# Supplementary material for: Origins and breadth of pairwise epistasis in an α-helix of β-lactamase TEM-1
Source: Nat Commun. 2026 Mar 17;17:4083. doi: 10.1038/s41467-026-70627-5 (PMC13144301; doi:10.1038/s41467-026-70627-5)
Supplement: Supplementary file 3 — Source data [file 41467_2026_70627_MOESM3_ESM.zip]

Archive with 164 entries (163 files):
- Source Data/
- __MACOSX/._Source Data
- Source Data/FigureS4C_sourcedata.txt
- __MACOSX/Source Data/._FigureS4C_sourcedata.txt
- Source Data/FigureS5F_sourcedata.txt
- __MACOSX/Source Data/._FigureS5F_sourcedata.txt
- Source Data/FigureS2G_sourcedata.txt
- __MACOSX/Source Data/._FigureS2G_sourcedata.txt
- Source Data/FigureS3B_sourcedata.txt
- __MACOSX/Source Data/._FigureS3B_sourcedata.txt
- Source Data/FigureS3J_sourcedata.txt
- __MACOSX/Source Data/._FigureS3J_sourcedata.txt
- Source Data/FigureS5A_sourcedata.txt
- __MACOSX/Source Data/._FigureS5A_sourcedata.txt
- Source Data/FigureS4D_sourcedata.txt
- __MACOSX/Source Data/._FigureS4D_sourcedata.txt
- Source Data/FigureS3E_sourcedata.txt
- __MACOSX/Source Data/._FigureS3E_sourcedata.txt
- Source Data/FigureS2H_sourcedata.txt
- __MACOSX/Source Data/._FigureS2H_sourcedata.txt
- Source Data/Figure1H_sourcedata.txt
- __MACOSX/Source Data/._Figure1H_sourcedata.txt
- Source Data/FigureS3L_sourcedata.txt
- __MACOSX/Source Data/._FigureS3L_sourcedata.txt
- Source Data/Figure1I_sourcedata.txt
- __MACOSX/Source Data/._Figure1I_sourcedata.txt
- Source Data/FigureS5H_sourcedata.txt
- __MACOSX/Source Data/._FigureS5H_sourcedata.txt
- Source Data/FigureS9ACEGIK_sourcedata.txt
- __MACOSX/Source Data/._FigureS9ACEGIK_sourcedata.txt
- Source Data/FigureS4E_sourcedata.txt
- __MACOSX/Source Data/._FigureS4E_sourcedata.txt
- Source Data/FigureS2A_sourcedata.txt
- __MACOSX/Source Data/._FigureS2A_sourcedata.txt
- Source Data/FigureS3D_sourcedata.txt
- __MACOSX/Source Data/._FigureS3D_sourcedata.txt
- Source Data/FigureS3K_sourcedata.txt
- __MACOSX/Source Data/._FigureS3K_sourcedata.txt
- Source Data/FigureS5G_sourcedata.txt
- __MACOSX/Source Data/._FigureS5G_sourcedata.txt
- Source Data/FigureS4B_sourcedata.txt
- __MACOSX/Source Data/._FigureS4B_sourcedata.txt
- Source Data/FigureS3C_sourcedata.txt
- __MACOSX/Source Data/._FigureS3C_sourcedata.txt
- Source Data/FigureS2F_sourcedata.txt
- __MACOSX/Source Data/._FigureS2F_sourcedata.txt
- Source Data/FigureS4H_sourcedata.txt
- __MACOSX/Source Data/._FigureS4H_sourcedata.txt
- Source Data/FigureS3I_sourcedata.txt
- __MACOSX/Source Data/._FigureS3I_sourcedata.txt
- Source Data/FigureS3A_sourcedata.txt
- __MACOSX/Source Data/._FigureS3A_sourcedata.txt
- Source Data/FigureS2D_sourcedata.txt
- __MACOSX/Source Data/._FigureS2D_sourcedata.txt
- Source Data/FigureS5E_sourcedata.txt
- __MACOSX/Source Data/._FigureS5E_sourcedata.txt
- Source Data/Figure1D_sourcedata.txt
- __MACOSX/Source Data/._Figure1D_sourcedata.txt
- Source Data/FigureS9BDFHJL_sourcedata.txt
- __MACOSX/Source Data/._FigureS9BDFHJL_sourcedata.txt
- Source Data/FigureS2C_sourcedata.txt
- __MACOSX/Source Data/._FigureS2C_sourcedata.txt
- Source Data/FigureS3F_sourcedata.txt
- __MACOSX/Source Data/._FigureS3F_sourcedata.txt
- Source Data/FigureS4G_sourcedata.txt
- __MACOSX/Source Data/._FigureS4G_sourcedata.txt
- Source Data/FigureS5B_sourcedata.txt
- __MACOSX/Source Data/._FigureS5B_sourcedata.txt
- Source Data/FigureS7_sourcedata.txt
- __MACOSX/Source Data/._FigureS7_sourcedata.txt
- Source Data/FigureS3G_sourcedata.txt
- __MACOSX/Source Data/._FigureS3G_sourcedata.txt
- Source Data/FigureS2B_sourcedata.txt
- __MACOSX/Source Data/._FigureS2B_sourcedata.txt
- Source Data/FigureS5C_sourcedata.txt
- __MACOSX/Source Data/._FigureS5C_sourcedata.txt
- Source Data/FigureS4F_sourcedata.txt
- __MACOSX/Source Data/._FigureS4F_sourcedata.txt
- Source Data/FigureS2E_sourcedata.txt
- __MACOSX/Source Data/._FigureS2E_sourcedata.txt
- Source Data/Figure1E_sourcedata.txt
- __MACOSX/Source Data/._Figure1E_sourcedata.txt
- Source Data/FigureS4A_sourcedata.txt
- __MACOSX/Source Data/._FigureS4A_sourcedata.txt
- Source Data/FigureS5D_sourcedata.txt
- __MACOSX/Source Data/._FigureS5D_sourcedata.txt
- Source Data/FigureS3H_sourcedata.txt
- __MACOSX/Source Data/._FigureS3H_sourcedata.txt
- Source Data/Figure4E_sourcedata.txt
- __MACOSX/Source Data/._Figure4E_sourcedata.txt
- Source Data/Figure1C_grid_sourcedata.txt
- __MACOSX/Source Data/._Figure1C_grid_sourcedata.txt
- Source Data/Figure2A_sourcedata.txt
- __MACOSX/Source Data/._Figure2A_sourcedata.txt
- Source Data/Figure3D_sourcedata.txt
- __MACOSX/Source Data/._Figure3D_sourcedata.txt
- Source Data/FigureS6H_sourcedata.txt
- __MACOSX/Source Data/._FigureS6H_sourcedata.txt
- Source Data/FigureS8B_sourcedata.txt
- __MACOSX/Source Data/._FigureS8B_sourcedata.txt
- Source Data/Figure4B_sourcedata.txt
- __MACOSX/Source Data/._Figure4B_sourcedata.txt
- Source Data/FigureS6G_sourcedata.txt
- __MACOSX/Source Data/._FigureS6G_sourcedata.txt
- Source Data/Figure3C_sourcedata.txt
- __MACOSX/Source Data/._Figure3C_sourcedata.txt
- Source Data/Figure1G_top_sourcedata.txt
- __MACOSX/Source Data/._Figure1G_top_sourcedata.txt
- Source Data/Figure1C_mean_sourcedata.txt
- __MACOSX/Source Data/._Figure1C_mean_sourcedata.txt
- Source Data/Figure1F_grid_sourcedata.txt
- __MACOSX/Source Data/._Figure1F_grid_sourcedata.txt
- Source Data/FigureS8D_sourcedata.txt
- __MACOSX/Source Data/._FigureS8D_sourcedata.txt
- Source Data/Figure4C_sourcedata.txt
- __MACOSX/Source Data/._Figure4C_sourcedata.txt
- Source Data/Figure5F_sourcedata.txt
- __MACOSX/Source Data/._Figure5F_sourcedata.txt
- Source Data/FigureS6F_sourcedata.txt
- __MACOSX/Source Data/._FigureS6F_sourcedata.txt
- Source Data/FigureS8C_sourcedata.txt
- __MACOSX/Source Data/._FigureS8C_sourcedata.txt
- Source Data/Figure5A_sourcedata.txt
- __MACOSX/Source Data/._Figure5A_sourcedata.txt
- Source Data/Figure4D_sourcedata.txt
- __MACOSX/Source Data/._Figure4D_sourcedata.txt
- Source Data/Figure1F_mean_sourcedata.txt
- __MACOSX/Source Data/._Figure1F_mean_sourcedata.txt
- Source Data/FigureS6A_sourcedata.txt
- __MACOSX/Source Data/._FigureS6A_sourcedata.txt
- Source Data/FigureS8A_sourcedata.txt
- __MACOSX/Source Data/._FigureS8A_sourcedata.txt
- Source Data/Figure2B_sourcedata.txt
- __MACOSX/Source Data/._Figure2B_sourcedata.txt
- Source Data/FigureS6C_sourcedata.txt
- __MACOSX/Source Data/._FigureS6C_sourcedata.txt
- Source Data/Figure5C_sourcedata.txt
- __MACOSX/Source Data/._Figure5C_sourcedata.txt
- Source Data/Figure4F_sourcedata.txt
- __MACOSX/Source Data/._Figure4F_sourcedata.txt
- Source Data/FigureS6D_sourcedata.txt
- __MACOSX/Source Data/._FigureS6D_sourcedata.txt
- Source Data/Figure2E_sourcedata.txt
- __MACOSX/Source Data/._Figure2E_sourcedata.txt
- Source Data/Figure4A_sourcedata.txt
- __MACOSX/Source Data/._Figure4A_sourcedata.txt
- Source Data/Figure5D_sourcedata.txt
- __MACOSX/Source Data/._Figure5D_sourcedata.txt
- Source Data/Figure2D_sourcedata.txt
- __MACOSX/Source Data/._Figure2D_sourcedata.txt
- Source Data/FigureS6E_sourcedata.txt
- __MACOSX/Source Data/._FigureS6E_sourcedata.txt
- Source Data/Figure5E_sourcedata.txt
- __MACOSX/Source Data/._Figure5E_sourcedata.txt
- Source Data/FigureS6B_sourcedata.txt
- __MACOSX/Source Data/._FigureS6B_sourcedata.txt
- Source Data/Figure2C_sourcedata.txt
- __MACOSX/Source Data/._Figure2C_sourcedata.txt
- Source Data/Figure4G_sourcedata.txt
- __MACOSX/Source Data/._Figure4G_sourcedata.txt
- Source Data/Figure5B_sourcedata.txt
- __MACOSX/Source Data/._Figure5B_sourcedata.txt
- Source Data/Figure1G_bottom_sourcedata.txt
- __MACOSX/Source Data/._Figure1G_bottom_sourcedata.txt
