# Supplementary material for: Origins and breadth of pairwise epistasis in an α-helix of β-lactamase TEM-1
Source: Nat Commun. 2026 Mar 17;17:4083. doi: 10.1038/s41467-026-70627-5 (PMC13144301; doi:10.1038/s41467-026-70627-5)
Supplement: Supplementary file 3 — Source data [file 41467_2026_70627_MOESM3_ESM.zip › Source Data/FigureS4C_sourcedata.txt]

Sequence	First Mutation	Second Mutation	Sum of single mutants Log MICs	Double mutants Log MIC	Epistasis type
AAELCSAAITM	V1A	R2A	-2.15557618464731	-0.606363013575841	2
AEELCSAAITM	V1A	R2E	-1.9760866620232	-1.51414826761514	1
AGELCSAAITM	V1A	R2G	-2.08021573403328	-0.578260424351951	2
AHELCSAAITM	V1A	R2H	-1.97351022326416	-2.55480380349232	-2
ALELCSAAITM	V1A	R2L	-1.9865607696799	-3.35109561082418	-2
APELCSAAITM	V1A	R2P	-3.18370575057054	-5.28993283458108	-1
AQELCSAAITM	V1A	R2Q	-1.91744708352977	-2.85577589583029	-2
ARDLCSAAITM	V1A	E3D	-1.62647390337987	-2.86622501952138	-2
AREACSAAITM	V1A	L4A	-2.94157975529572	-5.73034611878182	-1
AREGCSAAITM	V1A	L4G	-6.04086471625246	-7.56572531473582	-1
ARELCAAAITM	V1A	S6A	-2.05399202822241	-2.17782096738803	-1
ARELCDAAITM	V1A	S6D	-1.91441984418603	-1.03072725489658	1
ARELCEAAITM	V1A	S6E	-1.98267397621067	-0.701511658227231	1
ARELCFAAITM	V1A	S6F	-2.00667094686318	-4.53863260132159	-2
ARELCGAAITM	V1A	S6G	-2.08824482089913	-2.73968122068514	-1
ARELCHAAITM	V1A	S6H	-2.08377891129297	-1.27125194955584	2
ARELCIAAITM	V1A	S6I	-2.0830767670474	-4.63397458600358	-1
ARELCKAAITM	V1A	S6K	-2.10145386766165	-2.31335037468757	-1
ARELCLAAITM	V1A	S6L	-1.98822094206636	-3.87564530035749	-2
ARELCMAAITM	V1A	S6M	-1.9427563795406	-3.05094027727091	-2
ARELCNAAITM	V1A	S6N	-2.03926160340145	-2.58771819250451	-2
ARELCPAAITM	V1A	S6P	-5.23064034143521	-7.56498464060662	-1
ARELCRAAITM	V1A	S6R	-2.12648056519527	-3.01900432577578	-1
ARELCSAAETM	V1A	I9E	-8.91233274570062	-7.56229388990964	0
ARELCSAAGTM	V1A	I9G	-8.4333034945315	-7.56572531473582	0
ARELCSAAIAM	V1A	T10A	-2.0975664267577	-2.84413716977893	-1
ARELCSAAICM	V1A	T10C	-1.9595750161032	-4.22146423994395	-2
ARELCSAAIDM	V1A	T10D	-2.24628365729995	-6.56080100410852	-1
ARELCSAAIFM	V1A	T10F	-5.84423052161038	-7.54346019054278	-1
ARELCSAAIGM	V1A	T10G	-2.08593596349542	-2.94147600904685	-1
ARELCSAAIHM	V1A	T10H	-2.65676802133239	-7.13788979551744	-1
ARELCSAAIIM	V1A	T10I	-2.24654478365956	-3.92961783031783	-1
ARELCSAAIKM	V1A	T10K	-2.38987624265819	-5.76034697959922	-1
ARELCSAAILM	V1A	T10L	-2.16317594799351	-5.7912922916738	-1
ARELCSAAIMM	V1A	T10M	-2.16652886856973	-3.94518813606693	-1
ARELCSAAIPM	V1A	T10P	-5.48997083806527	-7.56311985176933	-1
ARELCSAAIQM	V1A	T10Q	-2.10017959499329	-2.88226765643917	-1
ARELCSAAIRM	V1A	T10R	-2.41990338844984	-5.82361108297018	-1
ARELCSAAISM	V1A	T10S	-2.12546806874486	-2.79021069293142	-1
ARELCSAAITA	V1A	M11A	-2.15966884145251	-2.86416803562844	-1
ARELCSAAITC	V1A	M11C	-2.15258936838818	-3.78597589562849	-1
ARELCSAAITG	V1A	M11G	-2.46446364422805	-6.00415806405195	-1
ARELCSAAITL	V1A	M11L	-1.98193945740766	-2.59482986222483	-2
ARELCSAAITN	V1A	M11N	-2.26357937028332	-3.41434746378292	-1
ARELCSAAITP	V1A	M11P	-8.12303587907942	-7.56464846050575	0
ARELCSAAITQ	V1A	M11Q	-2.1523793372671	-2.53562686614617	-1
ARELCSAAITR	V1A	M11R	-2.20260246137987	-2.98957279429057	-1
ARELCSAAITV	V1A	M11V	-2.07304782604461	-2.59851013383814	-1
ARELCSAAITW	V1A	M11W	-2.13733729634336	-2.72508079867636	-1
ARELCSAAIVM	V1A	T10V	-2.2291140865592	-3.67301634031591	-1
ARELCSAAIWM	V1A	T10W	-5.04149116673249	-7.56389486450971	-1
ARELCSAAIYM	V1A	T10Y	-4.49218802628225	-7.563179695985	-1
ARELCSAAKTM	V1A	I9K	-9.60208605239711	-7.56477719796521	0
ARELCSAALTM	V1A	I9L	-2.11632958426728	-2.83532911650511	-1
ARELCSAAMTM	V1A	I9M	-2.0643562372379	-3.03033460537819	-1
ARELCSAANTM	V1A	I9N	-4.72082090821223	-7.56572531473582	-1
ARELCSAARTM	V1A	I9R	-9.60431457350767	-7.56572531473582	0
ARELCSAASTM	V1A	I9S	-4.92110653159114	-7.56572531473582	-1
ARELCSAATTM	V1A	I9T	-2.78235838944948	-6.84823179306963	-1
ARELCSAAVTM	V1A	I9V	-2.05880543110001	-2.9727332983595	-1
ARELCSAAWTM	V1A	I9W	-9.59519187591803	-7.56558895211995	0
ARELCSADITM	V1A	A8D	-9.40250981774021	-7.56572531473582	0
ARELCSAGITM	V1A	A8G	-2.13428561065698	-6.27275322484129	-1
ARELCSAHITM	V1A	A8H	-9.60370755239067	-7.56455991373921	0
ARELCSAIITM	V1A	A8I	-3.56716621404981	-7.56483394643785	-1
ARELCSAKITM	V1A	A8K	-9.60551106763956	-7.56572531473582	0
ARELCSALITM	V1A	A8L	-5.01628694086601	-7.56531070709915	-1
ARELCSAMITM	V1A	A8M	-2.64921270774973	-6.59569928465399	-1
ARELCSANITM	V1A	A8N	-4.40873131424831	-7.56572531473582	-1
ARELCSAPITM	V1A	A8P	-9.60495064426717	-7.56377225626666	0
ARELCSAQITM	V1A	A8Q	-5.37426045060492	-7.56572531473582	-1
ARELCSARITM	V1A	A8R	-9.6024679678888	-7.56537063156054	0
ARELCSASITM	V1A	A8S	-1.98186831247886	-3.3574237422909	-2
ARELCSATITM	V1A	A8T	-1.89416728501061	-3.50019238190988	-2
ARELCSAVITM	V1A	A8V	-2.09781677987586	-5.99521729631166	-1
ARELCSAWITM	V1A	A8W	-9.60365163422674	-7.56476849577188	0
ARELCSAYITM	V1A	A8Y	-9.60571605280933	-7.56020516870145	0
ARELCSCAITM	V1A	A7C	-2.14672979412116	-5.89049902125554	-1
ARELCSFAITM	V1A	A7F	-5.55617537364427	-7.56538679765158	-1
ARELCSGAITM	V1A	A7G	-2.75758076597665	-5.79468284178715	-1
ARELCSHAITM	V1A	A7H	-4.67994558884192	-7.55832502318293	-1
ARELCSIAITM	V1A	A7I	-4.60081559746461	-7.56452010087725	-1
ARELCSLAITM	V1A	A7L	-5.01209070222789	-7.56458888512355	-1
ARELCSMAITM	V1A	A7M	-4.95882021820371	-7.56572531473582	-1
ARELCSPAITM	V1A	A7P	-9.60089338242583	-7.56347609687227	0
ARELCSRAITM	V1A	A7R	-7.87731155168742	-7.56499196436645	0
ARELCSSAITM	V1A	A7S	-2.0897945475947	-4.38962326275726	-1
ARELCSTAITM	V1A	A7T	-2.85568474087376	-7.41355902909164	-1
ARELCSVAITM	V1A	A7V	-2.68819134455645	-6.21259436155111	-1
ARELCSYAITM	V1A	A7Y	-4.72558639760484	-7.56484307857761	-1
ARELCTAAITM	V1A	S6T	-1.92443049072702	-3.50814205304129	-2
ARELCVAAITM	V1A	S6V	-1.95168898368357	-4.27521764764862	-2
ARELCWAAITM	V1A	S6W	-1.99706228890061	-3.47701786101798	-2
ARELGSAAITM	V1A	C5G	-4.75954838558174	-7.23509960570119	-1
ARELHSAAITM	V1A	C5H	-9.49916327672546	-7.56572531473582	0
ARELLSAAITM	V1A	C5L	-3.88894187121515	-6.77819011240576	-1
ARELQSAAITM	V1A	C5Q	-6.98195359357715	-7.56572531473582	-1
ARELRSAAITM	V1A	C5R	-9.60259519442623	-7.47021024853885	0
ARELSSAAITM	V1A	C5S	-5.36077704760565	-7.54319763132384	-1
ARELTSAAITM	V1A	C5T	-6.20989086905069	-7.56572531473582	-1
ARENCSAAITM	V1A	L4N	-5.98985131496158	-7.56572531473582	-1
ARERCSAAITM	V1A	L4R	-9.59938757845606	-7.56572531473582	0
ARGLCSAAITM	V1A	E3G	-1.98493491624862	-4.00381413804703	-2
ARKLCSAAITM	V1A	E3K	-2.92398012127587	-7.20092187719527	-1
ARNLCSAAITM	V1A	E3N	-2.17146351172662	-6.38335052744174	-1
ARPLCSAAITM	V1A	E3P	-9.28826066165067	-7.56572531473582	0
ARQLCSAAITM	V1A	E3Q	-1.88743938663831	-2.92168458757172	-2
ARRLCSAAITM	V1A	E3R	-3.40291579653631	-7.50475630992094	-1
ARSLCSAAITM	V1A	E3S	-2.0791968917817	-5.06523029226445	-1
ARTLCSAAITM	V1A	E3T	-5.16817711927235	-6.58040489799248	-1
ARVLCSAAITM	V1A	E3V	-9.46730663781283	-7.55319164630068	0
ASELCSAAITM	V1A	R2S	-2.05454993260495	-1.05067446206393	2
ATELCSAAITM	V1A	R2T	-2.00254608882584	-2.89156389472283	-2
AVELCSAAITM	V1A	R2V	-2.0157457967609	-3.49950799315036	-2
AWELCSAAITM	V1A	R2W	-2.00991336526753	-2.56020001443253	-2
CPELCSAAITM	V1C	R2P	-4.35256441324618	-5.84119161108148	-1
CREECSAAITM	V1C	L4E	-10.0651469642653	-7.56438798483057	0
CRELCAAAITM	V1C	S6A	-3.22285069089805	-2.54734706058195	2
CRELCCAAITM	V1C	S6C	-4.95628570025657	-7.53147301100048	-1
CRELCFAAITM	V1C	S6F	-3.17552960953882	-5.50188217717719	-2
CRELCHAAITM	V1C	S6H	-3.25263757396861	-1.29915923917381	2
CRELCLAAITM	V1C	S6L	-3.157079604742	-4.20162551471201	-2
CRELCPAAITM	V1C	S6P	-6.39949900411085	-7.56493527554237	-1
CRELCRAAITM	V1C	S6R	-3.29533922787091	-3.17675321465688	2
CRELCSAAATM	V1C	I9A	-5.46063238567516	-7.21322265250779	-1
CRELCSAAETM	V1C	I9E	-10.0811914083763	-7.56572531473582	0
CRELCSAAGTM	V1C	I9G	-9.60216215720714	-7.56572531473582	0
CRELCSAAIAM	V1C	T10A	-3.26642508943334	-3.70376300298766	-1
CRELCSAAIEM	V1C	T10E	-3.22238672323275	-3.39815144746384	-1
CRELCSAAIGM	V1C	T10G	-3.25479462617106	-3.08650646864766	2
CRELCSAAIKM	V1C	T10K	-3.55873490533383	-5.16204798445897	-1
CRELCSAAILM	V1C	T10L	-3.33203461066915	-6.06839425172001	-1
CRELCSAAIPM	V1C	T10P	-6.65882950074091	-7.56572531473582	-1
CRELCSAAIRM	V1C	T10R	-3.58876205112548	-5.65529623890936	-1
CRELCSAAISM	V1C	T10S	-3.2943267314205	-3.12761030221057	2
CRELCSAAITC	V1C	M11C	-3.32144803106382	-7.50589436506415	-1
CRELCSAAITE	V1C	M11E	-3.27404254342012	-3.18856679229933	2
CRELCSAAITF	V1C	M11F	-3.35150680667447	-3.49040476878645	-1
CRELCSAAITG	V1C	M11G	-3.63332230690369	-6.28810033187667	-1
CRELCSAAITI	V1C	M11I	-3.14748976442268	-7.11465662401028	-2
CRELCSAAITK	V1C	M11K	-3.4277046400726	-5.96994206485096	-1
CRELCSAAITL	V1C	M11L	-3.1507981200833	-4.89347746775707	-2
CRELCSAAITN	V1C	M11N	-3.43243803295896	-3.54886662826128	-1
CRELCSAAITQ	V1C	M11Q	-3.32123799994274	-3.33793094342788	-1
CRELCSAAITR	V1C	M11R	-3.37146112405551	-3.69971824186956	-1
CRELCSAAITW	V1C	M11W	-3.306195959019	-6.28784878419032	-1
CRELCSAAITY	V1C	M11Y	-3.48239188253881	-3.54733349600372	-1
CRELCSAAIVM	V1C	T10V	-3.39797274923484	-4.64278492174388	-1
CRELCSAALTM	V1C	I9L	-3.28518824694292	-4.72665959653979	-1
CRELCSAASTM	V1C	I9S	-6.08996519426678	-7.56410786781791	-1
CRELCSAAVTM	V1C	I9V	-3.22766409377565	-3.82412968475994	-1
CRELCSAAWTM	V1C	I9W	-10.7640505385937	-7.56500590268706	0
CRELCSADITM	V1C	A8D	-10.5713684804159	-7.56572531473582	0
CRELCSAEITM	V1C	A8E	-10.5017648392032	-7.56572531473582	0
CRELCSAGITM	V1C	A8G	-3.30314427333262	-6.12587327836665	-1
CRELCSALITM	V1C	A8L	-6.18514560354165	-7.55957559298951	-1
CRELCSANITM	V1C	A8N	-5.57758997692395	-7.56572531473582	-1
CRELCSAPITM	V1C	A8P	-10.7738093069428	-7.56456409175932	0
CRELCSARITM	V1C	A8R	-10.7713266305644	-7.56490415974739	0
CRELCSASITM	V1C	A8S	-3.1507269751545	-5.46189271261489	-2
CRELCSAVITM	V1C	A8V	-3.2666754425515	-6.20216117680458	-1
CRELCSAWITM	V1C	A8W	-10.7725102969024	-7.56440492346231	0
CRELCSAYITM	V1C	A8Y	-10.774574715485	-7.56386214954852	0
CRELCSCAITM	V1C	A7C	-3.3155884567968	-7.56572531473582	-1
CRELCSEAITM	V1C	A7E	-5.31324931389765	-7.46381894861673	-1
CRELCSFAITM	V1C	A7F	-6.72503403631991	-7.17581824063377	-1
CRELCSHAITM	V1C	A7H	-5.84880425151756	-7.56572531473582	-1
CRELCSKAITM	V1C	A7K	-6.96423575198894	-7.56442143837123	-1
CRELCSLAITM	V1C	A7L	-6.18094936490353	-7.56572531473582	-1
CRELCSNAITM	V1C	A7N	-4.98324491815957	-7.54520601265145	-1
CRELCSPAITM	V1C	A7P	-10.7697520451015	-7.56507962948327	0
CRELCSRAITM	V1C	A7R	-9.04617021436306	-7.56572531473582	0
CRELCSSAITM	V1C	A7S	-3.25865321027034	-5.19581169614176	-1
CRELCSTAITM	V1C	A7T	-4.0245434035494	-7.09981553089412	-1
CRELCSYAITM	V1C	A7Y	-5.89444506028048	-7.55700280451285	-1
CRELCTAAITM	V1C	S6T	-3.09328915340266	-3.29003182889115	-2
CRELCYAAITM	V1C	S6Y	-3.15663765596562	-3.84336574258169	-2
CRELGSAAITM	V1C	C5G	-5.92840704825738	-7.56575715985607	-1
CRELKSAAITM	V1C	C5K	-10.7746112798816	-7.56572531473582	0
CRELVSAAITM	V1C	C5V	-6.20071313062076	-7.56572531473582	-1
CRGLCSAAITM	V1C	E3G	-3.15379357892426	-5.76683701673861	-2
CRSLCSAAITM	V1C	E3S	-3.24805555445734	-5.59029858322316	-1
CRTLCSAAITM	V1C	E3T	-6.33703578194799	-7.01498981724726	-1
DGELCSAAITM	V1D	R2G	-7.33902598135671	-5.67908590391128	2
DLELCSAAITM	V1D	R2L	-7.24537101700333	-7.56023247293097	-2
DNELCSAAITM	V1D	R2N	-7.31769245349062	-7.55791192019037	-1
DPELCSAAITM	V1D	R2P	-8.44251599789397	-7.56572531473582	0
DREGCSAAITM	V1D	L4G	-11.2996749635759	-7.56457913389543	0
DRELASAAITM	V1D	C5A	-8.19423536461825	-7.56572531473582	0
DRELCCAAITM	V1D	S6C	-9.04623728490436	-7.56449818079477	0
DRELCFAAITM	V1D	S6F	-7.26548119418661	-6.72623156986027	1
DRELCGAAITM	V1D	S6G	-7.34705506822256	-7.56572531473582	0
DRELCHAAITM	V1D	S6H	-7.3425891586164	-6.53116504049072	2
DRELCLAAITM	V1D	S6L	-7.24703118938979	-7.56572531473582	-2
DRELCPAAITM	V1D	S6P	-10.4894505887586	-7.56572531473582	0
DRELCRAAITM	V1D	S6R	-7.3852908125187	-7.56414465502392	0
DRELCSAAETM	V1D	I9E	-14.1711429930241	-7.56481314767877	0
DRELCSAAFTM	V1D	I9F	-12.4531919823537	-7.56572531473582	0
DRELCSAAGTM	V1D	I9G	-13.6921137418549	-7.56479517451378	0
DRELCSAAIAM	V1D	T10A	-7.35637667408113	-7.56419117821677	0
DRELCSAAICM	V1D	T10C	-7.21838526342663	-7.56572531473582	-2
DRELCSAAIDM	V1D	T10D	-7.50509390462338	-7.56572531473582	0
DRELCSAAIGM	V1D	T10G	-7.34474621081885	-7.56572531473582	0
DRELCSAAIIM	V1D	T10I	-7.50535503098299	-7.56572531473582	0
DRELCSAAILM	V1D	T10L	-7.42198619531694	-7.56572531473582	0
DRELCSAAIMM	V1D	T10M	-7.42533911589316	-7.56478574329368	0
DRELCSAAIPM	V1D	T10P	-10.7487810853887	-7.56522801829309	0
DRELCSAAIQM	V1D	T10Q	-7.35898984231672	-7.56572531473582	0
DRELCSAAIRM	V1D	T10R	-7.67871363577327	-7.56572531473582	0
DRELCSAAISM	V1D	T10S	-7.38427831606829	-7.55248090797635	0
DRELCSAAITA	V1D	M11A	-7.41847908877594	-7.56572531473582	0
DRELCSAAITD	V1D	M11D	-7.37780756062718	-7.56572531473582	0
DRELCSAAITE	V1D	M11E	-7.36399412806791	-7.49097357185174	0
DRELCSAAITF	V1D	M11F	-7.44145839132226	-7.56572531473582	0
DRELCSAAITG	V1D	M11G	-7.72327389155148	-7.56518503985031	0
DRELCSAAITI	V1D	M11I	-7.23744134907047	-7.56582509227165	-2
DRELCSAAITL	V1D	M11L	-7.24074970473109	-7.56508360411794	-2
DRELCSAAITR	V1D	M11R	-7.4614127087033	-7.56572531473582	0
DRELCSAAITS	V1D	M11S	-7.5333602657072	-7.55700280451285	0
DRELCSAAITV	V1D	M11V	-7.33185807336804	-7.56473728770838	0
DRELCSAAITW	V1D	M11W	-7.39614754366679	-7.25612391452816	2
DRELCSAAIVM	V1D	T10V	-7.48792433388263	-7.56528721349803	0
DRELCSAAIYM	V1D	T10Y	-9.75099827360568	-7.56572531473582	0
DRELCSAAKTM	V1D	I9K	-14.8608962997205	-7.56572531473582	0
DRELCSAALTM	V1D	I9L	-7.37513983159071	-7.56491689562356	0
DRELCSAARTM	V1D	I9R	-14.8631248208311	-7.5649009128299	0
DRELCSAAWTM	V1D	I9W	-14.8540021232415	-7.56476849577188	0
DRELCSACITM	V1D	A8C	-7.37757853018865	-7.56572531473582	0
DRELCSADITM	V1D	A8D	-14.6613200650636	-7.56572531473582	0
DRELCSAEITM	V1D	A8E	-14.591716423851	-7.56572531473582	0
DRELCSAGITM	V1D	A8G	-7.39309585798041	-7.56294179703957	0
DRELCSAHITM	V1D	A8H	-14.8625177997141	-7.5649960684186	0
DRELCSAKITM	V1D	A8K	-14.864321314963	-7.565006130356	0
DRELCSALITM	V1D	A8L	-10.2750971881894	-7.56572531473582	0
DRELCSAMITM	V1D	A8M	-7.90802295507316	-7.56572531473582	0
DRELCSANITM	V1D	A8N	-9.66754156157174	-7.56572531473582	0
DRELCSAPITM	V1D	A8P	-14.8637608915906	-7.56168026998262	0
DRELCSAQITM	V1D	A8Q	-10.6330706979284	-7.56572531473582	0
DRELCSARITM	V1D	A8R	-14.8612782152122	-7.56473287497142	0
DRELCSASITM	V1D	A8S	-7.24067855980229	-7.56435594702447	-2
DRELCSATITM	V1D	A8T	-7.15297753233404	-7.56572531473582	-2
DRELCSAWITM	V1D	A8W	-14.8624618815502	-7.56572531473582	0
DRELCSAYITM	V1D	A8Y	-14.8645263001328	-7.56572531473582	0
DRELCSCAITM	V1D	A7C	-7.40554004144459	-7.56572531473582	0
DRELCSHAITM	V1D	A7H	-9.93875583616535	-7.56572531473582	0
DRELCSLAITM	V1D	A7L	-10.2709009495513	-7.56572531473582	0
DRELCSMAITM	V1D	A7M	-10.2176304655271	-7.56572531473582	0
DRELCSNAITM	V1D	A7N	-9.07319650280736	-7.56476849577188	0
DRELCSPAITM	V1D	A7P	-14.8597036297493	-7.52694654599439	0
DRELCSRAITM	V1D	A7R	-13.1361217990109	-7.55776859820225	0
DRELCSYAITM	V1D	A7Y	-9.98439664492827	-7.20260066205762	2
DRELCTAAITM	V1D	S6T	-7.18324073805045	-7.56572531473582	-2
DRELGSAAITM	V1D	C5G	-10.0183586329052	-7.56313086646429	0
DRELKSAAITM	V1D	C5K	-14.8645628645294	-7.56572531473582	0
DRELNSAAITM	V1D	C5N	-13.0089661621651	-7.565006130356	0
DRELPSAAITM	V1D	C5P	-14.8624234584251	-7.56572531473582	0
DRELRSAAITM	V1D	C5R	-14.8614054417497	-7.5651119229644	0
DRELTSAAITM	V1D	C5T	-11.4687011163741	-7.56506215040666	0
DRELVSAAITM	V1D	C5V	-10.2906647152686	-7.56572531473582	0
DREQCSAAITM	V1D	L4Q	-11.0600715784638	-7.56572531473582	0
DRERCSAAITM	V1D	L4R	-14.8581978257795	-7.56543162153379	0
DRESCSAAITM	V1D	L4S	-10.7340822896248	-7.56572531473582	0
DRGLCSAAITM	V1D	E3G	-7.24374516357205	-7.56430192505492	-2
DRILCSAAITM	V1D	E3I	-14.7881495886539	-7.56572531473582	0
DRKLCSAAITM	V1D	E3K	-8.1827903685993	-7.56572531473582	0
DRNLCSAAITM	V1D	E3N	-7.43027375905005	-7.56572531473582	0
DRTLCSAAITM	V1D	E3T	-10.4269873665958	-7.56572531473582	0
DRVLCSAAITM	V1D	E3V	-14.7261168851363	-7.56363835251636	0
EAELCSAAITM	V1E	R2A	-3.85818305480958	-3.07826192932108	2
EDELCSAAITM	V1E	R2D	-3.82854198771657	-3.98023697844937	-1
EEELCSAAITM	V1E	R2E	-3.67869353218547	-3.27670593682325	1
EGELCSAAITM	V1E	R2G	-3.78282260419555	-2.82681515264574	2
EKELCSAAITM	V1E	R2K	-3.6728197837471	-3.74946929887656	-2
ELELCSAAITM	V1E	R2L	-3.68916763984217	-3.38857454723184	1
ENELCSAAITM	V1E	R2N	-3.76148907632946	-4.27954635693297	-1
EPELCSAAITM	V1E	R2P	-4.88631262073281	-7.54334204033465	-1
ERCLCSAAITM	V1E	E3C	-10.5479273237416	-7.56190462281316	0
EREECSAAITM	V1E	L4E	-10.598895171752	-7.5650653219345	0
EREFCSAAITM	V1E	L4F	-6.6433776633281	-7.56572531473582	-1
EREGCSAAITM	V1E	L4G	-7.74347158641473	-7.56300138308657	0
EREKCSAAITM	V1E	L4K	-10.7464329799347	-7.56461326360062	0
ERELASAAITM	V1E	C5A	-4.63803198745709	-7.56512273505809	-1
ERELCAAAITM	V1E	S6A	-3.75659889838468	-2.89233395102744	2
ERELCEAAITM	V1E	S6E	-3.68528084637294	-2.34830347623559	1
ERELCGAAITM	V1E	S6G	-3.7908516910614	-4.03116118225053	-1
ERELCKAAITM	V1E	S6K	-3.80406073782392	-4.1147211714916	-1
ERELCLAAITM	V1E	S6L	-3.69082781222863	-5.52449359119407	-2
ERELCMAAITM	V1E	S6M	-3.64536324970287	-4.74296233009968	-2
ERELCQAAITM	V1E	S6Q	-3.79299408169606	-2.48701529549724	2
ERELCRAAITM	V1E	S6R	-3.82908743535754	-3.85245125643848	-1
ERELCSAAATM	V1E	I9A	-5.99438059316179	-7.56576582499638	-1
ERELCSAADTM	V1E	I9D	-11.3045902455363	-7.56572531473582	0
ERELCSAAETM	V1E	I9E	-10.6149396158629	-7.56377046325812	0
ERELCSAAGTM	V1E	I9G	-10.1359103646938	-7.56273627977479	0
ERELCSAAIAM	V1E	T10A	-3.80017329691997	-5.73558043516642	-1
ERELCSAAICM	V1E	T10C	-3.66218188626547	-6.33670872853347	-2
ERELCSAAIEM	V1E	T10E	-3.75613493071938	-3.56282448531579	2
ERELCSAAIFM	V1E	T10F	-7.54683739177265	-7.56572531473582	0
ERELCSAAIGM	V1E	T10G	-3.78854283365769	-5.1695673914601	-1
ERELCSAAIIM	V1E	T10I	-3.94915165382183	-6.87366466245575	-1
ERELCSAAIKM	V1E	T10K	-4.09248311282046	-7.53269013369596	-1
ERELCSAAILM	V1E	T10L	-3.86578281815578	-7.55619210695585	-1
ERELCSAAIMM	V1E	T10M	-3.869135738732	-6.6848908670852	-1
ERELCSAAINM	V1E	T10N	-4.0976665936295	-7.56121600552882	-1
ERELCSAAIPM	V1E	T10P	-7.19257770822754	-7.56572531473582	-1
ERELCSAAIQM	V1E	T10Q	-3.80278646515556	-5.33304902504959	-1
ERELCSAAIRM	V1E	T10R	-4.12251025861211	-7.55256788918152	-1
ERELCSAAISM	V1E	T10S	-3.82807493890713	-4.23428122990381	-1
ERELCSAAITA	V1E	M11A	-3.86227571161478	-5.53453343702205	-1
ERELCSAAITC	V1E	M11C	-3.85519623855045	-6.66014360486985	-1
ERELCSAAITD	V1E	M11D	-3.82160418346602	-6.37516542450933	-1
ERELCSAAITE	V1E	M11E	-3.80779075090675	-3.40186521115917	2
ERELCSAAITF	V1E	M11F	-3.8852550141611	-5.85061355954934	-1
ERELCSAAITG	V1E	M11G	-4.16707051439032	-7.56403220146888	-1
ERELCSAAITK	V1E	M11K	-3.96145284755923	-6.71781080093538	-1
ERELCSAAITL	V1E	M11L	-3.68454632756993	-4.82216671771924	-2
ERELCSAAITN	V1E	M11N	-3.96618624044559	-6.70139228006795	-1
ERELCSAAITP	V1E	M11P	-9.82564274924169	-7.56572531473582	0
ERELCSAAITQ	V1E	M11Q	-3.85498620742937	-3.65805622301682	2
ERELCSAAITR	V1E	M11R	-3.90520933154214	-5.98487160488237	-1
ERELCSAAITS	V1E	M11S	-3.97715688854604	-6.16247098550427	-1
ERELCSAAITT	V1E	M11T	-3.7379973359494	-5.3531956801797	-2
ERELCSAAITV	V1E	M11V	-3.77565469620688	-5.27158757946244	-1
ERELCSAAITW	V1E	M11W	-3.83994416650563	-3.66082955405648	2
ERELCSAAIVM	V1E	T10V	-3.93172095672147	-6.77898858076319	-1
ERELCSAAIWM	V1E	T10W	-6.74409803689476	-7.56541775792314	-1
ERELCSAAIYM	V1E	T10Y	-6.19479489644452	-7.56508947515964	-1
ERELCSAAKTM	V1E	I9K	-11.3046929225594	-7.56364913390994	0
ERELCSAALTM	V1E	I9L	-3.81893645442955	-4.29707719246359	-1
ERELCSAAMTM	V1E	I9M	-3.76696310740017	-6.8076851780991	-1
ERELCSAAQTM	V1E	I9Q	-7.54928862416448	-7.56572531473582	0
ERELCSAARTM	V1E	I9R	-11.3069214436699	-7.56546136627187	0
ERELCSAATTM	V1E	I9T	-4.48496525961175	-7.56572531473582	-1
ERELCSAAVTM	V1E	I9V	-3.76141230126228	-5.96867265002638	-1
ERELCSAAWTM	V1E	I9W	-11.2977987460803	-7.56320904461754	0
ERELCSACITM	V1E	A8C	-3.82137515302749	-7.20331763128321	-1
ERELCSADITM	V1E	A8D	-11.1051166879025	-7.56485713705089	0
ERELCSAFITM	V1E	A8F	-11.3063736645701	-7.54863283318517	0
ERELCSAGITM	V1E	A8G	-3.83689248081925	-7.56449818079477	-1
ERELCSAHITM	V1E	A8H	-11.3063144225529	-7.55976339051555	0
ERELCSAIITM	V1E	A8I	-5.26977308421208	-7.5653003926177	-1
ERELCSAKITM	V1E	A8K	-11.3081179378018	-7.56423504109717	0
ERELCSALITM	V1E	A8L	-6.71889381102828	-7.56382824390179	-1
ERELCSAMITM	V1E	A8M	-4.351819577912	-7.56587898944125	-1
ERELCSANITM	V1E	A8N	-6.11133818441058	-7.56578241865849	-1
ERELCSAPITM	V1E	A8P	-11.3075575144294	-7.56572531473582	0
ERELCSAQITM	V1E	A8Q	-7.07686732076719	-7.56345668588927	-1
ERELCSASITM	V1E	A8S	-3.68447518264113	-6.90125324103801	-2
ERELCSATITM	V1E	A8T	-3.59677415517288	-6.2318100304714	-2
ERELCSAVITM	V1E	A8V	-3.80042365003813	-7.56497694620014	-1
ERELCSAWITM	V1E	A8W	-11.306258504389	-7.56522641021299	0
ERELCSAYITM	V1E	A8Y	-11.3083229229716	-7.56506111685892	0
ERELCSCAITM	V1E	A7C	-3.84933666428343	-7.55839019400573	-1
ERELCSEAITM	V1E	A7E	-5.84699752138428	-7.56572531473582	-1
ERELCSGAITM	V1E	A7G	-4.46018763613892	-7.56572531473582	-1
ERELCSKAITM	V1E	A7K	-7.49798395947557	-7.56572531473582	0
ERELCSLAITM	V1E	A7L	-6.71469757239016	-7.56572531473582	-1
ERELCSMAITM	V1E	A7M	-6.66142708836598	-7.56572531473582	-1
ERELCSNAITM	V1E	A7N	-5.5169931256462	-7.5649857209379	-1
ERELCSPAITM	V1E	A7P	-11.3035002525881	-7.56572531473582	0
ERELCSQAITM	V1E	A7Q	-6.67855626678566	-7.56572531473582	-1
ERELCSTAITM	V1E	A7T	-4.55829161103603	-7.5651850398503	-1
ERELCSWAITM	V1E	A7W	-8.64659149430973	-7.56572531473582	0
ERELCSYAITM	V1E	A7Y	-6.42819326776711	-7.56572531473582	-1
ERELCTAAITM	V1E	S6T	-3.62703736088929	-5.34509878826211	-2
ERELCVAAITM	V1E	S6V	-3.65429585384584	-5.71981725177142	-2
ERELDSAAITM	V1E	C5D	-11.3080937924933	-7.56572531473582	0
ERELESAAITM	V1E	C5E	-10.3033708910688	-7.56572531473582	0
ERELFSAAITM	V1E	C5F	-9.83682087911195	-7.56406932748977	0
ERELGSAAITM	V1E	C5G	-6.46215525574401	-7.55031861717429	-1
ERELISAAITM	V1E	C5I	-5.79271842924452	-7.56572531473582	-1
ERELKSAAITM	V1E	C5K	-11.3083594873683	-7.48283647858773	0
ERELPSAAITM	V1E	C5P	-11.3062200812639	-7.56447612365337	0
ERELRSAAITM	V1E	C5R	-11.3052020645885	-7.5653115571436	0
ERELSSAAITM	V1E	C5S	-7.06338391776792	-7.56572531473582	-1
ERELTSAAITM	V1E	C5T	-7.91249773921296	-7.56192252885223	0
ERELVSAAITM	V1E	C5V	-6.73446133810739	-7.56572531473582	-1
ERELWSAAITM	V1E	C5W	-11.3078599764168	-7.56572531473582	0
ERERCSAAITM	V1E	L4R	-11.3019944486183	-7.56521821957351	0
ERETCSAAITM	V1E	L4T	-6.25075569921121	-7.56572531473582	-1
EREVCSAAITM	V1E	L4V	-5.64580719744405	-7.5646717999929	-1
EREWCSAAITM	V1E	L4W	-11.3083651471094	-7.48118764236136	0
EREYCSAAITM	V1E	L4Y	-7.92781892482322	-7.56389486450971	0
ERGLCSAAITM	V1E	E3G	-3.68754178641089	-7.21617391282619	-2
ERKLCSAAITM	V1E	E3K	-4.62658699143814	-7.56519020450234	-1
ERNLCSAAITM	V1E	E3N	-3.87407038188889	-7.56425604522299	-1
ERRLCSAAITM	V1E	E3R	-5.10552266669858	-7.56540050913909	-1
ERSLCSAAITM	V1E	E3S	-3.78180376194397	-7.31805603944857	-1
ERVLCSAAITM	V1E	E3V	-11.1699135079751	-7.56534890642989	0
ERWLCSAAITM	V1E	E3W	-11.151243580744	-7.56572531473582	0
ESELCSAAITM	V1E	R2S	-3.75715680276722	-2.76988399721367	2
EWELCSAAITM	V1E	R2W	-3.7125202354298	-3.63091381162968	1
FFELCSAAITM	V1F	R2F	-1.88095576247297	-2.99241348322729	-2
FGELCSAAITM	V1F	R2G	-1.94742904309678	-0.75187129522293	2
FHELCSAAITM	V1F	R2H	-1.84072353232766	-1.09745716699102	1
FIELCSAAITM	V1F	R2I	-2.05889847021297	-3.93125948450698	-1
FLELCSAAITM	V1F	R2L	-1.8537740787434	-3.32533554677721	-2
FREECSAAITM	V1F	L4E	-8.76350161065318	-7.56453326122043	0
FREFCSAAITM	V1F	L4F	-4.80798410222933	-7.56230193883994	-1
FRELASAAITM	V1F	C5A	-2.80263842635832	-6.00675448825698	-1
FRELCAAAITM	V1F	S6A	-1.92120533728591	-2.10855119038384	-1
FRELCDAAITM	V1F	S6D	-1.78163315324953	-0.963411989182461	1
FRELCEAAITM	V1F	S6E	-1.84988728527417	-0.891381355932531	1
FRELCFAAITM	V1F	S6F	-1.87388425592668	-7.55938845848168	-2
FRELCGAAITM	V1F	S6G	-1.95545812996263	-3.12898846241625	-1
FRELCHAAITM	V1F	S6H	-1.95099222035647	-0.76630813536242	2
FRELCKAAITM	V1F	S6K	-1.96866717672515	-2.42354121150143	-1
FRELCLAAITM	V1F	S6L	-1.85543425112986	-6.91925722169518	-2
FRELCMAAITM	V1F	S6M	-1.8099696886041	-7.32007244880766	-2
FRELCNAAITM	V1F	S6N	-1.90647491246495	-2.0275382728472	-2
FRELCPAAITM	V1F	S6P	-5.09785365049871	-7.56519058251055	-1
FRELCRAAITM	V1F	S6R	-1.99369387425877	-3.49486332006456	-1
FRELCSAAETM	V1F	I9E	-8.77954605476412	-7.56572531473582	0
FRELCSAAFTM	V1F	I9F	-7.06159504409374	-7.56478574329368	-1
FRELCSAAGTM	V1F	I9G	-8.300516803595	-7.56553712707026	0
FRELCSAAIAM	V1F	T10A	-1.9647797358212	-3.0805242492691	-1
FRELCSAAICM	V1F	T10C	-1.8267883251667	-4.37192269043313	-2
FRELCSAAIDM	V1F	T10D	-2.11349696636345	-6.90861691454736	-1
FRELCSAAIEM	V1F	T10E	-1.92074136962061	-1.76745349864917	2
FRELCSAAIFM	V1F	T10F	-5.71144383067388	-7.56572531473582	-1
FRELCSAAIGM	V1F	T10G	-1.95314927255892	-6.28606125051884	-1
FRELCSAAIHM	V1F	T10H	-2.52398133039589	-7.38796109388974	-1
FRELCSAAIKM	V1F	T10K	-2.25708955172169	-6.55291693941369	-1
FRELCSAAILM	V1F	T10L	-2.03038925705701	-5.98161919771052	-1
FRELCSAAIMM	V1F	T10M	-2.03374217763323	-3.84811234835667	-1
FRELCSAAIPM	V1F	T10P	-5.35718414712877	-7.56536328555892	-1
FRELCSAAIQM	V1F	T10Q	-1.96739290405679	-2.86883730783803	-1
FRELCSAAIRM	V1F	T10R	-2.28711669751334	-5.9502970956677	-1
FRELCSAAISM	V1F	T10S	-1.99268137780836	-2.32400657142638	-1
FRELCSAAITA	V1F	M11A	-2.02688215051601	-3.53215014159124	-1
FRELCSAAITC	V1F	M11C	-2.01980267745168	-4.77023131131931	-1
FRELCSAAITF	V1F	M11F	-2.04986145306233	-2.97163425963765	-1
FRELCSAAITG	V1F	M11G	-2.33167695329155	-6.847586005723	-1
FRELCSAAITL	V1F	M11L	-1.84915276647116	-2.92090919703617	-2
FRELCSAAITN	V1F	M11N	-2.13079267934682	-3.58301080832134	-1
FRELCSAAITP	V1F	M11P	-7.99024918814292	-7.56572531473582	0
FRELCSAAITR	V1F	M11R	-2.06981577044337	-3.03783583180464	-1
FRELCSAAITS	V1F	M11S	-2.14176332744727	-3.47762153487396	-1
FRELCSAAITT	V1F	M11T	-1.90260377485063	-2.9968059823859	-2
FRELCSAAITV	V1F	M11V	-1.94026113510811	-3.00987148961703	-1
FRELCSAAITW	V1F	M11W	-2.00455060540686	-2.68957926818877	-1
FRELCSAAITY	V1F	M11Y	-2.18074652892667	-1.81764540544586	2
FRELCSAAIVM	V1F	T10V	-2.0963273956227	-3.68438769898618	-1
FRELCSAALTM	V1F	I9L	-1.98354289333078	-3.19098721142258	-1
FRELCSAAMTM	V1F	I9M	-1.9315695463014	-3.28166456145193	-1
FRELCSAANTM	V1F	I9N	-4.58803421727573	-7.56438798483057	-1
FRELCSAAPTM	V1F	I9P	-9.47133530853445	-7.56357374264554	0
FRELCSAARTM	V1F	I9R	-9.47152788257117	-7.56373511335338	0
FRELCSAASTM	V1F	I9S	-4.78831984065464	-7.56572531473582	-1
FRELCSAAVTM	V1F	I9V	-1.92601874016351	-2.80284927318185	-1
FRELCSAAWTM	V1F	I9W	-9.46240518498153	-7.56522158874911	0
FRELCSACITM	V1F	A8C	-1.98598159192872	-4.96583248252302	-1
FRELCSADITM	V1F	A8D	-9.26972312680371	-7.56572531473582	0
FRELCSAGITM	V1F	A8G	-2.00149891972048	-6.93920597171552	-1
FRELCSAHITM	V1F	A8H	-9.47092086145417	-7.56442143837123	0
FRELCSAIITM	V1F	A8I	-3.43437952311331	-7.56572531473582	-1
FRELCSAKITM	V1F	A8K	-9.47272437670306	-7.5649909311255	0
FRELCSALITM	V1F	A8L	-4.88350024992951	-7.56511919599874	-1
FRELCSAMITM	V1F	A8M	-2.51642601681323	-7.0438954608135	-1
FRELCSANITM	V1F	A8N	-4.27594462331181	-7.56572531473582	-1
FRELCSAPITM	V1F	A8P	-9.47216395333067	-7.56572531473582	0
FRELCSAQITM	V1F	A8Q	-5.24147375966842	-7.56476849577188	-1
FRELCSARITM	V1F	A8R	-9.4696812769523	-7.56534198592486	0
FRELCSASITM	V1F	A8S	-1.84908162154236	-3.8313915949245	-2
FRELCSATITM	V1F	A8T	-1.76138059407411	-3.24321408868815	-2
FRELCSAVITM	V1F	A8V	-1.96503008893936	-5.61342123264701	-1
FRELCSAWITM	V1F	A8W	-9.47086494329024	-7.56442143837123	0
FRELCSAYITM	V1F	A8Y	-9.47292936187283	-7.56572531473582	0
FRELCSCAITM	V1F	A7C	-2.01394310318466	-6.07603661871334	-1
FRELCSDAITM	V1F	A7D	-5.18754257094797	-7.56572531473582	-1
FRELCSFAITM	V1F	A7F	-5.42338868270777	-7.56469437373993	-1
FRELCSGAITM	V1F	A7G	-2.62479407504015	-6.8489028367376	-1
FRELCSHAITM	V1F	A7H	-4.54715889790542	-7.56303361935098	-1
FRELCSIAITM	V1F	A7I	-4.46802890652811	-7.56572531473582	-1
FRELCSKAITM	V1F	A7K	-5.6625903983768	-7.56572531473582	-1
FRELCSLAITM	V1F	A7L	-4.87930401129139	-7.56486814954916	-1
FRELCSMAITM	V1F	A7M	-4.82603352726721	-7.5651119229644	-1
FRELCSPAITM	V1F	A7P	-9.46810669148933	-7.56495852028355	0
FRELCSRAITM	V1F	A7R	-7.74452486075092	-7.56498043629323	0
FRELCSSAITM	V1F	A7S	-1.9570078566582	-4.62039958861648	-1
FRELCSTAITM	V1F	A7T	-2.72289804993726	-7.55257304473099	-1
FRELCSWAITM	V1F	A7W	-6.81119793321096	-7.56572531473582	-1
FRELCSYAITM	V1F	A7Y	-4.59279970666834	-7.56463886100643	-1
FRELCTAAITM	V1F	S6T	-1.79164379979052	-2.91320968053415	-2
FRELCVAAITM	V1F	S6V	-1.81890229274707	-7.51798457880612	-2
FRELESAAITM	V1F	C5E	-8.46797732997007	-7.56435792016254	0
FRELFSAAITM	V1F	C5F	-8.00142731801318	-7.56448356361277	0
FRELGSAAITM	V1F	C5G	-4.62676169464524	-7.37730674039858	-1
FRELKSAAITM	V1F	C5K	-9.47296592626948	-7.56224479013073	0
FRELLSAAITM	V1F	C5L	-3.75615518027865	-6.32239468953287	-1
FRELMSAAITM	V1F	C5M	-2.36034834869306	-4.84568310151614	-1
FRELNSAAITM	V1F	C5N	-7.61736922390514	-7.56282566058273	0
FRELPSAAITM	V1F	C5P	-9.47082652016513	-7.56572531473582	0
FRELRSAAITM	V1F	C5R	-9.46980850348973	-7.56097634684864	0
FRELSSAAITM	V1F	C5S	-5.22799035666915	-7.56022458973612	-1
FRELVSAAITM	V1F	C5V	-4.89906777700862	-7.56521914290115	-1
FRELWSAAITM	V1F	C5W	-9.472466415318	-7.4772789047164	0
FREVCSAAITM	V1F	L4V	-3.81041363634528	-7.49094323599154	-1
FRFLCSAAITM	V1F	E3F	-7.84307582997216	-7.56329823063113	0
FRNLCSAAITM	V1F	E3N	-2.03867682079012	-6.41208348170092	-1
FRPLCSAAITM	V1F	E3P	-9.15547397071417	-7.56381082407112	0
FRSLCSAAITM	V1F	E3S	-1.9464102008452	-5.22282214571314	-1
FRTLCSAAITM	V1F	E3T	-5.03539042833585	-6.86718438116708	-1
FSELCSAAITM	V1F	R2S	-1.92176324166845	-1.21482197257319	2
FVELCSAAITM	V1F	R2V	-1.8829591058244	-7.03887586804167	-2
GAELCSAAITM	V1G	R2A	-4.02647664925641	-3.20336551864592	2
GCELCSAAITM	V1G	R2C	-3.71257603733529	-6.29005787857572	-2
GDELCSAAITM	V1G	R2D	-3.9968355821634	-4.23307432387105	-1
GEELCSAAITM	V1G	R2E	-3.8469871266323	-3.15297826268217	1
GGELCSAAITM	V1G	R2G	-3.95111619864238	-3.28163658532961	2
GHELCSAAITM	V1G	R2H	-3.84441068787326	-3.81865407302789	1
GKELCSAAITM	V1G	R2K	-3.84111337819393	-4.01780216698738	-2
GLELCSAAITM	V1G	R2L	-3.857461234289	-4.97637540539883	-2
GMELCSAAITM	V1G	R2M	-3.87394744557518	-4.32103609349546	-2
GPELCSAAITM	V1G	R2P	-5.05460621517964	-7.54640573469893	-1
GQELCSAAITM	V1G	R2Q	-3.78834754813887	-3.87117227309941	-1
GRALCSAAITM	V1G	E3A	-3.84467296566641	-7.49158631850757	-2
GRDLCSAAITM	V1G	E3D	-3.49737436798897	-5.0281129351618	-2
GREACSAAITM	V1G	L4A	-4.81248021990482	-7.56572531473582	-1
GRECCSAAITM	V1G	L4C	-5.44517645128618	-7.56572531473582	-1
GREECSAAITM	V1G	L4E	-10.7671887661988	-7.56496801792771	0
GREFCSAAITM	V1G	L4F	-6.81167125777493	-7.56466104451649	-1
GREGCSAAITM	V1G	L4G	-7.91176518086156	-7.55969299807026	0
GREKCSAAITM	V1G	L4K	-10.9147265743816	-7.55953145850287	0
GRELASAAITM	V1G	C5A	-4.80632558190392	-7.56521051543634	-1
GRELCAAAITM	V1G	S6A	-3.92489249283151	-3.76453530332466	2
GRELCCAAITM	V1G	S6C	-5.65832750219003	-5.81117097485358	-1
GRELCEAAITM	V1G	S6E	-3.85357444081977	-2.77136008904332	1
GRELCFAAITM	V1G	S6F	-3.87757141147228	-7.02267662472995	-2
GRELCGAAITM	V1G	S6G	-3.95914528550823	-5.75055153666848	-1
GRELCKAAITM	V1G	S6K	-3.97235433227075	-3.90004820273549	2
GRELCLAAITM	V1G	S6L	-3.85912140667546	-6.43213489411515	-2
GRELCNAAITM	V1G	S6N	-3.91016206801055	-2.9389818535546	1
GRELCPAAITM	V1G	S6P	-7.10154080604431	-7.56329823063113	-1
GRELCQAAITM	V1G	S6Q	-3.96128767614289	-3.86127818002503	2
GRELCRAAITM	V1G	S6R	-3.99738102980437	-5.04617947099974	-1
GRELCSAAATM	V1G	I9A	-6.16267418760862	-7.56545906516693	-1
GRELCSAACTM	V1G	I9C	-4.13168254102341	-7.56572531473582	-1
GRELCSAADTM	V1G	I9D	-11.4728838399831	-7.56540351704884	0
GRELCSAAETM	V1G	I9E	-10.7832332103097	-7.56279135088176	0
GRELCSAAFTM	V1G	I9F	-9.06528219963934	-7.56572531473582	0
GRELCSAAGTM	V1G	I9G	-10.3042039591406	-7.56498355830324	0
GRELCSAAIAM	V1G	T10A	-3.9684668913668	-6.03572367016346	-1
GRELCSAAICM	V1G	T10C	-3.8304754807123	-7.11253473907178	-2
GRELCSAAIDM	V1G	T10D	-4.11718412190905	-7.56264400653851	-1
GRELCSAAIEM	V1G	T10E	-3.92442852516621	-3.80033109486583	2
GRELCSAAIFM	V1G	T10F	-7.71513098621948	-7.56519331141184	0
GRELCSAAIGM	V1G	T10G	-3.95683642810452	-5.70390166369996	-1
GRELCSAAIHM	V1G	T10H	-4.52766848594149	-7.5647414035867	-1
GRELCSAAIIM	V1G	T10I	-4.11744524826866	-7.45328323114165	-1
GRELCSAAIKM	V1G	T10K	-4.26077670726729	-7.56337634949568	-1
GRELCSAAILM	V1G	T10L	-4.03407641260261	-7.56025638531949	-1
GRELCSAAIMM	V1G	T10M	-4.03742933317883	-7.22219280016979	-1
GRELCSAAINM	V1G	T10N	-4.26596018807633	-7.56223540908266	-1
GRELCSAAIPM	V1G	T10P	-7.36087130267437	-7.4727702842681	0
GRELCSAAIQM	V1G	T10Q	-3.97108005960239	-5.70153346738554	-1
GRELCSAAIRM	V1G	T10R	-4.29080385305894	-7.5505611250179	-1
GRELCSAAISM	V1G	T10S	-3.99636853335396	-4.77185093367524	-1
GRELCSAAITA	V1G	M11A	-4.03056930606161	-6.4053711474137	-1
GRELCSAAITC	V1G	M11C	-4.02348983299728	-7.17158264145227	-1
GRELCSAAITD	V1G	M11D	-3.98989777791285	-6.68413956236266	-1
GRELCSAAITE	V1G	M11E	-3.97608434535358	-3.91793594967438	1
GRELCSAAITF	V1G	M11F	-4.05354860860793	-5.86637539053289	-1
GRELCSAAITG	V1G	M11G	-4.33536410883715	-7.56311553838263	-1
GRELCSAAITI	V1G	M11I	-3.84953156635614	-7.31763061688074	-2
GRELCSAAITK	V1G	M11K	-4.12974644200606	-6.80389145499569	-1
GRELCSAAITL	V1G	M11L	-3.85283992201676	-5.3256974676083	-2
GRELCSAAITN	V1G	M11N	-4.13447983489242	-6.78180550095816	-1
GRELCSAAITP	V1G	M11P	-9.99393634368852	-7.56275137269242	0
GRELCSAAITQ	V1G	M11Q	-4.0232798018762	-4.92591864272371	-1
GRELCSAAITR	V1G	M11R	-4.07350292598897	-6.22792805227379	-1
GRELCSAAITS	V1G	M11S	-4.14545048299287	-6.95323360631855	-1
GRELCSAAITT	V1G	M11T	-3.90629093039623	-6.26077796289862	-2
GRELCSAAITV	V1G	M11V	-3.94394829065371	-5.79061345299991	-1
GRELCSAAITW	V1G	M11W	-4.00823776095246	-5.25018827969553	-1
GRELCSAAITY	V1G	M11Y	-4.18443368447227	-3.75700887819867	2
GRELCSAAIVM	V1G	T10V	-4.1000145511683	-6.97110911282801	-1
GRELCSAAIWM	V1G	T10W	-6.91239163134159	-7.56416854079546	-1
GRELCSAAIYM	V1G	T10Y	-6.36308849089135	-7.56475963235437	-1
GRELCSAAKTM	V1G	I9K	-11.4729865170062	-7.56291991375786	0
GRELCSAALTM	V1G	I9L	-3.98723004887638	-5.22521198938241	-1
GRELCSAAMTM	V1G	I9M	-3.935256701847	-6.7409231695737	-1
GRELCSAANTM	V1G	I9N	-6.59172137282133	-7.56524489931003	-1
GRELCSAAPTM	V1G	I9P	-11.4750224640801	-7.56572531473582	0
GRELCSAAQTM	V1G	I9Q	-7.71758221861131	-7.55410472072624	0
GRELCSAARTM	V1G	I9R	-11.4752150381168	-7.56396052418998	0
GRELCSAASTM	V1G	I9S	-6.79200699620024	-7.5586902547777	-1
GRELCSAATTM	V1G	I9T	-4.65325885405858	-7.53519006885768	-1
GRELCSAAVTM	V1G	I9V	-3.92970589570911	-5.91301593198745	-1
GRELCSAAWTM	V1G	I9W	-11.4660923405271	-7.5652753340664	0
GRELCSACITM	V1G	A8C	-3.98966874747432	-7.44781515730186	-1
GRELCSADITM	V1G	A8D	-11.2734102823493	-7.56572531473582	0
GRELCSAFITM	V1G	A8F	-11.4746672590169	-7.56496963715593	0
GRELCSAGITM	V1G	A8G	-4.00518607526608	-7.56572531473582	-1
GRELCSAIITM	V1G	A8I	-5.43806667865891	-7.5637565907155	-1
GRELCSAKITM	V1G	A8K	-11.4764115322487	-7.56572531473582	0
GRELCSALITM	V1G	A8L	-6.88718740547511	-7.56540252062146	-1
GRELCSAMITM	V1G	A8M	-4.52011317235883	-7.56527393491339	-1
GRELCSAPITM	V1G	A8P	-11.4758511088763	-7.56572531473582	0
GRELCSAQITM	V1G	A8Q	-7.24516091521402	-7.03598929198078	1
GRELCSARITM	V1G	A8R	-11.4733684324979	-7.56512945330483	0
GRELCSASITM	V1G	A8S	-3.85276877708796	-7.29728182075406	-2
GRELCSATITM	V1G	A8T	-3.76506774961971	-7.09180613847579	-2
GRELCSAVITM	V1G	A8V	-3.96871724448496	-7.56527393491339	-1
GRELCSAWITM	V1G	A8W	-11.4745520988358	-7.56490415974739	0
GRELCSAYITM	V1G	A8Y	-11.4766165174184	-7.56463886100643	0
GRELCSCAITM	V1G	A7C	-4.01763025873026	-7.56572531473582	-1
GRELCSEAITM	V1G	A7E	-6.01529111583111	-7.56282566058273	-1
GRELCSFAITM	V1G	A7F	-7.42707583825337	-7.56572531473582	0
GRELCSGAITM	V1G	A7G	-4.62848123058575	-7.56483394643785	-1
GRELCSHAITM	V1G	A7H	-6.55084605345102	-7.5635957192278	-1
GRELCSIAITM	V1G	A7I	-6.47171606207371	-7.56572531473582	-1
GRELCSKAITM	V1G	A7K	-7.6662775539224	-7.56572531473582	0
GRELCSLAITM	V1G	A7L	-6.88299116683699	-7.56536946455462	-1
GRELCSMAITM	V1G	A7M	-6.82972068281281	-7.56572531473582	-1
GRELCSNAITM	V1G	A7N	-5.68528672009303	-7.56386214954852	-1
GRELCSPAITM	V1G	A7P	-11.4717938470349	-7.4624832515841	0
GRELCSQAITM	V1G	A7Q	-6.84684986123249	-7.56477719796521	-1
GRELCSRAITM	V1G	A7R	-9.74821201629652	-7.56510169169973	0
GRELCSSAITM	V1G	A7S	-3.9606950122038	-7.54477426775055	-1
GRELCSTAITM	V1G	A7T	-4.72658520548286	-7.56572531473582	-1
GRELCSVAITM	V1G	A7V	-4.55909180916555	-7.56572531473582	-1
GRELCSWAITM	V1G	A7W	-8.81488508875656	-7.56572531473582	0
GRELCSYAITM	V1G	A7Y	-6.59648686221394	-7.56572531473582	-1
GRELCVAAITM	V1G	S6V	-3.82258944829267	-6.92195696316362	-2
GRELCWAAITM	V1G	S6W	-3.86796275350971	-5.68344659680153	-2
GRELCYAAITM	V1G	S6Y	-3.85867945789908	-6.10333587265486	-2
GRELDSAAITM	V1G	C5D	-11.4763873869401	-7.5640008433322	0
GRELESAAITM	V1G	C5E	-10.4716644855157	-7.55233730431733	0
GRELFSAAITM	V1G	C5F	-10.0051144735588	-7.56572531473582	0
GRELGSAAITM	V1G	C5G	-6.63044885019084	-7.56102936515044	-1
GRELHSAAITM	V1G	C5H	-11.3700637413346	-7.56483087610108	0
GRELKSAAITM	V1G	C5K	-11.4766530818151	-7.56572531473582	0
GRELLSAAITM	V1G	C5L	-5.75984233582425	-7.56520194735422	-1
GRELMSAAITM	V1G	C5M	-4.36403550423866	-7.4564732890946	-1
GRELPSAAITM	V1G	C5P	-11.4745136757107	-7.56093969021241	0
GRELQSAAITM	V1G	C5Q	-8.85285405818625	-7.56572531473582	0
GRELRSAAITM	V1G	C5R	-11.4734956590353	-7.56072108754814	0
GRELSSAAITM	V1G	C5S	-7.23167751221475	-7.5654966789253	-1
GRELTSAAITM	V1G	C5T	-8.08079133365979	-7.56480462371753	0
GRELVSAAITM	V1G	C5V	-6.90275493255422	-7.55484078863143	-1
GRELWSAAITM	V1G	C5W	-11.4761535708636	-7.56487744498011	0
GRELYSAAITM	V1G	C5Y	-11.475088940038	-7.56423607643733	0
GREMCSAAITM	V1G	L4M	-3.96385459227038	-7.27035547693022	-1
GRENCSAAITM	V1G	L4N	-7.86075177957068	-7.56491057745386	0
GREPCSAAITM	V1G	L4P	-11.4757334189261	-7.5647414035867	0
GREQCSAAITM	V1G	L4Q	-7.67216179574946	-7.56572531473582	0
GRERCSAAITM	V1G	L4R	-11.4702880430652	-7.56498051443818	0
GRESCSAAITM	V1G	L4S	-7.34617250691049	-7.56572531473582	0
GRETCSAAITM	V1G	L4T	-6.41904929365804	-7.56572531473582	-1
GREVCSAAITM	V1G	L4V	-5.81410079189088	-7.5589390444191	-1
GREWCSAAITM	V1G	L4W	-11.4766587415563	-7.56502505548587	0
GRGLCSAAITM	V1G	E3G	-3.85583538085772	-7.48834214995978	-2
GRKLCSAAITM	V1G	E3K	-4.79488058588497	-7.55475053274828	-1
GRLLCSAAITM	V1G	E3L	-10.1236848804221	-7.56572531473582	0
GRMLCSAAITM	V1G	E3M	-5.95277664469543	-7.56572531473582	-1
GRNLCSAAITM	V1G	E3N	-4.04236397633572	-7.54934934222673	-1
GRRLCSAAITM	V1G	E3R	-5.27381626114541	-7.56544390990346	-1
GRSLCSAAITM	V1G	E3S	-3.9500973563908	-7.55422146044681	-1
GRTLCSAAITM	V1G	E3T	-7.03907758388145	-7.56408237673198	-1
GRVLCSAAITM	V1G	E3V	-11.3382071024219	-7.56572531473582	0
GRWLCSAAITM	V1G	E3W	-11.3195371751908	-7.56436619223074	0
GSELCSAAITM	V1G	R2S	-3.92545039721405	-3.32291844128173	2
GTELCSAAITM	V1G	R2T	-3.87344655343494	-5.37872037852689	-2
GVELCSAAITM	V1G	R2V	-3.88664626137	-6.4211595261265	-2
GWELCSAAITM	V1G	R2W	-3.88081382987663	-4.14425714046911	-2
GYELCSAAITM	V1G	R2Y	-3.85086372612275	-3.86134280183974	-1
HEELCSAAITM	V1H	R2E	-2.90203294241205	-2.09142021725903	1
HHELCSAAITM	V1H	R2H	-2.89945650365301	-2.90128366834494	-1
HKELCSAAITM	V1H	R2K	-2.89615919397368	-3.07883541897964	-2
HNELCSAAITM	V1H	R2N	-2.98482848655604	-3.16812112939917	-1
HPELCSAAITM	V1H	R2P	-4.10965203095939	-7.54015250536914	-1
HQELCSAAITM	V1H	R2Q	-2.84339336391862	-2.68624862007505	1
HRELCAAAITM	V1H	S6A	-2.97993830861126	-3.04265025734657	-1
HRELCCAAITM	V1H	S6C	-4.71337331796978	-7.1163443768707	-1
HRELCDAAITM	V1H	S6D	-2.84036612457488	-2.00717429924742	1
HRELCEAAITM	V1H	S6E	-2.90862025659952	-1.54439476693387	1
HRELCGAAITM	V1H	S6G	-3.01419110128798	-3.60550095839213	-1
HRELCLAAITM	V1H	S6L	-2.91416722245521	-5.7245240046623	-2
HRELCPAAITM	V1H	S6P	-6.15658662182406	-7.55262575433375	-1
HRELCRAAITM	V1H	S6R	-3.05242684558412	-3.56836605593623	-1
HRELCSAAGTM	V1H	I9G	-9.35924977492035	-7.56572531473582	0
HRELCSAAIAM	V1H	T10A	-3.02351270714655	-4.36950613863128	-1
HRELCSAAIHM	V1H	T10H	-3.58271430172124	-7.56477719796521	-1
HRELCSAAIIM	V1H	T10I	-3.17249106404841	-6.41960806597017	-1
HRELCSAAILM	V1H	T10L	-3.08912222838236	-7.28429882527001	-1
HRELCSAAIPM	V1H	T10P	-6.41591711845412	-7.56506111685892	-1
HRELCSAAISM	V1H	T10S	-3.05141434913371	-3.50821564706319	-1
HRELCSAAITE	V1H	M11E	-3.03113016113333	-2.61842440159633	2
HRELCSAAITG	V1H	M11G	-3.3904099246169	-7.55980829717235	-1
HRELCSAAITH	V1H	M11H	-3.33987427756347	-2.9220011645249	2
HRELCSAAITL	V1H	M11L	-2.90788573779651	-4.17565851234471	-2
HRELCSAAITR	V1H	M11R	-3.12854874176872	-7.13501007877446	-1
HRELCSAAITT	V1H	M11T	-2.96133674617598	-3.89455939738064	-2
HRELCSAAIVM	V1H	T10V	-3.15506036694805	-6.38343286118891	-1
HRELCSAALTM	V1H	I9L	-3.04227586465613	-2.82437905094341	2
HRELCSAARTM	V1H	I9R	-10.5302608538965	-7.56572531473582	0
HRELCSAAWTM	V1H	I9W	-10.5211381563069	-7.56572531473582	0
HRELCSACITM	V1H	A8C	-3.04471456325407	-6.65498045261896	-1
HRELCSADITM	V1H	A8D	-10.3284560981291	-7.5652433042919	0
HRELCSAEITM	V1H	A8E	-10.2588524569165	-7.56572531473582	0
HRELCSAFITM	V1H	A8F	-10.5297130747966	-7.56572531473582	0
HRELCSAGITM	V1H	A8G	-3.06023189104583	-7.55714398671229	-1
HRELCSAHITM	V1H	A8H	-10.5296538327795	-7.56572531473582	0
HRELCSAIITM	V1H	A8I	-4.49311249443866	-7.56572531473582	-1
HRELCSAKITM	V1H	A8K	-10.5314573480284	-7.56520911728796	0
HRELCSALITM	V1H	A8L	-5.94223322125486	-7.56535981094316	-1
HRELCSAMITM	V1H	A8M	-3.57515898813858	-7.56510829238478	-1
HRELCSANITM	V1H	A8N	-5.33467759463716	-7.5649155882412	-1
HRELCSAPITM	V1H	A8P	-10.530896924656	-7.56310702625294	0
HRELCSAQITM	V1H	A8Q	-6.30020673099377	-7.56572531473582	-1
HRELCSARITM	V1H	A8R	-10.5284142482777	-7.56297783169244	0
HRELCSASITM	V1H	A8S	-2.90781459286771	-5.97082332756621	-2
HRELCSATITM	V1H	A8T	-2.82011356539946	-5.66765087450029	-2
HRELCSAVITM	V1H	A8V	-3.02376306026471	-7.27555202955585	-1
HRELCSAWITM	V1H	A8W	-10.5295979146156	-7.56421342772763	0
HRELCSAYITM	V1H	A8Y	-10.5316623331982	-7.56572531473582	0
HRELCSDAITM	V1H	A7D	-6.24627554227332	-7.56572531473582	-1
HRELCSFAITM	V1H	A7F	-6.48212165403312	-7.56572531473582	-1
HRELCSHAITM	V1H	A7H	-5.60589186923077	-7.56572531473582	-1
HRELCSLAITM	V1H	A7L	-5.93803698261674	-7.56572531473582	-1
HRELCSMAITM	V1H	A7M	-5.88476649859256	-7.56572531473582	-1
HRELCSNAITM	V1H	A7N	-4.74033253587278	-7.56154733135084	-1
HRELCSPAITM	V1H	A7P	-10.5268396628147	-7.56562497628512	0
HRELCSRAITM	V1H	A7R	-8.80325783207627	-7.56543888414714	0
HRELCSSAITM	V1H	A7S	-3.01574082798355	-6.02679421340816	-1
HRELCSTAITM	V1H	A7T	-3.78163102126261	-7.56572531473582	-1
HRELCSVAITM	V1H	A7V	-3.6141376249453	-7.56572531473582	-1
HRELCSYAITM	V1H	A7Y	-5.65153267799369	-7.56572531473582	-1
HRELCVAAITM	V1H	S6V	-2.87763526407242	-7.5581363422202	-2
HRELCYAAITM	V1H	S6Y	-2.91372527367883	-4.82867453498754	-2
HRELGSAAITM	V1H	C5G	-5.68549466597059	-7.54311142667957	-1
HRELPSAAITM	V1H	C5P	-10.5295594914905	-7.56398646110476	0
HRELRSAAITM	V1H	C5R	-10.5285414748151	-7.56572531473582	0
HRELTSAAITM	V1H	C5T	-7.13583714943954	-7.56572531473582	-1
HREVCSAAITM	V1H	L4V	-4.86914660767063	-7.56572531473582	-1
HRFLCSAAITM	V1H	E3F	-8.90180880129751	-7.56478574329368	0
HRGLCSAAITM	V1H	E3G	-2.91088119663747	-5.76303264031199	-2
HRHLCSAAITM	V1H	E3H	-2.9669155078737	-7.14765309762031	-1
HRILCSAAITM	V1H	E3I	-10.4552856217193	-7.56572531473582	0
HRKLCSAAITM	V1H	E3K	-3.84992640166472	-7.56572531473582	-1
HRLLCSAAITM	V1H	E3L	-9.17873069620189	-7.56572531473582	0
HRMLCSAAITM	V1H	E3M	-5.00782246047518	-6.19414921124989	-1
HRNLCSAAITM	V1H	E3N	-3.09740979211547	-7.38748885151489	-1
HRPLCSAAITM	V1H	E3P	-10.2142069420395	-7.56485864804217	0
HRQLCSAAITM	V1H	E3Q	-2.81338566702716	-4.22359649927221	-2
HRSLCSAAITM	V1H	E3S	-3.00514317217055	-6.92554184768415	-1
HRTLCSAAITM	V1H	E3T	-6.0941233996612	-7.56469267169937	-1
HRVLCSAAITM	V1H	E3V	-10.3932529182017	-7.56578706057386	0
HRYLCSAAITM	V1H	E3Y	-7.77033848646583	-7.56572531473582	0
HSELCSAAITM	V1H	R2S	-2.9804962129938	-3.04003309142506	-1
IKELCSAAITM	V1I	R2K	-0.048100800006722	0.59750649691958	2
INELCSAAITM	V1I	R2N	-0.136770092589082	-0.0850023971641498	2
IRDLCSAAITM	V1I	E3D	0.29563821019824	-0.60554543909646	-2
IRELASAAITM	V1I	C5A	-1.01331300371671	-0.434598343953031	2
IRELCAAAITM	V1I	S6A	-0.131879914644301	0.13736611455667	3
IRELCDAAITM	V1I	S6D	0.0076922693920789	-0.27749428256501	-2
IRELCEAAITM	V1I	S6E	-0.0605618626325608	0.128487058365229	2
IRELCFAAITM	V1I	S6F	-0.0845588332850706	-0.231252907618471	-2
IRELCGAAITM	V1I	S6G	-0.166132707321021	0.282173440834109	3
IRELCHAAITM	V1I	S6H	-0.161666797714862	0.0653694291151599	3
IRELCKAAITM	V1I	S6K	-0.179341754083541	-0.386762083942521	-1
IRELCLAAITM	V1I	S6L	-0.0661088284882521	0.0488779534669597	1
IRELCMAAITM	V1I	S6M	-0.0206442659624919	0.127284064564829	2
IRELCNAAITM	V1I	S6N	-0.117149489823341	0.0323733125926395	2
IRELCPAAITM	V1I	S6P	-3.3085282278571	-2.11887752878394	2
IRELCQAAITM	V1I	S6Q	-0.16827509795568	0.0260890574499495	3
IRELCRAAITM	V1I	S6R	-0.204368451617162	0.0128508639947	3
IRELCSAAETM	V1I	I9E	-6.99022063212251	-5.85011525149318	2
IRELCSAAGTM	V1I	I9G	-6.51119138095339	-5.98298239766447	2
IRELCSAAIAM	V1I	T10A	-0.175454313179591	0.871703716235679	3
IRELCSAAICM	V1I	T10C	-0.0374629025250908	0.12913927189455	2
IRELCSAAIEM	V1I	T10E	-0.131415946979001	-0.131033320955611	1
IRELCSAAIFM	V1I	T10F	-3.92211840803227	-2.42087418341855	2
IRELCSAAIGM	V1I	T10G	-0.163823849917311	0.61351789526328	3
IRELCSAAIHM	V1I	T10H	-0.734655907754281	-0.674159651503061	1
IRELCSAAIIM	V1I	T10I	-0.324432670081451	0.0145454185231095	3
IRELCSAAIKM	V1I	T10K	-0.467764129080081	-0.435932928243211	1
IRELCSAAILM	V1I	T10L	-0.241063834415401	0.00336547167535883	3
IRELCSAAIMM	V1I	T10M	-0.244416754991621	0.0895953649210792	3
IRELCSAAINM	V1I	T10N	-0.472947609889122	-0.00385077125556066	3
IRELCSAAIQM	V1I	T10Q	-0.178067481415182	-7.31018979817585	-1
IRELCSAAIRM	V1I	T10R	-0.497791274871732	-0.10128027481273	3
IRELCSAAISM	V1I	T10S	-0.203355955166751	-0.15892866947669	1
IRELCSAAITC	V1I	M11C	-0.23047725481007	0.0847860021121392	3
IRELCSAAITF	V1I	M11F	-0.260536030420722	-0.43818237196526	-1
IRELCSAAITG	V1I	M11G	-0.542351530649942	-0.0931401552075108	3
IRELCSAAITK	V1I	M11K	-0.336733863818852	-0.15017619077161	2
IRELCSAAITL	V1I	M11L	-0.0598273438295518	-0.00215027556428993	1
IRELCSAAITR	V1I	M11R	-0.280490347801761	-0.0136555056854899	3
IRELCSAAITV	V1I	M11V	-0.150935712466501	-0.169389691247281	-1
IRELCSAAITW	V1I	M11W	-0.215225182765252	-0.73045766222574	-1
IRELCSAAITY	V1I	M11Y	-0.391421106285062	0.0935363542648897	3
IRELCSAAIVM	V1I	T10V	-0.307001972981091	-0.1140787892662	3
IRELCSAAIWM	V1I	T10W	-3.11937905315438	-1.74577752544426	2
IRELCSAAIYM	V1I	T10Y	-2.57007591270414	-0.688456409029181	2
IRELCSAAKTM	V1I	I9K	-7.679973938819	-7.56572531473582	0
IRELCSAALTM	V1I	I9L	-0.194217470689171	-0.293444938472891	-1
IRELCSAARTM	V1I	I9R	-7.68220245992956	-7.56572531473582	0
IRELCSAAVTM	V1I	I9V	-0.136693317521901	-6.55788956933018	-1
IRELCSAAWTM	V1I	I9W	-7.67307976233992	-7.56572531473582	0
IRELCSADITM	V1I	A8D	-7.4803977041621	-6.61498553454234	2
IRELCSAFITM	V1I	A8F	-7.68165468082969	-7.56421342772763	0
IRELCSAGITM	V1I	A8G	-0.21217349707887	-0.27818871661626	-1
IRELCSAHITM	V1I	A8H	-7.68159543881256	-7.56572531473582	0
IRELCSALITM	V1I	A8L	-3.0941748272879	-2.73365338814398	2
IRELCSAMITM	V1I	A8M	-0.72710059417162	-0.711377741916921	1
IRELCSANITM	V1I	A8N	-2.4866192006702	-0.87452850341789	2
IRELCSAPITM	V1I	A8P	-7.68283853068906	-7.56506809586191	0
IRELCSAQITM	V1I	A8Q	-3.45214833702681	-3.11378077857481	2
IRELCSARITM	V1I	A8R	-7.68035585431069	-7.56501105791426	0
IRELCSASITM	V1I	A8S	-0.059756198900752	-0.205499369239321	-2
IRELCSATITM	V1I	A8T	0.0279448285674988	0.108992428547129	1
IRELCSAVITM	V1I	A8V	-0.175704666297751	-0.824515955304461	-1
IRELCSAYITM	V1I	A8Y	-7.68360393923122	-7.56572531473582	0
IRELCSCAITM	V1I	A7C	-0.224617680543052	-0.0628077847704009	3
IRELCSFAITM	V1I	A7F	-3.63406326006616	-2.71870763909058	2
IRELCSIAITM	V1I	A7I	-2.6787034838865	-1.41245016931471	2
IRELCSLAITM	V1I	A7L	-3.08997858864978	-2.52282902634029	2
IRELCSNAITM	V1I	A7N	-1.89227414190582	-0.73279920308774	2
IRELCSPAITM	V1I	A7P	-7.67878126884772	-7.56572531473582	0
IRELCSRAITM	V1I	A7R	-5.95519943810931	-3.12990571335868	2
IRELCSSAITM	V1I	A7S	-0.167682434016591	0.0261614027444494	3
IRELCSWAITM	V1I	A7W	-5.02187251056935	-2.44729251829388	2
IRELCTAAITM	V1I	S6T	-0.00231837714891192	0.33489277105206	2
IRELCVAAITM	V1I	S6V	-0.0295768701054619	0.433797660764519	2
IRELCYAAITM	V1I	S6Y	-0.0656668797118716	0.21438908944195	2
IRELPSAAITM	V1I	C5P	-7.68150109752352	-7.56577683267926	0
IRELSSAAITM	V1I	C5S	-3.43866493402754	-2.49263341070876	2
IRELVSAAITM	V1I	C5V	-3.10974235436701	-2.63390385458805	2
IRHLCSAAITM	V1I	E3H	-0.118857113906742	0.305495684581269	3
IRKLCSAAITM	V1I	E3K	-1.00186800769776	-0.296763083343361	2
IRNLCSAAITM	V1I	E3N	-0.24935139814851	0.323060004829689	3
IRQLCSAAITM	V1I	E3Q	0.0346727269397995	0.15074277897795	1
IRSLCSAAITM	V1I	E3S	-0.157084778203592	0.22314908002617	3
IWELCSAAITM	V1I	R2W	-0.087801251689422	0.90769165319748	2
KAELCSAAITM	V1K	R2A	-5.081444760171	-3.70244483528548	2
KEELCSAAITM	V1K	R2E	-4.90195523754689	-3.65008616610809	1
KGELCSAAITM	V1K	R2G	-5.00608430955697	-3.19183724669147	2
KHELCSAAITM	V1K	R2H	-4.89937879878785	-5.75738072658908	-2
KKELCSAAITM	V1K	R2K	-4.89608148910852	-4.27882827740834	1
KLELCSAAITM	V1K	R2L	-4.91242934520359	-6.14380410474754	-2
KNELCSAAITM	V1K	R2N	-4.98475078169088	-5.54278730843441	-1
KPELCSAAITM	V1K	R2P	-6.10957432609423	-7.56572531473582	-1
KQELCSAAITM	V1K	R2Q	-4.84331565905346	-4.70100261211527	1
KREECSAAITM	V1K	L4E	-11.8221568771134	-7.56529146776713	0
KREGCSAAITM	V1K	L4G	-8.96673329177615	-7.56541239308892	0
KREKCSAAITM	V1K	L4K	-11.9696946852961	-7.56531461354462	0
KRELASAAITM	V1K	C5A	-5.86129369281851	-7.56535947407648	-1
KRELCGAAITM	V1K	S6G	-5.01411339642282	-6.62051584134359	-1
KRELCKAAITM	V1K	S6K	-5.02732244318534	-5.13598669639904	-1
KRELCLAAITM	V1K	S6L	-4.91408951759005	-7.07790931843969	-2
KRELCRAAITM	V1K	S6R	-5.05234914071896	-5.55856482341962	-1
KRELCSAAATM	V1K	I9A	-7.21764229852321	-7.56572531473582	-1
KRELCSAADTM	V1K	I9D	-12.5278519508977	-7.56510461857147	0
KRELCSAAETM	V1K	I9E	-11.8382013212243	-7.56494480204783	0
KRELCSAAGTM	V1K	I9G	-11.3591720700552	-7.56253587185586	0
KRELCSAAIAM	V1K	T10A	-5.02343500228139	-6.48655810186151	-1
KRELCSAAICM	V1K	T10C	-4.88544359162689	-6.64802021942377	-2
KRELCSAAIDM	V1K	T10D	-5.17215223282364	-7.56572531473582	-1
KRELCSAAIEM	V1K	T10E	-4.9793966360808	-4.33924704360255	2
KRELCSAAIGM	V1K	T10G	-5.01180453901911	-6.35459094002091	-1
KRELCSAAIHM	V1K	T10H	-5.58263659685608	-7.56572531473582	-1
KRELCSAAIKM	V1K	T10K	-5.31574481818188	-7.56465006716669	-1
KRELCSAAILM	V1K	T10L	-5.0890445235172	-7.56535426548074	-1
KRELCSAAIMM	V1K	T10M	-5.09239744409342	-7.54836271635446	-1
KRELCSAAINM	V1K	T10N	-5.32092829899092	-7.56487744498011	-1
KRELCSAAIPM	V1K	T10P	-8.41583941358896	-7.56572531473582	0
KRELCSAAIRM	V1K	T10R	-5.34577196397353	-7.56509701545629	-1
KRELCSAAISM	V1K	T10S	-5.05133664426855	-5.52378897535753	-1
KRELCSAAITA	V1K	M11A	-5.0855374169762	-7.26950879106505	-1
KRELCSAAITE	V1K	M11E	-5.03105245626817	-5.04160981025901	-1
KRELCSAAITG	V1K	M11G	-5.39033221975174	-7.5653110055766	-1
KRELCSAAITI	V1K	M11I	-4.90449967727073	-7.32699781951598	-2
KRELCSAAITK	V1K	M11K	-5.18471455292065	-7.40850263967099	-1
KRELCSAAITL	V1K	M11L	-4.90780803293135	-6.93305367846505	-2
KRELCSAAITN	V1K	M11N	-5.18944794580701	-7.24757928861881	-1
KRELCSAAITQ	V1K	M11Q	-5.07824791279079	-6.01267218737585	-1
KRELCSAAITR	V1K	M11R	-5.12847103690356	-6.82576694837187	-1
KRELCSAAITS	V1K	M11S	-5.20041859390746	-7.30035799569057	-1
KRELCSAAITT	V1K	M11T	-4.96125904131082	-6.72717982030508	-2
KRELCSAAITV	V1K	M11V	-4.9989164015683	-6.02867147081494	-1
KRELCSAAITW	V1K	M11W	-5.06320587186705	-6.00432214805791	-1
KRELCSAAITY	V1K	M11Y	-5.23940179538686	-5.28203008674394	-1
KRELCSAAIVM	V1K	T10V	-5.15498266208289	-7.47281235198519	-1
KRELCSAAIWM	V1K	T10W	-7.96735974225618	-7.5653196084225	0
KRELCSAAIYM	V1K	T10Y	-7.41805660180594	-7.56458616390344	0
KRELCSAAKTM	V1K	I9K	-12.5279546279208	-7.56448178529762	0
KRELCSAALTM	V1K	I9L	-5.04219815979097	-5.61211618365999	-1
KRELCSAAMTM	V1K	I9M	-4.99022481276159	-7.35469096348285	-1
KRELCSAANTM	V1K	I9N	-7.64668948373592	-7.49116102149864	0
KRELCSAAQTM	V1K	I9Q	-8.7725503295259	-7.56409522192506	0
KRELCSAARTM	V1K	I9R	-12.5301831490314	-7.56455511835972	0
KRELCSAASTM	V1K	I9S	-7.84697510711483	-7.56572531473582	0
KRELCSAATTM	V1K	I9T	-5.70822696497317	-7.56477125072724	-1
KRELCSAAVTM	V1K	I9V	-4.9846740066237	-6.5917181785617	-1
KRELCSAAWTM	V1K	I9W	-12.5210604514417	-7.56572531473582	0
KRELCSACITM	V1K	A8C	-5.04463685838891	-7.56340621748947	-1
KRELCSADITM	V1K	A8D	-12.3283783932639	-7.56391079491298	0
KRELCSAEITM	V1K	A8E	-12.2587747520513	-7.5646717999929	0
KRELCSAGITM	V1K	A8G	-5.06015418618067	-6.87581057500599	-1
KRELCSAHITM	V1K	A8H	-12.5295761279144	-7.56504315036487	0
KRELCSAKITM	V1K	A8K	-12.5313796431633	-7.56488428531644	0
KRELCSALITM	V1K	A8L	-7.9421555163897	-7.56572531473582	0
KRELCSAMITM	V1K	A8M	-5.57508128327342	-7.56572531473582	-1
KRELCSANITM	V1K	A8N	-7.334599889772	-7.56014298838778	0
KRELCSAPITM	V1K	A8P	-12.5308192197909	-7.55503527813979	0
KRELCSAQITM	V1K	A8Q	-8.30012902612861	-7.56494415561522	0
KRELCSARITM	V1K	A8R	-12.5283365434125	-7.56572531473582	0
KRELCSASITM	V1K	A8S	-4.90773688800255	-7.5401076743752	-2
KRELCSATITM	V1K	A8T	-4.8200358605343	-7.39073781807378	-2
KRELCSAVITM	V1K	A8V	-5.02368535539955	-6.9494178810082	-1
KRELCSAWITM	V1K	A8W	-12.5295202097504	-7.56572531473582	0
KRELCSAYITM	V1K	A8Y	-12.531584628333	-7.56467709662011	0
KRELCSCAITM	V1K	A7C	-5.07259836964485	-7.56572531473582	-1
KRELCSDAITM	V1K	A7D	-8.24619783740816	-7.5651822252072	0
KRELCSFAITM	V1K	A7F	-8.48204394916796	-7.56572531473582	0
KRELCSGAITM	V1K	A7G	-5.68344934150034	-7.5649909311255	-1
KRELCSIAITM	V1K	A7I	-7.5266841729883	-7.56572531473582	0
KRELCSKAITM	V1K	A7K	-8.72124566483699	-7.56427169893016	0
KRELCSLAITM	V1K	A7L	-7.93795927775158	-7.56481047938777	0
KRELCSNAITM	V1K	A7N	-6.74025483100762	-7.56391162567776	-1
KRELCSPAITM	V1K	A7P	-12.5267619579495	-7.56508947515964	0
KRELCSQAITM	V1K	A7Q	-7.90181797214708	-7.56572531473582	0
KRELCSRAITM	V1K	A7R	-10.8031801272111	-7.56263665433172	0
KRELCSSAITM	V1K	A7S	-5.01566312311839	-7.56462741880643	-1
KRELCSTAITM	V1K	A7T	-5.78155331639745	-7.56488198611852	-1
KRELCSWAITM	V1K	A7W	-9.86985319967115	-7.56324037606715	0
KRELCSYAITM	V1K	A7Y	-7.65145497312853	-7.56302964231278	0
KRELCVAAITM	V1K	S6V	-4.87755755920726	-7.18924848588064	-2
KRELESAAITM	V1K	C5E	-11.5266325964303	-7.56425604522299	0
KRELGSAAITM	V1K	C5G	-7.68541696110543	-7.56572531473582	0
KRELHSAAITM	V1K	C5H	-12.4250318522492	-7.56572531473582	0
KRELKSAAITM	V1K	C5K	-12.5316211927297	-7.56572531473582	0
KRELLSAAITM	V1K	C5L	-6.81481044673884	-7.56572531473582	-1
KRELNSAAITM	V1K	C5N	-10.6760244903653	-7.56572531473582	0
KRELRSAAITM	V1K	C5R	-12.5284637699499	-7.5651328398149	0
KRELTSAAITM	V1K	C5T	-9.13575944457438	-7.55204849825085	0
KRELVSAAITM	V1K	C5V	-7.95772304346881	-7.56579937018991	0
KREMCSAAITM	V1K	L4M	-5.01882270318497	-7.55823453569051	-1
KRENCSAAITM	V1K	L4N	-8.91571989048527	-7.56572531473582	0
KREQCSAAITM	V1K	L4Q	-8.72712990666405	-7.56515237716457	0
KRERCSAAITM	V1K	L4R	-12.5252561539798	-7.56526420007167	0
KRESCSAAITM	V1K	L4S	-8.40114061782508	-7.5650694740999	0
KREWCSAAITM	V1K	L4W	-12.5316268524709	-7.56345668588927	0
KRHLCSAAITM	V1K	E3H	-4.96683780300854	-7.56423504109717	-1
KRNLCSAAITM	V1K	E3N	-5.09733208725031	-7.56572531473582	-1
KRSLCSAAITM	V1K	E3S	-5.00506546730539	-7.55897858949469	-1
KRVLCSAAITM	V1K	E3V	-12.3931752133365	-7.56427646550735	0
KSELCSAAITM	V1K	R2S	-4.98041850812864	-4.10482695909225	2
LAELCSAAITM	V1L	R2A	-0.0590206257966219	-0.28526034773423	-2
LCELCSAAITM	V1L	R2C	0.254879986124498	-0.0458151393248709	-3
LDELCSAAITM	V1L	R2D	-0.0293795587036119	-2.2610872892675	-2
LEELCSAAITM	V1L	R2E	0.120468896827489	-0.444430230041201	-3
LFELCSAAITM	V1L	R2F	0.0828131054412182	0.0817546248689691	-1
LGELCSAAITM	V1L	R2G	0.0163398248174094	0.00317894325034906	-1
LIELCSAAITM	V1L	R2I	-0.0951296022987815	-0.0678084822380498	1
LKELCSAAITM	V1L	R2K	0.126342645265858	0.3048487406758	1
LLELCSAAITM	V1L	R2L	0.109994789170788	-0.0423516849966514	-3
LMELCSAAITM	V1L	R2M	0.0935085778846094	0.264742117275439	1
LNELCSAAITM	V1L	R2N	0.0376733526834983	-0.359546065149511	-2
LPELCSAAITM	V1L	R2P	-1.08715019171985	-0.70353686261458	1
LQELCSAAITM	V1L	R2Q	0.179108475320918	-0.072898374622671	-3
LRALCSAAITM	V1L	E3A	0.122783057793379	-1.02767955781272	-3
LREACSAAITM	V1L	L4A	-0.845024196445031	-2.34173182176477	-2
LREECSAAITM	V1L	L4E	-6.79973274273899	-7.56491057745386	-2
LREFCSAAITM	V1L	L4F	-2.84421523431514	-4.07316267291548	-2
LREGCSAAITM	V1L	L4G	-3.94430915740177	-5.20925289059472	-2
LRELASAAITM	V1L	C5A	-0.838869558444131	-1.68645038588028	-2
LRELCAAAITM	V1L	S6A	0.0425635306282786	-0.0931203019202407	-2
LRELCCAAITM	V1L	S6C	-1.69087147873024	-1.47959325188352	1
LRELCDAAITM	V1L	S6D	0.182135714664659	0.0072479627642501	-3
LRELCEAAITM	V1L	S6E	0.113881582640019	-0.29597039768681	-3
LRELCFAAITM	V1L	S6F	0.0898846119875092	0.0491333755859493	-2
LRELCGAAITM	V1L	S6G	0.00831073795155923	0.0897490925364295	2
LRELCHAAITM	V1L	S6H	0.0127766475577182	0.151246214190099	2
LRELCIAAITM	V1L	S6I	0.0134787918032888	-0.10384548861235	-2
LRELCKAAITM	V1L	S6K	-0.00489830881096154	-0.14880788286348	-2
LRELCLAAITM	V1L	S6L	0.108334616784328	0.00412763478902889	-3
LRELCMAAITM	V1L	S6M	0.153799179310088	-0.125266909117451	-3
LRELCNAAITM	V1L	S6N	0.0572939554492393	0.130081441556969	1
LRELCPAAITM	V1L	S6P	-3.13408478258452	-3.74999647675032	-2
LRELCQAAITM	V1L	S6Q	0.00616834731689941	-0.19286207135614	-2
LRELCRAAITM	V1L	S6R	-0.0299250063445822	0.0314296987413698	1
LRELCSAAATM	V1L	I9A	-2.19521816414883	-3.97861335024984	-2
LRELCSAACTM	V1L	I9C	-0.164226517563621	-0.897082223932991	-2
LRELCSAAFTM	V1L	I9F	-5.09782617617955	-6.44724197630403	-2
LRELCSAAGTM	V1L	I9G	-6.33674793568081	-7.56524179283895	-2
LRELCSAAIAM	V1L	T10A	-0.0010108679070111	-0.102276127583171	-2
LRELCSAAICM	V1L	T10C	0.136980542747489	-0.169637121063531	-3
LRELCSAAIDM	V1L	T10D	-0.149728098449261	-0.41376864490525	-2
LRELCSAAIEM	V1L	T10E	0.0430274982935792	0.11409109487699	2
LRELCSAAIFM	V1L	T10F	-3.74767496275969	-6.50895641830188	-2
LRELCSAAIGM	V1L	T10G	0.0106195953552692	-0.0541923778585609	-2
LRELCSAAIHM	V1L	T10H	-0.560212462481701	-1.75775291373927	-2
LRELCSAAIIM	V1L	T10I	-0.149989224808872	0.030991003965859	1
LRELCSAAIKM	V1L	T10K	-0.293320683807501	-0.65023888003182	-2
LRELCSAAILM	V1L	T10L	-0.0666203891428214	-0.594860073854841	-2
LRELCSAAIMM	V1L	T10M	-0.0699733097190407	-0.0857646887747414	-1
LRELCSAAINM	V1L	T10N	-0.298504164616542	-1.48487760482856	-2
LRELCSAAIPM	V1L	T10P	-3.39341527921458	-5.69328146224689	-2
LRELCSAAIRM	V1L	T10R	-0.323347829599152	-1.13086321485227	-2
LRELCSAAISM	V1L	T10S	-0.0289125098941714	0.13044786335834	2
LRELCSAAITA	V1L	M11A	-0.0631132826018206	-0.279350927068791	-2
LRELCSAAITC	V1L	M11C	-0.0560338095374906	0.40003853668409	2
LRELCSAAITF	V1L	M11F	-0.0860925851481422	-0.222900296580791	-2
LRELCSAAITG	V1L	M11G	-0.367908085377362	-0.711343019903461	-2
LRELCSAAITH	V1L	M11H	-0.317372438323931	0.377224280093829	2
LRELCSAAITI	V1L	M11I	0.117924457103648	0.0792502484044988	-1
LRELCSAAITK	V1L	M11K	-0.162290418546272	0.0451868616101301	1
LRELCSAAITL	V1L	M11L	0.114616101443028	0.15266591836226	1
LRELCSAAITR	V1L	M11R	-0.106046902529181	-0.2088504310566	-2
LRELCSAAITS	V1L	M11S	-0.177994459533082	-0.0948710897928713	1
LRELCSAAITT	V1L	M11T	0.0611650930635594	0.255442923330889	1
LRELCSAAITV	V1L	M11V	0.0235077328060793	-0.175989079964031	-2
LRELCSAAITW	V1L	M11W	-0.0407817374926722	-0.11799521521719	-2
LRELCSAAITY	V1L	M11Y	-0.216977661012482	0.145259810333719	2
LRELCSAAIVM	V1L	T10V	-0.132558527708511	-0.0184271316871207	1
LRELCSAAIWM	V1L	T10W	-2.9449356078818	-4.17629266871208	-2
LRELCSAAIYM	V1L	T10Y	-2.39563246743156	-3.81709517326819	-2
LRELCSAAKTM	V1L	I9K	-7.50553049354642	-7.56471273247207	0
LRELCSAALTM	V1L	I9L	-0.0197740254165915	-0.20873367261802	-2
LRELCSAAMTM	V1L	I9M	0.0321993216127883	-0.29964986465475	-2
LRELCSAARTM	V1L	I9R	-7.50775901465698	-7.56279852408913	0
LRELCSAASTM	V1L	I9S	-2.82455097274045	-5.0461275746838	-2
LRELCSAAVTM	V1L	I9V	0.0377501277506784	0.0172193892770203	-1
LRELCSAAWTM	V1L	I9W	-7.49863631706734	-7.56529201438073	0
LRELCSACITM	V1L	A8C	-0.0222127240145316	-0.55575383673502	-2
LRELCSADITM	V1L	A8D	-7.30595425888952	-7.56513949865189	-2
LRELCSAEITM	V1L	A8E	-7.23635061767691	-7.54423338048599	-2
LRELCSAFITM	V1L	A8F	-7.50721123555711	-7.55468036907319	0
LRELCSAGITM	V1L	A8G	-0.0377300518062906	-0.947174335254861	-2
LRELCSAIITM	V1L	A8I	-1.47061065519912	-4.49410781698683	-2
LRELCSAKITM	V1L	A8K	-7.50895550878887	-7.56572531473582	0
LRELCSALITM	V1L	A8L	-2.91973138201532	-5.26412900573416	-2
LRELCSAMITM	V1L	A8M	-0.552657148899041	-2.75539772881121	-2
LRELCSANITM	V1L	A8N	-2.31217575539762	-3.36635566011734	-2
LRELCSAPITM	V1L	A8P	-7.50839508541648	-7.5642505088732	0
LRELCSAQITM	V1L	A8Q	-3.27770489175423	-7.12981595410017	-2
LRELCSARITM	V1L	A8R	-7.50591240903811	-7.55683813240159	0
LRELCSASITM	V1L	A8S	0.114687246371828	-0.0186232714636514	-3
LRELCSATITM	V1L	A8T	0.202388273840079	0.140283848173389	-2
LRELCSAVITM	V1L	A8V	-0.00126122102517101	-0.92296787267426	-2
LRELCSAWITM	V1L	A8W	-7.50709607537605	-7.56502124195592	0
LRELCSAYITM	V1L	A8Y	-7.50916049395864	-7.56572531473582	0
LRELCSCAITM	V1L	A7C	-0.0501742352704717	-1.10897647838675	-2
LRELCSDAITM	V1L	A7D	-3.22377370303378	-7.04793481012734	-2
LRELCSEAITM	V1L	A7E	-2.04783509237132	-2.97804508632553	-2
LRELCSFAITM	V1L	A7F	-3.45961981479358	-4.56534306948864	-2
LRELCSGAITM	V1L	A7G	-0.661025207125961	-0.947631995519611	-2
LRELCSHAITM	V1L	A7H	-2.58339002999123	-4.25651222971242	-2
LRELCSIAITM	V1L	A7I	-2.50426003861392	-3.40812199469671	-2
LRELCSKAITM	V1L	A7K	-3.69882153046261	-5.98400421389301	-2
LRELCSLAITM	V1L	A7L	-2.9155351433772	-4.91796465716064	-2
LRELCSMAITM	V1L	A7M	-2.86226465935302	-4.2904875225207	-2
LRELCSNAITM	V1L	A7N	-1.71783069663324	-2.56039108429216	-2
LRELCSPAITM	V1L	A7P	-7.50433782357514	-7.56476529159926	0
LRELCSRAITM	V1L	A7R	-5.78075599283673	-7.24506557348371	-2
LRELCSSAITM	V1L	A7S	0.00676101125598905	-0.437493434382791	-2
LRELCSTAITM	V1L	A7T	-0.759129182023072	-2.60803646611197	-2
LRELCSVAITM	V1L	A7V	-0.591635785705762	-1.45518541546906	-2
LRELCSWAITM	V1L	A7W	-4.84742906529677	-5.53525792837035	-2
LRELCSYAITM	V1L	A7Y	-2.62903083875415	-4.03844488000686	-2
LRELCTAAITM	V1L	S6T	0.172125068123668	0.23846456758025	1
LRELCVAAITM	V1L	S6V	0.144866575167118	-0.076497089265791	-3
LRELCWAAITM	V1L	S6W	0.099493269950079	0.18412901383358	1
LRELCYAAITM	V1L	S6Y	0.108776565560708	-0.194738478998271	-3
LRELESAAITM	V1L	C5E	-6.50420846205588	-6.71254214810924	-2
LRELFSAAITM	V1L	C5F	-6.03765845009899	-6.98041344010711	-2
LRELGSAAITM	V1L	C5G	-2.66299282673105	-5.01207245061769	-2
LRELISAAITM	V1L	C5I	-1.99355600023156	-3.31753041756186	-2
LRELLSAAITM	V1L	C5L	-1.79238631236446	-2.87955501840803	-2
LRELMSAAITM	V1L	C5M	-0.396579480778872	-0.973928646020061	-2
LRELRSAAITM	V1L	C5R	-7.50603963557554	-7.55957559298951	0
LRELSSAAITM	V1L	C5S	-3.26422148875496	-4.28410119791013	-2
LRELTSAAITM	V1L	C5T	-4.1133353102	-5.31301796304069	-2
LRELVSAAITM	V1L	C5V	-2.93529890909443	-4.87828706043938	-2
LRELWSAAITM	V1L	C5W	-7.50869754740381	-7.56525136094284	0
LRELYSAAITM	V1L	C5Y	-7.50763291657819	-7.56572531473582	0
LREMCSAAITM	V1L	L4M	0.00360143118940925	0.05882594610366	2
LRERCSAAITM	V1L	L4R	-7.50283201960537	-7.56483394643785	0
LRESCSAAITM	V1L	L4S	-3.3787164834507	-4.08920121458739	-2
LREVCSAAITM	V1L	L4V	-1.84664476843109	-2.78577630062089	-2
LREWCSAAITM	V1L	L4W	-7.50920271809648	-7.56467428166768	0
LRFLCSAAITM	V1L	E3F	-5.87930696205797	-7.3401912058201	-2
LRGLCSAAITM	V1L	E3G	0.111620642602068	-0.176604146996301	-3
LRHLCSAAITM	V1L	E3H	0.0555863313658378	-0.424367008984911	-2
LRKLCSAAITM	V1L	E3K	-0.827424562425181	-2.45367803690346	-2
LRNLCSAAITM	V1L	E3N	-0.0749079528759307	-0.87287101133197	-2
LRPLCSAAITM	V1L	E3P	-7.19170510279998	-7.13247678405547	1
LRQLCSAAITM	V1L	E3Q	0.209116172212379	-0.70362763741908	-3
LRRLCSAAITM	V1L	E3R	-1.30636023768562	-3.36106322576866	-2
LRSLCSAAITM	V1L	E3S	0.0173586670689883	-0.6188612137195	-2
LRTLCSAAITM	V1L	E3T	-3.07162156042166	-2.52177562289723	1
LRVLCSAAITM	V1L	E3V	-7.37075107896214	-7.56572531473582	0
LRYLCSAAITM	V1L	E3Y	-4.74783664722629	-6.44461311709897	-2
LSELCSAAITM	V1L	R2S	0.0420056262457393	0.20506581220652	2
LTELCSAAITM	V1L	R2T	0.0940094700248491	-0.10283335768071	-3
LVELCSAAITM	V1L	R2V	0.080809762089789	-0.133003257869991	-3
LWELCSAAITM	V1L	R2W	0.0866421935831578	0.26776586862861	1
LYELCSAAITM	V1L	R2Y	0.116592297337039	0.24088817999246	1
MAELCSAAITM	V1M	R2A	-0.0526173500191618	-0.38371007276862	-2
MGELCSAAITM	V1M	R2G	0.0227431005948695	-0.00371137338029115	-1
MLELCSAAITM	V1M	R2L	0.116398064948248	-0.12504532024405	-3
MREGCSAAITM	V1M	L4G	-3.93790588162431	-5.98400693160941	-2
MRELCAAAITM	V1M	S6A	0.0489668064057387	0.0345199306992487	-1
MRELCEAAITM	V1M	S6E	0.120284858417479	-0.144085666941001	-3
MRELCGAAITM	V1M	S6G	0.0147140137290194	0.103701193401399	2
MRELCLAAITM	V1M	S6L	0.114737892561788	0.10894209386516	-1
MRELCMAAITM	V1M	S6M	0.160202455087548	-0.0729594476814999	-3
MRELCNAAITM	V1M	S6N	0.0636972312266995	0.50629594828418	1
MRELCPAAITM	V1M	S6P	-3.12768150680706	-5.94576303618646	-2
MRELCQAAITM	V1M	S6Q	0.0125716230943596	0.74358793299348	2
MRELCRAAITM	V1M	S6R	-0.023521730567122	-0.0969292928884311	-2
MRELCSAACTM	V1M	I9C	-0.157823241786161	-1.11281142621029	-2
MRELCSAAGTM	V1M	I9G	-6.33034465990335	-7.5633534525386	-2
MRELCSAAIAM	V1M	T10A	0.00539240787044903	-0.200582155030141	-2
MRELCSAAICM	V1M	T10C	0.143383818524949	-0.433061346131801	-3
MRELCSAAIDM	V1M	T10D	-0.143324822671801	-1.27547316657504	-2
MRELCSAAIEM	V1M	T10E	0.0494307740710394	-0.193461901246721	-2
MRELCSAAIFM	V1M	T10F	-3.74127168698223	-6.95652877905991	-2
MRELCSAAIGM	V1M	T10G	0.0170228711327294	0.15866757518746	2
MRELCSAAIIM	V1M	T10I	-0.143585949031412	-0.420797518794741	-2
MRELCSAAIKM	V1M	T10K	-0.286917408030041	-0.354110981102531	-2
MRELCSAAILM	V1M	T10L	-0.0602171133653613	-1.08924372636324	-2
MRELCSAAIMM	V1M	T10M	-0.0635700339415806	0.0461255759815202	1
MRELCSAAINM	V1M	T10N	-0.292100888839082	-0.54959864143836	-2
MRELCSAAIPM	V1M	T10P	-3.38701200343712	-6.69172425142071	-2
MRELCSAAIQM	V1M	T10Q	0.00277923963485804	-0.153045191987431	-2
MRELCSAAIRM	V1M	T10R	-0.316944553821692	-0.56862170335946	-2
MRELCSAAISM	V1M	T10S	-0.0225092341167112	-0.0713120418793309	-1
MRELCSAAITE	V1M	M11E	-0.00222504611633134	0.238646945489309	2
MRELCSAAITF	V1M	M11F	-0.0796893093706821	-0.50000461548848	-2
MRELCSAAITG	V1M	M11G	-0.361504809599902	-1.36863179954407	-2
MRELCSAAITK	V1M	M11K	-0.155887142768812	-0.14986758320498	1
MRELCSAAITL	V1M	M11L	0.121019377220488	0.20019062090876	1
MRELCSAAITR	V1M	M11R	-0.0996436267517211	-0.00297550521472978	1
MRELCSAAITW	V1M	M11W	-0.0343784617152121	-0.077188239364121	-1
MRELCSAAIVM	V1M	T10V	-0.126155251931051	0.0579943974366586	1
MRELCSAAIWM	V1M	T10W	-2.93853233210434	-4.04093765210935	-2
MRELCSAAIYM	V1M	T10Y	-2.3892291916541	-7.11974418769289	-2
MRELCSAAKTM	V1M	I9K	-7.49912721776896	-7.5637565907155	0
MRELCSAALTM	V1M	I9L	-0.0133707496391313	-0.2370309058317	-2
MRELCSAARTM	V1M	I9R	-7.50135573887952	-7.56572531473582	0
MRELCSAASTM	V1M	I9S	-2.81814769696299	-6.14743148811903	-2
MRELCSAAVTM	V1M	I9V	0.0441534035281386	0.213792965882469	2
MRELCSAEITM	V1M	A8E	-7.22994734189945	-7.56572531473582	-2
MRELCSAGITM	V1M	A8G	-0.0313267760288305	-2.02534760809751	-2
MRELCSAIITM	V1M	A8I	-1.46420737942166	-5.0352663451819	-2
MRELCSAKITM	V1M	A8K	-7.50255223301141	-7.56484150351438	0
MRELCSALITM	V1M	A8L	-2.91332810623786	-5.27147174268233	-2
MRELCSANITM	V1M	A8N	-2.30577247962016	-3.93807684752352	-2
MRELCSAPITM	V1M	A8P	-7.50199180963902	-7.56457913389543	0
MRELCSARITM	V1M	A8R	-7.49950913326065	-7.56508947515964	0
MRELCSASITM	V1M	A8S	0.121090522149288	-0.784899430427011	-3
MRELCSAVITM	V1M	A8V	0.00514205475228913	-0.749593935457471	-2
MRELCSAWITM	V1M	A8W	-7.50069279959859	-7.56572531473582	0
MRELCSCAITM	V1M	A7C	-0.0437709594930116	-2.55364382995856	-2
MRELCSFAITM	V1M	A7F	-3.45321653901612	-5.19763856745157	-2
MRELCSGAITM	V1M	A7G	-0.654621931348501	-1.9054749920384	-2
MRELCSLAITM	V1M	A7L	-2.90913186759974	-5.78712003039523	-2
MRELCSNAITM	V1M	A7N	-1.71142742085578	-4.24891256837318	-2
MRELCSSAITM	V1M	A7S	0.0131642870334492	-0.827341605425321	-2
MRELCSVAITM	V1M	A7V	-0.585232509928302	-2.96634563395008	-2
MRELCSWAITM	V1M	A7W	-4.84102578951931	-6.0174247635248	-2
MRELCSYAITM	V1M	A7Y	-2.62262756297669	-5.74784573585426	-2
MRELCTAAITM	V1M	S6T	0.178528343901128	-0.0402408415794397	-3
MRELCVAAITM	V1M	S6V	0.151269850944578	-0.0650657594948303	-3
MRELCWAAITM	V1M	S6W	0.105896545727539	0.0720013734260903	-1
MRELCYAAITM	V1M	S6Y	0.115179841338168	-0.0267035770389512	-3
MRELFSAAITM	V1M	C5F	-6.03125517432153	-7.32066340642977	-2
MRELLSAAITM	V1M	C5L	-1.785983036587	-2.65233814401208	-2
MRELTSAAITM	V1M	C5T	-4.10693203442254	-5.85272438075913	-2
MRELWSAAITM	V1M	C5W	-7.50229427162635	-7.56572531473582	0
MRERCSAAITM	V1M	L4R	-7.49642874382791	-7.56572531473582	0
MREVCSAAITM	V1M	L4V	-1.84024149265363	-2.87797602797167	-2
MREWCSAAITM	V1M	L4W	-7.50279944231902	-7.56496688826728	0
MRNLCSAAITM	V1M	E3N	-0.0685046770984705	-0.576581422200961	-2
MRRLCSAAITM	V1M	E3R	-1.29995696190816	-3.71036304270069	-2
MWELCSAAITM	V1M	R2W	0.093045469360618	-0.0790039932867312	-3
NEELCSAAITM	V1N	R2E	-2.48734857901701	-1.7943997283421	1
NHELCSAAITM	V1N	R2H	-2.48477214025797	-2.82354650853833	-2
NKELCSAAITM	V1N	R2K	-2.48147483057864	-2.23986652382362	1
NLELCSAAITM	V1N	R2L	-2.49782268667371	-2.84181491545808	-2
NMELCSAAITM	V1N	R2M	-2.51430889795989	-2.87494602955584	-2
NNELCSAAITM	V1N	R2N	-2.570144123161	-3.34308100640604	-1
NPELCSAAITM	V1N	R2P	-3.69496766756435	-7.56365493167202	-1
NREECSAAITM	V1N	L4E	-9.40755021858349	-7.56572531473582	0
NREKCSAAITM	V1N	L4K	-9.55508802676626	-7.34013196274623	0
NRELASAAITM	V1N	C5A	-3.44668703428863	-7.22866328778612	-1
NRELCCAAITM	V1N	S6C	-4.29868895457474	-5.57279421857386	-1
NRELCEAAITM	V1N	S6E	-2.49393589320448	-0.77421287700559	1
NRELCFAAITM	V1N	S6F	-2.51793286385699	-6.39469372216132	-2
NRELCGAAITM	V1N	S6G	-2.59950673789294	-2.82922092032582	-1
NRELCHAAITM	V1N	S6H	-2.59504082828678	-1.89892053984404	2
NRELCLAAITM	V1N	S6L	-2.49948285906017	-4.27507314950648	-2
NRELCNAAITM	V1N	S6N	-2.55052352039526	-2.68971496724356	-2
NRELCQAAITM	V1N	S6Q	-2.6016491285276	-2.42569698555706	2
NRELCRAAITM	V1N	S6R	-2.63774248218908	-2.84295971379719	-1
NRELCSAADTM	V1N	I9D	-10.1132452923678	-7.5651119229644	0
NRELCSAAETM	V1N	I9E	-9.42359466269443	-7.56296025465919	0
NRELCSAAGTM	V1N	I9G	-8.94456541152531	-7.56536701844098	0
NRELCSAAIAM	V1N	T10A	-2.60882834375151	-3.53891419922252	-1
NRELCSAAIEM	V1N	T10E	-2.56478997755092	-4.23862674403614	-1
NRELCSAAIFM	V1N	T10F	-6.35549243860419	-7.56481047938777	-1
NRELCSAAIGM	V1N	T10G	-2.59719788048923	-2.94723566760553	-1
NRELCSAAIIM	V1N	T10I	-2.75780670065337	-5.7661999269203	-1
NRELCSAAILM	V1N	T10L	-2.67443786498732	-6.60637968940183	-1
NRELCSAAIMM	V1N	T10M	-2.67779078556354	-4.83313898622052	-1
NRELCSAAIPM	V1N	T10P	-6.00123275505908	-7.56465488560082	-1
NRELCSAAIQM	V1N	T10Q	-2.6114415119871	-2.71797065890414	-1
NRELCSAAIRM	V1N	T10R	-2.93116530544365	-5.54598851358228	-1
NRELCSAAISM	V1N	T10S	-2.63672998573867	-2.56181770659314	1
NRELCSAAITG	V1N	M11G	-2.97572556122186	-6.65138783733294	-1
NRELCSAAITK	V1N	M11K	-2.77010789439077	-4.34463940363339	-1
NRELCSAAITL	V1N	M11L	-2.49320137440147	-3.32115083825952	-2
NRELCSAAITR	V1N	M11R	-2.71386437837368	-3.25167996025904	-1
NRELCSAAITW	V1N	M11W	-2.64859921333717	-2.67278742795645	-1
NRELCSAAIVM	V1N	T10V	-2.74037600355301	-4.87651589234224	-1
NRELCSAAKTM	V1N	I9K	-10.1133479693909	-7.56464405446241	0
NRELCSAAQTM	V1N	I9Q	-6.35794367099602	-7.56572531473582	-1
NRELCSAARTM	V1N	I9R	-10.1155764905015	-7.56572531473582	0
NRELCSAASTM	V1N	I9S	-5.43236844858495	-7.56572531473582	-1
NRELCSACITM	V1N	A8C	-2.63003019985903	-6.00598589307392	-1
NRELCSADITM	V1N	A8D	-9.91377173473402	-7.56534057117406	0
NRELCSAEITM	V1N	A8E	-9.84416809352141	-7.56529086508003	0
NRELCSAFITM	V1N	A8F	-10.1150287114016	-7.56572531473582	0
NRELCSAGITM	V1N	A8G	-2.64554752765079	-6.61571060779986	-1
NRELCSAHITM	V1N	A8H	-10.1149694693845	-7.565101901716	0
NRELCSAIITM	V1N	A8I	-4.07842813104362	-7.56525350600116	-1
NRELCSAKITM	V1N	A8K	-10.1167729846334	-7.5652777160607	0
NRELCSALITM	V1N	A8L	-5.52754885785982	-7.56558071854816	-1
NRELCSANITM	V1N	A8N	-4.91999323124212	-7.55266306297983	-1
NRELCSAPITM	V1N	A8P	-10.116212561261	-7.56520210619374	0
NRELCSAQITM	V1N	A8Q	-5.88552236759873	-7.56531908143154	-1
NRELCSARITM	V1N	A8R	-10.1137298848826	-7.56527276760242	0
NRELCSASITM	V1N	A8S	-2.49313022947267	-4.04299076188139	-2
NRELCSATITM	V1N	A8T	-2.40542920200442	-4.59925203342581	-2
NRELCSAVITM	V1N	A8V	-2.60907869686967	-6.4463842459473	-1
NRELCSAYITM	V1N	A8Y	-10.1169779698031	-7.56560123761296	0
NRELCSCAITM	V1N	A7C	-2.65799171111497	-6.53409470503549	-1
NRELCSDAITM	V1N	A7D	-5.83159117887828	-7.56582405302005	-1
NRELCSEAITM	V1N	A7E	-4.65565256821582	-7.56367931231887	-1
NRELCSFAITM	V1N	A7F	-6.06743729063808	-7.56545392213342	-1
NRELCSHAITM	V1N	A7H	-5.19120750583573	-7.56572531473582	-1
NRELCSIAITM	V1N	A7I	-5.11207751445842	-7.5650301109269	-1
NRELCSKAITM	V1N	A7K	-6.30663900630711	-7.56572531473582	-1
NRELCSLAITM	V1N	A7L	-5.5233526192217	-7.56572531473582	-1
NRELCSNAITM	V1N	A7N	-4.32564817247774	-7.56539167305469	-1
NRELCSPAITM	V1N	A7P	-10.1121552994196	-7.56572531473582	0
NRELCSQAITM	V1N	A7Q	-5.4872113136172	-7.56572531473582	-1
NRELCSRAITM	V1N	A7R	-8.38857346868123	-7.56504275774051	0
NRELCSSAITM	V1N	A7S	-2.60105646458851	-4.66171926284399	-1
NRELCSTAITM	V1N	A7T	-3.36694665786757	-7.56111632205512	-1
NRELCSYAITM	V1N	A7Y	-5.23684831459865	-7.56496309042477	-1
NRELCTAAITM	V1N	S6T	-2.43569240772083	-3.43586836721115	-2
NRELCYAAITM	V1N	S6Y	-2.49904091028379	-5.33974055093944	-2
NRELGSAAITM	V1N	C5G	-5.27081030257555	-7.56572531473582	-1
NRELKSAAITM	V1N	C5K	-10.1170145341998	-7.56572531473582	0
NRELNSAAITM	V1N	C5N	-8.26141783183545	-7.56290413253575	0
NRELPSAAITM	V1N	C5P	-10.1148751280954	-7.56572531473582	0
NRELRSAAITM	V1N	C5R	-10.11385711142	-7.56461573302963	0
NRELSSAAITM	V1N	C5S	-5.87203896459946	-7.56572531473582	-1
NRELTSAAITM	V1N	C5T	-6.7211527860445	-7.56572531473582	-1
NRELVSAAITM	V1N	C5V	-5.54311638493893	-7.56311597821339	-1
NREMCSAAITM	V1N	L4M	-2.60421604465509	-7.55762459447963	-1
NREQCSAAITM	V1N	L4Q	-6.31252324813417	-7.56572531473582	-1
NRERCSAAITM	V1N	L4R	-10.1106494954499	-7.56572531473582	0
NREWCSAAITM	V1N	L4W	-10.117020193941	-7.56601599566928	0
NRFLCSAAITM	V1N	E3F	-8.48712443790247	-7.56572531473582	0
NRKLCSAAITM	V1N	E3K	-3.43524203826968	-7.24865557897267	-1
NRMLCSAAITM	V1N	E3M	-4.59313809708014	-6.13747980738233	-1
NRNLCSAAITM	V1N	E3N	-2.68272542872043	-6.79080510348312	-1
NRQLCSAAITM	V1N	E3Q	-2.39870130363212	-3.6787940407142	-2
NRSLCSAAITM	V1N	E3S	-2.59045880877551	-5.6215341266629	-1
NRTLCSAAITM	V1N	E3T	-5.67943903626616	-6.87248242712157	-1
NRYLCSAAITM	V1N	E3Y	-7.35565412307079	-7.56572531473582	0
NSELCSAAITM	V1N	R2S	-2.56581184959876	-1.98048917340975	2
NTELCSAAITM	V1N	R2T	-2.51380800581965	-2.44492512786925	1
PAELCSAAITM	V1P	R2A	-2.21050516083827	-0.987515449373211	2
PFELCSAAITM	V1P	R2F	-2.06867142960043	-1.70930056506588	1
PGELCSAAITM	V1P	R2G	-2.13514471022424	-0.89844530174326	2
PHELCSAAITM	V1P	R2H	-2.02843919945512	-2.31568579031714	-2
PIELCSAAITM	V1P	R2I	-2.24661413734043	-2.62792469735508	-1
PLELCSAAITM	V1P	R2L	-2.04148974587086	-2.26323031156552	-2
PNELCSAAITM	V1P	R2N	-2.11381118235815	-7.56572531473582	-1
PPELCSAAITM	V1P	R2P	-3.2386347267615	-3.44477974485603	-1
PRALCSAAITM	V1P	E3A	-2.02870147724827	-3.88197055264265	-2
PRDLCSAAITM	V1P	E3D	-1.68140287957083	-2.57494478859981	-2
PRELASAAITM	V1P	C5A	-2.99035409348578	-7.45033934067952	-1
PRELCAAAITM	V1P	S6A	-2.10892100441337	-1.95799384178579	2
PRELCCAAITM	V1P	S6C	-3.84235601377189	-4.28056185798101	-1
PRELCEAAITM	V1P	S6E	-2.03760295240163	-1.3199441213318	1
PRELCFAAITM	V1P	S6F	-2.06159992305414	-3.8039472346147	-2
PRELCGAAITM	V1P	S6G	-2.14317379709009	-2.45064118612683	-1
PRELCHAAITM	V1P	S6H	-2.13870788748393	-0.897250608035241	2
PRELCIAAITM	V1P	S6I	-2.13800574323836	-4.47038061181693	-1
PRELCKAAITM	V1P	S6K	-2.15638284385261	-2.15435437364088	1
PRELCLAAITM	V1P	S6L	-2.04314991825732	-3.65464982079645	-2
PRELCPAAITM	V1P	S6P	-5.28556931762617	-7.56079878380706	-1
PRELCQAAITM	V1P	S6Q	-2.14531618772475	-1.58170010479603	2
PRELCRAAITM	V1P	S6R	-2.18140954138623	-2.62202932464036	-1
PRELCSAAGTM	V1P	I9G	-8.48823247072246	-7.56438798483057	0
PRELCSAAHTM	V1P	I9H	-5.08176468235917	-7.56336809103828	-1
PRELCSAAIAM	V1P	T10A	-2.15249540294866	-2.9179418509547	-1
PRELCSAAICM	V1P	T10C	-2.01450399229416	-4.86735807225098	-2
PRELCSAAIDM	V1P	T10D	-2.30121263349091	-6.85178356111163	-1
PRELCSAAIEM	V1P	T10E	-2.10845703674807	-1.94469744852772	2
PRELCSAAIFM	V1P	T10F	-5.89915949780134	-7.56485623966073	-1
PRELCSAAIGM	V1P	T10G	-2.14086493968638	-2.67926091863362	-1
PRELCSAAIHM	V1P	T10H	-2.71169699752335	-7.16855991054325	-1
PRELCSAAIIM	V1P	T10I	-2.30147375985052	-4.6590598263527	-1
PRELCSAAIKM	V1P	T10K	-2.44480521884915	-5.82219034301067	-1
PRELCSAAILM	V1P	T10L	-2.21810492418447	-6.18514544558495	-1
PRELCSAAIMM	V1P	T10M	-2.22145784476069	-4.93360904965669	-1
PRELCSAAIPM	V1P	T10P	-5.54489981425623	-7.55852525286343	-1
PRELCSAAIQM	V1P	T10Q	-2.15510857118425	-3.24667472552324	-1
PRELCSAAIRM	V1P	T10R	-2.4748323646408	-5.88580287769892	-1
PRELCSAAISM	V1P	T10S	-2.18039704493582	-2.77541175246067	-1
PRELCSAAITA	V1P	M11A	-2.21459781764347	-3.19310511567554	-1
PRELCSAAITN	V1P	M11N	-2.31850834647428	-3.2271364658024	-1
PRELCSAAITP	V1P	M11P	-8.17796485527038	-7.56514600947481	0
PRELCSAAITT	V1P	M11T	-2.09031944197809	-2.98793982041626	-2
PRELCSAAITV	V1P	M11V	-2.12797680223557	-3.40276247383127	-1
PRELCSAAITW	V1P	M11W	-2.19226627253432	-2.56433774528648	-1
PRELCSAAIVM	V1P	T10V	-2.28404306275016	-4.30522131307714	-1
PRELCSAAIWM	V1P	T10W	-5.09642014292345	-7.56572531473582	-1
PRELCSAAIYM	V1P	T10Y	-4.54711700247321	-7.56572531473582	-1
PRELCSAAKTM	V1P	I9K	-9.65701502858807	-7.56572531473582	0
PRELCSAALTM	V1P	I9L	-2.17125856045824	-2.89241677970467	-1
PRELCSACITM	V1P	A8C	-2.17369725905618	-5.73711811041493	-1
PRELCSADITM	V1P	A8D	-9.45743879393117	-7.56572531473582	0
PRELCSAEITM	V1P	A8E	-9.38783515271856	-7.56149076082116	0
PRELCSAFITM	V1P	A8F	-9.65869577059876	-7.34932217205711	0
PRELCSAGITM	V1P	A8G	-2.18921458684794	-5.77782483239224	-1
PRELCSAHITM	V1P	A8H	-9.65863652858163	-7.56526558704554	0
PRELCSAKITM	V1P	A8K	-9.66044004383052	-7.5652944562932	0
PRELCSALITM	V1P	A8L	-5.07121591705697	-7.56515628636877	-1
PRELCSAMITM	V1P	A8M	-2.70414168394069	-6.31849773808287	-1
PRELCSANITM	V1P	A8N	-4.46366029043927	-7.56521791104861	-1
PRELCSAPITM	V1P	A8P	-9.65987962045813	-7.56515646375162	0
PRELCSAQITM	V1P	A8Q	-5.42918942679588	-7.55132557447688	-1
PRELCSARITM	V1P	A8R	-9.65739694407976	-7.55802397433611	0
PRELCSASITM	V1P	A8S	-2.03679728866982	-3.39302463707862	-2
PRELCSATITM	V1P	A8T	-1.94909626120157	-3.6305568140678	-2
PRELCSAVITM	V1P	A8V	-2.15274575606682	-6.02644328355663	-1
PRELCSAWITM	V1P	A8W	-9.6585806104177	-7.56572531473582	0
PRELCSAYITM	V1P	A8Y	-9.66064502900029	-7.56572531473582	0
PRELCSCAITM	V1P	A7C	-2.20165877031212	-5.79530294914736	-1
PRELCSDAITM	V1P	A7D	-5.37525823807543	-7.56483394643785	-1
PRELCSEAITM	V1P	A7E	-4.19931962741297	-7.56572531473582	-1
PRELCSFAITM	V1P	A7F	-5.61110434983523	-7.56527283320961	-1
PRELCSGAITM	V1P	A7G	-2.81250974216761	-6.49929383211381	-1
PRELCSHAITM	V1P	A7H	-4.73487456503288	-7.56529895826668	-1
PRELCSIAITM	V1P	A7I	-4.65574457365557	-7.56574832337411	-1
PRELCSLAITM	V1P	A7L	-5.06701967841885	-7.56410999431531	-1
PRELCSMAITM	V1P	A7M	-5.01374919439467	-7.56572531473582	-1
PRELCSNAITM	V1P	A7N	-3.86931523167489	-7.56572531473582	-1
PRELCSPAITM	V1P	A7P	-9.65582235861679	-7.5623655919203	0
PRELCSQAITM	V1P	A7Q	-5.03087837281435	-7.56518360129562	-1
PRELCSRAITM	V1P	A7R	-7.93224052787838	-7.56381820758465	0
PRELCSSAITM	V1P	A7S	-2.14472352378566	-3.82495637935271	-1
PRELCSTAITM	V1P	A7T	-2.91061371706472	-7.56321513933047	-1
PRELCSVAITM	V1P	A7V	-2.74312032074741	-6.89097842902003	-1
PRELCSYAITM	V1P	A7Y	-4.7805153737958	-7.56440492346231	-1
PRELCTAAITM	V1P	S6T	-1.97935946691798	-2.85459776840353	-2
PRELCVAAITM	V1P	S6V	-2.00661795987453	-4.05016506142832	-2
PRELCWAAITM	V1P	S6W	-2.05199126509157	-2.77704909544594	-2
PRELCYAAITM	V1P	S6Y	-2.04270796948094	-3.33827592336608	-2
PRELESAAITM	V1P	C5E	-8.65569299709753	-7.5635957192278	0
PRELGSAAITM	V1P	C5G	-4.8144773617727	-7.56506322607349	-1
PRELQSAAITM	V1P	C5Q	-7.03688256976811	-7.56572531473582	-1
PRELRSAAITM	V1P	C5R	-9.65752417061719	-7.56572531473582	0
PRELWSAAITM	V1P	C5W	-9.66018208244546	-7.56572531473582	0
PRERCSAAITM	V1P	L4R	-9.65431655464702	-7.56572531473582	0
PRGLCSAAITM	V1P	E3G	-2.03986389243958	-3.91641588595664	-2
PRHLCSAAITM	V1P	E3H	-2.09589820367581	-5.75175428300748	-1
PRILCSAAITM	V1P	E3I	-9.5842683175214	-7.56488428531644	0
PRKLCSAAITM	V1P	E3K	-2.97890909746683	-5.79558500433304	-1
PRLLCSAAITM	V1P	E3L	-8.307713392004	-6.87527369913501	1
PRNLCSAAITM	V1P	E3N	-2.22639248791758	-5.46077998267183	-1
PRPLCSAAITM	V1P	E3P	-9.34318963784163	-7.56520395406067	0
PRQLCSAAITM	V1P	E3Q	-1.94236836282927	-2.83890241134352	-2
PRRLCSAAITM	V1P	E3R	-3.45784477272727	-7.02576988711753	-1
PRSLCSAAITM	V1P	E3S	-2.13412586797266	-3.62950644922895	-1
PRTLCSAAITM	V1P	E3T	-5.22310609546331	-3.86360581811586	1
PRVLCSAAITM	V1P	E3V	-9.52223561400379	-7.56572531473582	0
PRYLCSAAITM	V1P	E3Y	-6.89932118226794	-7.54967975257824	-1
PSELCSAAITM	V1P	R2S	-2.10947890879591	-1.63050439218963	2
PTELCSAAITM	V1P	R2T	-2.0574750650168	-2.78296461050668	-2
QAELCSAAITM	V1Q	R2A	-3.20685412391009	-2.49323533919634	2
QEELCSAAITM	V1Q	R2E	-3.02736460128598	-2.0659699175419	1
QGELCSAAITM	V1Q	R2G	-3.13149367329606	-1.37548554503165	2
QNELCSAAITM	V1Q	R2N	-3.11016014542997	-3.00257949653978	2
QPELCSAAITM	V1Q	R2P	-4.23498368983332	-6.99668104287703	-1
QRALCSAAITM	V1Q	E3A	-3.02505044032009	-5.97372081065217	-2
QRCLCSAAITM	V1Q	E3C	-9.89659839284216	-6.98725038502158	1
QREKCSAAITM	V1Q	L4K	-10.0951040490352	-7.56514761463008	0
QRELASAAITM	V1Q	C5A	-3.9867030565576	-7.38187973691255	-1
QRELCAAAITM	V1Q	S6A	-3.10526996748519	-3.09938548336933	1
QRELCDAAITM	V1Q	S6D	-2.96569778344881	-1.5165483528877	1
QRELCGAAITM	V1Q	S6G	-3.13952276016191	-3.48809311485151	-1
QRELCHAAITM	V1Q	S6H	-3.13505685055575	-1.89992355036642	2
QRELCLAAITM	V1Q	S6L	-3.03949888132914	-4.65629626803732	-2
QRELCMAAITM	V1Q	S6M	-2.99403431880338	-3.91724575408572	-2
QRELCPAAITM	V1Q	S6P	-6.28191828069799	-7.56572531473582	-1
QRELCQAAITM	V1Q	S6Q	-3.14166515079657	-2.22468202348107	2
QRELCRAAITM	V1Q	S6R	-3.17775850445805	-3.0550226567073	2
QRELCSAAATM	V1Q	I9A	-5.3430516622623	-7.56572531473582	-1
QRELCSAAETM	V1Q	I9E	-9.9636106849634	-7.56527295557527	0
QRELCSAAGTM	V1Q	I9G	-9.48458143379428	-7.5654867886968	0
QRELCSAAIAM	V1Q	T10A	-3.14884436602048	-5.30766898320138	-1
QRELCSAAICM	V1Q	T10C	-3.01085295536598	-5.74483753285859	-2
QRELCSAAIDM	V1Q	T10D	-3.29756159656273	-7.37307137185207	-1
QRELCSAAIFM	V1Q	T10F	-6.89550846087316	-7.56572531473582	-1
QRELCSAAIGM	V1Q	T10G	-3.1372139027582	-2.75846743575435	2
QRELCSAAIKM	V1Q	T10K	-3.44115418192097	-6.29966560205099	-1
QRELCSAAILM	V1Q	T10L	-3.21445388725629	-7.12106226753558	-1
QRELCSAAIMM	V1Q	T10M	-3.21780680783251	-5.14323618414089	-1
QRELCSAAIPM	V1Q	T10P	-6.54124877732805	-7.56572531473582	-1
QRELCSAAIRM	V1Q	T10R	-3.47118132771262	-6.44189335376295	-1
QRELCSAAISM	V1Q	T10S	-3.17674600800764	-2.83995792095593	2
QRELCSAAITA	V1Q	M11A	-3.21094678071529	-3.82885322864619	-1
QRELCSAAITE	V1Q	M11E	-3.15646182000726	-2.34914787505625	2
QRELCSAAITG	V1Q	M11G	-3.51574158349083	-7.12913882116025	-1
QRELCSAAITK	V1Q	M11K	-3.31012391665974	-4.45838873213611	-1
QRELCSAAITQ	V1Q	M11Q	-3.20365727652988	-3.11675699041453	1
QRELCSAAITR	V1Q	M11R	-3.25388040064265	-3.3112427718254	-1
QRELCSAAITT	V1Q	M11T	-3.08666840504991	-3.76906952157624	-2
QRELCSAAIVM	V1Q	T10V	-3.28039202582198	-5.6302245749144	-1
QRELCSAAIWM	V1Q	T10W	-6.09276910599527	-7.56381082407112	-1
QRELCSAAKTM	V1Q	I9K	-10.6533639916599	-7.56486520278493	0
QRELCSAARTM	V1Q	I9R	-10.6555925127705	-7.54443721706257	0
QRELCSAAVTM	V1Q	I9V	-3.11008337036279	-7.56535015081674	-1
QRELCSAAWTM	V1Q	I9W	-10.6464698151808	-7.56572531473582	0
QRELCSADITM	V1Q	A8D	-10.453787757003	-7.56572531473582	0
QRELCSAGITM	V1Q	A8G	-3.18556354991976	-7.19931712258604	-1
QRELCSAHITM	V1Q	A8H	-10.6549854916535	-7.56501591840877	0
QRELCSALITM	V1Q	A8L	-6.06756488012879	-7.56480644755225	-1
QRELCSANITM	V1Q	A8N	-5.46000925351109	-7.56513784801445	-1
QRELCSAPITM	V1Q	A8P	-10.65622858353	-7.56548673713386	0
QRELCSAQITM	V1Q	A8Q	-6.4255383898677	-7.56497507558396	-1
QRELCSARITM	V1Q	A8R	-10.6537459071516	-7.56374128011565	0
QRELCSASITM	V1Q	A8S	-3.03314625174164	-6.01796244026115	-2
QRELCSATITM	V1Q	A8T	-2.94544522427339	-4.92914864210016	-2
QRELCSAVITM	V1Q	A8V	-3.14909471913864	-6.97025155958088	-1
QRELCSAWITM	V1Q	A8W	-10.6549295734895	-7.56572531473582	0
QRELCSAYITM	V1Q	A8Y	-10.6569939920721	-7.56572531473582	0
QRELCSCAITM	V1Q	A7C	-3.19800773338394	-6.05199949626308	-1
QRELCSKAITM	V1Q	A7K	-6.84665502857608	-7.56538458477068	-1
QRELCSLAITM	V1Q	A7L	-6.06336864149067	-7.56572531473582	-1
QRELCSNAITM	V1Q	A7N	-4.86566419474671	-7.56391604360686	-1
QRELCSRAITM	V1Q	A7R	-8.9285894909502	-7.56446859400346	0
QRELCSTAITM	V1Q	A7T	-3.90696268013654	-7.56572531473582	-1
QRELCSVAITM	V1Q	A7V	-3.73946928381923	-7.49183965090415	-1
QRELESAAITM	V1Q	C5E	-9.65204196016935	-7.56572531473582	0
QRELGSAAITM	V1Q	C5G	-5.81082632484452	-7.56572531473582	-1
QRELKSAAITM	V1Q	C5K	-10.6570305564688	-7.56572531473582	0
QRELLSAAITM	V1Q	C5L	-4.94021981047793	-5.85022622009916	-1
QRELPSAAITM	V1Q	C5P	-10.6548911503644	-7.56572531473582	0
QRELRSAAITM	V1Q	C5R	-10.653873133689	-7.55879638760957	0
QRELSSAAITM	V1Q	C5S	-6.41205498686843	-7.56572531473582	-1
QRELTSAAITM	V1Q	C5T	-7.26116880831347	-7.56509295866233	-1
QRERCSAAITM	V1Q	L4R	-10.6506655177188	-7.56572531473582	0
QRETCSAAITM	V1Q	L4T	-5.59942676831172	-7.56572531473582	-1
QREWCSAAITM	V1Q	L4W	-10.65703621621	-7.56572531473582	0
QRGLCSAAITM	V1Q	E3G	-3.0362128555114	-5.9232351987413	-2
QRKLCSAAITM	V1Q	E3K	-3.97525806053865	-7.56572531473582	-1
QRLLCSAAITM	V1Q	E3L	-9.30406235507582	-7.56572531473582	0
QRMLCSAAITM	V1Q	E3M	-5.13315411934911	-7.56572531473582	-1
QRNLCSAAITM	V1Q	E3N	-3.2227414509894	-6.72348800092666	-1
QRPLCSAAITM	V1Q	E3P	-10.3395386009134	-7.56572531473582	0
QRRLCSAAITM	V1Q	E3R	-4.45419373579909	-7.56329823063113	-1
QRVLCSAAITM	V1Q	E3V	-10.5185845770756	-7.56475060319034	0
QRWLCSAAITM	V1Q	E3W	-10.4999146498445	-7.56572531473582	0
QWELCSAAITM	V1Q	R2W	-3.06119130453031	-2.77628365518342	1
RAELCSAAITM	V1R	R2A	-5.16724802992847	-6.7078045076921	-1
RDELCSAAITM	V1R	R2D	-5.13760696283546	-5.86892354870648	-1
REELCSAAITM	V1R	R2E	-4.98775850730436	-3.32441331370939	1
RGELCSAAITM	V1R	R2G	-5.09188757931444	-3.55648797316834	2
RHELCSAAITM	V1R	R2H	-4.98518206854532	-5.85577327161629	-2
RKELCSAAITM	V1R	R2K	-4.98188475886599	-3.8145194199505	1
RLELCSAAITM	V1R	R2L	-4.99823261496106	-5.75899483212776	-2
RNELCSAAITM	V1R	R2N	-5.07055405144835	-6.25261250796716	-1
RPELCSAAITM	V1R	R2P	-6.1953775958517	-7.56466807719748	-1
RQELCSAAITM	V1R	R2Q	-4.92911892881093	-3.82212788238051	1
RRALCSAAITM	V1R	E3A	-4.98544434633847	-7.41322153506552	-2
RREACSAAITM	V1R	L4A	-5.95325160057688	-7.56576822401053	-1
RREECSAAITM	V1R	L4E	-11.9079601468708	-7.56528629099114	0
RREGCSAAITM	V1R	L4G	-9.05253656153362	-7.56551405417572	0
RREKCSAAITM	V1R	L4K	-12.0554979550536	-7.56283840025736	0
RRELASAAITM	V1R	C5A	-5.94709696257598	-7.56362759157345	-1
RRELCAAAITM	V1R	S6A	-5.06566387350357	-4.89932772849577	2
RRELCEAAITM	V1R	S6E	-4.99434582149183	-2.74095845485815	1
RRELCFAAITM	V1R	S6F	-5.01834279214434	-7.45343464130963	-2
RRELCGAAITM	V1R	S6G	-5.09991666618029	-6.01490311412145	-1
RRELCHAAITM	V1R	S6H	-5.09545075657413	-4.11009673397178	2
RRELCKAAITM	V1R	S6K	-5.11312571294281	-5.72656165202834	-1
RRELCLAAITM	V1R	S6L	-4.99989278734752	-7.20014903175094	-2
RRELCMAAITM	V1R	S6M	-4.95442822482176	-7.11112598041036	-2
RRELCNAAITM	V1R	S6N	-5.05093344868261	-3.74883740538047	1
RRELCPAAITM	V1R	S6P	-8.24231218671637	-7.56482768004593	0
RRELCQAAITM	V1R	S6Q	-5.10205905681495	-4.33645220530367	2
RRELCRAAITM	V1R	S6R	-5.13815241047643	-5.6539128768186	-1
RRELCSAAATM	V1R	I9A	-7.30344556828068	-7.56482625901238	-1
RRELCSAACTM	V1R	I9C	-5.27245392169547	-7.56572531473582	-1
RRELCSAAETM	V1R	I9E	-11.9240045909818	-7.5603362278102	0
RRELCSAAFTM	V1R	I9F	-10.2060535803114	-7.56487744498011	0
RRELCSAAGTM	V1R	I9G	-11.4449753398127	-7.56550301703428	0
RRELCSAAIAM	V1R	T10A	-5.10923827203886	-6.97151555259252	-1
RRELCSAAICM	V1R	T10C	-4.97124686138436	-7.06191896646262	-2
RRELCSAAIDM	V1R	T10D	-5.25795550258111	-7.56572531473582	-1
RRELCSAAIEM	V1R	T10E	-5.06519990583827	-6.15476678542666	-1
RRELCSAAIFM	V1R	T10F	-8.85590236689154	-7.56572531473582	0
RRELCSAAIGM	V1R	T10G	-5.09760780877658	-6.56158883446831	-1
RRELCSAAIHM	V1R	T10H	-5.66843986661355	-7.56572531473582	-1
RRELCSAAIKM	V1R	T10K	-5.40154808793935	-7.56572531473582	-1
RRELCSAAILM	V1R	T10L	-5.17484779327467	-7.56510086897072	-1
RRELCSAAIMM	V1R	T10M	-5.17820071385089	-7.55312890470645	-1
RRELCSAAIPM	V1R	T10P	-8.50164268334643	-7.55983555168717	0
RRELCSAAIQM	V1R	T10Q	-5.11185144027445	-6.38534024103626	-1
RRELCSAAIRM	V1R	T10R	-5.431575233731	-7.56332205186911	-1
RRELCSAAISM	V1R	T10S	-5.13713991402602	-5.7987751390247	-1
RRELCSAAITA	V1R	M11A	-5.17134068673367	-6.64772267737813	-1
RRELCSAAITD	V1R	M11D	-5.13066915858491	-7.35445941617378	-1
RRELCSAAITE	V1R	M11E	-5.11685572602564	-3.45847334958042	2
RRELCSAAITG	V1R	M11G	-5.47613548950921	-7.56501474180353	-1
RRELCSAAITH	V1R	M11H	-5.42559984245578	-5.60456421151463	-1
RRELCSAAITI	V1R	M11I	-4.9903029470282	-7.04797304838113	-2
RRELCSAAITK	V1R	M11K	-5.27051782267812	-7.31183230507849	-1
RRELCSAAITL	V1R	M11L	-4.99361130268882	-6.97868499309846	-2
RRELCSAAITN	V1R	M11N	-5.27525121556448	-7.23347543672035	-1
RRELCSAAITP	V1R	M11P	-11.1347077243606	-7.55772654599909	0
RRELCSAAITQ	V1R	M11Q	-5.16405118254826	-5.64530596500359	-1
RRELCSAAITR	V1R	M11R	-5.21427430666103	-6.58847503125138	-1
RRELCSAAITS	V1R	M11S	-5.28622186366493	-7.40604736840172	-1
RRELCSAAITT	V1R	M11T	-5.04706231106829	-6.78915053202716	-2
RRELCSAAITV	V1R	M11V	-5.08471967132577	-6.18576834240969	-1
RRELCSAAITW	V1R	M11W	-5.14900914162452	-6.32979643377795	-1
RRELCSAAIVM	V1R	T10V	-5.24078593184036	-7.51947728051191	-1
RRELCSAAIWM	V1R	T10W	-8.05316301201365	-7.56504817386066	0
RRELCSAAIYM	V1R	T10Y	-7.50385987156341	-7.56572531473582	0
RRELCSAAKTM	V1R	I9K	-12.6137578976783	-7.56452418827483	0
RRELCSAALTM	V1R	I9L	-5.12800142954844	-6.58878445256727	-1
RRELCSAAMTM	V1R	I9M	-5.07602808251906	-7.42669342518697	-1
RRELCSAANTM	V1R	I9N	-7.73249275349339	-7.56572531473582	0
RRELCSAAPTM	V1R	I9P	-12.6157938447521	-7.56572531473582	0
RRELCSAAQTM	V1R	I9Q	-8.85835359928337	-7.56576685487027	0
RRELCSAARTM	V1R	I9R	-12.6159864187888	-7.56486240578966	0
RRELCSAASTM	V1R	I9S	-7.9327783768723	-7.56572531473582	0
RRELCSAATTM	V1R	I9T	-5.79403023473064	-7.56572531473582	-1
RRELCSAAVTM	V1R	I9V	-5.07047727638117	-6.86813683942151	-1
RRELCSAAWTM	V1R	I9W	-12.6068637211992	-7.56572531473582	0
RRELCSAAYTM	V1R	I9Y	-12.616656976807	-7.56572531473582	0
RRELCSADITM	V1R	A8D	-12.4141816630214	-7.56438798483057	0
RRELCSAEITM	V1R	A8E	-12.3445780218088	-7.56572531473582	0
RRELCSAFITM	V1R	A8F	-12.615438639689	-7.56521166074056	0
RRELCSAGITM	V1R	A8G	-5.14595745593814	-7.34649369380767	-1
RRELCSAHITM	V1R	A8H	-12.6153793976718	-7.55678881388234	0
RRELCSAIITM	V1R	A8I	-6.57883805933097	-7.56355130775446	-1
RRELCSAKITM	V1R	A8K	-12.6171829129207	-7.53770433034139	0
RRELCSALITM	V1R	A8L	-8.02795878614717	-7.56550134544873	0
RRELCSAMITM	V1R	A8M	-5.66088455303089	-7.56572531473582	-1
RRELCSANITM	V1R	A8N	-7.42040315952947	-7.56572531473582	0
RRELCSAPITM	V1R	A8P	-12.6166224895483	-7.5614276269457	0
RRELCSAQITM	V1R	A8Q	-8.38593229588608	-7.56544949404958	0
RRELCSARITM	V1R	A8R	-12.61413981317	-7.56492438767366	0
RRELCSASITM	V1R	A8S	-4.99354015776002	-7.54156673984457	-2
RRELCSATITM	V1R	A8T	-4.90583913029177	-7.44197876280797	-2
RRELCSAVITM	V1R	A8V	-5.10948862515702	-7.56553980612957	-1
RRELCSAWITM	V1R	A8W	-12.6153234795079	-7.56475363161406	0
RRELCSAYITM	V1R	A8Y	-12.6173878980905	-7.56572531473582	0
RRELCSCAITM	V1R	A7C	-5.15840163940232	-7.56572531473582	-1
RRELCSFAITM	V1R	A7F	-8.56784721892543	-7.56519605915885	0
RRELCSGAITM	V1R	A7G	-5.76925261125781	-7.56485984723423	-1
RRELCSHAITM	V1R	A7H	-7.69161743412308	-7.56536946455462	0
RRELCSIAITM	V1R	A7I	-7.61248744274577	-7.56572531473582	0
RRELCSKAITM	V1R	A7K	-8.80704893459446	-7.56572531473582	0
RRELCSLAITM	V1R	A7L	-8.02376254750905	-7.56147256593429	0
RRELCSNAITM	V1R	A7N	-6.82605810076509	-7.56572531473582	-1
RRELCSPAITM	V1R	A7P	-12.612565227707	-7.5554082298584	0
RRELCSQAITM	V1R	A7Q	-7.98762124190455	-7.56286543475392	0
RRELCSRAITM	V1R	A7R	-10.8889833969686	-7.56481268920431	0
RRELCSSAITM	V1R	A7S	-5.10146639287586	-7.56322341878045	-1
RRELCSTAITM	V1R	A7T	-5.86735658615492	-7.56572531473582	-1
RRELCSVAITM	V1R	A7V	-5.69986318983761	-7.56572531473582	-1
RRELCSWAITM	V1R	A7W	-9.95565646942862	-7.56572531473582	0
RRELCTAAITM	V1R	S6T	-4.93610233600818	-7.0950252476383	-2
RRELCVAAITM	V1R	S6V	-4.96336082896473	-7.50544306331908	-2
RRELDSAAITM	V1R	C5D	-12.6171587676122	-7.56572531473582	0
RRELESAAITM	V1R	C5E	-11.6124358661877	-7.56572531473582	0
RRELGSAAITM	V1R	C5G	-7.7712202308629	-7.55244446462544	0
RRELISAAITM	V1R	C5I	-7.10178340436341	-7.56572531473582	-1
RRELLSAAITM	V1R	C5L	-6.90061371649631	-7.56572531473582	-1
RRELMSAAITM	V1R	C5M	-5.50480688491072	-7.56304898879279	-1
RRELNSAAITM	V1R	C5N	-10.7618277601228	-7.56517938108391	0
RRELPSAAITM	V1R	C5P	-12.6152850563828	-7.56520525452674	0
RRELQSAAITM	V1R	C5Q	-9.99362543885831	-7.56572531473582	0
RRELRSAAITM	V1R	C5R	-12.6142670397074	-7.5646276528383	0
RRELSSAAITM	V1R	C5S	-8.37244889288681	-7.56572531473582	0
RRELTSAAITM	V1R	C5T	-9.22156271433185	-7.35125825517397	0
RRELVSAAITM	V1R	C5V	-8.04352631322628	-7.56476849577188	0
RRELWSAAITM	V1R	C5W	-12.6169249515357	-7.56572531473582	0
RRENCSAAITM	V1R	L4N	-9.00152316024274	-7.56572531473582	0
RRERCSAAITM	V1R	L4R	-12.6110594237372	-7.56461667706121	0
RRESCSAAITM	V1R	L4S	-8.48694388758255	-7.56572531473582	0
RRETCSAAITM	V1R	L4T	-7.5598206743301	-7.56572531473582	0
RREVCSAAITM	V1R	L4V	-6.95487217256294	-7.56572531473582	-1
RREWCSAAITM	V1R	L4W	-12.6174301222283	-7.52392047334524	0
RRGLCSAAITM	V1R	E3G	-4.99660676152978	-7.53358259862832	-2
RRKLCSAAITM	V1R	E3K	-5.93565196655703	-5.64508557181821	1
RRLLCSAAITM	V1R	E3L	-11.2644562610942	-7.56290413253575	0
RRNLCSAAITM	V1R	E3N	-5.18313535700778	-7.56572531473582	-1
RRQLCSAAITM	V1R	E3Q	-4.89911123191947	-6.85766894198612	-2
RRRLCSAAITM	V1R	E3R	-6.41458764181747	-7.36542018318443	-1
RRVLCSAAITM	V1R	E3V	-12.478978483094	-7.56572531473582	0
RSELCSAAITM	V1R	R2S	-5.06622177788611	-3.7149940669134	2
RTELCSAAITM	V1R	R2T	-5.014217934107	-5.88011777481891	-2
RVELCSAAITM	V1R	R2V	-5.02741764204206	-7.13492442795374	-2
RWELCSAAITM	V1R	R2W	-5.02158521054869	-5.27583854947554	-2
RYELCSAAITM	V1R	R2Y	-4.99163510679481	-5.6033960404636	-2
SAELCSAAITM	V1S	R2A	-3.25189308921644	-2.55464367087029	2
SEELCSAAITM	V1S	R2E	-3.07240356659233	-3.31224221011923	-2
SFELCSAAITM	V1S	R2F	-3.1100593579786	-3.4146692442127	-2
SGELCSAAITM	V1S	R2G	-3.17653263860241	-2.00425358184635	2
SHELCSAAITM	V1S	R2H	-3.06982712783329	-4.2100497452443	-2
SKELCSAAITM	V1S	R2K	-3.06652981815396	-3.30249395338698	-2
SLELCSAAITM	V1S	R2L	-3.08287767424903	-3.7815665240829	-2
SPELCSAAITM	V1S	R2P	-4.28002265513967	-6.71214572697	-1
SQELCSAAITM	V1S	R2Q	-3.0137639880989	-3.0652996227027	-1
SRDLCSAAITM	V1S	E3D	-2.722790807949	-3.31625072647399	-2
SREACSAAITM	V1S	L4A	-4.03789665986485	-7.56572531473582	-1
SREFCSAAITM	V1S	L4F	-6.03708769773496	-7.56371869527279	-1
SREGCSAAITM	V1S	L4G	-7.13718162082159	-7.56572531473582	-1
SREKCSAAITM	V1S	L4K	-10.1401430143416	-7.56572531473582	0
SRELASAAITM	V1S	C5A	-4.03174202186395	-7.55598395981003	-1
SRELCAAAITM	V1S	S6A	-3.15030893279154	-3.13170380992858	2
SRELCCAAITM	V1S	S6C	-4.88374394215006	-5.85877759051984	-1
SRELCDAAITM	V1S	S6D	-3.01073674875516	-2.48327722659788	1
SRELCFAAITM	V1S	S6F	-3.10298785143231	-6.07237676879408	-2
SRELCGAAITM	V1S	S6G	-3.18456172546826	-3.70032774150204	-1
SRELCHAAITM	V1S	S6H	-3.1800958158621	-5.78415733526426	-1
SRELCIAAITM	V1S	S6I	-3.17939367161653	-6.98824105863423	-1
SRELCKAAITM	V1S	S6K	-3.19777077223078	-2.78289153189371	2
SRELCLAAITM	V1S	S6L	-3.08453784663549	-5.69028342652086	-2
SRELCMAAITM	V1S	S6M	-3.03907328410973	-4.35441192349862	-2
SRELCNAAITM	V1S	S6N	-3.13557850797058	-2.54413377885384	1
SRELCPAAITM	V1S	S6P	-6.32695724600434	-7.56509033932033	-1
SRELCQAAITM	V1S	S6Q	-3.18670411610292	-2.99338244892054	2
SRELCRAAITM	V1S	S6R	-3.2227974697644	-3.6700559133164	-1
SRELCSAAETM	V1S	I9E	-10.0086496502698	-7.55466796219199	0
SRELCSAAGTM	V1S	I9G	-9.52962039910063	-7.54751900075068	0
SRELCSAAHTM	V1S	I9H	-6.12315261073734	-7.56572531473582	-1
SRELCSAAIAM	V1S	T10A	-3.19388333132683	-4.88046234038987	-1
SRELCSAAICM	V1S	T10C	-3.05589192067233	-5.33575971736162	-2
SRELCSAAIDM	V1S	T10D	-3.34260056186908	-7.5617842548439	-1
SRELCSAAIEM	V1S	T10E	-3.14984496512624	-3.28993116676298	-1
SRELCSAAIFM	V1S	T10F	-6.94054742617951	-7.56435276945225	-1
SRELCSAAIGM	V1S	T10G	-3.18225286806455	-3.89624077378839	-1
SRELCSAAIHM	V1S	T10H	-3.75308492590152	-7.56501591840877	-1
SRELCSAAIIM	V1S	T10I	-3.34286168822869	-6.65972174563265	-1
SRELCSAAIKM	V1S	T10K	-3.48619314722732	-6.97248846525815	-1
SRELCSAAILM	V1S	T10L	-3.25949285256264	-7.10216016616085	-1
SRELCSAAIMM	V1S	T10M	-3.26284577313886	-5.49977287600003	-1
SRELCSAAINM	V1S	T10N	-3.49137662803636	-6.68325793197602	-1
SRELCSAAIPM	V1S	T10P	-6.5862877426344	-7.56503188837684	-1
SRELCSAAIRM	V1S	T10R	-3.51622029301897	-7.04679555178018	-1
SRELCSAAISM	V1S	T10S	-3.22178497331399	-3.62585300794426	-1
SRELCSAAITA	V1S	M11A	-3.25598574602164	-5.68174023891769	-1
SRELCSAAITE	V1S	M11E	-3.20150078531361	-2.57873490481644	2
SRELCSAAITF	V1S	M11F	-3.27896504856796	-3.79652261484174	-1
SRELCSAAITG	V1S	M11G	-3.56078054879718	-7.54134898145455	-1
SRELCSAAITK	V1S	M11K	-3.35516288196609	-5.14883788372248	-1
SRELCSAAITL	V1S	M11L	-3.07825636197679	-4.06573671410476	-2
SRELCSAAITN	V1S	M11N	-3.35989627485245	-4.59460971071537	-1
SRELCSAAITR	V1S	M11R	-3.298919365949	-4.96259076607156	-1
SRELCSAAITS	V1S	M11S	-3.3708669229529	-4.93285172824521	-1
SRELCSAAITT	V1S	M11T	-3.13170737035626	-4.38678103164159	-2
SRELCSAAITV	V1S	M11V	-3.16936473061374	-4.62411497445385	-1
SRELCSAAITW	V1S	M11W	-3.23365420091249	-4.10372896460087	-1
SRELCSAAITY	V1S	M11Y	-3.4098501244323	-3.62920724684756	-1
SRELCSAAIVM	V1S	T10V	-3.32543099112833	-5.88756208297571	-1
SRELCSAAIWM	V1S	T10W	-6.13780807130162	-7.56350991857356	-1
SRELCSAAKTM	V1S	I9K	-10.6984029569662	-7.56364104773653	0
SRELCSAALTM	V1S	I9L	-3.21264648883641	-4.08034908575694	-1
SRELCSAAMTM	V1S	I9M	-3.16067314180703	-4.51104038471194	-1
SRELCSAANTM	V1S	I9N	-5.81713781278136	-7.56324037606715	-1
SRELCSAAPTM	V1S	I9P	-10.7004389040401	-7.56572531473582	0
SRELCSAAQTM	V1S	I9Q	-6.94299865857134	-7.56572531473582	-1
SRELCSAARTM	V1S	I9R	-10.7006314780768	-7.5654770793055	0
SRELCSAASTM	V1S	I9S	-6.01742343616027	-7.56572531473582	-1
SRELCSAATTM	V1S	I9T	-3.87867529401861	-7.5643534766294	-1
SRELCSAAVTM	V1S	I9V	-3.15512233566914	-4.34247932905321	-1
SRELCSAAWTM	V1S	I9W	-10.6915087804872	-7.56572531473582	0
SRELCSACITM	V1S	A8C	-3.21508518743435	-6.93219314921156	-1
SRELCSADITM	V1S	A8D	-10.4988267223093	-7.56460379581459	0
SRELCSAEITM	V1S	A8E	-10.4292230810967	-7.56521914290115	0
SRELCSAFITM	V1S	A8F	-10.7000836989769	-7.56514277225494	0
SRELCSAGITM	V1S	A8G	-3.23060251522611	-7.54943360004282	-1
SRELCSAHITM	V1S	A8H	-10.7000244569598	-7.56545273941057	0
SRELCSAIITM	V1S	A8I	-4.66348311861894	-7.56572531473582	-1
SRELCSAKITM	V1S	A8K	-10.7018279722087	-7.56463886100643	0
SRELCSALITM	V1S	A8L	-6.11260384543514	-7.56496497560758	-1
SRELCSAMITM	V1S	A8M	-3.74552961231886	-7.55657802586763	-1
SRELCSANITM	V1S	A8N	-5.50504821881744	-7.56543037513976	-1
SRELCSAPITM	V1S	A8P	-10.7012675488363	-7.55782178519456	0
SRELCSAQITM	V1S	A8Q	-6.47057735517405	-7.56512256280052	-1
SRELCSARITM	V1S	A8R	-10.6987848724579	-7.56559334861128	0
SRELCSASITM	V1S	A8S	-3.07818521704799	-5.52037537153364	-2
SRELCSATITM	V1S	A8T	-2.99048418957974	-5.52092925219544	-2
SRELCSAVITM	V1S	A8V	-3.19413368444499	-7.09990149921156	-1
SRELCSAWITM	V1S	A8W	-10.6999685387959	-7.56553366742955	0
SRELCSAYITM	V1S	A8Y	-10.7020329573785	-7.56529973315608	0
SRELCSCAITM	V1S	A7C	-3.24304669869029	-7.14683552624312	-1
SRELCSDAITM	V1S	A7D	-6.4166461664536	-7.56572531473582	-1
SRELCSFAITM	V1S	A7F	-6.6524922782134	-7.56515132562207	-1
SRELCSGAITM	V1S	A7G	-3.85389767054578	-7.5537519653662	-1
SRELCSHAITM	V1S	A7H	-5.77626249341105	-7.56279481561829	-1
SRELCSIAITM	V1S	A7I	-5.69713250203374	-7.56482625901238	-1
SRELCSKAITM	V1S	A7K	-6.89169399388243	-7.562425855165	-1
SRELCSLAITM	V1S	A7L	-6.10840760679702	-7.56514416405449	-1
SRELCSMAITM	V1S	A7M	-6.05513712277284	-7.56463886100643	-1
SRELCSNAITM	V1S	A7N	-4.91070316005306	-7.56572531473582	-1
SRELCSPAITM	V1S	A7P	-10.697210286995	-7.56539239101892	0
SRELCSQAITM	V1S	A7Q	-6.07226630119252	-7.56572531473582	-1
SRELCSRAITM	V1S	A7R	-8.97362845625655	-7.56379904557897	0
SRELCSSAITM	V1S	A7S	-3.18611145216383	-6.13266017985646	-1
SRELCSTAITM	V1S	A7T	-3.95200164544289	-7.56572531473582	-1
SRELCSWAITM	V1S	A7W	-8.04030152871659	-7.56572531473582	0
SRELCSYAITM	V1S	A7Y	-5.82190330217397	-7.56552326698519	-1
SRELCTAAITM	V1S	S6T	-3.02074739529615	-4.26552547775194	-2
SRELCVAAITM	V1S	S6V	-3.0480058882527	-6.25501034292588	-2
SRELCWAAITM	V1S	S6W	-3.09337919346974	-5.92541318149841	-2
SRELCYAAITM	V1S	S6Y	-3.08409589785911	-6.98883098975415	-2
SRELFSAAITM	V1S	C5F	-9.23053091351881	-7.56290413253575	0
SRELGSAAITM	V1S	C5G	-5.85586529015087	-7.56506111685892	-1
SRELLSAAITM	V1S	C5L	-4.98525877578428	-6.69110178811485	-1
SRELNSAAITM	V1S	C5N	-8.84647281941077	-7.5635957192278	0
SRELRSAAITM	V1S	C5R	-10.6989120989954	-7.54618144931452	0
SRELSSAAITM	V1S	C5S	-6.45709395217478	-7.56572531473582	-1
SRELVSAAITM	V1S	C5V	-6.12817137251425	-7.56572531473582	-1
SRERCSAAITM	V1S	L4R	-10.6957044830252	-7.56572531473582	0
SREVCSAAITM	V1S	L4V	-5.03951723185091	-7.54764908052191	-1
SREWCSAAITM	V1S	L4W	-10.7020751815163	-7.39367087914771	0
SRFLCSAAITM	V1S	E3F	-9.07217942547779	-7.55343772023736	0
SRILCSAAITM	V1S	E3I	-10.6256562458996	-7.56572531473582	0
SRKLCSAAITM	V1S	E3K	-4.020297025845	-7.56466104451649	-1
SRLLCSAAITM	V1S	E3L	-9.34910132038217	-7.56423504109717	0
SRNLCSAAITM	V1S	E3N	-3.26778041629575	-7.00097511962522	-1
SRPLCSAAITM	V1S	E3P	-10.3845775662198	-7.56536946455462	0
SRQLCSAAITM	V1S	E3Q	-2.98375629120744	-5.76122760682391	-2
SRRLCSAAITM	V1S	E3R	-4.49923270110544	-7.56572531473582	-1
SRSLCSAAITM	V1S	E3S	-3.17551379635083	-5.80480604988614	-1
SRTLCSAAITM	V1S	E3T	-6.26449402384148	-7.5444809180066	-1
SRVLCSAAITM	V1S	E3V	-10.563623542382	-7.54192490212438	0
SRWLCSAAITM	V1S	E3W	-10.5449536151508	-7.56572531473582	0
SSELCSAAITM	V1S	R2S	-3.15086683717408	-3.22877896205041	-1
STELCSAAITM	V1S	R2T	-3.09886299339497	-6.28313867791868	-2
SVELCSAAITM	V1S	R2V	-3.11206270133003	-5.8089950145956	-2
SYELCSAAITM	V1S	R2Y	-3.07628016608278	-3.09529370652117	-1
TAELCSAAITM	V1T	R2A	-0.585927352095892	0.42450073911815	3
TGELCSAAITM	V1T	R2G	-0.510566901481861	0.165608446550589	3
THELCSAAITM	V1T	R2H	-0.403861390712741	-0.75730700486638	-2
TLELCSAAITM	V1T	R2L	-0.416911937128482	-2.48877677790785	-2
TPELCSAAITM	V1T	R2P	-1.61405691801912	-4.0690136278096	-1
TRALCSAAITM	V1T	E3A	-0.404123668505891	-2.48361207917037	-2
TREGCSAAITM	V1T	L4G	-4.47121588370104	-7.5628321188454	-1
TRELASAAITM	V1T	C5A	-1.3657762847434	-5.15679000058374	-1
TRELCAAAITM	V1T	S6A	-0.484343195670991	-0.48735997923165	-1
TRELCCAAITM	V1T	S6C	-2.21777820502951	-3.20433751773326	-1
TRELCDAAITM	V1T	S6D	-0.344771011634611	0.2161047881022	2
TRELCFAAITM	V1T	S6F	-0.437022114311761	-3.41781427405138	-2
TRELCGAAITM	V1T	S6G	-0.518595988347711	-0.62816451940577	-1
TRELCHAAITM	V1T	S6H	-0.514130078741552	-0.209954265198201	2
TRELCKAAITM	V1T	S6K	-0.531805035110231	-0.484629486263051	1
TRELCLAAITM	V1T	S6L	-0.418572109514942	-2.19409643963908	-2
TRELCNAAITM	V1T	S6N	-0.469612770850031	-0.00203323152675061	1
TRELCPAAITM	V1T	S6P	-3.66099150888379	-7.55638262474406	-1
TRELCRAAITM	V1T	S6R	-0.556831732643852	-0.45907264144717	2
TRELCSAAGTM	V1T	I9G	-6.86365466198008	-7.56572531473582	-1
TRELCSAAIAM	V1T	T10A	-0.527917594206281	-0.9639295887534	-1
TRELCSAAICM	V1T	T10C	-0.389926183551781	-2.88799682002342	-2
TRELCSAAIDM	V1T	T10D	-0.676634824748531	-2.94171099066142	-1
TRELCSAAIEM	V1T	T10E	-0.483879228005691	-1.48120462826256	-1
TRELCSAAIFM	V1T	T10F	-4.27458168905896	-7.54868633528932	-1
TRELCSAAIGM	V1T	T10G	-0.516287130944001	-1.29443504743989	-1
TRELCSAAIHM	V1T	T10H	-1.08711918878097	-3.89580649825573	-1
TRELCSAAIIM	V1T	T10I	-0.676895951108142	-3.42299722358475	-1
TRELCSAAILM	V1T	T10L	-0.593527115442091	-3.516836340585	-1
TRELCSAAIMM	V1T	T10M	-0.596880036018311	-2.55201463403334	-1
TRELCSAAIPM	V1T	T10P	-3.92032200551385	-7.56332949312391	-1
TRELCSAAIQM	V1T	T10Q	-0.530530762441872	-7.15590989463099	-1
TRELCSAAIRM	V1T	T10R	-0.850254555898422	-3.19665666507484	-1
TRELCSAAISM	V1T	T10S	-0.555819236193441	-0.798030715477081	-1
TRELCSAAITG	V1T	M11G	-0.894814811676632	-3.39921498483957	-1
TRELCSAAITL	V1T	M11L	-0.412290624856242	-1.77692289849002	-2
TRELCSAAITP	V1T	M11P	-6.553387046528	-7.56572531473582	-1
TRELCSAAITR	V1T	M11R	-0.632953628828451	-1.0629204342322	-1
TRELCSAAITT	V1T	M11T	-0.46574163323571	-1.20551280573537	-2
TRELCSAAITV	V1T	M11V	-0.503398993493191	-1.97726257128868	-1
TRELCSAAIVM	V1T	T10V	-0.659465254007781	-2.48104752751995	-1
TRELCSAAIWM	V1T	T10W	-3.47184233418107	-6.77835998073459	-1
TRELCSAAIYM	V1T	T10Y	-2.92253919373083	-6.34000714249426	-1
TRELCSAAKTM	V1T	I9K	-8.03243721984569	-7.55775079608624	0
TRELCSAARTM	V1T	I9R	-8.03466574095625	-7.56491689562356	0
TRELCSAAVTM	V1T	I9V	-0.489156598548592	-1.24618765067384	-1
TRELCSAAWTM	V1T	I9W	-8.02554304336661	-7.56572531473582	0
TRELCSACITM	V1T	A8C	-0.549119450313801	-3.77108956503065	-1
TRELCSADITM	V1T	A8D	-7.83286098518879	-7.56476408449488	0
TRELCSAFITM	V1T	A8F	-8.03411796185638	-7.56572531473582	0
TRELCSAGITM	V1T	A8G	-0.564636778105561	-2.96541515718533	-1
TRELCSAHITM	V1T	A8H	-8.03405871983925	-7.54278614288911	0
TRELCSAIITM	V1T	A8I	-1.99751738149839	-5.42446928626567	-1
TRELCSAKITM	V1T	A8K	-8.03586223508814	-7.56539369194046	0
TRELCSALITM	V1T	A8L	-3.44663810831459	-6.95601415607983	-1
TRELCSAMITM	V1T	A8M	-1.07956387519831	-4.2289557108754	-1
TRELCSANITM	V1T	A8N	-2.83908248169689	-6.78031809298445	-1
TRELCSAPITM	V1T	A8P	-8.03530181171575	-7.56403295672048	0
TRELCSAQITM	V1T	A8Q	-3.8046116180535	-7.56352629358832	-1
TRELCSARITM	V1T	A8R	-8.03281913533738	-7.56509654477493	0
TRELCSASITM	V1T	A8S	-0.412219479927442	-2.59767184374536	-2
TRELCSATITM	V1T	A8T	-0.324518452459191	-2.69573603268429	-2
TRELCSAVITM	V1T	A8V	-0.528167947324441	-2.90038518527717	-1
TRELCSAWITM	V1T	A8W	-8.03400280167532	-7.56572531473582	0
TRELCSAYITM	V1T	A8Y	-8.03606722025791	-7.56534385996924	0
TRELCSCAITM	V1T	A7C	-0.577080961569742	-4.32185857301551	-1
TRELCSDAITM	V1T	A7D	-3.75068042933305	-7.56496963715593	-1
TRELCSFAITM	V1T	A7F	-3.98652654109285	-7.23388029654597	-1
TRELCSGAITM	V1T	A7G	-1.18793193342523	-3.12735722274828	-1
TRELCSHAITM	V1T	A7H	-3.1102967562905	-6.68085677428511	-1
TRELCSIAITM	V1T	A7I	-3.03116676491319	-7.29189314073259	-1
TRELCSLAITM	V1T	A7L	-3.44244186967647	-7.2344030288349	-1
TRELCSNAITM	V1T	A7N	-2.24473742293251	-5.53210435315302	-1
TRELCSPAITM	V1T	A7P	-8.03124454987441	-7.56490335041813	0
TRELCSQAITM	V1T	A7Q	-3.40630056407197	-7.07290323474417	-1
TRELCSRAITM	V1T	A7R	-6.307662719136	-7.55127309938031	-1
TRELCSSAITM	V1T	A7S	-0.520145715043281	-2.61693647882291	-1
TRELCSTAITM	V1T	A7T	-1.28603590832234	-5.25452838336615	-1
TRELCSVAITM	V1T	A7V	-1.11854251200503	-4.52622512293538	-1
TRELCSYAITM	V1T	A7Y	-3.15593756505342	-6.24389000698447	-1
TRELCTAAITM	V1T	S6T	-0.354781658175602	-1.32299610691338	-2
TRELCVAAITM	V1T	S6V	-0.382040151132152	-3.01309194277412	-2
TRELCYAAITM	V1T	S6Y	-0.418130160738562	-2.03627838311304	-2
TRELFSAAITM	V1T	C5F	-6.56456517639826	-7.56572531473582	-1
TRELGSAAITM	V1T	C5G	-3.18989955303032	-5.83639906888589	-1
TRGLCSAAITM	V1T	E3G	-0.415286083697202	-2.89785361853811	-2
TRHLCSAAITM	V1T	E3H	-0.471320394933432	-3.85949309709006	-1
TRKLCSAAITM	V1T	E3K	-1.35433128872445	-3.84532531398705	-1
TRNLCSAAITM	V1T	E3N	-0.601814679175201	-3.21764339693009	-1
TRPLCSAAITM	V1T	E3P	-7.71861182909925	-7.56572531473582	0
TRQLCSAAITM	V1T	E3Q	-0.317790554086891	-1.73208044278365	-2
TRTLCSAAITM	V1T	E3T	-3.59852828672093	-5.1285213974335	-1
TTELCSAAITM	V1T	R2T	-0.432897256274421	-0.83158995272972	-2
TVELCSAAITM	V1T	R2V	-0.446096964209481	-2.80549626539568	-2
VAALCSAAITM	R2A	E3A	-0.0487614638662812	-0.0451920522423901	1
VADLCSAAITM	R2A	E3D	0.298537133811159	-0.44595431771242	-2
VAEACSAAITM	R2A	L4A	-1.01656871810469	0.169811550523759	3
VAECCSAAITM	R2A	L4C	-1.64926494948605	-0.3787286403377	2
VAEDCSAAITM	R2A	L4D	-7.67822437076771	-6.35988477498247	2
VAEECSAAITM	R2A	L4E	-6.97127726439865	-6.46819672029605	2
VAEFCSAAITM	R2A	L4F	-3.0157597559748	-1.22760132926184	2
VAEGCSAAITM	R2A	L4G	-4.11585367906143	-2.79804407243867	2
VAEHCSAAITM	R2A	L4H	-3.2385048564451	-0.89483696215294	2
VAEICSAAITM	R2A	L4I	-1.00580171980775	0.134645262096949	3
VAEKCSAAITM	R2A	L4K	-7.11881507258142	-6.34414841335852	2
VAELASAAITM	R2A	C5A	-1.01041408010379	-0.22496631898221	2
VAELCAAAITM	R2A	S6A	-0.128980991031382	-0.0740862695208211	2
VAELCDAAITM	R2A	S6D	0.0105911930049984	0.489916237372379	2
VAELCEAAITM	R2A	S6E	-0.0576629390196413	-0.48356421132771	-2
VAELCGAAITM	R2A	S6G	-0.163233783708101	0.0840221446812386	3
VAELCHAAITM	R2A	S6H	-0.158767874101942	-0.28196963526516	-1
VAELCKAAITM	R2A	S6K	-0.176442830470622	-0.52854973256324	-1
VAELCLAAITM	R2A	S6L	-0.0632099048753325	0.242941661514999	2
VAELCMAAITM	R2A	S6M	-0.0177453423495724	0.32562979905936	2
VAELCNAAITM	R2A	S6N	-0.114250566210421	-0.12683207536339	-2
VAELCPAAITM	R2A	S6P	-3.30562930424418	-1.79710894027441	2
VAELCQAAITM	R2A	S6Q	-0.165376174342761	-0.22305164988939	-1
VAELCRAAITM	R2A	S6R	-0.201469528004242	-0.105442388422031	2
VAELCSAAATM	R2A	I9A	-2.36676268580849	-0.853544577227231	2
VAELCSAACTM	R2A	I9C	-0.335771039223282	0.1460904407464	3
VAELCSAADTM	R2A	I9D	-7.67697233818299	-7.26430370865374	2
VAELCSAAETM	R2A	I9E	-6.98732170850959	-5.53626082647288	2
VAELCSAAFTM	R2A	I9F	-5.26937069783921	-3.22600845469886	2
VAELCSAAGTM	R2A	I9G	-6.50829245734047	-5.76078272361122	2
VAELCSAAHTM	R2A	I9H	-3.10182466897718	-2.31408963505969	2
VAELCSAAIAM	R2A	T10A	-0.172555389566671	-0.0340077749786012	3
VAELCSAAICM	R2A	T10C	-0.0345639789121712	-0.829708118961111	-2
VAELCSAAIEM	R2A	T10E	-0.128517023366081	-0.175841558422411	-1
VAELCSAAIFM	R2A	T10F	-3.91921948441935	-2.73235771215106	2
VAELCSAAIGM	R2A	T10G	-0.160924926304391	0.0542770951683202	3
VAELCSAAIHM	R2A	T10H	-0.731756984141361	-0.622893000085751	1
VAELCSAAIIM	R2A	T10I	-0.321533746468532	-0.29288434395875	1
VAELCSAAILM	R2A	T10L	-0.238164910802482	-0.0241547550209908	3
VAELCSAAIMM	R2A	T10M	-0.241517831378701	-6.21798780131623	-1
VAELCSAAIPM	R2A	T10P	-3.56495980087424	-2.68276351301381	2
VAELCSAAIQM	R2A	T10Q	-0.175168557802262	-0.391322753505181	-1
VAELCSAAIRM	R2A	T10R	-0.494892351258812	-0.42682746067007	1
VAELCSAAISM	R2A	T10S	-0.200457031553832	-0.0139481394957013	3
VAELCSAAITA	R2A	M11A	-0.234657804261481	-0.12865574244967	1
VAELCSAAITC	R2A	M11C	-0.227578331197151	-0.0250230058896506	3
VAELCSAAITD	R2A	M11D	-0.193986276112721	-0.29392567199625	-1
VAELCSAAITE	R2A	M11E	-0.180172843553452	0.29218529345043	3
VAELCSAAITF	R2A	M11F	-0.257637106807802	-0.412192291762741	-1
VAELCSAAITG	R2A	M11G	-0.539452607037022	-0.357796064602441	2
VAELCSAAITH	R2A	M11H	-0.488916959983591	-0.160425082622501	2
VAELCSAAITI	R2A	M11I	-0.0536200645560125	0.297234618924699	2
VAELCSAAITK	R2A	M11K	-0.333834940205932	-0.459997106230521	-1
VAELCSAAITL	R2A	M11L	-0.0569284202166322	0.0524880125662399	1
VAELCSAAITN	R2A	M11N	-0.338568333092292	-0.171272862722251	2
VAELCSAAITP	R2A	M11P	-6.19802484188839	-4.31109236748849	2
VAELCSAAITQ	R2A	M11Q	-0.227368300076071	0.199551371547269	3
VAELCSAAITR	R2A	M11R	-0.277591424188842	0.0506435070205296	3
VAELCSAAITS	R2A	M11S	-0.349538981192742	0.00636386197289873	3
VAELCSAAITT	R2A	M11T	-0.110379428596101	-0.27168693735452	-2
VAELCSAAITV	R2A	M11V	-0.148036788853581	-0.29513572606932	-1
VAELCSAAITW	R2A	M11W	-0.212326259152332	-0.275957165875731	-1
VAELCSAAITY	R2A	M11Y	-0.388522182672142	0.49517131414248	3
VAELCSAAIVM	R2A	T10V	-0.304103049368171	-0.177973235229981	2
VAELCSAAIYM	R2A	T10Y	-2.56717698909122	-0.684927664114671	2
VAELCSAAKTM	R2A	I9K	-7.67707501520608	-7.56572531473582	0
VAELCSAALTM	R2A	I9L	-0.191318547076252	-0.20462990225035	-1
VAELCSAAMTM	R2A	I9M	-0.139345200046872	-0.303269813802281	-1
VAELCSAAPTM	R2A	I9P	-7.67911096227992	-7.56525478708443	0
VAELCSAAQTM	R2A	I9Q	-3.92167071681118	-2.63555930468039	2
VAELCSAARTM	R2A	I9R	-7.67930353631664	-7.56364559535177	0
VAELCSAASTM	R2A	I9S	-2.99609549440011	-1.73940336303617	2
VAELCSAATTM	R2A	I9T	-0.857347352258452	0.0533984718635399	3
VAELCSAAVTM	R2A	I9V	-0.133794393908982	0.0679143062335488	3
VAELCSAAWTM	R2A	I9W	-7.670180838727	-7.54900522758628	0
VAELCSAAYTM	R2A	I9Y	-7.67997409433477	-7.22800116339977	2
VAELCSACITM	R2A	A8C	-0.193757245674192	-7.49187188437837	-1
VAELCSADITM	R2A	A8D	-7.47749878054918	-6.07675369723858	2
VAELCSAEITM	R2A	A8E	-7.40789513933657	-6.59868595944275	2
VAELCSAFITM	R2A	A8F	-7.67875575721677	-7.56572531473582	0
VAELCSAGITM	R2A	A8G	-0.209274573465951	0.0661496252413087	3
VAELCSAHITM	R2A	A8H	-7.67869651519964	-7.56572531473582	0
VAELCSALITM	R2A	A8L	-3.09127590367498	-3.13054478151045	-1
VAELCSANITM	R2A	A8N	-2.48372027705728	-0.875288834796981	2
VAELCSAPITM	R2A	A8P	-7.67993960707614	-7.56490783933294	0
VAELCSAQITM	R2A	A8Q	-3.44924941341389	-2.43621950519718	2
VAELCSARITM	R2A	A8R	-7.67745693069777	-7.56184537817077	0
VAELCSASITM	R2A	A8S	-0.0568572752878325	0.19073967903587	2
VAELCSATITM	R2A	A8T	0.0308437521804183	-0.0805313691763399	-1
VAELCSAVITM	R2A	A8V	-0.172805742684831	-0.0415487318831911	3
VAELCSAWITM	R2A	A8W	-7.67864059703571	-7.56572531473582	0
VAELCSCAITM	R2A	A7C	-0.221718756930132	0.0517474497191692	3
VAELCSDAITM	R2A	A7D	-3.39531822469344	-2.80203813610421	2
VAELCSEAITM	R2A	A7E	-2.21937961403098	-1.37591862746492	2
VAELCSFAITM	R2A	A7F	-3.63116433645324	-6.9644583738636	-1
VAELCSGAITM	R2A	A7G	-0.832569728785622	-0.46123081332235	2
VAELCSHAITM	R2A	A7H	-2.75493455165089	-1.01357818145964	2
VAELCSIAITM	R2A	A7I	-2.67580456027358	-1.0652833321321	2
VAELCSKAITM	R2A	A7K	-3.87036605212227	-2.63285681851341	2
VAELCSLAITM	R2A	A7L	-3.08707966503686	-2.59886717984117	2
VAELCSMAITM	R2A	A7M	-3.03380918101268	-1.53813851802865	2
VAELCSNAITM	R2A	A7N	-1.8893752182929	-0.80084502856484	2
VAELCSPAITM	R2A	A7P	-7.6758823452348	-7.56515121800803	0
VAELCSRAITM	R2A	A7R	-5.95230051449639	-3.98137048702427	2
VAELCSSAITM	R2A	A7S	-0.164783510403671	-0.0160534147584013	3
VAELCSTAITM	R2A	A7T	-0.930673703682732	0.13994009552413	3
VAELCSVAITM	R2A	A7V	-0.763180307365422	-0.035880187846951	3
VAELCSWAITM	R2A	A7W	-5.01897358695643	-3.63190034152829	2
VAELCTAAITM	R2A	S6T	0.000580546464007625	0.162181263011249	2
VAELCVAAITM	R2A	S6V	-0.0266779464925424	0.188006979409289	2
VAELCYAAITM	R2A	S6Y	-0.062767956098952	0.38419851844435	2
VAELDSAAITM	R2A	C5D	-7.68047588513998	-7.55656054707428	0
VAELESAAITM	R2A	C5E	-6.67575298371554	-6.27553801947656	2
VAELFSAAITM	R2A	C5F	-6.20920297175865	-5.55029466533663	2
VAELGSAAITM	R2A	C5G	-2.83453734839071	-1.91347082486651	2
VAELHSAAITM	R2A	C5H	-7.57415223953443	-6.98765567054789	2
VAELKSAAITM	R2A	C5K	-7.68074158001495	-7.56404259709581	0
VAELLSAAITM	R2A	C5L	-1.96393083402412	-3.12654335045444	-1
VAELMSAAITM	R2A	C5M	-0.568124002438532	0.0291538573272803	3
VAELNSAAITM	R2A	C5N	-5.82514487765061	-4.12087486919218	2
VAELPSAAITM	R2A	C5P	-7.6786021739106	-7.5652899579032	0
VAELRSAAITM	R2A	C5R	-7.6775841572352	-7.56040255494514	0
VAELSSAAITM	R2A	C5S	-3.43576601041462	-2.09508862428941	2
VAELTSAAITM	R2A	C5T	-4.28487983185966	-3.02020804256873	2
VAELVSAAITM	R2A	C5V	-3.10684343075409	-2.55144990791712	2
VAELWSAAITM	R2A	C5W	-7.68024206906347	-7.56572531473582	0
VAEMCSAAITM	R2A	L4M	-0.167943090470251	-0.3456938745315	-1
VAEPCSAAITM	R2A	L4P	-7.67982191712595	-7.56005877473918	0
VAEQCSAAITM	R2A	L4Q	-3.87625029394933	-2.70269105391331	2
VAERCSAAITM	R2A	L4R	-7.67437654126503	-7.56549516461863	0
VAESCSAAITM	R2A	L4S	-3.55026100511036	-1.6687287014909	2
VAETCSAAITM	R2A	L4T	-2.62313779185791	-0.774090949124341	2
VAEVCSAAITM	R2A	L4V	-2.01818929009075	-0.69480322640025	2
VAEWCSAAITM	R2A	L4W	-7.68074723975614	-6.98917623325743	2
VAEYCSAAITM	R2A	L4Y	-4.30020101746992	-3.42958849132222	2
VAFLCSAAITM	R2A	E3F	-6.05085148371763	-6.85419025796386	-1
VAGLCSAAITM	R2A	E3G	-0.0599238790575924	0.179456492265379	2
VAHLCSAAITM	R2A	E3H	-0.115958190293822	0.0378115987917589	3
VALLCSAAITM	R2A	E3L	-6.32777337862201	-2.77367646962126	2
VANLCSAAITM	R2A	E3N	-0.246452474535591	0.2221739458654	3
VAPLCSAAITM	R2A	E3P	-7.36324962445964	-5.49703468104963	2
VAQLCSAAITM	R2A	E3Q	0.037571650552719	0.179943545522159	2
VARLCSAAITM	R2A	E3R	-1.47790475934528	-0.322516564552801	2
VASLCSAAITM	R2A	E3S	-0.154185854590672	0.12350806519393	3
VATLCSAAITM	R2A	E3T	-3.24316608208132	-0.493656142474391	2
[truncated: 12,093 more rows]
