# Supplementary material for: Origins and breadth of pairwise epistasis in an α-helix of β-lactamase TEM-1
Source: Nat Commun. 2026 Mar 17;17:4083. doi: 10.1038/s41467-026-70627-5 (PMC13144301; doi:10.1038/s41467-026-70627-5)
Supplement: Supplementary file 3 — Source data [file 41467_2026_70627_MOESM3_ESM.zip › Source Data/FigureS5F_sourcedata.txt]

Epistasis	Negative Reciprocal Sign Epistasis	Negative Sign Epistasis	Negative Epistasis	No Epistasis	Positive Epistasis	Positive Sign Epistasis	Positive Reciprocal Sign Epistasis
-0.79	0	0	0	0	0	0	0
-0.77	0	0	0	0	0	0	0
-0.75	1	1	2	0	0	0	0
-0.73	0	1	7	0	0	0	0
-0.71	0	0	2	0	0	0	0
-0.69	0	1	0	0	0	0	0
-0.67	0	1	3	0	0	0	0
-0.65	0	1	7	0	0	0	0
-0.63	0	4	7	0	0	0	0
-0.61	0	2	6	0	0	0	0
-0.59	0	0	5	0	0	0	0
-0.57	0	1	9	0	0	0	0
-0.55	0	2	7	0	0	0	0
-0.53	0	3	9	0	0	0	0
-0.51	0	3	9	0	0	0	0
-0.49	0	1	4	0	0	0	0
-0.47	0	3	9	0	0	0	0
-0.45	0	4	17	0	0	0	0
-0.43	0	2	17	0	0	0	0
-0.41	0	3	28	0	0	0	0
-0.39	0	4	42	0	0	0	0
-0.37	0	8	56	0	0	0	0
-0.35	0	7	71	0	0	0	0
-0.33	0	3	116	0	0	0	0
-0.31	0	7	159	0	0	0	0
-0.29	0	7	141	0	0	0	0
-0.27	0	13	198	0	0	0	0
-0.25	0	8	187	0	0	0	0
-0.23	0	17	211	0	0	0	0
-0.21	0	22	208	0	0	0	0
-0.19	0	28	220	0	0	0	0
-0.17	0	24	249	0	0	0	0
-0.15	0	47	214	0	0	0	0
-0.13	2	54	273	0	0	0	0
-0.11	2	53	333	0	0	0	0
-0.09	2	84	361	0	0	0	0
-0.0700000000000001	4	104	371	0	0	0	0
-0.05	6	141	421	0	0	0	0
-0.03	13	214	406	0	0	0	0
-0.01	11	202	593	0	0	0	0
0.01	0	0	0	0	514	293	59
0.03	0	0	0	0	147	239	124
0.0499999999999999	0	0	0	0	73	120	48
0.07	0	0	0	0	75	104	18
0.09	0	0	0	0	45	57	7
0.11	0	0	0	0	31	59	1
0.13	0	0	0	0	25	42	0
0.15	0	0	0	0	24	32	0
0.17	0	0	0	0	16	14	0
0.19	0	0	0	0	13	18	0
0.21	0	0	0	0	12	19	1
0.23	0	0	0	0	6	8	0
0.25	0	0	0	0	7	6	0
0.27	0	0	0	0	4	11	0
0.29	0	0	0	0	4	3	0
0.31	0	0	0	0	2	4	0
0.33	0	0	0	0	1	5	0
0.35	0	0	0	0	0	0	0
0.37	0	0	0	0	0	1	0
0.39	0	0	0	0	1	1	0
0.41	0	0	0	0	0	2	0
0.43	0	0	0	0	1	1	0
0.45	0	0	0	0	0	0	0
0.47	0	0	0	0	0	1	0
0.49	0	0	0	0	0	2	0
0.51	0	0	0	0	0	0	0
0.53	0	0	0	0	1	1	0
0.55	0	0	0	0	0	0	0
0.57	0	0	0	0	1	0	0
0.59	0	0	0	0	0	0	0
0.61	0	0	0	0	0	0	0
0.63	0	0	0	0	0	0	0
0.65	1	1	2	0	0	0	0
0.67	0	1	7	0	0	0	0
0.69	0	0	2	0	0	0	0
0.71	0	1	0	0	0	0	0
0.73	0	1	3	0	0	0	0
0.75	0	1	7	0	0	0	0
0.77	0	4	7	0	0	0	0
0.79	0	2	6	0	0	0	0
