# Supplementary material for: Origins and breadth of pairwise epistasis in an α-helix of β-lactamase TEM-1
Source: Nat Commun. 2026 Mar 17;17:4083. doi: 10.1038/s41467-026-70627-5 (PMC13144301; doi:10.1038/s41467-026-70627-5)
Supplement: Supplementary file 3 — Source data [file 41467_2026_70627_MOESM3_ESM.zip › Source Data/FigureS2G_sourcedata.txt]

Mutation	∆∆G Log Fitness (replicat 1)	∆∆G Log Fitness (replicat 2)
A7C	3.69983864667036	4.1510142349252
A7G	3.91297846746532	4.33104745374045
A7S	2.25221806411653	2.5984591863645
A7T	4.20502757561242	4.63423713583907
A7V	3.95025079432926	4.35578118727874
A8C	2.53893958843801	2.87271471763523
A8G	3.88331425982413	4.29537694785773
A8M	4.08995748000289	4.49086389359575
A8S	1.98487384348669	2.26012787761816
A8T	1.84459654735114	2.03897944416701
A8V	3.86801894188667	4.29200473558336
C5A	3.85930067404854	4.2706438879832
C5G	4.37850415137784	4.78215087134926
C5I	4.36433520410545	4.78463362992301
C5L	4.14755775379595	4.55861383236403
C5M	3.33272675482349	3.81381923396738
E3A	2.74917025498056	3.11683850351027
E3D	0.124786907083347	0.116572409817649
E3G	2.44516744102768	2.74347237581686
E3H	3.54351139450093	4.00564252082548
E3K	4.15746225925435	4.57690371876891
E3M	4.27318447946699	4.70007183017826
E3N	2.7889750899474	3.29155358489939
E3Q	1.34032086084279	1.71431630474347
E3R	4.33685102262035	4.74321598067483
E3S	2.65907989543078	3.0468043456613
I9C	3.59035706700174	4.05593979849197
I9L	1.12842834047863	1.2587163758942
I9M	1.65629273265696	1.86209634877615
I9T	3.98485250318184	4.39065379140444
I9V	1.21367718204383	1.39198030867927
L4A	4.02809378563523	4.43551348926791
L4C	4.09296137662784	4.48772395909337
L4I	4.00775033822775	4.42114351080884
L4M	2.30699079682259	2.59898911805741
L4V	4.35561845222573	4.77477470690183
M11A	1.45224120261683	1.64648458065654
M11C	1.68238871204894	1.83684484634771
M11D	1.37479224153441	1.41641574784041
M11E	-0.0426237392344776	-0.0415494301042864
M11F	1.19532308730322	1.31839003649674
M11G	3.90251945496129	4.31891028321609
M11H	0.655930576333586	0.829500330509412
M11I	2.06115268670018	2.34761089697339
M11K	1.96742125367454	2.27241805550956
M11L	0.250127885993898	0.235168885738154
M11N	1.82486217023227	1.97627016626289
M11Q	0.125056312063365	0.123425707611966
M11R	1.38056621504972	1.58441160279945
M11S	1.49388160927189	1.75997759331202
M11T	1.34404360191031	1.47453156051586
M11V	1.30191230630984	1.44183776662654
M11W	0.130394737097173	0.132251110447454
M11Y	0.0380433147508691	0.0356034637562032
R2A	-0.85120113040355	-0.811221522231374
R2C	1.45745253084015	1.60135154150483
R2D	0.172291863667008	0.168852072373486
R2E	-0.536763739623437	-0.551843876652403
R2F	0.11981049975864	0.105969142064418
R2G	-1.44571547083618	-1.46231840870313
R2H	0.106645871033599	0.102659598908112
R2I	2.56633211641469	2.89807446599113
R2K	-0.107236436338372	-0.104357327243062
R2L	1.42189126735951	1.63535648066741
R2M	0.137058636032661	0.131397290267354
R2N	0.179632691603462	0.177170098134815
R2P	4.2985629178157	4.70928201025265
R2Q	-0.147667639102713	-0.132284306332617
R2S	-0.355010337449363	-0.320327262000042
R2T	0.376636533931241	1.33048162569884
R2V	2.1874819692485	2.49470269441981
R2W	0.0606832536172379	0.0557532202907057
R2Y	0.113151238359387	0.100855164355426
S6A	-0.175189646131673	-0.143005318823108
S6C	3.27054820376194	3.64524849228802
S6D	-0.534697051962421	-0.500581359165037
S6E	-1.77284256717408	-1.90303700337133
S6F	2.1648268902849	2.41904754484187
S6G	0.202651968386784	0.188560750811007
S6H	-0.370419507282019	-0.328203895319792
S6I	2.71972113885317	3.04731445041594
S6K	0.0287376644208295	0.0336121555100463
S6L	1.78789882037818	2.0670563153086
S6M	0.325152100536399	0.292941678431184
S6N	-0.143471553379975	-0.135330718253995
S6Q	-0.27763714686204	-0.249841171473918
S6R	0.179212136762862	0.16802994934588
S6T	1.41742821981636	1.5687518305526
S6V	2.0980789738863	2.41231571882059
S6W	1.24337836115499	1.41454129411198
S6Y	0.599949007556342	0.329855445335381
T10A	1.14860977958068	1.24391789191403
T10C	1.86926463279451	2.06374993379468
T10D	3.82978600272455	4.25872707192925
T10E	0.0744632860966982	0.670233157226706
T10G	1.06942451769534	1.13667114590637
T10H	4.04891824222505	4.44292917180295
T10I	2.37099584445332	2.6749797243017
T10K	3.66996120655578	4.14184493760152
T10L	3.72825550662722	4.17871471376243
T10M	1.95107126131578	2.17089751499181
T10N	3.66876748111815	4.08968695141671
T10Q	1.19896510186238	1.34885178551568
T10R	3.76954724794348	4.20710808068369
T10S	0.125737767112517	0.127540111392644
T10V	1.88728992963727	2.0864336776572
V1I	-0.331203349073186	-0.2915489103064
V1L	1.3275487971722	1.41960516269157
V1M	1.68047306416695	1.86687551921836
V1T	3.84643407456931	4.26692091627476
