# Supplementary material for: Origins and breadth of pairwise epistasis in an α-helix of β-lactamase TEM-1
Source: Nat Commun. 2026 Mar 17;17:4083. doi: 10.1038/s41467-026-70627-5 (PMC13144301; doi:10.1038/s41467-026-70627-5)
Supplement: Supplementary file 3 — Source data [file 41467_2026_70627_MOESM3_ESM.zip › Source Data/FigureS3J_sourcedata.txt]

Sequence	First Mutation	Second Mutation	Log Fitness	MIC[combined] (replicat 1)
AAELCSAAITM	V1A	R2A	-0.297771967527611	-0.420371658256372
AEELCSAAITM	V1A	R2E	-0.771069141428565	-0.463191161330696
AGELCSAAITM	V1A	R2G	-0.278853049884431	-0.307392843934064
AHELCSAAITM	V1A	R2H	-1.31690789864262	-0.714030919598462
ALELCSAAITM	V1A	R2L	-1.76203380821482	-0.713111108208889
APELCSAAITM	V1A	R2P	-2.6836051340702	-0.797834775719925
AQELCSAAITM	V1A	R2Q	-1.47802702411167	-0.640665095352139
ARDLCSAAITM	V1A	E3D	-1.4791304889289	-0.672484855684196
AREACSAAITM	V1A	L4A	-2.96821176957661	-0.862027149559989
AREGCSAAITM	V1A	L4G	-3.88427787524547	-0.865306549330408
ARELCAAAITM	V1A	S6A	-1.14463288311075	-0.587596855878163
ARELCDAAITM	V1A	S6D	-0.551945267639154	-0.406007349775314
ARELCEAAITM	V1A	S6E	-0.339572819722206	-0.332714457864988
ARELCFAAITM	V1A	S6F	-2.31076286096261	-0.864601090607152
ARELCGAAITM	V1A	S6G	-1.43636282476949	-0.720272239212375
ARELCHAAITM	V1A	S6H	-0.651421833943723	-0.488011430480413
ARELCIAAITM	V1A	S6I	-2.39428311586416	-0.762318554243807
ARELCKAAITM	V1A	S6K	-1.2103584539667	-0.711481163978142
ARELCLAAITM	V1A	S6L	-2.02308131633966	-0.781183431258297
ARELCMAAITM	V1A	S6M	-1.62108173722562	-0.793131523706321
ARELCNAAITM	V1A	S6N	-1.39854263948844	-0.591699659625693
ARELCPAAITM	V1A	S6P	-3.88346747231392	-0.847440752638522
ARELCRAAITM	V1A	S6R	-1.57648354842064	-0.739376880030683
ARELCSAAETM	V1A	I9E	-3.88056146401271	-0.8207223471064
ARELCSAAGTM	V1A	I9G	-3.88427787524547	-0.85518568166333
ARELCSAAIAM	V1A	T10A	-1.49276017397948	-0.750323637020544
ARELCSAAICM	V1A	T10C	-2.20096256804529	-0.760209843857379
ARELCSAAIDM	V1A	T10D	-3.35983310973301	-0.841637031537432
ARELCSAAIFM	V1A	T10F	-3.85982026736612	-0.825797111946712
ARELCSAAIGM	V1A	T10G	-1.54792452344944	-0.713905764436357
ARELCSAAIHM	V1A	T10H	-3.6695922307272	-0.797699954124196
ARELCSAAIIM	V1A	T10I	-2.05250882980355	-0.838232796570241
ARELCSAAIKM	V1A	T10K	-2.91491541375767	-0.748330564872841
ARELCSAAILM	V1A	T10L	-2.99008405456581	-0.805345384902675
ARELCSAAIMM	V1A	T10M	-2.05749023043263	-0.773956270878547
ARELCSAAIPM	V1A	T10P	-3.87903593953147	-0.850269767700477
ARELCSAAIQM	V1A	T10Q	-1.5132175390684	-0.771831266514238
ARELCSAAIRM	V1A	T10R	-2.99833185596292	-0.768446320981771
ARELCSAAISM	V1A	T10S	-1.45385913442836	-0.702656346900263
ARELCSAAITA	V1A	M11A	-1.48777780465407	-0.70169037946799
ARELCSAAITC	V1A	M11C	-1.98485311590457	-0.785769239075315
ARELCSAAITG	V1A	M11G	-3.10828315591025	-0.784034219295868
ARELCSAAITL	V1A	M11L	-1.37214366452271	-0.700739542512088
ARELCSAAITN	V1A	M11N	-1.80080458348833	-0.812448802616649
ARELCSAAITP	V1A	M11P	-3.88288692857582	-0.71856173809633
ARELCSAAITQ	V1A	M11Q	-1.31788036306283	-0.606605321594511
ARELCSAAITR	V1A	M11R	-1.56698854192813	-0.748287355558959
ARELCSAAITV	V1A	M11V	-1.37552212675634	-0.74981543013677
ARELCSAAITW	V1A	M11W	-1.44786653743304	-0.692763847918797
ARELCSAAIVM	V1A	T10V	-1.92315087513271	-0.746261100689899
ARELCSAAIWM	V1A	T10W	-3.88229244910103	-0.827121099638179
ARELCSAAIYM	V1A	T10Y	-3.88151856579477	-0.914208186012716
ARELCSAAKTM	V1A	I9K	-3.88324864203097	-0.775626645404704
ARELCSAALTM	V1A	I9L	-1.47488645684254	-0.710894685288839
ARELCSAAMTM	V1A	I9M	-1.61293112344907	-0.790979303552944
ARELCSAANTM	V1A	I9N	-3.88427787524547	-0.988140783402953
ARELCSAARTM	V1A	I9R	-3.88427787524547	-0.856645232900615
ARELCSAASTM	V1A	I9S	-3.88427787524547	-0.774589812940974
ARELCSAATTM	V1A	I9T	-3.52019677495116	-0.772583039665359
ARELCSAAVTM	V1A	I9V	-1.56465361637385	-0.742833247297548
ARELCSAAWTM	V1A	I9W	-3.88363302265828	-0.791784598920116
ARELCSADITM	V1A	A8D	-3.88427787524547	-0.847464565033694
ARELCSAGITM	V1A	A8G	-3.22260722857289	-0.874125981051751
ARELCSAHITM	V1A	A8H	-3.88301302341192	-0.863005012141853
ARELCSAIITM	V1A	A8I	-3.88331019460947	-0.937314665360895
ARELCSAKITM	V1A	A8K	-3.88427787524547	-0.838385133500879
ARELCSALITM	V1A	A8L	-3.88356285226831	-0.809066640033476
ARELCSAMITM	V1A	A8M	-3.38974745965857	-0.863101041032085
ARELCSANITM	V1A	A8N	-3.88427787524547	-0.788418567038148
ARELCSAPITM	V1A	A8P	-3.8821488359593	-0.850618998980012
ARELCSAQITM	V1A	A8Q	-3.88427787524547	-0.869056559183272
ARELCSARITM	V1A	A8R	-3.88378391027867	-0.848581281430744
ARELCSASITM	V1A	A8S	-1.76598559591396	-0.762187698474696
ARELCSATITM	V1A	A8T	-1.82703396269114	-0.748886371275754
ARELCSAVITM	V1A	A8V	-3.09259270107535	-0.827873969400888
ARELCSAWITM	V1A	A8W	-3.88323920371809	-0.908057023066341
ARELCSAYITM	V1A	A8Y	-3.87273011225273	-0.814072943342095
ARELCSCAITM	V1A	A7C	-3.04907177994996	-0.848362062008649
ARELCSFAITM	V1A	A7F	-3.88391018801553	-0.856015137956826
ARELCSGAITM	V1A	A7G	-2.99570069414349	-0.80893831455834
ARELCSHAITM	V1A	A7H	-3.86627917411185	-0.877878182833771
ARELCSIAITM	V1A	A7I	-3.88272129580797	-0.834669703485094
ARELCSLAITM	V1A	A7L	-3.88286573219373	-0.821672168650614
ARELCSMAITM	V1A	A7M	-3.88427787524547	-0.81630257818446
ARELCSPAITM	V1A	A7P	-3.87838615936863	-0.841332004005198
ARELCSRAITM	V1A	A7R	-3.88348162395237	-0.834607074861479
ARELCSSAITM	V1A	A7S	-2.26866482600585	-0.77717586995403
ARELCSTAITM	V1A	A7T	-3.79688204538084	-0.842328378054268
ARELCSVAITM	V1A	A7V	-3.20945066219973	-0.857918361236582
ARELCSYAITM	V1A	A7Y	-3.88251159661537	-0.88172939777055
ARELCTAAITM	V1A	S6T	-1.84371720689366	-0.759959590704359
ARELCVAAITM	V1A	S6V	-2.23950114447215	-0.79772745894475
ARELCWAAITM	V1A	S6W	-1.84209539368559	-0.822090076294507
ARELGSAAITM	V1A	C5G	-3.71489220256354	-0.832794657824649
ARELHSAAITM	V1A	C5H	-3.88427787524547	-0.892100794276084
ARELLSAAITM	V1A	C5L	-3.47114325581604	-0.788522165885428
ARELQSAAITM	V1A	C5Q	-3.88427787524547	-0.920444722778216
ARELRSAAITM	V1A	C5R	-3.81853161786933	-0.839609293495425
ARELSSAAITM	V1A	C5S	-3.85921889512104	-0.803147767412228
ARELTSAAITM	V1A	C5T	-3.88427787524547	-0.839049822737253
ARENCSAAITM	V1A	L4N	-3.88427787524547	-0.819005427651994
ARERCSAAITM	V1A	L4R	-3.88427787524547	-0.775840873025848
ARGLCSAAITM	V1A	E3G	-2.08829354068978	-0.788046645262297
ARKLCSAAITM	V1A	E3K	-3.69918856310455	-0.828365319313517
ARNLCSAAITM	V1A	E3N	-3.16694987947483	-0.797640679957435
ARPLCSAAITM	V1A	E3P	-3.88427787524547	-0.813002690731526
ARQLCSAAITM	V1A	E3Q	-1.57706174853488	-0.737150805297768
ARRLCSAAITM	V1A	E3R	-3.83997077840946	-0.779756302894971
ARSLCSAAITM	V1A	E3S	-2.580689760427	-0.805598867725194
ARTLCSAAITM	V1A	E3T	-3.38058812362162	-0.763547813082225
ARVLCSAAITM	V1A	E3V	-3.86596420496351	-0.799081975201654
ASELCSAAITM	V1A	R2S	-0.579974118428433	-0.513921168164296
ATELCSAAITM	V1A	R2T	-1.50729950925517	-0.715328521174378
AVELCSAAITM	V1A	R2V	-1.83223775283361	-0.757124046681182
AWELCSAAITM	V1A	R2W	-1.32730332902372	-0.634072314950002
CPELCSAAITM	V1C	R2P	-3.03309755428919	-0.970588229351545
CREECSAAITM	V1C	L4E	-3.88282665465768	-0.88850596801778
CRELCAAAITM	V1C	S6A	-1.32718058922927	-0.594752198807024
CRELCCAAITM	V1C	S6C	-3.85248616313563	-0.778504098761281
CRELCFAAITM	V1C	S6F	-2.86769861706311	-0.787349263437455
CRELCHAAITM	V1C	S6H	-0.700626291988801	-0.432639890481853
CRELCLAAITM	V1C	S6L	-2.1843547910783	-0.779789680023128
CRELCPAAITM	V1C	S6P	-3.88342011799872	-0.865900774440905
CRELCRAAITM	V1C	S6R	-1.66044786131333	-0.682485778646214
CRELCSAAATM	V1C	I9A	-3.58832251650363	-0.759135596518802
CRELCSAAETM	V1C	I9E	-3.88427787524547	-0.973122987678646
CRELCSAAGTM	V1C	I9G	-3.88427787524547	-0.874268550401119
CRELCSAAIAM	V1C	T10A	-1.90221226159442	-0.694787150177553
CRELCSAAIEM	V1C	T10E	-1.76637615952578	-0.630855913653837
CRELCSAAIGM	V1C	T10G	-1.63345274120125	-0.684901725615845
CRELCSAAIKM	V1C	T10K	-2.60376624456404	-0.773148026154701
CRELCSAAILM	V1C	T10L	-3.13639160860664	-0.7698711738571
CRELCSAAIPM	V1C	T10P	-3.88427787524547	-0.83088776652223
CRELCSAAIRM	V1C	T10R	-2.87081178749028	-0.853843509515587
CRELCSAAISM	V1C	T10S	-1.6372941086073	-0.689047212470003
CRELCSAAITC	V1C	M11C	-3.83983411969972	-0.883320203851351
CRELCSAAITE	V1C	M11E	-1.7106749784603	-0.603846413687452
CRELCSAAITF	V1C	M11F	-1.82001929560241	-0.741833525050256
CRELCSAAITG	V1C	M11G	-3.24141006999065	-0.816138779176443
CRELCSAAITI	V1C	M11I	-3.6354198081295	-0.719025116775465
CRELCSAAITK	V1C	M11K	-2.9729666908873	-0.754639704415103
CRELCSAAITL	V1C	M11L	-2.52245638377517	-0.738290411055256
CRELCSAAITN	V1C	M11N	-1.85752022656572	-0.80314908025665
CRELCSAAITQ	V1C	M11Q	-1.72196809415508	-0.712763883995306
CRELCSAAITR	V1C	M11R	-1.90755280637163	-0.757720656952953
CRELCSAAITW	V1C	M11W	-3.03148210478015	-0.80334853522313
CRELCSAAITY	V1C	M11Y	-1.82706809519368	-0.686342399689462
CRELCSAAIVM	V1C	T10V	-2.43779034224516	-0.764643636418795
CRELCSAALTM	V1C	I9L	-2.4587214005066	-0.764047237250164
CRELCSAASTM	V1C	I9S	-3.88252313903298	-0.75833148122821
CRELCSAAVTM	V1C	I9V	-1.99615819286645	-0.719445506289667
CRELCSAAWTM	V1C	I9W	-3.88303742185282	-0.838949788784915
CRELCSADITM	V1C	A8D	-3.88427787524547	-0.81856845333637
CRELCSAEITM	V1C	A8E	-3.88427787524547	-0.802398626337575
CRELCSAGITM	V1C	A8G	-3.1675637614863	-0.831104471928917
CRELCSALITM	V1C	A8L	-3.87763423476995	-0.80997013990473
CRELCSANITM	V1C	A8N	-3.88427787524547	-0.874739200259376
CRELCSAPITM	V1C	A8P	-3.88296320451879	-0.913106227330144
CRELCSARITM	V1C	A8R	-3.8833863608966	-0.798943719938945
CRELCSASITM	V1C	A8S	-2.80016658362602	-0.772688350812596
CRELCSAVITM	V1C	A8V	-3.19202623898814	-0.805116966552248
CRELCSAWITM	V1C	A8W	-3.88284501327245	-0.931319042800111
CRELCSAYITM	V1C	A8Y	-3.88225702577104	-0.959584016809742
CRELCSCAITM	V1C	A7C	-3.88427787524547	-0.819661311637879
CRELCSEAITM	V1C	A7E	-3.82071593030289	-0.838783023182733
CRELCSFAITM	V1C	A7F	-3.61292599204025	-0.858165380649479
CRELCSHAITM	V1C	A7H	-3.88427787524547	-0.861012225264478
CRELCSKAITM	V1C	A7K	-3.8828629132003	-0.789605433579233
CRELCSLAITM	V1C	A7L	-3.88427787524547	-0.810221258051779
CRELCSNAITM	V1C	A7N	-3.86236127398568	-0.785959109830193
CRELCSPAITM	V1C	A7P	-3.88357675117241	-0.849186454725693
CRELCSRAITM	V1C	A7R	-3.88427787524547	-0.798760156208896
CRELCSSAITM	V1C	A7S	-2.7016637251023	-0.827651193430597
CRELCSTAITM	V1C	A7T	-3.6510947465322	-1.02519766551699
CRELCSYAITM	V1C	A7Y	-3.87487736547086	-0.830152218982486
CRELCTAAITM	V1C	S6T	-1.77393251620135	-0.65380250339008
CRELCYAAITM	V1C	S6Y	-2.00325586872134	-0.712826906681856
CRELGSAAITM	V1C	C5G	-3.88361659191917	-0.842227750634721
CRELKSAAITM	V1C	C5K	-3.88427787524547	-0.869263965340905
CRELVSAAITM	V1C	C5V	-3.88427787524547	-0.795271263115399
CRGLCSAAITM	V1C	E3G	-2.99695600153843	-0.824451698789145
CRSLCSAAITM	V1C	E3S	-2.91231787939332	-0.906274064095942
CRTLCSAAITM	V1C	E3T	-3.60514877227747	-0.886169369975881
DGELCSAAITM	V1D	R2G	-2.9464331514185	-0.879707053313824
DLELCSAAITM	V1D	R2L	-3.8780172602899	-0.83233913897629
DNELCSAAITM	V1D	R2N	-3.87580683569534	-0.84549390927441
DPELCSAAITM	V1D	R2P	-3.88427787524547	-0.642651318609123
DREGCSAAITM	V1D	L4G	-3.88303386152168	-0.786398330963764
DRELASAAITM	V1D	C5A	-3.88427787524547	-0.868516462555015
DRELCCAAITM	V1D	S6C	-3.88294609882483	-0.82758163199509
DRELCFAAITM	V1D	S6F	-3.35280282038031	-0.779103513699494
DRELCGAAITM	V1D	S6G	-3.8839766558455	-0.854424590597518
DRELCHAAITM	V1D	S6H	-3.35791829550806	-0.81923666957251
DRELCLAAITM	V1D	S6L	-3.88421323104961	-0.844411150221933
DRELCPAAITM	V1D	S6P	-3.88427787524547	-0.868586143986673
DRELCRAAITM	V1D	S6R	-3.88256299010826	-0.853340861465296
DRELCSAAETM	V1D	I9E	-3.88328763435391	-0.839942092788432
DRELCSAAFTM	V1D	I9F	-3.88427787524547	-1.01593560548075
DRELCSAAGTM	V1D	I9G	-3.88326813970156	-0.828833173726805
DRELCSAAIAM	V1D	T10A	-3.88261339195132	-0.822075451635436
DRELCSAAICM	V1D	T10C	-3.88427787524547	-0.653376677874664
DRELCSAAIDM	V1D	T10D	-3.88427787524547	-0.805529058590819
DRELCSAAIGM	V1D	T10G	-3.88427787524547	-0.989665075238172
DRELCSAAIIM	V1D	T10I	-3.88427787524547	-0.777550100235062
DRELCSAAILM	V1D	T10L	-3.88427787524547	-0.715772247561185
DRELCSAAIMM	V1D	T10M	-3.88325791035842	-0.837084124652931
DRELCSAAIPM	V1D	T10P	-3.88361028024583	-0.832799941071596
DRELCSAAIQM	V1D	T10Q	-3.88427787524547	-0.799470175029265
DRELCSAAIRM	V1D	T10R	-3.88427787524547	-0.853366187909387
DRELCSAAISM	V1D	T10S	-3.86989712112774	-0.809478289811531
DRELCSAAITA	V1D	M11A	-3.88427787524547	-0.888788900598449
DRELCSAAITD	V1D	M11D	-3.88427787524547	-1.08789200550738
DRELCSAAITE	V1D	M11E	-3.83344287377044	-0.793775071294432
DRELCSAAITF	V1D	M11F	-3.88427787524547	-0.84259955101606
DRELCSAAITG	V1D	M11G	-3.88368411976207	-0.835320387200517
DRELCSAAITI	V1D	M11I	-3.88186667868289	-0.827947570841597
DRELCSAAITL	V1D	M11L	-3.88358106449761	-0.901815381330063
DRELCSAAITR	V1D	M11R	-3.88427787524547	-0.853442503627622
DRELCSAAITS	V1D	M11S	-3.87487736547086	-0.928714229364284
DRELCSAAITV	V1D	M11V	-3.88315911055594	-0.86349173244984
DRELCSAAITW	V1D	M11W	-3.72446575762174	-0.860939899013008
DRELCSAAIVM	V1D	T10V	-3.88380206668152	-0.82117834250355
DRELCSAAIYM	V1D	T10Y	-3.88427787524547	-1.00172144269806
DRELCSAAKTM	V1D	I9K	-3.88427787524547	-0.81419416789353
DRELCSAALTM	V1D	I9L	-3.88340017763907	-0.849263948234402
DRELCSAARTM	V1D	I9R	-3.88338283847259	-0.852115272173392
DRELCSAAWTM	V1D	I9W	-3.88323920371809	-0.898403346164746
DRELCSACITM	V1D	A8C	-3.88427787524547	-0.806938301955191
DRELCSADITM	V1D	A8D	-3.88427787524547	-0.865014756070062
DRELCSAEITM	V1D	A8E	-3.88427787524547	-0.947706127016401
DRELCSAGITM	V1D	A8G	-3.88126136392576	-0.80513143253834
DRELCSAHITM	V1D	A8H	-3.88348607699779	-0.790440144373218
DRELCSAKITM	V1D	A8K	-3.88349699470852	-0.790376529719507
DRELCSALITM	V1D	A8L	-3.88427787524547	-0.82528349757165
DRELCSAMITM	V1D	A8M	-3.88427787524547	-0.939489724161427
DRELCSANITM	V1D	A8N	-3.88427787524547	-0.925979351087696
DRELCSAPITM	V1D	A8P	-3.87716198654876	-0.867279075445673
DRELCSAQITM	V1D	A8Q	-3.88427787524547	-0.696713723418185
DRELCSARITM	V1D	A8R	-3.88073035884466	-0.832587939979666
DRELCSASITM	V1D	A8S	-3.88242421521748	-0.844958118183592
DRELCSATITM	V1D	A8T	-3.88427787524547	-0.800127116357396
DRELCSAWITM	V1D	A8W	-3.88427787524547	-0.813365652846547
DRELCSAYITM	V1D	A8Y	-3.88427787524547	-0.874235730228963
DRELCSCAITM	V1D	A7C	-3.88427787524547	-0.891841548535514
DRELCSHAITM	V1D	A7H	-3.88427787524547	-0.825533869547995
DRELCSLAITM	V1D	A7L	-3.88427787524547	-0.810895099848544
DRELCSMAITM	V1D	A7M	-3.88427787524547	-0.795389365764095
DRELCSNAITM	V1D	A7N	-3.88323920371809	-0.88667962240372
DRELCSPAITM	V1D	A7P	-3.85007494753997	-0.823844372521798
DRELCSRAITM	V1D	A7R	-3.87184071426747	-0.84755432260066
DRELCSYAITM	V1D	A7Y	-3.68980995883983	-0.856337124344754
DRELCTAAITM	V1D	S6T	-3.88427787524547	-0.848304274544882
DRELGSAAITM	V1D	C5G	-3.88141420702941	-0.805251390006335
DRELKSAAITM	V1D	C5K	-3.88427787524547	-0.770941287396787
DRELNSAAITM	V1D	C5N	-3.88349699470852	-0.768816250363721
DRELPSAAITM	V1D	C5P	-3.88366763189412	-0.9893405638404
DRELRSAAITM	V1D	C5R	-3.8836117974003	-0.833115502570635
DRELTSAAITM	V1D	C5T	-3.88301869725069	-0.807892896542875
DRELVSAAITM	V1D	C5V	-3.88427787524547	-0.856787424744586
DREQCSAAITM	V1D	L4Q	-3.88427787524547	-0.751486925268211
DRERCSAAITM	V1D	L4R	-3.88395886110425	-0.837710825915416
DRESCSAAITM	V1D	L4S	-3.88427787524547	-0.813611905650739
DRGLCSAAITM	V1D	E3G	-3.88211675938383	-0.839891234256736
DRILCSAAITM	V1D	E3I	-3.88427787524547	-0.849148034302475
DRKLCSAAITM	V1D	E3K	-3.88427787524547	-0.923258779547823
DRNLCSAAITM	V1D	E3N	-3.88427787524547	-0.882216671898734
DRTLCSAAITM	V1D	E3T	-3.88427787524547	-0.923258779547823
DRVLCSAAITM	V1D	E3V	-3.88201475913565	-0.900371321963065
EAELCSAAITM	V1E	R2A	-1.617941326678	-0.686076940002604
EDELCSAAITM	V1E	R2D	-2.0766071942909	-0.795759424568179
EEELCSAAITM	V1E	R2E	-1.71718707105313	-0.765310519039309
EGELCSAAITM	V1E	R2G	-1.4772765641759	-0.706424834092861
EKELCSAAITM	V1E	R2K	-1.94220109319148	-0.784673616541725
ELELCSAAITM	V1E	R2L	-1.79581700099899	-0.847785191762771
ENELCSAAITM	V1E	R2N	-2.21059978947994	-0.797873022315845
EPELCSAAITM	V1E	R2P	-3.86046041373457	-0.95280772844923
ERCLCSAAITM	V1E	E3C	-3.8801413656566	-0.738064534766789
EREECSAAITM	V1E	L4E	-3.88356122469845	-0.834686268056545
EREFCSAAITM	V1E	L4F	-3.88427787524547	-0.756466004760432
EREGCSAAITM	V1E	L4G	-3.87647091521373	-0.818796988176401
EREKCSAAITM	V1E	L4K	-3.88211397889909	-0.850730089748826
ERELASAAITM	V1E	C5A	-3.88361678248777	-0.821349969495792
ERELCAAAITM	V1E	S6A	-1.54550280857936	-0.738064534766789
ERELCEAAITM	V1E	S6E	-1.23385019967937	-0.649039799625411
ERELCGAAITM	V1E	S6G	-2.10394417169183	-0.845672946744891
ERELCKAAITM	V1E	S6K	-2.14057841547134	-0.772304394305459
ERELCLAAITM	V1E	S6L	-2.86262981383566	-0.769951382301922
ERELCMAAITM	V1E	S6M	-2.44195092968306	-0.792223917576356
ERELCQAAITM	V1E	S6Q	-1.38230645997605	-0.860033834309161
ERELCRAAITM	V1E	S6R	-2.01887382964162	-0.758326517894008
ERELCSAAATM	V1E	I9A	-3.88329950959395	-0.748844801095137
ERELCSAADTM	V1E	I9D	-3.88427787524547	-0.810735208561011
ERELCSAAETM	V1E	I9E	-3.88213639705502	-0.831417246644445
ERELCSAAGTM	V1E	I9G	-3.87933851764795	-0.839367102910979
ERELCSAAIAM	V1E	T10A	-2.95876521431864	-0.774266301568676
ERELCSAAICM	V1E	T10C	-3.26974019191896	-1.00734907583467
ERELCSAAIEM	V1E	T10E	-1.8560025080167	-0.76238543421241
ERELCSAAIFM	V1E	T10F	-3.88427787524547	-0.853442503627622
ERELCSAAIGM	V1E	T10G	-2.62910274489648	-0.782592040987327
ERELCSAAIIM	V1E	T10I	-3.53489022977231	-0.777298562861948
ERELCSAAIKM	V1E	T10K	-3.85307602075682	-0.835015675942153
ERELCSAAILM	V1E	T10L	-3.86849873159505	-0.825293080513467
ERELCSAAIMM	V1E	T10M	-3.44144722613139	-0.889326146395613
ERELCSAAINM	V1E	T10N	-3.87939895427999	-0.785242740337531
ERELCSAAIPM	V1E	T10P	-3.88427787524547	-0.729522995669073
ERELCSAAIQM	V1E	T10Q	-2.75896537412842	-0.768511375613669
ERELCSAAIRM	V1E	T10R	-3.87014949890584	-0.825036421512628
ERELCSAAISM	V1E	T10S	-2.18990411012852	-0.760178811201155
ERELCSAAITA	V1E	M11A	-2.87134850466703	-0.755357057856986
ERELCSAAITC	V1E	M11C	-3.4156789922597	-0.787053839756345
ERELCSAAITD	V1E	M11D	-3.26880280160965	-0.768613991783866
ERELCSAAITE	V1E	M11E	-1.79262254182083	-0.784572606053222
ERELCSAAITF	V1E	M11F	-2.98401379550195	-0.709252119247782
ERELCSAAITG	V1E	M11G	-3.88068340279177	-0.836301134977464
ERELCSAAITK	V1E	M11K	-3.45142710611822	-0.819201250984346
ERELCSAAITL	V1E	M11L	-2.47704241719003	-0.784467286379964
ERELCSAAITN	V1E	M11N	-3.43657154804184	-0.775384959047891
ERELCSAAITP	V1E	M11P	-3.88427787524547	-0.844411150221933
ERELCSAAITQ	V1E	M11Q	-1.9298955971564	-0.764803921743397
ERELCSAAITR	V1E	M11R	-3.08207526593111	-0.825871557643007
ERELCSAAITS	V1E	M11S	-3.18650547330474	-0.75687931392898
ERELCSAAITT	V1E	M11T	-2.77263176880673	-0.893360869642327
ERELCSAAITV	V1E	M11V	-2.711197475012	-0.73734949046611
ERELCSAAITW	V1E	M11W	-1.90868387506083	-0.774782379466201
ERELCSAAIVM	V1E	T10V	-3.48006826300426	-0.799765658347487
ERELCSAAIWM	V1E	T10W	-3.88394380653666	-0.82501643070357
ERELCSAAIYM	V1E	T10Y	-3.88358743588666	-0.806326277633893
ERELCSAAKTM	V1E	I9K	-3.88083716553596	-0.837005009587588
ERELCSAALTM	V1E	I9L	-2.22752073221776	-0.774067436434861
ERELCSAAMTM	V1E	I9M	-3.46035269585981	-0.845340360280709
ERELCSAAQTM	V1E	I9Q	-3.88427787524547	-0.896411514831848
ERELCSAARTM	V1E	I9R	-3.88398772539054	-0.839347197664943
ERELCSAATTM	V1E	I9T	-3.88427787524547	-0.877757283394567
ERELCSAAVTM	V1E	I9V	-3.05812499801349	-0.810474057365903
ERELCSAAWTM	V1E	I9W	-3.88141000157299	-0.807225053039674
ERELCSACITM	V1E	A8C	-3.70037491120663	-0.793229919291501
ERELCSADITM	V1E	A8D	-3.8827810458711	-0.825801590759327
ERELCSAFITM	V1E	A8F	-3.78565091209957	-0.72520586773614
ERELCSAGITM	V1E	A8G	-3.88294609882483	-0.792303151626918
ERELCSAHITM	V1E	A8H	-3.87302203365922	-0.792225066350489
ERELCSAIITM	V1E	A8I	-3.88226818867131	-0.84899413327001
ERELCSAKITM	V1E	A8K	-3.88266091568749	-0.854311851904971
ERELCSALITM	V1E	A8L	-3.88222031545877	-0.972776541491156
ERELCSAMITM	V1E	A8M	-3.8830711891554	-0.924888470439083
ERELCSANITM	V1E	A8N	-3.88289852018891	-0.79206467376729
ERELCSAPITM	V1E	A8P	-3.88427787524547	-0.857293263094291
ERELCSAQITM	V1E	A8Q	-3.88181817407733	-0.802573101032139
ERELCSASITM	V1E	A8S	-3.54187536641937	-0.927880146806357
ERELCSATITM	V1E	A8T	-3.21666549717015	-0.890854564712723
ERELCSAVITM	V1E	A8V	-3.88298751592815	-0.884833383732479
ERELCSAWITM	V1E	A8W	-3.88373606067334	-0.840224357351972
ERELCSAYITM	V1E	A8Y	-3.88355666145186	-0.90067613354001
ERELCSCAITM	V1E	A7C	-3.87625796211367	-0.925477962272948
ERELCSEAITM	V1E	A7E	-3.88427787524547	-0.878008089302117
ERELCSGAITM	V1E	A7G	-3.88427787524547	-0.831941261238366
ERELCSKAITM	V1E	A7K	-3.88427787524547	-0.798184859194445
ERELCSLAITM	V1E	A7L	-3.88427787524547	-0.864965286691479
ERELCSMAITM	V1E	A7M	-3.88427787524547	-0.799873027170196
ERELCSNAITM	V1E	A7N	-3.88347484967115	-0.80858707291599
ERELCSPAITM	V1E	A7P	-3.88427787524547	-0.741848672157241
ERELCSQAITM	V1E	A7Q	-3.88427787524547	-0.798995071968538
ERELCSTAITM	V1E	A7T	-3.88367004984645	-0.889576716982999
ERELCSWAITM	V1E	A7W	-3.88427787524547	-0.840373032899191
ERELCSYAITM	V1E	A7Y	-3.88427787524547	-0.765165062401503
ERELCTAAITM	V1E	S6T	-2.76269182546498	-0.883119839157603
ERELCVAAITM	V1E	S6V	-2.97402233601488	-0.787053839756345
ERELDSAAITM	V1E	C5D	-3.88427787524547	-0.822294858979913
ERELESAAITM	V1E	C5E	-3.88427787524547	-0.563438370835462
ERELFSAAITM	V1E	C5F	-3.88248139175087	-0.972950641524756
ERELGSAAITM	V1E	C5G	-3.86539916138052	-0.842408354464139
ERELISAAITM	V1E	C5I	-3.88427787524547	-0.79072265384184
ERELKSAAITM	V1E	C5K	-3.74504381676909	-0.743468926120333
ERELPSAAITM	V1E	C5P	-3.88292218857636	-0.828701838428377
ERELRSAAITM	V1E	C5R	-3.88382849541846	-0.821058310640819
ERELSSAAITM	V1E	C5S	-3.88427787524547	-0.923543004716147
ERELTSAAITM	V1E	C5T	-3.87694716517224	-0.835836341957267
ERELVSAAITM	V1E	C5V	-3.8842520998078	-0.831069123438523
ERELWSAAITM	V1E	C5W	-3.88427787524547	-0.896255203441795
ERERCSAAITM	V1E	L4R	-3.88372469367853	-0.832019104748055
ERETCSAAITM	V1E	L4T	-3.88427787524547	-0.791539442432706
EREVCSAAITM	V1E	L4V	-3.88313433870994	-0.807617337512086
EREWCSAAITM	V1E	L4W	-3.8250489188041	-0.797705723569059
EREYCSAAITM	V1E	L4Y	-3.88222095781115	-0.771651731922469
ERGLCSAAITM	V1E	E3G	-3.70621317312061	-0.816902180184529
ERKLCSAAITM	V1E	E3K	-3.88311412934818	-0.77736941345221
ERNLCSAAITM	V1E	E3N	-3.88268367421974	-0.880394026420119
ERRLCSAAITM	V1E	E3R	-3.88392507653301	-0.865151329819051
ERSLCSAAITM	V1E	E3S	-3.75283074508211	-0.813359158544593
ERVLCSAAITM	V1E	E3V	-3.88386904608512	-0.851568327098623
ERWLCSAAITM	V1E	E3W	-3.88427787524547	-0.885621548570208
ESELCSAAITM	V1E	R2S	-1.47477914271941	-0.738855840353737
EWELCSAAITM	V1E	R2W	-1.8992889504431	-0.770588617745595
FFELCSAAITM	V1F	R2F	-1.56294568015068	-0.730763292914532
FGELCSAAITM	V1F	R2G	-0.412020370875455	-0.457522968082622
FHELCSAAITM	V1F	R2H	-0.784301647981501	-0.672451020476279
FIELCSAAITM	V1F	R2I	-2.05333824654764	-0.744351009947393
FLELCSAAITM	V1F	R2L	-1.74294306815097	-0.753072763162737
FREECSAAITM	V1F	L4E	-3.88298412851585	-0.865460259542545
FREFCSAAITM	V1F	L4F	-3.88057015366347	-0.844411150221933
FRELASAAITM	V1F	C5A	-3.1117368593493	-1.03118801229684
FRELCAAAITM	V1F	S6A	-1.18757334851876	-0.554170609920716
FRELCDAAITM	V1F	S6D	-0.497517506308303	-0.411470940791338
FRELCEAAITM	V1F	S6E	-0.472160461334205	-0.356471605864834
FRELCFAAITM	V1F	S6F	-3.87351175199173	-0.865259597811753
FRELCGAAITM	V1F	S6G	-1.66733396969322	-0.785742375651412
FRELCHAAITM	V1F	S6H	-0.393685564267757	-0.558646573202054
FRELCKAAITM	V1F	S6K	-1.25528668371973	-0.732685680557568
FRELCLAAITM	V1F	S6L	-3.45095572362017	-0.819002897127853
FRELCMAAITM	V1F	S6M	-3.69027158243418	-0.816734048680194
FRELCNAAITM	V1F	S6N	-1.04949200328986	-0.623611135797483
FRELCPAAITM	V1F	S6P	-3.88369717081333	-0.910889785948455
FRELCRAAITM	V1F	S6R	-1.84938709707299	-0.717883987483722
FRELCSAAETM	V1F	I9E	-3.88427787524547	-0.964363783993363
FRELCSAAFTM	V1F	I9F	-3.88325791035842	-0.986950250303198
FRELCSAAGTM	V1F	I9G	-3.88407344282856	-0.862213226046212
FRELCSAAIAM	V1F	T10A	-1.63194002220421	-0.762684790831692
FRELCSAAICM	V1F	T10C	-2.278165065913	-0.765135537888576
FRELCSAAIDM	V1F	T10D	-3.54236296317513	-0.890640755517849
FRELCSAAIEM	V1F	T10E	-1.02876274164481	-0.649235123875812
FRELCSAAIFM	V1F	T10F	-3.88427787524547	-0.867538870405946
FRELCSAAIGM	V1F	T10G	-2.91011314368138	-0.813300751668208
FRELCSAAIHM	V1F	T10H	-3.78531515893641	-0.776283332405057
FRELCSAAIKM	V1F	T10K	-3.31684611984121	-0.808738378261893
FRELCSAAILM	V1F	T10L	-3.09247076414448	-0.835752850863382
FRELCSAAIMM	V1F	T10M	-2.02999616805404	-0.835703911097449
FRELCSAAIPM	V1F	T10P	-3.8838846584664	-0.848286587735239
FRELCSAAIQM	V1F	T10Q	-1.51188492200039	-0.758173347102881
FRELCSAAIRM	V1F	T10R	-3.07346321600334	-0.844605037499693
FRELCSAAISM	V1F	T10S	-1.20704065062321	-0.728969166096172
FRELCSAAITA	V1F	M11A	-1.83505574746579	-0.720757779208081
FRELCSAAITC	V1F	M11C	-2.4376253481291	-0.786651320665695
FRELCSAAITF	V1F	M11F	-1.55196851897395	-0.74118736301046
FRELCSAAITG	V1F	M11G	-3.51597464541601	-0.788019759586829
FRELCSAAITL	V1F	M11L	-1.5299141402613	-0.72832194549204
FRELCSAAITN	V1F	M11N	-1.87347216758978	-0.78601441764379
FRELCSAAITP	V1F	M11P	-3.88427787524547	-0.948762404087319
FRELCSAAITR	V1F	M11R	-1.62350768540652	-0.732319363364706
FRELCSAAITS	V1F	M11S	-1.8212488750678	-0.779754869439372
FRELCSAAITT	V1F	M11T	-1.57314187262372	-0.731221002552803
FRELCSAAITV	V1F	M11V	-1.5765051306725	-0.738266573938011
FRELCSAAITW	V1F	M11W	-1.38583928978902	-0.68161895807453
FRELCSAAITY	V1F	M11Y	-0.928650630315099	-0.634201208519504
FRELCSAAIVM	V1F	T10V	-1.96233045655972	-0.818634884446328
FRELCSAALTM	V1F	I9L	-1.66659243376835	-0.764909534467409
FRELCSAAMTM	V1F	I9M	-1.72163775386499	-0.763272253864919
FRELCSAANTM	V1F	I9N	-3.88282665465768	-0.893791399186413
FRELCSAAPTM	V1F	I9P	-3.88194483589384	-0.847208381776957
FRELCSAARTM	V1F	I9R	-3.88211949309996	-0.845686886697392
FRELCSAASTM	V1F	I9S	-3.88427787524547	-0.837181737382778
FRELCSAAVTM	V1F	I9V	-1.47206958506106	-0.755076193187762
FRELCSAAWTM	V1F	I9W	-3.88373082697299	-0.848323939670133
FRELCSACITM	V1F	A8C	-2.57530328073456	-0.873384736260308
FRELCSADITM	V1F	A8D	-3.88427787524547	-0.793038189790634
FRELCSAGITM	V1F	A8G	-3.56183271528274	-0.827193864501933
FRELCSAHITM	V1F	A8H	-3.8828629132003	-0.775629811252071
FRELCSAIITM	V1F	A8I	-3.88427787524547	-0.837189892651861
FRELCSAKITM	V1F	A8K	-3.88348050285383	-0.835976556978853
FRELCSALITM	V1F	A8L	-3.88361290196216	-0.857849213266355
FRELCSAMITM	V1F	A8M	-3.62067609580143	-0.840691813578207
FRELCSANITM	V1F	A8N	-3.88427787524547	-0.86922509034321
FRELCSAPITM	V1F	A8P	-3.88427787524547	-0.874984829934673
FRELCSAQITM	V1F	A8Q	-3.88323920371809	-0.838600937148541
FRELCSARITM	V1F	A8R	-3.88386153217906	-0.85540601151849
FRELCSASITM	V1F	A8S	-2.00119683848798	-0.750584423378442
FRELCSATITM	V1F	A8T	-1.75547645621097	-0.806051625417442
FRELCSAVITM	V1F	A8V	-2.90645663243542	-0.838217917729548
FRELCSAWITM	V1F	A8W	-3.8828629132003	-0.807259720465029
FRELCSAYITM	V1F	A8Y	-3.88427787524547	-0.7591902216694
FRELCSCAITM	V1F	A7C	-3.13006001914679	-0.824459384052241
FRELCSDAITM	V1F	A7D	-3.88427787524547	-0.829017208021407
FRELCSFAITM	V1F	A7F	-3.88315210643389	-0.861787877896001
FRELCSGAITM	V1F	A7G	-3.51263406291729	-0.863539444169997
FRELCSHAITM	V1F	A7H	-3.8810399898336	-0.835480057802803
FRELCSIAITM	V1F	A7I	-3.88427787524547	-0.821976361020274
FRELCSKAITM	V1F	A7K	-3.88427787524547	-0.815476268531171
FRELCSLAITM	V1F	A7L	-3.88333613572998	-0.847483997202441
FRELCSMAITM	V1F	A7M	-3.8836117974003	-0.900904883376436
FRELCSPAITM	V1F	A7P	-3.88343535308482	-0.878816348497824
FRELCSRAITM	V1F	A7R	-3.88346911575666	-0.764958820450196
FRELCSSAITM	V1F	A7S	-2.38189393662443	-0.817858600114685
FRELCSTAITM	V1F	A7T	-3.8636381904273	-0.823079595627418
FRELCSWAITM	V1F	A7W	-3.88427787524547	-0.835568367451382
FRELCSYAITM	V1F	A7Y	-3.88309862121807	-0.824315094168297
FRELCTAAITM	V1F	S6T	-1.54671801191746	-0.704309741102697
FRELCVAAITM	V1F	S6V	-3.84193443725034	-0.847380452854659
FRELESAAITM	V1F	C5E	-3.8816826670053	-0.885300824668185
FRELFSAAITM	V1F	C5F	-3.88293025348631	-0.856742695076049
FRELGSAAITM	V1F	C5G	-3.78034856608437	-0.849292871530679
FRELKSAAITM	V1F	C5K	-3.88050845855918	-0.901972618970678
FRELLSAAITM	V1F	C5L	-3.26378489811159	-0.824573906983437
FRELMSAAITM	V1F	C5M	-2.51387053960855	-0.782509372166313
FRELNSAAITM	V1F	C5N	-3.88113584565822	-0.905031139417805
FRELPSAAITM	V1F	C5P	-3.88427787524547	-0.788875761039224
FRELRSAAITM	V1F	C5R	-3.87914079742236	-0.780810284538837
FRELSSAAITM	V1F	C5S	-3.87833176466758	-0.785574191142961
FRELVSAAITM	V1F	C5V	-3.8837281720223	-0.851834846118802
FRELWSAAITM	V1F	C5W	-3.82224593886205	-0.839311584312731
FREVCSAAITM	V1F	L4V	-3.83348691115761	-0.876580282825573
FRFLCSAAITM	V1F	E3F	-3.88164676079627	-0.875081971265593
FRNLCSAAITM	V1F	E3N	-3.28540381738716	-0.877850777041119
FRPLCSAAITM	V1F	E3P	-3.88220145556562	-0.843425011559218
FRSLCSAAITM	V1F	E3S	-2.70672278149239	-0.837570304934779
FRTLCSAAITM	V1F	E3T	-3.53145536350197	-0.791362102330178
FSELCSAAITM	V1F	R2S	-0.644708106624512	-0.555697824414194
FVELCSAAITM	V1F	R2V	-3.49985366637156	-0.873721830281351
GAELCSAAITM	V1G	R2A	-1.6763406646036	-0.70896966810671
GCELCSAAITM	V1G	R2C	-3.24798988530699	-0.838410645839452
GDELCSAAITM	V1G	R2D	-2.18255774612452	-0.753764645983868
GEELCSAAITM	V1G	R2E	-1.65330130763067	-0.772542699563791
GGELCSAAITM	V1G	R2G	-1.71566276597331	-0.762921735105892
GHELCSAAITM	V1G	R2H	-2.0063158384796	-0.924159748189734
GKELCSAAITM	V1G	R2K	-2.09181867183045	-0.743373845072841
GLELCSAAITM	V1G	R2L	-2.53040819065051	-0.802254405517256
GMELCSAAITM	V1G	R2M	-2.26824669171277	-0.80590811859847
GPELCSAAITM	V1G	R2P	-3.86366146654328	-0.789321644807224
GQELCSAAITM	V1G	R2Q	-2.00724454235399	-0.807314859851236
GRALCSAAITM	V1G	E3A	-3.83377154960067	-0.808595049306481
GRDLCSAAITM	V1G	E3D	-2.55452439977781	-0.742916232313545
GREACSAAITM	V1G	L4A	-3.88427787524547	-0.808277294752242
GRECCSAAITM	V1G	L4C	-3.88427787524547	-0.946100107852308
GREECSAAITM	V1G	L4E	-3.8834189788211	-0.83514605247684
GREFCSAAITM	V1G	L4F	-3.88308110478104	-0.846411281473436
GREGCSAAITM	V1G	L4G	-3.87380225672136	-0.826027060874441
GREKCSAAITM	V1G	L4K	-3.8775584115356	-0.832204779807183
GRELASAAITM	V1G	C5A	-3.88358394793397	-0.841213390099251
GRELCAAAITM	V1G	S6A	-1.97177784035658	-0.773188473003908
GRELCCAAITM	V1G	S6C	-3.01644160549493	-0.956558773067474
GRELCEAAITM	V1G	S6E	-1.44159602951176	-0.675861633436564
GRELCFAAITM	V1G	S6F	-3.60958799681863	-0.824364818171638
GRELCGAAITM	V1G	S6G	-2.94296169866418	-0.771011061037458
GRELCKAAITM	V1G	S6K	-2.03825836479037	-0.781871353185498
GRELCLAAITM	V1G	S6L	-3.30794942352246	-0.79703743424135
GRELCNAAITM	V1G	S6N	-1.54235771762149	-0.79072265384184
GRELCPAAITM	V1G	S6P	-3.88164676079627	-0.856645232900615
GRELCQAAITM	V1G	S6Q	-2.00448394072392	-0.758416200969213
GRELCRAAITM	V1G	S6R	-2.57943073497639	-0.814978848344593
GRELCSAAATM	V1G	I9A	-3.88392038261314	-0.839262658206532
GRELCSAACTM	V1G	I9C	-3.88423360839585	-0.866735734428621
GRELCSAADTM	V1G	I9D	-3.88392834270034	-0.85843542944946
GRELCSAAETM	V1G	I9E	-3.87743948055159	-0.837542412771418
GRELCSAAFTM	V1G	I9F	-3.88427787524547	-0.965050079036012
GRELCSAAGTM	V1G	I9G	-3.88342185549409	-0.835161917378156
GRELCSAAIAM	V1G	T10A	-3.11635228787175	-0.774720074196727
GRELCSAAICM	V1G	T10C	-3.65651050985137	-0.84184036889979
GRELCSAAIDM	V1G	T10D	-3.88057257764481	-0.774673085021796
GRELCSAAIEM	V1G	T10E	-1.97574980506623	-0.772588761880903
GRELCSAAIFM	V1G	T10F	-3.88370013285994	-0.805881490994489
GRELCSAAIGM	V1G	T10G	-2.93434254701652	-0.815026780285958
GRELCSAAIHM	V1G	T10H	-3.8832098207798	-0.829594506243863
GRELCSAAIIM	V1G	T10I	-3.81584554220595	-0.871378687066563
GRELCSAAIKM	V1G	T10K	-3.88169424634387	-0.828548350524507
GRELCSAAILM	V1G	T10L	-3.87492770658226	-0.854058615411168
GRELCSAAIMM	V1G	T10M	-3.70895626065842	-0.813493629202877
GRELCSAAINM	V1G	T10N	-3.87856036191821	-0.82758163199509
GRELCSAAIPM	V1G	T10P	-3.79425246794621	-0.878876643217215
GRELCSAAIQM	V1G	T10Q	-2.94912052723653	-0.811086494916288
GRELCSAAIRM	V1G	T10R	-3.86787806817165	-0.807780404046145
GRELCSAAISM	V1G	T10S	-2.41992231594407	-0.778043356600425
GRELCSAAITA	V1G	M11A	-3.29278778348487	-0.807138369323799
GRELCSAAITC	V1G	M11C	-3.68592708825095	-0.853366187909387
GRELCSAAITD	V1G	M11D	-3.43576582708129	-0.812214451961723
GRELCSAAITE	V1G	M11E	-2.03565043017599	-0.764097836556927
GRELCSAAITF	V1G	M11F	-3.02830282363788	-0.821646336874739
GRELCSAAITG	V1G	M11G	-3.88058167782467	-0.839964441169404
GRELCSAAITI	V1G	M11I	-3.75263873035633	-0.82744933225959
GRELCSAAITK	V1G	M11K	-3.49753898467493	-0.850329941810539
GRELCSAAITL	V1G	M11L	-2.72722015082775	-0.813971647689377
GRELCSAAITN	V1G	M11N	-3.48567397483087	-0.711222159629726
GRELCSAAITP	V1G	M11P	-3.87608810274517	-0.848898883846392
GRELCSAAITQ	V1G	M11Q	-2.50597440713319	-0.857189017004278
GRELCSAAITR	V1G	M11R	-3.20379024002426	-0.807862102245363
GRELCSAAITS	V1G	M11S	-3.5746352719131	-0.842560949340682
GRELCSAAITT	V1G	M11T	-3.22663128298028	-0.815643561346939
GRELCSAAITV	V1G	M11V	-2.98081451808852	-0.822676820122462
GRELCSAAITW	V1G	M11W	-2.68781683828792	-0.812176960779031
GRELCSAAITY	V1G	M11Y	-1.97088097121646	-0.798908637194389
GRELCSAAIVM	V1G	T10V	-3.5845998607806	-0.829690160087677
GRELCSAAIWM	V1G	T10W	-3.88255325808925	-0.851643438750985
GRELCSAAIYM	V1G	T10Y	-3.88322959070008	-0.802398626337575
GRELCSAAKTM	V1G	I9K	-3.88006265944019	-0.838539477740936
GRELCSAALTM	V1G	I9L	-2.68236857856237	-0.815582319631054
GRELCSAAMTM	V1G	I9M	-3.46525013159307	-0.773103192161779
GRELCSAANTM	V1G	I9N	-3.88344939455342	-0.981125707407213
GRELCSAAPTM	V1G	I9P	-3.88427787524547	-0.837718296169752
GRELCSAAQTM	V1G	I9Q	-3.86374934791298	-0.82696699717545
GRELCSAARTM	V1G	I9R	-3.8814250610581	-0.839791662866167
GRELCSAASTM	V1G	I9S	-3.87568877464124	-0.891322205734406
GRELCSAATTM	V1G	I9T	-3.84848742574268	-0.843124018905756
GRELCSAAVTM	V1G	I9V	-3.05628369543446	-0.804093260590464
GRELCSAAWTM	V1G	I9W	-3.88375521977833	-0.849113219820176
GRELCSACITM	V1G	A8C	-3.81326491945248	-0.766058897818782
GRELCSADITM	V1G	A8D	-3.88427787524547	-0.943993328082846
GRELCSAFITM	V1G	A8F	-3.88345739871456	-0.822362428498807
GRELCSAGITM	V1G	A8G	-3.88427787524547	-0.826436866780235
GRELCSAIITM	V1G	A8I	-3.88214274276318	-0.922777467913531
GRELCSAKITM	V1G	A8K	-3.88427787524547	-0.842417143497682
GRELCSALITM	V1G	A8L	-3.8839272607182	-0.802830338058163
GRELCSAMITM	V1G	A8M	-3.88378765125844	-0.784206644875027
GRELCSAPITM	V1G	A8P	-3.88427787524547	-0.820604584621273
GRELCSAQITM	V1G	A8Q	-3.47009375130596	-0.759116584679813
GRELCSARITM	V1G	A8R	-3.88363082293542	-0.863094544036614
GRELCSASITM	V1G	A8S	-3.74337889960538	-0.877160469378123
GRELCSATITM	V1G	A8T	-3.64552189305331	-0.825622362080606
GRELCSAVITM	V1G	A8V	-3.88378765125844	-0.881451676788493
GRELCSAWITM	V1G	A8W	-3.8833863608966	-0.80190869100697
GRELCSAYITM	V1G	A8Y	-3.88309862121807	-0.793053656572198
GRELCSCAITM	V1G	A7C	-3.88427787524547	-0.869881289476705
GRELCSEAITM	V1G	A7E	-3.88113584565822	-0.903189078370114
GRELCSFAITM	V1G	A7F	-3.88427787524547	-0.766435047055032
GRELCSGAITM	V1G	A7G	-3.88331019460947	-0.880622647804586
GRELCSHAITM	V1G	A7H	-3.88196861883697	-0.703199513603894
GRELCSIAITM	V1G	A7I	-3.88427787524547	-0.893073787200525
GRELCSKAITM	V1G	A7K	-3.88427787524547	-0.904968666114387
GRELCSLAITM	V1G	A7L	-3.88389136754312	-0.82664244692499
GRELCSMAITM	V1G	A7M	-3.88427787524547	-0.905125339503894
GRELCSNAITM	V1G	A7N	-3.88225702577104	-0.782903643899046
GRELCSPAITM	V1G	A7P	-3.75672876374082	-0.801575567141868
GRELCSQAITM	V1G	A7Q	-3.88324864203097	-0.808798310357024
GRELCSRAITM	V1G	A7R	-3.88340953751138	-0.815775853569058
GRELCSSAITM	V1G	A7S	-3.86193941639501	-0.780300135094237
GRELCSTAITM	V1G	A7T	-3.88427787524547	-0.980735751834852
GRELCSVAITM	V1G	A7V	-3.88427787524547	-0.866280819472754
GRELCSWAITM	V1G	A7W	-3.88427787524547	-0.882174602601886
GRELCSYAITM	V1G	A7Y	-3.88427787524547	-0.863430950178838
GRELCVAAITM	V1G	S6V	-3.55419669671951	-0.885425478754629
GRELCWAAITM	V1G	S6W	-2.95336825457518	-0.8368248999424
GRELCYAAITM	V1G	S6Y	-3.14409577173589	-0.818634884446328
GRELDSAAITM	V1G	C5D	-3.88240721639058	-0.831732646932868
GRELESAAITM	V1G	C5E	-3.86525057174912	-0.840954518009804
GRELFSAAITM	V1G	C5F	-3.88427787524547	-0.852285785594073
GRELGSAAITM	V1G	C5G	-3.87512673270068	-0.82946109849002
GRELHSAAITM	V1G	C5H	-3.88004676097961	-0.855247366011053
GRELKSAAITM	V1G	C5K	-3.88427787524547	-0.833042161462015
GRELLSAAITM	V1G	C5L	-3.88354091951627	-0.84112800862793
GRELMSAAITM	V1G	C5M	-3.81723533222815	-0.797824512096157
GRELPSAAITM	V1G	C5P	-3.86545348730971	-0.847246400881056
GRELQSAAITM	V1G	C5Q	-3.88427787524547	-0.801457352453543
GRELRSAAITM	V1G	C5R	-3.87761771981588	-0.851358534208396
GRELSSAAITM	V1G	C5S	-3.88402951244815	-0.85101656327465
GRELTSAAITM	V1G	C5T	-3.88311363601752	-0.825468691086514
GRELVSAAITM	V1G	C5V	-3.86643960210297	-0.859431637430472
GRELWSAAITM	V1G	C5W	-3.88335737996774	-0.79713778120213
GRELYSAAITM	V1G	C5Y	-3.88235492213213	-0.810272025922762
GREMCSAAITM	V1G	L4M	-3.73064686371995	-0.795825565550464
GRENCSAAITM	V1G	L4N	-3.88339332321906	-0.825888782078991
GREPCSAAITM	V1G	L4P	-3.8832098207798	-0.853951623773284
GREQCSAAITM	V1G	L4Q	-3.88427787524547	-0.823903486027296
GRERCSAAITM	V1G	L4R	-3.88346683460861	-0.843506892000641
GRESCSAAITM	V1G	L4S	-3.88427787524547	-0.832850630297668
GRETCSAAITM	V1G	L4T	-3.88427787524547	-0.822167757542707
GREVCSAAITM	V1G	L4V	-3.87477954223303	-0.806684041163967
GREWCSAAITM	V1G	L4W	-3.88351418834486	-0.823498263745763
GRGLCSAAITM	V1G	E3G	-3.83195427268676	-0.829243731331887
GRKLCSAAITM	V1G	E3K	-3.85676712507662	-0.907034546139423
GRLLCSAAITM	V1G	E3L	-3.88427787524547	-0.87166827377901
GRMLCSAAITM	V1G	E3M	-3.88427787524547	-0.986036800290637
GRNLCSAAITM	V1G	E3N	-3.85842442294863	-0.82006796560227
GRRLCSAAITM	V1G	E3R	-3.88397220543367	-0.840995184368159
GRSLCSAAITM	V1G	E3S	-3.87187748717576	-0.88401765507318
GRTLCSAAITM	V1G	E3T	-3.88249552648973	-0.839183660396257
GRVLCSAAITM	V1G	E3V	-3.88427787524547	-0.846802397001325
GRWLCSAAITM	V1G	E3W	-3.88278782644761	-0.838592280787081
GSELCSAAITM	V1G	R2S	-1.74813327685505	-0.809443482454726
GTELCSAAITM	V1G	R2T	-2.75682433851646	-0.834686069191667
GVELCSAAITM	V1G	R2V	-3.30418682617139	-0.848326376050477
GWELCSAAITM	V1G	R2W	-2.15963291138725	-0.780033069566905
GYELCSAAITM	V1G	R2Y	-2.02455619467034	-0.798866762667928
HEELCSAAITM	V1H	R2E	-1.08541759405561	-0.639445014625676
HHELCSAAITM	V1H	R2H	-1.51606100699135	-0.755513313531155
HKELCSAAITM	V1H	R2K	-1.62586296713691	-0.688739094648297
HNELCSAAITM	V1H	R2N	-1.6734651887518	-0.752216166152122
HPELCSAAITM	V1H	R2P	-3.85714754561752	-0.804307353203537
HQELCSAAITM	V1H	R2Q	-1.39629951214834	-0.791039208432556
HRELCAAAITM	V1H	S6A	-1.59308091656624	-0.708382622307754
HRELCCAAITM	V1H	S6C	-3.64975063067764	-0.77133641637817
HRELCDAAITM	V1H	S6D	-1.07658097685661	-0.580920970556254
HRELCEAAITM	V1H	S6E	-0.790469314420475	-0.485296510910481
HRELCGAAITM	V1H	S6G	-1.89681353050757	-0.754740044239609
HRELCLAAITM	V1H	S6L	-2.95510328333562	-0.887008629347082
HRELCPAAITM	V1H	S6P	-3.87008545233476	-0.790200173511162
HRELCRAAITM	V1H	S6R	-1.85787938363005	-0.790927184570801
HRELCSAAGTM	V1H	I9G	-3.88427787524547	-0.845116930728456
HRELCSAAIAM	V1H	T10A	-2.25077018140971	-0.865931210413566
HRELCSAAIHM	V1H	T10H	-3.88324864203097	-0.777550100235062
HRELCSAAIIM	V1H	T10I	-3.30944690254707	-0.801675117040505
HRELCSAAILM	V1H	T10L	-3.73744988758203	-0.822294858979913
HRELCSAAIPM	V1H	T10P	-3.88355666145186	-0.822547226925032
HRELCSAAISM	V1H	T10S	-1.83593211616513	-0.794030126889316
HRELCSAAITE	V1H	M11E	-1.38680424723702	-0.774565017523404
HRELCSAAITG	V1H	M11G	-3.87788424370734	-0.795941142068984
HRELCSAAITH	V1H	M11H	-1.53972231096791	-0.783155697726871
HRELCSAAITL	V1H	M11L	-2.20876892394545	-0.79206467376729
HRELCSAAITR	V1H	M11R	-3.60132468104369	-0.944157900790693
HRELCSAAITT	V1H	M11T	-2.02655696689898	-0.825331672727791
HRELCSAAIVM	V1H	T10V	-3.27607218958981	-0.814266241431859
HRELCSAALTM	V1H	I9L	-1.58670490913469	-0.829918891006518
HRELCSAARTM	V1H	I9R	-3.88427787524547	-0.79142375502279
HRELCSAAWTM	V1H	I9W	-3.88427787524547	-0.901972618970678
HRELCSACITM	V1H	A8C	-3.42704125223472	-0.741900704391654
HRELCSADITM	V1H	A8D	-3.88363079298344	-0.871245061701541
HRELCSAEITM	V1H	A8E	-3.88427787524547	-0.92268287653332
HRELCSAFITM	V1H	A8F	-3.88423631865751	-0.861863525517752
HRELCSAGITM	V1H	A8G	-3.87489478052147	-0.831578667493193
HRELCSAHITM	V1H	A8H	-3.88427787524547	-0.812222173636746
HRELCSAIITM	V1H	A8I	-3.88427787524547	-0.900412445034855
HRELCSAKITM	V1H	A8K	-3.8837172894161	-0.814003649715657
HRELCSALITM	V1H	A8L	-3.88378199936293	-0.795115612885825
HRELCSAMITM	V1H	A8M	-3.88360785723942	-0.850731114785827
HRELCSANITM	V1H	A8N	-3.88317482545451	-0.852875841573201
HRELCSAPITM	V1H	A8P	-3.88129886773969	-0.833609852368019
HRELCSAQITM	V1H	A8Q	-3.88427787524547	-0.845711982662798
HRELCSARITM	V1H	A8R	-3.87684628457901	-0.841232074150665
HRELCSASITM	V1H	A8S	-3.07270543369029	-0.849399931336371
HRELCSATITM	V1H	A8T	-2.92804018437905	-0.847368771522138
HRELCSAVITM	V1H	A8V	-3.73336583785536	-0.788718211460903
HRELCSAWITM	V1H	A8W	-3.88257844623688	-0.887655775614105
HRELCSAYITM	V1H	A8Y	-3.88427787524547	-0.834034341598547
HRELCSDAITM	V1H	A7D	-3.88427787524547	-0.875497038413721
HRELCSFAITM	V1H	A7F	-3.88427787524547	-0.812178928000675
HRELCSHAITM	V1H	A7H	-3.88427787524547	-0.894786954771353
HRELCSLAITM	V1H	A7L	-3.88427787524547	-0.867824926100212
HRELCSMAITM	V1H	A7M	-3.88427787524547	-0.868863806044083
HRELCSNAITM	V1H	A7N	-3.87975604387861	-1.01442042704238
HRELCSPAITM	V1H	A7P	-3.88391931147497	-0.84111991288857
HRELCSRAITM	V1H	A7R	-3.88396674776904	-0.841187892119842
HRELCSSAITM	V1H	A7S	-3.1168653613799	-0.823448102015775
HRELCSTAITM	V1H	A7T	-3.88427787524547	-0.749553776860038
HRELCSVAITM	V1H	A7V	-3.88427787524547	-0.874235730228963
HRELCSYAITM	V1H	A7Y	-3.88427787524547	-0.901240019083906
HRELCVAAITM	V1H	S6V	-3.87600605480012	-0.827510325798758
HRELCYAAITM	V1H	S6Y	-2.45483289604869	-0.919187328014544
HRELGSAAITM	V1H	C5G	-3.83848060252591	-0.866231486883881
HRELPSAAITM	V1H	C5P	-3.88239164016572	-0.966467106986538
HRELRSAAITM	V1H	C5R	-3.88427787524547	-0.855124847390189
HRELTSAAITM	V1H	C5T	-3.88427787524547	-0.963880011794231
HREVCSAAITM	V1H	L4V	-3.88427787524547	-0.924981070306913
HRFLCSAAITM	V1H	E3F	-3.88325791035842	-0.738393788033074
HRGLCSAAITM	V1H	E3G	-2.99355230323323	-0.82804800160552
HRHLCSAAITM	V1H	E3H	-3.67424623116206	-0.819892046131397
HRILCSAAITM	V1H	E3I	-3.88427787524547	-0.839198349104932
HRKLCSAAITM	V1H	E3K	-3.88427787524547	-0.795526486132064
HRLLCSAAITM	V1H	E3L	-3.88427787524547	-1.04838814815122
HRMLCSAAITM	V1H	E3M	-3.20860233985724	-1.00336816239418
HRNLCSAAITM	V1H	E3N	-3.77836628497484	-0.806147598604666
HRPLCSAAITM	V1H	E3P	-3.88320512619482	-0.850665102077746
HRQLCSAAITM	V1H	E3Q	-2.20071614556025	-0.795609038906729
HRSLCSAAITM	V1H	E3S	-3.55116213274713	-0.830056350118439
HRTLCSAAITM	V1H	E3T	-3.88315697214201	-0.860312336306138
HRVLCSAAITM	V1H	E3V	-3.88299531642843	-0.800014934735024
HRYLCSAAITM	V1H	E3Y	-3.88427787524547	-0.801589813147664
HSELCSAAITM	V1H	R2S	-1.5969012696797	-0.660831465910357
IKELCSAAITM	V1I	R2K	0.220085164564984	-0.0002860601873164
INELCSAAITM	V1I	R2N	-0.0560143891287517	-0.0011383909199188
IRDLCSAAITM	V1I	E3D	-0.297890644709695	8.68726631145789e-05
IRELASAAITM	V1I	C5A	-0.229486798939336	-0.167368646309391
IRELCAAAITM	V1I	S6A	0.0232820404153822	-0.0023999053193592
IRELCDAAITM	V1I	S6D	-0.169984930767441	0.0056533293408226
IRELCEAAITM	V1I	S6E	0.0611418426738801	0.0062727592613687
IRELCFAAITM	V1I	S6F	-0.160798000908015	0.0001174012457768
IRELCGAAITM	V1I	S6G	0.142889318801921	-0.0033597007685195
IRELCHAAITM	V1I	S6H	0.0117423285506657	0.0006404345984089
IRELCKAAITM	V1I	S6K	-0.246669223451393	-0.0042979281802365
IRELCLAAITM	V1I	S6L	0.00441541154539848	-0.0065235600736769
IRELCMAAITM	V1I	S6M	0.061464220687375	-0.0039327736265564
IRELCNAAITM	V1I	S6N	0.00429513726378161	0.002523213284774
IRELCPAAITM	V1I	S6P	-1.09056587134994	-0.747111553211368
IRELCQAAITM	V1I	S6Q	0.0188981279731992	0.0056200554329268
IRELCRAAITM	V1I	S6R	-0.00134823819110252	0.0023641772920164
IRELCSAAETM	V1I	I9E	-3.0374905402079	-0.803959323532324
IRELCSAAGTM	V1I	I9G	-3.05834575191088	-0.759945898381724
IRELCSAAIAM	V1I	T10A	0.367400499648913	0.0055838461859094
IRELCSAAICM	V1I	T10C	0.0123440567819455	-0.0127337246663813
IRELCSAAIEM	V1I	T10E	-0.119026714825489	-0.0076469997808743
IRELCSAAIFM	V1I	T10F	-1.27804939794925	-0.724374304970988
IRELCSAAIGM	V1I	T10G	0.292459372489114	-0.0004247051244933
IRELCSAAIHM	V1I	T10H	-0.366731093174706	-0.351434911092814
IRELCSAAIIM	V1I	T10I	-0.0025945969100114	-0.0141859803951233
IRELCSAAIKM	V1I	T10K	-0.298430723324675	-0.171674000508054
IRELCSAAILM	V1I	T10L	0.00123159213217328	-0.0722550849694581
IRELCSAAIMM	V1I	T10M	0.0352090340682079	-0.0033092971353719
IRELCSAAINM	V1I	T10N	-0.0399524134214531	-0.126479160868674
IRELCSAAIQM	V1I	T10Q	-3.46555933167674	-0.0244986645411867
IRELCSAAIRM	V1I	T10R	-0.0736041129131184	-0.223483721763968
IRELCSAAISM	V1I	T10S	-0.0908832988345338	0.0051103809028407
IRELCSAAITC	V1I	M11C	0.0315148845414157	-0.0104249007672908
IRELCSAAITF	V1I	M11F	-0.220076796245277	-0.0082909997147
IRELCSAAITG	V1I	M11G	-0.0491336209630333	-0.275356542908193
IRELCSAAITK	V1I	M11K	-0.184801223931166	-0.0112248789312134
IRELCSAAITL	V1I	M11L	-0.00234964301471319	-0.0045515519812356
IRELCSAAITR	V1I	M11R	-0.0474155976412973	-0.005224942924773
IRELCSAAITV	V1I	M11V	-0.0861252801172445	-0.0043442452838704
IRELCSAAITW	V1I	M11W	-0.377506147640215	-0.0010781397850698
IRELCSAAITY	V1I	M11Y	-0.00803504569206703	-0.0009861488343156
IRELCSAAIVM	V1I	T10V	-0.0659800406964157	-0.0066583172513418
IRELCSAAIWM	V1I	T10W	-0.898119896567301	-0.663102723036213
IRELCSAAIYM	V1I	T10Y	-0.33420862302851	-0.583140072581928
IRELCSAAKTM	V1I	I9K	-3.88427787524547	-0.824551946051117
IRELCSAALTM	V1I	I9L	-0.150396778302203	-0.0034497726463439
IRELCSAARTM	V1I	I9R	-3.88427787524547	-0.84615076929234
IRELCSAAVTM	V1I	I9V	-2.71506591969154	-0.0066635880289122
IRELCSAAWTM	V1I	I9W	-3.88427787524547	-0.841727643626008
IRELCSADITM	V1I	A8D	-3.40791139104169	-0.766147335720567
IRELCSAFITM	V1I	A8F	-3.88263749795191	-0.780591229940855
IRELCSAGITM	V1I	A8G	-0.132990462210613	-0.153126429109884
IRELCSAHITM	V1I	A8H	-3.88427787524547	-0.829321679554398
IRELCSALITM	V1I	A8L	-1.42678379424744	-0.754873794372019
IRELCSAMITM	V1I	A8M	-0.348601439466481	-0.45351736998255
IRELCSANITM	V1I	A8N	-0.434372125841477	-0.618309612284808
IRELCSAPITM	V1I	A8P	-3.88356423491708	-0.80218531645101
IRELCSAQITM	V1I	A8Q	-1.63483636931476	-0.740666069262688
IRELCSARITM	V1I	A8R	-3.88350234143284	-0.821933871091699
IRELCSASITM	V1I	A8S	-0.10433324065013	-0.0029509833333173
IRELCSATITM	V1I	A8T	0.0466008996083653	-0.0021669042207633
IRELCSAVITM	V1I	A8V	-0.486619924113809	-0.16405189279883
IRELCSAYITM	V1I	A8Y	-3.88427787524547	-0.911399151736561
IRELCSCAITM	V1I	A7C	-0.0300329357447229	-0.0415518528873813
IRELCSFAITM	V1I	A7F	-1.40677388841877	-0.706993434700847
IRELCSIAITM	V1I	A7I	-0.728267420399296	-0.563178680752981
IRELCSLAITM	V1I	A7L	-1.29861205790043	-0.693930412175797
IRELCSNAITM	V1I	A7N	-0.353441598239636	-0.519748207364645
IRELCSPAITM	V1I	A7P	-3.88427787524547	-0.83426502579157
IRELCSRAITM	V1I	A7R	-1.67325017222159	-0.743083014943339
IRELCSSAITM	V1I	A7S	0.00244333784101336	-0.0098524962273772
IRELCSWAITM	V1I	A7W	-1.3009824138468	-0.692992054836622
IRELCTAAITM	V1I	S6T	0.132687481447066	0.0049917567675126
IRELCVAAITM	V1I	S6V	0.22694547461403	-0.0070756003871406
IRELCYAAITM	V1I	S6Y	0.116030929260128	0.000936886860824
IRELPSAAITM	V1I	C5P	-3.8830335217875	-0.782035184406277
IRELSSAAITM	V1I	C5S	-1.2601928983099	-0.51422518840625
IRELVSAAITM	V1I	C5V	-1.35823401256821	-0.721421606532202
IRHLCSAAITM	V1I	E3H	0.138997897792161	-0.0242473641278071
IRKLCSAAITM	V1I	E3K	-0.19369059063768	-0.33784130425094
IRNLCSAAITM	V1I	E3N	0.169782480073394	-0.0171652251993871
IRQLCSAAITM	V1I	E3Q	0.0400827899700706	-0.0011273039018716
IRSLCSAAITM	V1I	E3S	0.124113091269338	-0.0168988597267492
IWELCSAAITM	V1I	R2W	0.372737985652803	0.0066151867771078
KAELCSAAITM	V1K	R2A	-1.93736185704876	-0.732861207631345
KEELCSAAITM	V1K	R2E	-1.91367798046916	-0.759077274327539
KGELCSAAITM	V1K	R2G	-1.67272775106221	-0.746187622068314
KHELCSAAITM	V1K	R2H	-2.94110885827003	-0.844283008929094
KKELCSAAITM	V1K	R2K	-2.20454619608638	-0.817680528364739
KLELCSAAITM	V1K	R2L	-3.15449354118418	-0.719989118821707
KNELCSAAITM	V1K	R2N	-2.87314814021011	-0.874090022375735
KPELCSAAITM	V1K	R2P	-3.88427787524547	-0.865014756070062
KQELCSAAITM	V1K	R2Q	-2.40732227989088	-0.849265839777806
KREECSAAITM	V1K	L4E	-3.8838066852527	-0.831212998345696
KREGCSAAITM	V1K	L4G	-3.88358894629222	-0.837993656762455
KREKCSAAITM	V1K	L4K	-3.88383081097819	-0.856677603640569
KRELASAAITM	V1K	C5A	-3.88388052004457	-0.777362340267146
KRELCGAAITM	V1K	S6G	-3.39240941218823	-0.8729436706612
KRELCKAAITM	V1K	S6K	-2.62437763723749	-0.828826514963576
KRELCLAAITM	V1K	S6L	-3.63923159773683	-0.890226762068998
KRELCRAAITM	V1K	S6R	-2.87088636830241	-0.788607566653883
KRELCSAAATM	V1K	I9A	-3.88427787524547	-0.855883262521793
KRELCSAADTM	V1K	I9D	-3.88360387018538	-0.872478028645119
KRELCSAAETM	V1K	I9E	-3.88333793646698	-0.84539796282746
KRELCSAAGTM	V1K	I9G	-3.87903251708414	-0.858459216059035
KRELCSAAIAM	V1K	T10A	-3.34457472271922	-0.855175815744349
KRELCSAAICM	V1K	T10C	-3.41097667499454	-0.882895364275799
KRELCSAAIDM	V1K	T10D	-3.88427787524547	-0.938587046940323
KRELCSAAIEM	V1K	T10E	-2.22341922325634	-0.758078722078255
KRELCSAAIGM	V1K	T10G	-3.27203964632679	-0.862024549750187
KRELCSAAIHM	V1K	T10H	-3.88427787524547	-0.824508857313148
KRELCSAAIKM	V1K	T10K	-3.88309677267565	-0.881075463982384
KRELCSAAILM	V1K	T10L	-3.88387486471598	-0.778690702656381
KRELCSAAIMM	V1K	T10M	-3.86571590970956	-0.799293852785789
KRELCSAAINM	V1K	T10N	-3.88335737996774	-0.83629957114509
KRELCSAAIPM	V1K	T10P	-3.88427787524547	-0.908694071391842
KRELCSAAIRM	V1K	T10R	-3.88356620493147	-0.858968050875766
KRELCSAAISM	V1K	T10S	-2.85431040105204	-0.850916725484135
KRELCSAAITA	V1K	M11A	-3.73001376955247	-0.792564933550149
KRELCSAAITE	V1K	M11E	-2.56498325993859	-0.791186543692512
KRELCSAAITG	V1K	M11G	-3.88369630288611	-0.830322826440039
KRELCSAAITI	V1K	M11I	-3.75703093950977	-0.79872336765243
KRELCSAAITK	V1K	M11K	-3.79474863147305	-0.814967265703601
KRELCSAAITL	V1K	M11L	-3.54066848838241	-0.857675384553317
KRELCSAAITN	V1K	M11N	-3.72060436484995	-0.840703309710817
KRELCSAAITQ	V1K	M11Q	-3.04765147882818	-0.868737043456497
KRELCSAAITR	V1K	M11R	-3.50807893691557	-0.820325360847663
KRELCSAAITS	V1K	M11S	-3.73179437136794	-0.805515755791013
KRELCSAAITT	V1K	M11T	-3.45969837189986	-0.836986760814854
KRELCSAAITV	V1K	M11V	-3.12204287239242	-0.844647693239859
KRELCSAAITW	V1K	M11W	-3.10036019861928	-0.789785027611027
KRELCSAAITY	V1K	M11Y	-2.71217534190699	-0.828917891769088
KRELCSAAIVM	V1K	T10V	-3.82495186622422	-0.816890860508813
KRELCSAAIWM	V1K	T10W	-3.88383723657177	-0.856873484345613
KRELCSAAIYM	V1K	T10Y	-3.88211555263226	-0.866280819472754
KRELCSAAKTM	V1K	I9K	-3.88290088118153	-0.826749993400411
KRELCSAALTM	V1K	I9L	-2.92021181883991	-0.851388682072067
KRELCSAAMTM	V1K	I9M	-3.76983407947775	-0.853503922165169
KRELCSAANTM	V1K	I9N	-3.82694175919564	-0.854646141039978
KRELCSAAQTM	V1K	I9Q	-3.88250944054097	-0.866584936603125
KRELCSAARTM	V1K	I9R	-3.88287166657654	-0.837820288000529
KRELCSAASTM	V1K	I9S	-3.88427787524547	-0.889262168620727
KRELCSAATTM	V1K	I9T	-3.88217780239215	-0.808798310357024
KRELCSAAVTM	V1K	I9V	-3.38711679803474	-0.82042320897209
KRELCSAAWTM	V1K	I9W	-3.88427787524547	-0.8176007222451
KRELCSACITM	V1K	A8C	-3.88176357302442	-0.92477665360064
KRELCSADITM	V1K	A8D	-3.88230969911329	-0.91855536827871
KRELCSAEITM	V1K	A8E	-3.88313433870994	-0.840521061013735
KRELCSAGITM	V1K	A8G	-3.36493289909322	-0.822294858979913
KRELCSAHITM	V1K	A8H	-3.88336224030979	-0.866353448097061
KRELCSAKITM	V1K	A8K	-3.88336480041934	-0.833879990429828
KRELCSALITM	V1K	A8L	-3.88427787524547	-0.838809613486832
KRELCSAMITM	V1K	A8M	-3.88427787524547	-0.720294628376075
KRELCSANITM	V1K	A8N	-3.87820963167017	-0.912404263001146
KRELCSAPITM	V1K	A8P	-3.82671613342954	-0.80368594179785
KRELCSAQITM	V1K	A8Q	-3.88342975222702	-0.844187926203396
KRELCSARITM	V1K	A8R	-3.88427787524547	-0.820098163965175
KRELCSASITM	V1K	A8S	-3.85706927577898	-0.856458978884533
KRELCSATITM	V1K	A8T	-3.78589538778344	-0.82022901066489
KRELCSAVITM	V1K	A8V	-3.53208898898589	-0.904968666114387
KRELCSAWITM	V1K	A8W	-3.88427787524547	-0.747323548324608
KRELCSAYITM	V1K	A8Y	-3.88311961048323	-0.847876671465233
KRELCSCAITM	V1K	A7C	-3.88427787524547	-0.868719139863484
KRELCSDAITM	V1K	A7D	-3.88368809959224	-0.81798538663997
KRELCSFAITM	V1K	A7F	-3.88427787524547	-0.82520442059617
KRELCSGAITM	V1K	A7G	-3.88348050285383	-0.874790736815408
KRELCSIAITM	V1K	A7I	-3.88427787524547	-0.810486285338722
KRELCSKAITM	V1K	A7K	-3.88045023039844	-0.819727071299966
KRELCSLAITM	V1K	A7L	-3.88328474014215	-0.878004590114007
KRELCSNAITM	V1K	A7N	-3.88231059870924	-0.845047140842405
KRELCSPAITM	V1K	A7P	-3.88358743588666	-0.880687933441075
KRELCSQAITM	V1K	A7Q	-3.88427787524547	-0.802671717387086
KRELCSRAITM	V1K	A7R	-3.88093162905163	-0.846744849468968
KRELCSSAITM	V1K	A7S	-3.8830862143452	-0.899427822902049
KRELCSTAITM	V1K	A7T	-3.8831883563349	-0.908729750899924
KRELCSWAITM	V1K	A7W	-3.88158418765582	-0.810506017778458
KRELCSYAITM	V1K	A7Y	-3.88015300449648	-0.864315652969171
KRELCVAAITM	V1K	S6V	-3.69400126835232	-0.937068933394497
KRELESAAITM	V1K	C5E	-3.88268367421974	-0.968057678871374
KRELGSAAITM	V1K	C5G	-3.88427787524547	-0.825727692321508
KRELHSAAITM	V1K	C5H	-3.88427787524547	-0.82631006453514
KRELKSAAITM	V1K	C5K	-3.88427787524547	-0.779408476855457
KRELLSAAITM	V1K	C5L	-3.88427787524547	-0.660184281751363
KRELNSAAITM	V1K	C5N	-3.88427787524547	-0.846790157338185
KRELRSAAITM	V1K	C5R	-3.88336403689556	-0.863412580660916
KRELTSAAITM	V1K	C5T	-3.86746181826148	-0.801030460580066
KRELVSAAITM	V1K	C5V	-3.88248874224229	-0.865931210413566
KREMCSAAITM	V1K	L4M	-3.87613330069363	-0.854646141039978
KRENCSAAITM	V1K	L4N	-3.88427787524547	-0.855276657588022
KREQCSAAITM	V1K	L4Q	-3.88365570294848	-0.824358278784719
KRERCSAAITM	V1K	L4R	-3.88377451347358	-0.850761791120337
KRESCSAAITM	V1K	L4S	-3.88356573056318	-0.847241465335936
KREWCSAAITM	V1K	L4W	-3.88181817407733	-0.801589813147664
KRHLCSAAITM	V1K	E3H	-3.88266091568749	-0.788682837410075
KRNLCSAAITM	V1K	E3N	-3.88427787524547	-0.887342172386348
KRSLCSAAITM	V1K	E3S	-3.87699333311459	-0.776505017489125
KRVLCSAAITM	V1K	E3V	-3.8827058009969	-0.870936677153005
KSELCSAAITM	V1K	R2S	-2.13548687005793	-0.827660952368933
LAELCSAAITM	V1L	R2A	-0.182020181179829	0.0013316330935563
LCELCSAAITM	V1L	R2C	-0.0498019206288633	-0.0092489123136912
LDELCSAAITM	V1L	R2D	-1.16795595290277	-0.689045289178392
LEELCSAAITM	V1L	R2E	-0.287779423773004	-0.004236496649933
LFELCSAAITM	V1L	R2F	0.0453735845523302	-0.0071783050352197
LGELCSAAITM	V1L	R2G	0.00883130308962343	-0.0012727815938298
LIELCSAAITM	V1L	R2I	-0.0385029455549804	-0.288078643669305
LKELCSAAITM	V1L	R2K	0.137243856015957	-0.0033266554889369
LLELCSAAITM	V1L	R2L	-0.0252279543062937	-0.0176195972096918
LMELCSAAITM	V1L	R2M	0.105409641489778	-0.0039309677509881
LNELCSAAITM	V1L	R2N	-0.192983387854277	0.0137559281620002
LPELCSAAITM	V1L	R2P	-0.337484334262948	-0.580233327595596
LQELCSAAITM	V1L	R2Q	-0.0968988013789236	0.0006129247040591
LRALCSAAITM	V1L	E3A	-0.543275463092617	-0.346534349634001
LREACSAAITM	V1L	L4A	-1.20749623105416	-0.679861107981868
LREECSAAITM	V1L	L4E	-3.88339332321906	-0.825285222689388
LREFCSAAITM	V1L	L4F	-2.12834989030255	-0.800146507274499
LREGCSAAITM	V1L	L4G	-2.6731946627229	-0.780267467028504
LRELASAAITM	V1L	C5A	-0.887790833075629	-0.603442631617095
LRELCAAAITM	V1L	S6A	-0.0472648943611791	0.0002094214824711
LRELCCAAITM	V1L	S6C	-0.855781182073911	-0.16902069748131
LRELCDAAITM	V1L	S6D	-0.0061215605904108	-0.0048560394927927
LRELCEAAITM	V1L	S6E	-0.15370004440279	-0.0001380965657075
LRELCFAAITM	V1L	S6F	0.0204715416505468	-0.113854680008493
LRELCGAAITM	V1L	S6G	0.0463336231665141	-0.0053754483290042
LRELCHAAITM	V1L	S6H	0.0894683851116227	-0.005123243429327
LRELCIAAITM	V1L	S6I	-0.0588817781013491	-0.302655093087738
LRELCKAAITM	V1L	S6K	-0.0624580920994502	-0.0061059565862978
LRELCLAAITM	V1L	S6L	0.00117967256628937	-0.0594747784953065
LRELCMAAITM	V1L	S6M	-0.0662645579913628	-0.0183021847892691
LRELCNAAITM	V1L	S6N	0.0726013415750373	-0.0023261546188584
LRELCPAAITM	V1L	S6P	-1.95468986098376	-0.749148732481006
LRELCQAAITM	V1L	S6Q	-0.126627864858224	-0.0014684593278927
LRELCRAAITM	V1L	S6R	0.0143361738100474	-0.0102191278326773
LRELCSAAATM	V1L	I9A	-2.08278252115448	-0.731053918614543
LRELCSAACTM	V1L	I9C	-0.451330403209236	-0.419392275787531
LRELCSAAFTM	V1L	I9F	-3.33032409665886	-0.790421295556135
LRELCSAAGTM	V1L	I9G	-3.88367270698604	-0.845407228465867
LRELCSAAIAM	V1L	T10A	-0.0580754002246477	-0.0340010426255212
LRELCSAAICM	V1L	T10C	-0.113489164529696	-0.16235405064092
LRELCSAAIDM	V1L	T10D	-0.192307657536778	-0.549676695173958
LRELCSAAIEM	V1L	T10E	0.0453732727075273	-0.0045225222748138
LRELCSAAIFM	V1L	T10F	-3.30655415811918	-0.813325979926443
LRELCSAAIGM	V1L	T10G	-0.0278702600005216	-0.0168265073730476
LRELCSAAIHM	V1L	T10H	-0.941406704215046	-0.657233058431496
LRELCSAAIIM	V1L	T10I	0.0152755376324496	-0.291797940731318
LRELCSAAIKM	V1L	T10K	-0.31696804835297	-0.431361216268964
LRELCSAAILM	V1L	T10L	-0.289407985828599	-0.473420044504926
LRELCSAAIMM	V1L	T10M	-0.0469223860348507	-0.260813244961497
LRELCSAAINM	V1L	T10N	-0.907125758872179	-0.425786986570782
LRELCSAAIPM	V1L	T10P	-2.93754819701036	-0.793402855495195
LRELCSAAIRM	V1L	T10R	-0.59992661816179	-0.443894212383102
LRELCSAAISM	V1L	T10S	0.0613037594578776	-0.0089846152952597
LRELCSAAITA	V1L	M11A	-0.171405235096785	-0.121551063412395
LRELCSAAITC	V1L	M11C	0.208902634652991	-0.150372377998175
LRELCSAAITF	V1L	M11F	-0.12136195652882	-0.0227396116199261
LRELCSAAITG	V1L	M11G	-0.357048323496236	-0.576896267316139
LRELCSAAITH	V1L	M11H	0.139818228032564	-0.0208853634814225
LRELCSAAITI	V1L	M11I	0.0253867085430532	-0.226259635099171
LRELCSAAITK	V1L	M11K	0.0228750262045812	-0.296534404199236
LRELCSAAITL	V1L	M11L	0.07778857523141	-0.0117212444983682
LRELCSAAITR	V1L	M11R	-0.120737473102165	-0.07229367469529
LRELCSAAITS	V1L	M11S	-0.0621296012885706	-0.197525961865422
LRELCSAAITT	V1L	M11T	0.120737129923548	-0.0290217264211207
LRELCSAAITV	V1L	M11V	-0.09357156533469	-0.0150714722109091
LRELCSAAITW	V1L	M11W	-0.0663527593249009	-0.0058831602084443
LRELCSAAITY	V1L	M11Y	0.082467089637758	-0.0072898565902246
LRELCSAAIVM	V1L	T10V	-0.0140867346727784	-0.171453060369467
LRELCSAAIWM	V1L	T10W	-2.16710672803606	-0.828936574514531
LRELCSAAIYM	V1L	T10Y	-2.00093471554566	-0.814739179222509
LRELCSAAKTM	V1L	I9K	-3.8831787270196	-0.828416981618531
LRELCSAALTM	V1L	I9L	-0.111606384872413	-0.0365680994639481
LRELCSAAMTM	V1L	I9M	-0.156895088599067	-0.174636228465749
LRELCSAARTM	V1L	I9R	-3.88110652092158	-0.879579287880813
LRELCSAASTM	V1L	I9S	-2.5922511693257	-0.817338952363416
LRELCSAAVTM	V1L	I9V	0.00529320985622395	-0.0271416365805003
LRELCSAAWTM	V1L	I9W	-3.88380437799609	-0.813075620991491
LRELCSACITM	V1L	A8C	-0.273379485013285	-0.343846850443677
LRELCSADITM	V1L	A8D	-3.88364172534789	-0.873120318637289
LRELCSAEITM	V1L	A8E	-3.84117133679161	-0.803035038397289
LRELCSAFITM	V1L	A8F	-3.8570054229398	-0.779812233259488
LRELCSAGITM	V1L	A8G	-0.47422977884978	-0.605908643257342
LRELCSAIITM	V1L	A8I	-2.26371746742534	-0.80513143253834
LRELCSAKITM	V1L	A8K	-3.88427787524547	-0.780415222117576
LRELCSALITM	V1L	A8L	-2.68172592384217	-0.786075957845364
LRELCSAMITM	V1L	A8M	-1.45517875829509	-0.720489305719575
LRELCSANITM	V1L	A8N	-1.76780473837654	-0.723185032476485
LRELCSAPITM	V1L	A8P	-3.87879149230931	-0.843870638082107
LRELCSAQITM	V1L	A8Q	-3.66565581395013	-0.848285091189104
LRELCSARITM	V1L	A8R	-3.87448351318678	-0.867390560725901
LRELCSASITM	V1L	A8S	-0.00731333052311722	-0.284909993798034
LRELCSATITM	V1L	A8T	0.0670275524051216	-0.217656262857911
LRELCSAVITM	V1L	A8V	-0.467026240731166	-0.580223964412561
LRELCSAWITM	V1L	A8W	-3.88351339194209	-0.829624019374226
LRELCSAYITM	V1L	A8Y	-3.88427787524547	-0.842151459347584
LRELCSCAITM	V1L	A7C	-0.571131948767921	-0.46269491620765
LRELCSDAITM	V1L	A7D	-3.59032734703761	-1.04444038933167
LRELCSEAITM	V1L	A7E	-1.55813412431273	-0.797556910804035
LRELCSFAITM	V1L	A7F	-2.35794734168587	-0.806427021565138
LRELCSGAITM	V1L	A7G	-0.48090753360712	-0.560047506890746
LRELCSHAITM	V1L	A7H	-2.22886290122525	-0.792384784078509
LRELCSIAITM	V1L	A7I	-1.78727713252949	-0.710527411447261
LRELCSKAITM	V1L	A7K	-3.10006745722192	-0.822623328994503
LRELCSLAITM	V1L	A7L	-2.49734881317162	-0.796911839839908
LRELCSMAITM	V1L	A7M	-2.21410447040282	-0.801746254070114
LRELCSNAITM	V1L	A7N	-1.38487210698231	-0.728546649030873
LRELCSPAITM	V1L	A7P	-3.88323572854261	-0.816405826170792
LRELCSRAITM	V1L	A7R	-3.71940702092252	-0.821602747379957
LRELCSSAITM	V1L	A7S	-0.224903437931374	-0.331756051992946
LRELCSTAITM	V1L	A7T	-1.3992821320862	-0.704503237486695
LRELCSVAITM	V1L	A7V	-0.751607670463533	-0.653970233977192
LRELCSWAITM	V1L	A7W	-2.85424691785863	-0.784642653043678
LRELCSYAITM	V1L	A7Y	-2.08509310899894	-0.792195520405854
LRELCTAAITM	V1L	S6T	0.126171260879169	-0.0245074385443094
LRELCVAAITM	V1L	S6V	-0.0378435234156544	-0.0941590325563956
LRELCWAAITM	V1L	S6W	0.0951383638619179	-0.0353832506619675
LRELCYAAITM	V1L	S6Y	-0.166536632693925	-0.0237036002246235
LRELESAAITM	V1L	C5E	-3.45748252022438	-0.81347676824326
LRELFSAAITM	V1L	C5F	-3.58931479402088	-0.774262219239147
LRELGSAAITM	V1L	C5G	-2.52105430027706	-0.761203409230284
LRELISAAITM	V1L	C5I	-1.71940773494407	-0.730895881523818
LRELLSAAITM	V1L	C5L	-1.4956761226607	-0.645936016729327
LRELMSAAITM	V1L	C5M	-0.488641005589263	-0.328682357862563
LRELRSAAITM	V1L	C5R	-3.87763423476995	-0.831773032894732
LRELSSAAITM	V1L	C5S	-2.25206086517266	-0.753514173005088
LRELTSAAITM	V1L	C5T	-2.75873506504699	-0.805452874883569
LRELVSAAITM	V1L	C5V	-2.5107013570201	-0.797988647140019
LRELWSAAITM	V1L	C5W	-3.88376314544683	-0.812850104018445
LRELYSAAITM	V1L	C5Y	-3.88427787524547	-0.839198349104932
LREMCSAAITM	V1L	L4M	-0.00856958233414051	-0.321613747919207
LRERCSAAITM	V1L	L4R	-3.88331019460947	-0.809521541474512
LRESCSAAITM	V1L	L4S	-2.1284992376301	-0.772746949789655
LREVCSAAITM	V1L	L4V	-1.43589688355502	-0.773292976354308
LREWCSAAITM	V1L	L4W	-3.86879235274116	-0.820961928294722
LRFLCSAAITM	V1L	E3F	-3.75692469071123	-0.839152643538149
LRGLCSAAITM	V1L	E3G	-0.109356919385313	-0.3269620793156
LRHLCSAAITM	V1L	E3H	-0.236859059538886	-0.383615056280484
LRKLCSAAITM	V1L	E3K	-1.28642599978285	-0.719182809104718
LRNLCSAAITM	V1L	E3N	-0.439080433590585	-0.435290333348962
LRPLCSAAITM	V1L	E3P	-3.66706404122645	-0.828890024508242
LRQLCSAAITM	V1L	E3Q	-0.429364586314935	-0.0259134341298096
LRRLCSAAITM	V1L	E3R	-1.79636434317443	-0.683542757318776
LRSLCSAAITM	V1L	E3S	-0.307202484190211	-0.349452056788789
LRTLCSAAITM	V1L	E3T	-1.38397681765562	-0.641898290143147
LRVLCSAAITM	V1L	E3V	-3.88427787524547	-0.846873740517193
LRYLCSAAITM	V1L	E3Y	-3.10417996709933	-0.878610075609119
LSELCSAAITM	V1L	R2S	0.0967778155856855	0.0015497324151326
LTELCSAAITM	V1L	R2T	-0.0827004960600952	-0.0103499923605757
LVELCSAAITM	V1L	R2V	-0.0741459792185903	-0.238758608454459
LWELCSAAITM	V1L	R2W	0.141999703287754	-0.0044762156052442
LYELCSAAITM	V1L	R2Y	0.117335762857789	-0.0106148193949222
MAELCSAAITM	V1M	R2A	-0.200669224095061	-0.0070453132463806
MGELCSAAITM	V1M	R2G	-0.0167882496137977	-0.0069624610222545
MLELCSAAITM	V1M	R2L	-0.0676831762268146	-0.0490612984399854
MREGCSAAITM	V1M	L4G	-3.10078557783619	-0.769012007983511
MRELCAAAITM	V1M	S6A	0.00227437443551537	0.0045921670258259
MRELCEAAITM	V1M	S6E	-0.0707283165232973	-7.38342258410629e-05
MRELCGAAITM	V1M	S6G	0.0553236090797418	-0.0255644459990102
MRELCLAAITM	V1M	S6L	0.0233044973594487	-0.207105982816708
MRELCMAAITM	V1M	S6M	-0.0414860898861225	-0.0424892091597968
MRELCNAAITM	V1M	S6N	0.225323483422065	-0.0005785988496426
MRELCPAAITM	V1M	S6P	-3.06094835072173	-0.899330243978298
MRELCQAAITM	V1M	S6Q	0.240480683969648	-0.0071890662230943
MRELCRAAITM	V1M	S6R	-0.0427748838601616	-0.0166233798454267
MRELCSAACTM	V1M	I9C	-0.568923862239838	-0.49670768650539
MRELCSAAGTM	V1M	I9G	-3.8817064928525	-0.808762854602722
MRELCSAAIAM	V1M	T10A	-0.121179963115144	-0.0467973556081468
MRELCSAAICM	V1M	T10C	-0.209162369697077	-0.275790397411985
MRELCSAAIDM	V1M	T10D	-0.669169389221892	-0.598964996998822
MRELCSAAIEM	V1M	T10E	-0.117691786462869	-0.0025587890513858
MRELCSAAIFM	V1M	T10F	-3.56552954257599	-0.784842875271571
MRELCSAAIGM	V1M	T10G	0.0758712285220682	-0.0256576470251809
MRELCSAAIIM	V1M	T10I	-0.226264295318805	-0.314169553605488
MRELCSAAIKM	V1M	T10K	-0.197727365775142	-0.425383129720169
MRELCSAAILM	V1M	T10L	-0.554780139789695	-0.516497329209971
MRELCSAAIMM	V1M	T10M	0.00232435912379758	-0.308652329950975
MRELCSAAINM	V1M	T10N	-0.352878626200932	-0.454663186890771
MRELCSAAIPM	V1M	T10P	-3.41293107087117	-0.82407512742608
MRELCSAAIQM	V1M	T10Q	-0.105272114911763	-0.0319057542741327
MRELCSAAIRM	V1M	T10R	-0.275530799588883	-0.456448649376333
MRELCSAAISM	V1M	T10S	-0.0357909557676535	-0.0109535597517563
MRELCSAAITE	V1M	M11E	0.0687363075901626	-0.0037332496234195
MRELCSAAITF	V1M	M11F	-0.256859188006343	-0.0228353358216527
MRELCSAAITG	V1M	M11G	-0.709522665915274	-0.598433718808556
MRELCSAAITK	V1M	M11K	-0.0781519980589769	-0.289021659343212
MRELCSAAITL	V1M	M11L	-0.0184946337791718	-0.0281434075481503
MRELCSAAITR	V1M	M11R	-0.0265042137271836	-0.0851793970283443
MRELCSAAITW	V1M	M11W	-0.0442267163706482	-0.0108006516453786
MRELCSAAIVM	V1M	T10V	0.00350381147641787	-0.28554232949373
MRELCSAAIWM	V1M	T10W	-2.10670904006923	-0.752119519630777
MRELCSAAIYM	V1M	T10Y	-3.58341103347786	-0.768381113970123
MRELCSAAKTM	V1M	I9K	-3.88214274276318	-0.745654938803139
MRELCSAALTM	V1M	I9L	-0.121856182732585	-0.151669992421692
MRELCSAARTM	V1M	I9R	-3.88427787524547	-0.849497937390516
MRELCSAASTM	V1M	I9S	-3.07219847971057	-0.748447260190956
MRELCSAAVTM	V1M	I9V	0.0599805535956053	-0.0597174021620142
MRELCSAEITM	V1M	A8E	-3.88427787524547	-0.840299171601574
MRELCSAGITM	V1M	A8G	-1.04331912703236	-0.629538793386208
MRELCSAIITM	V1M	A8I	-2.58501887842188	-0.797079046394453
MRELCSAKITM	V1M	A8K	-3.88331839192894	-0.826819221584054
MRELCSALITM	V1M	A8L	-2.6644279905405	-0.812375219769878
MRELCSANITM	V1M	A8N	-2.04876796069177	-0.804141037236532
MRELCSAPITM	V1M	A8P	-3.88303386152168	-0.819562363926673
MRELCSARITM	V1M	A8R	-3.88358743588666	-0.857573742221081
MRELCSASITM	V1M	A8S	-0.384041245321148	-0.330459794310592
MRELCSAVITM	V1M	A8V	-0.386669963460383	-0.613887541400621
MRELCSAWITM	V1M	A8W	-3.88427787524547	-0.873425239802808
MRELCSCAITM	V1M	A7C	-1.31460414746989	-0.536105038997065
MRELCSFAITM	V1M	A7F	-2.68229155153032	-0.831225906648898
MRELCSGAITM	V1M	A7G	-0.990781773842444	-0.594922421494705
MRELCSLAITM	V1M	A7L	-2.95299651509396	-0.795779694584112
MRELCSNAITM	V1M	A7N	-2.17057047426463	-0.828860581719498
MRELCSSAITM	V1M	A7S	-0.418547754395539	-0.343824757593803
MRELCSVAITM	V1M	A7V	-1.50783123846309	-0.685632663019265
MRELCSWAITM	V1M	A7W	-3.11120207635456	-0.844367649208039
MRELCSYAITM	V1M	A7Y	-2.87771759300373	-0.80314908025665
MRELCTAAITM	V1M	S6T	-0.0153860634697143	-0.0549317235786744
MRELCVAAITM	V1M	S6V	-0.045326999467624	-0.267741665343126
MRELCWAAITM	V1M	S6W	0.0320655214452827	-0.0516524736962172
MRELCYAAITM	V1M	S6Y	-0.0170322542119132	-0.0536845120137746
MRELFSAAITM	V1M	C5F	-3.75416706815108	-0.822075451635436
MRELLSAAITM	V1M	C5L	-1.39007987069089	-0.624969603168856
MRELTSAAITM	V1M	C5T	-3.03706647245067	-0.809485382116091
MRELWSAAITM	V1M	C5W	-3.88427787524547	-0.791358637468769
MRERCSAAITM	V1M	L4R	-3.88427787524547	-0.699351166109238
MREVCSAAITM	V1M	L4V	-1.52949680836946	-0.804882456535611
MREWCSAAITM	V1M	L4W	-3.88345441621352	-0.832315956903282
MRNLCSAAITM	V1M	E3N	-0.277153620727918	-0.500087441646194
MRRLCSAAITM	V1M	E3R	-1.91808734188548	-0.734840853996236
MWELCSAAITM	V1M	R2W	-0.0688558988438341	-0.0059244661735361
NEELCSAAITM	V1N	R2E	-0.948923334102322	-0.533094611763138
NHELCSAAITM	V1N	R2H	-1.49317561027311	-0.754194099820294
NKELCSAAITM	V1N	R2K	-1.1849670535413	-0.651672222372107
NLELCSAAITM	V1N	R2L	-1.49543653021868	-0.780415222117576
NMELCSAAITM	V1N	R2M	-1.50351309355513	-0.650967638091764
NNELCSAAITM	V1N	R2N	-1.76051199409773	-0.788890337349459
NPELCSAAITM	V1N	R2P	-3.88203270308016	-0.79514039969588
NREECSAAITM	V1N	L4E	-3.88427787524547	-0.860033834309161
NREKCSAAITM	V1N	L4K	-3.75882108311252	-0.774613938729008
NRELASAAITM	V1N	C5A	-3.71176270484388	-0.883055279274699
NRELCCAAITM	V1N	S6C	-2.8868913742213	-0.943415690825462
NRELCEAAITM	V1N	S6E	-0.493029182279934	-0.35736440500235
NRELCFAAITM	V1N	S6F	-3.215971337134	-0.804317530052936
NRELCGAAITM	V1N	S6G	-1.51602674442731	-0.781944690991803
NRELCHAAITM	V1N	S6H	-1.00551828726538	-0.533424406101378
NRELCLAAITM	V1N	S6L	-2.21358793772233	-0.80616719507218
NRELCNAAITM	V1N	S6N	-1.39245044368035	-0.622194837909036
NRELCQAAITM	V1N	S6Q	-1.26137224815571	-0.636525221607812
NRELCRAAITM	V1N	S6R	-1.49363577504529	-0.740422614405958
NRELCSAADTM	V1N	I9D	-3.8836117974003	-0.791084187248737
NRELCSAAETM	V1N	I9E	-3.88128131510238	-0.853843509515587
NRELCSAAGTM	V1N	I9G	-3.88388871157413	-0.80759847644738
NRELCSAAIAM	V1N	T10A	-1.85793098111055	-0.797419756375564
NRELCSAAIEM	V1N	T10E	-2.21427296592938	-0.733839452105216
NRELCSAAIFM	V1N	T10F	-3.88328474014215	-0.841125644313768
NRELCSAAIGM	V1N	T10G	-1.54580754045098	-0.716221812286152
NRELCSAAIIM	V1N	T10I	-2.98205819729341	-0.914700368743536
NRELCSAAILM	V1N	T10L	-3.3878696789177	-0.802866571707857
NRELCSAAIMM	V1N	T10M	-2.46923617108435	-0.79728547205353
NRELCSAAIPM	V1N	T10P	-3.88306589586274	-0.849970122540169
NRELCSAAIQM	V1N	T10Q	-1.42793879774646	-0.757720656952953
NRELCSAAIRM	V1N	T10R	-2.88865096740521	-0.779732272404854
NRELCSAAISM	V1N	T10S	-1.34373628872629	-0.703567000253178
NRELCSAAITG	V1N	M11G	-3.42106989253496	-0.817518332572381
NRELCSAAITK	V1N	M11K	-2.2129554673642	-0.733291827308874
NRELCSAAITL	V1N	M11L	-1.72941887794725	-0.80164620727267
NRELCSAAITR	V1N	M11R	-1.70268379908425	-0.77207575018923
NRELCSAAITW	V1N	M11W	-1.42372044618236	-0.700809747321255
NRELCSAAIVM	V1N	T10V	-2.50469824886981	-0.828291857643834
NRELCSAAKTM	V1N	I9K	-3.88308455895152	-0.835620094166011
NRELCSAAQTM	V1N	I9Q	-3.88427787524547	-0.943670135008311
NRELCSAARTM	V1N	I9R	-3.88427787524547	-0.771958168354288
NRELCSAASTM	V1N	I9S	-3.88427787524547	-0.833340452518559
NRELCSACITM	V1N	A8C	-3.11113158819132	-0.839891234256736
NRELCSADITM	V1N	A8D	-3.88385999613188	-0.88117035260801
NRELCSAEITM	V1N	A8E	-3.88380603095401	-0.831270575269247
NRELCSAFITM	V1N	A8F	-3.88427787524547	-0.808936810071517
NRELCSAGITM	V1N	A8G	-3.40183070300106	-0.871909421835807
NRELCSAHITM	V1N	A8H	-3.88359490462731	-0.836296123578418
NRELCSAIITM	V1N	A8I	-3.88376547403129	-0.879204992055011
NRELCSAKITM	V1N	A8K	-3.88368139070244	-0.845035032721452
NRELCSALITM	V1N	A8L	-3.88412079085255	-0.833079046674221
NRELCSANITM	V1N	A8N	-3.86062350903669	-0.842880063977662
NRELCSAPITM	V1N	A8P	-3.88370793331418	-0.849036460839989
NRELCSAQITM	V1N	A8Q	-3.88383137477894	-0.850992138183708
NRELCSARITM	V1N	A8R	-3.88361901179121	-0.804640978940949
NRELCSASITM	V1N	A8S	-2.10470923808187	-0.805939796787463
NRELCSATITM	V1N	A8T	-2.37491768852404	-0.772620236112985
NRELCSAVITM	V1N	A8V	-3.31680127505127	-0.844956192949827
NRELCSAYITM	V1N	A8Y	-3.8840563628129	-0.804734001293863
NRELCSCAITM	V1N	A7C	-3.36202420849726	-0.818980956595988
NRELCSDAITM	V1N	A7D	-3.88189181828783	-0.846873740517193
NRELCSEAITM	V1N	A7E	-3.8820590917374	-0.851822152932484
NRELCSFAITM	V1N	A7F	-3.88363343040789	-0.902868494497992
NRELCSHAITM	V1N	A7H	-3.88427787524547	-0.875444956040245
NRELCSIAITM	V1N	A7I	-3.8835230156637	-0.822588304857386
NRELCSKAITM	V1N	A7K	-3.88427787524547	-0.904924201109907
NRELCSLAITM	V1N	A7L	-3.88427787524547	-0.750501156998476
NRELCSNAITM	V1N	A7N	-3.88391548189254	-0.868098478133305
NRELCSPAITM	V1N	A7P	-3.88427787524547	-0.814714372635237
NRELCSQAITM	V1N	A7Q	-3.88427787524547	-0.824551946051117
NRELCSRAITM	V1N	A7R	-3.8829112501904	-0.869263965340905
NRELCSSAITM	V1N	A7S	-2.37517944053666	-0.849990895122915
NRELCSTAITM	V1N	A7T	-3.87929156265825	-0.810874346592029
NRELCSYAITM	V1N	A7Y	-3.87714391017432	-0.855232560596752
NRELCTAAITM	V1N	S6T	-1.79711255134035	-0.834706106940146
NRELCYAAITM	V1N	S6Y	-2.70026710754967	-0.827035328725534
NRELGSAAITM	V1N	C5G	-3.88427787524547	-0.90670498069331
NRELKSAAITM	V1N	C5K	-3.88427787524547	-0.826819221584054
NRELNSAAITM	V1N	C5N	-3.88122065380738	-0.850491486520681
NRELPSAAITM	V1N	C5P	-3.88427787524547	-0.820307758784386
NRELRSAAITM	V1N	C5R	-3.8830735436325	-0.817158518351339
NRELSSAAITM	V1N	C5S	-3.88427787524547	-0.935653275564307
NRELTSAAITM	V1N	C5T	-3.88427787524547	-0.82720057411104
NRELVSAAITM	V1N	C5V	-3.88144966683856	-0.980426314844098
NREMCSAAITM	V1N	L4M	-3.8740875150258	-0.795577006773596
NREQCSAAITM	V1N	L4Q	-3.88427787524547	-0.878714686900477
NRERCSAAITM	V1N	L4R	-3.88427787524547	-0.889295636639105
NREWCSAAITM	V1N	L4W	-3.88199404005691	-0.862120171303689
NRFLCSAAITM	V1N	E3F	-3.88427787524547	-0.955646098226519
NRKLCSAAITM	V1N	E3K	-3.72071570651515	-0.79437447020721
NRMLCSAAITM	V1N	E3M	-3.14307203451598	-0.937330747105664
NRNLCSAAITM	V1N	E3N	-3.45178465336383	-0.846411281473436
NRQLCSAAITM	V1N	E3Q	-1.94932646673144	-0.719250900913999
NRSLCSAAITM	V1N	E3S	-2.90441367990749	-0.883796179515932
NRTLCSAAITM	V1N	E3T	-3.53116717665289	-0.784973770825154
NRYLCSAAITM	V1N	E3Y	-3.88427787524547	-0.931922333111235
NSELCSAAITM	V1N	R2S	-1.04562537258525	-0.59406165631907
NTELCSAAITM	V1N	R2T	-1.28058194873087	-0.736634481063753
PAELCSAAITM	V1P	R2A	-0.52933839284076	-0.472312338276089
PFELCSAAITM	V1P	R2F	-0.98947409100948	-0.587124663171178
PGELCSAAITM	V1P	R2G	-0.467009132082324	-0.494521266660423
PHELCSAAITM	V1P	R2H	-1.19259784182369	-0.680349380627124
PIELCSAAITM	V1P	R2I	-1.42702904751989	-0.768321853269812
PLELCSAAITM	V1P	R2L	-1.16959941207999	-0.663530424577239
PNELCSAAITM	V1P	R2N	-3.88427787524547	-0.853752903988686
PPELCSAAITM	V1P	R2P	-1.79783727668912	-0.768396183194758
PRALCSAAITM	V1P	E3A	-2.03223299977303	-0.779172115892517
PRDLCSAAITM	V1P	E3D	-1.3591868510992	-0.694426321580457
PRELASAAITM	V1P	C5A	-3.8144688455715	-0.829401067604937
PRELCAAAITM	V1P	S6A	-1.01411592923777	-0.583832383742402
PRELCCAAITM	V1P	S6C	-2.2263599747984	-0.764620255965646
PRELCEAAITM	V1P	S6E	-0.672988055657866	-0.324903170104019
PRELCFAAITM	V1P	S6F	-1.99001941093196	-0.76391771696112
PRELCGAAITM	V1P	S6G	-1.31622661113405	-0.697262167208443
PRELCHAAITM	V1P	S6H	-0.456255391448121	-0.44742119170628
PRELCIAAITM	V1P	S6I	-2.36332485033752	-0.813359158544593
PRELCKAAITM	V1P	S6K	-1.13077279273991	-0.657929228134019
PRELCLAAITM	V1P	S6L	-1.90267681922147	-0.761657692258056
PRELCPAAITM	V1P	S6P	-3.87669620933008	-0.828979657953993
PRELCQAAITM	V1P	S6Q	-0.832272558697014	-0.577088140316883
PRELCRAAITM	V1P	S6R	-1.35297613510604	-0.681722813402061
PRELCSAAGTM	V1P	I9G	-3.88282665465768	-0.796137183902257
PRELCSAAHTM	V1P	I9H	-3.88123635100432	-0.792564933550149
PRELCSAAIAM	V1P	T10A	-1.53442685405748	-0.743797777157086
PRELCSAAICM	V1P	T10C	-2.52805081700208	-0.809565739064592
PRELCSAAIDM	V1P	T10D	-3.51876300062025	-0.851158404823052
PRELCSAAIEM	V1P	T10E	-1.04289996839638	-0.555909040387107
PRELCSAAIFM	V1P	T10F	-3.88333437686741	-0.903472099474269
PRELCSAAIGM	V1P	T10G	-1.40538007265656	-0.745230464644843
PRELCSAAIHM	V1P	T10H	-3.68447084604434	-0.83431448486288
PRELCSAAIIM	V1P	T10I	-2.39022795121759	-0.836251753727826
PRELCSAAIKM	V1P	T10K	-2.98448126616386	-0.724374304970988
PRELCSAAILM	V1P	T10L	-3.1830254684768	-0.791944498491611
PRELCSAAIMM	V1P	T10M	-2.53147838483893	-0.752977578230932
PRELCSAAIPM	V1P	T10P	-3.8725997447028	-0.826885440996519
PRELCSAAIQM	V1P	T10Q	-1.71213288354388	-0.727766912557033
PRELCSAAIRM	V1P	T10R	-3.02957057525045	-0.79770633076313
PRELCSAAISM	V1P	T10S	-1.43090465189807	-0.697376389258569
PRELCSAAITA	V1P	M11A	-1.66852548136115	-0.759088170149362
PRELCSAAITN	V1P	M11N	-1.71614178937906	-0.766435047055032
PRELCSAAITP	V1P	M11P	-3.88364879178064	-0.812091167486098
PRELCSAAITT	V1P	M11T	-1.54999621419971	-0.713622158494586
PRELCSAAITV	V1P	M11V	-1.81762423911936	-0.670321986065539
PRELCSAAITW	V1P	M11W	-1.33420935739164	-0.657052323440477
PRELCSAAIVM	V1P	T10V	-2.23476544791403	-0.777829693325588
PRELCSAAIWM	V1P	T10W	-3.88427787524547	-0.843639402315249
PRELCSAAIYM	V1P	T10Y	-3.88427787524547	-0.799263099830332
PRELCSAAKTM	V1P	I9K	-3.88427787524547	-0.839685141756944
PRELCSAALTM	V1P	I9L	-1.51789962932417	-0.780824299619859
PRELCSACITM	V1P	A8C	-2.95784582545867	-0.800731037047368
PRELCSADITM	V1P	A8D	-3.88423981412624	-0.739674022070993
PRELCSAEITM	V1P	A8E	-3.87969505881386	-0.817158518351339
PRELCSAFITM	V1P	A8F	-3.64254619057618	-0.7932264001542
PRELCSAGITM	V1P	A8G	-3.00260716097762	-0.826938594932521
PRELCSAHITM	V1P	A8H	-3.88364818571201	-0.844224294608411
PRELCSAKITM	V1P	A8K	-3.88380992971443	-0.857502756004436
PRELCSALITM	V1P	A8L	-3.88365438889606	-0.839402977303172
PRELCSAMITM	V1P	A8M	-3.26716317634712	-0.89147409908586
PRELCSANITM	V1P	A8N	-3.88372683485963	-0.831120435022131
PRELCSAPITM	V1P	A8P	-3.88365218784816	-0.839404609607737
PRELCSAQITM	V1P	A8Q	-3.85590383030619	-0.815270546651022
PRELCSARITM	V1P	A8R	-3.87267758269165	-0.837750441460476
PRELCSASITM	V1P	A8S	-1.77572729784235	-0.763799930368955
PRELCSATITM	V1P	A8T	-1.89043211208714	-0.79630019303209
PRELCSAVITM	V1P	A8V	-3.1206422263419	-0.80144747440247
PRELCSAWITM	V1P	A8W	-3.88427787524547	-0.808163556661889
PRELCSAYITM	V1P	A8Y	-3.88427787524547	-0.892507643936315
PRELCSCAITM	V1P	A7C	-3.00019147692842	-0.848667325841488
PRELCSDAITM	V1P	A7D	-3.88290328347902	-0.839564042258459
PRELCSEAITM	V1P	A7E	-3.88427787524547	-0.780103641624713
PRELCSFAITM	V1P	A7F	-3.88376527039616	-0.810670877996168
PRELCSGAITM	V1P	A7G	-3.32402962332961	-0.757026500331427
PRELCSHAITM	V1P	A7H	-3.88374776998294	-0.82717701952421
PRELCSIAITM	V1P	A7I	-3.8837222922546	-0.880221120866323
PRELCSLAITM	V1P	A7L	-3.88247231924516	-0.846936130351334
PRELCSMAITM	V1P	A7M	-3.88427787524547	-0.815806641054568
PRELCSNAITM	V1P	A7N	-3.88427787524547	-0.815696952062576
PRELCSPAITM	V1P	A7P	-3.87972670698115	-0.839624722232606
PRELCSQAITM	V1P	A7Q	-3.88281465430628	-0.868250508935676
PRELCSRAITM	V1P	A7R	-3.88088925599749	-0.830010723689156
PRELCSSAITM	V1P	A7S	-1.99709514453623	-0.764560701116499
PRELCSTAITM	V1P	A7T	-3.88140561077622	-0.834778589499617
PRELCSVAITM	V1P	A7V	-3.54279006777309	-0.781055002940996
PRELCSYAITM	V1P	A7Y	-3.88284501327245	-0.847255020210524
PRELCTAAITM	V1P	S6T	-1.49696236041053	-0.723189476395206
PRELCVAAITM	V1P	S6V	-2.10312493073072	-0.821791132175954
PRELCWAAITM	V1P	S6W	-1.46046087217536	-0.723261300362642
PRELCYAAITM	V1P	S6Y	-1.74412289372324	-0.762930001306743
PRELESAAITM	V1P	C5E	-3.88196861883697	-0.848149850090654
PRELGSAAITM	V1P	C5G	-3.88355895031618	-0.840932927879791
PRELQSAAITM	V1P	C5Q	-3.88427787524547	-0.811132966992851
PRELRSAAITM	V1P	C5R	-3.88427787524547	-0.823572210754898
PRELWSAAITM	V1P	C5W	-3.88427787524547	-0.829002250524109
PRERCSAAITM	V1P	L4R	-3.88427787524547	-0.821446679423037
PRGLCSAAITM	V1P	E3G	-2.02524717261837	-0.767530555960368
PRHLCSAAITM	V1P	E3H	-2.91708784746297	-0.786054631247764
PRILCSAAITM	V1P	E3I	-3.88336480041934	-0.868459740811499
PRKLCSAAITM	V1P	E3K	-2.99439886259892	-0.838897342178103
PRLLCSAAITM	V1P	E3L	-3.5315199933447	-0.835015675942153
PRNLCSAAITM	V1P	E3N	-2.75510605620854	-0.815403686211887
PRPLCSAAITM	V1P	E3P	-3.88371168491341	-0.908901678072188
PRQLCSAAITM	V1P	E3Q	-1.48818593518417	-0.797419756375564
PRRLCSAAITM	V1P	E3R	-3.5891735557388	-0.858491510236221
PRSLCSAAITM	V1P	E3S	-1.90114113175126	-0.816734048680194
PRTLCSAAITM	V1P	E3T	-2.01866790157999	-0.786791689626683
PRVLCSAAITM	V1P	E3V	-3.88427787524547	-0.914208186012716
PRYLCSAAITM	V1P	E3Y	-3.86710281423635	-0.802720959126375
PSELCSAAITM	V1P	R2S	-0.834332662557805	-0.527410118269538
PTELCSAAITM	V1P	R2T	-1.4705909656923	-0.716554539460783
QAELCSAAITM	V1Q	R2A	-1.26364455355444	-0.525632976662846
QEELCSAAITM	V1Q	R2E	-1.06786431091369	-0.606382721915668
QGELCSAAITM	V1Q	R2G	-0.709775314906859	-0.541618622833887
QNELCSAAITM	V1Q	R2N	-1.60136430135725	-0.707784973822109
QPELCSAAITM	V1Q	R2P	-3.58835743493051	-0.790267232967558
QRALCSAAITM	V1Q	E3A	-3.08496279671697	-0.870346533634997
QRCLCSAAITM	V1Q	E3C	-3.59372585863689	-0.809600289128144
QREKCSAAITM	V1Q	L4K	-3.88350799007838	-0.825277443713867
QRELASAAITM	V1Q	C5A	-3.78148198097143	-0.823032838696445
QRELCAAAITM	V1Q	S6A	-1.63474337827417	-0.625827231144876
QRELCDAAITM	V1Q	S6D	-0.776278177774102	-0.532365004057619
QRELCGAAITM	V1Q	S6G	-1.82945825752389	-0.821976361020274
QRELCHAAITM	V1Q	S6H	-1.08038230611511	-0.546235904192507
QRELCLAAITM	V1Q	S6L	-2.40286888545576	-0.808031804170922
QRELCMAAITM	V1Q	S6M	-2.0455654383531	-0.743468926120333
QRELCPAAITM	V1Q	S6P	-3.88427787524547	-0.889566837716576
QRELCQAAITM	V1Q	S6Q	-1.15906529608951	-0.701039411068816
QRELCRAAITM	V1Q	S6R	-1.60245013747411	-0.71725391349129
QRELCSAAATM	V1Q	I9A	-3.88427787524547	-0.854458127966964
QRELCSAAETM	V1Q	I9E	-3.88378658808893	-0.842360337585529
QRELCSAAGTM	V1Q	I9G	-3.88396956204097	-0.809183213063822
QRELCSAAIAM	V1Q	T10A	-2.65161241357403	-0.822609851194021
QRELCSAAICM	V1Q	T10C	-2.9832858656879	-1.02572434194335
QRELCSAAIDM	V1Q	T10D	-3.7783732405506	-0.819892046131397
QRELCSAAIFM	V1Q	T10F	-3.88427787524547	-0.826258904422323
QRELCSAAIGM	V1Q	T10G	-1.48212438207171	-0.79405990827574
QRELCSAAIKM	V1Q	T10K	-3.24602429908135	-0.808139172233487
QRELCSAAILM	V1Q	T10L	-3.6511587509492	-0.778339349019601
QRELCSAAIMM	V1Q	T10M	-2.65402349492245	-0.844335136439156
QRELCSAAIPM	V1Q	T10P	-3.88427787524547	-0.774719062746354
QRELCSAAIRM	V1Q	T10R	-3.31593687232837	-0.818949065560518
QRELCSAAISM	V1Q	T10S	-1.49348329675989	-0.791489694418606
QRELCSAAITA	V1Q	M11A	-2.00524386676007	-0.770015697265185
QRELCSAAITE	V1Q	M11E	-1.21265294027649	-0.631908036631958
QRELCSAAITG	V1Q	M11G	-3.66526051864947	-0.810439166575448
QRELCSAAITK	V1Q	M11K	-2.30636793991922	-0.796448892849653
QRELCSAAITQ	V1Q	M11Q	-1.63157024765862	-0.84259955101606
QRELCSAAITR	V1Q	M11R	-1.73525647214557	-0.811844167576915
QRELCSAAITT	V1Q	M11T	-1.95644864849569	-0.730344675470529
QRELCSAAIVM	V1Q	T10V	-2.91329988082076	-0.810594759914712
QRELCSAAIWM	V1Q	T10W	-3.88220145556562	-0.815136278002196
QRELCSAAKTM	V1Q	I9K	-3.8833357005357	-0.801430002659745
QRELCSAARTM	V1Q	I9R	-3.85377639499949	-0.968373776943818
QRELCSAAVTM	V1Q	I9V	-3.88356541029129	-0.85492139256114
QRELCSAAWTM	V1Q	I9W	-3.88427787524547	-0.791513720243421
QRELCSADITM	V1Q	A8D	-3.88427787524547	-0.85197418180359
QRELCSAGITM	V1Q	A8G	-3.69856346320722	-0.790461600780381
QRELCSAHITM	V1Q	A8H	-3.88350761543657	-0.890511017333833
QRELCSALITM	V1Q	A8L	-3.88328036696353	-0.8625031788489
QRELCSANITM	V1Q	A8N	-3.88363993386468	-0.831460209825489
QRELCSAPITM	V1Q	A8P	-3.88401871525999	-0.857068216538543
QRELCSAQITM	V1Q	A8Q	-3.88346329936856	-0.835613935101919
QRELCSARITM	V1Q	A8R	-3.88180843673334	-0.867877223569457
QRELCSASITM	V1Q	A8S	-3.02699801893822	-0.812554305370973
QRELCSATITM	V1Q	A8T	-2.52095917474887	-0.759497167611136
QRELCSAVITM	V1Q	A8V	-3.58015120507862	-0.713767999100911
QRELCSAWITM	V1Q	A8W	-3.88427787524547	-0.868332077902989
QRELCSAYITM	V1Q	A8Y	-3.88427787524547	-0.830477125949609
QRELCSCAITM	V1Q	A7C	-3.13520173115952	-0.970588229351545
QRELCSKAITM	V1Q	A7K	-3.8839077852107	-0.862426230031811
QRELCSLAITM	V1Q	A7L	-3.88427787524547	-0.880165217626963
QRELCSNAITM	V1Q	A7N	-3.88231538269938	-0.835015176206921
QRELCSRAITM	V1Q	A7R	-3.88291402655562	-0.905813016642698
QRELCSTAITM	V1Q	A7T	-3.88427787524547	-0.790002472929258
QRELCSVAITM	V1Q	A7V	-3.83390747906631	-0.897252510166912
QRELESAAITM	V1Q	C5E	-3.88427787524547	-0.882174602601886
QRELGSAAITM	V1Q	C5G	-3.88427787524547	-0.828050456411248
QRELKSAAITM	V1Q	C5K	-3.88427787524547	-0.870346533634997
QRELLSAAITM	V1Q	C5L	-3.02842925404013	-0.798497668961179
QRELPSAAITM	V1Q	C5P	-3.88427787524547	-0.890391117569794
QRELRSAAITM	V1Q	C5R	-3.85758134158465	-0.848930818986394
QRELSSAAITM	V1Q	C5S	-3.88427787524547	-0.862909914175233
QRELTSAAITM	V1Q	C5T	-3.88346077407707	-0.864520008671665
QRERCSAAITM	V1Q	L4R	-3.88427787524547	-0.832994565727046
QRETCSAAITM	V1Q	L4T	-3.88427787524547	-1.03670000787487
QREWCSAAITM	V1Q	L4W	-3.88427787524547	-0.792064883160803
QRGLCSAAITM	V1Q	E3G	-3.05552832481545	-0.832238411839959
QRKLCSAAITM	V1Q	E3K	-3.88427787524547	-0.903189078370114
QRLLCSAAITM	V1Q	E3L	-3.88427787524547	-0.868212133611179
QRMLCSAAITM	V1Q	E3M	-3.88427787524547	-0.856970971144672
QRNLCSAAITM	V1Q	E3N	-3.45355786217558	-0.817130975476274
QRPLCSAAITM	V1Q	E3P	-3.88427787524547	-0.840022495887372
QRRLCSAAITM	V1Q	E3R	-3.88164676079627	-0.720269489552782
QRVLCSAAITM	V1Q	E3V	-3.88321979808089	-0.934786485305068
QRWLCSAAITM	V1Q	E3W	-3.88427787524547	-0.880478204582951
QWELCSAAITM	V1Q	R2W	-1.46802437156036	-0.712934268706641
RAELCSAAITM	V1R	R2A	-3.25956007425967	-0.804219162587364
RDELCSAAITM	V1R	R2D	-2.95527997438066	-0.7925249894833
REELCSAAITM	V1R	R2E	-1.78068221103376	-0.741725785764555
RGELCSAAITM	V1R	R2G	-1.85876071646697	-0.771274304573353
RHELCSAAITM	V1R	R2H	-2.98812573283207	-0.756382494788746
RKELCSAAITM	V1R	R2K	-2.01329967844894	-0.782694743347081
RLELCSAAITM	V1R	R2L	-2.95749719884902	-0.823447920925607
RNELCSAAITM	V1R	R2N	-3.19757266771178	-0.825797111946712
RPELCSAAITM	V1R	R2P	-3.88312441392847	-0.802711621633089
RQELCSAAITM	V1R	R2Q	-1.99890042475063	-0.921567929663566
RRALCSAAITM	V1R	E3A	-3.79646696818723	-0.91340514818197
RREACSAAITM	V1R	L4A	-3.88338674310724	-0.844472342614215
RREECSAAITM	V1R	L4E	-3.88379249029108	-0.858179511595823
RREGCSAAITM	V1R	L4G	-3.88404838315281	-0.841121020265299
RREKCSAAITM	V1R	L4K	-3.86297181477939	-0.875327004510704
RRELASAAITM	V1R	C5A	-3.88199612559515	-0.824339908378426
RRELCAAAITM	V1R	S6A	-2.50824570065854	-0.776543367957608
RRELCEAAITM	V1R	S6E	-1.43729280052502	-0.705884557041429
RRELCFAAITM	V1R	S6F	-3.8156442911966	-0.795243966068627
RRELCGAAITM	V1R	S6G	-3.11507351375314	-0.855646987357581
RRELCHAAITM	V1R	S6H	-2.13484804179935	-0.860176638790599
RRELCKAAITM	V1R	S6K	-2.93819555738321	-0.86620857542511
RRELCLAAITM	V1R	S6L	-3.69727976181428	-0.848020472942099
RRELCMAAITM	V1R	S6M	-3.6524443397087	-0.836173441278672
RRELCNAAITM	V1R	S6N	-1.97051228789603	-0.830854415604658
RRELCPAAITM	V1R	S6P	-3.88319374387797	-0.860009568652322
RRELCQAAITM	V1R	S6Q	-2.24591528822949	-0.775602606399012
RRELCRAAITM	V1R	S6R	-2.92458197274982	-0.812406175596152
RRELCSAAATM	V1R	I9A	-3.88330185601595	-0.831816785777848
RRELCSAACTM	V1R	I9C	-3.88427787524547	-0.846873740517193
RRELCSAAETM	V1R	I9E	-3.87387206568805	-0.848377744190105
RRELCSAAFTM	V1R	I9F	-3.88335737996774	-0.856680606147397
RRELCSAAGTM	V1R	I9G	-3.88403205401335	-0.865250711773725
RRELCSAAIAM	V1R	T10A	-3.5803026938	-0.858978393688518
RRELCSAAICM	V1R	T10C	-3.63169431331325	-0.837919356528475
RRELCSAAIDM	V1R	T10D	-3.88427787524547	-0.792676409082891
RRELCSAAIEM	V1R	T10E	-3.10168892557077	-0.829178081539961
RRELCSAAIFM	V1R	T10F	-3.88427787524547	-0.928232548146108
RRELCSAAIGM	V1R	T10G	-3.36522482153365	-0.830948820931933
RRELCSAAIHM	V1R	T10H	-3.88427787524547	-0.9578729421361
RRELCSAAIKM	V1R	T10K	-3.88427787524547	-0.788515158204603
RRELCSAAILM	V1R	T10L	-3.88359456877269	-0.858356606926911
RRELCSAAIMM	V1R	T10M	-3.8707254180148	-0.786879825195067
RRELCSAAIPM	V1R	T10P	-3.87789959259726	-0.836033500966637
RRELCSAAIQM	V1R	T10Q	-3.29798475868175	-0.815481621860174
RRELCSAAIRM	V1R	T10R	-3.88166312027149	-0.822504999493494
RRELCSAAISM	V1R	T10S	-2.98256319351596	-0.84261159780188
RRELCSAAITA	V1R	M11A	-3.42522607328572	-0.801545982377338
RRELCSAAITD	V1R	M11D	-3.76983448556836	-0.883618882994048
RRELCSAAITE	V1R	M11E	-1.83208714619331	-0.723499751678064
RRELCSAAITG	V1R	M11G	-3.88342571562195	-0.862027283390801
RRELCSAAITH	V1R	M11H	-2.91017859105789	-0.828353453238579
RRELCSAAITI	V1R	M11I	-3.60881970147167	-0.879770719315204
RRELCSAAITK	V1R	M11K	-3.74571863009499	-0.79514267440821
RRELCSAAITL	V1R	M11L	-3.56268286926567	-0.810768096189599
RRELCSAAITN	V1R	M11N	-3.71406644918516	-0.917024293829293
RRELCSAAITP	V1R	M11P	-3.78764820849106	-0.796263093275933
RRELCSAAITQ	V1R	M11Q	-2.86822380326055	-0.560244942325577
RRELCSAAITR	V1R	M11R	-3.39196139145586	-0.846969830711536
RRELCSAAITS	V1R	M11S	-3.79376841119033	-0.826386712578648
RRELCSAAITT	V1R	M11T	-3.49128176423917	-0.634510153666285
RRELCSAAITV	V1R	M11V	-3.19585959176007	-0.780340146801955
RRELCSAAITW	V1R	M11W	-3.24883556506459	-0.855165582418435
RRELCSAAIVM	V1R	T10V	-3.84686304365512	-0.818725863530615
RRELCSAAIWM	V1R	T10W	-3.88354261624627	-0.858462598791992
RRELCSAAIYM	V1R	T10Y	-3.88427787524547	-0.823515255411162
RRELCSAAKTM	V1R	I9K	-3.88089770806446	-0.827332144934846
RRELCSAALTM	V1R	I9L	-3.35899251455176	-0.956429247177278
RRELCSAAMTM	V1R	I9M	-3.80332289250642	-0.799087018844329
RRELCSAANTM	V1R	I9N	-3.88427787524547	-0.771940059364239
RRELCSAAPTM	V1R	I9P	-3.88427787524547	-0.736733553684662
RRELCSAAQTM	V1R	I9Q	-3.88395185134238	-0.847639068123835
RRELCSAARTM	V1R	I9R	-3.88334106566547	-0.805559061555462
RRELCSAASTM	V1R	I9S	-3.88427787524547	-0.817259299720078
RRELCSAATTM	V1R	I9T	-3.88427787524547	-0.884833383732479
RRELCSAAVTM	V1R	I9V	-3.52628589714141	-0.827446870683401
RRELCSAAWTM	V1R	I9W	-3.88427787524547	-0.782670201917791
RRELCSAAYTM	V1R	I9Y	-3.88427787524547	-0.739261097946008
RRELCSADITM	V1R	A8D	-3.8828092432437	-0.849332597589042
RRELCSAEITM	V1R	A8E	-3.88427787524547	-0.940539050073686
RRELCSAFITM	V1R	A8F	-3.88372005026474	-0.790562391889495
RRELCSAGITM	V1R	A8G	-3.61343451043537	-0.789950632833586
RRELCSAHITM	V1R	A8H	-3.87207002807504	-0.836907515650402
RRELCSAIITM	V1R	A8I	-3.88192055797516	-0.799081975201654
RRELCSAKITM	V1R	A8K	-3.82915104839268	-0.796448892849653
RRELCSALITM	V1R	A8L	-3.8840345805504	-0.865788342130644
RRELCSAMITM	V1R	A8M	-3.88427787524547	-0.897103884422833
RRELCSANITM	V1R	A8N	-3.88427787524547	-0.857573742221081
RRELCSAPITM	V1R	A8P	-3.87897482865408	-0.849058848715992
RRELCSAQITM	V1R	A8Q	-3.88397826953531	-0.808883381083332
RRELCSARITM	V1R	A8R	-3.88326497988301	-0.840997030392246
RRELCSASITM	V1R	A8S	-3.85839446781204	-0.809785803626946
RRELCSATITM	V1R	A8T	-3.81056097260531	-0.86202213194653
RRELCSAVITM	V1R	A8V	-3.8840763526483	-0.861617187524159
RRELCSAWITM	V1R	A8W	-3.8832230825527	-0.83553683547832
RRELCSAYITM	V1R	A8Y	-3.88427787524547	-0.773267614153921
RRELCSCAITM	V1R	A7C	-3.88427787524547	-0.822618210365081
RRELCSFAITM	V1R	A7F	-3.8833651961935	-0.827153342770053
RRELCSGAITM	V1R	A7G	-3.88333829022594	-0.812258246185788
RRELCSHAITM	V1R	A7H	-3.88389136754312	-0.862611745592401
RRELCSIAITM	V1R	A7I	-3.88427787524547	-0.852363606376588
RRELCSKAITM	V1R	A7K	-3.88427787524547	-0.853442503627622
RRELCSLAITM	V1R	A7L	-3.87911449204836	-0.822848758167681
RRELCSNAITM	V1R	A7N	-3.88427787524547	-0.858579816743674
RRELCSPAITM	V1R	A7P	-3.86731739397294	-0.856048073275388
RRELCSQAITM	V1R	A7Q	-3.88117882983403	-0.865432517148964
RRELCSRAITM	V1R	A7R	-3.88328103091537	-0.807687586294979
RRELCSSAITM	V1R	A7S	-3.88154493046503	-0.845958662906137
RRELCSTAITM	V1R	A7T	-3.88427787524547	-0.878935302179231
RRELCSVAITM	V1R	A7V	-3.88427787524547	-0.991447185223957
RRELCSWAITM	V1R	A7W	-3.88427787524547	-0.847380452854659
RRELCTAAITM	V1R	S6T	-3.64206398994916	-0.82298551034342
RRELCVAAITM	V1R	S6V	-3.84029331944995	-0.853442503627622
RRELDSAAITM	V1R	C5D	-3.88427787524547	-0.887870926023254
RRELESAAITM	V1R	C5E	-3.88427787524547	-0.813381444037635
RRELGSAAITM	V1R	C5G	-3.85936690327014	-0.841165265985229
RRELISAAITM	V1R	C5I	-3.88427787524547	-0.88401765507318
RRELLSAAITM	V1R	C5L	-3.88427787524547	-0.831903830631679
RRELMSAAITM	V1R	C5M	-3.88137723901907	-0.868212133611179
RRELNSAAITM	V1R	C5N	-3.88368501254352	-0.833636955297744
RRELPSAAITM	V1R	C5P	-3.88371309651879	-0.841209995586175
RRELQSAAITM	V1R	C5Q	-3.88427787524547	-1.01134391532223
RRELRSAAITM	V1R	C5R	-3.88302687711985	-0.840117369087656
RRELSSAAITM	V1R	C5S	-3.88427787524547	-0.850084030382541
RRELTSAAITM	V1R	C5T	-3.76185231523278	-0.849067109539586
RRELVSAAITM	V1R	C5V	-3.88323920371809	-0.88835174254418
RRELWSAAITM	V1R	C5W	-3.88427787524547	-0.818108552171108
RRENCSAAITM	V1R	L4N	-3.88427787524547	-0.736072886274927
RRERCSAAITM	V1R	L4R	-3.88297218765766	-0.836637943177168
RRESCSAAITM	V1R	L4S	-3.88427787524547	-0.753516259384016
RRETCSAAITM	V1R	L4T	-3.88427787524547	-0.869957646748455
RREVCSAAITM	V1R	L4V	-3.88427787524547	-0.868212133611179
RREWCSAAITM	V1R	L4W	-3.84838622719253	-0.909709126063366
RRGLCSAAITM	V1R	E3G	-3.85347448633313	-0.851540422063353
RRKLCSAAITM	V1R	E3K	-2.86588540855358	-0.78590303576673
RRLLCSAAITM	V1R	E3L	-3.88122065380738	-0.870096270901262
RRNLCSAAITM	V1R	E3N	-3.88427787524547	-0.790681398533731
RRQLCSAAITM	V1R	E3Q	-3.51770029660806	-0.929566194280251
RRRLCSAAITM	V1R	E3R	-3.75636044115412	-0.855542252710919
RRVLCSAAITM	V1R	E3V	-3.88427787524547	-0.822028008135487
RSELCSAAITM	V1R	R2S	-1.94476124301418	-0.778612232296008
RTELCSAAITM	V1R	R2T	-3.034713838859	-0.77745922457169
RVELCSAAITM	V1R	R2V	-3.6686603679824	-0.765894735828656
RWELCSAAITM	V1R	R2W	-2.71856544610442	-0.815303274703528
RYELCSAAITM	V1R	R2Y	-2.89547214082085	-0.953386071473175
SAELCSAAITM	V1S	R2A	-1.31450199971731	-0.654647885538192
SEELCSAAITM	V1S	R2E	-1.80799744156661	-0.770471547853113
SFELCSAAITM	V1S	R2F	-1.79604765940087	-0.714625439718725
SGELCSAAITM	V1S	R2G	-1.04022725811251	-0.543171266921483
SHELCSAAITM	V1S	R2H	-2.23604030747812	-0.790895831632634
SKELCSAAITM	V1S	R2K	-1.70814707756276	-0.74595810642405
SLELCSAAITM	V1S	R2L	-1.97293600247624	-0.784445070172261
SPELCSAAITM	V1S	R2P	-3.45317734948656	-0.812103594599098
SQELCSAAITM	V1S	R2Q	-1.62368399465682	-0.700942778100376
SRDLCSAAITM	V1S	E3D	-1.73090034216059	-0.755813447863515
SREACSAAITM	V1S	L4A	-3.88427787524547	-0.722095251913588
SREFCSAAITM	V1S	L4F	-3.88210172083457	-0.813551599767634
SREGCSAAITM	V1S	L4G	-3.88427787524547	-0.826538942983135
SREKCSAAITM	V1S	L4K	-3.88427787524547	-0.90734969216081
SRELASAAITM	V1S	C5A	-3.8737892899922	-0.792564933550149
SRELCAAAITM	V1S	S6A	-1.63564862176969	-0.75020570585553
SRELCCAAITM	V1S	S6C	-3.03661243549198	-0.827160272605246
SRELCDAAITM	V1S	S6D	-1.28813363166374	-0.594335119219767
SRELCFAAITM	V1S	S6F	-3.13668140754835	-0.79618630533065
SRELCGAAITM	V1S	S6G	-1.93542478221906	-0.777180123961792
SRELCHAAITM	V1S	S6H	-2.70346188784573	-0.738426153568154
SRELCIAAITM	V1S	S6I	-3.57796916732284	-0.884910183083754
SRELCKAAITM	V1S	S6K	-1.5171752577777	-0.69915156655204
SRELCLAAITM	V1S	S6L	-2.94403602626826	-0.858698973487514
SRELCMAAITM	V1S	S6M	-2.26364808742621	-0.812730770347484
SRELCNAAITM	V1S	S6N	-1.35894369228837	-0.72972925946996
SRELCPAAITM	V1S	S6P	-3.88354549476251	-0.831527564140069
SRELCQAAITM	V1S	S6Q	-1.58114897643619	-0.868212133611179
SRELCRAAITM	V1S	S6R	-1.91863590829192	-0.759925147575239
SRELCSAAETM	V1S	I9E	-3.86802360738337	-0.842799950794772
SRELCSAAGTM	V1S	I9G	-3.85514648817853	-0.842233938628152
SRELCSAAHTM	V1S	I9H	-3.88427787524547	-0.764992247302903
SRELCSAAIAM	V1S	T10A	-2.50154492804907	-0.795837315949526
SRELCSAAICM	V1S	T10C	-2.78556039500437	-0.827031326300974
SRELCSAAIDM	V1S	T10D	-3.88001152586274	-0.901065146368387
SRELCSAAIEM	V1S	T10E	-1.72420025405448	-0.789941909696986
SRELCSAAIFM	V1S	T10F	-3.88278848898945	-0.880716424127858
SRELCSAAIGM	V1S	T10G	-2.03139183964643	-0.775746141891054
SRELCSAAIHM	V1S	T10H	-3.88350761543657	-0.837453996641024
SRELCSAAIIM	V1S	T10I	-3.4173594636805	-0.785606149208012
SRELCSAAIKM	V1S	T10K	-3.58335334668574	-0.82246179367058
SRELCSAAILM	V1S	T10L	-3.65186856800612	-0.832760515393895
SRELCSAAIMM	V1S	T10M	-2.8665216394318	-0.751833291572106
SRELCSAAINM	V1S	T10N	-3.42764029182166	-0.773493502811532
SRELCSAAIPM	V1S	T10P	-3.88343335505217	-0.8486131897801
SRELCSAAIRM	V1S	T10R	-3.62184851357749	-0.774838899676819
SRELCSAAISM	V1S	T10S	-1.88766991086529	-0.750466895144923
SRELCSAAITA	V1S	M11A	-2.83393457413746	-0.822773171324092
SRELCSAAITE	V1S	M11E	-1.36835381636761	-0.725496212463887
SRELCSAAITF	V1S	M11F	-1.98507444693371	-0.825777796765785
SRELCSAAITG	V1S	M11G	-3.85825962705465	-0.821576552513607
SRELCSAAITK	V1S	M11K	-2.63563570339464	-0.764786926456106
SRELCSAAITL	V1S	M11L	-2.11988338255474	-0.784117039729768
SRELCSAAITN	V1S	M11N	-2.34315556133646	-0.850491486520681
SRELCSAAITR	V1S	M11R	-2.54949778399623	-0.781130685684663
SRELCSAAITS	V1S	M11S	-2.49676939946457	-0.897117064756763
SRELCSAAITT	V1S	M11T	-2.24737583282337	-0.745143188380415
SRELCSAAITV	V1S	M11V	-2.38931814216112	-0.808929085750412
SRELCSAAITW	V1S	M11W	-2.13317121038251	-0.783060359833483
SRELCSAAITY	V1S	M11Y	-1.89713472682968	-0.710338039388376
SRELCSAAIVM	V1S	T10V	-3.05174567665769	-0.789361710036934
SRELCSAAIWM	V1S	T10W	-3.88130792030991	-0.992884008511502
SRELCSAAKTM	V1S	I9K	-3.88192483197073	-0.836813474204975
SRELCSAALTM	V1S	I9L	-2.12137949385026	-0.793648648016962
SRELCSAAMTM	V1S	I9M	-2.29698000859108	-0.789875493165206
SRELCSAANTM	V1S	I9N	-3.88158418765582	-0.799260197650962
SRELCSAAPTM	V1S	I9P	-3.88427787524547	-0.836126894585012
SRELCSAAQTM	V1S	I9Q	-3.88427787524547	-0.844289780345858
SRELCSAARTM	V1S	I9R	-3.88400822665824	-0.837870250738822
SRELCSAASTM	V1S	I9S	-3.88427787524547	-0.826017028302819
SRELCSAATTM	V1S	I9T	-3.88236880706826	-0.785799133668891
SRELCSAAVTM	V1S	I9V	-2.26011882399956	-0.819151668126831
SRELCSAAWTM	V1S	I9W	-3.88427787524547	-0.851686212201439
SRELCSACITM	V1S	A8C	-3.55975845586399	-0.812976507978288
SRELCSADITM	V1S	A8D	-3.88306060057345	-0.836162261827563
SRELCSAEITM	V1S	A8E	-3.8837281720223	-0.83451066619222
SRELCSAFITM	V1S	A8F	-3.88364527829756	-0.900983944657154
SRELCSAGITM	V1S	A8G	-3.86455776012606	-0.844542479285984
SRELCSAHITM	V1S	A8H	-3.88397646987922	-0.831155408002289
SRELCSAIITM	V1S	A8I	-3.88427787524547	-0.797518428976048
SRELCSAKITM	V1S	A8K	-3.88309862121807	-0.843407266335859
SRELCSALITM	V1S	A8L	-3.88337904672067	-0.830353055943658
SRELCSAMITM	V1S	A8M	-3.8744002406224	-0.852202675194109
SRELCSANITM	V1S	A8N	-3.88395750762256	-0.882566674485245
SRELCSAPITM	V1S	A8P	-3.8756415613393	-0.841470083312526
SRELCSAQITM	V1S	A8Q	-3.88362334465347	-0.833346236353693
SRELCSARITM	V1S	A8R	-3.8841293547763	-0.811186671044189
SRELCSASITM	V1S	A8S	-2.85053809019417	-0.785808181237176
SRELCSATITM	V1S	A8T	-2.84811525121293	-0.817502118362431
SRELCSAVITM	V1S	A8V	-3.65080586306726	-0.842753305760411
SRELCSAWITM	V1S	A8W	-3.88406968521357	-0.839717651132092
SRELCSAYITM	V1S	A8Y	-3.88362138472192	-0.813474923010663
SRELCSCAITM	V1S	A7C	-3.67463101103587	-0.803777043687894
SRELCSDAITM	V1S	A7D	-3.88427787524547	-0.832630198508409
SRELCSFAITM	V1S	A7F	-3.88365456165189	-0.821187442254188
SRELCSGAITM	V1S	A7G	-3.8713590687058	-0.867639188695958
SRELCSHAITM	V1S	A7H	-3.87841551217091	-0.845242637936285
SRELCSIAITM	V1S	A7I	-3.88330185601595	-0.842902978627763
SRELCSKAITM	V1S	A7K	-3.8736843125182	-0.86266969713854
SRELCSLAITM	V1S	A7L	-3.883608893733	-0.81729434381482
SRELCSMAITM	V1S	A7M	-3.88309862121807	-0.869881289476705
SRELCSNAITM	V1S	A7N	-3.88427787524547	-0.851496633513717
SRELCSPAITM	V1S	A7P	-3.88386390675745	-0.824189671624964
SRELCSQAITM	V1S	A7Q	-3.88427787524547	-0.903130780457051
SRELCSRAITM	V1S	A7R	-3.88214878226845	-0.827828500734466
SRELCSSAITM	V1S	A7S	-3.16040129594855	-0.820981551198772
SRELCSTAITM	V1S	A7T	-3.88427787524547	-0.881928109023887
SRELCSWAITM	V1S	A7W	-3.88427787524547	-0.833027511540107
SRELCSYAITM	V1S	A7Y	-3.88405838913816	-0.870806575076762
SRELCTAAITM	V1S	S6T	-2.2199435564811	-0.781460301917932
SRELCVAAITM	V1S	S6V	-3.22768729066528	-0.823104981238777
SRELCWAAITM	V1S	S6W	-3.0196453505755	-0.793006077257059
SRELCYAAITM	V1S	S6Y	-3.52250131218515	-0.765603662125993
SRELFSAAITM	V1S	C5F	-3.88122065380738	-0.790412765474558
SRELGSAAITM	V1S	C5G	-3.88355666145186	-0.875406507011791
SRELLSAAITM	V1S	C5L	-3.44662553754354	-0.867239266710808
SRELNSAAITM	V1S	C5N	-3.88196861883697	-0.946866016875342
SRELRSAAITM	V1S	C5R	-3.86318428000029	-0.856933482693608
SRELSSAAITM	V1S	C5S	-3.88427787524547	-0.885143223659573
SRELVSAAITM	V1S	C5V	-3.88427787524547	-0.961907112300132
SRERCSAAITM	V1S	L4R	-3.88427787524547	-0.881860958456978
SREVCSAAITM	V1S	L4V	-3.80049441949045	-0.749869297184371
SREWCSAAITM	V1S	L4W	-3.62392303451544	-1.06109988708347
SRFLCSAAITM	V1S	E3F	-3.86474132451352	-0.850306881193953
SRILCSAAITM	V1S	E3I	-3.88427787524547	-0.917919494206607
SRKLCSAAITM	V1S	E3K	-3.88312267573522	-0.954572943141518
SRLLCSAAITM	V1S	E3L	-3.88266091568749	-0.838232796570241
SRNLCSAAITM	V1S	E3N	-3.5996385540522	-0.793698742576181
SRPLCSAAITM	V1S	E3P	-3.88389136754312	-0.853517106242707
SRQLCSAAITM	V1S	E3Q	-2.90566172782121	-0.801589813147664
SRRLCSAAITM	V1S	E3R	-3.88427787524547	-0.83368427356515
SRSLCSAAITM	V1S	E3S	-3.01211993710201	-0.811193242916776
SRTLCSAAITM	V1S	E3T	-3.86164818657045	-0.800354709303694
SRVLCSAAITM	V1S	E3V	-3.85898600548559	-0.815136278002196
SRWLCSAAITM	V1S	E3W	-3.88427787524547	-1.00761177880756
SSELCSAAITM	V1S	R2S	-1.68023244258598	-0.836656154053038
STELCSAAITM	V1S	R2T	-3.089601168999	-0.832013368108314
SVELCSAAITM	V1S	R2V	-2.92262110361896	-0.822529415249267
SYELCSAAITM	V1S	R2Y	-1.64660644001242	-0.74977575401176
TAELCSAAITM	V1T	R2A	0.169036304852104	-0.0173916980968327
TGELCSAAITM	V1T	R2G	0.0542321756353239	-0.0026519688303575
THELCSAAITM	V1T	R2H	-0.399973086656673	-0.344526034813571
TLELCSAAITM	V1T	R2L	-1.25420301368696	-0.522048096387391
TPELCSAAITM	V1T	R2P	-2.11065860199819	-0.852773656579393
TRALCSAAITM	V1T	E3A	-1.44505456234951	-0.7704316483752
TREGCSAAITM	V1T	L4G	-3.88104829089477	-0.799477708184208
TRELASAAITM	V1T	C5A	-2.6559134132256	-0.85691639019555
TRELCAAAITM	V1T	S6A	-0.277588073206705	-0.274423154248096
TRELCCAAITM	V1T	S6C	-1.70732514775234	-0.652116663595524
TRELCDAAITM	V1T	S6D	0.0332684154753879	-0.0428980175575787
TRELCFAAITM	V1T	S6F	-1.76486477322858	-0.705564260343784
TRELCGAAITM	V1T	S6G	-0.295766391967516	-0.395457627900537
TRELCHAAITM	V1T	S6H	-0.122652050930503	-0.0597719437358923
TRELCKAAITM	V1T	S6K	-0.268826235015804	-0.311682648143328
TRELCLAAITM	V1T	S6L	-1.13110019585928	-0.649871718615442
TRELCNAAITM	V1T	S6N	-0.0268031705130189	-0.256393907059354
TRELCPAAITM	V1T	S6P	-3.8719573854161	-0.850335812939549
TRELCRAAITM	V1T	S6R	-0.234132392611961	-0.364513483256673
TRELCSAAGTM	V1T	I9G	-3.88427787524547	-0.827371277213975
TRELCSAAIAM	V1T	T10A	-0.495486287331957	-0.496624720289943
TRELCSAAICM	V1T	T10C	-1.49277753949006	-0.670276777331445
TRELCSAAIDM	V1T	T10D	-1.54557416002689	-0.880478204582951
TRELCSAAIEM	V1T	T10E	-0.805015442044934	-0.324578276087755
TRELCSAAIFM	V1T	T10F	-3.86605637732608	-0.826017028302819
TRELCSAAIGM	V1T	T10G	-0.712476367168865	-0.381322416403549
TRELCSAAIHM	V1T	T10H	-1.98408080013001	-0.652577388462397
TRELCSAAIIM	V1T	T10I	-1.79241765284744	-0.674793173735378
TRELCSAAILM	V1T	T10L	-1.82385852192332	-0.741725785764555
TRELCSAAIMM	V1T	T10M	-1.32841096641479	-0.67459737998862
TRELCSAAIPM	V1T	T10P	-3.8815395848849	-0.844793074356357
TRELCSAAIQM	V1T	T10Q	-3.46558815417892	-0.615478524758342
TRELCSAAIRM	V1T	T10R	-1.7201586113978	-0.752408484284247
TRELCSAAISM	V1T	T10S	-0.399180757888429	-0.334761315515864
TRELCSAAITG	V1T	M11G	-1.7788918013672	-0.917599677396272
TRELCSAAITL	V1T	M11L	-0.921309627909981	-0.474093516928195
TRELCSAAITP	V1T	M11P	-3.88427787524547	-0.822773171324092
TRELCSAAITR	V1T	M11R	-0.557600694141551	-0.489637961511942
TRELCSAAITT	V1T	M11T	-0.632585261058208	-0.569717784600107
TRELCSAAITV	V1T	M11V	-1.03151206640025	-0.504866835150952
TRELCSAAIVM	V1T	T10V	-1.27504404114688	-0.633504832261516
TRELCSAAIWM	V1T	T10W	-3.48740502323044	-0.909072649423813
TRELCSAAIYM	V1T	T10Y	-3.26924129338523	-0.873321221328636
TRELCSAAKTM	V1T	I9K	-3.87535553968614	-0.850667770692397
TRELCSAARTM	V1T	I9R	-3.88340017763907	-0.869957646748455
TRELCSAAVTM	V1T	I9V	-0.659030934055604	-0.465694475027854
TRELCSAAWTM	V1T	I9W	-3.88427787524547	-0.846139544819428
TRELCSACITM	V1T	A8C	-1.96313773643179	-0.727944992598112
TRELCSADITM	V1T	A8D	-3.883234419349	-0.765634445726368
TRELCSAFITM	V1T	A8F	-3.88427787524547	-0.871659776041314
TRELCSAGITM	V1T	A8G	-1.58234823212378	-0.823144599389596
TRELCSAHITM	V1T	A8H	-3.84053530856423	-0.822744526860909
TRELCSAIITM	V1T	A8I	-2.82361450552061	-0.81335338968298
TRELCSAKITM	V1T	A8K	-3.88384926050852	-0.830526874436177
TRELCSALITM	V1T	A8L	-3.57223921005358	-0.803054620988214
TRELCSAMITM	V1T	A8M	-2.19182005505878	-0.773042643928288
TRELCSANITM	V1T	A8N	-3.48745546288902	-0.82369408602338
TRELCSAPITM	V1T	A8P	-3.88209048573883	-0.811737582018951
TRELCSAQITM	V1T	A8Q	-3.88189349008963	-0.855948378295851
TRELCSARITM	V1T	A8R	-3.88348300499806	-0.853397359892872
TRELCSASITM	V1T	A8S	-1.33842208250644	-0.638797037714759
TRELCSATITM	V1T	A8T	-1.39311218347288	-0.637566204592679
TRELCSAVITM	V1T	A8V	-1.51821971015754	-0.775985163078121
TRELCSAWITM	V1T	A8W	-3.88427787524547	-0.826791225369179
TRELCSAYITM	V1T	A8Y	-3.88355346627487	-0.844484229351392
TRELCSCAITM	V1T	A7C	-2.25047313614807	-0.836577794812084
TRELCSDAITM	V1T	A7D	-3.88345739871456	-0.902532718403826
TRELCSFAITM	V1T	A7F	-3.71425617344055	-0.829185730482308
TRELCSGAITM	V1T	A7G	-1.63860086850292	-0.794765174979275
TRELCSHAITM	V1T	A7H	-3.43612731617036	-0.846790157338185
TRELCSIAITM	V1T	A7I	-3.73439198754034	-0.90993589543988
TRELCSLAITM	V1T	A7L	-3.71454795756244	-0.82823803371319
TRELCSNAITM	V1T	A7N	-2.87364779007769	-0.730192617735054
TRELCSPAITM	V1T	A7P	-3.88338548289238	-0.816621162949258
TRELCSQAITM	V1T	A7Q	-3.63660639348453	-0.82758163199509
TRELCSRAITM	V1T	A7R	-3.86510751250335	-0.837866276678707
TRELCSSAITM	V1T	A7S	-1.36470586906234	-0.757455431515907
TRELCSTAITM	V1T	A7T	-2.70052253816266	-0.828016325487285
TRELCSVAITM	V1T	A7V	-2.33691380561071	-0.793229919291501
TRELCSYAITM	V1T	A7Y	-3.21923136103204	-0.791799705084964
TRELCTAAITM	V1T	S6T	-0.694936379733528	-0.511730926668068
TRELCVAAITM	V1T	S6V	-1.55457394792562	-0.687235639124557
TRELCYAAITM	V1T	S6Y	-1.05622163396177	-0.509441428387496
TRELFSAAITM	V1T	C5F	-3.88427787524547	-0.876445110608692
TRELGSAAITM	V1T	C5G	-3.02208756819456	-0.943670135008311
TRGLCSAAITM	V1T	E3G	-1.50955542876764	-0.67539001092841
TRHLCSAAITM	V1T	E3H	-2.01935199287375	-0.749175414136721
TRKLCSAAITM	V1T	E3K	-2.02382043008318	-0.775409408951595
TRNLCSAAITM	V1T	E3N	-1.6882936149947	-0.74892502205783
TRPLCSAAITM	V1T	E3P	-3.88427787524547	-0.825175703250398
TRQLCSAAITM	V1T	E3Q	-0.885845977426682	-0.607577286432385
TRTLCSAAITM	V1T	E3T	-2.64727876027701	-0.741800326805744
TTELCSAAITM	V1T	R2T	-0.413872995813734	-0.467622504635685
TVELCSAAITM	V1T	R2V	-1.44425870627793	-0.637169917069373
VAALCSAAITM	R2A	E3A	-0.0333137663692784	-0.0046099635124586
VADLCSAAITM	R2A	E3D	-0.262672100572098	0.001303286723603
VAEACSAAITM	R2A	L4A	0.0933253233918592	-0.122955640104074
VAECCSAAITM	R2A	L4C	-0.202308466250066	-0.089222327542519
VAEDCSAAITM	R2A	L4D	-3.28307868462325	-0.861826646463059
VAEECSAAITM	R2A	L4E	-3.22777609471554	-0.791207604110986
VAEFCSAAITM	R2A	L4F	-0.631065255425932	-0.467480666480345
VAEGCSAAITM	R2A	L4G	-1.4645933157784	-0.714296082155852
VAEHCSAAITM	R2A	L4H	-0.452044411971641	-0.467535386928186
VAEICSAAITM	R2A	L4I	0.0521730268490392	-0.140485573938258
VAEKCSAAITM	R2A	L4K	-3.2312582097357	-0.813344246016512
VAELASAAITM	R2A	C5A	-0.117785234666596	-0.0341215747836901
VAELCAAAITM	R2A	S6A	-0.0380962208381295	0.001991099249792
VAELCDAAITM	R2A	S6D	0.243728734705159	0.0002005338496361
VAELCEAAITM	R2A	S6E	-0.265843544551273	0.0120315016043882
VAELCGAAITM	R2A	S6G	0.0215506863289545	0.0024674580891782
VAELCHAAITM	R2A	S6H	-0.181636910546261	0.0004085212228679
VAELCKAAITM	R2A	S6K	-0.318506594095297	0.0085502397387283
VAELCLAAITM	R2A	S6L	0.111238995592644	-0.0005886951013024
VAELCMAAITM	R2A	S6M	0.0991671323219681	0.006997474209171
VAELCNAAITM	R2A	S6N	-0.0642810665450355	0.0092884116804199
VAELCPAAITM	R2A	S6P	-0.924791336064223	-0.693950215316695
VAELCQAAITM	R2A	S6Q	-0.137587837872973	-5.77804307430041e-05
VAELCRAAITM	R2A	S6R	-0.0669456416642582	0.0009579138804737
VAELCSAAATM	R2A	I9A	-0.43751305132808	-0.593344379212633
VAELCSAACTM	R2A	I9C	0.068057287306214	-0.0340642239895927
VAELCSAADTM	R2A	I9D	-3.72813161844344	-0.835419582644794
VAELCSAAETM	R2A	I9E	-2.8449951535265	-0.706235818203824
VAELCSAAFTM	R2A	I9F	-1.6877879449973	-0.703164412075404
VAELCSAAGTM	R2A	I9G	-2.87618478439448	-0.796688217176899
VAELCSAAHTM	R2A	I9H	-1.23786516793261	-0.666332386720464
VAELCSAAIAM	R2A	T10A	-0.0231211305910857	0.000915243279647
VAELCSAAICM	R2A	T10C	-0.45297378281688	-0.0026831475334064
VAELCSAAIEM	R2A	T10E	-0.0822846036738323	0.0033433850343879
VAELCSAAIFM	R2A	T10F	-1.39337870730387	-0.695217565397902
VAELCSAAIGM	R2A	T10G	-0.00504686212611283	0.000255622352166
VAELCSAAIHM	R2A	T10H	-0.31859974288346	-0.301637415379354
VAELCSAAIIM	R2A	T10I	-0.172126152133459	-0.0082229121771401
VAELCSAAILM	R2A	T10L	-0.012756821729857	-0.0310097245598896
VAELCSAAIMM	R2A	T10M	-2.54313740391814	-0.0200250904491836
VAELCSAAIPM	R2A	T10P	-1.39254961039927	-0.725926960779293
VAELCSAAIQM	R2A	T10Q	-0.208900749898987	0.0002731792301186
VAELCSAAIRM	R2A	T10R	-0.23055675956872	-0.119635606964689
VAELCSAAISM	R2A	T10S	-0.00643845775828744	0.0019673579061268
VAELCSAAITA	R2A	M11A	-0.0959177708175218	-0.0043871620387335
VAELCSAAITC	R2A	M11C	-0.00892490661967615	-0.000957755303914
VAELCSAAITD	R2A	M11D	-0.162203385925813	-0.0082915909217576
VAELCSAAITE	R2A	M11E	0.0931295417618623	-0.002367271116851
VAELCSAAITF	R2A	M11F	-0.246609780437939	-0.0020147245303354
VAELCSAAITG	R2A	M11G	-0.203599413399666	-0.121926137429908
VAELCSAAITH	R2A	M11H	-0.0949215682819213	-0.0091628525805691
VAELCSAAITI	R2A	M11I	0.146221136270987	-0.0007621256054735
VAELCSAAITK	R2A	M11K	-0.259912441066892	0.0008768959650905
VAELCSAAITL	R2A	M11L	0.0184563027166584	-6.92511411537478e-06
VAELCSAAITN	R2A	M11N	-0.10150432083848	-0.0027119974273487
VAELCSAAITP	R2A	M11P	-2.22780509089907	-0.760979905247186
VAELCSAAITQ	R2A	M11Q	0.102901420427454	0.0033231450291868
VAELCSAAITR	R2A	M11R	0.0177238996450866	-0.0058255502757497
VAELCSAAITS	R2A	M11S	-0.0274385973295459	-0.0037385333349244
VAELCSAAITT	R2A	M11T	-0.131533570955188	-0.0005184103162184
VAELCSAAITV	R2A	M11V	-0.168586603925409	-0.0010035575523706
VAELCSAAITW	R2A	M11W	-0.180419933279665	-0.0021937135032575
VAELCSAAITY	R2A	M11Y	0.242021836905591	0.013154676966954
VAELCSAAIVM	R2A	T10V	-0.103651567400087	-0.0001887452324168
VAELCSAAIYM	R2A	T10Y	-0.354932520537642	-0.529390632954617
VAELCSAAKTM	R2A	I9K	-3.88427787524547	-0.818542709450142
VAELCSAALTM	R2A	I9L	-0.106126646718644	0.0016096780825313
VAELCSAAMTM	R2A	I9M	-0.17647597078884	-0.0008489333364175
VAELCSAAPTM	R2A	I9P	-3.88376424256997	-0.830223211930803
VAELCSAAQTM	R2A	I9Q	-1.43777903926803	-0.699337894178189
VAELCSAARTM	R2A	I9R	-3.87953744508224	-0.854387029279888
VAELCSAASTM	R2A	I9S	-0.907974908549912	-0.655124059321464
VAELCSAATTM	R2A	I9T	0.015416881903914	-0.146363157380095
VAELCSAAVTM	R2A	I9V	0.024039407146073	-0.0001608342011419
VAELCSAAWTM	R2A	I9W	-3.85442495696635	-0.859556383004123
VAELCSAAYTM	R2A	I9Y	-3.71162580121783	-0.800610492466515
VAELCSACITM	R2A	A8C	-3.59288749812162	-0.176357247222628
VAELCSADITM	R2A	A8D	-3.14159452856159	-0.814422030027235
VAELCSAEITM	R2A	A8E	-3.37078773649404	-0.781375239630633
VAELCSAFITM	R2A	A8F	-3.88427787524547	-0.729041545493568
VAELCSAGITM	R2A	A8G	0.00436254461516272	-0.0213867297675228
VAELCSAHITM	R2A	A8H	-3.88427787524547	-0.770842767113618
VAELCSALITM	R2A	A8L	-1.64794672054504	-0.739089400555604
VAELCSANITM	R2A	A8N	-0.452476346953907	-0.582572327117942
VAELCSAPITM	R2A	A8P	-3.88339035272702	-0.829793760313289
VAELCSAQITM	R2A	A8Q	-1.26329430512814	-0.759366159535412
VAELCSARITM	R2A	A8R	-3.88006886610158	-0.835407616562445
VAELCSASITM	R2A	A8S	0.109027896491652	-0.0002255646787515
VAELCSATITM	R2A	A8T	-0.0287258655651468	-0.0015006328768462
VAELCSAVITM	R2A	A8V	-0.0327571016451236	-0.0952760923845227
VAELCSAWITM	R2A	A8W	-3.88427787524547	-0.841175833732796
VAELCSCAITM	R2A	A7C	0.0200229209162019	-0.0141409448114431
VAELCSDAITM	R2A	A7D	-1.47015728542613	-0.715203611841627
VAELCSEAITM	R2A	A7E	-0.733915829447989	-0.503257992719678
VAELCSFAITM	R2A	A7F	-3.16723477974054	-0.733296269687862
VAELCSGAITM	R2A	A7G	-0.263566812075565	-0.026740793890551
VAELCSHAITM	R2A	A7H	-0.507010909140346	-0.530334336994936
VAELCSIAITM	R2A	A7I	-0.623565736981148	-0.546344531093838
VAELCSKAITM	R2A	A7K	-1.38241643370951	-0.748982494566944
VAELCSLAITM	R2A	A7L	-1.34516187172551	-0.703417148452295
VAELCSMAITM	R2A	A7M	-0.872712300469581	-0.611169042945586
VAELCSNAITM	R2A	A7N	-0.406833994776108	-0.376447244081452
VAELCSPAITM	R2A	A7P	-3.88356498573744	-0.858365589259885
VAELCSRAITM	R2A	A7R	-2.07288170323524	-0.790269923128783
VAELCSSAITM	R2A	A7S	-0.0173953126158457	0.0020594589709412
VAELCSTAITM	R2A	A7T	0.0689683772180558	-0.312190028718035
VAELCSVAITM	R2A	A7V	-0.0340007680063201	-0.0885038603780316
VAELCSWAITM	R2A	A7W	-1.85860722885142	-0.730126174258042
VAELCTAAITM	R2A	S6T	0.0874986835622127	0.0065052999184104
VAELCVAAITM	R2A	S6V	0.0831457201714079	-0.0011979659329428
VAELCYAAITM	R2A	S6Y	0.20253570655418	0.0010608628458046
VAELDSAAITM	R2A	C5D	-3.87334261401855	-0.820409332277909
VAELESAAITM	R2A	C5E	-3.23006162534204	-0.783752764271635
VAELFSAAITM	R2A	C5F	-2.88055912625231	-0.822940901875476
VAELGSAAITM	R2A	C5G	-0.994574162821845	-0.44781969892535
VAELHSAAITM	R2A	C5H	-3.5887823746017	-0.738670488979609
VAELKSAAITM	R2A	C5K	-3.88245243887019	-0.938917030807577
VAELLSAAITM	R2A	C5L	-1.63779746113156	-0.591128322603124
VAELMSAAITM	R2A	C5M	-3.72200902374331e-05	-0.0554888684068747
VAELNSAAITM	R2A	C5N	-2.15135964534905	-0.815136278002196
VAELPSAAITM	R2A	C5P	-3.88380504609174	-0.837276468065024
VAELRSAAITM	R2A	C5R	-3.87789007206272	-0.810297459112476
VAELSSAAITM	R2A	C5S	-1.11519840057771	-0.437766906913046
VAELTSAAITM	R2A	C5T	-1.60686126698513	-0.74365284184385
VAELVSAAITM	R2A	C5V	-1.31285669506521	-0.651131131388106
VAELWSAAITM	R2A	C5W	-3.88427787524547	-0.899478997554174
VAEMCSAAITM	R2A	L4M	-0.17639311389239	-0.0077670554601767
VAEPCSAAITM	R2A	L4P	-3.87666781396715	-0.89528871711215
VAEQCSAAITM	R2A	L4Q	-1.4228881385931	-0.659641035811907
VAERCSAAITM	R2A	L4R	-3.8840278678369	-0.894918835166
VAESCSAAITM	R2A	L4S	-0.859880127548402	-0.516338847494421
VAETCSAAITM	R2A	L4T	-0.382168453025882	-0.381492281496589
VAEVCSAAITM	R2A	L4V	-0.34866474198665	-0.344690245610858
VAEWCSAAITM	R2A	L4W	-3.59244294144671	-0.830577804046942
VAEYCSAAITM	R2A	L4Y	-1.79626919282524	-0.691076435407309
VAFLCSAAITM	R2A	E3F	-3.36657114613616	-0.896033023314119
VAGLCSAAITM	R2A	E3G	0.0966507427575429	-0.003391014383831
VAHLCSAAITM	R2A	E3H	0.0295733283251169	-0.004720980076013
VALLCSAAITM	R2A	E3L	-1.46739076486211	-0.68478797214676
VANLCSAAITM	R2A	E3N	0.107452587862214	-0.0089636533519344
VAPLCSAAITM	R2A	E3P	-2.8427740389584	-0.795497410915479
VAQLCSAAITM	R2A	E3Q	0.0867719876553079	0.0022992140582057
VARLCSAAITM	R2A	E3R	-0.159450714512813	-0.331240527351006
VASLCSAAITM	R2A	E3S	0.0564006551697238	-0.0060272987606321
VATLCSAAITM	R2A	E3T	-0.258557410754473	-0.344519362697545
[truncated: 12,093 more rows]
