# Supplementary material for: Origins and breadth of pairwise epistasis in an α-helix of β-lactamase TEM-1
Source: Nat Commun. 2026 Mar 17;17:4083. doi: 10.1038/s41467-026-70627-5 (PMC13144301; doi:10.1038/s41467-026-70627-5)
Supplement: Supplementary file 3 — Source data [file 41467_2026_70627_MOESM3_ESM.zip › Source Data/FigureS5A_sourcedata.txt]

Epistasis	Negative Reciprocal Sign Epistasis	Negative Sign Epistasis	Negative Epistasis	No Epistasis	Positive Epistasis	Positive Sign Epistasis	Positive Reciprocal Sign Epistasis
-0.79	0	0	0	0	0	0	0
-0.77	0	0	0	0	0	0	0
-0.75	0	0	0	0	0	0	0
-0.73	3	0	0	0	0	0	0
-0.71	0	0	1	0	0	0	0
-0.69	0	5	1	0	0	0	0
-0.67	0	1	1	0	0	0	0
-0.65	0	1	1	0	0	0	0
-0.63	0	2	1	0	0	0	0
-0.61	0	3	0	0	0	0	0
-0.59	0	0	0	0	0	0	0
-0.57	0	1	0	0	0	0	0
-0.55	1	3	1	0	0	0	0
-0.53	1	2	1	0	0	0	0
-0.51	1	1	4	0	0	0	0
-0.49	0	2	0	0	0	0	0
-0.47	0	3	1	0	0	0	0
-0.45	2	5	3	0	0	0	0
-0.43	0	1	0	0	0	0	0
-0.41	0	2	6	0	0	0	0
-0.39	1	5	4	0	0	0	0
-0.37	0	2	7	0	0	0	0
-0.35	0	1	4	0	0	0	0
-0.33	0	1	5	0	0	0	0
-0.31	0	1	4	0	0	0	0
-0.29	0	1	6	0	0	0	0
-0.27	0	5	8	0	0	0	0
-0.25	0	3	6	0	0	0	0
-0.23	0	0	16	0	0	0	0
-0.21	1	6	6	0	0	0	0
-0.19	0	5	10	0	0	0	0
-0.17	0	2	19	0	0	0	0
-0.15	0	7	27	0	0	0	0
-0.13	1	9	34	0	0	0	0
-0.11	0	14	31	0	0	0	0
-0.09	0	11	42	0	0	0	0
-0.0700000000000001	0	13	44	0	0	0	0
-0.05	1	16	47	0	0	0	0
-0.03	0	21	55	0	0	0	0
-0.01	2	25	53	0	0	0	0
0.01	1	26	62	0	0	0	0
0.03	1	31	60	0	0	0	0
0.0499999999999999	1	28	69	0	0	0	0
0.07	0	25	78	0	0	0	0
0.09	1	40	60	0	0	0	0
0.11	1	36	70	0	0	0	0
0.13	1	48	83	0	0	0	0
0.15	0	39	73	0	0	0	0
0.17	1	26	64	0	0	0	0
0.19	0	49	72	0	0	0	0
0.21	2	32	67	0	0	0	0
0.23	3	36	75	0	0	0	0
0.25	0	34	71	0	0	0	0
0.27	2	47	71	0	0	0	0
0.29	0	42	83	0	0	0	0
0.31	1	42	83	0	0	0	0
0.33	4	52	81	0	0	0	0
0.35	3	59	98	0	0	0	0
0.37	8	68	83	0	0	0	0
0.39	5	57	106	0	0	0	0
0.41	6	75	117	0	0	0	0
0.43	8	66	112	0	0	0	0
0.45	6	99	125	0	0	0	0
0.47	8	86	134	0	0	0	0
0.49	12	113	163	0	0	0	0
0.51	12	96	181	0	0	0	0
0.53	18	147	180	0	0	0	0
0.55	30	141	181	0	0	0	0
0.57	35	164	213	0	0	0	0
0.59	11	96	349	0	0	0	0
0.61	0	0	0	0	341	115	8
0.63	0	0	0	0	105	196	62
0.65	0	0	0	0	61	137	71
0.67	0	0	0	0	30	98	37
0.69	0	0	0	0	19	86	31
0.71	0	0	0	0	20	63	12
0.73	0	0	0	0	31	53	8
0.75	0	0	0	0	17	46	7
0.77	0	0	0	0	24	40	3
0.79	0	0	0	0	5	29	3
-0.79	0	0	0	0	8	35	1
-0.77	0	0	0	0	4	27	2
-0.75	0	0	0	0	10	21	0
-0.73	0	0	0	0	7	23	0
-0.71	0	0	0	0	9	16	0
-0.69	0	0	0	0	8	14	0
-0.67	0	0	0	0	5	8	2
-0.65	0	0	0	0	5	25	0
-0.63	0	0	0	0	2	11	0
-0.61	0	0	0	0	4	7	1
-0.59	0	0	0	0	2	12	1
-0.57	0	0	0	0	3	3	0
-0.55	0	0	0	0	1	6	0
-0.53	0	0	0	0	4	8	0
-0.51	0	0	0	0	1	4	0
-0.49	0	0	0	0	1	4	0
-0.47	0	0	0	0	3	3	0
-0.45	0	0	0	0	1	4	0
-0.43	0	0	0	0	1	1	0
-0.41	0	0	0	0	2	1	1
-0.39	0	0	0	0	0	0	1
-0.37	0	0	0	0	0	3	0
-0.35	0	0	0	0	1	0	0
-0.33	0	0	0	0	0	0	0
-0.31	0	0	0	0	1	0	0
-0.29	0	0	0	0	0	0	0
-0.27	0	0	0	0	1	2	0
-0.25	0	0	0	0	0	1	0
-0.23	0	0	0	0	0	0	0
-0.21	0	0	0	0	0	0	0
-0.19	0	0	0	0	0	1	0
-0.17	0	0	0	0	0	0	0
-0.15	0	0	0	0	0	0	0
-0.13	0	0	0	0	0	0	0
-0.11	0	0	0	0	0	0	0
-0.09	0	0	0	0	0	0	0
-0.0700000000000001	0	0	0	0	0	0	0
-0.05	0	0	0	0	0	0	0
-0.03	0	0	0	0	0	0	0
-0.01	0	0	0	0	0	0	0
