# Supplementary material for: Origins and breadth of pairwise epistasis in an α-helix of β-lactamase TEM-1
Source: Nat Commun. 2026 Mar 17;17:4083. doi: 10.1038/s41467-026-70627-5 (PMC13144301; doi:10.1038/s41467-026-70627-5)
Supplement: Supplementary file 3 — Source data [file 41467_2026_70627_MOESM3_ESM.zip › Source Data/FigureS4D_sourcedata.txt]

Sequence	First Mutation	Second Mutation	Sum of single mutants Log MICs	Double mutants Log MIC	Epistasis type
AAELCSAAITM	V1A	R2A	-2.66188328272553	-1.19314207203356	1
AEELCSAAITM	V1A	R2E	-2.72707820749638	-2.20962985798921	2
AGELCSAAITM	V1A	R2G	-2.69630627829668	-0.792659186477771	2
AHELCSAAITM	V1A	R2H	-2.64633678972019	-2.90916462918576	-2
ALELCSAAITM	V1A	R2L	-2.73211474492757	-3.40487723819263	-1
APELCSAAITM	V1A	R2P	-4.61662225940721	-4.722697359436	-1
AQELCSAAITM	V1A	R2Q	-2.53574630135457	-4.07244096983891	-2
ARDLCSAAITM	V1A	E3D	-2.76265345529224	-2.42727261943185	2
AREACSAAITM	V1A	L4A	-3.65261479508542	-5.02667114026849	-1
AREGCSAAITM	V1A	L4G	-6.9245844953325	-7.66424268283418	-1
ARELCAAAITM	V1A	S6A	-2.71306551073717	-2.5388564961906	2
ARELCDAAITM	V1A	S6D	-2.57272548261406	-2.12678666089847	1
ARELCEAAITM	V1A	S6E	-2.66365573996575	-1.04515099234846	1
ARELCFAAITM	V1A	S6F	-2.80754486566814	-4.5596437039423	-1
ARELCGAAITM	V1A	S6G	-2.66291444797871	-2.90120311585033	-2
ARELCHAAITM	V1A	S6H	-2.71445284049613	-2.07818562745417	2
ARELCIAAITM	V1A	S6I	-2.91981381500465	-4.40546845984079	-1
ARELCKAAITM	V1A	S6K	-2.74953827819788	-2.69556114203467	1
ARELCLAAITM	V1A	S6L	-2.66995516814024	-4.33066650934496	-2
ARELCMAAITM	V1A	S6M	-2.71523864685574	-3.49002211999435	-1
ARELCNAAITM	V1A	S6N	-2.5791320347581	-2.63791917675891	-1
ARELCPAAITM	V1A	S6P	-6.72696616192657	-7.66205188974409	-1
ARELCRAAITM	V1A	S6R	-2.74926741805205	-3.23976186633445	-1
ARELCSAAETM	V1A	I9E	-9.1044670979449	-7.66328788771842	0
ARELCSAAGTM	V1A	I9G	-8.29996305930896	-7.66424268283418	0
ARELCSAAIAM	V1A	T10A	-2.78801131657775	-3.51062554772023	-1
ARELCSAAICM	V1A	T10C	-2.66991640031828	-4.47687073684994	-2
ARELCSAAIDM	V1A	T10D	-3.11229573540985	-5.93485533309308	-1
ARELCSAAIFM	V1A	T10F	-7.2486469356406	-7.56572543757606	-1
ARELCSAAIGM	V1A	T10G	-2.82483890976304	-2.94517564403147	-1
ARELCSAAIHM	V1A	T10H	-3.4992031041344	-6.84048494858217	-1
ARELCSAAIIM	V1A	T10I	-2.94603859712693	-4.83957400277389	-1
ARELCSAAIKM	V1A	T10K	-2.90883839915863	-4.58361247893801	-1
ARELCSAAILM	V1A	T10L	-2.82488873653689	-5.28240844014805	-1
ARELCSAAIMM	V1A	T10M	-2.75604053055787	-4.03364724112524	-1
ARELCSAAIPM	V1A	T10P	-6.67993880067749	-7.66096618274627	-1
ARELCSAAIQM	V1A	T10Q	-2.89280731367081	-3.34807984005771	-1
ARELCSAAIRM	V1A	T10R	-3.07588139845535	-5.26062367110347	-1
ARELCSAAISM	V1A	T10S	-2.7175766148258	-2.97148995341007	-1
ARELCSAAITA	V1A	M11A	-2.91632396408727	-3.64668261491016	-1
ARELCSAAITC	V1A	M11C	-2.89629615595059	-3.49470314894973	-1
ARELCSAAITG	V1A	M11G	-3.43077396436658	-5.44940288954431	-1
ARELCSAAITL	V1A	M11L	-2.70149893593847	-3.34880211102679	-1
ARELCSAAITN	V1A	M11N	-3.04462604358902	-3.29731140051992	-1
ARELCSAAITP	V1A	M11P	-8.16806114530536	-7.66424268283418	0
ARELCSAAITQ	V1A	M11Q	-2.83710494054578	-2.76690465758115	1
ARELCSAAITR	V1A	M11R	-2.80333367269155	-3.86049223885809	-1
ARELCSAAITV	V1A	M11V	-2.73578338895269	-3.55926622678406	-1
ARELCSAAITW	V1A	M11W	-2.92795196131547	-2.97158911561046	-1
ARELCSAAIVM	V1A	T10V	-2.83363923860221	-3.91522759813911	-1
ARELCSAAIWM	V1A	T10W	-6.26835275421741	-7.66296411029926	-1
ARELCSAAIYM	V1A	T10Y	-5.67289515275669	-7.66424268283418	-1
ARELCSAAKTM	V1A	I9K	-10.354542441688	-7.66424268283418	0
ARELCSAALTM	V1A	I9L	-2.96818696910208	-3.37610755367902	-1
ARELCSAAMTM	V1A	I9M	-2.88362604271778	-4.14101164951674	-1
ARELCSAANTM	V1A	I9N	-5.65880073932886	-7.66424268283418	-1
ARELCSAARTM	V1A	I9R	-10.3543207718359	-7.66424268283418	0
ARELCSAASTM	V1A	I9S	-6.13116172920922	-7.66424268283418	-1
ARELCSAATTM	V1A	I9T	-3.5545475650357	-6.28814975404315	-1
ARELCSAAVTM	V1A	I9V	-2.75603983293312	-3.34549207968192	-1
ARELCSAAWTM	V1A	I9W	-10.3460283299775	-7.66410356826451	0
ARELCSADITM	V1A	A8D	-9.72902836986246	-7.66424268283418	0
ARELCSAGITM	V1A	A8G	-3.40939533484327	-5.59972806612382	-1
ARELCSAHITM	V1A	A8H	-10.3543663357476	-7.66424268283418	0
ARELCSAIITM	V1A	A8I	-5.18567896270602	-7.65736079295561	-1
ARELCSAKITM	V1A	A8K	-10.356310717517	-7.66424268283418	0
ARELCSALITM	V1A	A8L	-6.39480652534828	-7.66424268283418	-1
ARELCSAMITM	V1A	A8M	-3.6192363645732	-5.92237208949474	-1
ARELCSANITM	V1A	A8N	-5.83699429724701	-7.66424268283418	-1
ARELCSAPITM	V1A	A8P	-10.355289465266	-7.66391245703544	0
ARELCSAQITM	V1A	A8Q	-6.87332315572554	-7.66424268283418	-1
ARELCSARITM	V1A	A8R	-10.3545974405468	-7.66424268283418	0
ARELCSASITM	V1A	A8S	-2.83222089506467	-3.97981063806039	-1
ARELCSATITM	V1A	A8T	-2.82638428038903	-3.86394013939736	-1
ARELCSAVITM	V1A	A8V	-3.05901996102159	-5.60766936371353	-1
ARELCSAWITM	V1A	A8W	-10.3540148170129	-7.66424268283418	0
ARELCSAYITM	V1A	A8Y	-10.3564133798282	-7.65811890035059	0
ARELCSCAITM	V1A	A7C	-3.22406254877301	-5.17222793631218	-1
ARELCSFAITM	V1A	A7F	-6.50530038908155	-7.66424268283418	-1
ARELCSGAITM	V1A	A7G	-3.60331974123888	-5.74131099739445	-1
ARELCSHAITM	V1A	A7H	-5.7141089977897	-7.65489555135491	-1
ARELCSIAITM	V1A	A7I	-5.40094828574632	-7.65929638211103	-1
ARELCSLAITM	V1A	A7L	-5.92928854721173	-7.66379889149026	-1
ARELCSMAITM	V1A	A7M	-5.65962676984162	-7.66424268283418	-1
ARELCSPAITM	V1A	A7P	-10.3511706364208	-7.66245106827417	0
ARELCSRAITM	V1A	A7R	-7.88072465872051	-7.66406686913901	0
ARELCSSAITM	V1A	A7S	-2.78762296191092	-4.15024782405104	-1
ARELCSTAITM	V1A	A7T	-4.13319543845815	-7.1986677394241	-1
ARELCSVAITM	V1A	A7V	-3.63311417841029	-6.3598905985611	-1
ARELCSYAITM	V1A	A7Y	-5.61027886314747	-7.66250987762028	-1
ARELCTAAITM	V1A	S6T	-2.72799181029798	-3.9696851633283	-1
ARELCVAAITM	V1A	S6V	-2.69857319384313	-4.38033600183791	-1
ARELCWAAITM	V1A	S6W	-2.63884149063136	-4.65111371928716	-2
ARELGSAAITM	V1A	C5G	-5.43244763011303	-7.37759941922159	-1
ARELHSAAITM	V1A	C5H	-10.3169691062777	-7.66424268283418	0
ARELLSAAITM	V1A	C5L	-4.56928808381859	-7.16367775481918	-1
ARELQSAAITM	V1A	C5Q	-8.33817464905097	-7.66424268283418	0
ARELRSAAITM	V1A	C5R	-10.3523199108623	-7.41202827308547	0
ARELSSAAITM	V1A	C5S	-5.42198925800789	-7.59660187322215	-1
ARELTSAAITM	V1A	C5T	-6.87479530908977	-7.66424268283418	-1
ARENCSAAITM	V1A	L4N	-6.94206884476776	-7.66424268283418	-1
ARERCSAAITM	V1A	L4R	-10.3501124232674	-7.66424268283418	0
ARGLCSAAITM	V1A	E3G	-2.77707983029842	-4.58218796753902	-1
ARKLCSAAITM	V1A	E3K	-3.77406868743558	-7.36451323831495	-1
ARNLCSAAITM	V1A	E3N	-2.82719769953066	-5.78420539770143	-1
ARPLCSAAITM	V1A	E3P	-9.77613999500784	-7.66424268283418	0
ARQLCSAAITM	V1A	E3Q	-2.65628477242799	-3.58545480344408	-2
ARRLCSAAITM	V1A	E3R	-4.58179933090606	-7.31804133363049	-1
ARSLCSAAITM	V1A	E3S	-2.8019214109159	-5.00340051788446	-1
ARTLCSAAITM	V1A	E3T	-5.73913010763992	-6.41639440683546	-1
ARVLCSAAITM	V1A	E3V	-10.2621595028066	-7.65395825402463	0
ASELCSAAITM	V1A	R2S	-2.66911328828696	-1.78653560008279	1
ATELCSAAITM	V1A	R2T	-2.5356083169963	-3.27740043768197	-2
AVELCSAAITM	V1A	R2V	-2.75730891036137	-4.26452887728308	-1
AWELCSAAITM	V1A	R2W	-2.57941769390754	-2.51957065697326	1
CPELCSAAITM	V1C	R2P	-4.98754171396884	-5.710872342812	-1
CREECSAAITM	V1C	L4E	-9.70589226565032	-7.66438236699122	0
CRELCAAAITM	V1C	S6A	-3.0839849652988	-2.65105803737818	2
CRELCCAAITM	V1C	S6C	-3.75049474957537	-7.62572024186607	-1
CRELCFAAITM	V1C	S6F	-3.17846432022977	-5.67135334941386	-1
CRELCHAAITM	V1C	S6H	-3.08537229505776	-2.13561996859623	2
CRELCLAAITM	V1C	S6L	-3.04087462270187	-4.58807058236705	-2
CRELCPAAITM	V1C	S6P	-7.0978856164882	-7.66424268283418	-1
CRELCRAAITM	V1C	S6R	-3.12018687261368	-2.76073050940554	2
CRELCSAAATM	V1C	I9A	-6.08407944326675	-6.16062026845746	-1
CRELCSAAETM	V1C	I9E	-9.47538655250653	-7.66369286829461	0
CRELCSAAGTM	V1C	I9G	-8.67088251387059	-7.66417689272832	0
CRELCSAAIAM	V1C	T10A	-3.15893077113938	-3.43772491751743	-1
CRELCSAAIEM	V1C	T10E	-3.17454725929881	-3.52037049633432	-1
CRELCSAAIGM	V1C	T10G	-3.19575836432467	-2.84985342671523	2
CRELCSAAIKM	V1C	T10K	-3.27975785372026	-4.78293279328944	-1
CRELCSAAILM	V1C	T10L	-3.19580819109852	-5.54513341381998	-1
CRELCSAAIPM	V1C	T10P	-7.05085825523912	-7.66424268283418	-1
CRELCSAAIRM	V1C	T10R	-3.44680085301698	-5.87380154426068	-1
CRELCSAAISM	V1C	T10S	-3.08849606938743	-3.11769754183821	-1
CRELCSAAITC	V1C	M11C	-3.26721561051222	-7.2365211932964	-1
CRELCSAAITE	V1C	M11E	-3.1888519522089	-2.24528603840255	2
CRELCSAAITF	V1C	M11F	-3.27843945162158	-3.22260845124187	1
CRELCSAAITG	V1C	M11G	-3.80169341892821	-5.80589488932746	-1
CRELCSAAITI	V1C	M11I	-3.18513961919541	-6.30872866791792	-1
CRELCSAAITK	V1C	M11K	-3.35123276622965	-5.95098197097774	-1
CRELCSAAITL	V1C	M11L	-3.0724183905001	-5.07355644442766	-1
CRELCSAAITN	V1C	M11N	-3.41554549815065	-4.2037105077718	-1
CRELCSAAITQ	V1C	M11Q	-3.20802439510741	-2.3150412351871	2
CRELCSAAITR	V1C	M11R	-3.17425312725318	-3.89901675979766	-1
CRELCSAAITW	V1C	M11W	-3.2988714158771	-6.69715299115347	-1
CRELCSAAITY	V1C	M11Y	-3.2117247618359	-3.22187522235717	-1
CRELCSAAIVM	V1C	T10V	-3.20455869316384	-4.46395105579029	-1
CRELCSAALTM	V1C	I9L	-3.33910642366371	-5.10895473047857	-1
CRELCSAASTM	V1C	I9S	-6.50208118377085	-7.66424268283418	-1
CRELCSAAVTM	V1C	I9V	-3.12695928749475	-4.57139061349615	-1
CRELCSAAWTM	V1C	I9W	-10.7169477845391	-7.66424268283418	0
CRELCSADITM	V1C	A8D	-10.0999478244241	-7.66424268283418	0
CRELCSAEITM	V1C	A8E	-10.1118283708874	-7.66424268283418	0
CRELCSAGITM	V1C	A8G	-3.7803147894049	-6.0145902740432	-1
CRELCSALITM	V1C	A8L	-6.76572597990991	-7.64527694079602	-1
CRELCSANITM	V1C	A8N	-6.20791375180864	-7.66424268283418	-1
CRELCSAPITM	V1C	A8P	-10.7262089198276	-7.66424268283418	0
CRELCSARITM	V1C	A8R	-10.7255168951085	-7.66424268283418	0
CRELCSASITM	V1C	A8S	-3.2031403496263	-5.02201195443381	-1
CRELCSAVITM	V1C	A8V	-3.42993941558322	-5.7417024867147	-1
CRELCSAWITM	V1C	A8W	-10.7249342715745	-7.66424268283418	0
CRELCSAYITM	V1C	A8Y	-10.7273328343899	-7.66424268283418	0
CRELCSCAITM	V1C	A7C	-3.59498200333464	-7.66424268283418	-1
CRELCSEAITM	V1C	A7E	-5.81468231942314	-7.32999955057294	-1
CRELCSFAITM	V1C	A7F	-6.87621984364318	-7.34781370211685	-1
CRELCSHAITM	V1C	A7H	-6.08502845235133	-7.66424268283418	-1
CRELCSKAITM	V1C	A7K	-7.39382401469319	-7.66424268283418	-1
CRELCSLAITM	V1C	A7L	-6.30020800177336	-7.66424268283418	-1
CRELCSNAITM	V1C	A7N	-5.66901609443779	-7.62449588319048	-1
CRELCSPAITM	V1C	A7P	-10.7220900909824	-7.66424268283418	0
CRELCSRAITM	V1C	A7R	-8.25164411328214	-7.66424268283418	0
CRELCSSAITM	V1C	A7S	-3.15854241647255	-4.98589251217294	-1
CRELCSTAITM	V1C	A7T	-4.50411489301978	-7.36892229886429	-1
CRELCSYAITM	V1C	A7Y	-5.9811983177091	-7.66100557222257	-1
CRELCTAAITM	V1C	S6T	-3.09891126485961	-3.81606801422585	-1
CRELCYAAITM	V1C	S6Y	-3.09302395959868	-4.23417561691026	-1
CRELGSAAITM	V1C	C5G	-5.80336708467466	-7.66424268283418	-1
CRELKSAAITM	V1C	C5K	-10.7267989355722	-7.66424268283418	0
CRELVSAAITM	V1C	C5V	-6.2108175908568	-7.66424268283418	-1
CRGLCSAAITM	V1C	E3G	-3.14799928486005	-5.95047537664668	-1
CRSLCSAAITM	V1C	E3S	-3.17284086547753	-6.21043727583516	-1
CRTLCSAAITM	V1C	E3T	-6.11004956220155	-7.12383783979751	-1
DGELCSAAITM	V1D	R2G	-7.09013262111555	-4.89844771271486	2
DLELCSAAITM	V1D	R2L	-7.12594108774644	-7.65849724492143	-1
DNELCSAAITM	V1D	R2N	-7.01191473270101	-7.55118505511633	-2
DPELCSAAITM	V1D	R2P	-9.01044860222608	-7.66424268283418	0
DREGCSAAITM	V1D	L4G	-11.3184108381514	-7.66424268283418	0
DRELASAAITM	V1D	C5A	-8.02549754327138	-7.66424268283418	0
DRELCCAAITM	V1D	S6C	-7.77340163783261	-7.64337791808334	0
DRELCFAAITM	V1D	S6F	-7.20137120848701	-6.13725848816917	2
DRELCGAAITM	V1D	S6G	-7.05674079079758	-7.65653858214417	-2
DRELCHAAITM	V1D	S6H	-7.108279183315	-6.26813129176813	2
DRELCLAAITM	V1D	S6L	-7.06378151095911	-7.66304566766573	-2
DRELCPAAITM	V1D	S6P	-11.1207925047454	-7.66408303818756	0
DRELCRAAITM	V1D	S6R	-7.14309376087092	-7.64724237166052	-1
DRELCSAAETM	V1D	I9E	-13.4982934407638	-7.66424268283418	0
DRELCSAAFTM	V1D	I9F	-12.0054247996959	-7.66424268283418	0
DRELCSAAGTM	V1D	I9G	-12.6937894021278	-7.66410232949159	0
DRELCSAAIAM	V1D	T10A	-7.18183765939662	-7.66286689426363	-1
DRELCSAAICM	V1D	T10C	-7.06374274313715	-7.66424268283418	-2
DRELCSAAIDM	V1D	T10D	-7.50612207822872	-7.66424268283418	0
DRELCSAAIGM	V1D	T10G	-7.21866525258191	-7.66433755248271	-1
DRELCSAAIIM	V1D	T10I	-7.3398649399458	-7.66424268283418	-1
DRELCSAAILM	V1D	T10L	-7.21871507935576	-7.66424268283418	-1
DRELCSAAIMM	V1D	T10M	-7.14986687337674	-7.66424268283418	-1
DRELCSAAIPM	V1D	T10P	-11.0737651434964	-7.66381687418388	0
DRELCSAAIQM	V1D	T10Q	-7.28663365648968	-7.66424268283418	-1
DRELCSAAIRM	V1D	T10R	-7.46970774127422	-7.66424268283418	0
DRELCSAAISM	V1D	T10S	-7.11140295764467	-7.61261723766513	-1
DRELCSAAITA	V1D	M11A	-7.31015030690614	-7.66424268283418	-1
DRELCSAAITD	V1D	M11D	-7.21444069983363	-7.66424268283418	-1
DRELCSAAITE	V1D	M11E	-7.21175884046614	-7.02487151272374	2
DRELCSAAITF	V1D	M11F	-7.30134633987882	-7.65194179367597	-1
DRELCSAAITG	V1D	M11G	-7.82460030718545	-7.66424268283418	0
DRELCSAAITI	V1D	M11I	-7.20804650745265	-7.66424268283418	-1
DRELCSAAITL	V1D	M11L	-7.09532527875734	-7.6605579279783	-1
DRELCSAAITR	V1D	M11R	-7.19716001551042	-7.66424268283418	-1
DRELCSAAITS	V1D	M11S	-7.27641746827304	-7.66424268283418	-1
DRELCSAAITV	V1D	M11V	-7.12960973177156	-7.66029452694741	-1
DRELCSAAITW	V1D	M11W	-7.32177830413434	-7.23140937771146	1
DRELCSAAIVM	V1D	T10V	-7.22746558142108	-7.66424268283418	-1
DRELCSAAIYM	V1D	T10Y	-10.0667214955756	-7.66424268283418	0
DRELCSAAKTM	V1D	I9K	-14.7483687845069	-7.66424268283418	0
DRELCSAALTM	V1D	I9L	-7.36201331192095	-7.66144757076103	-1
DRELCSAARTM	V1D	I9R	-14.7481471146548	-7.66425905597372	0
DRELCSAAWTM	V1D	I9W	-14.7398546727963	-7.66424268283418	0
DRELCSACITM	V1D	A8C	-7.26635711222922	-7.66424268283418	-1
DRELCSADITM	V1D	A8D	-14.1228547126813	-7.66424268283418	0
DRELCSAEITM	V1D	A8E	-14.1347352591446	-7.66424268283418	0
DRELCSAGITM	V1D	A8G	-7.80322167766214	-7.66424268283418	0
DRELCSAHITM	V1D	A8H	-14.7481926785665	-7.66424268283418	0
DRELCSAKITM	V1D	A8K	-14.7501370603359	-7.66424268283418	0
DRELCSALITM	V1D	A8L	-10.7886328681672	-7.66424268283418	0
DRELCSAMITM	V1D	A8M	-8.01306270739207	-7.66424268283418	0
DRELCSANITM	V1D	A8N	-10.2308206400659	-7.66424268283418	0
DRELCSAPITM	V1D	A8P	-14.7491158080849	-7.66148803315438	0
DRELCSAQITM	V1D	A8Q	-11.2671494985444	-7.66424268283418	0
DRELCSARITM	V1D	A8R	-14.7484237833657	-7.66424268283418	0
DRELCSASITM	V1D	A8S	-7.22604723788354	-7.66424268283418	-1
DRELCSATITM	V1D	A8T	-7.2202106232079	-7.66424268283418	-1
DRELCSAWITM	V1D	A8W	-14.7478411598318	-7.66424268283418	0
DRELCSAYITM	V1D	A8Y	-14.7502397226471	-7.66424268283418	0
DRELCSCAITM	V1D	A7C	-7.61788889159188	-7.66424268283418	0
DRELCSHAITM	V1D	A7H	-10.1079353406086	-7.66390110675467	0
DRELCSLAITM	V1D	A7L	-10.3231148900306	-7.66424268283418	0
DRELCSMAITM	V1D	A7M	-10.0534531126605	-7.66424268283418	0
DRELCSNAITM	V1D	A7N	-9.69192298269503	-7.66424268283418	0
DRELCSPAITM	V1D	A7P	-14.7449969792397	-7.66235061253782	0
DRELCSRAITM	V1D	A7R	-12.2745510015394	-7.64904150381336	0
DRELCSYAITM	V1D	A7Y	-10.0041052059663	-6.98224025489337	2
DRELCTAAITM	V1D	S6T	-7.12181815311685	-7.66424268283418	-1
DRELGSAAITM	V1D	C5G	-9.8262739729319	-7.66424268283418	0
DRELKSAAITM	V1D	C5K	-14.7497058238295	-7.66424268283418	0
DRELNSAAITM	V1D	C5N	-12.8935251441428	-7.66424268283418	0
DRELPSAAITM	V1D	C5P	-14.7478545777543	-7.66424268283418	0
DRELRSAAITM	V1D	C5R	-14.7461462536812	-7.66424268283418	0
DRELTSAAITM	V1D	C5T	-11.2686216519086	-7.66424268283418	0
DRELVSAAITM	V1D	C5V	-10.233724479114	-7.66424268283418	0
DREQCSAAITM	V1D	L4Q	-10.8230960225707	-7.66424268283418	0
DRERCSAAITM	V1D	L4R	-14.7439387660863	-7.66424268283418	0
DRESCSAAITM	V1D	L4S	-10.8843554259431	-7.66424268283418	0
DRGLCSAAITM	V1D	E3G	-7.17090617311729	-7.66346441299906	-1
DRILCSAAITM	V1D	E3I	-14.7232529520999	-7.66424268283418	0
DRKLCSAAITM	V1D	E3K	-8.16789503025445	-7.66424268283418	0
DRNLCSAAITM	V1D	E3N	-7.22102404234953	-7.66424268283418	-1
DRTLCSAAITM	V1D	E3T	-10.1329564504588	-7.66424268283418	0
DRVLCSAAITM	V1D	E3V	-14.6559858456254	-7.66424268283418	0
EAELCSAAITM	V1E	R2A	-4.0263035958704	-3.03511717350449	1
EDELCSAAITM	V1E	R2D	-3.78952931307362	-4.03611158902624	-1
EEELCSAAITM	V1E	R2E	-4.09149852064125	-3.86458892710413	2
EGELCSAAITM	V1E	R2G	-4.06072659144155	-3.06383377491811	2
EKELCSAAITM	V1E	R2K	-4.02801121955959	-4.12728711954293	-2
ELELCSAAITM	V1E	R2L	-4.09653505807244	-4.65540720515841	-1
ENELCSAAITM	V1E	R2N	-3.98250870302701	-4.65524058252183	-2
EPELCSAAITM	V1E	R2P	-5.98104257255208	-7.30261597492126	-1
ERCLCSAAITM	V1E	E3C	-10.894768646777	-7.658218083682	0
EREECSAAITM	V1E	L4E	-10.6993931242336	-7.66405989181142	0
EREFCSAAITM	V1E	L4F	-7.14875400995067	-7.66424268283418	-1
EREGCSAAITM	V1E	L4G	-8.28900480847737	-7.66155238328002	0
EREKCSAAITM	V1E	L4K	-10.5951477406723	-7.66320105922476	0
ERELASAAITM	V1E	C5A	-4.99609151359738	-7.66403150467307	-1
ERELCAAAITM	V1E	S6A	-4.07748582388204	-3.85214673722406	2
ERELCEAAITM	V1E	S6E	-4.02807605311062	-2.6905183208717	1
ERELCGAAITM	V1E	S6G	-4.02733476112358	-4.44054646920222	-2
ERELCKAAITM	V1E	S6K	-4.11395859134275	-3.88831498709471	2
ERELCLAAITM	V1E	S6L	-4.03437548128511	-5.65755598701175	-2
ERELCMAAITM	V1E	S6M	-4.07965896000061	-4.83484099677296	-1
ERELCQAAITM	V1E	S6Q	-4.19111278879625	-4.30854780005042	-1
ERELCRAAITM	V1E	S6R	-4.11368773119692	-4.76495206372243	-1
ERELCSAAATM	V1E	I9A	-7.07758030184999	-7.66424268283418	-1
ERELCSAADTM	V1E	I9D	-11.6056130359688	-7.66424268283418	0
ERELCSAAETM	V1E	I9E	-10.4688874110898	-7.66372984281595	0
ERELCSAAGTM	V1E	I9G	-9.66438337245383	-7.66215395397053	0
ERELCSAAIAM	V1E	T10A	-4.15243162972262	-4.67382879099962	-1
ERELCSAAICM	V1E	T10C	-4.03433671346315	-5.68575708706916	-2
ERELCSAAIEM	V1E	T10E	-4.16804811788205	-3.87087032539948	2
ERELCSAAIFM	V1E	T10F	-8.61306724878547	-7.66433154142402	0
ERELCSAAIGM	V1E	T10G	-4.18925922290791	-5.00847144014969	-1
ERELCSAAIIM	V1E	T10I	-4.3104589102718	-7.00427536769717	-1
ERELCSAAIKM	V1E	T10K	-4.2732587123035	-7.38128089533277	-1
ERELCSAAILM	V1E	T10L	-4.18930904968176	-7.65191090533347	-1
ERELCSAAIMM	V1E	T10M	-4.12046084370274	-6.35247127079106	-1
ERELCSAAINM	V1E	T10N	-4.35188796951352	-7.6145638064144	-1
ERELCSAAIPM	V1E	T10P	-8.04435911382236	-7.66424268283418	0
ERELCSAAIQM	V1E	T10Q	-4.25722762681568	-4.68670472761976	-1
ERELCSAAIRM	V1E	T10R	-4.44030171160022	-7.52267888013011	-1
ERELCSAAISM	V1E	T10S	-4.08199692797067	-4.47982640156871	-1
ERELCSAAITA	V1E	M11A	-4.28074427723214	-5.74382471319029	-1
ERELCSAAITC	V1E	M11C	-4.26071646909546	-6.26026636738789	-1
ERELCSAAITD	V1E	M11D	-4.18503467015963	-5.28047607380653	-1
ERELCSAAITE	V1E	M11E	-4.18235281079214	-4.06402481948913	1
ERELCSAAITF	V1E	M11F	-4.27194031020482	-5.42832505520183	-1
ERELCSAAITG	V1E	M11G	-4.79519427751145	-7.66276060374161	-1
ERELCSAAITK	V1E	M11K	-4.34473362481289	-6.13232446487291	-1
ERELCSAAITL	V1E	M11L	-4.06591924908334	-4.39029656412323	-1
ERELCSAAITN	V1E	M11N	-4.40904635673389	-5.39886081727969	-1
ERELCSAAITP	V1E	M11P	-9.53248145845023	-7.66424268283418	0
ERELCSAAITQ	V1E	M11Q	-4.20152525369065	-4.59692439861201	-1
ERELCSAAITR	V1E	M11R	-4.16775398583642	-5.31550251922052	-1
ERELCSAAITS	V1E	M11S	-4.24701143859904	-5.396011421304	-1
ERELCSAAITT	V1E	M11T	-4.09512521330459	-5.15655356676534	-1
ERELCSAAITV	V1E	M11V	-4.10020370209756	-5.20524164671293	-1
ERELCSAAITW	V1E	M11W	-4.29237227446034	-4.7986189891807	-1
ERELCSAAIVM	V1E	T10V	-4.19805955174708	-6.31342201060656	-1
ERELCSAAIWM	V1E	T10W	-7.63277306736228	-7.66424268283418	0
ERELCSAAIYM	V1E	T10Y	-7.03731546590156	-7.66424268283418	-1
ERELCSAAKTM	V1E	I9K	-11.7189627548329	-7.66248295666945	0
ERELCSAALTM	V1E	I9L	-4.33260728224695	-5.25684495849166	-1
ERELCSAAMTM	V1E	I9M	-4.24804635586265	-6.083686068942	-1
ERELCSAAQTM	V1E	I9Q	-8.22148536359729	-7.66424268283418	0
ERELCSAARTM	V1E	I9R	-11.7187410849808	-7.66425144349001	0
ERELCSAATTM	V1E	I9T	-4.91896787818057	-7.66424268283418	-1
ERELCSAAVTM	V1E	I9V	-4.12046014607799	-5.7347531425898	-1
ERELCSAAWTM	V1E	I9W	-11.7104486431223	-7.65705430316789	0
ERELCSACITM	V1E	A8C	-4.23695108255522	-6.9761904469272	-1
ERELCSADITM	V1E	A8D	-11.0934486830073	-7.66356010425917	0
ERELCSAFITM	V1E	A8F	-11.7193220241744	-7.58596541454662	0
ERELCSAGITM	V1E	A8G	-4.77381564798814	-7.66228724714482	-1
ERELCSAHITM	V1E	A8H	-11.7187866488925	-7.66316312841595	0
ERELCSAIITM	V1E	A8I	-6.55009927585089	-7.66424268283418	-1
ERELCSAKITM	V1E	A8K	-11.7207310306619	-7.66424268283418	0
ERELCSALITM	V1E	A8L	-7.75922683849315	-7.64950658104832	0
ERELCSAMITM	V1E	A8M	-4.98365667771807	-7.66424268283418	-1
ERELCSANITM	V1E	A8N	-7.20141461039188	-7.66424268283418	-1
ERELCSAPITM	V1E	A8P	-11.7197097784109	-7.66424268283418	0
ERELCSAQITM	V1E	A8Q	-8.23774346887041	-7.66424268283418	0
ERELCSASITM	V1E	A8S	-4.19664120820954	-6.08499636232023	-1
ERELCSATITM	V1E	A8T	-4.1908045935339	-5.48448066421735	-1
ERELCSAVITM	V1E	A8V	-4.42344027416646	-7.64029425638147	-1
ERELCSAWITM	V1E	A8W	-11.7184351301578	-7.66424268283418	0
ERELCSAYITM	V1E	A8Y	-11.7208336929731	-7.66424268283418	0
ERELCSCAITM	V1E	A7C	-4.58848286191788	-7.60598525684389	-1
ERELCSEAITM	V1E	A7E	-6.80818317800638	-7.66424268283418	-1
ERELCSGAITM	V1E	A7G	-4.96774005438375	-7.66424268283418	-1
ERELCSKAITM	V1E	A7K	-8.38732487327643	-7.66424268283418	0
ERELCSLAITM	V1E	A7L	-7.2937088603566	-7.66428711400907	-1
ERELCSMAITM	V1E	A7M	-7.02404708298649	-7.66424268283418	-1
ERELCSNAITM	V1E	A7N	-6.66251695302103	-7.66424268283418	-1
ERELCSPAITM	V1E	A7P	-11.7155909495657	-7.66424268283418	0
ERELCSQAITM	V1E	A7Q	-7.06710883952544	-7.66424268283418	-1
ERELCSTAITM	V1E	A7T	-5.49761575160302	-7.66424268283418	-1
ERELCSWAITM	V1E	A7W	-9.31866908168475	-7.66424268283418	0
ERELCSYAITM	V1E	A7Y	-6.97469917629234	-7.66424268283418	-1
ERELCTAAITM	V1E	S6T	-4.09241212344285	-5.31932047455658	-1
ERELCVAAITM	V1E	S6V	-4.062993506988	-6.50066494339253	-1
ERELDSAAITM	V1E	C5D	-11.7206467510843	-7.66424268283418	0
ERELESAAITM	V1E	C5E	-10.6471651592253	-7.66236105986097	0
ERELFSAAITM	V1E	C5F	-10.4566412029545	-7.66424268283418	0
ERELGSAAITM	V1E	C5G	-6.7968679432579	-7.65523229237506	-1
ERELISAAITM	V1E	C5I	-6.32944070617871	-7.66424268283418	-1
ERELKSAAITM	V1E	C5K	-11.7202997941555	-7.44939315869233	0
ERELPSAAITM	V1E	C5P	-11.7184485480803	-7.66427911667509	0
ERELRSAAITM	V1E	C5R	-11.7167402240072	-7.66424268283418	0
ERELSSAAITM	V1E	C5S	-6.78640957115276	-7.66424268283418	-1
ERELTSAAITM	V1E	C5T	-8.23921562223464	-7.65988751357718	0
ERELVSAAITM	V1E	C5V	-7.20431844944004	-7.66424268283418	-1
ERELWSAAITM	V1E	C5W	-11.7206677330516	-7.6625510979466	0
ERERCSAAITM	V1E	L4R	-11.7145327364123	-7.66405755647435	0
ERETCSAAITM	V1E	L4T	-6.94047705105659	-7.66424268283418	-1
EREVCSAAITM	V1E	L4V	-6.24667379353333	-7.6631186945855	-1
EREWCSAAITM	V1E	L4W	-11.7203495970212	-7.52012047637603	0
EREYCSAAITM	V1E	L4Y	-8.32857555022932	-7.66424268283418	0
ERGLCSAAITM	V1E	E3G	-4.14150014344329	-6.8605357005306	-1
ERKLCSAAITM	V1E	E3K	-5.13848900058045	-7.66424268283418	-1
ERNLCSAAITM	V1E	E3N	-4.19161801267553	-7.65444443464991	-1
ERRLCSAAITM	V1E	E3R	-5.94621964405093	-7.66424268283418	-1
ERSLCSAAITM	V1E	E3S	-4.16634172406077	-7.10762536890202	-1
ERVLCSAAITM	V1E	E3V	-11.6265798159514	-7.66343785008138	0
ERWLCSAAITM	V1E	E3W	-11.5510547478019	-7.66424268283418	0
ESELCSAAITM	V1E	R2S	-4.03353360143183	-3.65376093464904	1
EWELCSAAITM	V1E	R2W	-3.94383800705241	-4.54886627082917	-2
FFELCSAAITM	V1F	R2F	-2.62239134093038	-3.10614221592132	-2
FGELCSAAITM	V1F	R2G	-2.67225687986979	-1.73378365330234	2
FHELCSAAITM	V1F	R2H	-2.6222873912933	-2.69297080053893	-2
FIELCSAAITM	V1F	R2I	-2.82508412592583	-3.96389060302965	-1
FLELCSAAITM	V1F	R2L	-2.70806534650068	-3.73352785268926	-1
FREECSAAITM	V1F	L4E	-9.3109234126618	-7.66424268283418	0
FREFCSAAITM	V1F	L4F	-5.76028429837891	-7.51226369850747	-1
FRELASAAITM	V1F	C5A	-3.60762180202562	-6.275333470031	-1
FRELCAAAITM	V1F	S6A	-2.68901611231028	-2.32143334214892	2
FRELCDAAITM	V1F	S6D	-2.54867608418717	-1.44452377899426	1
FRELCEAAITM	V1F	S6E	-2.63960634153886	-1.30468414641823	1
FRELCFAAITM	V1F	S6F	-2.78349546724125	-7.65644627474608	-1
FRELCGAAITM	V1F	S6G	-2.63886504955182	-4.08647215786127	-2
FRELCHAAITM	V1F	S6H	-2.69040344206924	-1.55812308018266	2
FRELCKAAITM	V1F	S6K	-2.72548887977099	-2.3906659777894	2
FRELCLAAITM	V1F	S6L	-2.64590576971335	-7.24282578414724	-2
FRELCMAAITM	V1F	S6M	-2.69118924842885	-7.24806788445446	-1
FRELCNAAITM	V1F	S6N	-2.55508263633121	-2.64173944666947	-1
FRELCPAAITM	V1F	S6P	-6.70291676349968	-7.66424268283418	-1
FRELCRAAITM	V1F	S6R	-2.72521801962516	-3.00144545430958	-1
FRELCSAAETM	V1F	I9E	-9.08041769951801	-7.66424268283418	0
FRELCSAAFTM	V1F	I9F	-7.5875490584501	-7.66424268283418	0
FRELCSAAGTM	V1F	I9G	-8.27591366088207	-7.66409522920597	0
FRELCSAAIAM	V1F	T10A	-2.76396191815086	-3.52488160650235	-1
FRELCSAAICM	V1F	T10C	-2.64586700189139	-4.43907346333453	-2
FRELCSAAIDM	V1F	T10D	-3.08824633698296	-6.14286507804452	-1
FRELCSAAIEM	V1F	T10E	-2.77957840631029	-2.63570623916245	2
FRELCSAAIFM	V1F	T10F	-7.22459753721371	-7.66424268283418	-1
FRELCSAAIGM	V1F	T10G	-2.80078951133615	-6.20786073172594	-1
FRELCSAAIHM	V1F	T10H	-3.47515370570751	-7.048913512359	-1
FRELCSAAIKM	V1F	T10K	-2.88478900073174	-5.57274276256576	-1
FRELCSAAILM	V1F	T10L	-2.80083933811	-5.590468548647	-1
FRELCSAAIMM	V1F	T10M	-2.73199113213098	-4.41119712587996	-1
FRELCSAAIPM	V1F	T10P	-6.6558894022506	-7.6638799490079	-1
FRELCSAAIQM	V1F	T10Q	-2.86875791524392	-3.74986499415057	-1
FRELCSAAIRM	V1F	T10R	-3.05183200002846	-5.54904407803456	-1
FRELCSAAISM	V1F	T10S	-2.69352721639891	-3.01667986814951	-1
FRELCSAAITA	V1F	M11A	-2.89227456566038	-3.75031422792789	-1
FRELCSAAITC	V1F	M11C	-2.8722467575237	-4.96721942890498	-1
FRELCSAAITF	V1F	M11F	-2.88347059863306	-3.1025446746536	-1
FRELCSAAITG	V1F	M11G	-3.40672456593969	-5.97579426919847	-1
FRELCSAAITL	V1F	M11L	-2.67744953751158	-3.1372772038119	-1
FRELCSAAITN	V1F	M11N	-3.02057664516213	-4.12601333994818	-1
FRELCSAAITP	V1F	M11P	-8.14401174687847	-7.66424268283418	0
FRELCSAAITR	V1F	M11R	-2.77928427426466	-3.38675901888224	-1
FRELCSAAITS	V1F	M11S	-2.85854172702728	-4.19437247777872	-1
FRELCSAAITT	V1F	M11T	-2.70665550173283	-4.19401139802449	-1
FRELCSAAITV	V1F	M11V	-2.7117339905258	-3.41115204541097	-1
FRELCSAAITW	V1F	M11W	-2.90390256288858	-2.95465648838412	-1
FRELCSAAITY	V1F	M11Y	-2.81675590884738	-2.52543670001336	2
FRELCSAAIVM	V1F	T10V	-2.80958984017532	-4.25703160768717	-1
FRELCSAALTM	V1F	I9L	-2.94413757067519	-3.9487207829629	-1
FRELCSAAMTM	V1F	I9M	-2.85957664429089	-3.87750765883467	-1
FRELCSAANTM	V1F	I9N	-5.63475134090197	-7.66424268283418	-1
FRELCSAAPTM	V1F	I9P	-10.3300164664095	-7.66431249506451	0
FRELCSAARTM	V1F	I9R	-10.330271373409	-7.66228044703278	0
FRELCSAASTM	V1F	I9S	-6.10711233078233	-7.66424268283418	-1
FRELCSAAVTM	V1F	I9V	-2.73199043450623	-3.64268030581	-1
FRELCSAAWTM	V1F	I9W	-10.3219789315506	-7.66424268283418	0
FRELCSACITM	V1F	A8C	-2.84848137098346	-4.95770153120189	-1
FRELCSADITM	V1F	A8D	-9.70497897143557	-7.66424268283418	0
FRELCSAGITM	V1F	A8G	-3.38534593641638	-6.27325993572208	-1
FRELCSAHITM	V1F	A8H	-10.3303169373207	-7.66424268283418	0
FRELCSAIITM	V1F	A8I	-5.16162956427913	-7.66082544666118	-1
FRELCSAKITM	V1F	A8K	-10.3322613190902	-7.66351709266038	0
FRELCSALITM	V1F	A8L	-6.37075712692139	-7.66270667622789	-1
FRELCSAMITM	V1F	A8M	-3.59518696614631	-6.97714617349778	-1
FRELCSANITM	V1F	A8N	-5.81294489882012	-7.66424268283418	-1
FRELCSAPITM	V1F	A8P	-10.3312400668391	-7.66424268283418	0
FRELCSAQITM	V1F	A8Q	-6.84927375729865	-7.66424268283418	-1
FRELCSARITM	V1F	A8R	-10.3305480421199	-7.66424268283418	0
FRELCSASITM	V1F	A8S	-2.80817149663778	-3.8313537584744	-1
FRELCSATITM	V1F	A8T	-2.80233488196214	-4.01491960667292	-1
FRELCSAVITM	V1F	A8V	-3.0349705625947	-5.24642240467515	-1
FRELCSAWITM	V1F	A8W	-10.329965418586	-7.66424268283418	0
FRELCSAYITM	V1F	A8Y	-10.3323639814014	-7.66424268283418	0
FRELCSCAITM	V1F	A7C	-3.20001315034612	-5.42606320453729	-1
FRELCSDAITM	V1F	A7D	-6.75184709141109	-7.66424268283418	-1
FRELCSFAITM	V1F	A7F	-6.48125099065466	-7.66424268283418	-1
FRELCSGAITM	V1F	A7G	-3.57927034281199	-5.62904345520794	-1
FRELCSHAITM	V1F	A7H	-5.69005959936281	-7.66424268283418	-1
FRELCSIAITM	V1F	A7I	-5.37689888731943	-7.66427662996279	-1
FRELCSKAITM	V1F	A7K	-6.99885516170467	-7.66424268283418	-1
FRELCSLAITM	V1F	A7L	-5.90523914878484	-7.66388262847754	-1
FRELCSMAITM	V1F	A7M	-5.63557737141473	-7.66424268283418	-1
FRELCSPAITM	V1F	A7P	-10.3271212379939	-7.66265780947638	0
FRELCSRAITM	V1F	A7R	-7.85667526029362	-7.66424268283418	0
FRELCSSAITM	V1F	A7S	-2.76357356348403	-4.50361614910069	-1
FRELCSTAITM	V1F	A7T	-4.10914604003126	-7.64925146400657	-1
FRELCSWAITM	V1F	A7W	-7.93019937011299	-7.66424268283418	0
FRELCSYAITM	V1F	A7Y	-5.58622946472058	-7.66242778072186	-1
FRELCTAAITM	V1F	S6T	-2.70394241187109	-3.47878069212061	-1
FRELCVAAITM	V1F	S6V	-2.67452379541624	-7.63919250017813	-1
FRELESAAITM	V1F	C5E	-9.2586954476535	-7.66424268283418	0
FRELFSAAITM	V1F	C5F	-9.06817149138277	-7.66424268283418	0
FRELGSAAITM	V1F	C5G	-5.40839823168614	-7.50767630356572	-1
FRELKSAAITM	V1F	C5K	-10.3318300825837	-7.66424268283418	0
FRELLSAAITM	V1F	C5L	-4.5452386853917	-6.58620607580316	-1
FRELMSAAITM	V1F	C5M	-3.49908345861434	-5.64300221796675	-1
FRELNSAAITM	V1F	C5N	-8.475649402897	-7.66424268283418	0
FRELPSAAITM	V1F	C5P	-10.3299788365086	-7.66424268283418	0
FRELRSAAITM	V1F	C5R	-10.3282705124354	-7.66282453436146	0
FRELSSAAITM	V1F	C5S	-5.397939859581	-7.66310481083712	-1
FRELVSAAITM	V1F	C5V	-5.81584873786828	-7.66424268283418	-1
FRELWSAAITM	V1F	C5W	-10.3321980214798	-7.63955022117792	0
FREVCSAAITM	V1F	L4V	-4.85820408196157	-7.20011485594632	-1
FRFLCSAAITM	V1F	E3F	-9.25402194766258	-7.66424268283418	0
FRNLCSAAITM	V1F	E3N	-2.80314830110377	-6.73157408148185	-1
FRPLCSAAITM	V1F	E3P	-9.75209059658095	-7.66424268283418	0
FRSLCSAAITM	V1F	E3S	-2.77787201248901	-5.16558986239204	-1
FRTLCSAAITM	V1F	E3T	-5.71508070921303	-6.59121532302806	-1
FSELCSAAITM	V1F	R2S	-2.64506388986007	-1.86483324876761	1
FVELCSAAITM	V1F	R2V	-2.73325951193448	-6.89438802873832	-1
GAELCSAAITM	V1G	R2A	-4.23848636147543	-3.79573493188396	1
GCELCSAAITM	V1G	R2C	-4.29678701940567	-6.57467407571459	-1
GDELCSAAITM	V1G	R2D	-4.00171207867865	-4.48896226315402	-2
GEELCSAAITM	V1G	R2E	-4.30368128624628	-3.86266804141102	2
GGELCSAAITM	V1G	R2G	-4.27290935704658	-3.93987936757141	2
GHELCSAAITM	V1G	R2H	-4.22293986847009	-4.48589202788688	-2
GKELCSAAITM	V1G	R2K	-4.24019398516462	-3.75144667798665	1
GLELCSAAITM	V1G	R2L	-4.30871782367747	-5.00128543300849	-1
GMELCSAAITM	V1G	R2M	-4.11809049296392	-4.87607337987734	-2
GPELCSAAITM	V1G	R2P	-6.19322533815711	-7.44268488201672	-1
GQELCSAAITM	V1G	R2Q	-4.11234938010447	-3.74638672559777	1
GRALCSAAITM	V1G	E3A	-4.4017326508005	-6.87171902211871	-1
GRDLCSAAITM	V1G	E3D	-4.33925653404214	-5.05717147655434	-1
GREACSAAITM	V1G	L4A	-5.22921787383532	-7.66424268283418	-1
GRECCSAAITM	V1G	L4C	-5.5133762507112	-7.66424268283418	-1
GREECSAAITM	V1G	L4E	-10.9115758898386	-7.66424268283418	0
GREFCSAAITM	V1G	L4F	-7.3609367755557	-7.66301372899976	-1
GREGCSAAITM	V1G	L4G	-8.5011875740824	-7.65875287502453	0
GREKCSAAITM	V1G	L4K	-10.8073305062773	-7.66011689504364	0
GRELASAAITM	V1G	C5A	-5.20827427920241	-7.66358047987296	-1
GRELCAAAITM	V1G	S6A	-4.28966858948707	-3.9855344982808	2
GRELCCAAITM	V1G	S6C	-4.95617837376364	-5.64756209100625	-1
GRELCEAAITM	V1G	S6E	-4.24025881871565	-2.81179113902736	1
GRELCFAAITM	V1G	S6F	-4.38414794441804	-7.27485931065414	-1
GRELCGAAITM	V1G	S6G	-4.23951752672861	-4.96936053339525	-2
GRELCKAAITM	V1G	S6K	-4.32614135694778	-4.84251898573683	-1
GRELCLAAITM	V1G	S6L	-4.24655824689014	-5.68932473505008	-2
GRELCNAAITM	V1G	S6N	-4.155735113508	-3.66216662853368	1
GRELCPAAITM	V1G	S6P	-8.30356924067647	-7.66424268283418	0
GRELCQAAITM	V1G	S6Q	-4.40329555440128	-4.01849163200853	2
GRELCRAAITM	V1G	S6R	-4.32587049680195	-5.01744159328513	-1
GRELCSAAATM	V1G	I9A	-7.28976306745502	-7.66424268283418	-1
GRELCSAACTM	V1G	I9C	-4.81143761094178	-7.66424268283418	-1
GRELCSAADTM	V1G	I9D	-11.8177958015739	-7.66356262379667	0
GRELCSAAETM	V1G	I9E	-10.6810701766948	-7.66146866599494	0
GRELCSAAFTM	V1G	I9F	-9.18820153562689	-7.66424268283418	0
GRELCSAAGTM	V1G	I9G	-9.87656613805886	-7.66380403233626	0
GRELCSAAIAM	V1G	T10A	-4.36461439532765	-5.54719366752153	-1
GRELCSAAICM	V1G	T10C	-4.24651947906818	-6.8867305658541	-2
GRELCSAAIDM	V1G	T10D	-4.68889881415975	-7.66424268283418	-1
GRELCSAAIEM	V1G	T10E	-4.38023088348708	-4.44815052676388	-1
GRELCSAAIFM	V1G	T10F	-8.8252500143905	-7.66270048074678	0
GRELCSAAIGM	V1G	T10G	-4.40144198851294	-5.16699696632524	-1
GRELCSAAIHM	V1G	T10H	-5.0758061828843	-7.66424268283418	-1
GRELCSAAIIM	V1G	T10I	-4.52264167587683	-7.27632299680215	-1
GRELCSAAIKM	V1G	T10K	-4.48544147790853	-7.64600708645182	-1
GRELCSAAILM	V1G	T10L	-4.40149181528679	-7.65354443512999	-1
GRELCSAAIMM	V1G	T10M	-4.33264360930777	-7.07697396121233	-1
GRELCSAAINM	V1G	T10N	-4.56407073511855	-7.65725157560008	-1
GRELCSAAIPM	V1G	T10P	-8.25654187942739	-7.49198696410886	0
GRELCSAAIQM	V1G	T10Q	-4.46941039242071	-5.49698676623706	-1
GRELCSAAIRM	V1G	T10R	-4.65248447720525	-7.62420838674828	-1
GRELCSAAISM	V1G	T10S	-4.2941796935757	-4.89648227143466	-1
GRELCSAAITA	V1G	M11A	-4.49292704283717	-5.56525045089005	-1
GRELCSAAITC	V1G	M11C	-4.47289923470049	-6.79738449789272	-1
GRELCSAAITD	V1G	M11D	-4.39721743576466	-6.0371182414308	-1
GRELCSAAITE	V1G	M11E	-4.39453557639717	-4.0683083261344	2
GRELCSAAITF	V1G	M11F	-4.48412307580985	-5.1355541335855	-1
GRELCSAAITG	V1G	M11G	-5.00737704311648	-7.66195850752439	-1
GRELCSAAITI	V1G	M11I	-4.39082324338368	-7.02263556380949	-1
GRELCSAAITK	V1G	M11K	-4.55691639041792	-6.26082288311823	-1
GRELCSAAITL	V1G	M11L	-4.27810201468837	-5.05852748022649	-1
GRELCSAAITN	V1G	M11N	-4.62122912233892	-6.16278761822345	-1
GRELCSAAITP	V1G	M11P	-9.74466422405526	-7.66255094283895	0
GRELCSAAITQ	V1G	M11Q	-4.41370801929568	-4.9537206134876	-1
GRELCSAAITR	V1G	M11R	-4.37993675144145	-5.4904555650291	-1
GRELCSAAITS	V1G	M11S	-4.45919420420407	-6.6923511865275	-1
GRELCSAAITT	V1G	M11T	-4.30730797890962	-5.27447887154554	-1
GRELCSAAITV	V1G	M11V	-4.31238646770259	-4.97429934176623	-1
GRELCSAAITW	V1G	M11W	-4.50455504006537	-5.13517684212184	-1
GRELCSAAITY	V1G	M11Y	-4.41740838602417	-4.56319846631949	-1
GRELCSAAIVM	V1G	T10V	-4.41024231735211	-6.79971057771098	-1
GRELCSAAIWM	V1G	T10W	-7.84495583296731	-7.66400276323707	0
GRELCSAAIYM	V1G	T10Y	-7.24949823150659	-7.66424268283418	-1
GRELCSAAKTM	V1G	I9K	-11.9311455204379	-7.66143772161023	0
GRELCSAALTM	V1G	I9L	-4.54479004785198	-5.21371780408482	-1
GRELCSAAMTM	V1G	I9M	-4.46022912146768	-5.64263414266888	-1
GRELCSAANTM	V1G	I9N	-7.23540381807876	-7.66424268283418	-1
GRELCSAAPTM	V1G	I9P	-11.9306689435863	-7.66424268283418	0
GRELCSAAQTM	V1G	I9Q	-8.43366812920232	-7.65567456169238	0
GRELCSAARTM	V1G	I9R	-11.9309238505858	-7.66111558295036	0
GRELCSAASTM	V1G	I9S	-7.70776480795912	-7.64943145404239	0
GRELCSAATTM	V1G	I9T	-5.1311506437856	-7.65930582184085	-1
GRELCSAAVTM	V1G	I9V	-4.33264291168302	-5.22613321390235	-1
GRELCSAAWTM	V1G	I9W	-11.9226314087274	-7.66424268283418	0
GRELCSACITM	V1G	A8C	-4.44913384816025	-7.41869957468795	-1
GRELCSADITM	V1G	A8D	-11.3056314486124	-7.66424268283418	0
GRELCSAFITM	V1G	A8F	-11.9315047897795	-7.66427183010918	0
GRELCSAGITM	V1G	A8G	-4.98599841359317	-7.66424268283418	-1
GRELCSAIITM	V1G	A8I	-6.76228204145592	-7.66424268283418	-1
GRELCSAKITM	V1G	A8K	-11.9329137962669	-7.66424268283418	0
GRELCSALITM	V1G	A8L	-7.97140960409818	-7.6638726639415	0
GRELCSAMITM	V1G	A8M	-5.1958394433231	-7.66424268283418	-1
GRELCSAPITM	V1G	A8P	-11.9318925440159	-7.66424268283418	0
GRELCSAQITM	V1G	A8Q	-8.44992623447544	-6.65348075033446	1
GRELCSARITM	V1G	A8R	-11.9312005192967	-7.66424268283418	0
GRELCSASITM	V1G	A8S	-4.40882397381457	-7.00403153819665	-1
GRELCSATITM	V1G	A8T	-4.40298735913893	-6.28812396589328	-1
GRELCSAVITM	V1G	A8V	-4.63562303977149	-7.66119738041999	-1
GRELCSAWITM	V1G	A8W	-11.9306178957628	-7.66424268283418	0
GRELCSAYITM	V1G	A8Y	-11.9330164585781	-7.66342113838142	0
GRELCSCAITM	V1G	A7C	-4.80066562752291	-7.66315274777008	-1
GRELCSEAITM	V1G	A7E	-7.02036594361141	-7.66424268283418	-1
GRELCSFAITM	V1G	A7F	-8.08190346783145	-7.66424268283418	0
GRELCSGAITM	V1G	A7G	-5.17992281998878	-7.66424268283418	-1
GRELCSHAITM	V1G	A7H	-7.2907120765396	-7.66424268283418	-1
GRELCSIAITM	V1G	A7I	-6.97755136449622	-7.66424268283418	-1
GRELCSKAITM	V1G	A7K	-8.59950763888146	-7.66424268283418	0
GRELCSLAITM	V1G	A7L	-7.50589162596163	-7.66379322863582	0
GRELCSMAITM	V1G	A7M	-7.23622984859152	-7.66424268283418	-1
GRELCSNAITM	V1G	A7N	-6.87469971862606	-7.66424268283418	-1
GRELCSPAITM	V1G	A7P	-11.9277737151707	-7.64801099698144	0
GRELCSQAITM	V1G	A7Q	-7.27929160513047	-7.66424268283418	-1
GRELCSRAITM	V1G	A7R	-9.45732773747041	-7.66392930774831	0
GRELCSSAITM	V1G	A7S	-4.36422604066082	-7.35179540432932	-1
GRELCSTAITM	V1G	A7T	-5.70979851720805	-7.66424268283418	-1
GRELCSVAITM	V1G	A7V	-5.20971725716019	-7.66424268283418	-1
GRELCSWAITM	V1G	A7W	-9.53085184728978	-7.66424268283418	0
GRELCSYAITM	V1G	A7Y	-7.18688194189737	-7.66424268283418	-1
GRELCVAAITM	V1G	S6V	-4.27517627259303	-6.95916599450444	-1
GRELCWAAITM	V1G	S6W	-4.21544456938126	-5.86782172244175	-2
GRELCYAAITM	V1G	S6Y	-4.29870758378695	-5.99895429955009	-1
GRELDSAAITM	V1G	C5D	-11.9328295166893	-7.66424268283418	0
GRELESAAITM	V1G	C5E	-10.8593479248303	-7.64924322364829	0
GRELFSAAITM	V1G	C5F	-10.6688239685596	-7.66424268283418	0
GRELGSAAITM	V1G	C5G	-7.00905070886293	-7.66023934932398	-1
GRELHSAAITM	V1G	C5H	-11.8935721850276	-7.66424268283418	0
GRELKSAAITM	V1G	C5K	-11.9324825597605	-7.66424268283418	0
GRELLSAAITM	V1G	C5L	-6.14589116256849	-7.66424268283418	-1
GRELMSAAITM	V1G	C5M	-5.09973593579113	-7.41187993906261	-1
GRELPSAAITM	V1G	C5P	-11.9306313136854	-7.65830022953883	0
GRELQSAAITM	V1G	C5Q	-9.91477772780087	-7.66424268283418	0
GRELRSAAITM	V1G	C5R	-11.9289229896122	-7.65996938527846	0
GRELSSAAITM	V1G	C5S	-6.99859233675779	-7.66424268283418	-1
GRELTSAAITM	V1G	C5T	-8.45139838783967	-7.66424268283418	0
GRELVSAAITM	V1G	C5V	-7.41650121504507	-7.65087957033555	0
GRELWSAAITM	V1G	C5W	-11.9328504986566	-7.66424268283418	0
GRELYSAAITM	V1G	C5Y	-11.9330164585781	-7.66424268283418	0
GREMCSAAITM	V1G	L4M	-4.33359468457722	-6.87037741234547	-1
GRENCSAAITM	V1G	L4N	-8.51867192351766	-7.66424268283418	0
GREPCSAAITM	V1G	L4P	-11.9309497831137	-7.66424268283418	0
GREQCSAAITM	V1G	L4Q	-8.00587275850173	-7.65670679438451	0
GRERCSAAITM	V1G	L4R	-11.9267155020173	-7.66366576772199	0
GRESCSAAITM	V1G	L4S	-8.06713216187416	-7.66376773848498	0
GRETCSAAITM	V1G	L4T	-7.15265981666162	-7.66424268283418	-1
GREVCSAAITM	V1G	L4V	-6.45885655913836	-7.66042295797339	-1
GREWCSAAITM	V1G	L4W	-11.9325323626262	-7.66405367833309	0
GRGLCSAAITM	V1G	E3G	-4.35368290904832	-7.3071948285437	-1
GRKLCSAAITM	V1G	E3K	-5.35067176618548	-7.64265730504491	-1
GRLLCSAAITM	V1G	E3L	-10.7832159728015	-7.6643236434917	0
GRMLCSAAITM	V1G	E3M	-5.82349207991159	-7.66424268283418	-1
GRNLCSAAITM	V1G	E3N	-4.40380077828056	-7.64497154856086	-1
GRRLCSAAITM	V1G	E3R	-6.15840240965596	-7.66424268283418	-1
GRSLCSAAITM	V1G	E3S	-4.3785244896658	-7.49592379610679	-1
GRTLCSAAITM	V1G	E3T	-7.31573318638982	-7.66424268283418	-1
GRVLCSAAITM	V1G	E3V	-11.8387625815565	-7.66424268283418	0
GRWLCSAAITM	V1G	E3W	-11.7632375134069	-7.66424268283418	0
GSELCSAAITM	V1G	R2S	-4.24571636703686	-3.72459741559633	1
GTELCSAAITM	V1G	R2T	-4.1122113957462	-4.82497375100714	-2
GVELCSAAITM	V1G	R2V	-4.33391198911127	-5.82798508114921	-1
GWELCSAAITM	V1G	R2W	-4.15602077265744	-4.51025013413047	-2
GYELCSAAITM	V1G	R2Y	-4.20782919317112	-4.04829989923313	1
HEELCSAAITM	V1H	R2E	-3.66529485758226	-3.4262303460635	2
HHELCSAAITM	V1H	R2H	-3.58455343980607	-3.68157938594049	-2
HKELCSAAITM	V1H	R2K	-3.6018075565006	-2.95209305559891	1
HNELCSAAITM	V1H	R2N	-3.55630503996802	-3.91500005919036	-2
HPELCSAAITM	V1H	R2P	-5.55483890949309	-7.25552150782246	-1
HQELCSAAITM	V1H	R2Q	-3.47396295144045	-3.65374493906022	-2
HRELCAAAITM	V1H	S6A	-3.65128216082305	-3.32217984141138	2
HRELCCAAITM	V1H	S6C	-4.31779194509962	-6.93221018845877	-1
HRELCDAAITM	V1H	S6D	-3.51094213269994	-2.65250449605238	1
HRELCEAAITM	V1H	S6E	-3.60187239005163	-2.27192238603232	1
HRELCGAAITM	V1H	S6G	-3.60113109806459	-4.05895170027774	-2
HRELCLAAITM	V1H	S6L	-3.60817181822612	-5.1300453413351	-2
HRELCPAAITM	V1H	S6P	-7.66518281201245	-7.65523282691384	0
HRELCRAAITM	V1H	S6R	-3.68748406813793	-3.75751686415218	-1
HRELCSAAGTM	V1H	I9G	-9.23817970939484	-7.66424268283418	0
HRELCSAAIAM	V1H	T10A	-3.72622796666363	-4.85347530785199	-1
HRELCSAAIHM	V1H	T10H	-4.43741975422028	-7.658218083682	-1
HRELCSAAIIM	V1H	T10I	-3.88425524721281	-6.18788081925833	-1
HRELCSAAILM	V1H	T10L	-3.76310538662277	-6.98147275200913	-1
HRELCSAAIPM	V1H	T10P	-7.61815545076337	-7.66424268283418	0
HRELCSAAISM	V1H	T10S	-3.65579326491168	-4.01351744774499	-1
HRELCSAAITE	V1H	M11E	-3.75614914773315	-3.28420012937237	2
HRELCSAAITG	V1H	M11G	-4.36899061445246	-7.64243313149042	-1
HRELCSAAITH	V1H	M11H	-3.90454173837462	-3.95620744167039	-1
HRELCSAAITL	V1H	M11L	-3.63971558602435	-5.88897039112218	-1
HRELCSAAITR	V1H	M11R	-3.74155032277743	-7.32985720773501	-1
HRELCSAAITT	V1H	M11T	-3.6689215502456	-5.02216402010612	-1
HRELCSAAIVM	V1H	T10V	-3.77185588868809	-5.02679006209416	-1
HRELCSAALTM	V1H	I9L	-3.90640361918796	-4.13905252867785	-1
HRELCSAARTM	V1H	I9R	-11.2925374219218	-7.66424268283418	0
HRELCSAAWTM	V1H	I9W	-11.2842449800633	-7.66424268283418	0
HRELCSACITM	V1H	A8C	-3.81074741949623	-6.46776849711335	-1
HRELCSADITM	V1H	A8D	-10.6672450199483	-7.66424268283418	0
HRELCSAEITM	V1H	A8E	-10.6791255664116	-7.66424268283418	0
HRELCSAFITM	V1H	A8F	-11.2931183611155	-7.66396036001042	0
HRELCSAGITM	V1H	A8G	-4.34761198492915	-7.53974287074932	-1
HRELCSAHITM	V1H	A8H	-11.2925829858335	-7.66424268283418	0
HRELCSAIITM	V1H	A8I	-6.1238956127919	-7.66424268283418	-1
HRELCSAKITM	V1H	A8K	-11.2945273676029	-7.66424268283418	0
HRELCSALITM	V1H	A8L	-7.33302317543416	-7.66425099827678	-1
HRELCSAMITM	V1H	A8M	-4.55745301465908	-7.64797589140612	-1
HRELCSANITM	V1H	A8N	-6.77521094733289	-7.66374196569336	-1
HRELCSAPITM	V1H	A8P	-11.2935061153519	-7.66253060580752	0
HRELCSAQITM	V1H	A8Q	-7.81153980581142	-7.66424268283418	0
HRELCSARITM	V1H	A8R	-11.2928140906327	-7.65853997631701	0
HRELCSASITM	V1H	A8S	-3.77043754515055	-5.34229090305381	-1
HRELCSATITM	V1H	A8T	-3.76460093047491	-5.25844747068435	-1
HRELCSAVITM	V1H	A8V	-3.99723661110747	-6.67942765291746	-1
HRELCSAWITM	V1H	A8W	-11.2922314670988	-7.66209824572201	0
HRELCSAYITM	V1H	A8Y	-11.2946300299141	-7.66424268283418	0
HRELCSDAITM	V1H	A7D	-7.71411313992386	-7.66424268283418	0
HRELCSFAITM	V1H	A7F	-7.44351703916743	-7.66424268283418	0
HRELCSHAITM	V1H	A7H	-6.65232564787558	-7.66325501952224	-1
HRELCSLAITM	V1H	A7L	-6.86750519729761	-7.66424268283418	-1
HRELCSMAITM	V1H	A7M	-6.5978434199275	-7.66424268283418	-1
HRELCSNAITM	V1H	A7N	-6.23631328996204	-7.66424268283418	-1
HRELCSPAITM	V1H	A7P	-11.2893872865067	-7.66419424164443	0
HRELCSRAITM	V1H	A7R	-8.81894130880639	-7.66425623720918	0
HRELCSSAITM	V1H	A7S	-3.7258396119968	-5.68144736347634	-1
HRELCSTAITM	V1H	A7T	-5.07141208854403	-7.66424268283418	-1
HRELCSVAITM	V1H	A7V	-4.57133082849617	-7.6568806398269	-1
HRELCSYAITM	V1H	A7Y	-6.54849551323335	-7.66424268283418	-1
HRELCVAAITM	V1H	S6V	-3.63678984392901	-7.6594451001076	-1
HRELCYAAITM	V1H	S6Y	-3.66032115512293	-5.07713225292424	-1
HRELGSAAITM	V1H	C5G	-6.37066428019891	-7.65302232689963	-1
HRELPSAAITM	V1H	C5P	-11.2922448850213	-7.66424268283418	0
HRELRSAAITM	V1H	C5R	-11.2905365609482	-7.66424268283418	0
HRELTSAAITM	V1H	C5T	-7.81301195917565	-7.66424268283418	0
HREVCSAAITM	V1H	L4V	-5.82047013047434	-7.66424268283418	-1
HRFLCSAAITM	V1H	E3F	-10.2162879961754	-7.66424268283418	0
HRGLCSAAITM	V1H	E3G	-3.7152964803843	-5.18231214477216	-1
HRHLCSAAITM	V1H	E3H	-3.84932114983249	-6.44386193769406	-1
HRILCSAAITM	V1H	E3I	-11.2676432593669	-7.66424268283418	0
HRKLCSAAITM	V1H	E3K	-4.71228533752146	-7.66223823081444	-1
HRLLCSAAITM	V1H	E3L	-10.1448295441375	-7.66424268283418	0
HRMLCSAAITM	V1H	E3M	-5.18510565124757	-6.83486803023205	-1
HRNLCSAAITM	V1H	E3N	-3.76541434961654	-7.25049280877197	-1
HRPLCSAAITM	V1H	E3P	-10.7143566450937	-7.66424268283418	0
HRQLCSAAITM	V1H	E3Q	-3.59450142251387	-4.87822453361935	-2
HRSLCSAAITM	V1H	E3S	-3.74013806100178	-6.48392577459938	-1
HRTLCSAAITM	V1H	E3T	-6.6773467577258	-7.65444443464991	-1
HRVLCSAAITM	V1H	E3V	-11.2003761528924	-7.66333917713279	0
HRYLCSAAITM	V1H	E3Y	-9.35123669065824	-7.66424268283418	0
HSELCSAAITM	V1H	R2S	-3.60732993837284	-2.94148568274159	1
IKELCSAAITM	V1I	R2K	0.0888077039513995	0.337416244804739	1
INELCSAAITM	V1I	R2N	0.134310220483979	-0.0387619880844614	-3
IRDLCSAAITM	V1I	E3D	-0.0102548449261199	0.203689645216979	2
IRELASAAITM	V1I	C5A	-0.879272590086391	-0.695530846334501	1
IRELCAAAITM	V1I	S6A	0.0393330996289496	-0.0717082707428514	-2
IRELCDAAITM	V1I	S6D	0.179673127752059	0.12037371380614	-1
IRELCEAAITM	V1I	S6E	0.0887428704003703	0.282251890459699	1
IRELCFAAITM	V1I	S6F	-0.0551462553020201	-0.53159934564885	-2
IRELCGAAITM	V1I	S6G	0.089484162387409	0.0884139026784094	-1
IRELCHAAITM	V1I	S6H	0.0379457698699888	-0.38303942111688	-2
IRELCKAAITM	V1I	S6K	0.00286033216823967	-0.15680507898891	-2
IRELCLAAITM	V1I	S6L	0.0824434422258786	-0.13344647938645	-3
IRELCMAAITM	V1I	S6M	0.0371599635103799	0.34073039197483	2
IRELCNAAITM	V1I	S6N	0.17326657560802	-0.0056452924218906	-3
IRELCPAAITM	V1I	S6P	-3.97456755156045	-3.30948087370517	1
IRELCQAAITM	V1I	S6Q	-0.0742938652852612	-0.0914804825879099	-1
IRELCRAAITM	V1I	S6R	0.00313119231407022	-0.17377121441401	-2
IRELCSAAETM	V1I	I9E	-6.35206848757878	-5.73847734497154	1
IRELCSAAGTM	V1I	I9G	-5.54756444894284	-4.80910014514431	1
IRELCSAAIAM	V1I	T10A	-0.03561270621163	-1.22938249645669	-2
IRELCSAAICM	V1I	T10C	0.0824822100478393	-0.37355214986402	-3
IRELCSAAIEM	V1I	T10E	-0.0512291943710608	0.26284219869444	2
IRELCSAAIFM	V1I	T10F	-4.49624832527448	-2.98673735029059	1
IRELCSAAIGM	V1I	T10G	-0.07244029939692	-0.0294113438191097	1
IRELCSAAIHM	V1I	T10H	-0.746804493768281	-0.10862082646711	1
IRELCSAAIIM	V1I	T10I	-0.193639986760811	-0.555376976531541	-2
IRELCSAAIKM	V1I	T10K	-0.156439788792511	-0.44054623736621	-2
IRELCSAAILM	V1I	T10L	-0.07249012617077	0.0665899503466996	2
IRELCSAAIMM	V1I	T10M	-0.00364192019175036	0.0488556220896701	1
IRELCSAAINM	V1I	T10N	-0.235069046002531	0.0795079750598902	2
IRELCSAAIQM	V1I	T10Q	-0.14040870330469	-7.3356085642475	-2
IRELCSAAIRM	V1I	T10R	-0.32348278808923	-0.428374168898941	-2
IRELCSAAISM	V1I	T10S	0.0348219955403195	-0.119905141309101	-2
IRELCSAAITC	V1I	M11C	-0.143897545584471	-0.192629291550471	-1
IRELCSAAITF	V1I	M11F	-0.15512138669383	-0.77731895296894	-2
IRELCSAAITG	V1I	M11G	-0.67837535400046	-0.68154803045198	-1
IRELCSAAITK	V1I	M11K	-0.2279147013019	-1.11590609620124	-2
IRELCSAAITL	V1I	M11L	0.0508996744276491	-0.0150747500017605	-2
IRELCSAAITR	V1I	M11R	-0.050935062325431	-0.34580049055792	-2
IRELCSAAITV	V1I	M11V	0.0166152214134296	0.0450828607757394	1
IRELCSAAITW	V1I	M11W	-0.17555335094935	0.0862838751586299	2
IRELCSAAITY	V1I	M11Y	-0.0884066969081498	-0.51564183549975	-2
IRELCSAAIVM	V1I	T10V	-0.08124062823609	-0.0659205530346103	1
IRELCSAAIWM	V1I	T10W	-3.51595414385129	-2.25916522830991	1
IRELCSAAIYM	V1I	T10Y	-2.92049654239057	-2.49821425248864	1
IRELCSAAKTM	V1I	I9K	-7.6021438313219	-7.66424268283418	0
IRELCSAALTM	V1I	I9L	-0.21578835873596	0.174400605365189	2
IRELCSAARTM	V1I	I9R	-7.60192216146976	-7.66424268283418	0
IRELCSAAVTM	V1I	I9V	-0.00364122256700128	-6.52249748248125	-2
IRELCSAAWTM	V1I	I9W	-7.59362971961133	-7.66424268283418	0
IRELCSADITM	V1I	A8D	-6.97662975949634	-6.24145000926192	1
IRELCSAFITM	V1I	A8F	-7.60250310066345	-7.66424268283418	0
IRELCSAGITM	V1I	A8G	-0.65699672447715	-0.0505368855929014	1
IRELCSAHITM	V1I	A8H	-7.60196772538151	-7.66371313372305	0
IRELCSALITM	V1I	A8L	-3.64240791498216	-3.00747035958101	1
IRELCSAMITM	V1I	A8M	-0.866837754207081	-0.78018005148766	1
IRELCSANITM	V1I	A8N	-3.08459568688089	-2.19626891341301	1
IRELCSAPITM	V1I	A8P	-7.60289085489986	-7.66424268283418	0
IRELCSAQITM	V1I	A8Q	-4.12092454535942	-4.235217807691	-2
IRELCSARITM	V1I	A8R	-7.6021988301807	-7.66424268283418	0
IRELCSASITM	V1I	A8S	-0.079822284698551	-0.162514227224351	-2
IRELCSATITM	V1I	A8T	-0.0739856700229105	-0.00104428694285019	1
IRELCSAVITM	V1I	A8V	-0.306621350655471	-0.59623828865417	-2
IRELCSAYITM	V1I	A8Y	-7.60401476946212	-7.66424268283418	0
IRELCSCAITM	V1I	A7C	-0.471663938406891	-0.0568052228538214	1
IRELCSFAITM	V1I	A7F	-3.75290177871543	-2.85088470899147	1
IRELCSIAITM	V1I	A7I	-2.6485496753802	-1.7413530519714	1
IRELCSLAITM	V1I	A7L	-3.17688993684561	-2.72531985316336	1
IRELCSNAITM	V1I	A7N	-2.54569802951004	-1.83019231128337	1
IRELCSPAITM	V1I	A7P	-7.59877202605469	-7.66398020393763	0
IRELCSRAITM	V1I	A7R	-5.12832604835439	-4.31938938065023	1
IRELCSSAITM	V1I	A7S	-0.0352243515447999	0.31668240822302	2
IRELCSWAITM	V1I	A7W	-5.20185015817376	-3.07731234796282	1
IRELCTAAITM	V1I	S6T	0.0244068000681388	-0.0971610343796598	-2
IRELCVAAITM	V1I	S6V	0.0538254165229901	-0.14517657681715	-2
IRELCYAAITM	V1I	S6Y	0.0302941053290695	0.197707583173869	2
IRELPSAAITM	V1I	C5P	-7.60162962456934	-7.66424268283418	0
IRELSSAAITM	V1I	C5S	-2.66959064764177	-1.93743223375192	1
IRELVSAAITM	V1I	C5V	-3.08749952592905	-2.8810434190334	1
IRHLCSAAITM	V1I	E3H	-0.15870588938049	-0.00482231466351024	1
IRKLCSAAITM	V1I	E3K	-1.02167007706946	-0.98610861320013	1
IRNLCSAAITM	V1I	E3N	-0.0747990891645411	0.0890724041178501	2
IRQLCSAAITM	V1I	E3Q	0.0961138379381303	0.23651545114708	1
IRSLCSAAITM	V1I	E3S	-0.0495228005497808	-0.30026446443285	-2
IWELCSAAITM	V1I	R2W	0.172980916458579	-0.00684921649911097	-3
KAELCSAAITM	V1K	R2A	-4.77099388598661	-3.85212246876949	1
KEELCSAAITM	V1K	R2E	-4.83618881075746	-4.10936889854145	2
KGELCSAAITM	V1K	R2G	-4.80541688155776	-3.75609579520277	2
KHELCSAAITM	V1K	R2H	-4.75544739298127	-6.06002155315348	-2
KKELCSAAITM	V1K	R2K	-4.7727015096758	-4.4444944259925	1
KLELCSAAITM	V1K	R2L	-4.84122534818865	-5.32861920112796	-1
KNELCSAAITM	V1K	R2N	-4.72719899314322	-5.21685600530942	-2
KPELCSAAITM	V1K	R2P	-6.72573286266829	-7.65188954003661	-1
KQELCSAAITM	V1K	R2Q	-4.64485690461565	-4.67593601066263	-1
KREECSAAITM	V1K	L4E	-11.4440834143498	-7.66421716158761	0
KREGCSAAITM	V1K	L4G	-9.03369509859358	-7.66307598830576	0
KREKCSAAITM	V1K	L4K	-11.3398380307885	-7.66421467539839	0
KRELASAAITM	V1K	C5A	-5.74078180371359	-7.66424268283418	-1
KRELCGAAITM	V1K	S6G	-4.77202505123979	-4.98310138933826	-2
KRELCKAAITM	V1K	S6K	-4.85864888145896	-5.07288833955475	-1
KRELCLAAITM	V1K	S6L	-4.77906577140132	-7.12751017072504	-2
KRELCRAAITM	V1K	S6R	-4.85837802131313	-5.38035640383526	-1
KRELCSAAATM	V1K	I9A	-7.8222705919662	-7.66304566766573	0
KRELCSAADTM	V1K	I9D	-12.3503033260851	-7.66424268283418	0
KRELCSAAETM	V1K	I9E	-11.213577701206	-7.66395257319644	0
KRELCSAAGTM	V1K	I9G	-10.40907366257	-7.6606017989137	0
KRELCSAAIAM	V1K	T10A	-4.89712191983883	-6.00468955988785	-1
KRELCSAAICM	V1K	T10C	-4.77902700357936	-7.30102320473718	-2
KRELCSAAIDM	V1K	T10D	-5.22140633867093	-7.66430334015227	-1
KRELCSAAIEM	V1K	T10E	-4.91273840799826	-4.63540905750311	2
KRELCSAAIGM	V1K	T10G	-4.93394951302412	-5.64130000045587	-1
KRELCSAAIHM	V1K	T10H	-5.60831370739548	-7.66424268283418	-1
KRELCSAAIKM	V1K	T10K	-5.01794900241971	-7.66195360840984	-1
KRELCSAAILM	V1K	T10L	-4.93399933979797	-7.66424268283418	-1
KRELCSAAIMM	V1K	T10M	-4.86515113381895	-7.60491057433496	-1
KRELCSAAINM	V1K	T10N	-5.09657825962973	-7.66424268283418	-1
KRELCSAAIPM	V1K	T10P	-8.78904940393857	-7.66424268283418	0
KRELCSAAIRM	V1K	T10R	-5.18499200171643	-7.66389102666305	-1
KRELCSAAISM	V1K	T10S	-4.82668721808688	-4.98665443686412	-1
KRELCSAAITA	V1K	M11A	-5.02543456734835	-6.48140803650183	-1
KRELCSAAITE	V1K	M11E	-4.92704310090835	-5.16052229617145	-1
KRELCSAAITG	V1K	M11G	-5.53988456762766	-7.66384100107201	-1
KRELCSAAITI	V1K	M11I	-4.92333076789486	-7.03327384034778	-1
KRELCSAAITK	V1K	M11K	-5.0894239149291	-7.13527370845972	-1
KRELCSAAITL	V1K	M11L	-4.81060953919955	-6.60610437185013	-1
KRELCSAAITN	V1K	M11N	-5.1537366468501	-6.45526667174313	-1
KRELCSAAITQ	V1K	M11Q	-4.94621554380686	-4.99253305143928	-1
KRELCSAAITR	V1K	M11R	-4.91244427595263	-6.22985499204291	-1
KRELCSAAITS	V1K	M11S	-4.99170172871525	-6.77928930321816	-1
KRELCSAAITT	V1K	M11T	-4.8398155034208	-6.3636617345642	-1
KRELCSAAITV	V1K	M11V	-4.84489399221377	-5.94213960137887	-1
KRELCSAAITW	V1K	M11W	-5.03706256457655	-4.75878143519174	2
KRELCSAAITY	V1K	M11Y	-4.94991591053535	-4.67267481380812	2
KRELCSAAIVM	V1K	T10V	-4.94274984186329	-7.28273251976971	-1
KRELCSAAIWM	V1K	T10W	-8.37746335747849	-7.66424268283418	0
KRELCSAAIYM	V1K	T10Y	-7.78200575601777	-7.66424268283418	0
KRELCSAAKTM	V1K	I9K	-12.4636530449491	-7.66394410276354	0
KRELCSAALTM	V1K	I9L	-5.07729757236316	-5.45033137989289	-1
KRELCSAAMTM	V1K	I9M	-4.99273664597886	-6.92358140655264	-1
KRELCSAANTM	V1K	I9N	-7.76791134258994	-7.46098571526448	0
KRELCSAAQTM	V1K	I9Q	-8.9661756537135	-7.66369032534449	0
KRELCSAARTM	V1K	I9R	-12.463431375097	-7.65975097233558	0
KRELCSAASTM	V1K	I9S	-8.2402723324703	-7.66424268283418	0
KRELCSAATTM	V1K	I9T	-5.66365816829678	-7.66424268283418	-1
KRELCSAAVTM	V1K	I9V	-4.8651504361942	-5.86238242538251	-1
KRELCSAAWTM	V1K	I9W	-12.4551389332385	-7.66424268283418	0
KRELCSACITM	V1K	A8C	-4.98164137267143	-7.6400915161335	-1
KRELCSADITM	V1K	A8D	-11.8381389731235	-7.66424268283418	0
KRELCSAEITM	V1K	A8E	-11.8500195195868	-7.66424268283418	0
KRELCSAGITM	V1K	A8G	-5.51850593810435	-6.98376715346486	-1
KRELCSAHITM	V1K	A8H	-12.4634769390087	-7.66403835829654	0
KRELCSAKITM	V1K	A8K	-12.4654213207781	-7.66424268283418	0
KRELCSALITM	V1K	A8L	-8.50391712860936	-7.66424268283418	0
KRELCSAMITM	V1K	A8M	-5.72834696783428	-7.66424268283418	-1
KRELCSANITM	V1K	A8N	-7.94610490050809	-7.65917108827381	0
KRELCSAPITM	V1K	A8P	-12.4644000685271	-7.65974021832972	0
KRELCSAQITM	V1K	A8Q	-8.98243375898662	-7.66376527708653	0
KRELCSARITM	V1K	A8R	-12.4637080438079	-7.66397703931854	0
KRELCSASITM	V1K	A8S	-4.94133149832575	-7.26186586099644	-1
KRELCSATITM	V1K	A8T	-4.93549488365011	-7.37057521486631	-1
KRELCSAVITM	V1K	A8V	-5.16813056428267	-6.95206535082203	-1
KRELCSAWITM	V1K	A8W	-12.463125420274	-7.66424268283418	0
KRELCSAYITM	V1K	A8Y	-12.4655239830893	-7.66424268283418	0
KRELCSCAITM	V1K	A7C	-5.33317315203409	-7.66424268283418	-1
KRELCSDAITM	V1K	A7D	-8.88500709309906	-7.66424268283418	0
KRELCSFAITM	V1K	A7F	-8.61441099234263	-7.66330228320513	0
KRELCSGAITM	V1K	A7G	-5.71243034449996	-7.66424268283418	-1
KRELCSIAITM	V1K	A7I	-7.5100588890074	-7.66424268283418	0
KRELCSKAITM	V1K	A7K	-9.13201516339264	-7.66301807421214	0
KRELCSLAITM	V1K	A7L	-8.03839915047281	-7.66424268283418	0
KRELCSNAITM	V1K	A7N	-7.40720724313724	-7.66207192208613	0
KRELCSPAITM	V1K	A7P	-12.4602812396819	-7.66424268283418	0
KRELCSQAITM	V1K	A7Q	-7.81179912964165	-7.66424268283418	0
KRELCSRAITM	V1K	A7R	-9.98983526198159	-7.65635026189274	0
KRELCSSAITM	V1K	A7S	-4.896733565172	-7.65620510306006	-1
KRELCSTAITM	V1K	A7T	-6.24230604171923	-7.65916925435108	-1
KRELCSWAITM	V1K	A7W	-10.063359371801	-7.66424268283418	0
KRELCSYAITM	V1K	A7Y	-7.71938946640855	-7.66319393972912	0
KRELCVAAITM	V1K	S6V	-4.80768379710421	-7.06209139143344	-1
KRELESAAITM	V1K	C5E	-11.3918554493415	-7.66424268283418	0
KRELGSAAITM	V1K	C5G	-7.54155823337411	-7.66424268283418	0
KRELHSAAITM	V1K	C5H	-12.4260797095388	-7.66424268283418	0
KRELKSAAITM	V1K	C5K	-12.4649900842717	-7.66424268283418	0
KRELLSAAITM	V1K	C5L	-6.67839868707967	-7.66424268283418	-1
KRELNSAAITM	V1K	C5N	-10.608809404585	-7.66424268283418	0
KRELRSAAITM	V1K	C5R	-12.4614305141234	-7.66424268283418	0
KRELTSAAITM	V1K	C5T	-8.98390591235085	-7.64712904673616	0
KRELVSAAITM	V1K	C5V	-7.94900873955625	-7.66424268283418	0
KREMCSAAITM	V1K	L4M	-4.8661022090884	-7.46578219673549	-1
KRENCSAAITM	V1K	L4N	-9.05117944802884	-7.66424268283418	0
KREQCSAAITM	V1K	L4Q	-8.53838028301291	-7.66349348800247	0
KRERCSAAITM	V1K	L4R	-12.4592230265285	-7.66424990919808	0
KRESCSAAITM	V1K	L4S	-8.59963968638534	-7.66424268283418	0
KREWCSAAITM	V1K	L4W	-12.4650398871374	-7.66424268283418	0
KRHLCSAAITM	V1K	E3H	-5.02021510300769	-7.66424268283418	-1
KRNLCSAAITM	V1K	E3N	-4.93630830279174	-7.66424268283418	-1
KRSLCSAAITM	V1K	E3S	-4.91103201417698	-7.52908788005999	-1
KRVLCSAAITM	V1K	E3V	-12.3712701060676	-7.66424268283418	0
KSELCSAAITM	V1K	R2S	-4.77822389154804	-4.5213216586716	1
LAELCSAAITM	V1L	R2A	-0.0104205005580802	0.373862997778319	2
LCELCSAAITM	V1L	R2C	-0.0687211584883212	-0.353580131257631	-1
LDELCSAAITM	V1L	R2D	0.226353782238698	-2.55246753868198	-2
LEELCSAAITM	V1L	R2E	-0.0756154253289303	-0.0878136072296698	-1
LFELCSAAITM	V1L	R2F	0.00502204281017882	-0.15035076646746	-2
LGELCSAAITM	V1L	R2G	-0.0448434961292303	0.121996766413629	3
LIELCSAAITM	V1L	R2I	-0.19767074218527	-0.46061317396663	-1
LKELCSAAITM	V1L	R2K	-0.0121281242472708	0.18691030338462	2
LLELCSAAITM	V1L	R2L	-0.0806519627601201	-0.0912088486268399	-1
LMELCSAAITM	V1L	R2M	0.10997536795343	-0.36745407791453	-2
LNELCSAAITM	V1L	R2N	0.0333743922853085	0.76564132479632	2
LPELCSAAITM	V1L	R2P	-1.96515947723976	-1.80392425883066	2
LQELCSAAITM	V1L	R2Q	0.115716480812878	0.220586250723889	2
LRALCSAAITM	V1L	E3A	-0.173666789883152	-1.0682837273348	-1
LREACSAAITM	V1L	L4A	-1.00115201291797	-2.90263552569009	-1
LREECSAAITM	V1L	L4E	-6.68351002892124	-7.65759927791558	-1
LREFCSAAITM	V1L	L4F	-3.13287091463835	-5.25590091384476	-1
LREGCSAAITM	V1L	L4G	-4.27312171316505	-4.9646405142746	-1
LRELASAAITM	V1L	C5A	-0.980208418285061	-2.2115119291602	-1
LRELCAAAITM	V1L	S6A	-0.0616027285697207	-0.17004110587426	-1
LRELCCAAITM	V1L	S6C	-0.728112512846291	-0.81043725653724	-1
LRELCDAAITM	V1L	S6D	0.0787372995533886	-1.0650632233378	-2
LRELCEAAITM	V1L	S6E	-0.0121929577983	0.138150703677939	2
LRELCFAAITM	V1L	S6F	-0.15608208350069	-0.210453223835801	-1
LRELCGAAITM	V1L	S6G	-0.0114516658112613	0.0377801354935894	2
LRELCHAAITM	V1L	S6H	-0.0629900583286815	0.10041204579187	3
LRELCIAAITM	V1L	S6I	-0.268351032837201	-0.37812086116935	-1
LRELCKAAITM	V1L	S6K	-0.0980754960304306	-0.005696712715201	3
LRELCLAAITM	V1L	S6L	-0.0184923859727917	-0.201363720730011	-2
LRELCMAAITM	V1L	S6M	-0.0637758646882904	-0.157564243438081	-1
LRELCNAAITM	V1L	S6N	0.0723307474093495	0.1041054498957	1
LRELCPAAITM	V1L	S6P	-4.07550337975912	-4.28826331186674	-1
LRELCQAAITM	V1L	S6Q	-0.175229693483931	-0.329442642878961	-1
LRELCRAAITM	V1L	S6R	-0.0978046358846001	-0.119093268403091	-1
LRELCSAAATM	V1L	I9A	-3.06169720653767	-4.37481171835429	-1
LRELCSAACTM	V1L	I9C	-0.583371750024432	-1.85704927921276	-1
LRELCSAAFTM	V1L	I9F	-4.96013567470954	-6.54670543080807	-1
LRELCSAAGTM	V1L	I9G	-5.64850027714151	-7.6599716355277	-1
LRELCSAAIAM	V1L	T10A	-0.1365485344103	-0.21352200012751	-1
LRELCSAAICM	V1L	T10C	-0.018453618150831	0.0328133033586386	2
LRELCSAAIDM	V1L	T10D	-0.4608329532424	-1.44189419904599	-1
LRELCSAAIEM	V1L	T10E	-0.152165022569731	-0.264652689753991	-1
LRELCSAAIFM	V1L	T10F	-4.59718415347315	-6.10646285639669	-1
LRELCSAAIGM	V1L	T10G	-0.17337612759559	-0.33602567768205	-1
LRELCSAAIHM	V1L	T10H	-0.847740321966951	-2.60876437633991	-1
LRELCSAAIIM	V1L	T10I	-0.294575814959481	-0.1826273080679	2
LRELCSAAIKM	V1L	T10K	-0.257375616991181	-0.967619856417171	-1
LRELCSAAILM	V1L	T10L	-0.17342595436944	-0.907373015025311	-1
LRELCSAAIMM	V1L	T10M	-0.104577748390421	0.0710821816716596	3
LRELCSAAINM	V1L	T10N	-0.336004874201201	-1.18506819011779	-1
LRELCSAAIPM	V1L	T10P	-4.02847601851004	-5.17937717033216	-1
LRELCSAAIRM	V1L	T10R	-0.4244186162879	-0.884489002442471	-1
LRELCSAAISM	V1L	T10S	-0.0661138326583508	-0.31589008481118	-1
LRELCSAAITA	V1L	M11A	-0.264861181919821	-0.515310775596621	-1
LRELCSAAITC	V1L	M11C	-0.244833373783141	-0.662581331269951	-1
LRELCSAAITF	V1L	M11F	-0.2560572148925	-0.0709656235242804	2
LRELCSAAITG	V1L	M11G	-0.77931118219913	-1.8416160040204	-1
LRELCSAAITH	V1L	M11H	-0.314862306121292	0.260731889549879	3
LRELCSAAITI	V1L	M11I	-0.162757382466332	-0.293872947927131	-1
LRELCSAAITK	V1L	M11K	-0.328850529500571	0.0471538584776194	3
LRELCSAAITL	V1L	M11L	-0.0500361537710212	-0.0758766215921511	-1
LRELCSAAITR	V1L	M11R	-0.151870890524101	-0.1810729345477	-1
LRELCSAAITS	V1L	M11S	-0.231128343286722	-0.303589660844091	-1
LRELCSAAITT	V1L	M11T	-0.0792421179922709	-0.19991413244119	-1
LRELCSAAITV	V1L	M11V	-0.0843206067852407	-0.125708152352251	-1
LRELCSAAITW	V1L	M11W	-0.276489179148021	-0.17098427259833	2
LRELCSAAITY	V1L	M11Y	-0.18934252510682	-0.129321596382891	2
LRELCSAAIVM	V1L	T10V	-0.18217645643476	-0.0705802805728997	2
LRELCSAAIWM	V1L	T10W	-3.61688997204996	-6.1938406879014	-1
LRELCSAAIYM	V1L	T10Y	-3.02143237058924	-5.30941513625868	-1
LRELCSAAKTM	V1L	I9K	-7.70307965952057	-7.66424268283418	0
LRELCSAALTM	V1L	I9L	-0.31672418693463	-0.189747160033841	2
LRELCSAAMTM	V1L	I9M	-0.232163260550331	-0.0737803900947398	2
LRELCSAARTM	V1L	I9R	-7.70285798966843	-7.66424268283418	0
LRELCSAASTM	V1L	I9S	-3.47969894704177	-4.71248828961414	-1
LRELCSAAVTM	V1L	I9V	-0.104577050765672	-0.0576109092328707	2
LRELCSAAWTM	V1L	I9W	-7.69456554781	-7.66424268283418	0
LRELCSACITM	V1L	A8C	-0.2210679872429	-0.86820747026392	-1
LRELCSADITM	V1L	A8D	-7.07756558769501	-7.66353925534043	-1
LRELCSAEITM	V1L	A8E	-7.0894461341583	-7.64756193596677	-1
LRELCSAFITM	V1L	A8F	-7.70343892886212	-7.6572238331444	0
LRELCSAGITM	V1L	A8G	-0.75793255267582	-1.89782322946786	-1
LRELCSAIITM	V1L	A8I	-2.53421618053857	-4.07527440891844	-1
LRELCSAKITM	V1L	A8K	-7.70484793534959	-7.66424268283418	0
LRELCSALITM	V1L	A8L	-3.74334374318083	-5.01718231579955	-1
LRELCSAMITM	V1L	A8M	-0.967773582405751	-3.27569578024125	-1
LRELCSANITM	V1L	A8N	-3.18553151507956	-4.03065043559964	-1
LRELCSAPITM	V1L	A8P	-7.70382668309853	-7.66261007700855	0
LRELCSAQITM	V1L	A8Q	-4.22186037355809	-6.78498705958683	-1
LRELCSARITM	V1L	A8R	-7.70313465837937	-7.65328356735776	0
LRELCSASITM	V1L	A8S	-0.180758112897221	-0.43200520809761	-1
LRELCSATITM	V1L	A8T	-0.174921498221581	-0.315634331819121	-1
LRELCSAVITM	V1L	A8V	-0.407557178854141	-1.52486538419251	-1
LRELCSAWITM	V1L	A8W	-7.70255203484544	-7.66414423520043	0
LRELCSAYITM	V1L	A8Y	-7.70495059766079	-7.66424268283418	0
LRELCSCAITM	V1L	A7C	-0.572599766605562	-1.121115904076	-1
LRELCSDAITM	V1L	A7D	-4.12443370767053	-6.70315084970143	-1
LRELCSEAITM	V1L	A7E	-2.79230008269406	-4.15874891682441	-1
LRELCSFAITM	V1L	A7F	-3.8538376069141	-4.79735392717452	-1
LRELCSGAITM	V1L	A7G	-0.951856959071431	-2.04256153374926	-1
LRELCSHAITM	V1L	A7H	-3.06264621562225	-4.14850397693825	-1
LRELCSIAITM	V1L	A7I	-2.74948550357887	-4.13763908646321	-1
LRELCSKAITM	V1L	A7K	-4.37144177796411	-6.05725475711734	-1
LRELCSLAITM	V1L	A7L	-3.27782576504428	-4.86916154934238	-1
LRELCSMAITM	V1L	A7M	-3.00816398767417	-4.32474898114173	-1
LRELCSNAITM	V1L	A7N	-2.64663385770871	-3.50770679178567	-1
LRELCSPAITM	V1L	A7P	-7.69970785425336	-7.66321362025105	0
LRELCSRAITM	V1L	A7R	-5.22926187655306	-6.90539940886797	-1
LRELCSSAITM	V1L	A7S	-0.13616017974347	-0.765481050762231	-1
LRELCSTAITM	V1L	A7T	-1.4817326562907	-2.7699916646033	-1
LRELCSVAITM	V1L	A7V	-0.981651396242841	-2.39266623683712	-1
LRELCSWAITM	V1L	A7W	-5.30278598637243	-4.89640723488026	2
LRELCSYAITM	V1L	A7Y	-2.95881608098002	-4.25316369491139	-1
LRELCTAAITM	V1L	S6T	-0.0765290281305315	-0.0158694877827106	3
LRELCVAAITM	V1L	S6V	-0.0471104116756802	-0.16836781029949	-1
LRELCWAAITM	V1L	S6W	0.0126212915360888	-0.0617146363665597	-2
LRELCYAAITM	V1L	S6Y	-0.0706417228696008	0.17896128337863	3
LRELESAAITM	V1L	C5E	-6.63128206391294	-7.22636440560266	-1
LRELFSAAITM	V1L	C5F	-6.44075810764221	-7.19475042892228	-1
LRELGSAAITM	V1L	C5G	-2.78098484794558	-4.83948498163593	-1
LRELISAAITM	V1L	C5I	-2.31355761086639	-3.80849629772888	-1
LRELLSAAITM	V1L	C5L	-1.91782530165114	-2.8856343013194	-1
LRELMSAAITM	V1L	C5M	-0.87167007487378	-0.73680637644663	2
LRELRSAAITM	V1L	C5R	-7.70085712869484	-7.66424268283418	0
LRELSSAAITM	V1L	C5S	-2.77052647584044	-4.84875601506157	-1
LRELTSAAITM	V1L	C5T	-4.22333252692232	-5.5225968707809	-1
LRELVSAAITM	V1L	C5V	-3.18843535412772	-4.959604843905	-1
LRELWSAAITM	V1L	C5W	-7.70478463773926	-7.66424268283418	0
LRELYSAAITM	V1L	C5Y	-7.70495059766079	-7.66424268283418	0
LREMCSAAITM	V1L	L4M	-0.105528823659871	-0.79833317720354	-1
LRERCSAAITM	V1L	L4R	-7.69864964109995	-7.66424268283418	0
LRESCSAAITM	V1L	L4S	-3.83906630095681	-4.00788589502392	-1
LREVCSAAITM	V1L	L4V	-2.23079069822101	-3.02602710743419	-1
LREWCSAAITM	V1L	L4W	-7.70446650170883	-7.65623201053962	0
LRFLCSAAITM	V1L	E3F	-6.62660856392202	-7.30265740414193	-1
LRGLCSAAITM	V1L	E3G	-0.125617048130971	-0.381820395799451	-1
LRHLCSAAITM	V1L	E3H	-0.259641717579161	-0.65336395198732	-1
LRKLCSAAITM	V1L	E3K	-1.12260590526813	-3.17293248220031	-1
LRNLCSAAITM	V1L	E3N	-0.175734917363211	-1.26235306570678	-1
LRPLCSAAITM	V1L	E3P	-7.12467721284039	-7.11354488375665	1
LRQLCSAAITM	V1L	E3Q	-0.00482199026053998	-0.213771895243491	-2
LRRLCSAAITM	V1L	E3R	-1.93033654873861	-3.95972000362079	-1
LRSLCSAAITM	V1L	E3S	-0.150458628748451	-0.93066853123986	-1
LRTLCSAAITM	V1L	E3T	-3.08766732547247	-3.32068131706258	-1
LRVLCSAAITM	V1L	E3V	-7.6106967206391	-7.66424268283418	0
LRYLCSAAITM	V1L	E3Y	-5.76155725840491	-6.89194171957553	-1
LSELCSAAITM	V1L	R2S	-0.0176505061195105	-0.0770650934849808	-2
LTELCSAAITM	V1L	R2T	0.115854465171148	0.0265290061281398	-1
LVELCSAAITM	V1L	R2V	-0.105846128193921	-0.276998413228581	-1
LWELCSAAITM	V1L	R2W	0.0720450882599089	-0.121653454751341	-2
LYELCSAAITM	V1L	R2Y	0.0202366677462287	0.0276573407075702	1
MAELCSAAITM	V1M	R2A	-0.136523038773731	-0.320432367245301	-2
MGELCSAAITM	V1M	R2G	-0.170946034344881	-0.25387841753796	-1
MLELCSAAITM	V1M	R2L	-0.206754500975771	-0.02355771622919	3
MREGCSAAITM	V1M	L4G	-4.3992242513807	-5.64467882087143	-1
MRELCAAAITM	V1M	S6A	-0.187705266785372	0.162066915651609	3
MRELCEAAITM	V1M	S6E	-0.138295496013951	0.15376825747833	2
MRELCGAAITM	V1M	S6G	-0.137554204026912	-0.404180667475401	-2
MRELCLAAITM	V1M	S6L	-0.144594924188443	-0.0774762515281804	1
MRELCMAAITM	V1M	S6M	-0.189878402903942	0.0114923282630794	3
MRELCNAAITM	V1M	S6N	-0.0537717908063016	-1.02622291038493	-2
MRELCPAAITM	V1M	S6P	-4.20160591797477	-5.38422793144722	-1
MRELCQAAITM	V1M	S6Q	-0.301332231699583	-0.18252736792898	1
MRELCRAAITM	V1M	S6R	-0.223907174100251	-0.191776144206571	1
MRELCSAACTM	V1M	I9C	-0.709474288240083	-1.45332853805305	-1
MRELCSAAGTM	V1M	I9G	-5.77460281535716	-7.65507434863228	-1
MRELCSAAIAM	V1M	T10A	-0.262651072625951	-0.318359575160731	-1
MRELCSAAICM	V1M	T10C	-0.144556156366482	-0.71796263392239	-2
MRELCSAAIDM	V1M	T10D	-0.586935491458052	-2.14148330130245	-1
MRELCSAAIEM	V1M	T10E	-0.278267560785382	-0.40139355669036	-1
MRELCSAAIFM	V1M	T10F	-4.7232866916888	-7.25849349545385	-1
MRELCSAAIGM	V1M	T10G	-0.299478665811241	-0.0317001046601	3
MRELCSAAIIM	V1M	T10I	-0.420678353175132	-0.647977551667271	-1
MRELCSAAIKM	V1M	T10K	-0.383478155206832	-0.826428342868281	-1
MRELCSAAILM	V1M	T10L	-0.299528492585091	-1.24965229769687	-1
MRELCSAAIMM	V1M	T10M	-0.230680286606072	-0.568314339745431	-1
MRELCSAAINM	V1M	T10N	-0.462107412416852	-0.982283322051931	-1
MRELCSAAIPM	V1M	T10P	-4.15457855672569	-5.91177139734547	-1
MRELCSAAIQM	V1M	T10Q	-0.367447069719011	-0.361478295570141	1
MRELCSAAIRM	V1M	T10R	-0.550521154503551	-0.856642266548111	-1
MRELCSAAISM	V1M	T10S	-0.192216370874002	-0.0721395907708811	2
MRELCSAAITE	V1M	M11E	-0.292572253695472	-0.532893846334181	-1
MRELCSAAITF	V1M	M11F	-0.382159753108152	-0.68197955527247	-1
MRELCSAAITG	V1M	M11G	-0.905413720414781	-2.14054794850438	-1
MRELCSAAITK	V1M	M11K	-0.454953067716222	-0.27588573310593	2
MRELCSAAITL	V1M	M11L	-0.176138691986672	-0.208733569207441	-1
MRELCSAAITR	V1M	M11R	-0.277973428739752	-0.131104072599241	2
MRELCSAAITW	V1M	M11W	-0.402591717363672	-0.378465382322601	1
MRELCSAAIVM	V1M	T10V	-0.308278994650411	-0.521927354146991	-1
MRELCSAAIWM	V1M	T10W	-3.74299251026561	-4.79569995319396	-1
MRELCSAAIYM	V1M	T10Y	-3.14753490880489	-7.34262906697352	-1
MRELCSAAKTM	V1M	I9K	-7.82918219773622	-7.66424268283418	0
MRELCSAALTM	V1M	I9L	-0.442826725150281	-0.735437965290451	-1
MRELCSAARTM	V1M	I9R	-7.82896052788408	-7.66424268283418	0
MRELCSAASTM	V1M	I9S	-3.60580148525742	-4.73718611017468	-1
MRELCSAAVTM	V1M	I9V	-0.230679588981323	-0.78389567877805	-1
MRELCSAEITM	V1M	A8E	-7.21554867237395	-7.66424268283418	-1
MRELCSAGITM	V1M	A8G	-0.884035090891471	-2.38053182219001	-1
MRELCSAIITM	V1M	A8I	-2.66031871875422	-5.57332034407995	-1
MRELCSAKITM	V1M	A8K	-7.83095047356524	-7.66424268283418	0
MRELCSALITM	V1M	A8L	-3.86944628139648	-4.9127141959644	-1
MRELCSANITM	V1M	A8N	-3.31163405329521	-4.24334082865645	-1
MRELCSAPITM	V1M	A8P	-7.82992922131418	-7.66424268283418	0
MRELCSARITM	V1M	A8R	-7.82923719659502	-7.66424268283418	0
MRELCSASITM	V1M	A8S	-0.306860651112872	-1.17760669314913	-1
MRELCSAVITM	V1M	A8V	-0.533659717069792	-1.8334669082441	-1
MRELCSAWITM	V1M	A8W	-7.82865457306109	-7.66424268283418	0
MRELCSCAITM	V1M	A7C	-0.698702304821213	-2.26126800560146	-1
MRELCSFAITM	V1M	A7F	-3.97994014512975	-5.11702187889899	-1
MRELCSGAITM	V1M	A7G	-1.07795949728708	-2.88060746167617	-1
MRELCSLAITM	V1M	A7L	-3.40392830325993	-5.15497228115593	-1
MRELCSNAITM	V1M	A7N	-2.77273639592436	-4.50191113799292	-1
MRELCSSAITM	V1M	A7S	-0.262262717959121	-0.893101051043331	-1
MRELCSVAITM	V1M	A7V	-1.10775393445849	-2.67166740132841	-1
MRELCSWAITM	V1M	A7W	-5.42888852458808	-5.28250277004496	1
MRELCSYAITM	V1M	A7Y	-3.08491861919567	-4.83810789426314	-1
MRELCTAAITM	V1M	S6T	-0.202631566346183	0.271964964358789	3
MRELCVAAITM	V1M	S6V	-0.173212949891331	-0.1110393961414	2
MRELCWAAITM	V1M	S6W	-0.113481246679562	0.0876489621184486	2
MRELCYAAITM	V1M	S6Y	-0.196744261085252	-0.468991655241531	-1
MRELFSAAITM	V1M	C5F	-6.56686064585786	-6.99521125520891	-1
MRELLSAAITM	V1M	C5L	-2.04392783986679	-2.67887212790507	-1
MRELTSAAITM	V1M	C5T	-4.34943506513797	-6.70444535923242	-1
MRELWSAAITM	V1M	C5W	-7.83088717595491	-7.66424268283418	0
MRERCSAAITM	V1M	L4R	-7.8247521793156	-7.66424268283418	0
MREVCSAAITM	V1M	L4V	-2.35689323643666	-3.44555838155192	-1
MREWCSAAITM	V1M	L4W	-7.83056903992448	-7.66424268283418	0
MRNLCSAAITM	V1M	E3N	-0.301837455578863	-1.86957042849458	-1
MRRLCSAAITM	V1M	E3R	-2.05643908695426	-4.14991616283839	-1
MWELCSAAITM	V1M	R2W	-0.0540574499557422	-0.1866732147035	-2
NEELCSAAITM	V1N	R2E	-2.88549920798879	-2.15177599518753	2
NHELCSAAITM	V1N	R2H	-2.8047577902126	-2.8041672058626	1
NKELCSAAITM	V1N	R2K	-2.82201190690713	-3.33787746033226	-2
NLELCSAAITM	V1N	R2L	-2.89053574541998	-4.11418445453356	-1
NMELCSAAITM	V1N	R2M	-2.69990841470643	-2.4415016238989	1
NNELCSAAITM	V1N	R2N	-2.77650939037455	-4.08735454569437	-2
NPELCSAAITM	V1N	R2P	-4.77504325989962	-7.60315955506502	-1
NREECSAAITM	V1N	L4E	-9.4933938115811	-7.66443224113658	0
NREKCSAAITM	V1N	L4K	-9.3891484280198	-7.60101634560117	0
NRELASAAITM	V1N	C5A	-3.79009220094492	-7.28466594421604	-1
NRELCCAAITM	V1N	S6C	-3.53799629550615	-5.02196149082257	-1
NRELCEAAITM	V1N	S6E	-2.82207674045816	-1.25013238273716	1
NRELCFAAITM	V1N	S6F	-2.96596586616055	-6.46376526924307	-1
NRELCGAAITM	V1N	S6G	-2.82133544847112	-4.17313375245576	-2
NRELCHAAITM	V1N	S6H	-2.87287384098854	-2.47179474018645	2
NRELCLAAITM	V1N	S6L	-2.82837616863265	-4.27068426503853	-2
NRELCNAAITM	V1N	S6N	-2.73755303525051	-3.0215573943511	-2
NRELCQAAITM	V1N	S6Q	-2.98511347614379	-2.68897703330227	2
NRELCRAAITM	V1N	S6R	-2.90768841854446	-3.33393789251214	-1
NRELCSAADTM	V1N	I9D	-10.3996137233164	-7.66424268283418	0
NRELCSAAETM	V1N	I9E	-9.26288809843731	-7.66424268283418	0
NRELCSAAGTM	V1N	I9G	-8.45838405980137	-7.66424268283418	0
NRELCSAAIAM	V1N	T10A	-2.94643231707016	-3.5555887884853	-1
NRELCSAAIEM	V1N	T10E	-2.96204880522959	-5.85765063497167	-1
NRELCSAAIFM	V1N	T10F	-7.40706793613301	-7.66424268283418	0
NRELCSAAIGM	V1N	T10G	-2.98325991025545	-3.4005422014995	-1
NRELCSAAIIM	V1N	T10I	-3.10445959761934	-6.29962309970685	-1
NRELCSAAILM	V1N	T10L	-2.9833097370293	-6.38145257228653	-1
NRELCSAAIMM	V1N	T10M	-2.91446153105028	-5.12629782486942	-1
NRELCSAAIPM	V1N	T10P	-6.8383598011699	-7.66424268283418	-1
NRELCSAAIQM	V1N	T10Q	-3.05122831416322	-4.14140579349252	-1
NRELCSAAIRM	V1N	T10R	-3.23430239894776	-4.84254322991082	-1
NRELCSAAISM	V1N	T10S	-2.87599761531821	-3.05365855948173	-1
NRELCSAAITG	V1N	M11G	-3.58919496485899	-6.11668574162042	-1
NRELCSAAITK	V1N	M11K	-3.13873431216043	-4.0439057541665	-1
NRELCSAAITL	V1N	M11L	-2.85991993643088	-3.48280206532018	-1
NRELCSAAITR	V1N	M11R	-2.96175467318396	-3.79358468337471	-1
NRELCSAAITW	V1N	M11W	-3.08637296180788	-3.12460937949506	-1
NRELCSAAIVM	V1N	T10V	-2.99206023909462	-4.85588611716368	-1
NRELCSAAKTM	V1N	I9K	-10.5129634421804	-7.66424268283418	0
NRELCSAAQTM	V1N	I9Q	-7.01548605094483	-7.66424268283418	-1
NRELCSAARTM	V1N	I9R	-10.5127417723283	-7.66424268283418	0
NRELCSAASTM	V1N	I9S	-6.28958272970163	-7.66424268283418	-1
NRELCSACITM	V1N	A8C	-3.03095176990276	-5.58628990363967	-1
NRELCSADITM	V1N	A8D	-9.88744937035487	-7.66424268283418	0
NRELCSAEITM	V1N	A8E	-9.89932991681816	-7.66424268283418	0
NRELCSAFITM	V1N	A8F	-10.513322711522	-7.66424268283418	0
NRELCSAGITM	V1N	A8G	-3.56781633533568	-5.53746179017038	-1
NRELCSAHITM	V1N	A8H	-10.51278733624	-7.66416629933174	0
NRELCSAIITM	V1N	A8I	-5.34409996319843	-7.66424268283418	-1
NRELCSAKITM	V1N	A8K	-10.5147317180095	-7.66424268283418	0
NRELCSALITM	V1N	A8L	-6.55322752584069	-7.66424268283418	-1
NRELCSANITM	V1N	A8N	-5.99541529773942	-7.65199705202635	-1
NRELCSAPITM	V1N	A8P	-10.5137104657584	-7.66424268283418	0
NRELCSAQITM	V1N	A8Q	-7.03174415621795	-7.6642151572162	-1
NRELCSARITM	V1N	A8R	-10.5130184410392	-7.66424268283418	0
NRELCSASITM	V1N	A8S	-2.99064189555708	-4.67314185309095	-1
NRELCSATITM	V1N	A8T	-2.98480528088144	-5.00137070364869	-1
NRELCSAVITM	V1N	A8V	-3.217440961514	-5.77945763710384	-1
NRELCSAYITM	V1N	A8Y	-10.5148343803207	-7.66397290126508	0
NRELCSCAITM	V1N	A7C	-3.38248354926542	-5.91877683586615	-1
NRELCSDAITM	V1N	A7D	-6.93431749033039	-7.66424268283418	-1
NRELCSEAITM	V1N	A7E	-5.60218386535392	-7.66424268283418	-1
NRELCSFAITM	V1N	A7F	-6.66372138957396	-7.66424268283418	-1
NRELCSHAITM	V1N	A7H	-5.87252999828211	-7.66424268283418	-1
NRELCSIAITM	V1N	A7I	-5.55936928623873	-7.66424268283418	-1
NRELCSKAITM	V1N	A7K	-7.18132556062397	-7.66424268283418	-1
NRELCSLAITM	V1N	A7L	-6.08770954770414	-7.66424268283418	-1
NRELCSNAITM	V1N	A7N	-5.45651764036857	-7.66406325556224	-1
NRELCSPAITM	V1N	A7P	-10.5095916369132	-7.66224956368826	0
NRELCSQAITM	V1N	A7Q	-5.86110952687298	-7.66424268283418	-1
NRELCSRAITM	V1N	A7R	-8.03914565921292	-7.66349263345287	0
NRELCSSAITM	V1N	A7S	-2.94604396240333	-4.92150561301622	-1
NRELCSTAITM	V1N	A7T	-4.29161643895056	-7.59315042933653	-1
NRELCSYAITM	V1N	A7Y	-5.76869986363988	-7.66195388130221	-1
NRELCTAAITM	V1N	S6T	-2.88641281079039	-4.40578609259717	-1
NRELCYAAITM	V1N	S6Y	-2.88052550552946	-5.83491216193182	-1
NRELGSAAITM	V1N	C5G	-5.59086863060544	-7.66406065190974	-1
NRELKSAAITM	V1N	C5K	-10.514300481503	-7.66253542267551	0
NRELNSAAITM	V1N	C5N	-8.6581198018163	-7.66424268283418	0
NRELPSAAITM	V1N	C5P	-10.5124492354279	-7.66434267984228	0
NRELRSAAITM	V1N	C5R	-10.5107409113547	-7.66424268283418	0
NRELSSAAITM	V1N	C5S	-5.5804102585003	-7.66424268283418	-1
NRELTSAAITM	V1N	C5T	-7.03321630958218	-7.66424268283418	-1
NRELVSAAITM	V1N	C5V	-5.99831913678758	-7.66424268283418	-1
NREMCSAAITM	V1N	L4M	-2.91541260631973	-7.65832106292961	-1
NREQCSAAITM	V1N	L4Q	-6.58769068024424	-7.662625346125	-1
NRERCSAAITM	V1N	L4R	-10.5085334237598	-7.66424268283418	0
NREWCSAAITM	V1N	L4W	-10.5143502843687	-7.66424268283418	0
NRFLCSAAITM	V1N	E3F	-9.43649234658188	-7.66424268283418	0
NRKLCSAAITM	V1N	E3K	-3.93248968792799	-6.34798692230618	-1
NRMLCSAAITM	V1N	E3M	-4.4053100016541	-5.87981230792011	-1
NRNLCSAAITM	V1N	E3N	-2.98561870002307	-5.59745335621396	-1
NRQLCSAAITM	V1N	E3Q	-2.8147057729204	-4.63659251538067	-2
NRSLCSAAITM	V1N	E3S	-2.96034241140831	-4.86964097364352	-1
NRTLCSAAITM	V1N	E3T	-5.89755110813233	-6.10247011542291	-1
NRYLCSAAITM	V1N	E3Y	-8.57144104106477	-7.66424268283418	0
NSELCSAAITM	V1N	R2S	-2.82753428877937	-2.66530580351331	1
NTELCSAAITM	V1N	R2T	-2.69402931748871	-3.31361007992193	-2
PAELCSAAITM	V1P	R2A	-2.75785944502618	-1.43095715405106	1
PFELCSAAITM	V1P	R2F	-2.74241690165792	-2.04437192431694	1
PGELCSAAITM	V1P	R2G	-2.79228244059733	-1.83863985988826	2
PHELCSAAITM	V1P	R2H	-2.74231295202084	-2.81415636962712	-2
PIELCSAAITM	V1P	R2I	-2.94510968665337	-3.65535537968463	-1
PLELCSAAITM	V1P	R2L	-2.82809090722822	-3.07085517061315	-1
PNELCSAAITM	V1P	R2N	-2.71406455218279	-7.66424268283418	-2
PPELCSAAITM	V1P	R2P	-4.71259842170786	-3.97569565117007	1
PRALCSAAITM	V1P	E3A	-2.92110573435125	-4.1467354413072	-1
PRDLCSAAITM	V1P	E3D	-2.85862961759289	-3.46883975828047	-1
PRELASAAITM	V1P	C5A	-3.72764736275316	-7.49120413393425	-1
PRELCAAAITM	V1P	S6A	-2.80904167303782	-2.68314571405325	2
PRELCCAAITM	V1P	S6C	-3.47555145731439	-5.27755956382412	-1
PRELCEAAITM	V1P	S6E	-2.7596319022664	-0.797823065034441	1
PRELCFAAITM	V1P	S6F	-2.90352102796879	-3.964221623975	-1
PRELCGAAITM	V1P	S6G	-2.75889061027936	-2.93755906594897	-2
PRELCHAAITM	V1P	S6H	-2.81042900279678	-1.71323272808744	2
PRELCIAAITM	V1P	S6I	-3.0157899773053	-4.14685361388451	-1
PRELCKAAITM	V1P	S6K	-2.84551444049853	-2.7951968775741	1
PRELCLAAITM	V1P	S6L	-2.76593133044089	-3.97641414149247	-2
PRELCPAAITM	V1P	S6P	-6.82294232422722	-7.65935651581397	-1
PRELCQAAITM	V1P	S6Q	-2.92266863795203	-2.4497729816997	2
PRELCRAAITM	V1P	S6R	-2.8452435803527	-2.83600910177769	1
PRELCSAAGTM	V1P	I9G	-8.39593922160961	-7.66435028215377	0
PRELCSAAHTM	V1P	I9H	-6.50174043581449	-7.66424268283418	-1
PRELCSAAIAM	V1P	T10A	-2.8839874788784	-3.70624443396492	-1
PRELCSAAICM	V1P	T10C	-2.76589256261893	-5.4198805122318	-2
PRELCSAAIDM	V1P	T10D	-3.2082718977105	-5.86655379697566	-1
PRELCSAAIEM	V1P	T10E	-2.89960396703783	-2.83097659465381	1
PRELCSAAIFM	V1P	T10F	-7.34462309794125	-7.66424268283418	-1
PRELCSAAIGM	V1P	T10G	-2.92081507206369	-2.79926547064585	1
PRELCSAAIHM	V1P	T10H	-3.59517926643505	-6.87165822598218	-1
PRELCSAAIIM	V1P	T10I	-3.04201475942758	-5.06068416659501	-1
PRELCSAAIKM	V1P	T10K	-3.00481456145928	-4.73146118551807	-1
PRELCSAAILM	V1P	T10L	-2.92086489883754	-5.72953933453041	-1
PRELCSAAIMM	V1P	T10M	-2.85201669285852	-5.66888546728752	-1
PRELCSAAIPM	V1P	T10P	-6.77591496297814	-7.65903164782814	-1
PRELCSAAIQM	V1P	T10Q	-2.98878347597146	-3.44964272538543	-1
PRELCSAAIRM	V1P	T10R	-3.171857560756	-5.02311552256943	-1
PRELCSAAISM	V1P	T10S	-2.81355277712645	-2.87944143610848	-1
PRELCSAAITA	V1P	M11A	-3.01230012638792	-3.70777820916947	-1
PRELCSAAITN	V1P	M11N	-3.14060220588967	-4.44858362884723	-1
PRELCSAAITP	V1P	M11P	-8.26403730760601	-7.66367036370733	0
PRELCSAAITT	V1P	M11T	-2.82668106246037	-3.42044819379114	-1
PRELCSAAITV	V1P	M11V	-2.83175955125334	-2.78419950831522	2
PRELCSAAITW	V1P	M11W	-3.02392812361612	-2.59241325767524	2
PRELCSAAIVM	V1P	T10V	-2.92961540090286	-4.48692492245972	-1
PRELCSAAIWM	V1P	T10W	-6.36432891651806	-7.66424268283418	-1
PRELCSAAIYM	V1P	T10Y	-5.76887131505734	-7.66377873888403	-1
PRELCSAAKTM	V1P	I9K	-10.4505186039887	-7.66301507066179	0
PRELCSAALTM	V1P	I9L	-3.06416313140273	-3.62246336417174	-1
PRELCSACITM	V1P	A8C	-2.968506931711	-5.29652063238748	-1
PRELCSADITM	V1P	A8D	-9.82500453216311	-7.66424268283418	0
PRELCSAEITM	V1P	A8E	-9.8368850786264	-7.66424268283418	0
PRELCSAFITM	V1P	A8F	-10.4508778733302	-7.35766383297746	2
PRELCSAGITM	V1P	A8G	-3.50537149714392	-5.65321303625696	-1
PRELCSAHITM	V1P	A8H	-10.4503424980483	-7.66400427880586	0
PRELCSAKITM	V1P	A8K	-10.4522868798177	-7.66424268283418	0
PRELCSALITM	V1P	A8L	-6.49078268764893	-7.66410181910708	-1
PRELCSAMITM	V1P	A8M	-3.71521252687385	-5.44944737657912	-1
PRELCSANITM	V1P	A8N	-5.93297045954766	-7.66419170526013	-1
PRELCSAPITM	V1P	A8P	-10.4512656275666	-7.66403934116082	0
PRELCSAQITM	V1P	A8Q	-6.96929931802619	-7.65113321327494	-1
PRELCSARITM	V1P	A8R	-10.4505736028475	-7.6596745672088	0
PRELCSASITM	V1P	A8S	-2.92819705736532	-4.12188809469666	-1
PRELCSATITM	V1P	A8T	-2.92236044268968	-3.98125833295994	-1
PRELCSAVITM	V1P	A8V	-3.15499612332224	-5.42498532895536	-1
PRELCSAWITM	V1P	A8W	-10.4499909793135	-7.66424268283418	0
PRELCSAYITM	V1P	A8Y	-10.4523895421289	-7.66424268283418	0
PRELCSCAITM	V1P	A7C	-3.32003871107366	-5.43429047038655	-1
PRELCSDAITM	V1P	A7D	-6.87187265213863	-7.66424268283418	-1
PRELCSEAITM	V1P	A7E	-5.53973902716216	-7.66219364494834	-1
PRELCSFAITM	V1P	A7F	-6.6012765513822	-7.66424268283418	-1
PRELCSGAITM	V1P	A7G	-3.69929590353953	-5.45116756303229	-1
PRELCSHAITM	V1P	A7H	-5.81008516009035	-7.66405868904418	-1
PRELCSIAITM	V1P	A7I	-5.49692444804697	-7.66394194031827	-1
PRELCSLAITM	V1P	A7L	-6.02526470951238	-7.66152800966354	-1
PRELCSMAITM	V1P	A7M	-5.75560293214227	-7.66399919375402	-1
PRELCSNAITM	V1P	A7N	-5.39407280217681	-7.66424268283418	-1
PRELCSPAITM	V1P	A7P	-10.4471467987215	-7.66167626242437	0
PRELCSQAITM	V1P	A7Q	-5.79866468868122	-7.66426610240659	-1
PRELCSRAITM	V1P	A7R	-7.97670082102116	-7.66069424328583	0
PRELCSSAITM	V1P	A7S	-2.88359912421157	-4.40704798054279	-1
PRELCSTAITM	V1P	A7T	-4.2291716007588	-7.64440922236458	-1
PRELCSVAITM	V1P	A7V	-3.72909034071094	-6.35718881892583	-1
PRELCSYAITM	V1P	A7Y	-5.70625502544812	-7.66424268283418	-1
PRELCTAAITM	V1P	S6T	-2.82396797259863	-3.70410774750373	-1
PRELCVAAITM	V1P	S6V	-2.79454935614378	-3.80438472583128	-1
PRELCWAAITM	V1P	S6W	-2.73481765293201	-3.03056194474128	-2
PRELCYAAITM	V1P	S6Y	-2.8180806673377	-3.57495183134406	-1
PRELESAAITM	V1P	C5E	-9.37872100838104	-7.66424268283418	0
PRELGSAAITM	V1P	C5G	-5.52842379241368	-7.66388137173275	-1
PRELQSAAITM	V1P	C5Q	-8.43415081135162	-7.66424268283418	0
PRELRSAAITM	V1P	C5R	-10.4482960731629	-7.66424268283418	0
PRELWSAAITM	V1P	C5W	-10.4522235822074	-7.66424268283418	0
PRERCSAAITM	V1P	L4R	-10.4460885855681	-7.66424268283418	0
PRGLCSAAITM	V1P	E3G	-2.87305599259907	-4.09841548797248	-1
PRHLCSAAITM	V1P	E3H	-3.00708066204726	-5.75658545729447	-1
PRILCSAAITM	V1P	E3I	-10.4254027715817	-7.66424268283418	0
PRKLCSAAITM	V1P	E3K	-3.87004484973623	-5.3638148984934	-1
PRLLCSAAITM	V1P	E3L	-9.30258905635228	-6.30682094159073	2
PRNLCSAAITM	V1P	E3N	-2.92317386183131	-4.90568742405938	-1
PRPLCSAAITM	V1P	E3P	-9.87211615730849	-7.66424268283418	0
PRQLCSAAITM	V1P	E3Q	-2.75226093472864	-3.39493856570487	-2
PRRLCSAAITM	V1P	E3R	-4.67777549320671	-6.15954296937685	-1
PRSLCSAAITM	V1P	E3S	-2.89789757321655	-3.80090146650819	-1
PRTLCSAAITM	V1P	E3T	-5.83510626994057	-4.06564165894847	1
PRVLCSAAITM	V1P	E3V	-10.3581356651072	-7.66424268283418	0
PRYLCSAAITM	V1P	E3Y	-8.50899620287301	-7.47212800314771	0
PSELCSAAITM	V1P	R2S	-2.76508945058761	-2.25647145374331	1
PTELCSAAITM	V1P	R2T	-2.63158447929695	-3.34059254938407	-2
QAELCSAAITM	V1Q	R2A	-3.14591137261657	-2.18919812326104	1
QEELCSAAITM	V1Q	R2E	-3.21110629738742	-2.54204511123317	2
QGELCSAAITM	V1Q	R2G	-3.18033436818772	-2.3493168383292	2
QNELCSAAITM	V1Q	R2N	-3.10211647977318	-4.47807983652474	-2
QPELCSAAITM	V1Q	R2P	-5.10065034929825	-6.02208330178697	-1
QRALCSAAITM	V1Q	E3A	-3.30915766194164	-5.51559756748109	-1
QRCLCSAAITM	V1Q	E3C	-10.0143764235231	-6.6275330934547	2
QREKCSAAITM	V1Q	L4K	-9.71475551741843	-7.66417986417785	0
QRELASAAITM	V1Q	C5A	-4.11569929034355	-7.44361370980708	-1
QRELCAAAITM	V1Q	S6A	-3.19709360062821	-3.30621114774288	-1
QRELCDAAITM	V1Q	S6D	-3.0567535725051	-2.2301535408607	1
QRELCGAAITM	V1Q	S6G	-3.14694253786975	-4.50438172236559	-2
QRELCHAAITM	V1Q	S6H	-3.19848093038717	-2.57882962575099	2
QRELCLAAITM	V1Q	S6L	-3.15398325803128	-5.06271622654674	-2
QRELCMAAITM	V1Q	S6M	-3.19926673674678	-4.48615563701817	-1
QRELCPAAITM	V1Q	S6P	-7.21099425181761	-7.66424268283418	-1
QRELCQAAITM	V1Q	S6Q	-3.31072056554242	-2.77784236145541	2
QRELCRAAITM	V1Q	S6R	-3.23329550794309	-3.50085299053818	-1
QRELCSAAATM	V1Q	I9A	-6.19718807859616	-7.66424268283418	-1
QRELCSAAETM	V1Q	I9E	-9.58849518783594	-7.66424268283418	0
QRELCSAAGTM	V1Q	I9G	-8.7839911492	-7.66424268283418	0
QRELCSAAIAM	V1Q	T10A	-3.27203940646879	-4.90845888659235	-1
QRELCSAAICM	V1Q	T10C	-3.15394449020932	-5.54411256379246	-2
QRELCSAAIDM	V1Q	T10D	-3.59632382530089	-6.4050128652739	-1
QRELCSAAIFM	V1Q	T10F	-7.73267502553164	-7.66424268283418	0
QRELCSAAIGM	V1Q	T10G	-3.30886699965408	-3.71900771426397	-1
QRELCSAAIKM	V1Q	T10K	-3.39286648904967	-5.43739377562971	-1
QRELCSAAILM	V1Q	T10L	-3.30891682642793	-6.77909379788292	-1
QRELCSAAIMM	V1Q	T10M	-3.24006862044891	-4.71865587589773	-1
QRELCSAAIPM	V1Q	T10P	-7.16396689056853	-7.66424268283418	-1
QRELCSAAIRM	V1Q	T10R	-3.55990948834639	-5.28109242796503	-1
QRELCSAAISM	V1Q	T10S	-3.20160470471684	-3.72676643912575	-1
QRELCSAAITA	V1Q	M11A	-3.40035205397831	-3.71099229656744	-1
QRELCSAAITE	V1Q	M11E	-3.30196058753831	-2.86685168896109	2
QRELCSAAITG	V1Q	M11G	-3.91480205425762	-6.57673198095731	-1
QRELCSAAITK	V1Q	M11K	-3.46434140155906	-4.33839877858866	-1
QRELCSAAITQ	V1Q	M11Q	-3.32113303043682	-2.88882742151627	2
QRELCSAAITR	V1Q	M11R	-3.28736176258259	-3.82252947732644	-1
QRELCSAAITT	V1Q	M11T	-3.21473299005076	-3.66799195040037	-1
QRELCSAAIVM	V1Q	T10V	-3.31766732849325	-5.05227787019146	-1
QRELCSAAIWM	V1Q	T10W	-6.75238084410845	-7.66424268283418	-1
QRELCSAAKTM	V1Q	I9K	-10.8385705315791	-7.66424268283418	0
QRELCSAARTM	V1Q	I9R	-10.8383488617269	-7.64123213410978	0
QRELCSAAVTM	V1Q	I9V	-3.24006792282416	-7.66374462772719	-1
QRELCSAAWTM	V1Q	I9W	-10.8300564198685	-7.66424268283418	0
QRELCSADITM	V1Q	A8D	-10.2130564597535	-7.66424268283418	0
QRELCSAGITM	V1Q	A8G	-3.89342342473431	-6.75658969583294	-1
QRELCSAHITM	V1Q	A8H	-10.8383944256387	-7.66424268283418	0
QRELCSALITM	V1Q	A8L	-6.87883461523932	-7.66356622008643	-1
QRELCSANITM	V1Q	A8N	-6.32102238713805	-7.6640755164568	-1
QRELCSAPITM	V1Q	A8P	-10.839317555157	-7.66412376113628	0
QRELCSAQITM	V1Q	A8Q	-7.35735124561658	-7.66424268283418	-1
QRELCSARITM	V1Q	A8R	-10.8386255304379	-7.66352312968526	0
QRELCSASITM	V1Q	A8S	-3.31624898495571	-5.60406093740452	-1
QRELCSATITM	V1Q	A8T	-3.31041237028007	-4.72550015132467	-1
QRELCSAVITM	V1Q	A8V	-3.54304805091263	-6.32781077716557	-1
QRELCSAWITM	V1Q	A8W	-10.8380429069039	-7.66424268283418	0
QRELCSAYITM	V1Q	A8Y	-10.8404414697193	-7.66424268283418	0
QRELCSCAITM	V1Q	A7C	-3.70809063866405	-6.65219709539072	-1
QRELCSKAITM	V1Q	A7K	-7.5069326500226	-7.66373985763109	0
QRELCSLAITM	V1Q	A7L	-6.41331663710277	-7.66424268283418	-1
QRELCSNAITM	V1Q	A7N	-5.7821247297672	-7.66424268283418	-1
QRELCSRAITM	V1Q	A7R	-8.36475274861155	-7.66424268283418	0
QRELCSTAITM	V1Q	A7T	-4.61722352834919	-7.66367738787585	-1
QRELCSVAITM	V1Q	A7V	-4.11714226830133	-7.26553266040065	-1
QRELESAAITM	V1Q	C5E	-9.76677293597143	-7.66424268283418	0
QRELGSAAITM	V1Q	C5G	-5.91647572000407	-7.66301664124596	-1
QRELKSAAITM	V1Q	C5K	-10.8399075709017	-7.66424268283418	0
QRELLSAAITM	V1Q	C5L	-5.05331617370963	-7.00559518667912	-1
QRELPSAAITM	V1Q	C5P	-10.8380563248265	-7.66424268283418	0
QRELRSAAITM	V1Q	C5R	-10.8363480007533	-7.65360020470135	0
QRELSSAAITM	V1Q	C5S	-5.90601734789893	-7.66424268283418	-1
QRELTSAAITM	V1Q	C5T	-7.35882339898081	-7.6633972232711	-1
QRERCSAAITM	V1Q	L4R	-10.8341405131584	-7.66424268283418	0
QRETCSAAITM	V1Q	L4T	-6.06008482780276	-7.66424268283418	-1
QREWCSAAITM	V1Q	L4W	-10.8399573737673	-7.66424268283418	0
QRGLCSAAITM	V1Q	E3G	-3.26110792018946	-5.58037524786943	-1
QRKLCSAAITM	V1Q	E3K	-4.25809677732662	-7.44498316935346	-1
QRLLCSAAITM	V1Q	E3L	-9.69064098394267	-7.66424268283418	0
QRMLCSAAITM	V1Q	E3M	-4.73091709105273	-7.66424268283418	-1
QRNLCSAAITM	V1Q	E3N	-3.3112257894217	-5.28271370476767	-1
QRPLCSAAITM	V1Q	E3P	-10.2601680848989	-7.66424268283418	0
QRRLCSAAITM	V1Q	E3R	-5.0658274207971	-7.66298003924125	-1
QRVLCSAAITM	V1Q	E3V	-10.7461875926976	-7.66424268283418	0
QRWLCSAAITM	V1Q	E3W	-10.6706625245481	-7.66424268283418	0
QWELCSAAITM	V1Q	R2W	-3.06344578379858	-3.20754448346854	-2
RAELCSAAITM	V1R	R2A	-4.9288601081818	-7.05766057572993	-2
RDELCSAAITM	V1R	R2D	-4.69208582538502	-5.27273335486772	-2
REELCSAAITM	V1R	R2E	-4.99405503295265	-3.93970059485679	2
RGELCSAAITM	V1R	R2G	-4.96328310375295	-4.18405803504918	2
RHELCSAAITM	V1R	R2H	-4.91331361517646	-5.42149266187621	-2
RKELCSAAITM	V1R	R2K	-4.93056773187099	-4.3837608717654	1
RLELCSAAITM	V1R	R2L	-4.99909157038384	-5.73216068274699	-1
RNELCSAAITM	V1R	R2N	-4.88506521533841	-5.66858979321022	-2
RPELCSAAITM	V1R	R2P	-6.88359908486348	-7.66261076724491	-1
RQELCSAAITM	V1R	R2Q	-4.80272312681084	-5.32840171263612	-2
RRALCSAAITM	V1R	E3A	-5.09210639750687	-6.94016971157899	-1
RREACSAAITM	V1R	L4A	-5.91959162054169	-7.66424268283418	-1
RREECSAAITM	V1R	L4E	-11.601949636545	-7.66424268283418	0
RREGCSAAITM	V1R	L4G	-9.19156132078877	-7.66411631211261	0
RREKCSAAITM	V1R	L4K	-11.4977042529837	-7.6621452563224	0
RRELASAAITM	V1R	C5A	-5.89864802590878	-7.66319520200532	-1
RRELCAAAITM	V1R	S6A	-4.98004233619344	-4.84057119664871	2
RRELCEAAITM	V1R	S6E	-4.93063256542202	-3.65365679743167	1
RRELCFAAITM	V1R	S6F	-5.07452169112441	-7.60075816486098	-1
RRELCGAAITM	V1R	S6G	-4.92989127343498	-5.42697678269035	-2
RRELCHAAITM	V1R	S6H	-4.9814296659524	-4.27462132178477	2
RRELCKAAITM	V1R	S6K	-5.01651510365415	-4.458534444386	2
RRELCLAAITM	V1R	S6L	-4.93693199359651	-7.22647608509667	-2
RRELCMAAITM	V1R	S6M	-4.98221547231201	-7.34096892810769	-1
RRELCNAAITM	V1R	S6N	-4.84610886021437	-4.26335476713964	1
RRELCPAAITM	V1R	S6P	-8.99394298738284	-7.66250591711032	0
RRELCQAAITM	V1R	S6Q	-5.09366930110765	-4.88774863435345	2
RRELCRAAITM	V1R	S6R	-5.01624424350832	-5.20157321791493	-1
RRELCSAAATM	V1R	I9A	-7.98013681416139	-7.66424268283418	0
RRELCSAACTM	V1R	I9C	-5.50181135764815	-7.66340316971449	-1
RRELCSAAETM	V1R	I9E	-11.3714439234012	-7.66118323504417	0
RRELCSAAFTM	V1R	I9F	-9.87857528233326	-7.66424268283418	0
RRELCSAAGTM	V1R	I9G	-10.5669398847652	-7.66424268283418	0
RRELCSAAIAM	V1R	T10A	-5.05498814203402	-6.21414145663505	-1
RRELCSAAICM	V1R	T10C	-4.93689322577455	-7.30392873717675	-2
RRELCSAAIDM	V1R	T10D	-5.37927256086612	-7.66424268283418	-1
RRELCSAAIEM	V1R	T10E	-5.07060463019345	-5.59208017077959	-1
RRELCSAAIFM	V1R	T10F	-9.51562376109687	-7.66424268283418	0
RRELCSAAIGM	V1R	T10G	-5.09181573521931	-6.09322271812581	-1
RRELCSAAIHM	V1R	T10H	-5.76617992959067	-7.66424268283418	-1
RRELCSAAIKM	V1R	T10K	-5.1758152246149	-7.66424268283418	-1
RRELCSAAILM	V1R	T10L	-5.09186556199316	-7.66388833908242	-1
RRELCSAAIMM	V1R	T10M	-5.02301735601414	-7.47025076710544	-1
RRELCSAAIPM	V1R	T10P	-8.94691562613376	-7.64620177994208	0
RRELCSAAIQM	V1R	T10Q	-5.15978413912708	-6.10768155173454	-1
RRELCSAAIRM	V1R	T10R	-5.34285822391162	-7.66289951913592	-1
RRELCSAAISM	V1R	T10S	-4.98455344028207	-4.74108337475766	2
RRELCSAAITA	V1R	M11A	-5.18330078954354	-6.47868199440524	-1
RRELCSAAITD	V1R	M11D	-5.08759118247103	-6.91395160098462	-1
RRELCSAAITE	V1R	M11E	-5.08490932310354	-4.72052275295844	2
RRELCSAAITG	V1R	M11G	-5.69775078982285	-7.66379720566895	-1
RRELCSAAITH	V1R	M11H	-5.23330191374501	-4.92523261059852	2
RRELCSAAITI	V1R	M11I	-5.08119699009005	-6.66876057669634	-1
RRELCSAAITK	V1R	M11K	-5.24729013712429	-7.16419226845403	-1
RRELCSAAITL	V1R	M11L	-4.96847576139474	-6.73776462570829	-1
RRELCSAAITN	V1R	M11N	-5.31160286904529	-6.25711073962081	-1
RRELCSAAITP	V1R	M11P	-10.4350379707616	-7.65045705899862	0
RRELCSAAITQ	V1R	M11Q	-5.10408176600205	-4.45824019335732	2
RRELCSAAITR	V1R	M11R	-5.07031049814782	-6.13597261566657	-1
RRELCSAAITS	V1R	M11S	-5.14956795091044	-7.09200452261356	-1
RRELCSAAITT	V1R	M11T	-4.99768172561599	-5.8615016725687	-1
RRELCSAAITV	V1R	M11V	-5.00276021440896	-5.8839603981402	-1
RRELCSAAITW	V1R	M11W	-5.19492878677174	-6.61822311325657	-1
RRELCSAAIVM	V1R	T10V	-5.10061606405848	-7.45613861473083	-1
RRELCSAAIWM	V1R	T10W	-8.53532957967368	-7.66424268283418	0
RRELCSAAIYM	V1R	T10Y	-7.93987197821296	-7.66424268283418	0
RRELCSAAKTM	V1R	I9K	-12.6215192671443	-7.66239627843136	0
RRELCSAALTM	V1R	I9L	-5.23516379455835	-5.92757152393997	-1
RRELCSAAMTM	V1R	I9M	-5.15060286817405	-7.22919772899385	-1
RRELCSAANTM	V1R	I9N	-7.92577756478513	-7.66424268283418	0
RRELCSAAPTM	V1R	I9P	-12.6210426902926	-7.66424268283418	0
RRELCSAAQTM	V1R	I9Q	-9.12404187590869	-7.66424268283418	0
RRELCSAARTM	V1R	I9R	-12.6212975972922	-7.66416845350717	0
RRELCSAASTM	V1R	I9S	-8.39813855466549	-7.66376773848498	0
RRELCSAATTM	V1R	I9T	-5.82152439049197	-7.66424268283418	-1
RRELCSAAVTM	V1R	I9V	-5.02301665838939	-6.29894032378983	-1
RRELCSAAWTM	V1R	I9W	-12.6130051554337	-7.66424268283418	0
RRELCSAAYTM	V1R	I9Y	-12.6082215087045	-7.66424268283418	0
RRELCSADITM	V1R	A8D	-11.9960051953187	-7.66424268283418	0
RRELCSAEITM	V1R	A8E	-12.007885741782	-7.66424268283418	0
RRELCSAFITM	V1R	A8F	-12.6218785364858	-7.66424268283418	0
RRELCSAGITM	V1R	A8G	-5.67637216029954	-7.37646213458964	-1
RRELCSAHITM	V1R	A8H	-12.6213431612039	-7.65301740085297	0
RRELCSAIITM	V1R	A8I	-7.45265578816229	-7.66424268283418	0
RRELCSAKITM	V1R	A8K	-12.6232875429733	-7.6470930008329	0
RRELCSALITM	V1R	A8L	-8.66178335080455	-7.66397633678662	0
RRELCSAMITM	V1R	A8M	-5.88621319002947	-7.66424268283418	-1
RRELCSANITM	V1R	A8N	-8.10397112270328	-7.66362838163605	0
RRELCSAPITM	V1R	A8P	-12.6222662907223	-7.65644248855326	0
RRELCSAQITM	V1R	A8Q	-9.14029998118181	-7.66424268283418	0
RRELCSARITM	V1R	A8R	-12.6215742660031	-7.66424268283418	0
RRELCSASITM	V1R	A8S	-5.09919772052094	-7.31293429120717	-1
RRELCSATITM	V1R	A8T	-5.0933611058453	-7.24289575883356	-1
RRELCSAVITM	V1R	A8V	-5.32599678647786	-7.66424268283418	-1
RRELCSAWITM	V1R	A8W	-12.6209916424692	-7.6638121347037	0
RRELCSAYITM	V1R	A8Y	-12.6233902052845	-7.66424268283418	0
RRELCSCAITM	V1R	A7C	-5.49103937422928	-7.66424268283418	-1
RRELCSFAITM	V1R	A7F	-8.77227721453782	-7.66424268283418	0
RRELCSGAITM	V1R	A7G	-5.87029656669515	-7.66426257697934	-1
RRELCSHAITM	V1R	A7H	-7.98108582324597	-7.66424268283418	0
RRELCSIAITM	V1R	A7I	-7.66792511120259	-7.66292226353903	0
RRELCSKAITM	V1R	A7K	-9.28988138558783	-7.66424268283418	0
RRELCSLAITM	V1R	A7L	-8.196265372668	-7.66124682381501	0
RRELCSNAITM	V1R	A7N	-7.56507346533243	-7.66424268283418	0
RRELCSPAITM	V1R	A7P	-12.6181474618771	-7.65462258512068	0
RRELCSQAITM	V1R	A7Q	-7.96966535183684	-7.66424268283418	0
RRELCSRAITM	V1R	A7R	-10.1477014841768	-7.66384978012376	0
RRELCSSAITM	V1R	A7S	-5.05459978736719	-7.65245920104195	-1
RRELCSTAITM	V1R	A7T	-6.40017226391442	-7.66424268283418	-1
RRELCSVAITM	V1R	A7V	-5.90009100386656	-7.66424268283418	-1
RRELCSWAITM	V1R	A7W	-10.2212255939962	-7.66424268283418	0
RRELCTAAITM	V1R	S6T	-4.99496863575425	-5.68903178092437	-1
RRELCVAAITM	V1R	S6V	-4.9655500192994	-7.62977875698704	-1
RRELDSAAITM	V1R	C5D	-12.6232032633957	-7.66424268283418	0
RRELESAAITM	V1R	C5E	-11.5497216715367	-7.66424268283418	0
RRELGSAAITM	V1R	C5G	-7.6994244555693	-7.65651231447499	0
RRELISAAITM	V1R	C5I	-7.23199721849011	-7.66424268283418	-1
RRELLSAAITM	V1R	C5L	-6.83626490927486	-7.66424268283418	-1
RRELMSAAITM	V1R	C5M	-5.7901096824975	-7.64096340500217	-1
RRELNSAAITM	V1R	C5N	-10.7666756267802	-7.66426655567324	0
RRELPSAAITM	V1R	C5P	-12.6210050603917	-7.66424268283418	0
RRELQSAAITM	V1R	C5Q	-10.6051514745072	-7.66424268283418	0
RRELRSAAITM	V1R	C5R	-12.6192967363186	-7.66407056324498	0
RRELSSAAITM	V1R	C5S	-7.68896608346416	-7.66424268283418	0
RRELTSAAITM	V1R	C5T	-9.14177213454604	-7.62062973527582	0
RRELVSAAITM	V1R	C5V	-8.10687496175144	-7.66424268283418	0
RRELWSAAITM	V1R	C5W	-12.623224245363	-7.66424268283418	0
RRENCSAAITM	V1R	L4N	-9.20904567022403	-7.66424268283418	0
RRERCSAAITM	V1R	L4R	-12.6170892487237	-7.66324441123899	0
RRESCSAAITM	V1R	L4S	-8.75750590858053	-7.66424268283418	0
RRETCSAAITM	V1R	L4T	-7.84303356336799	-7.66424268283418	0
RREVCSAAITM	V1R	L4V	-7.14923030584473	-7.66424268283418	-1
RREWCSAAITM	V1R	L4W	-12.6229061093326	-7.64342084024374	0
RRGLCSAAITM	V1R	E3G	-5.04405665575469	-7.29149399122087	-1
RRKLCSAAITM	V1R	E3K	-6.04104551289185	-5.41842931741347	1
RRLLCSAAITM	V1R	E3L	-11.4735897195079	-7.66424268283418	0
RRNLCSAAITM	V1R	E3N	-5.09417452498693	-7.66424268283418	-1
RRQLCSAAITM	V1R	E3Q	-4.92326159788426	-5.269932858553	-2
RRRLCSAAITM	V1R	E3R	-6.84877615636233	-7.55377035820067	-1
RRVLCSAAITM	V1R	E3V	-12.5291363282628	-7.66424268283418	0
RSELCSAAITM	V1R	R2S	-4.93609011374323	-4.36747964270956	1
RTELCSAAITM	V1R	R2T	-4.80258514245257	-5.52583232060125	-2
RVELCSAAITM	V1R	R2V	-5.02428573581764	-7.13623462423659	-1
RWELCSAAITM	V1R	R2W	-4.84639451936381	-4.9403384865329	-1
RYELCSAAITM	V1R	R2Y	-4.89820293987749	-4.68760870615913	1
SAELCSAAITM	V1S	R2A	-3.80787277997981	-2.60474971730624	1
SEELCSAAITM	V1S	R2E	-3.87306770475066	-5.10704354872186	-1
SFELCSAAITM	V1S	R2F	-3.79243023661155	-3.54078594038526	1
SGELCSAAITM	V1S	R2G	-3.84229577555096	-2.76566591957759	2
SHELCSAAITM	V1S	R2H	-3.79232628697447	-6.12857029716336	-2
SKELCSAAITM	V1S	R2K	-3.809580403669	-3.16504882761924	1
SLELCSAAITM	V1S	R2L	-3.87810424218185	-3.68825211795658	2
SPELCSAAITM	V1S	R2P	-5.76261175666149	-6.18361159930914	-1
SQELCSAAITM	V1S	R2Q	-3.68173579860885	-3.25144054224359	1
SRDLCSAAITM	V1S	E3D	-3.90864295254652	-3.6987313492093	2
SREACSAAITM	V1S	L4A	-4.7986042923397	-7.13002404100303	-1
SREFCSAAITM	V1S	L4F	-6.93032319406008	-7.66424268283418	-1
SREGCSAAITM	V1S	L4G	-8.07057399258678	-7.66424268283418	0
SREKCSAAITM	V1S	L4K	-10.3767169247817	-7.66424268283418	0
SRELASAAITM	V1S	C5A	-4.77766069770679	-7.63864607811082	-1
SRELCAAAITM	V1S	S6A	-3.85905500799145	-3.84631797124531	1
SRELCCAAITM	V1S	S6C	-4.52556479226802	-5.85529459791527	-1
SRELCDAAITM	V1S	S6D	-3.71871497986834	-2.96822054374951	1
SRELCFAAITM	V1S	S6F	-3.95353436292242	-6.67664381830786	-1
SRELCGAAITM	V1S	S6G	-3.80890394523299	-3.67901858168949	1
SRELCHAAITM	V1S	S6H	-3.86044233775041	-4.51716514405184	-1
SRELCIAAITM	V1S	S6I	-4.06580331225893	-6.30951024200033	-1
SRELCKAAITM	V1S	S6K	-3.89552777545216	-4.19475280502527	-1
SRELCLAAITM	V1S	S6L	-3.81594466539452	-5.52623998934113	-2
SRELCMAAITM	V1S	S6M	-3.86122814411002	-4.64252176408411	-1
SRELCNAAITM	V1S	S6N	-3.72512153201238	-3.10408384753799	1
SRELCPAAITM	V1S	S6P	-7.87295565918085	-7.66413739900359	0
SRELCQAAITM	V1S	S6Q	-3.97268197290566	-3.66138148184032	2
SRELCRAAITM	V1S	S6R	-3.89525691530633	-4.02509382894247	-1
SRELCSAAETM	V1S	I9E	-10.2504565951992	-7.65799997500668	0
SRELCSAAGTM	V1S	I9G	-9.44595255656324	-7.63987995036691	0
SRELCSAAHTM	V1S	I9H	-7.55175377076812	-7.66424268283418	0
SRELCSAAIAM	V1S	T10A	-3.93400081383203	-4.92283306428417	-1
SRELCSAAICM	V1S	T10C	-3.81590589757256	-5.71085906542704	-2
SRELCSAAIDM	V1S	T10D	-4.25828523266413	-7.54586837859379	-1
SRELCSAAIEM	V1S	T10E	-3.94961730199146	-4.08938842196791	-1
SRELCSAAIFM	V1S	T10F	-8.39463643289488	-7.66424268283418	0
SRELCSAAIGM	V1S	T10G	-3.97082840701732	-4.31638174661212	-1
SRELCSAAIHM	V1S	T10H	-4.64519260138868	-7.65898732185181	-1
SRELCSAAIIM	V1S	T10I	-4.09202809438121	-6.40705061236111	-1
SRELCSAAIKM	V1S	T10K	-4.05482789641291	-6.4243311336769	-1
SRELCSAAILM	V1S	T10L	-3.97087823379117	-7.10230759183171	-1
SRELCSAAIMM	V1S	T10M	-3.90203002781215	-5.49766829305083	-1
SRELCSAAINM	V1S	T10N	-4.13345715362293	-6.33315501282005	-1
SRELCSAAIPM	V1S	T10P	-7.82592829793177	-7.6642535026895	0
SRELCSAAIRM	V1S	T10R	-4.22187089570963	-6.48629688480601	-1
SRELCSAAISM	V1S	T10S	-3.86356611208008	-3.93827091019739	-1
SRELCSAAITA	V1S	M11A	-4.06231346134155	-5.43324328487647	-1
SRELCSAAITE	V1S	M11E	-3.96392199490155	-2.9180395144128	2
SRELCSAAITF	V1S	M11F	-4.05350949431423	-4.5089248971492	-1
SRELCSAAITG	V1S	M11G	-4.57676346162086	-7.28714934358013	-1
SRELCSAAITK	V1S	M11K	-4.1263028089223	-4.88070623830572	-1
SRELCSAAITL	V1S	M11L	-3.84748843319275	-3.95468930229557	-1
SRELCSAAITN	V1S	M11N	-4.1906155408433	-4.63899396864677	-1
SRELCSAAITR	V1S	M11R	-3.94932316994583	-4.55685774891631	-1
SRELCSAAITS	V1S	M11S	-4.02858062270845	-4.95555840219404	-1
SRELCSAAITT	V1S	M11T	-3.876694397414	-4.32451594063165	-1
SRELCSAAITV	V1S	M11V	-3.88177288620697	-5.02384597748012	-1
SRELCSAAITW	V1S	M11W	-4.07394145856975	-4.03658268952751	1
SRELCSAAITY	V1S	M11Y	-3.98679480452855	-3.65640977441724	2
SRELCSAAIVM	V1S	T10V	-3.97962873585649	-5.42777128691854	-1
SRELCSAAIWM	V1S	T10W	-7.41434225147169	-7.66269761771282	0
SRELCSAAKTM	V1S	I9K	-11.5005319389423	-7.66268686396358	0
SRELCSAALTM	V1S	I9L	-4.11417646635636	-3.90878907008143	1
SRELCSAAMTM	V1S	I9M	-4.02961553997206	-4.455913973256	-1
SRELCSAANTM	V1S	I9N	-6.80479023658314	-7.66144757076103	-1
SRELCSAAPTM	V1S	I9P	-11.5000553620906	-7.66424268283418	0
SRELCSAAQTM	V1S	I9Q	-8.0030545477067	-7.66424268283418	0
SRELCSAARTM	V1S	I9R	-11.5003102690902	-7.66409954493239	0
SRELCSAASTM	V1S	I9S	-7.2771512264635	-7.66424268283418	-1
SRELCSAATTM	V1S	I9T	-4.70053706228998	-7.66266684671841	-1
SRELCSAAVTM	V1S	I9V	-3.9020293301874	-4.53095944118022	-1
SRELCSAAWTM	V1S	I9W	-11.4920178272317	-7.66356512480232	0
SRELCSACITM	V1S	A8C	-4.01852026666463	-7.11525485421463	-1
SRELCSADITM	V1S	A8D	-10.8750178671167	-7.66424268283418	0
SRELCSAEITM	V1S	A8E	-10.88689841358	-7.66424268283418	0
SRELCSAFITM	V1S	A8F	-11.5008912082838	-7.66409286470888	0
SRELCSAGITM	V1S	A8G	-4.55538483209755	-7.45232817010696	-1
SRELCSAHITM	V1S	A8H	-11.5003558330019	-7.66415448251476	0
SRELCSAIITM	V1S	A8I	-6.3316684599603	-7.66424268283418	-1
SRELCSAKITM	V1S	A8K	-11.5023002147713	-7.66424268283418	0
SRELCSALITM	V1S	A8L	-7.54079602260256	-7.661677167375	0
SRELCSAMITM	V1S	A8M	-4.76522586182748	-7.52806109671535	-1
SRELCSANITM	V1S	A8N	-6.98298379450129	-7.66410224859774	-1
SRELCSAPITM	V1S	A8P	-11.5012789625203	-7.660451619501	0
SRELCSAQITM	V1S	A8Q	-8.01931265297982	-7.66424268283418	0
SRELCSARITM	V1S	A8R	-11.5005869378011	-7.6642180773613	0
SRELCSASITM	V1S	A8S	-3.97821039231895	-5.04792443790962	-1
SRELCSATITM	V1S	A8T	-3.97237377764331	-5.07244254170073	-1
SRELCSAVITM	V1S	A8V	-4.20500945827587	-6.84218352178771	-1
SRELCSAWITM	V1S	A8W	-11.5000043142672	-7.66419697091501	0
SRELCSAYITM	V1S	A8Y	-11.5024028770825	-7.66424268283418	0
SRELCSCAITM	V1S	A7C	-4.37005204602729	-6.81133850507915	-1
SRELCSDAITM	V1S	A7D	-7.92188598709226	-7.66424268283418	0
SRELCSFAITM	V1S	A7F	-7.65128988633583	-7.66399164849653	0
SRELCSGAITM	V1S	A7G	-4.74930923849316	-7.27611652531875	-1
SRELCSHAITM	V1S	A7H	-6.86009849504398	-7.66059224827976	-1
SRELCSIAITM	V1S	A7I	-6.5469377830006	-7.66424268283418	-1
SRELCSKAITM	V1S	A7K	-8.16889405738584	-7.63725850364983	0
SRELCSLAITM	V1S	A7L	-7.07527804446601	-7.66424268283418	-1
SRELCSMAITM	V1S	A7M	-6.8056162670959	-7.66424268283418	-1
SRELCSNAITM	V1S	A7N	-6.44408613713044	-7.66424268283418	-1
SRELCSPAITM	V1S	A7P	-11.4971601336751	-7.66419304869335	0
SRELCSQAITM	V1S	A7Q	-6.84867802363485	-7.66424268283418	-1
SRELCSRAITM	V1S	A7R	-9.02671415597479	-7.66016994123133	0
SRELCSSAITM	V1S	A7S	-3.9336124591652	-5.29715388983263	-1
SRELCSTAITM	V1S	A7T	-5.27918493571243	-7.66424268283418	-1
SRELCSWAITM	V1S	A7W	-9.10023826579416	-7.66424268283418	0
SRELCSYAITM	V1S	A7Y	-6.75626836040175	-7.66394709049032	-1
SRELCTAAITM	V1S	S6T	-3.87398130755226	-4.35282627363422	-1
SRELCVAAITM	V1S	S6V	-3.84456269109741	-6.48658586158217	-1
SRELCWAAITM	V1S	S6W	-3.78483098788564	-6.52165161466892	-2
SRELCYAAITM	V1S	S6Y	-3.86809400229133	-7.2445712471463	-1
SRELFSAAITM	V1S	C5F	-10.2382103870639	-7.66424268283418	0
SRELGSAAITM	V1S	C5G	-6.57843712736731	-7.66391245703544	-1
SRELLSAAITM	V1S	C5L	-5.71527758107287	-7.0203299585648	-1
SRELNSAAITM	V1S	C5N	-9.64568829857817	-7.66424268283418	0
SRELRSAAITM	V1S	C5R	-11.4983094081166	-7.64879543495859	0
SRELSSAAITM	V1S	C5S	-6.56797875526217	-7.66424268283418	-1
SRELVSAAITM	V1S	C5V	-6.98588763354945	-7.66424268283418	-1
SRERCSAAITM	V1S	L4R	-11.4961019205217	-7.66424268283418	0
SREVCSAAITM	V1S	L4V	-6.02824297764274	-7.53659840221398	-1
SREWCSAAITM	V1S	L4W	-11.5019187811306	-7.4961496496497	0
SRFLCSAAITM	V1S	E3F	-10.4240608433438	-7.65204824317195	0
SRILCSAAITM	V1S	E3I	-11.4754161065353	-7.66424268283418	0
SRKLCSAAITM	V1S	E3K	-4.92005818468986	-7.66424268283418	-1
SRLLCSAAITM	V1S	E3L	-10.3526023913059	-7.66424268283418	0
SRNLCSAAITM	V1S	E3N	-3.97318719678494	-6.51194735355025	-1
SRPLCSAAITM	V1S	E3P	-10.9221294922621	-7.66424268283418	0
SRQLCSAAITM	V1S	E3Q	-3.80227426968227	-7.39325077536919	-2
SRRLCSAAITM	V1S	E3R	-5.72778882816034	-7.66424268283418	-1
SRSLCSAAITM	V1S	E3S	-3.94791090817018	-5.38919770387488	-1
SRTLCSAAITM	V1S	E3T	-6.8851196048942	-7.55129002101689	-1
SRVLCSAAITM	V1S	E3V	-11.4081490000608	-7.58791743719868	0
SRWLCSAAITM	V1S	E3W	-11.3326239319113	-7.66424268283418	0
SSELCSAAITM	V1S	R2S	-3.81510278554124	-3.12672036568844	1
STELCSAAITM	V1S	R2T	-3.68159781425058	-5.69999207541092	-2
SVELCSAAITM	V1S	R2V	-3.90329840761565	-4.71338355468052	-1
SYELCSAAITM	V1S	R2Y	-3.7772156116755	-3.67785556114809	1
TAELCSAAITM	V1T	R2A	-0.775981327671341	0.057499155372799	2
TGELCSAAITM	V1T	R2G	-0.810404323242491	0.190188710939109	3
THELCSAAITM	V1T	R2H	-0.760434834666	-0.305968006795121	1
TLELCSAAITM	V1T	R2L	-0.84621278987338	-2.82572661081866	-1
TPELCSAAITM	V1T	R2P	-2.73072030435302	-4.70643857481428	-1
TRALCSAAITM	V1T	E3A	-0.939227616996412	-3.43076507805238	-1
TREGCSAAITM	V1T	L4G	-5.03868254027831	-7.64355903527292	-1
TRELASAAITM	V1T	C5A	-1.74576924539832	-5.43043126907282	-1
TRELCAAAITM	V1T	S6A	-0.827163555682981	-0.789444303366361	2
TRELCCAAITM	V1T	S6C	-1.49367333995955	-2.67290148248317	-1
TRELCDAAITM	V1T	S6D	-0.686823527559872	0.594604163866919	2
TRELCFAAITM	V1T	S6F	-0.921642910613951	-4.15620241361973	-1
TRELCGAAITM	V1T	S6G	-0.777012492924522	-1.30628492265955	-2
TRELCHAAITM	V1T	S6H	-0.828550885441942	-0.54872130160499	2
TRELCKAAITM	V1T	S6K	-0.863636323143691	-0.74637112370544	2
TRELCLAAITM	V1T	S6L	-0.784053213086052	-2.51218082901573	-2
TRELCNAAITM	V1T	S6N	-0.693230079703911	-0.86420529651974	-2
TRELCPAAITM	V1T	S6P	-4.84106420687238	-7.65308759623042	-1
TRELCRAAITM	V1T	S6R	-0.86336546299786	-0.70392354409549	2
TRELCSAAGTM	V1T	I9G	-6.41406110425477	-7.66374192027496	-1
TRELCSAAIAM	V1T	T10A	-0.902109361523561	-1.70422478260225	-1
TRELCSAAICM	V1T	T10C	-0.784014445264091	-2.70949113559493	-2
TRELCSAAIDM	V1T	T10D	-1.22639378035566	-3.13209295829935	-1
TRELCSAAIEM	V1T	T10E	-0.917725849682991	-1.6992786986099	-1
TRELCSAAIFM	V1T	T10F	-5.36274498058641	-7.6491998865962	-1
TRELCSAAIGM	V1T	T10G	-0.938936954708851	-0.55454560399682	2
TRELCSAAIHM	V1T	T10H	-1.61330114908021	-4.57697248125965	-1
TRELCSAAIIM	V1T	T10I	-1.06013664207274	-3.05776051386384	-1
TRELCSAAILM	V1T	T10L	-0.938986781482701	-4.05908348530406	-1
TRELCSAAIMM	V1T	T10M	-0.870138575503681	-2.36278814630985	-1
TRELCSAAIPM	V1T	T10P	-4.7940368456233	-7.65271106047096	-1
TRELCSAAIQM	V1T	T10Q	-1.00690535861662	-7.05789925976001	-1
TRELCSAAIRM	V1T	T10R	-1.18997944340116	-3.53986076977004	-1
TRELCSAAISM	V1T	T10S	-0.831674659771611	-0.69317593190406	2
TRELCSAAITG	V1T	M11G	-1.54487200931239	-4.48437663161699	-1
TRELCSAAITL	V1T	M11L	-0.815596980884282	-2.83707227834964	-1
TRELCSAAITP	V1T	M11P	-6.28215919025117	-7.65808381986267	-1
TRELCSAAITR	V1T	M11R	-0.917431717637362	-1.55722820423803	-1
TRELCSAAITT	V1T	M11T	-0.844802945105531	-1.76859982068932	-1
TRELCSAAITV	V1T	M11V	-0.849881433898501	-1.98797196264212	-1
TRELCSAAIVM	V1T	T10V	-0.947737283548021	-2.76148399194088	-1
TRELCSAAIWM	V1T	T10W	-4.38245079916322	-6.68641368043154	-1
TRELCSAAIYM	V1T	T10Y	-3.7869931977025	-5.86593506611539	-1
TRELCSAAKTM	V1T	I9K	-8.46864048663383	-7.64023102097925	0
TRELCSAARTM	V1T	I9R	-8.46841881678169	-7.66424268283418	0
TRELCSAAVTM	V1T	I9V	-0.870137877878932	-1.85534876786774	-1
TRELCSAAWTM	V1T	I9W	-8.46012637492326	-7.66424268283418	0
TRELCSACITM	V1T	A8C	-0.986628814356161	-4.48902364741506	-1
TRELCSADITM	V1T	A8D	-7.84312641480827	-7.66424268283418	0
TRELCSAFITM	V1T	A8F	-8.46899975597538	-7.66424268283418	0
TRELCSAGITM	V1T	A8G	-1.52349337978908	-3.78259289251805	-1
TRELCSAHITM	V1T	A8H	-8.46846438069344	-7.64250000898223	0
TRELCSAIITM	V1T	A8I	-3.29977700765183	-5.65911694237087	-1
TRELCSAKITM	V1T	A8K	-8.47040876246285	-7.66424268283418	0
TRELCSALITM	V1T	A8L	-4.50890457029409	-6.30962185820987	-1
TRELCSAMITM	V1T	A8M	-1.73333440951901	-4.08549204944017	-1
TRELCSANITM	V1T	A8N	-3.95109234219282	-6.2749213036801	-1
TRELCSAPITM	V1T	A8P	-8.46938751021179	-7.66195044039077	0
TRELCSAQITM	V1T	A8Q	-4.98742120067135	-7.6624393347841	-1
TRELCSARITM	V1T	A8R	-8.46869548549263	-7.66411490985754	0
TRELCSASITM	V1T	A8S	-0.946318940010482	-2.8802745327686	-1
TRELCSATITM	V1T	A8T	-0.940482325334841	-2.88401429465012	-1
TRELCSAVITM	V1T	A8V	-1.1731180059674	-3.78672931216604	-1
TRELCSAWITM	V1T	A8W	-8.4681128619587	-7.66424268283418	0
TRELCSAYITM	V1T	A8Y	-8.47051142477405	-7.66424268283418	0
TRELCSCAITM	V1T	A7C	-1.33816059371882	-4.3070410454592	-1
TRELCSDAITM	V1T	A7D	-4.88999453478379	-7.66097688167474	-1
TRELCSFAITM	V1T	A7F	-4.61939843402736	-7.1500961661267	-1
TRELCSGAITM	V1T	A7G	-1.71741778618469	-3.76067977766087	-1
TRELCSHAITM	V1T	A7H	-3.82820704273551	-6.56776922870289	-1
TRELCSIAITM	V1T	A7I	-3.51504633069213	-7.41171618299491	-1
TRELCSLAITM	V1T	A7L	-4.04338659215754	-7.03657860346448	-1
TRELCSNAITM	V1T	A7N	-3.41219468482197	-4.90718363534945	-1
TRELCSPAITM	V1T	A7P	-8.46526868136662	-7.66399420989263	0
TRELCSQAITM	V1T	A7Q	-3.81678657132638	-6.30111088224715	-1
TRELCSRAITM	V1T	A7R	-5.99482270366632	-7.65223334933455	-1
TRELCSSAITM	V1T	A7S	-0.901721006856731	-2.72545812305706	-1
TRELCSTAITM	V1T	A7T	-2.24729348340396	-4.85225434448043	-1
TRELCSVAITM	V1T	A7V	-1.7472122233561	-4.33143042540255	-1
TRELCSYAITM	V1T	A7Y	-3.72437690809328	-5.84759459644932	-1
TRELCTAAITM	V1T	S6T	-0.842089855243792	-2.25605845077576	-1
TRELCVAAITM	V1T	S6V	-0.812671238788941	-2.51502434870389	-1
TRELCYAAITM	V1T	S6Y	-0.836202549982861	-2.36868575006645	-1
TRELFSAAITM	V1T	C5F	-7.20631893475547	-7.66424268283418	-1
TRELGSAAITM	V1T	C5G	-3.54654567505884	-6.80201627693526	-1
TRGLCSAAITM	V1T	E3G	-0.891177875244232	-3.23854923507625	-1
TRHLCSAAITM	V1T	E3H	-1.02520254469242	-3.86029086972225	-1
TRKLCSAAITM	V1T	E3K	-1.88816673238139	-5.10635776689503	-1
TRNLCSAAITM	V1T	E3N	-0.941295744476472	-4.34366106130903	-1
TRPLCSAAITM	V1T	E3P	-7.89023803995365	-7.66424268283418	0
TRQLCSAAITM	V1T	E3Q	-0.7703828173738	-2.83592034694785	-2
TRTLCSAAITM	V1T	E3T	-3.85322815258573	-5.52038788839409	-1
TTELCSAAITM	V1T	R2T	-0.649706361942112	-1.99164214330207	-2
TVELCSAAITM	V1T	R2V	-0.871406955307181	-2.89051298296552	-1
VAALCSAAITM	R2A	E3A	-0.102671460788011	0.0561469983549898	2
VADLCSAAITM	R2A	E3D	-0.0401953440296499	-0.202167225424921	-2
VAEACSAAITM	R2A	L4A	-0.93015668382283	-0.276802747322991	1
VAECCSAAITM	R2A	L4C	-1.21431506069871	-0.68777867688928	1
VAEDCSAAITM	R2A	L4D	-7.62032267845605	-6.56907923002156	1
VAEECSAAITM	R2A	L4E	-6.6125146998261	-6.06156869178854	1
VAEFCSAAITM	R2A	L4F	-3.06187558554321	-1.59223824166372	1
VAEGCSAAITM	R2A	L4G	-4.20212638406991	-3.3375067293389	1
VAEHCSAAITM	R2A	L4H	-3.79399375988579	-1.77039916442651	1
VAEICSAAITM	R2A	L4I	-0.70868341325909	-0.42992698839684	1
VAEKCSAAITM	R2A	L4K	-6.5082693162648	-4.77110700687829	1
VAELASAAITM	R2A	C5A	-0.909213089189921	-0.187221489460551	1
VAELCAAAITM	R2A	S6A	0.00939260052541968	-0.0699540023225111	-2
VAELCDAAITM	R2A	S6D	0.149732628648529	-0.0540919048203712	-3
VAELCEAAITM	R2A	S6E	0.0588023712968404	0.00348088216703957	-3
VAELCGAAITM	R2A	S6G	0.0595436632838791	-0.098292410088451	-3
VAELCHAAITM	R2A	S6H	0.00800527076645885	0.192069424314059	2
VAELCKAAITM	R2A	S6K	-0.0270801669352903	-0.201334266198771	-2
VAELCLAAITM	R2A	S6L	0.0525029431223487	-0.0538010203759001	-3
VAELCMAAITM	R2A	S6M	0.00721946440684995	-0.140866441892621	-2
VAELCNAAITM	R2A	S6N	0.14332607650449	0.275535709381579	1
VAELCPAAITM	R2A	S6P	-4.00450805066398	-2.73824174510658	1
VAELCQAAITM	R2A	S6Q	-0.104234364388791	0.0806598824574589	2
VAELCRAAITM	R2A	S6R	-0.0268093067894597	0.00862758425559917	1
VAELCSAAATM	R2A	I9A	-2.99070187744253	-1.89350403262861	1
VAELCSAACTM	R2A	I9C	-0.512376420929291	0.0440985368820801	2
VAELCSAADTM	R2A	I9D	-7.51873461156138	-6.72604083690038	1
VAELCSAAETM	R2A	I9E	-6.38200898668231	-4.83282146548171	1
VAELCSAAFTM	R2A	I9F	-4.8891403456144	-4.05248870363594	1
VAELCSAAGTM	R2A	I9G	-5.57750494804637	-5.26015052810635	1
VAELCSAAHTM	R2A	I9H	-3.68330616225125	-2.79093247479216	1
VAELCSAAIAM	R2A	T10A	-0.06555320531516	-0.0872944337702908	-1
VAELCSAAICM	R2A	T10C	0.0525417109443094	-1.00411822367075	-3
VAELCSAAIEM	R2A	T10E	-0.0811696934745907	-0.231712732711381	-2
VAELCSAAIFM	R2A	T10F	-4.52618882437801	-2.76145340892277	1
VAELCSAAIGM	R2A	T10G	-0.10238079850045	-0.0116224385120702	1
VAELCSAAIHM	R2A	T10H	-0.77674499287181	-0.326218830081231	1
VAELCSAAIIM	R2A	T10I	-0.223580485864341	-0.384613678790981	-2
VAELCSAAILM	R2A	T10L	-0.1024306252743	-0.243253527943351	-2
VAELCSAAIMM	R2A	T10M	-0.0335824192952803	-6.66018096675646	-2
VAELCSAAIPM	R2A	T10P	-3.9574806894149	-3.09733632464743	1
VAELCSAAIQM	R2A	T10Q	-0.17034920240822	-0.28763978101869	-2
VAELCSAAIRM	R2A	T10R	-0.35342328719276	-0.457223521317861	-2
VAELCSAAISM	R2A	T10S	0.00488149643678959	-0.21028880367157	-2
VAELCSAAITA	R2A	M11A	-0.193865852824681	-0.169487920261991	1
VAELCSAAITC	R2A	M11C	-0.173838044688001	-0.0351057224967306	1
VAELCSAAITD	R2A	M11D	-0.0981562457521701	-0.56816127941636	-2
VAELCSAAITE	R2A	M11E	-0.0954743863846801	-0.0534918505027697	1
VAELCSAAITF	R2A	M11F	-0.18506188579736	-0.25735825499787	-2
VAELCSAAITG	R2A	M11G	-0.70831585310399	-0.29636706567609	1
VAELCSAAITH	R2A	M11H	-0.243866977026151	-0.38155467743322	-2
VAELCSAAITI	R2A	M11I	-0.0917620533711911	-0.683463750660501	-2
VAELCSAAITK	R2A	M11K	-0.25785520040543	-0.159326050522921	1
VAELCSAAITL	R2A	M11L	0.0209591753241192	-0.14341019384686	-2
VAELCSAAITN	R2A	M11N	-0.32216793232643	-0.759741813602361	-2
VAELCSAAITP	R2A	M11P	-5.44560303404277	-4.81498035553769	1
VAELCSAAITQ	R2A	M11Q	-0.11464682928319	-0.386161200140711	-2
VAELCSAAITR	R2A	M11R	-0.0808755614289609	-0.14053658578789	-2
VAELCSAAITS	R2A	M11S	-0.160133014191581	-0.287417534622261	-2
VAELCSAAITT	R2A	M11T	-0.00824678889713049	0.0909486493586389	2
VAELCSAAITV	R2A	M11V	-0.0133252776901003	0.103897097328179	2
VAELCSAAITW	R2A	M11W	-0.20549385005288	0.363806578514719	2
VAELCSAAITY	R2A	M11Y	-0.11834719601168	0.00364688881714947	1
VAELCSAAIVM	R2A	T10V	-0.11118112733962	-0.00428726626716092	1
VAELCSAAIYM	R2A	T10Y	-2.9504370414941	-1.01010058272301	1
VAELCSAAKTM	R2A	I9K	-7.63208433042543	-7.66424268283418	0
VAELCSAALTM	R2A	I9L	-0.24572885783949	0.07933242923413	2
VAELCSAAMTM	R2A	I9M	-0.161167931455191	0.16319693597389	2
VAELCSAAPTM	R2A	I9P	-7.63160775357377	-7.66422330721356	0
VAELCSAAQTM	R2A	I9Q	-4.13460693918983	-2.58969797522543	1
VAELCSAARTM	R2A	I9R	-7.63186266057329	-7.65892973493142	0
VAELCSAASTM	R2A	I9S	-3.40870361794663	-2.58190533692388	1
VAELCSAATTM	R2A	I9T	-0.83208945377311	-0.46559411127064	1
VAELCSAAVTM	R2A	I9V	-0.0335817216705312	0.0907965095841998	2
VAELCSAAWTM	R2A	I9W	-7.62357021871486	-7.60618868483892	0
VAELCSAAYTM	R2A	I9Y	-7.61878657198561	-6.62228653395793	1
VAELCSACITM	R2A	A8C	-0.15007265814776	-7.65250479473768	-2
VAELCSADITM	R2A	A8D	-7.00657025859987	-5.57823226883253	1
VAELCSAEITM	R2A	A8E	-7.01845080506316	-4.92763521133389	1
VAELCSAFITM	R2A	A8F	-7.63244359976698	-7.66424268283418	0
VAELCSAGITM	R2A	A8G	-0.68693722358068	-0.299976923703651	1
VAELCSAHITM	R2A	A8H	-7.63190822448504	-7.66333917713279	0
VAELCSALITM	R2A	A8L	-3.67234841408569	-3.46593254878068	1
VAELCSANITM	R2A	A8N	-3.11453618598442	-1.40749362276088	1
VAELCSAPITM	R2A	A8P	-7.63283135400339	-7.66254968482636	0
VAELCSAQITM	R2A	A8Q	-4.15086504446295	-2.68027141924212	1
VAELCSARITM	R2A	A8R	-7.63213932928423	-7.66123787205811	0
VAELCSASITM	R2A	A8S	-0.109762783802081	0.186809137836269	2
VAELCSATITM	R2A	A8T	-0.10392616912644	0.10116416098024	2
VAELCSAVITM	R2A	A8V	-0.336561849759001	-0.30947645349354	1
VAELCSAWITM	R2A	A8W	-7.6315567057503	-7.66424268283418	0
VAELCSCAITM	R2A	A7C	-0.501604437510421	-0.193529206303541	1
VAELCSDAITM	R2A	A7D	-4.05343837857539	-3.7553449567129	1
VAELCSEAITM	R2A	A7E	-2.72130475359892	-1.30460633504473	1
VAELCSFAITM	R2A	A7F	-3.78284227781896	-6.81462477067744	-2
VAELCSGAITM	R2A	A7G	-0.880861629976291	-0.0609364151913212	1
VAELCSHAITM	R2A	A7H	-2.99165088652711	-1.82184649519065	1
VAELCSIAITM	R2A	A7I	-2.67849017448373	-1.34547622322969	1
VAELCSKAITM	R2A	A7K	-4.30044644886897	-3.60653704113977	1
VAELCSLAITM	R2A	A7L	-3.20683043594914	-2.73138256096063	1
VAELCSMAITM	R2A	A7M	-2.93716865857903	-1.73498476218499	1
VAELCSNAITM	R2A	A7N	-2.57563852861357	-1.21060375251944	1
VAELCSPAITM	R2A	A7P	-7.62871252515822	-7.66424268283418	0
VAELCSRAITM	R2A	A7R	-5.15826654745792	-4.46171485009331	1
VAELCSSAITM	R2A	A7S	-0.0651648506483298	-0.290844168995561	-2
VAELCSTAITM	R2A	A7T	-1.41073732719556	-0.822165221793291	1
VAELCSVAITM	R2A	A7V	-0.9106560671477	0.12983070746008	2
VAELCSWAITM	R2A	A7W	-5.23179065727729	-3.62559886637218	1
VAELCTAAITM	R2A	S6T	-0.00553369903539114	-0.12946907515477	-2
VAELCVAAITM	R2A	S6V	0.0238849174194602	0.232245007595539	2
VAELCYAAITM	R2A	S6Y	0.000353606225539593	0.28521126040442	2
VAELDSAAITM	R2A	C5D	-7.63376832667684	-7.66034327212136	0
VAELESAAITM	R2A	C5E	-6.5602867348178	-6.39734149054132	1
VAELFSAAITM	R2A	C5F	-6.36976277854707	-5.058719252492	1
VAELGSAAITM	R2A	C5G	-2.70998951885044	-1.98504120840454	1
VAELHSAAITM	R2A	C5H	-7.59451099501509	-6.67712456727414	1
VAELKSAAITM	R2A	C5K	-7.63342136974802	-7.66424268283418	0
VAELLSAAITM	R2A	C5L	-1.846829972556	-3.1334961398403	-2
VAELMSAAITM	R2A	C5M	-0.80067474577864	-0.65715065355014	1
VAELNSAAITM	R2A	C5N	-5.7772406900613	-4.04636415526907	1
VAELPSAAITM	R2A	C5P	-7.63157012367287	-7.66404455953749	0
VAELRSAAITM	R2A	C5R	-7.6298617995997	-7.65945727126399	0
VAELSSAAITM	R2A	C5S	-2.6995311467453	-1.83276059853923	1
VAELTSAAITM	R2A	C5T	-4.15233719782718	-3.10785412870401	1
VAELVSAAITM	R2A	C5V	-3.11744002503258	-2.89840815284743	1
VAELWSAAITM	R2A	C5W	-7.63378930864412	-7.66366948056966	0
VAEMCSAAITM	R2A	L4M	-0.0345334945647302	0.0830472194709095	2
VAEPCSAAITM	R2A	L4P	-7.63188859310118	-7.65992520101796	0
VAEQCSAAITM	R2A	L4Q	-3.70681156848924	-2.81128287635571	1
VAERCSAAITM	R2A	L4R	-7.62765431200481	-7.66424268283418	0
VAESCSAAITM	R2A	L4S	-3.76807097186167	-2.22708092543528	1
VAETCSAAITM	R2A	L4T	-2.85359862664913	-0.875533736074441	1
VAEVCSAAITM	R2A	L4V	-2.15979536912587	-0.911048228964871	1
VAEWCSAAITM	R2A	L4W	-7.63347117261369	-6.44750288321439	1
VAEYCSAAITM	R2A	L4Y	-4.24169712582186	-3.03500496521787	1
VAFLCSAAITM	R2A	E3F	-6.55561323482688	-7.24937921675885	-2
VAGLCSAAITM	R2A	E3G	-0.0546217190358309	0.0803808097402801	2
VAHLCSAAITM	R2A	E3H	-0.18864638848402	-0.23546948451647	-2
VALLCSAAITM	R2A	E3L	-6.48415478278904	-3.25347969665847	1
VANLCSAAITM	R2A	E3N	-0.104739588268071	0.120933765666699	2
VAPLCSAAITM	R2A	E3P	-7.05368188374525	-4.93579901776447	1
VAQLCSAAITM	R2A	E3Q	0.0661733388346004	0.14576616924343	1
VARLCSAAITM	R2A	E3R	-1.85934121964347	-0.829348893272721	1
VASLCSAAITM	R2A	E3S	-0.0794632996533107	-0.20512922644982	-2
VATLCSAAITM	R2A	E3T	-3.01667199637733	-0.37279145469139	1
[truncated: 12,093 more rows]
