# Supplementary material for: Origins and breadth of pairwise epistasis in an α-helix of β-lactamase TEM-1
Source: Nat Commun. 2026 Mar 17;17:4083. doi: 10.1038/s41467-026-70627-5 (PMC13144301; doi:10.1038/s41467-026-70627-5)
Supplement: Supplementary file 3 — Source data [file 41467_2026_70627_MOESM3_ESM.zip › Source Data/FigureS3E_sourcedata.txt]

Sequence	Mutation	Log Fitness	MIC[75] (replicat 1)
ARELCSAAITM	V1A	-2.04029361091917	-0.607556432992428
CRELCSAAITM	V1C	-3.20915227359481	-0.663422388432737
DRELCSAAITM	V1D	-7.2991038582426	-0.819819495215371
ERELCSAAITM	V1E	-3.74290048108144	-0.774889298671418
FRELCSAAITM	V1F	-1.90750691998267	-0.637627897385521
GRELCSAAITM	V1G	-3.91119407552827	-0.785369998713735
HRELCSAAITM	V1H	-2.96623989130802	-0.743365559206404
IRELCSAAITM	V1I	-0.118181497341061	0.0038092830266543
KRELCSAAITM	V1K	-4.96616218644286	-0.816611011153813
LRELCSAAITM	V1L	0.0562619479315192	-0.0024035421866263
MRELCSAAITM	V1M	0.0626652237089793	-0.0079468165138438
NRELCSAAITM	V1N	-2.55155552791298	-0.682149076339745
PRELCSAAITM	V1P	-2.09522258711013	-0.618077233202437
QRELCSAAITM	V1Q	-3.09157155018195	-0.729096901736732
RRELCSAAITM	V1R	-5.05196545620033	-0.81008864111319
SRELCSAAITM	V1S	-3.1366105154883	-0.742107370588437
TRELCSAAITM	V1T	-0.470644778367751	-0.297922904018902
VAELCSAAITM	R2A	-0.115282573728141	0.0027415148073559
VCELCSAAITM	R2C	0.198618038192979	-0.0046797397556878
VDELCSAAITM	R2D	-0.085641506635131	-0.001871106157065
VEELCSAAITM	R2E	0.0642069488959702	0.0024616368452382
VFELCSAAITM	R2F	0.0265511575096991	0.0013288609148421
VGELCSAAITM	R2G	-0.0399221231141098	0.0016199270033835
VHELCSAAITM	R2H	0.0667833876550095	0.0015879699621856
VIELCSAAITM	R2I	-0.151391550230301	-0.0413929269524462
VKELCSAAITM	R2K	0.0700806973343386	0.0003354345507023
VLELCSAAITM	R2L	0.0537328412392686	-0.0023678470820615
VMELCSAAITM	R2M	0.0372466299530902	-0.0032251296842855
VNELCSAAITM	R2N	-0.0185885952480209	-0.0013222629187383
VPELCSAAITM	R2P	-1.14341213965137	-0.540667555467928
VQELCSAAITM	R2Q	0.122846527389399	0.0009429680084531
VRALCSAAITM	E3A	0.0665211098618599	-0.0599607100373026
VRCLCSAAITM	E3C	-6.80502684266021	-0.748837126532411
VRDLCSAAITM	E3D	0.4138197075393	-0.001398757005823
VREACSAAITM	L4A	-0.901286144376551	-0.379322260490454
VRECCSAAITM	L4C	-1.53398237575791	-0.416584101646656
VREDCSAAITM	L4D	-7.56294179703957	-0.838333379086413
VREECSAAITM	L4E	-6.85599469067051	-0.827643745123649
VREFCSAAITM	L4F	-2.90047718224666	-0.696365558423782
VREGCSAAITM	L4G	-4.00057110533329	-0.782492116837977
VREHCSAAITM	L4H	-3.12322228271696	-0.7541872717473
VREICSAAITM	L4I	-0.89051914607961	-0.366594880712052
VREKCSAAITM	L4K	-7.00353249885328	-0.812708658362297
VRELASAAITM	C5A	-0.89513150637565	-0.303574199532599
VRELCAAAITM	S6A	-0.0136984173032406	0.0007796561262817
VRELCCAAITM	S6C	-1.74713342666176	-0.129917829269533
VRELCDAAITM	S6D	0.12587376673314	-0.0002130466736559
VRELCEAAITM	S6E	0.0576196347084998	0.0018327792828244
VRELCFAAITM	S6F	0.03362266405599	-0.0307440333364138
VRELCGAAITM	S6G	-0.0479512099799599	0.0001652220704367
VRELCHAAITM	S6H	-0.0434853003738009	0.0002462438517868
VRELCIAAITM	S6I	-0.0427831561282304	-0.0614496149755279
VRELCKAAITM	S6K	-0.0611602567424807	5.77377290889025e-06
VRELCLAAITM	S6L	0.0520726688528086	-0.0076433414833062
VRELCMAAITM	S6M	0.0975372313785687	-0.001159554170426
VRELCNAAITM	S6N	0.00103200751772015	0.000958912310049
VRELCPAAITM	S6P	-3.19034673051604	-0.763776196316861
VRELCQAAITM	S6Q	-0.0500936006146198	-0.0001613374943006
VRELCRAAITM	S6R	-0.0861869542761013	-0.0008027834503026
VRELCSAAATM	I9A	-2.25148011208035	-0.698886314875176
VRELCSAACTM	I9C	-0.220488465495141	-0.20573599954465
VRELCSAADTM	I9D	-7.56168976445485	-0.806710629070423
VRELCSAAETM	I9E	-6.87203913478145	-0.805911321209041
VRELCSAAFTM	I9F	-5.15408812411107	-0.750529715841961
VRELCSAAGTM	I9G	-6.39300988361233	-0.801594846846591
VRELCSAAHTM	I9H	-2.98654209524904	-0.74659292734926
VRELCSAAIAM	T10A	-0.0572728158385303	-0.0030134818382135
VRELCSAAICM	T10C	0.0807185948159699	-0.0100079171572727
VRELCSAAIDM	T10D	-0.20599004638078	-0.292638667728243
VRELCSAAIEM	T10E	-0.01323444963794	-0.0006475855845916
VRELCSAAIFM	T10F	-3.80393691069121	-0.775655937313908
VRELCSAAIGM	T10G	-0.0456423525762499	-0.0037751172261888
VRELCSAAIHM	T10H	-0.61647441041322	-0.393240405121234
VRELCSAAIIM	T10I	-0.206251172740391	-0.026377929234957
VRELCSAAIKM	T10K	-0.34958263173902	-0.235710604322871
VRELCSAAILM	T10L	-0.122882337074341	-0.24902688921939
VRELCSAAIMM	T10M	-0.12623525765056	-0.0115260719905145
VRELCSAAINM	T10N	-0.354766112548061	-0.231539683201584
VRELCSAAIPM	T10P	-3.4496772271461	-0.776537096644679
VRELCSAAIQM	T10Q	-0.0598859840741213	-0.0050675396710374
VRELCSAAIRM	T10R	-0.379609777530671	-0.268461673184007
VRELCSAAISM	T10S	-0.0851744578256906	-0.0003179032605092
VRELCSAAITA	M11A	-0.11937523053334	-0.0096169972656017
VRELCSAAITC	M11C	-0.11229575746901	-0.011070014023812
VRELCSAAITD	M11D	-0.0787037023845798	-0.0125079125739403
VRELCSAAITE	M11E	-0.0648902698253107	-6.42412363301981e-05
VRELCSAAITF	M11F	-0.142354533079661	-0.0039035027112486
VRELCSAAITG	M11G	-0.424170033308881	-0.321828722740579
VRELCSAAITH	M11H	-0.37363438625545	-0.0075021982987008
VRELCSAAITI	M11I	0.0616625091721286	-0.0123323352420928
VRELCSAAITK	M11K	-0.218552366477791	-0.019153963415559
VRELCSAAITL	M11L	0.0583541535115089	-0.0007315369496132
VRELCSAAITM		0	0
VRELCSAAITN	M11N	-0.223285759364151	-0.014891642558469
VRELCSAAITP	M11P	-6.08274226816025	-0.801636076135279
VRELCSAAITQ	M11Q	-0.11208572634793	-0.0012842518127489
VRELCSAAITR	M11R	-0.1623088504607	-0.0050313528427916
VRELCSAAITS	M11S	-0.234256407464601	-0.0105547119495396
VRELCSAAITT	M11T	0.00490314513204027	-0.0030631149960983
VRELCSAAITV	M11V	-0.0327542151254399	-0.0014550140457203
VRELCSAAITW	M11W	-0.0970436854241914	-0.0003266867210293
VRELCSAAITY	M11Y	-0.273239608944001	-0.0023313897900437
VRELCSAAIVM	T10V	-0.18882047564003	-0.0119360727598238
VRELCSAAIWM	T10W	-3.00119755581332	-0.731324403964021
VRELCSAAIYM	T10Y	-2.45189441536308	-0.724198549920453
VRELCSAAKTM	I9K	-7.56179244147794	-0.807461516357476
VRELCSAALTM	I9L	-0.0760359733481106	-0.0033660603787984
VRELCSAAMTM	I9M	-0.0240626263187309	-0.0059130680718096
VRELCSAANTM	I9N	-2.68052729729306	-0.711654450366525
VRELCSAAPTM	I9P	-7.56382838855178	-0.839047475702737
VRELCSAAQTM	I9Q	-3.80638814308304	-0.774803675700512
VRELCSAARTM	I9R	-7.5640209625885	-0.837445246535777
VRELCSAASTM	I9S	-2.88081292067197	-0.741039104712341
VRELCSAATTM	I9T	-0.742064778530311	-0.358600423792224
VRELCSAAVTM	I9V	-0.0185118201808407	-0.0015692728216204
VRELCSAAWTM	I9W	-7.55489826499886	-0.834006640249919
VRELCSAAYTM	I9Y	-7.56469152060663	-0.820638243480728
VRELCSACITM	A8C	-0.0784746719460507	-0.0364577005588698
VRELCSADITM	A8D	-7.36221620682104	-0.82456451334514
VRELCSAEITM	A8E	-7.29261256560843	-0.806771941688748
VRELCSAFITM	A8F	-7.56347318348863	-0.840219028355943
VRELCSAGITM	A8G	-0.0939919997378098	-0.316856237646446
VRELCSAHITM	A8H	-7.5634139414715	-0.821213511923918
VRELCSAIITM	A8I	-1.52687260313064	-0.689064517410517
VRELCSAKITM	A8K	-7.56521745672039	-0.853186142179785
VRELCSALITM	A8L	-2.97599332994684	-0.756404086164047
VRELCSAMITM	A8M	-0.60891909683056	-0.412455511411
VRELCSANITM	A8N	-2.36843770332914	-0.721100188176552
VRELCSAPITM	A8P	-7.564657033348	-0.83377086399787
VRELCSAQITM	A8Q	-3.33396683968575	-0.779826778652217
VRELCSARITM	A8R	-7.56217435696963	-0.822466364453641
VRELCSASITM	A8S	0.0584252984403086	-0.0095959622343084
VRELCSATITM	A8T	0.146126325908559	-0.0078269184560669
VRELCSAVITM	A8V	-0.0575231689566902	-0.307874304805479
VRELCSAWITM	A8W	-7.56335802330757	-0.842723741429159
VRELCSAYITM	A8Y	-7.56542244189016	-0.813466838100715
VRELCSCAITM	A7C	-0.106436183201991	-0.243633950098407
VRELCSDAITM	A7D	-3.2800356509653	-0.775477134881687
VRELCSEAITM	A7E	-2.10409704030284	-0.636370255632604
VRELCSFAITM	A7F	-3.5158817627251	-0.745023068897007
VRELCSGAITM	A7G	-0.71728715505748	-0.328050093975489
VRELCSHAITM	A7H	-2.63965197792275	-0.6937009809491
VRELCSIAITM	A7I	-2.56052198654544	-0.662763819717479
VRELCSKAITM	A7K	-3.75508347839413	-0.786348592109691
VRELCSLAITM	A7L	-2.97179709130872	-0.748737089470283
VRELCSMAITM	A7M	-2.91852660728454	-0.703407911734026
VRELCSNAITM	A7N	-1.77409264456476	-0.599172115393035
VRELCSPAITM	A7P	-7.56059977150666	-0.835692545172456
VRELCSQAITM	A7Q	-2.93565578570422	-0.737321965891664
VRELCSRAITM	A7R	-5.83701794076825	-0.799185362035004
VRELCSSAITM	A7S	-0.0495009366755301	-0.0225952711234822
VRELCSTAITM	A7T	-0.815391129954591	-0.480298120822359
VRELCSVAITM	A7V	-0.647897733637281	-0.345297581836961
VRELCSWAITM	A7W	-4.90369101322829	-0.810099640169044
VRELCSYAITM	A7Y	-2.68529278668567	-0.683355341292107
VRELCTAAITM	S6T	0.115863120192149	-0.0016573109865846
VRELCVAAITM	S6V	0.0886046272355987	-0.0214741020545593
VRELCWAAITM	S6W	0.0432313220185598	-0.0051584125723336
VRELCYAAITM	S6Y	0.0525146176291891	-0.0016764860670837
VRELDSAAITM	C5D	-7.56519331141184	-0.868647809870002
VRELESAAITM	C5E	-6.5604704099874	-0.817201978347271
VRELFSAAITM	C5F	-6.09392039803051	-0.841068586765161
VRELGSAAITM	C5G	-2.71925477466257	-0.597250198139809
VRELHSAAITM	C5H	-7.45886966580629	-0.824924628484053
VRELISAAITM	C5I	-2.04981794816308	-0.586343573984663
VRELKSAAITM	C5K	-7.56545900628681	-0.838259739060002
VRELLSAAITM	C5L	-1.84864826029598	-0.445270272477211
VRELMSAAITM	C5M	-0.452841428710391	-0.133762563360159
VRELNSAAITM	C5N	-5.70986230392247	-0.786345391752459
VRELPSAAITM	C5P	-7.56331960018246	-0.840921915519689
VRELQSAAITM	C5Q	-4.94165998265798	-0.799729902129591
VRELRSAAITM	C5R	-7.56230158350706	-0.848933406893065
VRELSSAAITM	C5S	-3.32048343668648	-0.642331815414642
VRELTSAAITM	C5T	-4.16959725813152	-0.778283848544432
VRELVSAAITM	C5V	-2.99156085702595	-0.742151519877205
VRELWSAAITM	C5W	-7.56495949533533	-0.863515470616321
VRELYSAAITM	C5Y	-7.56389486450971	-0.87216260438462
VREMCSAAITM	L4M	-0.0526605167421099	-0.019814465478789
VRENCSAAITM	L4N	-3.94955770404241	-0.788297753824843
VREPCSAAITM	L4P	-7.56453934339781	-0.824041548098497
VREQCSAAITM	L4Q	-3.76096772022119	-0.790605664618325
VRERCSAAITM	L4R	-7.55909396753689	-0.833634746257955
VRESCSAAITM	L4S	-3.43497843138222	-0.726306189544305
VRETCSAAITM	L4T	-2.50785521812977	-0.645545547547121
VREVCSAAITM	L4V	-1.90290671636261	-0.580453099592837
VREWCSAAITM	L4W	-7.565464666028	-0.830448285333225
VREYCSAAITM	L4Y	-4.18491844374178	-0.786925876235896
VRFLCSAAITM	E3F	-5.93556890998949	-0.806298076082044
VRGLCSAAITM	E3G	0.0553586946705487	-0.0281743771446302
VRHLCSAAITM	E3H	-0.000675616565681381	-0.193003375568781
VRILCSAAITM	E3I	-7.48904573041127	-0.86227680791585
VRKLCSAAITM	E3K	-0.8836865103567	-0.454259325114199
VRLLCSAAITM	E3L	-6.21249080489387	-0.818252155410773
VRMLCSAAITM	E3M	-2.04158256916716	-0.531225891991283
VRNLCSAAITM	E3N	-0.13116990080745	-0.0754390680013611
VRPLCSAAITM	E3P	-7.2479670507315	-0.84853795058384
VRQLCSAAITM	E3Q	0.15285422428086	-0.0019436182218002
VRRLCSAAITM	E3R	-1.36262218561714	-0.5694891343266
VRSLCSAAITM	E3S	-0.0389032808625309	-0.049341517203611
VRTLCSAAITM	E3T	-3.12788350835318	-0.602128228148765
VRVLCSAAITM	E3V	-7.42701302689366	-0.84620451558932
VRWLCSAAITM	E3W	-7.40834309966252	-0.806423745347264
VRYLCSAAITM	E3Y	-4.80409859515781	-0.768769323864114
VSELCSAAITM	R2S	-0.0142563216857798	0.0024257665517288
VTELCSAAITM	R2T	0.0377475220933299	-0.0006121533686938
VVELCSAAITM	R2V	0.0245478141582698	-0.0144355049778578
VWELCSAAITM	R2W	0.0303802456516387	0.0004256271681545
VYELCSAAITM	R2Y	0.0603303494055201	-0.0005279839493852
WRELCSAAITM	V1W	-4.38179922081768	-0.795622875086582
YRELCSAAITM	V1Y	-3.06028929503284	-0.729557988960496
