# Supplementary material for: Origins and breadth of pairwise epistasis in an α-helix of β-lactamase TEM-1
Source: Nat Commun. 2026 Mar 17;17:4083. doi: 10.1038/s41467-026-70627-5 (PMC13144301; doi:10.1038/s41467-026-70627-5)
Supplement: Supplementary file 3 — Source data [file 41467_2026_70627_MOESM3_ESM.zip › Source Data/FigureS2H_sourcedata.txt]

Mutation	∆∆G MIC[mma] (replicat 1)	∆∆G MIC[mma] (replicat 2)
A7C	2.82579074632321	2.41004784202304
A7D	4.74784078224444	4.18052127215088
A7E	3.99143818677844	3.53618663665116
A7F	4.84957852620873	4.25432689166018
A7G	2.98902313145697	2.55318584838927
A7H	4.15137455849912	3.65430348712135
A7I	4.35921328299654	3.76784842708994
A7K	4.99756432753448	4.33699664220179
A7L	4.67742221951132	4.03596823400566
A7M	4.56525335899729	3.92146607296673
A7N	3.69437011555945	3.37105718543475
A7Q	4.42461322220544	3.82387700563071
A7R	5.67358216044078	4.71309658423581
A7S	1.48646267922126	1.2193947906243
A7T	3.30833835188169	2.92655890716358
A7V	3.13605878991883	2.68908289888476
A7W	5.36199934616504	4.66736701172838
A7Y	4.38591056911635	3.81569683675054
A8C	2.38042092038463	1.9290314898046
A8G	2.35780885608614	2.25990714820178
A8I	4.00663313416871	3.58348229257151
A8L	4.50553350217044	4.01998814735983
A8M	2.85670028744141	2.50725554311717
A8N	4.15830330099158	3.72219065918992
A8Q	4.85652204066097	4.2917953091042
A8S	1.18836147794957	1.05954274435009
A8T	1.09202895504305	0.978735068665722
A8V	2.1204944824718	1.97859120800333
C5A	3.14827495585097	2.59554909842407
C5E	6.04194841621911	5.2644225162219
C5F	5.93234141152291	5.1986227828226
C5G	4.31070478194545	3.63354521328195
C5I	4.05947215709574	3.53364337955343
C5L	3.80369202339807	3.21966174238654
C5M	2.69502134067764	2.2224924114484
C5N	5.70406516793368	4.93797494756957
C5Q	5.41320093298554	4.830672817296
C5S	4.56559732073091	3.76159178733259
C5T	5.04915892321833	4.31592927054964
C5V	4.55656475248666	3.94610061999335
E3A	1.94353056444256	1.60704612668408
E3C	5.59510039173649	4.54149829929818
E3D	0.215298255220259	0.349875514761317
E3F	5.67058425656099	5.08392684543111
E3G	1.67843154663759	1.37402570043546
E3H	2.15751131968168	1.78898591713175
E3K	3.28998020515617	2.71122011739601
E3L	5.73603613282132	5.03233938060235
E3M	3.88806933605561	3.18711102257253
E3N	1.76961667566338	1.33980415064716
E3P	6.28820248396741	5.44551247478374
E3Q	0.766285944371818	0.64848123713447
E3R	3.7762943520309	3.29571965837061
E3S	1.82742371102365	1.45748230946451
E3T	4.52965715920084	3.89502749416611
E3Y	5.2407539816419	4.65514622500272
I9A	4.10250686605757	3.69791818283664
I9C	2.45379011189195	2.17182616931093
I9E	6.13987018985445	5.18947301654196
I9F	5.44522304630962	4.68321177010931
I9G	5.95800505640791	4.90199674101311
I9H	4.41926763116711	3.89324060346075
I9L	0.381248199636413	0.366790194713354
I9M	0.999580462036688	1.02573105999979
I9N	4.30064250258805	3.7400407962425
I9Q	4.92839025498727	4.26174597718434
I9S	4.44439234897702	3.87491512953471
I9T	2.94724117378922	2.49458247165521
I9V	0.684743900253341	0.600727127887297
L4A	3.23465208478223	2.69438044188229
L4C	3.97545159350169	3.26593582022015
L4E	6.14743824820358	5.26585061621454
L4F	4.51392151266068	3.90123889671099
L4G	4.99930592413941	4.28240572313258
L4H	4.71215445360847	4.16783151301552
L4I	3.14221352376954	2.54585713047906
L4K	6.20309427819917	5.24561374402337
L4M	1.68648736324408	1.3423955859312
L4N	5.05786372973742	4.3183755518282
L4Q	4.8439193550866	4.13810596854283
L4S	4.71112772050726	4.08741685297195
L4T	4.25450962512188	3.74403402058732
L4V	3.96197546839513	3.41663437747693
L4Y	5.02854007425778	4.35463084262098
M11A	0.806359303412906	0.666315336627983
M11C	1.70006265414338	1.48040745812334
M11D	0.883773407613094	0.72707531138197
M11E	-0.0703075875065102	-0.0238234659491704
M11F	0.509378773408904	0.409677790584583
M11G	2.17188440392835	2.07694763888893
M11H	0.267070634451858	0.27276258415677
M11I	1.17678273956937	1.08723937477411
M11K	1.12657375464306	0.956315419996862
M11L	0.452185698439636	0.411190545314109
M11N	1.01495044103993	0.828247364157055
M11P	5.85137071999788	4.85535266013523
M11Q	0.243587995370518	0.267911628125946
M11R	0.854031520728559	0.695008499847972
M11S	0.939081441429746	0.745851649131992
M11T	0.631818746761886	0.537656213761161
M11V	0.701644827766265	0.563969191052769
M11W	0.413221773318826	0.313777396086065
M11Y	0.105135081742375	0.0939442752332425
R2A	-0.450854175950366	-0.452752302070785
R2C	1.67994156106658	1.44884556882221
R2D	0.466715404089834	0.325097157976969
R2E	-0.408870030396173	-0.370232711018707
R2F	0.541041063568047	0.388746328866563
R2G	-0.956044876829347	-0.83346628722696
R2H	0.28975234821292	0.244931951704896
R2I	2.02131736731568	1.51608750166142
R2K	-0.0248156884032356	-0.0410446885438952
R2L	0.835403004287683	0.712906050857115
R2M	0.81835028211136	0.519011906002745
R2N	0.279140030919132	0.244377730342782
R2P	3.51432771688324	3.11821206349208
R2Q	-0.0925134213044367	-0.133347877013925
R2S	-0.237756116220928	-0.231325394732279
R2T	0.665598298543789	0.440033739705999
R2V	1.43523727395441	1.1889816357507
R2W	0.720276333427887	0.229140072011186
R2Y	0.478071330084115	0.306819166536934
S6A	0.19125667680461	0.0660634000231442
S6C	3.00470695243719	2.4254343733724
S6D	-0.389179188627621	-0.41927266059147
S6E	-1.08561921478557	-0.9987596985623
S6F	1.98640136994748	1.58519247633406
S6G	0.320690776444209	0.277425568673677
S6H	-0.255898395366576	-0.249902373646335
S6I	2.65178019716981	1.91823180772757
S6K	0.172723037277783	0.156727469318958
S6L	1.43468443638373	1.12759483533729
S6M	0.882399679876008	0.647025513144337
S6N	-0.19529551282932	-0.194391430025971
S6P	4.73032352887459	4.18383944414232
S6Q	-0.317392186096611	-0.328777432833107
S6R	0.188202904367608	0.194866599345847
S6T	0.696104462555026	0.608454896113667
S6V	1.77093169342625	1.43540430737778
S6W	1.41347632495344	1.06478954342856
S6Y	1.08656718417249	0.900709089234391
T10A	0.583181485550641	0.499717940950087
T10C	1.64968233058404	1.2899387722082
T10D	2.1450777487308	1.92863232813408
T10E	0.313692845197213	0.246761265416351
T10F	4.96096476489616	4.42179431406373
T10G	0.401796649450705	0.38528985582685
T10H	2.7596781997298	2.35363732252219
T10I	1.26009811309055	1.18916252493252
T10K	1.59434767790701	1.212721064316
T10L	2.22283852530195	1.63529399098607
T10M	1.30011771473653	1.05520759388844
T10N	1.75449399296161	1.54088019411903
T10P	4.73979634051204	4.15460498462016
T10Q	0.56143717152039	0.553994930623464
T10R	1.4682935953277	1.24382577900798
T10S	0.215720634897317	0.208201126895614
T10V	1.42080775942571	1.17313688287136
T10W	4.45955276376449	4.03810029863361
T10Y	4.31632069760649	3.86075463702772
V1A	3.87877569222164	3.43600631493123
V1C	4.50791491753434	3.77960577980737
V1E	4.88457742418277	4.21809912090751
V1F	4.13324610927431	3.71477405816424
V1G	5.01342489736007	4.31087781946762
V1H	4.57157276238599	4.0556545179348
V1I	-0.495594949815924	-0.344726394510161
V1K	5.36460374031739	4.55143944579988
V1L	0.726239386207038	0.661184184262278
V1M	1.10441392000182	0.982779011732252
V1N	4.29615970414452	3.7667599349072
V1P	3.8501964809295	3.43081038294783
V1Q	4.51901347465389	3.82826017994577
V1R	5.38826377254536	4.62256202716004
V1S	4.60760140408865	4.06078555281338
V1T	2.55194440923042	2.34223177877982
V1W	5.21320210823208	4.55662421757336
V1Y	4.63896641259945	4.00595897260048
