# Supplementary material for: Origins and breadth of pairwise epistasis in an α-helix of β-lactamase TEM-1
Source: Nat Commun. 2026 Mar 17;17:4083. doi: 10.1038/s41467-026-70627-5 (PMC13144301; doi:10.1038/s41467-026-70627-5)
Supplement: Supplementary file 3 — Source data [file 41467_2026_70627_MOESM3_ESM.zip › Source Data/FigureS5H_sourcedata.txt]

Epistasis	Negative Reciprocal Sign Epistasis	Negative Sign Epistasis	Negative Epistasis	No Epistasis	Positive Epistasis	Positive Sign Epistasis	Positive Reciprocal Sign Epistasis
-0.79	0	0	0	0	0	0	0
-0.77	0	0	0	0	0	0	0
-0.75	0	0	0	0	0	0	0
-0.73	0	0	0	0	0	0	0
-0.71	0	0	0	0	0	0	0
-0.69	0	0	0	0	0	0	0
-0.67	0	0	0	0	0	0	0
-0.65	0	0	0	0	0	0	0
-0.63	0	0	0	0	0	0	0
-0.61	0	0	0	0	0	0	0
-0.59	0	0	0	0	0	0	0
-0.57	0	0	0	0	0	0	0
-0.55	0	0	0	0	0	0	0
-0.53	0	0	0	0	0	0	0
-0.51	0	0	0	0	0	0	0
-0.49	0	0	0	0	0	0	0
-0.47	0	0	0	0	0	0	0
-0.45	0	0	0	0	0	0	0
-0.43	0	0	0	0	0	0	0
-0.41	0	0	1	0	0	0	0
-0.39	0	0	0	0	0	0	0
-0.37	0	0	0	0	0	0	0
-0.35	0	0	5	0	0	0	0
-0.33	0	0	7	0	0	0	0
-0.31	0	0	9	0	0	0	0
-0.29	0	0	7	0	0	0	0
-0.27	0	1	11	0	0	0	0
-0.25	0	1	5	0	0	0	0
-0.23	0	0	7	0	0	0	0
-0.21	0	0	11	0	0	0	0
-0.19	0	0	23	0	0	0	0
-0.17	0	1	35	0	0	0	0
-0.15	0	0	25	0	0	0	0
-0.13	0	0	42	0	0	0	0
-0.11	0	0	74	0	0	0	0
-0.09	0	2	90	0	0	0	0
-0.0700000000000001	0	4	119	0	0	0	0
-0.05	0	2	71	0	0	0	0
-0.03	0	5	79	0	0	0	0
-0.01	0	4	91	2	0	0	0
0.01	0	3	77	1	0	0	0
0.03	0	5	93	6	0	0	0
0.0499999999999999	0	10	75	1	0	0	0
0.07	0	13	89	3	0	0	0
0.09	0	6	76	1	0	0	0
0.11	0	10	76	3	0	0	0
0.13	0	27	91	1	0	0	0
0.15	0	21	111	4	0	0	0
0.17	0	33	144	1	0	1	0
0.19	16	173	354	1	67	76	19
0.21	8	74	83	0	179	132	31
0.23	0	1	2	0	50	29	0
0.25	0	0	0	0	40	13	0
0.27	0	0	0	0	30	8	1
0.29	0	0	0	0	20	7	0
0.31	0	0	0	0	11	9	0
0.33	0	0	0	0	12	4	0
0.35	0	0	0	0	16	3	0
0.37	0	0	0	0	11	4	0
0.39	0	0	0	0	18	5	0
0.41	0	0	0	0	14	7	0
0.43	0	0	0	0	12	4	0
0.45	0	0	0	0	10	7	0
0.47	0	0	0	0	11	4	0
0.49	0	0	0	0	9	2	0
0.51	0	0	0	0	11	0	0
0.53	0	0	0	0	6	1	0
0.55	0	0	0	0	4	0	0
0.57	0	0	0	0	1	0	0
0.59	0	0	0	0	0	0	0
0.61	0	0	0	0	0	0	0
0.63	0	0	0	0	3	0	0
0.65	0	0	0	0	2	0	0
0.67	0	0	0	0	0	0	0
0.69	0	0	0	0	0	0	0
0.71	0	0	0	0	2	0	0
0.73	0	0	0	0	1	0	0
0.75	0	0	0	0	1	0	0
0.77	0	0	0	0	1	0	0
0.79	0	0	0	0	1	0	0
-0.79	0	0	0	0	0	0	0
-0.77	0	0	0	0	0	0	0
-0.75	0	0	0	0	0	0	0
-0.73	0	0	0	0	0	0	0
-0.71	0	0	0	0	0	0	0
-0.69	0	0	0	0	0	0	0
-0.67	0	0	0	0	0	0	0
-0.65	0	0	0	0	0	0	0
-0.63	0	0	0	0	0	0	0
-0.61	0	0	0	0	0	0	0
-0.59	0	0	0	0	0	0	0
-0.57	0	0	0	0	0	0	0
-0.55	0	0	0	0	0	0	0
-0.53	0	0	0	0	0	0	0
-0.51	0	0	0	0	0	0	0
-0.49	0	0	0	0	0	0	0
-0.47	0	0	0	0	0	0	0
-0.45	0	0	0	0	0	0	0
-0.43	0	0	0	0	0	0	0
-0.41	0	0	0	0	0	0	0
