# Supplementary material for: Origins and breadth of pairwise epistasis in an α-helix of β-lactamase TEM-1
Source: Nat Commun. 2026 Mar 17;17:4083. doi: 10.1038/s41467-026-70627-5 (PMC13144301; doi:10.1038/s41467-026-70627-5)
Supplement: Supplementary file 3 — Source data [file 41467_2026_70627_MOESM3_ESM.zip › Source Data/FigureS9ACEGIK_sourcedata.txt]

Sequence	Mutation	Potts Energy	MIC[mma] replicat 1	MIC[mma] replicat 2	MIC[75] replicat 1	MIC[75] replicat 2	MIC[combined] replicat 1	MIC[combined] replicat 2
ARELCSAAITM	V1A	-3.63748063012618	-1.90350700057321	-2.57900516840713	-2.04029361091917	-2.69217069699406	-1.05532257061035	-1.43474943542783
FRELCSAAITM	V1F	-4.39240222577513	-1.77225288359875	-2.5335475799975	-1.90750691998267	-2.66812129856717	-0.984568388452608	-1.41553988797344
GRELCSAAITM	V1G	-5.4922984928422	-3.7157620237289	-4.05238010938335	-3.91119407552827	-4.26877377574396	-2.04180014772977	-2.26443703334663
IRELCSAAITM	V1I	-1.88064360987349	-0.11771800404868	0.0602032262833596	-0.118181497341061	0.06022791337206	-0.0632250561857872	0.0328123753364054
LRELCSAAITM	V1L	-1.17451031915744	0.0531449553749699	-0.0428415199538392	0.0562619479315192	-0.0407079148266103	0.029285057084866	-0.0227909677500198
MRELCSAAITM	V1M	-3.99442239046138	0.0593296598805502	-0.166103626646489	0.0626652237089793	-0.166810453042261	0.0326563209866348	-0.0906968568887061
NRELCSAAITM	V1N	-5.00993771972877	-2.40797345350197	-2.76135814511392	-2.55155552791298	-2.85059169748647	-1.32749236240624	-1.52790045871747
PRELCSAAITM	V1P	-5.29432572169772	-1.96817408482108	-2.65220120860287	-2.09522258711013	-2.78814685929471	-1.08750638987186	-1.48055305080597
TRELCSAAITM	V1T	-4.61853212470454	-0.39768292737507	-0.709802489332519	-0.470644778367751	-0.806268741939871	-0.23179731305244	-0.411844901681962
VAELCSAAITM	R2A	1.61387424180448	-0.126284364287889	0.0312545060994207	-0.115282573728141	0.0302874142685301	-0.0648936812764003	0.0167799940368911
VDELCSAAITM	R2D	-1.01125404684234	-0.10890230492639	0.262088170075581	-0.085641506635131	0.267061697065309	-0.0524493447000292	0.144109149737919
VEELCSAAITM	R2E	-0.871043426092993	0.0209719561943498	-0.0477124282908097	0.0642069488959702	-0.03490751050232	0.0222677713266095	-0.0226731321744005
VFELCSAAITM	R2F	-2.73126168686278	0.0331180185321198	0.0446852662303598	0.0265511575096991	0.0457299576367891	0.0160795111830616	0.0246212903801886
VGELCSAAITM	R2G	0.914267244589387	-0.0438901123870803	-0.0133827236236392	-0.0399221231141098	-0.00413558130262004	-0.0225169879073985	-0.00489038316912582
VHELCSAAITM	R2H	-2.20037962453416	0.061849855196801	0.0399246120091306	0.0667833876550095	0.0458339072738703	0.0344148456014901	0.0232907938192635
VIELCSAAITM	R2I	-2.45264980104115	-0.22939120549769	-0.171051915351379	-0.151391550230301	-0.15696282735866	-0.103083115765799	-0.0895497374560841
VKELCSAAITM	R2K	-0.835675642084392	0.0367927806344497	0.0273080898093099	0.0700806973343386	0.0285797905793395	0.0282125527206136	0.0152110838913502
VLELCSAAITM	R2L	-1.5371679126544	0.03750955424184	-0.0414801903832398	0.0537328412392686	-0.0399440479335098	0.024245286044482	-0.0222043547803366
VMELCSAAITM	R2M	-3.06163877658231	0.0319749340861204	0.143069704567841	0.0372466299530902	0.15068328278004	0.0184855788611458	0.0799393749133634
VNELCSAAITM	R2N	-2.48704325587839	-0.0681804551035601	0.0731210075500197	-0.0185885952480209	0.0740823071119188	-0.0239044900925078	0.0400948413805531
VQELCSAAITM	R2Q	-1.37057682732322	0.0796270813996305	0.154743604454699	0.122846527389399	0.156424395639489	0.0537079437477237	0.0847595571203206
VRALCSAAITM	E3A	-2.72612124365743	0.0769820587929608	-0.14098849391662	0.0665211098618599	-0.132958875056541	0.038601367224151	-0.0747416392470668
VRDLCSAAITM	E3D	-2.86091046108738	0.37288923299362	-0.0893468912416093	0.4138197075393	-0.07048275829818	0.210337711861425	-0.0437865922023506
VREACSAAITM	L4A	-3.93656591807273	-0.805903382143989	-0.870162343886659	-0.901286144376551	-0.96044409809136	-0.456355585822767	-0.49762169722336
VREFCSAAITM	L4F	-7.05467446014775	-2.7719883167519	-2.99497729141382	-2.90047718224666	-3.09216299981174	-1.51878649399261	-1.65727001847903
VREGCSAAITM	L4G	-8.24658365974005	-3.79600734857947	-4.02376057263657	-4.00057110533329	-4.23241379833844	-2.08714707322645	-2.24683092733296
VREHCSAAITM	L4H	-7.69409282970155	-2.96261876594133	-3.66415522281795	-3.12322228271696	-3.82428117415432	-1.6291699386626	-2.03826870292771
VREICSAAITM	L4I	-3.99429845903067	-0.804811655552999	-0.65312733638978	-0.89051914607961	-0.73897082752762	-0.453303111819746	-0.378201977818336
VRELASAAITM	C5A	-5.86708554920096	-0.79162524322208	-0.84709539349333	-0.89513150637565	-0.939500503458451	-0.450772799424227	-0.485603632099903
VRELCAAAITM	S6A	-0.0528224632601838	-0.0194907820527597	-0.0264590200450403	-0.0136984173032406	-0.0208948137431104	-0.00897165143119105	-0.0129726412788433
VRELCDAAITM	S6D	0.0621010857981484	0.11539534988936	0.10392043212909	0.12587376673314	0.119445214379999	0.0645337436188642	0.0606612378781648
VRELCEAAITM	S6E	0.650290351416594	0.0485367090762097	0.0281775306363201	0.0576196347084998	0.0285149570283103	0.028335971173334	0.0154421629257802
VRELCFAAITM	S6F	-2.14921188865247	0.0348768508847908	-0.11610230989791	0.03362266405599	-0.11537416867408	0.0183771386129887	-0.0630773602080237
VRELCGAAITM	S6G	-1.99499676407664	-0.0454249942771998	0.0274446811954903	-0.0479512099799599	0.029256249015349	-0.0249958517999489	0.015425756867363
VRELCHAAITM	S6H	-1.0090831207224	-0.0476854696907498	-0.0122375162688098	-0.0434853003738009	-0.0222821435020712	-0.0244924158663973	-0.00927776967002591
VRELCIAAITM	S6I	-2.66248716761635	-0.0165770291476193	-0.219718614893269	-0.0427831561282304	-0.22764311801059	-0.0155693181448493	-0.121787694091509
VRELCKAAITM	S6K	-0.98357086527942	-0.0788075923593201	-0.0671647670978093	-0.0611602567424807	-0.0573675812038204	-0.0377474640183246	-0.0340544273139671
VRELCLAAITM	S6L	-1.68390300797427	0.0465519289205201	0.0267629623072008	0.0520726688528086	0.0222155288538186	0.0263635949360657	0.0134023932245979
VRELCMAAITM	S6M	-2.19451401070143	0.0853243674749802	-0.0181194387421399	0.0975372313785687	-0.0230679498616801	0.0488554267592143	-0.0111591280426029
VRELCNAAITM	S6N	-1.78415759346078	-0.0100352648880602	0.11987112847314	0.00103200751772015	0.11303866223596	-0.00255757674010004	0.0635453423279855
VRELCQAAITM	S6Q	-0.77045664091041	-0.0421165029161195	-0.134933646682009	-0.0500936006146198	-0.134521778657321	-0.024612205940187	-0.0734210970534588
VRELCRAAITM	S6R	-0.864664666244384	-0.0825008238128593	-0.0638566633097692	-0.0861869542761013	-0.0570967210579898	-0.0451674312786348	-0.0330407606855609
VRELCSAAATM	I9A	-4.56265251204559	-2.09594016290438	-2.92724960902332	-2.25148011208035	-3.02098929171106	-1.1632652586623	-1.6194686510239
VRELCSAAGTM	I9G	-5.00926886419849	-5.91085891834664	-5.24154527295118	-6.39300988361233	-5.6077923623149	-3.29167277573503	-2.95136481880682
VRELCSAAIAM	T10A	-3.27174369839529	-0.06907305620207	-0.10231905064869	-0.0572728158385303	-0.0958406195836901	-0.0340199467446993	-0.05407282606958
VRELCSAAICM	T10C	-5.21331064008536	0.0775480287710302	-0.0108469991062794	0.0807185948159699	0.0222542966757793	0.0423808417382401	0.00268799087196614
VRELCSAAIDM	T10D	-4.08659726341664	-0.188375702623819	-0.428341908097849	-0.20599004638078	-0.42012503841579	-0.105477098221078	-0.231277716310898
VRELCSAAIEM	T10E	-3.56614585301586	-0.0563785606317495	-0.11148911069272	-0.01323444963794	-0.111457107743121	-0.0192218608915597	-0.0607443703534511
VRELCSAAIFM	T10F	-6.70696553152421	-3.61079353646059	-4.30859640160391	-3.80393691069121	-4.55647623864654	-1.98494449110607	-2.41223368103402
VRELCSAAIGM	T10G	-4.56872817905191	-0.0648612656599195	-0.130565369365149	-0.0456423525762499	-0.13266821276898	-0.0298702907727333	-0.0716939818362134
VRELCSAAIHM	T10H	-5.34142916667339	-0.570680940334769	-0.714539145954039	-0.61647441041322	-0.807032407140341	-0.317610967633691	-0.413393936101703
VRELCSAAIIM	T10I	-3.57822914539631	-0.22465779557735	-0.26570367360894	-0.206251172740391	-0.253867900132871	-0.11574196041417	-0.141712750183976
VRELCSAAIKM	T10K	-4.84049612476964	-0.35499431397251	-0.23264081683452	-0.34958263173902	-0.216667702164571	-0.188927160511483	-0.122621367795198
VRELCSAAILM	T10L	-3.85628654182427	-0.12675676580966	-0.146178047532549	-0.122882337074341	-0.13271803954283	-0.0669644217033074	-0.0761588774686595
VRELCSAAIMM	T10M	-4.94553632140382	-0.13520866581098	-0.0774502808603295	-0.12623525765056	-0.0638698335638104	-0.0701951080745777	-0.0386764331054823
VRELCSAAINM	T10N	-5.56156246400483	-0.359419029624109	-0.303821682539599	-0.354766112548061	-0.295296959374591	-0.191492671301527	-0.163344141765744
VRELCSAAIQM	T10Q	-3.56513884704419	-0.0772799763426004	-0.208010058402799	-0.0598859840741213	-0.20063661667675	-0.0369931349939585	-0.111433508241399
VRELCSAAIRM	T10R	-3.25660074929825	-0.36852943055464	-0.38540199417799	-0.379609777530671	-0.38371070146129	-0.200388638337349	-0.209574036557402
VRELCSAAISM	T10S	-2.70604250408947	-0.0986517361431289	-0.0317307665673301	-0.0851744578256906	-0.0254059178317405	-0.0494489870477102	-0.0156477306794782
VRELCSAAITA	M11A	-3.41479311752595	-0.134153747777919	-0.23096478163794	-0.11937523053334	-0.224153267093211	-0.0681492666156434	-0.124087975887674
VRELCSAAITD	M11D	-3.5232279509294	-0.0822957352562188	-0.15578022561539	-0.0787037023845798	-0.1284436600207	-0.0432015386225961	-0.0777865788070722
VRELCSAAITE	M11E	-2.77749089940612	-0.0602977309819703	-0.144748110914959	-0.0648902698253107	-0.12576180065321	-0.0334958208582954	-0.0739441054328478
VRELCSAAITF	M11F	-2.48132843155164	-0.162438902655609	-0.21934466765223	-0.142354533079661	-0.21534930006589	-0.0819595117554588	-0.118487491457121
VRELCSAAITG	M11G	-5.47682765585454	-0.41161421087992	-0.672153940899119	-0.424170033308881	-0.73860326737252	-0.22386199529148	-0.383531929049461
VRELCSAAITH	M11H	-2.6222371118407	-0.362677117860019	-0.28939353684016	-0.37363438625545	-0.274154391294681	-0.197219915570048	-0.153737742660914
VRELCSAAITI	M11I	-2.23866623189073	0.0893874972322397	-0.128452980880109	0.0616625091721286	-0.122049467639721	0.0408493694010712	-0.0683331975831893
VRELCSAAITK	M11K	-3.07211591923915	-0.222483236560599	-0.28606092961042	-0.218552366477791	-0.28814261467396	-0.118267560751933	-0.156421178622432
VRELCSAAITL	M11L	-0.802184704870186	0.0619764324826306	-0.016823373169979	0.0583541535115089	-0.00932823894441093	0.0323009509625809	-0.00722038315811613
VRELCSAAITM		0	0	0	0	0	0	0
VRELCSAAITN	M11N	-3.91316845289748	-0.234931269630039	-0.361750869571839	-0.223285759364151	-0.35245534659496	-0.122973515119713	-0.194710702810008
VRELCSAAITQ	M11Q	-1.65762124951613	-0.112510148709029	-0.160591303588181	-0.11208572634793	-0.14493424355172	-0.0602067822396659	-0.0834422244331878
VRELCSAAITR	M11R	-2.1901184809125	-0.16332238567546	-0.12380316673244	-0.1623088504607	-0.111162975697491	-0.0872962387405138	-0.0641793141695879
VRELCSAAITS	M11S	-3.45030083008789	-0.24126160164985	-0.198417814117109	-0.234256407464601	-0.190420428460111	-0.127550402460573	-0.106044417003995
VRELCSAAITT	M11T	-1.46031940701718	0.01576021987076	-0.0543651028804391	0.00490314513204027	-0.0385342031656606	0.00568024049924087	-0.0255122489132753
VRELCSAAITV	M11V	-1.43877520834752	-0.0369191730107001	-0.0411487314751202	-0.0327542151254399	-0.0436126919586304	-0.0187297439563032	-0.0230628449553794
VRELCSAAITW	M11W	-2.82311462030052	-0.107995492563759	-0.23873430238678	-0.0970436854241914	-0.23578126432141	-0.0551020360913759	-0.12932406424832
VRELCSAAITY	M11Y	-1.46253913750979	-0.26877845942686	-0.15903016409983	-0.273239608944001	-0.14863461028021	-0.145225722068934	-0.0839583120565348
VRELCSAAIVM	T10V	-3.65087201389627	-0.19566823485064	-0.15450052308513	-0.18882047564003	-0.14146854160815	-0.103148625521949	-0.080805152327688
VRELCSAALTM	I9L	-1.95329041514128	-0.0773189355033796	-0.2865433236668	-0.0760359733481106	-0.27601627210802	-0.0411223687198374	-0.153408666708933
VRELCSAAMTM	I9M	-2.35847427781361	-0.0583994899665594	-0.209810097137289	-0.0240626263187309	-0.191455345723721	-0.0225511184809442	-0.109561765273894
VRELCSAANTM	I9N	-6.03771691196213	-2.56712442422832	-2.88292663851587	-2.68052729729306	-2.9666300423348	-1.40511505852338	-1.59270903347465
VRELCSAAQTM	I9Q	-4.56048470834887	-3.58167271495525	-3.97822035576816	-3.80638814308304	-4.16489435345836	-1.97738419703983	-2.21630558121018
VRELCSAASTM	I9S	-6.06495440099724	-2.75672596795777	-3.30804382315298	-2.88081292067197	-3.43899103221516	-1.50948207918796	-1.8366365815311
VRELCSAATTM	I9T	-3.89010616499893	-0.642246265833729	-0.775235267810699	-0.742064778530311	-0.86237686804164	-0.369752575441977	-0.445078283457732
VRELCSAAVTM	I9V	-1.37425616747124	-0.0138976791178891	-0.0784937674836197	-0.0185118201808407	-0.0638691359390613	-0.00862695444780837	-0.0389738018882637
VRELCSACITM	A8C	-6.33034387637699	-0.09449639130513	-0.187614063447089	-0.0784746719460507	-0.18036007241629	-0.0465725306302498	-0.100350345566429
VRELCSAGITM	A8G	-6.07538150472598	-0.0885733324510802	-0.643948399744629	-0.0939919997378098	-0.71722463784921	-0.0488646132142048	-0.36993558653663
VRELCSAIITM	A8I	-4.73809660721376	-1.45302540649499	-2.35035673957351	-1.52687260313064	-2.49350826571196	-0.797776424320822	-1.3179437351166
VRELCSAMITM	A8M	-4.67749712968732	-0.531999433558999	-0.83856265904322	-0.60891909683056	-0.927065667579141	-0.304811637475267	-0.479940320595399
VRELCSANITM	A8N	-5.98310115782151	-2.39400792899115	-3.11888193930938	-2.36843770332914	-3.14482360025295	-1.27687144270346	-1.70628107672239
VRELCSASITM	A8S	-4.05595421974609	0.0589071592527901	-0.14502843386636	0.0584252984403086	-0.140050198070611	0.0314563729842541	-0.077735744094189
VRELCSATITM	A8T	-1.51024522359237	0.12458598176706	-0.149492121306169	0.146126325908559	-0.13421358339497	0.0722815200665599	-0.0774923831776326
VRELCSAVITM	A8V	-4.903365245914	-0.0620378221784303	-0.376834186222439	-0.0575231689566902	-0.366849264027531	-0.0321063036549054	-0.202750823200178
VRELCSDAITM	A7D	-6.59304669360282	-3.13405513757722	-3.91275402880176	-3.2800356509653	-4.08372579284392	-1.71734551965438	-2.17655267063427
VRELCSFAITM	A7F	-6.2209639367214	-3.30393506812014	-3.64790103761388	-3.5158817627251	-3.81312969208749	-1.82523713607718	-2.03073699876649
VRELCSGAITM	A7G	-6.0546529533264	-0.61717252610875	-0.816892903841589	-0.71728715505748	-0.911149044244821	-0.356386428240138	-0.46962652442428
VRELCSHAITM	A7H	-6.65248186885529	-2.47779562345009	-2.94478324539932	-2.63965197792275	-3.02193830079564	-1.36958296705076	-1.62471488858024
VRELCSIAITM	A7I	-6.0995878915259	-2.43628468560048	-2.56650270099211	-2.56052198654544	-2.70877758875226	-1.33773663122442	-1.43549834044649
VRELCSLAITM	A7L	-5.75488169091139	-2.83331291161606	-3.13703284406206	-2.97179709130872	-3.23711785021767	-1.55421052090779	-1.7354321302355
VRELCSMAITM	A7M	-6.66823008043866	-2.76203241744186	-2.8572056427814	-2.91852660728454	-2.96745607284756	-1.52059070465036	-1.58558927499365
VRELCSPAITM	A7P	-7.45959638749178	-6.92893268946277	-7.05289354894275	-7.56059977150666	-7.65899993942675	-3.8755738643587	-4.00071371062012
VRELCSRAITM	A7R	-6.2948639048848	-5.33409944921237	-4.90698320511476	-5.83701794076825	-5.18855396172645	-2.9877764008129	-2.74705872786006
VRELCSSAITM	A7S	-7.13384870606313	-0.0433886884517491	-0.112698805554651	-0.0495009366755301	-0.0954522649168599	-0.024818664871995	-0.0569317280377279
VRELCSTAITM	A7T	-7.27442181277757	-0.717316871136769	-1.35169387416832	-0.815391129954591	-1.44102474146409	-0.409552017500868	-0.75977100860747
VRELCSVAITM	A7V	-6.44462434926987	-0.54110020104187	-0.85834065254287	-0.647897733637281	-0.94094348141623	-0.317309345782633	-0.489185058657952
VRELCSWAITM	A7W	-6.49275317910489	-4.50613862948871	-4.78275369436343	-4.90369101322829	-5.26207807154582	-2.51705037683648	-2.73073410460289
VRELCSYAITM	A7Y	-6.11194648789486	-2.50492274935249	-2.8222399481223	-2.68529278668567	-2.91810816615341	-1.38884644428754	-1.56279968197433
VRELCTAAITM	S6T	-1.24487277919309	0.100121075109911	-0.0361980804904203	0.115863120192149	-0.0358211133039212	0.0576876698025659	-0.0196271452542898
VRELCVAAITM	S6V	-1.85073668902207	0.0739624071032807	-0.00211642431253978	0.0886046272355987	-0.00640249684906991	0.0433839406545022	-0.00226667800126901
VRELCYAAITM	S6Y	-2.57597122016091	0.0610928056013904	-0.0307955959121298	0.0525146176291891	-0.0299338080429905	0.030563484031485	-0.0165572794093296
VRELGSAAITM	C5G	-7.27116338270771	-2.51073736868113	-2.62695417756873	-2.71925477466257	-2.74027693311897	-1.39914121613502	-1.46091866859389
VRELISAAITM	C5I	-5.28627716099043	-1.93123340298046	-2.14795926728457	-2.04981794816308	-2.27284969603978	-1.06554471410669	-1.20290954127916
VRELLSAAITM	C5L	-5.70397697761576	-1.71748709292935	-1.77123251120582	-1.84864826029598	-1.87711738682453	-0.954165575111204	-0.992686387691682
VRELMSAAITM	C5M	-6.24986187453109	-0.403600643306589	-0.739834570038759	-0.452841428710391	-0.83096216004717	-0.228920788034268	-0.426823165988792
VRELNSAAITM	C5N	-8.00569654234165	-5.34588495076945	-5.39564035034197	-5.70986230392247	-5.80752810432983	-2.958664134732	-3.04719046013828
VRELSSAAITM	C5S	-5.87893327043731	-3.13763673545882	-2.63038286277836	-3.32048343668648	-2.72981856101383	-1.72866652021612	-1.4591795805998
VRELTSAAITM	C5T	-7.25899447911526	-3.92813723509001	-4.00065109052026	-4.16959725813152	-4.18262461209571	-2.16738856209133	-2.22730749956138
VRELVSAAITM	C5V	-6.05222620708356	-2.85556039860655	-3.04822171505827	-2.99156085702595	-3.14772743930111	-1.56550371209896	-1.68688665951261
VREMCSAAITM	L4M	-5.00335837867109	-0.044660137695109	-0.0834338100984091	-0.0526605167421099	-0.0648209088332603	-0.0259817473625832	-0.0406296966199791
VREQCSAAITM	L4Q	-8.21147316639018	-3.55679687206697	-3.61851829647526	-3.76096772022119	-3.73709898275777	-1.95880971575965	-2.00260797795513
VRESCSAAITM	L4S	-7.89945486301848	-3.26151523549818	-3.64777750651429	-3.43497843138222	-3.7983583861302	-1.79268311989811	-2.02686462386154
VRETCSAAITM	L4T	-6.10348063033554	-2.33045836841896	-2.78044133680034	-2.50785521812977	-2.88388604091766	-1.29456052510733	-1.54199091644066
VREVCSAAITM	L4V	-4.44446582749167	-1.78560272345088	-2.07265729113133	-1.90290671636261	-2.1900827833944	-0.987147737502175	-1.159936792514
VRFLCSAAITM	E3F	-6.1423939450212	-5.24490991292741	-5.75526671918228	-5.93556890998949	-6.58590064909541	-2.9878374660741	-3.35193609998661
VRGLCSAAITM	E3G	-4.70046269749992	0.0519378462012501	-0.09568237768549	0.0553586946705487	-0.084909133304361	0.0287154278092823	-0.0493407020530312
VRHLCSAAITM	E3H	-5.82648350192269	0.0153424243808402	-0.22113725194421	-0.000675616565681381	-0.21893380275255	0.00414020878078558	-0.119929794691958
VRILCSAAITM	E3I	-6.46393535794147	-6.84094915512933	-7.00343733245243	-7.48904573041127	-7.637255912287	-3.83259676235094	-3.98096282268627
VRKLCSAAITM	E3K	-3.93469332015211	-0.7931469562372	-1.01024796538653	-0.8836865103567	-1.08189799044152	-0.448282027577585	-0.569117227077434
VRLLCSAAITM	E3L	-6.83681985744563	-5.32880845329381	-5.55003476595477	-6.21249080489387	-6.51444219705757	-3.08203560310509	-3.27485144869671
VRMLCSAAITM	E3M	-5.75066622781783	-1.8855101345242	-1.59237904500956	-2.04158256916716	-1.55471830416763	-1.0505926472633	-0.857936575168725
VRNLCSAAITM	E3N	-4.69143757326741	-0.154216889291389	-0.154967143876309	-0.13116990080745	-0.135027002536601	-0.0767963387783062	-0.0792648871100781
VRQLCSAAITM	E3Q	-2.66424705247161	0.168889320355211	0.0257599336811811	0.15285422428086	0.0358859245660703	0.0864500580718137	0.0166675458034184
VRRLCSAAITM	E3R	-4.64904369715954	-1.29700443664906	-1.76936315057226	-1.36262218561714	-1.889628633912	-0.712037384520216	-0.99540339321193
VRSLCSAAITM	E3S	-4.39066664522476	-0.0426073933693587	-0.12480200317461	-0.0389032808625309	-0.109750713921841	-0.0218966305525639	-0.0640972681887777
VRTLCSAAITM	E3T	-4.59836054620884	-2.9221048586726	-3.09583068526177	-3.12788350835318	-3.04695941064586	-1.61897079664841	-1.67428578337769
VRVLCSAAITM	E3V	-5.66157293841217	-6.7855834478887	-6.93178913301048	-7.42701302689366	-7.56998880581249	-3.80121593455002	-3.94305834055651
VRWLCSAAITM	E3W	-5.80475411417323	-6.73724352192411	-6.85940676580834	-7.40834309966252	-7.49446373766299	-3.78286753726339	-3.90279933552054
VSELCSAAITM	R2S	-0.269245390350453	-0.0404915672699104	0.0272959785768805	-0.0142563216857798	0.0230574087070998	-0.0150168790185754	0.0137730782879699
VTELCSAAITM	R2T	-2.17722400858196	0.014742032821621	0.15382275800774	0.0377475220933299	0.156562379997759	0.0137694343194559	0.0845328222077444
VVELCSAAITM	R2V	-3.27475703043126	0.00746170521584055	-0.0828495230845796	0.0245478141582698	-0.0651382133673106	0.00835710431744818	-0.0405455136612978
VYELCSAAITM	R2Y	-2.36222246332139	0.0824014616585007	0.0606502182012409	0.0603303494055201	0.060944582572839	0.0385460108675404	0.0331260045347412
WRELCSAAITM	V1W	-4.01669206247669	-4.0759051680341	-4.64036357757247	-4.38179922081768	-4.93258754013042	-2.26303556473277	-2.6045396595513
YRELCSAAITM	V1Y	-4.16598650648753	-2.93038325067814	-3.26972748875158	-3.06028929503284	-3.37670811653269	-1.60406103688365	-1.80953142005708
