# Supplementary material for: Origins and breadth of pairwise epistasis in an α-helix of β-lactamase TEM-1
Source: Nat Commun. 2026 Mar 17;17:4083. doi: 10.1038/s41467-026-70627-5 (PMC13144301; doi:10.1038/s41467-026-70627-5)
Supplement: Supplementary file 3 — Source data [file 41467_2026_70627_MOESM3_ESM.zip › Source Data/FigureS4E_sourcedata.txt]

Sequence	First Mutation	Second Mutation	Sum of single mutants Log MICs	Double mutants Log MIC	Epistasis type
AAELCSAAITM	V1A	R2A	-1.12021625188675	-0.297771967527611	2
AEELCSAAITM	V1A	R2E	-1.03305479928374	-0.771069141428565	1
AGELCSAAITM	V1A	R2G	-1.07783955851775	-0.278853049884431	2
AHELCSAAITM	V1A	R2H	-1.02090772500886	-1.31690789864262	-2
ALELCSAAITM	V1A	R2L	-1.03107728456587	-1.76203380821482	-2
APELCSAAITM	V1A	R2P	-1.64164454290946	-2.6836051340702	-1
AQELCSAAITM	V1A	R2Q	-1.00161462686262	-1.47802702411167	-2
ARDLCSAAITM	V1A	E3D	-0.844984858748923	-1.4791304889289	-2
AREACSAAITM	V1A	L4A	-1.51167815643311	-2.96821176957661	-1
AREGCSAAITM	V1A	L4G	-3.1424696438368	-3.88427787524547	-1
ARELCAAAITM	V1A	S6A	-1.06429422204154	-1.14463288311075	-1
ARELCDAAITM	V1A	S6D	-0.990788826991484	-0.551945267639154	1
ARELCEAAITM	V1A	S6E	-1.02698659943701	-0.339572819722206	1
ARELCFAAITM	V1A	S6F	-1.03694543199736	-2.31076286096261	-2
ARELCGAAITM	V1A	S6G	-1.0803184224103	-1.43636282476949	-1
ARELCHAAITM	V1A	S6H	-1.07981498647675	-0.651421833943723	2
ARELCIAAITM	V1A	S6I	-1.0708918887552	-2.39428311586416	-1
ARELCKAAITM	V1A	S6K	-1.09307003462867	-1.2103584539667	-1
ARELCLAAITM	V1A	S6L	-1.02895897567428	-2.02308131633966	-2
ARELCMAAITM	V1A	S6M	-1.00646714385113	-1.62108173722562	-2
ARELCNAAITM	V1A	S6N	-1.05788014735045	-1.39854263948844	-1
ARELCPAAITM	V1A	S6P	-2.72645543364684	-3.88346747231392	-1
ARELCRAAITM	V1A	S6R	-1.10049000188898	-1.57648354842064	-1
ARELCSAAETM	V1A	I9E	-4.58378600676106	-3.88056146401271	0
ARELCSAAGTM	V1A	I9G	-4.34699534634538	-3.88427787524547	0
ARELCSAAIAM	V1A	T10A	-1.08934251735505	-1.49276017397948	-1
ARELCSAAICM	V1A	T10C	-1.01294172887211	-2.20096256804529	-2
ARELCSAAIDM	V1A	T10D	-1.16079966883143	-3.35983310973301	-1
ARELCSAAIFM	V1A	T10F	-3.04026706171642	-3.85982026736612	-1
ARELCSAAIGM	V1A	T10G	-1.08519286138308	-1.54792452344944	-1
ARELCSAAIHM	V1A	T10H	-1.37293353824404	-3.6695922307272	-1
ARELCSAAIIM	V1A	T10I	-1.17106453102452	-2.05250882980355	-1
ARELCSAAIKM	V1A	T10K	-1.24424973112183	-2.91491541375767	-1
ARELCSAAILM	V1A	T10L	-1.12228699231366	-2.99008405456581	-1
ARELCSAAIMM	V1A	T10M	-1.12551767868493	-2.05749023043263	-1
ARELCSAAIPM	V1A	T10P	-2.85481606335542	-3.87903593953147	-1
ARELCSAAIQM	V1A	T10Q	-1.09231570560431	-1.5132175390684	-1
ARELCSAAIRM	V1A	T10R	-1.2557112089477	-2.99833185596292	-1
ARELCSAAISM	V1A	T10S	-1.10477155765806	-1.45385913442836	-1
ARELCSAAITA	V1A	M11A	-1.12347183722599	-1.48777780465407	-1
ARELCSAAITC	V1A	M11C	-1.11783764435332	-1.98485311590457	-1
ARELCSAAITG	V1A	M11G	-1.27918456590183	-3.10828315591025	-1
ARELCSAAITL	V1A	M11L	-1.02302161964777	-1.37214366452271	-2
ARELCSAAITN	V1A	M11N	-1.17829608573006	-1.80080458348833	-1
ARELCSAAITP	V1A	M11P	-4.19037974220169	-3.88288692857582	0
ARELCSAAITQ	V1A	M11Q	-1.11552935285001	-1.31788036306283	-1
ARELCSAAITR	V1A	M11R	-1.14261880935086	-1.56698854192813	-1
ARELCSAAITV	V1A	M11V	-1.07405231456665	-1.37552212675634	-1
ARELCSAAITW	V1A	M11W	-1.11042460670172	-1.44786653743304	-1
ARELCSAAIVM	V1A	T10V	-1.1584711961323	-1.92315087513271	-1
ARELCSAAIWM	V1A	T10W	-2.61826683631015	-3.88229244910103	-1
ARELCSAAIYM	V1A	T10Y	-2.32329065379296	-3.88151856579477	-1
ARELCSAAKTM	V1A	I9K	-4.9311253225905	-3.88324864203097	0
ARELCSAALTM	V1A	I9L	-1.09644493933019	-1.47488645684254	-1
ARELCSAAMTM	V1A	I9M	-1.07787368909129	-1.61293112344907	-1
ARELCSAANTM	V1A	I9N	-2.46043762913373	-3.88427787524547	-1
ARELCSAARTM	V1A	I9R	-4.9372553532664	-3.88427787524547	0
ARELCSAASTM	V1A	I9S	-2.5648046497983	-3.88427787524547	-1
ARELCSAATTM	V1A	I9T	-1.42507514605233	-3.52019677495116	-1
ARELCSAAVTM	V1A	I9V	-1.06394952505816	-1.56465361637385	-1
ARELCSAAWTM	V1A	I9W	-4.92251562455406	-3.88363302265828	0
ARELCSADITM	V1A	A8D	-4.82791648998674	-3.88427787524547	0
ARELCSAGITM	V1A	A8G	-1.10418718382455	-3.22260722857289	-1
ARELCSAHITM	V1A	A8H	-4.93535211468294	-3.88301302341192	0
ARELCSAIITM	V1A	A8I	-1.85309899493117	-3.88331019460947	-1
ARELCSAKITM	V1A	A8K	-4.93903997458923	-3.88427787524547	0
ARELCSALITM	V1A	A8L	-2.61548175626222	-3.88356285226831	-1
ARELCSAMITM	V1A	A8M	-1.36013420808562	-3.38974745965857	-1
ARELCSANITM	V1A	A8N	-2.33219401331381	-3.88427787524547	-1
ARELCSAPITM	V1A	A8P	-4.9382362789024	-3.8821488359593	0
ARELCSAQITM	V1A	A8Q	-2.79518779014904	-3.88427787524547	-1
ARELCSARITM	V1A	A8R	-4.93476459424848	-3.88378391027867	0
ARELCSASITM	V1A	A8S	-1.02386619762609	-1.76598559591396	-2
ARELCSATITM	V1A	A8T	-0.983041050543788	-1.82703396269114	-2
ARELCSAVITM	V1A	A8V	-1.08742887426525	-3.09259270107535	-1
ARELCSAWITM	V1A	A8W	-4.93486414434809	-3.88323920371809	0
ARELCSAYITM	V1A	A8Y	-4.9391193220236	-3.87273011225273	0
ARELCSCAITM	V1A	A7C	-1.11369394538389	-3.04907177994996	-1
ARELCSFAITM	V1A	A7F	-2.88055970668753	-3.88391018801553	-1
ARELCSGAITM	V1A	A7G	-1.41170899885049	-2.99570069414349	-1
ARELCSHAITM	V1A	A7H	-2.4249055376611	-3.86627917411185	-1
ARELCSIAITM	V1A	A7I	-2.39305920183477	-3.88272129580797	-1
ARELCSLAITM	V1A	A7L	-2.60953309151814	-3.88286573219373	-1
ARELCSMAITM	V1A	A7M	-2.57591327526071	-3.88427787524547	-1
ARELCSPAITM	V1A	A7P	-4.93089643496905	-3.87838615936863	0
ARELCSRAITM	V1A	A7R	-4.04309897142325	-3.88348162395237	0
ARELCSSAITM	V1A	A7S	-1.08014123548234	-2.26866482600585	-1
ARELCSTAITM	V1A	A7T	-1.46487458811122	-3.79688204538084	-1
ARELCSVAITM	V1A	A7V	-1.37263191639298	-3.20945066219973	-1
ARELCSYAITM	V1A	A7Y	-2.44416901489789	-3.88251159661537	-1
ARELCTAAITM	V1A	S6T	-0.997634900807782	-1.84371720689366	-2
ARELCVAAITM	V1A	S6V	-1.01193862995585	-2.23950114447215	-2
ARELCWAAITM	V1A	S6W	-1.0342150587559	-1.84209539368559	-2
ARELGSAAITM	V1A	C5G	-2.45446378674537	-3.71489220256354	-1
ARELHSAAITM	V1A	C5H	-4.87294464235866	-3.88427787524547	0
ARELLSAAITM	V1A	C5L	-2.00948814572155	-3.47114325581604	-1
ARELQSAAITM	V1A	C5Q	-3.60407323972399	-3.88427787524547	-1
ARELRSAAITM	V1A	C5R	-4.93218106809921	-3.81853161786933	0
ARELSSAAITM	V1A	C5S	-2.78398909082647	-3.85921889512104	-1
ARELTSAAITM	V1A	C5T	-3.22271113270168	-3.88427787524547	-1
ARENCSAAITM	V1A	L4N	-3.11578873511122	-3.88427787524547	-1
ARERCSAAITM	V1A	L4R	-4.92887327100197	-3.88427787524547	0
ARGLCSAAITM	V1A	E3G	-1.02660714280107	-2.08829354068978	-2
ARKLCSAAITM	V1A	E3K	-1.50360459818793	-3.69918856310455	-1
ARNLCSAAITM	V1A	E3N	-1.13211890938865	-3.16694987947483	-1
ARPLCSAAITM	V1A	E3P	-4.77581205914604	-3.88427787524547	0
ARQLCSAAITM	V1A	E3Q	-0.968872512538534	-1.57706174853488	-2
ARRLCSAAITM	V1A	E3R	-1.76735995513056	-3.83997077840946	-1
ARSLCSAAITM	V1A	E3S	-1.07721920116291	-2.580689760427	-1
ARTLCSAAITM	V1A	E3T	-2.67429336725876	-3.38058812362162	-1
ARVLCSAAITM	V1A	E3V	-4.85653850516037	-3.86596420496351	0
ASELCSAAITM	V1A	R2S	-1.07033944962892	-0.579974118428433	2
ATELCSAAITM	V1A	R2T	-1.04155313629089	-1.50729950925517	-2
AVELCSAAITM	V1A	R2V	-1.0469654662929	-1.83223775283361	-2
AWELCSAAITM	V1A	R2W	-1.03578669278559	-1.32730332902372	-2
CPELCSAAITM	V1C	R2P	-2.25951028742702	-3.03309755428919	-1
CREECSAAITM	V1C	L4E	-5.19760610513625	-3.88282665465768	0
CRELCAAAITM	V1C	S6A	-1.68215996655911	-1.32718058922927	2
CRELCCAAITM	V1C	S6C	-2.56144368798252	-3.85248616313563	-1
CRELCFAAITM	V1C	S6F	-1.65481117651493	-2.86769861706311	-2
CRELCHAAITM	V1C	S6H	-1.69768073099431	-0.700626291988801	2
CRELCLAAITM	V1C	S6L	-1.64682472019185	-2.1843547910783	-2
CRELCPAAITM	V1C	S6P	-3.34432117816441	-3.88342011799872	-1
CRELCRAAITM	V1C	S6R	-1.71835574640655	-1.66044786131333	2
CRELCSAAATM	V1C	I9A	-2.83645357379022	-3.58832251650363	-1
CRELCSAAETM	V1C	I9E	-5.20165175127863	-3.88427787524547	0
CRELCSAAGTM	V1C	I9G	-4.96486109086294	-3.88427787524547	0
CRELCSAAIAM	V1C	T10A	-1.70720826187262	-1.90221226159442	-1
CRELCSAAIEM	V1C	T10E	-1.69241017601948	-1.76637615952578	-1
CRELCSAAIGM	V1C	T10G	-1.70305860590065	-1.63345274120125	2
CRELCSAAIKM	V1C	T10K	-1.8621154756394	-2.60376624456404	-1
CRELCSAAILM	V1C	T10L	-1.74015273683122	-3.13639160860664	-1
CRELCSAAIPM	V1C	T10P	-3.47268180787299	-3.88427787524547	-1
CRELCSAAIRM	V1C	T10R	-1.87357695346527	-2.87081178749028	-1
CRELCSAAISM	V1C	T10S	-1.72263730217563	-1.6372941086073	2
CRELCSAAITC	V1C	M11C	-1.73570338887089	-3.83983411969972	-1
CRELCSAAITE	V1C	M11E	-1.70668413598621	-1.7106749784603	-1
CRELCSAAITF	V1C	M11F	-1.75514782688337	-1.82001929560241	-1
CRELCSAAITG	V1C	M11G	-1.8970503104194	-3.24141006999065	-1
CRELCSAAITI	V1C	M11I	-1.63233894572684	-3.6354198081295	-2
CRELCSAAITK	V1C	M11K	-1.79145587587985	-2.9729666908873	-1
CRELCSAAITL	V1C	M11L	-1.64088736416533	-2.52245638377517	-2
CRELCSAAITN	V1C	M11N	-1.79616183024763	-1.85752022656572	-1
CRELCSAAITQ	V1C	M11Q	-1.73339509736758	-1.72196809415508	1
CRELCSAAITR	V1C	M11R	-1.76048455386843	-1.90755280637163	-1
CRELCSAAITW	V1C	M11W	-1.72829035121929	-3.03148210478015	-1
CRELCSAAITY	V1C	M11Y	-1.81841403719685	-1.82706809519368	-1
CRELCSAAIVM	V1C	T10V	-1.77633694064986	-2.43779034224516	-1
CRELCSAALTM	V1C	I9L	-1.71431068384775	-2.4587214005066	-1
CRELCSAASTM	V1C	I9S	-3.18267039431587	-3.88252313903298	-1
CRELCSAAVTM	V1C	I9V	-1.68181526957572	-1.99615819286645	-1
CRELCSAAWTM	V1C	I9W	-5.54038136907163	-3.88303742185282	0
CRELCSADITM	V1C	A8D	-5.44578223450431	-3.88427787524547	0
CRELCSAEITM	V1C	A8E	-5.41332262343079	-3.88427787524547	0
CRELCSAGITM	V1C	A8G	-1.72205292834212	-3.1675637614863	-1
CRELCSALITM	V1C	A8L	-3.23334750077979	-3.87763423476995	-1
CRELCSANITM	V1C	A8N	-2.95005975783137	-3.88427787524547	-1
CRELCSAPITM	V1C	A8P	-5.55610202341997	-3.88296320451879	0
CRELCSARITM	V1C	A8R	-5.55263033876605	-3.8833863608966	0
CRELCSASITM	V1C	A8S	-1.64173194214366	-2.80016658362602	-2
CRELCSAVITM	V1C	A8V	-1.70529461878282	-3.19202623898814	-1
CRELCSAWITM	V1C	A8W	-5.55272988886566	-3.88284501327245	0
CRELCSAYITM	V1C	A8Y	-5.55698506654117	-3.88225702577104	0
CRELCSCAITM	V1C	A7C	-1.73155968990146	-3.88427787524547	-1
CRELCSEAITM	V1C	A7E	-2.76187689106677	-3.82071593030289	-1
CRELCSFAITM	V1C	A7F	-3.4984254512051	-3.61292599204025	-1
CRELCSHAITM	V1C	A7H	-3.04277128217867	-3.88427787524547	-1
CRELCSKAITM	V1C	A7K	-3.63703412091073	-3.8828629132003	-1
CRELCSLAITM	V1C	A7L	-3.22739883603571	-3.88427787524547	-1
CRELCSNAITM	V1C	A7N	-2.58435701261592	-3.86236127398568	-1
CRELCSPAITM	V1C	A7P	-5.54876217948662	-3.88357675117241	0
CRELCSRAITM	V1C	A7R	-4.66096471594082	-3.88427787524547	0
CRELCSSAITM	V1C	A7S	-1.69800697999991	-2.7016637251023	-1
CRELCSTAITM	V1C	A7T	-2.08274033262878	-3.6510947465322	-1
CRELCSYAITM	V1C	A7Y	-3.06203475941546	-3.87487736547086	-1
CRELCTAAITM	V1C	S6T	-1.61550064532535	-1.77393251620135	-2
CRELCYAAITM	V1C	S6Y	-1.64262483109643	-2.00325586872134	-2
CRELGSAAITM	V1C	C5G	-3.07232953126293	-3.88361659191917	-1
CRELKSAAITM	V1C	C5K	-5.55717691461904	-3.88427787524547	0
CRELVSAAITM	V1C	C5V	-3.23869202722687	-3.88427787524547	-1
CRGLCSAAITM	V1C	E3G	-1.64447288731863	-2.99695600153843	-2
CRSLCSAAITM	V1C	E3S	-1.69508494568048	-2.91231787939332	-1
CRTLCSAAITM	V1C	E3T	-3.29215911177633	-3.60514877227747	-1
DGELCSAAITM	V1D	R2G	-3.76671858489004	-2.9464331514185	2
DLELCSAAITM	V1D	R2L	-3.71995631093816	-3.8780172602899	-2
DNELCSAAITM	V1D	R2N	-3.76810608707515	-3.87580683569534	0
DPELCSAAITM	V1D	R2P	-4.33052356928175	-3.88427787524547	0
DREGCSAAITM	V1D	L4G	-5.83134867020909	-3.88303386152168	0
DRELASAAITM	V1D	C5A	-4.19497439640687	-3.88427787524547	0
DRELCCAAITM	V1D	S6C	-4.63245696983725	-3.88294609882483	0
DRELCFAAITM	V1D	S6F	-3.72582445836965	-3.35280282038031	1
DRELCGAAITM	V1D	S6G	-3.76919744878259	-3.8839766558455	0
DRELCHAAITM	V1D	S6H	-3.76869401284904	-3.35791829550806	2
DRELCLAAITM	V1D	S6L	-3.71783800204658	-3.88421323104961	-2
DRELCPAAITM	V1D	S6P	-5.41533446001914	-3.88427787524547	0
DRELCRAAITM	V1D	S6R	-3.78936902826128	-3.88256299010826	0
DRELCSAAETM	V1D	I9E	-7.27266503313335	-3.88328763435391	0
DRELCSAAFTM	V1D	I9F	-6.35207754661826	-3.88427787524547	0
DRELCSAAGTM	V1D	I9G	-7.03587437271767	-3.88326813970156	0
DRELCSAAIAM	V1D	T10A	-3.77822154372734	-3.88261339195132	0
DRELCSAAICM	V1D	T10C	-3.7018207552444	-3.88427787524547	-2
DRELCSAAIDM	V1D	T10D	-3.84967869520372	-3.88427787524547	0
DRELCSAAIGM	V1D	T10G	-3.77407188775537	-3.88427787524547	0
DRELCSAAIIM	V1D	T10I	-3.85994355739681	-3.88427787524547	0
DRELCSAAILM	V1D	T10L	-3.81116601868595	-3.88427787524547	0
DRELCSAAIMM	V1D	T10M	-3.81439670505722	-3.88325791035842	0
DRELCSAAIPM	V1D	T10P	-5.54369508972771	-3.88361028024583	0
DRELCSAAIQM	V1D	T10Q	-3.7811947319766	-3.88427787524547	0
DRELCSAAIRM	V1D	T10R	-3.94459023531999	-3.88427787524547	0
DRELCSAAISM	V1D	T10S	-3.79365058403035	-3.86989712112774	0
DRELCSAAITA	V1D	M11A	-3.81235086359828	-3.88427787524547	0
DRELCSAAITD	V1D	M11D	-3.78740313560524	-3.88427787524547	0
DRELCSAAITE	V1D	M11E	-3.77769741784094	-3.83344287377044	0
DRELCSAAITF	V1D	M11F	-3.8261611087381	-3.88427787524547	0
DRELCSAAITG	V1D	M11G	-3.96806359227412	-3.88368411976207	0
DRELCSAAITI	V1D	M11I	-3.70335222758157	-3.88186667868289	-2
DRELCSAAITL	V1D	M11L	-3.71190064602006	-3.88358106449761	-2
DRELCSAAITR	V1D	M11R	-3.83149783572316	-3.88427787524547	0
DRELCSAAITS	V1D	M11S	-3.87175199944321	-3.87487736547086	0
DRELCSAAITV	V1D	M11V	-3.76293134093894	-3.88315911055594	0
DRELCSAAITW	V1D	M11W	-3.79930363307402	-3.72446575762174	2
DRELCSAAIVM	V1D	T10V	-3.84735022250459	-3.88380206668152	0
DRELCSAAIYM	V1D	T10Y	-5.01216968016526	-3.88427787524547	0
DRELCSAAKTM	V1D	I9K	-7.6200043489628	-3.88427787524547	0
DRELCSAALTM	V1D	I9L	-3.78532396570248	-3.88340017763907	0
DRELCSAARTM	V1D	I9R	-7.6261343796387	-3.88338283847259	0
DRELCSAAWTM	V1D	I9W	-7.61139465092635	-3.88323920371809	0
DRELCSACITM	V1D	A8C	-3.79077412761289	-3.88427787524547	0
DRELCSADITM	V1D	A8D	-7.51679551635904	-3.88427787524547	0
DRELCSAEITM	V1D	A8E	-7.48433590528552	-3.88427787524547	0
DRELCSAGITM	V1D	A8G	-3.79306621019685	-3.88126136392576	0
DRELCSAHITM	V1D	A8H	-7.62423114105523	-3.88348607699779	0
DRELCSAKITM	V1D	A8K	-7.62791900096152	-3.88349699470852	0
DRELCSALITM	V1D	A8L	-5.30436078263451	-3.88427787524547	0
DRELCSAMITM	V1D	A8M	-4.04901323445791	-3.88427787524547	0
DRELCSANITM	V1D	A8N	-5.0210730396861	-3.88427787524547	0
DRELCSAPITM	V1D	A8P	-7.6271153052747	-3.87716198654876	0
DRELCSAQITM	V1D	A8Q	-5.48406681652133	-3.88427787524547	0
DRELCSARITM	V1D	A8R	-7.62364362062077	-3.88073035884466	0
DRELCSASITM	V1D	A8S	-3.71274522399839	-3.88242421521748	-2
DRELCSATITM	V1D	A8T	-3.67192007691608	-3.88427787524547	-2
DRELCSAWITM	V1D	A8W	-7.62374317072039	-3.88427787524547	0
DRELCSAYITM	V1D	A8Y	-7.6279983483959	-3.88427787524547	0
DRELCSCAITM	V1D	A7C	-3.80257297175618	-3.88427787524547	0
DRELCSHAITM	V1D	A7H	-5.1137845640334	-3.88427787524547	0
DRELCSLAITM	V1D	A7L	-5.29841211789043	-3.88427787524547	0
DRELCSMAITM	V1D	A7M	-5.264792301633	-3.88427787524547	0
DRELCSNAITM	V1D	A7N	-4.65537029447065	-3.88323920371809	0
DRELCSPAITM	V1D	A7P	-7.61977546134135	-3.85007494753997	0
DRELCSRAITM	V1D	A7R	-6.73197799779554	-3.87184071426747	0
DRELCSYAITM	V1D	A7Y	-5.13304804127018	-3.68980995883983	2
DRELCTAAITM	V1D	S6T	-3.68651392718008	-3.88427787524547	-2
DRELGSAAITM	V1D	C5G	-5.14334281311766	-3.88141420702941	0
DRELKSAAITM	V1D	C5K	-7.62819019647377	-3.88427787524547	0
DRELNSAAITM	V1D	C5N	-6.70286573171464	-3.88349699470852	0
DRELPSAAITM	V1D	C5P	-7.62377112715417	-3.88366763189412	0
DRELRSAAITM	V1D	C5R	-7.6210600944715	-3.8836117974003	0
DRELTSAAITM	V1D	C5T	-5.91159015907398	-3.88301869725069	0
DRELVSAAITM	V1D	C5V	-5.3097053090816	-3.88427787524547	0
DREQCSAAITM	V1D	L4Q	-5.70301131274229	-3.88427787524547	0
DRERCSAAITM	V1D	L4R	-7.61775229737426	-3.88395886110425	0
DRESCSAAITM	V1D	L4S	-5.53688471688075	-3.88427787524547	0
DRGLCSAAITM	V1D	E3G	-3.71548616917336	-3.88211675938383	-2
DRILCSAAITM	V1D	E3I	-7.57679835933359	-3.88427787524547	0
DRKLCSAAITM	V1D	E3K	-4.19248362456023	-3.88427787524547	0
DRNLCSAAITM	V1D	E3N	-3.82099793576095	-3.88427787524547	0
DRTLCSAAITM	V1D	E3T	-5.36317239363106	-3.88427787524547	0
DRVLCSAAITM	V1D	E3V	-7.54541753153266	-3.88201475913565	0
EAELCSAAITM	V1E	R2A	-2.01505093118211	-1.617941326678	2
EDELCSAAITM	V1E	R2D	-2.00260659460573	-2.0766071942909	-1
EEELCSAAITM	V1E	R2E	-1.9278894785791	-1.71718707105313	1
EGELCSAAITM	V1E	R2G	-1.9726742378131	-1.4772765641759	2
EKELCSAAITM	V1E	R2K	-1.92194469718509	-1.94220109319148	-1
ELELCSAAITM	V1E	R2L	-1.92591196386122	-1.79581700099899	1
ENELCSAAITM	V1E	R2N	-1.97406173999821	-2.21059978947994	-1
EPELCSAAITM	V1E	R2P	-2.53647922220481	-3.86046041373457	-1
ERCLCSAAITM	V1E	E3C	-5.23815923411671	-3.8801413656566	0
EREECSAAITM	V1E	L4E	-5.47457503991404	-3.88356122469845	0
EREFCSAAITM	V1E	L4F	-3.46894374389832	-3.88427787524547	-1
EREGCSAAITM	V1E	L4G	-4.03730432313216	-3.87647091521373	0
EREKCSAAITM	V1E	L4K	-5.54861168823797	-3.88211397889909	0
ERELASAAITM	V1E	C5A	-2.40093004932993	-3.88361678248777	-1
ERELCAAAITM	V1E	S6A	-1.9591289013369	-1.54550280857936	2
ERELCEAAITM	V1E	S6E	-1.92182127873237	-1.23385019967937	1
ERELCGAAITM	V1E	S6G	-1.97515310170565	-2.10394417169183	-1
ERELCKAAITM	V1E	S6K	-1.98790471392403	-2.14057841547134	-1
ERELCLAAITM	V1E	S6L	-1.92379365496964	-2.86262981383566	-2
ERELCMAAITM	V1E	S6M	-1.90130182314649	-2.44195092968306	-2
ERELCQAAITM	V1E	S6Q	-1.97476945584589	-1.38230645997605	2
ERELCRAAITM	V1E	S6R	-1.99532468118434	-2.01887382964162	-1
ERELCSAAATM	V1E	I9A	-3.113422508568	-3.88329950959395	-1
ERELCSAADTM	V1E	I9D	-5.83003713153317	-3.88427787524547	0
ERELCSAAETM	V1E	I9E	-5.47862068605641	-3.88213639705502	0
ERELCSAAGTM	V1E	I9G	-5.24183002564073	-3.87933851764795	0
ERELCSAAIAM	V1E	T10A	-1.9841771966504	-2.95876521431864	-1
ERELCSAAICM	V1E	T10C	-1.90777640816746	-3.26974019191896	-2
ERELCSAAIEM	V1E	T10E	-1.96937911079726	-1.8560025080167	2
ERELCSAAIFM	V1E	T10F	-3.93510174101177	-3.88427787524547	0
ERELCSAAIGM	V1E	T10G	-1.98002754067844	-2.62910274489648	-1
ERELCSAAIIM	V1E	T10I	-2.06589921031988	-3.53489022977231	-1
ERELCSAAIKM	V1E	T10K	-2.13908441041719	-3.85307602075682	-1
ERELCSAAILM	V1E	T10L	-2.01712167160901	-3.86849873159505	-1
ERELCSAAIMM	V1E	T10M	-2.02035235798028	-3.44144722613139	-1
ERELCSAAINM	V1E	T10N	-2.14164992120723	-3.87939895427999	-1
ERELCSAAIPM	V1E	T10P	-3.74965074265078	-3.88427787524547	0
ERELCSAAIQM	V1E	T10Q	-1.98715038489966	-2.75896537412842	-1
ERELCSAAIRM	V1E	T10R	-2.15054588824305	-3.87014949890584	-1
ERELCSAAISM	V1E	T10S	-1.99960623695342	-2.18990411012852	-1
ERELCSAAITA	V1E	M11A	-2.01830651652135	-2.87134850466703	-1
ERELCSAAITC	V1E	M11C	-2.01267232364868	-3.4156789922597	-1
ERELCSAAITD	V1E	M11D	-1.9933587885283	-3.26880280160965	-1
ERELCSAAITE	V1E	M11E	-1.983653070764	-1.79262254182083	2
ERELCSAAITF	V1E	M11F	-2.03211676166116	-2.98401379550195	-1
ERELCSAAITG	V1E	M11G	-2.17401924519719	-3.88068340279177	-1
ERELCSAAITK	V1E	M11K	-2.06842481065764	-3.45142710611822	-1
ERELCSAAITL	V1E	M11L	-1.91785629894312	-2.47704241719003	-2
ERELCSAAITN	V1E	M11N	-2.07313076502542	-3.43657154804184	-1
ERELCSAAITP	V1E	M11P	-5.08521442149705	-3.88427787524547	0
ERELCSAAITQ	V1E	M11Q	-2.01036403214537	-1.9298955971564	2
ERELCSAAITR	V1E	M11R	-2.03745348864622	-3.08207526593111	-1
ERELCSAAITS	V1E	M11S	-2.07770765236628	-3.18650547330474	-1
ERELCSAAITT	V1E	M11T	-1.94447700940646	-2.77263176880673	-2
ERELCSAAITV	V1E	M11V	-1.96888699386201	-2.711197475012	-1
ERELCSAAITW	V1E	M11W	-2.00525928599708	-1.90868387506083	2
ERELCSAAIVM	V1E	T10V	-2.05330587542765	-3.48006826300426	-1
ERELCSAAIWM	V1E	T10W	-3.51310151560551	-3.88394380653666	-1
ERELCSAAIYM	V1E	T10Y	-3.21812533308832	-3.88358743588666	-1
ERELCSAAKTM	V1E	I9K	-5.82596000188586	-3.88083716553596	0
ERELCSAALTM	V1E	I9L	-1.99127961862554	-2.22752073221776	-1
ERELCSAAMTM	V1E	I9M	-1.97270836838665	-3.46035269585981	-1
ERELCSAAQTM	V1E	I9Q	-3.92754144694553	-3.88427787524547	0
ERELCSAARTM	V1E	I9R	-5.83209003256176	-3.88398772539054	0
ERELCSAATTM	V1E	I9T	-2.31990982534768	-3.88427787524547	-1
ERELCSAAVTM	V1E	I9V	-1.95878420435351	-3.05812499801349	-1
ERELCSAAWTM	V1E	I9W	-5.81735030384942	-3.88141000157299	0
ERELCSACITM	V1E	A8C	-1.99672978053595	-3.70037491120663	-1
ERELCSADITM	V1E	A8D	-5.7227511692821	-3.8827810458711	0
ERELCSAFITM	V1E	A8F	-5.83109563118004	-3.78565091209957	0
ERELCSAGITM	V1E	A8G	-1.99902186311991	-3.88294609882483	-1
ERELCSAHITM	V1E	A8H	-5.83018679397829	-3.87302203365922	0
ERELCSAIITM	V1E	A8I	-2.74793367422653	-3.88226818867131	-1
ERELCSAKITM	V1E	A8K	-5.83387465388459	-3.88266091568749	0
ERELCSALITM	V1E	A8L	-3.51031643555758	-3.88222031545877	-1
ERELCSAMITM	V1E	A8M	-2.25496888738097	-3.8830711891554	-1
ERELCSANITM	V1E	A8N	-3.22702869260916	-3.88289852018891	-1
ERELCSAPITM	V1E	A8P	-5.83307095819776	-3.88427787524547	0
ERELCSAQITM	V1E	A8Q	-3.6900224694444	-3.88181817407733	-1
ERELCSASITM	V1E	A8S	-1.91870087692145	-3.54187536641937	-2
ERELCSATITM	V1E	A8T	-1.87787572983915	-3.21666549717015	-2
ERELCSAVITM	V1E	A8V	-1.98226355356061	-3.88298751592815	-1
ERELCSAWITM	V1E	A8W	-5.82969882364345	-3.88373606067334	0
ERELCSAYITM	V1E	A8Y	-5.83395400131896	-3.88355666145186	0
ERELCSCAITM	V1E	A7C	-2.00852862467925	-3.87625796211367	-1
ERELCSEAITM	V1E	A7E	-3.03884582584456	-3.88427787524547	-1
ERELCSGAITM	V1E	A7G	-2.30654367814584	-3.88427787524547	-1
ERELCSKAITM	V1E	A7K	-3.91400305568852	-3.88427787524547	0
ERELCSLAITM	V1E	A7L	-3.5043677708135	-3.88427787524547	-1
ERELCSMAITM	V1E	A7M	-3.47074795455607	-3.88427787524547	-1
ERELCSNAITM	V1E	A7N	-2.86132594739371	-3.88347484967115	-1
ERELCSPAITM	V1E	A7P	-5.82573111426441	-3.88427787524547	0
ERELCSQAITM	V1E	A7Q	-3.49062273889571	-3.88427787524547	-1
ERELCSTAITM	V1E	A7T	-2.35970926740657	-3.88367004984645	-1
ERELCSWAITM	V1E	A7W	-4.46720762674218	-3.88427787524547	0
ERELCSYAITM	V1E	A7Y	-3.33900369419325	-3.88427787524547	-1
ERELCTAAITM	V1E	S6T	-1.89246958010314	-2.76269182546498	-2
ERELCVAAITM	V1E	S6V	-1.9067733092512	-2.97402233601488	-2
ERELDSAAITM	V1E	C5D	-5.83385738276564	-3.88427787524547	0
ERELESAAITM	V1E	C5E	-5.32334145223774	-3.88427787524547	0
ERELFSAAITM	V1E	C5F	-5.09845850561135	-3.88248139175087	0
ERELGSAAITM	V1E	C5G	-3.34929846604072	-3.86539916138052	-1
ERELISAAITM	V1E	C5I	-3.0157019640124	-3.88427787524547	-1
ERELKSAAITM	V1E	C5K	-5.83414584939683	-3.74504381676909	2
ERELPSAAITM	V1E	C5P	-5.82972678007724	-3.88292218857636	0
ERELRSAAITM	V1E	C5R	-5.82701574739457	-3.88382849541846	0
ERELSSAAITM	V1E	C5S	-3.67882377012183	-3.88427787524547	-1
ERELTSAAITM	V1E	C5T	-4.11754581199704	-3.87694716517224	0
ERELVSAAITM	V1E	C5V	-3.51566096200466	-3.8842520998078	-1
ERELWSAAITM	V1E	C5W	-5.83359436780504	-3.88427787524547	0
ERERCSAAITM	V1E	L4R	-5.82370795029733	-3.88372469367853	0
ERETCSAAITM	V1E	L4T	-3.24471777501304	-3.88427787524547	-1
EREVCSAAITM	V1E	L4V	-2.93730498740788	-3.88313433870994	-1
EREWCSAAITM	V1E	L4W	-5.83415199576379	-3.8250489188041	0
EREYCSAAITM	V1E	L4Y	-4.12911398202878	-3.88222095781115	0
ERGLCSAAITM	V1E	E3G	-1.92144182209642	-3.70621317312061	-2
ERKLCSAAITM	V1E	E3K	-2.39843927748329	-3.88311412934818	-1
ERNLCSAAITM	V1E	E3N	-2.02695358868401	-3.88268367421974	-1
ERRLCSAAITM	V1E	E3R	-2.66219463442592	-3.88392507653301	-1
ERSLCSAAITM	V1E	E3S	-1.97205388045827	-3.75283074508211	-1
ERVLCSAAITM	V1E	E3V	-5.75137318445572	-3.88386904608512	0
ERWLCSAAITM	V1E	E3W	-5.73302478716909	-3.88427787524547	0
ESELCSAAITM	V1E	R2S	-1.96517412892428	-1.47477914271941	2
EWELCSAAITM	V1E	R2W	-1.93062137208095	-1.8992889504431	1
FFELCSAAITM	V1F	R2F	-0.968488877269546	-1.56294568015068	-2
FGELCSAAITM	V1F	R2G	-1.00708537636001	-0.412020370875455	2
FHELCSAAITM	V1F	R2H	-0.950153542851118	-0.784301647981501	1
FIELCSAAITM	V1F	R2I	-1.08765150421841	-2.05333824654764	-1
FLELCSAAITM	V1F	R2L	-0.960323102408126	-1.74294306815097	-2
FREECSAAITM	V1F	L4E	-4.50898617846094	-3.88298412851585	0
FREFCSAAITM	V1F	L4F	-2.50335488244522	-3.88057015366347	-1
FRELASAAITM	V1F	C5A	-1.43534118787683	-3.1117368593493	-1
FRELCAAAITM	V1F	S6A	-0.993540039883799	-1.18757334851876	-1
FRELCDAAITM	V1F	S6D	-0.920034644833744	-0.497517506308303	1
FRELCEAAITM	V1F	S6E	-0.956232417279274	-0.472160461334205	1
FRELCFAAITM	V1F	S6F	-0.966191249839619	-3.87351175199173	-2
FRELCGAAITM	V1F	S6G	-1.00956424025256	-1.66733396969322	-1
FRELCHAAITM	V1F	S6H	-1.00906080431901	-0.393685564267757	2
FRELCKAAITM	V1F	S6K	-1.02231585247093	-1.25528668371973	-1
FRELCLAAITM	V1F	S6L	-0.958204793516542	-3.45095572362017	-2
FRELCMAAITM	V1F	S6M	-0.935712961693393	-3.69027158243418	-2
FRELCNAAITM	V1F	S6N	-0.987125965192708	-1.04949200328986	-1
FRELCPAAITM	V1F	S6P	-2.6557012514891	-3.88369717081333	-1
FRELCRAAITM	V1F	S6R	-1.02973581973124	-1.84938709707299	-1
FRELCSAAETM	V1F	I9E	-4.51303182460332	-3.88427787524547	0
FRELCSAAFTM	V1F	I9F	-3.59244433808822	-3.88325791035842	-1
FRELCSAAGTM	V1F	I9G	-4.27624116418764	-3.88407344282856	0
FRELCSAAIAM	V1F	T10A	-1.01858833519731	-1.63194002220421	-1
FRELCSAAICM	V1F	T10C	-0.942187546714368	-2.278165065913	-2
FRELCSAAIDM	V1F	T10D	-1.09004548667369	-3.54236296317513	-1
FRELCSAAIEM	V1F	T10E	-1.00379024934417	-1.02876274164481	-1
FRELCSAAIFM	V1F	T10F	-2.96951287955868	-3.88427787524547	-1
FRELCSAAIGM	V1F	T10G	-1.01443867922534	-2.91011314368138	-1
FRELCSAAIHM	V1F	T10H	-1.3021793560863	-3.78531515893641	-1
FRELCSAAIKM	V1F	T10K	-1.17349554896409	-3.31684611984121	-1
FRELCSAAILM	V1F	T10L	-1.05153281015592	-3.09247076414448	-1
FRELCSAAIMM	V1F	T10M	-1.05476349652719	-2.02999616805404	-1
FRELCSAAIPM	V1F	T10P	-2.78406188119768	-3.8838846584664	-1
FRELCSAAIQM	V1F	T10Q	-1.02156152344657	-1.51188492200039	-1
FRELCSAAIRM	V1F	T10R	-1.18495702678996	-3.07346321600334	-1
FRELCSAAISM	V1F	T10S	-1.03401737550032	-1.20704065062321	-1
FRELCSAAITA	V1F	M11A	-1.05271765506825	-1.83505574746579	-1
FRELCSAAITC	V1F	M11C	-1.04708346219558	-2.4376253481291	-1
FRELCSAAITF	V1F	M11F	-1.06652790020807	-1.55196851897395	-1
FRELCSAAITG	V1F	M11G	-1.20843038374409	-3.51597464541601	-1
FRELCSAAITL	V1F	M11L	-0.952267437490027	-1.5299141402613	-2
FRELCSAAITN	V1F	M11N	-1.10754190357232	-1.87347216758978	-1
FRELCSAAITP	V1F	M11P	-4.11962556004395	-3.88427787524547	0
FRELCSAAITR	V1F	M11R	-1.07186462719312	-1.62350768540652	-1
FRELCSAAITS	V1F	M11S	-1.11211879091318	-1.8212488750678	-1
FRELCSAAITT	V1F	M11T	-0.978888147953367	-1.57314187262372	-2
FRELCSAAITV	V1F	M11V	-1.00329813240891	-1.5765051306725	-1
FRELCSAAITW	V1F	M11W	-1.03967042454398	-1.38583928978902	-1
FRELCSAAITY	V1F	M11Y	-1.12979411052154	-0.928650630315099	2
FRELCSAAIVM	V1F	T10V	-1.08771701397456	-1.96233045655972	-1
FRELCSAALTM	V1F	I9L	-1.02569075717245	-1.66659243376835	-1
FRELCSAAMTM	V1F	I9M	-1.00711950693355	-1.72163775386499	-1
FRELCSAANTM	V1F	I9N	-2.38968344697599	-3.88282665465768	-1
FRELCSAAPTM	V1F	I9P	-4.86640432960138	-3.88194483589384	0
FRELCSAARTM	V1F	I9R	-4.86650117110866	-3.88211949309996	0
FRELCSAASTM	V1F	I9S	-2.49405046764056	-3.88427787524547	-1
FRELCSAAVTM	V1F	I9V	-0.993195342900416	-1.47206958506106	-1
FRELCSAAWTM	V1F	I9W	-4.85176144239632	-3.88373082697299	0
FRELCSACITM	V1F	A8C	-1.03114091908286	-2.57530328073456	-1
FRELCSADITM	V1F	A8D	-4.757162307829	-3.88427787524547	0
FRELCSAGITM	V1F	A8G	-1.03343300166681	-3.56183271528274	-1
FRELCSAHITM	V1F	A8H	-4.8645979325252	-3.8828629132003	0
FRELCSAIITM	V1F	A8I	-1.78234481277343	-3.88427787524547	-1
FRELCSAKITM	V1F	A8K	-4.86828579243149	-3.88348050285383	0
FRELCSALITM	V1F	A8L	-2.54472757410448	-3.88361290196216	-1
FRELCSAMITM	V1F	A8M	-1.28938002592787	-3.62067609580143	-1
FRELCSANITM	V1F	A8N	-2.26143983115607	-3.88427787524547	-1
FRELCSAPITM	V1F	A8P	-4.86748209674466	-3.88427787524547	0
FRELCSAQITM	V1F	A8Q	-2.7244336079913	-3.88323920371809	-1
FRELCSARITM	V1F	A8R	-4.86401041209074	-3.88386153217906	0
FRELCSASITM	V1F	A8S	-0.953112015468354	-2.00119683848798	-2
FRELCSATITM	V1F	A8T	-0.912286868386048	-1.75547645621097	-2
FRELCSAVITM	V1F	A8V	-1.01667469210751	-2.90645663243542	-1
FRELCSAWITM	V1F	A8W	-4.86410996219035	-3.8828629132003	0
FRELCSAYITM	V1F	A8Y	-4.86836513986586	-3.88427787524547	0
FRELCSCAITM	V1F	A7C	-1.04293976322615	-3.13006001914679	-1
FRELCSDAITM	V1F	A7D	-2.70191390810699	-3.88427787524547	-1
FRELCSFAITM	V1F	A7F	-2.80980552452979	-3.88315210643389	-1
FRELCSGAITM	V1F	A7G	-1.34095481669275	-3.51263406291729	-1
FRELCSHAITM	V1F	A7H	-2.35415135550336	-3.8810399898336	-1
FRELCSIAITM	V1F	A7I	-2.32230501967703	-3.88427787524547	-1
FRELCSKAITM	V1F	A7K	-2.94841419423542	-3.88427787524547	-1
FRELCSLAITM	V1F	A7L	-2.5387789093604	-3.88333613572998	-1
FRELCSMAITM	V1F	A7M	-2.50515909310297	-3.8836117974003	-1
FRELCSPAITM	V1F	A7P	-4.86014225281131	-3.88343535308482	0
FRELCSRAITM	V1F	A7R	-3.97234478926551	-3.88346911575666	0
FRELCSSAITM	V1F	A7S	-1.0093870533246	-2.38189393662443	-1
FRELCSTAITM	V1F	A7T	-1.39412040595348	-3.8636381904273	-1
FRELCSWAITM	V1F	A7W	-3.50161876528908	-3.88427787524547	-1
FRELCSYAITM	V1F	A7Y	-2.37341483274015	-3.88309862121807	-1
FRELCTAAITM	V1F	S6T	-0.926880718650042	-1.54671801191746	-2
FRELCVAAITM	V1F	S6V	-0.941184447798106	-3.84193443725034	-2
FRELESAAITM	V1F	C5E	-4.35775259078464	-3.8816826670053	0
FRELFSAAITM	V1F	C5F	-4.13286964415825	-3.88293025348631	0
FRELGSAAITM	V1F	C5G	-2.38370960458763	-3.78034856608437	-1
FRELKSAAITM	V1F	C5K	-4.86855698794374	-3.88050845855918	0
FRELLSAAITM	V1F	C5L	-1.93873396356381	-3.26378489811159	-1
FRELMSAAITM	V1F	C5M	-1.21348917648688	-2.51387053960855	-1
FRELNSAAITM	V1F	C5N	-3.9432325231846	-3.88113584565822	0
FRELPSAAITM	V1F	C5P	-4.86413791862414	-3.88427787524547	0
FRELRSAAITM	V1F	C5R	-4.86142688594147	-3.87914079742236	0
FRELSSAAITM	V1F	C5S	-2.71323490866873	-3.87833176466758	-1
FRELVSAAITM	V1F	C5V	-2.55007210055157	-3.8837281720223	-1
FRELWSAAITM	V1F	C5W	-4.86800550635195	-3.82224593886205	0
FREVCSAAITM	V1F	L4V	-1.97171612595478	-3.83348691115761	-1
FRFLCSAAITM	V1F	E3F	-3.97240585452671	-3.88164676079627	0
FRNLCSAAITM	V1F	E3N	-1.06136472723091	-3.28540381738716	-1
FRPLCSAAITM	V1F	E3P	-4.7050578769883	-3.88220145556562	0
FRSLCSAAITM	V1F	E3S	-1.00646501900517	-2.70672278149239	-1
FRTLCSAAITM	V1F	E3T	-2.60353918510102	-3.53145536350197	-1
FSELCSAAITM	V1F	R2S	-0.999585267471183	-0.644708106624512	2
FVELCSAAITM	V1F	R2V	-0.97621128413516	-3.49985366637156	-2
GAELCSAAITM	V1G	R2A	-2.10669382900617	-1.6763406646036	2
GCELCSAAITM	V1G	R2C	-1.93911704942987	-3.24798988530699	-2
GDELCSAAITM	V1G	R2D	-2.0942494924298	-2.18255774612452	-1
GEELCSAAITM	V1G	R2E	-2.01953237640316	-1.65330130763067	1
GGELCSAAITM	V1G	R2G	-2.06431713563717	-1.71566276597331	2
GHELCSAAITM	V1G	R2H	-2.00738530212828	-2.0063158384796	1
GKELCSAAITM	V1G	R2K	-2.01358759500916	-2.09181867183045	-2
GLELCSAAITM	V1G	R2L	-2.01755486168529	-2.53040819065051	-2
GMELCSAAITM	V1G	R2M	-2.02331456886863	-2.26824669171277	-2
GPELCSAAITM	V1G	R2P	-2.62812212002888	-3.86366146654328	-1
GQELCSAAITM	V1G	R2Q	-1.98809220398205	-2.00724454235399	-1
GRALCSAAITM	V1G	E3A	-2.00319878050562	-3.83377154960067	-2
GRDLCSAAITM	V1G	E3D	-1.83146243586835	-2.55452439977781	-2
GREACSAAITM	V1G	L4A	-2.49815573355254	-3.88427787524547	-1
GRECCSAAITM	V1G	L4C	-2.83675872759809	-3.88427787524547	-1
GREECSAAITM	V1G	L4E	-5.5662179377381	-3.8834189788211	0
GREFCSAAITM	V1G	L4F	-3.56058664172239	-3.88308110478104	-1
GREGCSAAITM	V1G	L4G	-4.12894722095622	-3.87380225672136	0
GREKCSAAITM	V1G	L4K	-5.64025458606204	-3.8775584115356	0
GRELASAAITM	V1G	C5A	-2.492572947154	-3.88358394793397	-1
GRELCAAAITM	V1G	S6A	-2.05077179916096	-1.97177784035658	2
GRELCCAAITM	V1G	S6C	-2.93005552058438	-3.01644160549493	-1
GRELCEAAITM	V1G	S6E	-2.01346417655644	-1.44159602951176	1
GRELCFAAITM	V1G	S6F	-2.02342300911678	-3.60958799681863	-2
GRELCGAAITM	V1G	S6G	-2.06679599952972	-2.94296169866418	-1
GRELCKAAITM	V1G	S6K	-2.0795476117481	-2.03825836479037	2
GRELCLAAITM	V1G	S6L	-2.01543655279371	-3.30794942352246	-2
GRELCNAAITM	V1G	S6N	-2.04435772446987	-1.54235771762149	2
GRELCPAAITM	V1G	S6P	-3.71293301076627	-3.88164676079627	-1
GRELCQAAITM	V1G	S6Q	-2.06641235366996	-2.00448394072392	2
GRELCRAAITM	V1G	S6R	-2.08696757900841	-2.57943073497639	-1
GRELCSAAATM	V1G	I9A	-3.20506540639207	-3.88392038261314	-1
GRELCSAACTM	V1G	I9C	-2.15665787686356	-3.88423360839585	-1
GRELCSAADTM	V1G	I9D	-5.92168002935724	-3.88392834270034	0
GRELCSAAETM	V1G	I9E	-5.57026358388048	-3.87743948055159	0
GRELCSAAFTM	V1G	I9F	-4.64967609736539	-3.88427787524547	0
GRELCSAAGTM	V1G	I9G	-5.3334729234648	-3.88342185549409	0
GRELCSAAIAM	V1G	T10A	-2.07582009447447	-3.11635228787175	-1
GRELCSAAICM	V1G	T10C	-1.99941930599153	-3.65651050985137	-2
GRELCSAAIDM	V1G	T10D	-2.14727724595085	-3.88057257764481	-1
GRELCSAAIEM	V1G	T10E	-2.06102200862133	-1.97574980506623	2
GRELCSAAIFM	V1G	T10F	-4.02674463883584	-3.88370013285994	0
GRELCSAAIGM	V1G	T10G	-2.07167043850251	-2.93434254701652	-1
GRELCSAAIHM	V1G	T10H	-2.35941111536346	-3.8832098207798	-1
GRELCSAAIIM	V1G	T10I	-2.15754210814394	-3.81584554220595	-1
GRELCSAAIKM	V1G	T10K	-2.23072730824126	-3.88169424634387	-1
GRELCSAAILM	V1G	T10L	-2.10876456943308	-3.87492770658226	-1
GRELCSAAIMM	V1G	T10M	-2.11199525580435	-3.70895626065842	-1
GRELCSAAINM	V1G	T10N	-2.2332928190313	-3.87856036191821	-1
GRELCSAAIPM	V1G	T10P	-3.84129364047484	-3.79425246794621	0
GRELCSAAIQM	V1G	T10Q	-2.07879328272373	-2.94912052723653	-1
GRELCSAAIRM	V1G	T10R	-2.24218878606712	-3.86787806817165	-1
GRELCSAAISM	V1G	T10S	-2.09124913477748	-2.41992231594407	-1
GRELCSAAITA	V1G	M11A	-2.10994941434542	-3.29278778348487	-1
GRELCSAAITC	V1G	M11C	-2.10431522147275	-3.68592708825095	-1
GRELCSAAITD	V1G	M11D	-2.08500168635237	-3.43576582708129	-1
GRELCSAAITE	V1G	M11E	-2.07529596858807	-2.03565043017599	2
GRELCSAAITF	V1G	M11F	-2.12375965948523	-3.02830282363788	-1
GRELCSAAITG	V1G	M11G	-2.26566214302125	-3.88058167782467	-1
GRELCSAAITI	V1G	M11I	-2.0009507783287	-3.75263873035633	-2
GRELCSAAITK	V1G	M11K	-2.16006770848171	-3.49753898467493	-1
GRELCSAAITL	V1G	M11L	-2.00949919676719	-2.72722015082775	-2
GRELCSAAITN	V1G	M11N	-2.16477366284949	-3.48567397483087	-1
GRELCSAAITP	V1G	M11P	-5.17685731932112	-3.87608810274517	0
GRELCSAAITQ	V1G	M11Q	-2.10200692996944	-2.50597440713319	-1
GRELCSAAITR	V1G	M11R	-2.12909638647029	-3.20379024002426	-1
GRELCSAAITS	V1G	M11S	-2.16935055019035	-3.5746352719131	-1
GRELCSAAITT	V1G	M11T	-2.03611990723053	-3.22663128298028	-2
GRELCSAAITV	V1G	M11V	-2.06052989168608	-2.98081451808852	-1
GRELCSAAITW	V1G	M11W	-2.09690218382115	-2.68781683828792	-1
GRELCSAAITY	V1G	M11Y	-2.18702586979871	-1.97088097121646	2
GRELCSAAIVM	V1G	T10V	-2.14494877325172	-3.5845998607806	-1
GRELCSAAIWM	V1G	T10W	-3.60474441342957	-3.88255325808925	-1
GRELCSAAIYM	V1G	T10Y	-3.30976823091239	-3.88322959070008	-1
GRELCSAAKTM	V1G	I9K	-5.91760289970993	-3.88006265944019	0
GRELCSAALTM	V1G	I9L	-2.08292251644961	-2.68236857856237	-1
GRELCSAAMTM	V1G	I9M	-2.06435126621072	-3.46525013159307	-1
GRELCSAANTM	V1G	I9N	-3.44691520625316	-3.88344939455342	-1
GRELCSAAPTM	V1G	I9P	-5.92363608887854	-3.88427787524547	0
GRELCSAAQTM	V1G	I9Q	-4.0191843447696	-3.86374934791298	0
GRELCSAARTM	V1G	I9R	-5.92373293038583	-3.8814250610581	0
GRELCSAASTM	V1G	I9S	-3.55128222691773	-3.87568877464124	-1
GRELCSAATTM	V1G	I9T	-2.41155272317175	-3.84848742574268	-1
GRELCSAAVTM	V1G	I9V	-2.05042710217758	-3.05628369543446	-1
GRELCSAAWTM	V1G	I9W	-5.90899320167348	-3.88375521977833	0
GRELCSACITM	V1G	A8C	-2.08837267836002	-3.81326491945248	-1
GRELCSADITM	V1G	A8D	-5.81439406710617	-3.88427787524547	0
GRELCSAFITM	V1G	A8F	-5.9227385290041	-3.88345739871456	0
GRELCSAGITM	V1G	A8G	-2.09066476094398	-3.88427787524547	-1
GRELCSAIITM	V1G	A8I	-2.83957657205059	-3.88214274276318	-1
GRELCSAKITM	V1G	A8K	-5.92551755170866	-3.88427787524547	0
GRELCSALITM	V1G	A8L	-3.60195933338165	-3.8839272607182	-1
GRELCSAMITM	V1G	A8M	-2.34661178520504	-3.88378765125844	-1
GRELCSAPITM	V1G	A8P	-5.92471385602183	-3.88427787524547	0
GRELCSAQITM	V1G	A8Q	-3.78166536726846	-3.47009375130596	1
GRELCSARITM	V1G	A8R	-5.9212421713679	-3.88363082293542	0
GRELCSASITM	V1G	A8S	-2.01034377474552	-3.74337889960538	-2
GRELCSATITM	V1G	A8T	-1.96951862766321	-3.64552189305331	-2
GRELCSAVITM	V1G	A8V	-2.07390645138468	-3.88378765125844	-1
GRELCSAWITM	V1G	A8W	-5.92134172146752	-3.8833863608966	0
GRELCSAYITM	V1G	A8Y	-5.92559689914303	-3.88309862121807	0
GRELCSCAITM	V1G	A7C	-2.10017152250332	-3.88427787524547	-1
GRELCSEAITM	V1G	A7E	-3.13048872366863	-3.88113584565822	-1
GRELCSFAITM	V1G	A7F	-3.86703728380695	-3.88427787524547	0
GRELCSGAITM	V1G	A7G	-2.39818657596991	-3.88331019460947	-1
GRELCSHAITM	V1G	A7H	-3.41138311478053	-3.88196861883697	-1
GRELCSIAITM	V1G	A7I	-3.3795367789542	-3.88427787524547	-1
GRELCSKAITM	V1G	A7K	-4.00564595351259	-3.88427787524547	0
GRELCSLAITM	V1G	A7L	-3.59601066863756	-3.88389136754312	-1
GRELCSMAITM	V1G	A7M	-3.56239085238014	-3.88427787524547	-1
GRELCSNAITM	V1G	A7N	-2.95296884521778	-3.88225702577104	-1
GRELCSPAITM	V1G	A7P	-5.91737401208848	-3.75672876374082	0
GRELCSQAITM	V1G	A7Q	-3.58226563671978	-3.88324864203097	-1
GRELCSRAITM	V1G	A7R	-5.02957654854267	-3.88340953751138	0
GRELCSSAITM	V1G	A7S	-2.06661881260177	-3.86193941639501	-1
GRELCSTAITM	V1G	A7T	-2.45135216523064	-3.88427787524547	-1
GRELCSVAITM	V1G	A7V	-2.35910949351241	-3.88427787524547	-1
GRELCSWAITM	V1G	A7W	-4.55885052456625	-3.88427787524547	0
GRELCSYAITM	V1G	A7Y	-3.43064659201731	-3.88427787524547	-1
GRELCVAAITM	V1G	S6V	-1.99841620707527	-3.55419669671951	-2
GRELCWAAITM	V1G	S6W	-2.02069263587532	-2.95336825457518	-2
GRELCYAAITM	V1G	S6Y	-2.01123666369829	-3.14409577173589	-2
GRELDSAAITM	V1G	C5D	-5.92550028058971	-3.88240721639058	0
GRELESAAITM	V1G	C5E	-5.41498435006181	-3.86525057174912	0
GRELFSAAITM	V1G	C5F	-5.19010140343542	-3.88427787524547	0
GRELGSAAITM	V1G	C5G	-3.44094136386479	-3.87512673270068	-1
GRELHSAAITM	V1G	C5H	-5.85942221947808	-3.88004676097961	0
GRELKSAAITM	V1G	C5K	-5.9257887472209	-3.88427787524547	0
GRELLSAAITM	V1G	C5L	-2.99596572284098	-3.88354091951627	-1
GRELMSAAITM	V1G	C5M	-2.27072093576404	-3.81723533222815	-1
GRELPSAAITM	V1G	C5P	-5.9213696779013	-3.86545348730971	0
GRELQSAAITM	V1G	C5Q	-4.59055081684342	-3.88427787524547	0
GRELRSAAITM	V1G	C5R	-5.91865864521863	-3.87761771981588	0
GRELSSAAITM	V1G	C5S	-3.77046666794589	-3.88402951244815	0
GRELTSAAITM	V1G	C5T	-4.20918870982111	-3.88311363601752	0
GRELVSAAITM	V1G	C5V	-3.60730385982873	-3.86643960210297	-1
GRELWSAAITM	V1G	C5W	-5.92523726562911	-3.88335737996774	0
GRELYSAAITM	V1G	C5Y	-5.9240925968308	-3.88235492213213	0
GREMCSAAITM	V1G	L4M	-2.06778189509236	-3.73064686371995	-1
GRENCSAAITM	V1G	L4N	-4.10226631223064	-3.88339332321906	0
GREPCSAAITM	V1G	L4P	-5.92470525261731	-3.8832098207798	0
GREQCSAAITM	V1G	L4Q	-4.00060986348942	-3.88427787524547	0
GRERCSAAITM	V1G	L4R	-5.91535084812139	-3.88346683460861	0
GRESCSAAITM	V1G	L4S	-3.83448326762788	-3.88427787524547	0
GRETCSAAITM	V1G	L4T	-3.33636067283711	-3.88427787524547	-1
GREVCSAAITM	V1G	L4V	-3.02894788523195	-3.87477954223303	-1
GREWCSAAITM	V1G	L4W	-5.92579489358785	-3.88351418834486	0
GRGLCSAAITM	V1G	E3G	-2.01308471992049	-3.83195427268676	-2
GRKLCSAAITM	V1G	E3K	-2.49008217530736	-3.85676712507662	-1
GRLLCSAAITM	V1G	E3L	-5.12383575083487	-3.88427787524547	0
GRMLCSAAITM	V1G	E3M	-3.09239279499307	-3.88427787524547	-1
GRNLCSAAITM	V1G	E3N	-2.11859648650808	-3.85842442294863	-1
GRRLCSAAITM	V1G	E3R	-2.75383753224999	-3.88397220543367	-1
GRSLCSAAITM	V1G	E3S	-2.06369677828234	-3.87187748717576	-1
GRTLCSAAITM	V1G	E3T	-3.66077094437819	-3.88249552648973	-1
GRVLCSAAITM	V1G	E3V	-5.84301608227979	-3.88427787524547	0
GRWLCSAAITM	V1G	E3W	-5.82466768499316	-3.88278782644761	0
GSELCSAAITM	V1G	R2S	-2.05681702674835	-1.74813327685505	2
GTELCSAAITM	V1G	R2T	-2.02803071341032	-2.75682433851646	-2
GVELCSAAITM	V1G	R2V	-2.03344304341232	-3.30418682617139	-2
GWELCSAAITM	V1G	R2W	-2.02226426990501	-2.15963291138725	-2
GYELCSAAITM	V1G	R2Y	-2.00325413686223	-2.02455619467034	-1
HEELCSAAITM	V1H	R2E	-1.53388046390161	-1.08541759405561	1
HHELCSAAITM	V1H	R2H	-1.52173338962672	-1.51606100699135	1
HKELCSAAITM	V1H	R2K	-1.5279356825076	-1.62586296713691	-2
HNELCSAAITM	V1H	R2N	-1.58005272532072	-1.6734651887518	-1
HPELCSAAITM	V1H	R2P	-2.14247020752732	-3.85714754561752	-1
HQELCSAAITM	V1H	R2Q	-1.50244029148049	-1.39629951214834	1
HRELCAAAITM	V1H	S6A	-1.56511988665941	-1.59308091656624	-1
HRELCCAAITM	V1H	S6C	-2.44440360808282	-3.64975063067764	-1
HRELCDAAITM	V1H	S6D	-1.49161449160935	-1.07658097685661	1
HRELCEAAITM	V1H	S6E	-1.52781226405488	-0.790469314420475	1
HRELCGAAITM	V1H	S6G	-1.58114408702816	-1.89681353050757	-1
HRELCLAAITM	V1H	S6L	-1.52978464029215	-2.95510328333562	-2
HRELCPAAITM	V1H	S6P	-3.22728109826471	-3.87008545233476	-1
HRELCRAAITM	V1H	S6R	-1.60131566650685	-1.85787938363005	-1
HRELCSAAGTM	V1H	I9G	-4.84782101096324	-3.88427787524547	0
HRELCSAAIAM	V1H	T10A	-1.59016818197291	-2.25077018140971	-1
HRELCSAAIHM	V1H	T10H	-1.87375920286191	-3.88324864203097	-1
HRELCSAAIIM	V1H	T10I	-1.67189019564239	-3.30944690254707	-1
HRELCSAAILM	V1H	T10L	-1.62311265693152	-3.73744988758203	-1
HRELCSAAIPM	V1H	T10P	-3.35564172797329	-3.88355666145186	-1
HRELCSAAISM	V1H	T10S	-1.60559722227593	-1.83593211616513	-1
HRELCSAAITE	V1H	M11E	-1.58964405608651	-1.38680424723702	2
HRELCSAAITG	V1H	M11G	-1.7800102305197	-3.87788424370734	-1
HRELCSAAITH	V1H	M11H	-1.75336815079826	-1.53972231096791	2
HRELCSAAITL	V1H	M11L	-1.52384728426563	-2.20876892394545	-2
HRELCSAAITR	V1H	M11R	-1.64344447396873	-3.60132468104369	-1
HRELCSAAITT	V1H	M11T	-1.55046799472897	-2.02655696689898	-2
HRELCSAAIVM	V1H	T10V	-1.65929686075016	-3.27607218958981	-1
HRELCSAALTM	V1H	I9L	-1.59727060394805	-1.58670490913469	1
HRELCSAARTM	V1H	I9R	-5.43808101788427	-3.88427787524547	0
HRELCSAAWTM	V1H	I9W	-5.42334128917193	-3.88427787524547	0
HRELCSACITM	V1H	A8C	-1.60272076585846	-3.42704125223472	-1
HRELCSADITM	V1H	A8D	-5.32874215460461	-3.88363079298344	0
HRELCSAEITM	V1H	A8E	-5.29628254353109	-3.88427787524547	0
HRELCSAFITM	V1H	A8F	-5.43708661650255	-3.88423631865751	0
HRELCSAGITM	V1H	A8G	-1.60501284844242	-3.87489478052147	-1
HRELCSAHITM	V1H	A8H	-5.43617777930081	-3.88427787524547	0
HRELCSAIITM	V1H	A8I	-2.35392465954904	-3.88427787524547	-1
HRELCSAKITM	V1H	A8K	-5.4398656392071	-3.8837172894161	0
HRELCSALITM	V1H	A8L	-3.11630742088009	-3.88378199936293	-1
HRELCSAMITM	V1H	A8M	-1.86095987270348	-3.88360785723942	-1
HRELCSANITM	V1H	A8N	-2.83301967793167	-3.88317482545451	-1
HRELCSAPITM	V1H	A8P	-5.43906194352027	-3.88129886773969	0
HRELCSAQITM	V1H	A8Q	-3.29601345476691	-3.88427787524547	-1
HRELCSARITM	V1H	A8R	-5.43559025886635	-3.87684628457901	0
HRELCSASITM	V1H	A8S	-1.52469186224396	-3.07270543369029	-2
HRELCSATITM	V1H	A8T	-1.48386671516166	-2.92804018437905	-2
HRELCSAVITM	V1H	A8V	-1.58825453888312	-3.73336583785536	-1
HRELCSAWITM	V1H	A8W	-5.43568980896596	-3.88257844623688	0
HRELCSAYITM	V1H	A8Y	-5.43994498664147	-3.88427787524547	0
HRELCSDAITM	V1H	A7D	-3.27349375488259	-3.88427787524547	-1
HRELCSFAITM	V1H	A7F	-3.3813853713054	-3.88427787524547	-1
HRELCSHAITM	V1H	A7H	-2.92573120227897	-3.88427787524547	-1
HRELCSLAITM	V1H	A7L	-3.11035875613601	-3.88427787524547	-1
HRELCSMAITM	V1H	A7M	-3.07673893987858	-3.88427787524547	-1
HRELCSNAITM	V1H	A7N	-2.46731693271622	-3.87975604387861	-1
HRELCSPAITM	V1H	A7P	-5.43172209958692	-3.88391931147497	0
HRELCSRAITM	V1H	A7R	-4.54392463604112	-3.88396674776904	0
HRELCSSAITM	V1H	A7S	-1.58096690010021	-3.1168653613799	-1
HRELCSTAITM	V1H	A7T	-1.96570025272908	-3.88427787524547	-1
HRELCSVAITM	V1H	A7V	-1.87345758101085	-3.88427787524547	-1
HRELCSYAITM	V1H	A7Y	-2.94499467951576	-3.88427787524547	-1
HRELCVAAITM	V1H	S6V	-1.51276429457371	-3.87600605480012	-2
HRELCYAAITM	V1H	S6Y	-1.52558475119673	-2.45483289604869	-2
HRELGSAAITM	V1H	C5G	-2.95528945136323	-3.83848060252591	-1
HRELPSAAITM	V1H	C5P	-5.43571776539975	-3.88239164016572	0
HRELRSAAITM	V1H	C5R	-5.43300673271708	-3.88427787524547	0
HRELTSAAITM	V1H	C5T	-3.72353679731955	-3.88427787524547	-1
HREVCSAAITM	V1H	L4V	-2.54329597273039	-3.88427787524547	-1
HRFLCSAAITM	V1H	E3F	-4.54398570130232	-3.88325791035842	0
HRGLCSAAITM	V1H	E3G	-1.52743280741893	-2.99355230323323	-2
HRHLCSAAITM	V1H	E3H	-1.55200802644743	-3.67424623116206	-2
HRILCSAAITM	V1H	E3I	-5.38874499757916	-3.88427787524547	0
HRKLCSAAITM	V1H	E3K	-2.0044302628058	-3.88427787524547	-1
HRLLCSAAITM	V1H	E3L	-4.63818383833331	-3.88427787524547	0
HRMLCSAAITM	V1H	E3M	-2.60674088249152	-3.20860233985724	-1
HRNLCSAAITM	V1H	E3N	-1.63294457400652	-3.77836628497484	-1
HRPLCSAAITM	V1H	E3P	-5.27663772376391	-3.88320512619482	0
HRQLCSAAITM	V1H	E3Q	-1.4696981771564	-2.20071614556025	-2
HRSLCSAAITM	V1H	E3S	-1.57804486578078	-3.55116213274713	-1
HRTLCSAAITM	V1H	E3T	-3.17511903187663	-3.88315697214201	-1
HRVLCSAAITM	V1H	E3V	-5.35736416977823	-3.88299531642843	0
HRYLCSAAITM	V1H	E3Y	-4.04301517133258	-3.88427787524547	0
HSELCSAAITM	V1H	R2S	-1.57116511424679	-1.5969012696797	-1
IKELCSAAITM	V1I	R2K	-0.0350125034651736	0.220085164564984	2
INELCSAAITM	V1I	R2N	-0.0871295462782951	-0.0560143891287517	2
IRDLCSAAITM	V1I	E3D	0.147112655675638	-0.297890644709695	-2
IRELASAAITM	V1I	C5A	-0.513997855610014	-0.229486798939336	2
IRELCAAAITM	V1I	S6A	-0.0721967076169783	0.0232820404153822	3
IRELCDAAITM	V1I	S6D	0.00130868743307699	-0.169984930767441	-2
IRELCEAAITM	V1I	S6E	-0.0348890850124532	0.0611418426738801	2
IRELCFAAITM	V1I	S6F	-0.0448479175727985	-0.160798000908015	-2
IRELCGAAITM	V1I	S6G	-0.0882209079857361	0.142889318801921	3
IRELCHAAITM	V1I	S6H	-0.0877174720521845	0.0117423285506657	3
IRELCKAAITM	V1I	S6K	-0.100972520204112	-0.246669223451393	-1
IRELCLAAITM	V1I	S6L	-0.0368614612497216	0.00441541154539848	1
IRELCMAAITM	V1I	S6M	-0.0143696294265729	0.061464220687375	2
IRELCNAAITM	V1I	S6N	-0.0657826329258873	0.00429513726378161	3
IRELCPAAITM	V1I	S6P	-1.73435791922228	-1.09056587134994	2
IRELCQAAITM	V1I	S6Q	-0.0878372621259742	0.0188981279731992	3
IRELCRAAITM	V1I	S6R	-0.108392487464422	-0.00134823819110252	3
IRELCSAAETM	V1I	I9E	-3.5916884923365	-3.0374905402079	2
IRELCSAAGTM	V1I	I9G	-3.35489783192082	-3.05834575191088	2
IRELCSAAIAM	V1I	T10A	-0.0972450029304865	0.367400499648913	3
IRELCSAAICM	V1I	T10C	-0.0208442144475471	0.0123440567819455	1
IRELCSAAIEM	V1I	T10E	-0.082446917077347	-0.119026714825489	-1
IRELCSAAIFM	V1I	T10F	-2.04816954729186	-1.27804939794925	2
IRELCSAAIGM	V1I	T10G	-0.0930953469585205	0.292459372489114	3
IRELCSAAIHM	V1I	T10H	-0.380836023819478	-0.366731093174706	1
IRELCSAAIIM	V1I	T10I	-0.178967016599958	-0.0025945969100114	3
IRELCSAAIKM	V1I	T10K	-0.252152216697271	-0.298430723324675	-1
IRELCSAAILM	V1I	T10L	-0.130189477889095	0.00123159213217328	3
IRELCSAAIMM	V1I	T10M	-0.133420164260365	0.0352090340682079	3
IRELCSAAINM	V1I	T10N	-0.254717727487314	-0.0399524134214531	3
IRELCSAAIQM	V1I	T10Q	-0.100218191179746	-3.46555933167674	-1
IRELCSAAIRM	V1I	T10R	-0.263613694523137	-0.0736041129131184	2
IRELCSAAISM	V1I	T10S	-0.112674043233497	-0.0908832988345338	1
IRELCSAAITC	V1I	M11C	-0.125740129928764	0.0315148845414157	3
IRELCSAAITF	V1I	M11F	-0.145184567941246	-0.220076796245277	-1
IRELCSAAITG	V1I	M11G	-0.287087051477267	-0.0491336209630333	3
IRELCSAAITK	V1I	M11K	-0.18149261693772	-0.184801223931166	-1
IRELCSAAITL	V1I	M11L	-0.0309241052232063	-0.00234964301471319	1
IRELCSAAITR	V1I	M11R	-0.150521294926301	-0.0474155976412973	3
IRELCSAAITV	V1I	M11V	-0.0819548001420904	-0.0861252801172445	-1
IRELCSAAITW	V1I	M11W	-0.118327092277163	-0.377506147640215	-1
IRELCSAAITY	V1I	M11Y	-0.208450778254721	-0.00803504569206703	3
IRELCSAAIVM	V1I	T10V	-0.166373681707736	-0.0659800406964157	2
IRELCSAAIWM	V1I	T10W	-1.62616932188559	-0.898119896567301	2
IRELCSAAIYM	V1I	T10Y	-1.3311931393684	-0.33420862302851	2
IRELCSAAKTM	V1I	I9K	-3.93902780816594	-3.88427787524547	0
IRELCSAALTM	V1I	I9L	-0.104347424905625	-0.150396778302203	-1
IRELCSAARTM	V1I	I9R	-3.94515783884184	-3.88427787524547	0
IRELCSAAVTM	V1I	I9V	-0.0718520106335956	-2.71506591969154	-1
IRELCSAAWTM	V1I	I9W	-3.9304181101295	-3.88427787524547	0
IRELCSADITM	V1I	A8D	-3.83581897556218	-3.40791139104169	2
IRELCSAFITM	V1I	A8F	-3.94416343746012	-3.88263749795191	0
IRELCSAGITM	V1I	A8G	-0.112089669399992	-0.132990462210613	-1
IRELCSAHITM	V1I	A8H	-3.94325460025838	-3.88427787524547	0
IRELCSALITM	V1I	A8L	-1.62338424183766	-1.42678379424744	2
IRELCSAMITM	V1I	A8M	-0.368036693661054	-0.348601439466481	1
IRELCSANITM	V1I	A8N	-1.34009649888925	-0.434372125841477	2
IRELCSAPITM	V1I	A8P	-3.94613876447784	-3.88356423491708	0
IRELCSAQITM	V1I	A8Q	-1.80309027572448	-1.63483636931476	2
IRELCSARITM	V1I	A8R	-3.94266707982392	-3.88350234143284	0
IRELCSASITM	V1I	A8S	-0.0317686832015331	-0.10433324065013	-2
IRELCSATITM	V1I	A8T	0.00905646388077264	0.0466008996083653	1
IRELCSAVITM	V1I	A8V	-0.0953313598406926	-0.486619924113809	-1
IRELCSAYITM	V1I	A8Y	-3.94702180759904	-3.88427787524547	0
IRELCSCAITM	V1I	A7C	-0.12159643095933	-0.0300329357447229	3
IRELCSFAITM	V1I	A7F	-1.88846219226297	-1.40677388841877	2
IRELCSIAITM	V1I	A7I	-1.40096168741021	-0.728267420399296	2
IRELCSLAITM	V1I	A7L	-1.61743557709358	-1.29861205790043	2
IRELCSNAITM	V1I	A7N	-0.974393753673794	-0.353441598239636	2
IRELCSPAITM	V1I	A7P	-3.93879892054449	-3.88427787524547	0
IRELCSRAITM	V1I	A7R	-3.05100145699869	-1.67325017222159	2
IRELCSSAITM	V1I	A7S	-0.0880437210577822	0.00244333784101336	3
IRELCSWAITM	V1I	A7W	-2.58027543302226	-1.3009824138468	2
IRELCTAAITM	V1I	S6T	-0.00553738638322132	0.132687481447066	2
IRELCVAAITM	V1I	S6V	-0.019841115531285	0.22694547461403	2
IRELCYAAITM	V1I	S6Y	-0.0326615721543022	0.116030929260128	2
IRELPSAAITM	V1I	C5P	-3.94279458635732	-3.8830335217875	0
IRELSSAAITM	V1I	C5S	-1.79189157640191	-1.2601928983099	2
IRELVSAAITM	V1I	C5V	-1.62872876828475	-1.35823401256821	2
IRHLCSAAITM	V1I	E3H	-0.0590848474050016	0.138997897792161	2
IRKLCSAAITM	V1I	E3K	-0.511507083763372	-0.19369059063768	2
IRNLCSAAITM	V1I	E3N	-0.140021394964093	0.169782480073394	3
IRQLCSAAITM	V1I	E3Q	0.0232250018860265	0.0400827899700706	1
IRSLCSAAITM	V1I	E3S	-0.0851216867383511	0.124113091269338	3
IWELCSAAITM	V1I	R2W	-0.0436891783610283	0.372737985652803	2
KAELCSAAITM	V1K	R2A	-2.60118821484041	-1.93736185704876	2
KEELCSAAITM	V1K	R2E	-2.5140267622374	-1.91367798046916	1
KGELCSAAITM	V1K	R2G	-2.55881152147141	-1.67272775106221	2
KHELCSAAITM	V1K	R2H	-2.50187968796252	-2.94110885827003	-2
KKELCSAAITM	V1K	R2K	-2.5080819808434	-2.20454619608638	1
KLELCSAAITM	V1K	R2L	-2.51204924751953	-3.15449354118418	-2
KNELCSAAITM	V1K	R2N	-2.56019902365652	-2.87314814021011	-1
KPELCSAAITM	V1K	R2P	-3.12261650586312	-3.88427787524547	-1
KQELCSAAITM	V1K	R2Q	-2.48258658981629	-2.40732227989088	1
KREECSAAITM	V1K	L4E	-6.06071232357234	-3.8838066852527	0
KREGCSAAITM	V1K	L4G	-4.62344160679046	-3.88358894629222	0
KREKCSAAITM	V1K	L4K	-6.13474897189628	-3.88383081097819	0
KRELASAAITM	V1K	C5A	-2.98706733298824	-3.88388052004457	-1
KRELCGAAITM	V1K	S6G	-2.56129038536396	-3.39240941218823	-1
KRELCKAAITM	V1K	S6K	-2.57404199758234	-2.62437763723749	-1
KRELCLAAITM	V1K	S6L	-2.50993093862794	-3.63923159773683	-2
KRELCRAAITM	V1K	S6R	-2.58146196484265	-2.87088636830241	-1
KRELCSAAATM	V1K	I9A	-3.69955979222631	-3.88427787524547	-1
KRELCSAADTM	V1K	I9D	-6.41617441519147	-3.88360387018538	0
KRELCSAAETM	V1K	I9E	-6.06475796971472	-3.88333793646698	0
KRELCSAAGTM	V1K	I9G	-5.82796730929904	-3.87903251708414	0
KRELCSAAIAM	V1K	T10A	-2.57031448030871	-3.34457472271922	-1
KRELCSAAICM	V1K	T10C	-2.49391369182577	-3.41097667499454	-2
KRELCSAAIDM	V1K	T10D	-2.64177163178509	-3.88427787524547	-1
KRELCSAAIEM	V1K	T10E	-2.55551639445557	-2.22341922325634	2
KRELCSAAIGM	V1K	T10G	-2.56616482433674	-3.27203964632679	-1
KRELCSAAIHM	V1K	T10H	-2.8539055011977	-3.88427787524547	-1
KRELCSAAIKM	V1K	T10K	-2.72522169407549	-3.88309677267565	-1
KRELCSAAILM	V1K	T10L	-2.60325895526732	-3.88387486471598	-1
KRELCSAAIMM	V1K	T10M	-2.60648964163859	-3.86571590970956	-1
KRELCSAAINM	V1K	T10N	-2.72778720486554	-3.88335737996774	-1
KRELCSAAIPM	V1K	T10P	-4.33578802630908	-3.88427787524547	0
KRELCSAAIRM	V1K	T10R	-2.73668317190136	-3.88356620493147	-1
KRELCSAAISM	V1K	T10S	-2.58574352061172	-2.85431040105204	-1
KRELCSAAITA	V1K	M11A	-2.60444380017965	-3.73001376955247	-1
KRELCSAAITE	V1K	M11E	-2.56979035442231	-2.56498325993859	1
KRELCSAAITG	V1K	M11G	-2.76015652885549	-3.88369630288611	-1
KRELCSAAITI	V1K	M11I	-2.49544516416294	-3.75703093950977	-2
KRELCSAAITK	V1K	M11K	-2.65456209431594	-3.79474863147305	-1
KRELCSAAITL	V1K	M11L	-2.50399358260143	-3.54066848838241	-2
KRELCSAAITN	V1K	M11N	-2.65926804868372	-3.72060436484995	-1
KRELCSAAITQ	V1K	M11Q	-2.59650131580368	-3.04765147882818	-1
KRELCSAAITR	V1K	M11R	-2.62359077230452	-3.50807893691557	-1
KRELCSAAITS	V1K	M11S	-2.66384493602458	-3.73179437136794	-1
KRELCSAAITT	V1K	M11T	-2.53061429306477	-3.45969837189986	-2
KRELCSAAITV	V1K	M11V	-2.55502427752031	-3.12204287239242	-1
KRELCSAAITW	V1K	M11W	-2.59139656965539	-3.10036019861928	-1
KRELCSAAITY	V1K	M11Y	-2.68152025563294	-2.71217534190699	-1
KRELCSAAIVM	V1K	T10V	-2.63944315908596	-3.82495186622422	-1
KRELCSAAIWM	V1K	T10W	-4.09923879926381	-3.88383723657177	0
KRELCSAAIYM	V1K	T10Y	-3.80426261674663	-3.88211555263226	0
KRELCSAAKTM	V1K	I9K	-6.41209728554417	-3.88290088118153	0
KRELCSAALTM	V1K	I9L	-2.57741690228385	-2.92021181883991	-1
KRELCSAAMTM	V1K	I9M	-2.55884565204495	-3.76983407947775	-1
KRELCSAANTM	V1K	I9N	-3.94140959208739	-3.82694175919564	0
KRELCSAAQTM	V1K	I9Q	-4.51367873060384	-3.88250944054097	0
KRELCSAARTM	V1K	I9R	-6.41822731622007	-3.88287166657654	0
KRELCSAASTM	V1K	I9S	-4.04577661275197	-3.88427787524547	0
KRELCSAATTM	V1K	I9T	-2.90604710900599	-3.88217780239215	-1
KRELCSAAVTM	V1K	I9V	-2.54492148801182	-3.38711679803474	-1
KRELCSAAWTM	V1K	I9W	-6.40348758750772	-3.88427787524547	0
KRELCSACITM	V1K	A8C	-2.58286706419426	-3.88176357302442	-1
KRELCSADITM	V1K	A8D	-6.3088884529404	-3.88230969911329	0
KRELCSAEITM	V1K	A8E	-6.27642884186688	-3.88313433870994	0
KRELCSAGITM	V1K	A8G	-2.58515914677822	-3.36493289909322	-1
KRELCSAHITM	V1K	A8H	-6.4163240776366	-3.88336224030979	0
KRELCSAKITM	V1K	A8K	-6.42001193754289	-3.88336480041934	0
KRELCSALITM	V1K	A8L	-4.09645371921588	-3.88427787524547	0
KRELCSAMITM	V1K	A8M	-2.84110617103928	-3.88427787524547	-1
KRELCSANITM	V1K	A8N	-3.81316597626747	-3.87820963167017	0
KRELCSAPITM	V1K	A8P	-6.41920824185607	-3.82671613342954	0
KRELCSAQITM	V1K	A8Q	-4.2761597531027	-3.88342975222702	0
KRELCSARITM	V1K	A8R	-6.41573655720214	-3.88427787524547	0
KRELCSASITM	V1K	A8S	-2.50483816057976	-3.85706927577898	-2
KRELCSATITM	V1K	A8T	-2.46401301349745	-3.78589538778344	-2
KRELCSAVITM	V1K	A8V	-2.56840083721892	-3.53208898898589	-1
KRELCSAWITM	V1K	A8W	-6.41583610730176	-3.88427787524547	0
KRELCSAYITM	V1K	A8Y	-6.42009128497726	-3.88311961048323	0
KRELCSCAITM	V1K	A7C	-2.59466590833755	-3.88427787524547	-1
KRELCSDAITM	V1K	A7D	-4.25364005321839	-3.88368809959224	0
KRELCSFAITM	V1K	A7F	-4.36153166964119	-3.88427787524547	0
KRELCSGAITM	V1K	A7G	-2.89268096180415	-3.88348050285383	-1
KRELCSIAITM	V1K	A7I	-3.87403116478843	-3.88427787524547	0
KRELCSKAITM	V1K	A7K	-4.50014033934683	-3.88045023039844	0
KRELCSLAITM	V1K	A7L	-4.0905050544718	-3.88328474014215	0
KRELCSNAITM	V1K	A7N	-3.44746323105202	-3.88231059870924	-1
KRELCSPAITM	V1K	A7P	-6.41186839792272	-3.88358743588666	0
KRELCSQAITM	V1K	A7Q	-4.07676002255402	-3.88427787524547	0
KRELCSRAITM	V1K	A7R	-5.52407093437691	-3.88093162905163	0
KRELCSSAITM	V1K	A7S	-2.56111319843601	-3.8830862143452	-1
KRELCSTAITM	V1K	A7T	-2.94584655106488	-3.8831883563349	-1
KRELCSWAITM	V1K	A7W	-5.05334491040049	-3.88158418765582	0
KRELCSYAITM	V1K	A7Y	-3.92514097785155	-3.88015300449648	0
KRELCVAAITM	V1K	S6V	-2.49291059290951	-3.69400126835232	-2
KRELESAAITM	V1K	C5E	-5.90947873589605	-3.88268367421974	0
KRELGSAAITM	V1K	C5G	-3.93543574969903	-3.88427787524547	0
KRELHSAAITM	V1K	C5H	-6.35391660531232	-3.88427787524547	0
KRELKSAAITM	V1K	C5K	-6.42028313305514	-3.88427787524547	0
KRELLSAAITM	V1K	C5L	-3.49046010867521	-3.88427787524547	-1
KRELNSAAITM	V1K	C5N	-5.49495866829601	-3.88427787524547	0
KRELRSAAITM	V1K	C5R	-6.41315303105287	-3.88336403689556	0
KRELTSAAITM	V1K	C5T	-4.70368309565534	-3.86746181826148	0
KRELVSAAITM	V1K	C5V	-4.10179824566297	-3.88248874224229	0
KREMCSAAITM	V1K	L4M	-2.56227628092659	-3.87613330069363	-1
KRENCSAAITM	V1K	L4N	-4.59676069806488	-3.88427787524547	0
KREQCSAAITM	V1K	L4Q	-4.49510424932366	-3.88365570294848	0
KRERCSAAITM	V1K	L4R	-6.40984523395563	-3.88377451347358	0
KRESCSAAITM	V1K	L4S	-4.32897765346212	-3.88356573056318	0
KREWCSAAITM	V1K	L4W	-6.42028927942209	-3.88181817407733	0
KRHLCSAAITM	V1K	E3H	-2.53215432478322	-3.88266091568749	-2
KRNLCSAAITM	V1K	E3N	-2.61309087234232	-3.88427787524547	-1
KRSLCSAAITM	V1K	E3S	-2.55819116411657	-3.87699333311459	-1
KRVLCSAAITM	V1K	E3V	-6.33751046811403	-3.8827058009969	0
KSELCSAAITM	V1K	R2S	-2.55131141258259	-2.13548687005793	2
LAELCSAAITM	V1L	R2A	-0.0356086241915343	-0.182020181179829	-2
LCELCSAAITM	V1L	R2C	0.131968155384766	-0.0498019206288633	-3
LDELCSAAITM	V1L	R2D	-0.0231642876151632	-1.16795595290277	-2
LEELCSAAITM	V1L	R2E	0.0515528284114755	-0.287779423773004	-3
LFELCSAAITM	V1L	R2F	0.0453645682679276	0.0453735845523302	1
LGELCSAAITM	V1L	R2G	0.00676806917746742	0.00883130308962343	1
LIELCSAAITM	V1L	R2I	-0.0737980586809335	-0.0385029455549804	1
LKELCSAAITM	V1L	R2K	0.0574976098054796	0.137243856015957	1
LLELCSAAITM	V1L	R2L	0.0535303431293479	-0.0252279543062937	-3
LMELCSAAITM	V1L	R2M	0.0477706359460117	0.105409641489778	1
LNELCSAAITM	V1L	R2N	0.00538056699235812	-0.192983387854277	-2
LPELCSAAITM	V1L	R2P	-0.557036915214243	-0.337484334262948	1
LQELCSAAITM	V1L	R2Q	0.0829930008325896	-0.0968988013789236	-3
LRALCSAAITM	V1L	E3A	0.0678864243090169	-0.543275463092617	-3
LREACSAAITM	V1L	L4A	-0.427070528737901	-1.20749623105416	-2
LREECSAAITM	V1L	L4E	-3.49513273292347	-3.88339332321906	-2
LREFCSAAITM	V1L	L4F	-1.48950143690775	-2.12834989030255	-2
LREGCSAAITM	V1L	L4G	-2.05786201614158	-2.6731946627229	-2
LRELASAAITM	V1L	C5A	-0.421487742339361	-0.887790833075629	-2
LRELCAAAITM	V1L	S6A	0.0203134056536749	-0.0472648943611791	-2
LRELCCAAITM	V1L	S6C	-0.85897031576974	-0.855781182073911	1
LRELCDAAITM	V1L	S6D	0.0938188007037302	-0.0061215605904108	-3
LRELCEAAITM	V1L	S6E	0.0576210282581999	-0.15370004440279	-3
LRELCFAAITM	V1L	S6F	0.0476621956978547	0.0204715416505468	-2
LRELCGAAITM	V1L	S6G	0.00428920528491705	0.0463336231665141	2
LRELCHAAITM	V1L	S6H	0.00479264121846867	0.0894683851116227	2
LRELCIAAITM	V1L	S6I	0.0137157389400167	-0.0588817781013491	-2
LRELCKAAITM	V1L	S6K	-0.00846240693345868	-0.0624580920994502	-2
LRELCLAAITM	V1L	S6L	0.0556486520209316	0.00117967256628937	-3
LRELCMAAITM	V1L	S6M	0.0781404838440802	-0.0662645579913628	-3
LRELCNAAITM	V1L	S6N	0.0267274803447659	0.0726013415750373	2
LRELCPAAITM	V1L	S6P	-1.64184780595163	-1.95468986098376	-2
LRELCQAAITM	V1L	S6Q	0.00467285114467897	-0.126627864858224	-2
LRELCRAAITM	V1L	S6R	-0.0158823741937688	0.0143361738100474	1
LRELCSAAATM	V1L	I9A	-1.13398020157743	-2.08278252115448	-2
LRELCSAACTM	V1L	I9C	-0.0855726720489183	-0.451330403209236	-2
LRELCSAAFTM	V1L	I9F	-2.57859089255075	-3.33032409665886	-2
LRELCSAAGTM	V1L	I9G	-3.26238771865016	-3.88367270698604	-2
LRELCSAAIAM	V1L	T10A	-0.00473488965983337	-0.0580754002246477	-2
LRELCSAAICM	V1L	T10C	0.071665898823106	-0.113489164529696	-3
LRELCSAAIDM	V1L	T10D	-0.0761920411362116	-0.192307657536778	-2
LRELCSAAIEM	V1L	T10E	0.0100631961933062	0.0453732727075273	2
LRELCSAAIFM	V1L	T10F	-1.9556594340212	-3.30655415811918	-2
LRELCSAAIGM	V1L	T10G	-0.000585233687867337	-0.0278702600005216	-1
LRELCSAAIHM	V1L	T10H	-0.288325910548825	-0.941406704215046	-2
LRELCSAAIIM	V1L	T10I	-0.0864569033293043	0.0152755376324496	1
LRELCSAAIKM	V1L	T10K	-0.159642103426617	-0.31696804835297	-2
LRELCSAAILM	V1L	T10L	-0.0376793646184415	-0.289407985828599	-2
LRELCSAAIMM	V1L	T10M	-0.0409100509897118	-0.0469223860348507	-1
LRELCSAAINM	V1L	T10N	-0.162207614216661	-0.907125758872179	-2
LRELCSAAIPM	V1L	T10P	-1.7702084356602	-2.93754819701036	-2
LRELCSAAIRM	V1L	T10R	-0.171103581252483	-0.59992661816179	-2
LRELCSAAISM	V1L	T10S	-0.0201639299628442	0.0613037594578776	2
LRELCSAAITA	V1L	M11A	-0.0388642095307774	-0.171405235096785	-2
LRELCSAAITC	V1L	M11C	-0.0332300166581105	0.208902634652991	2
LRELCSAAITF	V1L	M11F	-0.0526744546705928	-0.12136195652882	-2
LRELCSAAITG	V1L	M11G	-0.194576938206614	-0.357048323496236	-2
LRELCSAAITH	V1L	M11H	-0.167934858485182	0.139818228032564	2
LRELCSAAITI	V1L	M11I	0.0701344264859372	0.0253867085430532	-3
LRELCSAAITK	V1L	M11K	-0.0889825036670673	0.0228750262045812	1
LRELCSAAITL	V1L	M11L	0.0615860080474468	0.07778857523141	1
LRELCSAAITR	V1L	M11R	-0.0580111816556479	-0.120737473102165	-2
LRELCSAAITS	V1L	M11S	-0.0982653453757067	-0.0621296012885706	1
LRELCSAAITT	V1L	M11T	0.0349652975841068	0.120737129923548	1
LRELCSAAITV	V1L	M11V	0.0105553131285627	-0.09357156533469	-2
LRELCSAAITW	V1L	M11W	-0.0258169790065099	-0.0663527593249009	-2
LRELCSAAITY	V1L	M11Y	-0.115940664984068	0.082467089637758	2
LRELCSAAIVM	V1L	T10V	-0.073863568437083	-0.0140867346727784	1
LRELCSAAIWM	V1L	T10W	-1.53365920861493	-2.16710672803606	-2
LRELCSAAIYM	V1L	T10Y	-1.23868302609775	-2.00093471554566	-2
LRELCSAAKTM	V1L	I9K	-3.84651769489529	-3.8831787270196	0
LRELCSAALTM	V1L	I9L	-0.0118373116349715	-0.111606384872413	-2
LRELCSAAMTM	V1L	I9M	0.0067339386039218	-0.156895088599067	-2
LRELCSAARTM	V1L	I9R	-3.85264772557119	-3.88110652092158	0
LRELCSAASTM	V1L	I9S	-1.48019702210309	-2.5922511693257	-2
LRELCSAAVTM	V1L	I9V	0.0206581026370576	0.00529320985622395	-1
LRELCSAAWTM	V1L	I9W	-3.83790799685885	-3.88380437799609	0
LRELCSACITM	V1L	A8C	-0.0172874735453838	-0.273379485013285	-2
LRELCSADITM	V1L	A8D	-3.74330886229153	-3.88364172534789	-2
LRELCSAEITM	V1L	A8E	-3.71084925121801	-3.84117133679161	-2
LRELCSAFITM	V1L	A8F	-3.85165332418947	-3.8570054229398	0
LRELCSAGITM	V1L	A8G	-0.0195795561293388	-0.47422977884978	-2
LRELCSAIITM	V1L	A8I	-0.768491367235956	-2.26371746742534	-2
LRELCSAKITM	V1L	A8K	-3.85443234689402	-3.88427787524547	0
LRELCSALITM	V1L	A8L	-1.53087412856701	-2.68172592384217	-2
LRELCSAMITM	V1L	A8M	-0.275526580390401	-1.45517875829509	-2
LRELCSANITM	V1L	A8N	-1.24758638561859	-1.76780473837654	-2
LRELCSAPITM	V1L	A8P	-3.85362865120719	-3.87879149230931	0
LRELCSAQITM	V1L	A8Q	-1.71058016245383	-3.66565581395013	-2
LRELCSARITM	V1L	A8R	-3.85015696655326	-3.87448351318678	0
LRELCSASITM	V1L	A8S	0.06074143006912	-0.00731333052311722	-3
LRELCSATITM	V1L	A8T	0.101566577151426	0.0670275524051216	-2
LRELCSAVITM	V1L	A8V	-0.00282124657003946	-0.467026240731166	-2
LRELCSAWITM	V1L	A8W	-3.85025651665288	-3.88351339194209	0
LRELCSAYITM	V1L	A8Y	-3.85451169432839	-3.88427787524547	0
LRELCSCAITM	V1L	A7C	-0.0290863176886766	-0.571131948767921	-2
LRELCSDAITM	V1L	A7D	-1.68806046256951	-3.59032734703761	-2
LRELCSEAITM	V1L	A7E	-1.05940351885399	-1.55813412431273	-2
LRELCSFAITM	V1L	A7F	-1.79595207899232	-2.35794734168587	-2
LRELCSGAITM	V1L	A7G	-0.327101371155272	-0.48090753360712	-2
LRELCSHAITM	V1L	A7H	-1.34029790996589	-2.22886290122525	-2
LRELCSIAITM	V1L	A7I	-1.30845157413956	-1.78727713252949	-2
LRELCSKAITM	V1L	A7K	-1.93456074869795	-3.10006745722192	-2
LRELCSLAITM	V1L	A7L	-1.52492546382293	-2.49734881317162	-2
LRELCSMAITM	V1L	A7M	-1.4913056475655	-2.21410447040282	-2
LRELCSNAITM	V1L	A7N	-0.881883640403141	-1.38487210698231	-2
LRELCSPAITM	V1L	A7P	-3.84628880727384	-3.88323572854261	0
LRELCSRAITM	V1L	A7R	-2.95849134372803	-3.71940702092252	-2
LRELCSSAITM	V1L	A7S	0.00446639221287093	-0.224903437931374	-2
LRELCSTAITM	V1L	A7T	-0.380266960416002	-1.3992821320862	-2
LRELCSVAITM	V1L	A7V	-0.288024288697768	-0.751607670463533	-2
LRELCSWAITM	V1L	A7W	-2.48776531975161	-2.85424691785863	-2
LRELCSYAITM	V1L	A7Y	-1.35956138720268	-2.08509310899894	-2
LRELCTAAITM	V1L	S6T	0.0869727268874319	0.126171260879169	1
LRELCVAAITM	V1L	S6V	0.0726689977393682	-0.0378435234156544	-3
LRELCWAAITM	V1L	S6W	0.0503925689393188	0.0951383638619179	1
LRELCYAAITM	V1L	S6Y	0.059848541116351	-0.166536632693925	-3
LRELESAAITM	V1L	C5E	-3.34389914524717	-3.45748252022438	-2
LRELFSAAITM	V1L	C5F	-3.11901619862078	-3.58931479402088	-2
LRELGSAAITM	V1L	C5G	-1.36985615905015	-2.52105430027706	-2
LRELISAAITM	V1L	C5I	-1.03625965702183	-1.71940773494407	-2
LRELLSAAITM	V1L	C5L	-0.924880518026338	-1.4956761226607	-2
LRELMSAAITM	V1L	C5M	-0.199635730949402	-0.488641005589263	-2
LRELRSAAITM	V1L	C5R	-3.847573440404	-3.87763423476995	0
LRELSSAAITM	V1L	C5S	-1.69938146313126	-2.25206086517266	-2
LRELTSAAITM	V1L	C5T	-2.13810350500647	-2.75873506504699	-2
LRELVSAAITM	V1L	C5V	-1.53621865501409	-2.5107013570201	-2
LRELWSAAITM	V1L	C5W	-3.85415206081447	-3.88376314544683	0
LRELYSAAITM	V1L	C5Y	-3.85300739201616	-3.88427787524547	0
LREMCSAAITM	V1L	L4M	0.00330330972228277	-0.00856958233414051	-1
LRERCSAAITM	V1L	L4R	-3.84426564330675	-3.88331019460947	0
LRESCSAAITM	V1L	L4S	-1.76339806281324	-2.1284992376301	-2
LREVCSAAITM	V1L	L4V	-0.957862680417309	-1.43589688355502	-2
LREWCSAAITM	V1L	L4W	-3.85470968877321	-3.86879235274116	0
LRFLCSAAITM	V1L	E3F	-2.95855240898924	-3.75692469071123	-2
LRGLCSAAITM	V1L	E3G	0.0580004848941482	-0.109356919385313	-3
LRHLCSAAITM	V1L	E3H	0.0334252658656515	-0.236859059538886	-3
LRKLCSAAITM	V1L	E3K	-0.418996970492719	-1.28642599978285	-2
LRNLCSAAITM	V1L	E3N	-0.0475112816934402	-0.439080433590585	-2
LRPLCSAAITM	V1L	E3P	-3.69120443145082	-3.66706404122645	1
LRQLCSAAITM	V1L	E3Q	0.11573511515668	-0.429364586314935	-3
LRRLCSAAITM	V1L	E3R	-0.68275232743535	-1.79636434317443	-2
LRSLCSAAITM	V1L	E3S	0.00738842653230209	-0.307202484190211	-2
LRTLCSAAITM	V1L	E3T	-1.58968573956355	-1.38397681765562	1
LRVLCSAAITM	V1L	E3V	-3.77193087746515	-3.88427787524547	0
LRYLCSAAITM	V1L	E3Y	-2.4575818790195	-3.10417996709933	-2
LSELCSAAITM	V1L	R2S	0.0142681780662905	0.0967778155856855	2
LTELCSAAITM	V1L	R2T	0.0430544914043218	-0.0827004960600952	-3
LVELCSAAITM	V1L	R2V	0.0376421614023141	-0.0741459792185903	-3
LWELCSAAITM	V1L	R2W	0.0488209349096249	0.141999703287754	1
LYELCSAAITM	V1L	R2Y	0.0678310679524063	0.117335762857789	1
MAELCSAAITM	V1M	R2A	-0.0322373602897654	-0.200669224095061	-2
MGELCSAAITM	V1M	R2G	0.0101393330792363	-0.0167882496137977	-1
MLELCSAAITM	V1M	R2L	0.0569016070311168	-0.0676831762268146	-3
MREGCSAAITM	V1M	L4G	-2.05449075223982	-3.10078557783619	-2
MRELCAAAITM	V1M	S6A	0.0236846695554438	0.00227437443551537	-1
MRELCEAAITM	V1M	S6E	0.0609922921599688	-0.0707283165232973	-3
MRELCGAAITM	V1M	S6G	0.00766046918668595	0.0553236090797418	2
MRELCLAAITM	V1M	S6L	0.0590199159227005	0.0233044973594487	-3
MRELCMAAITM	V1M	S6M	0.0815117477458491	-0.0414860898861225	-3
MRELCNAAITM	V1M	S6N	0.0300987442465348	0.225323483422065	2
MRELCPAAITM	V1M	S6P	-1.63847654204986	-3.06094835072173	-2
MRELCQAAITM	V1M	S6Q	0.00804411504644786	0.240480683969648	2
MRELCRAAITM	V1M	S6R	-0.0125111102919999	-0.0427748838601616	-1
MRELCSAACTM	V1M	I9C	-0.0822014081471494	-0.568923862239838	-2
MRELCSAAGTM	V1M	I9G	-3.25901645474839	-3.8817064928525	-2
MRELCSAAIAM	V1M	T10A	-0.00136362575806448	-0.121179963115144	-2
MRELCSAAICM	V1M	T10C	0.0750371627248749	-0.209162369697077	-3
MRELCSAAIDM	V1M	T10D	-0.0728207772344427	-0.669169389221892	-2
MRELCSAAIEM	V1M	T10E	0.0134344600950751	-0.117691786462869	-2
MRELCSAAIFM	V1M	T10F	-1.95228817011943	-3.56552954257599	-2
MRELCSAAIGM	V1M	T10G	0.00278603021390156	0.0758712285220682	2
MRELCSAAIIM	V1M	T10I	-0.0830856394275354	-0.226264295318805	-2
MRELCSAAIKM	V1M	T10K	-0.156270839524848	-0.197727365775142	-2
MRELCSAAILM	V1M	T10L	-0.0343081007166726	-0.554780139789695	-2
MRELCSAAIMM	V1M	T10M	-0.0375387870879429	0.00232435912379758	1
MRELCSAAINM	V1M	T10N	-0.158836350314892	-0.352878626200932	-2
MRELCSAAIPM	V1M	T10P	-1.76683717175844	-3.41293107087117	-2
MRELCSAAIQM	V1M	T10Q	-0.00433681400732366	-0.105272114911763	-2
MRELCSAAIRM	V1M	T10R	-0.167732317350715	-0.275530799588883	-2
MRELCSAAISM	V1M	T10S	-0.0167926660610753	-0.0357909557676535	-1
MRELCSAAITE	V1M	M11E	-0.000839499871660543	0.0687363075901626	2
MRELCSAAITF	V1M	M11F	-0.0493031907688239	-0.256859188006343	-2
MRELCSAAITG	V1M	M11G	-0.191205674304845	-0.709522665915274	-2
MRELCSAAITK	V1M	M11K	-0.0856112397652984	-0.0781519980589769	1
MRELCSAAITL	V1M	M11L	0.0649572719492157	-0.0184946337791718	-3
MRELCSAAITR	V1M	M11R	-0.054639917753879	-0.0265042137271836	1
MRELCSAAITW	V1M	M11W	-0.022445715104741	-0.0442267163706482	-1
MRELCSAAIVM	V1M	T10V	-0.0704923045353141	0.00350381147641787	1
MRELCSAAIWM	V1M	T10W	-1.53028794471317	-2.10670904006923	-2
MRELCSAAIYM	V1M	T10Y	-1.23531176219598	-3.58341103347786	-2
MRELCSAAKTM	V1M	I9K	-3.84314643099352	-3.88214274276318	0
MRELCSAALTM	V1M	I9L	-0.00846604773320259	-0.121856182732585	-2
MRELCSAARTM	V1M	I9R	-3.84927646166942	-3.88427787524547	0
MRELCSAASTM	V1M	I9S	-1.47682575820132	-3.07219847971057	-2
MRELCSAAVTM	V1M	I9V	0.0240293665388265	0.0599805535956053	2
MRELCSAEITM	V1M	A8E	-3.70747798731624	-3.88427787524547	-2
MRELCSAGITM	V1M	A8G	-0.0162082922275699	-1.04331912703236	-2
MRELCSAIITM	V1M	A8I	-0.765120103334187	-2.58501887842188	-2
MRELCSAKITM	V1M	A8K	-3.85106108299225	-3.88331839192894	0
MRELCSALITM	V1M	A8L	-1.52750286466524	-2.6644279905405	-2
MRELCSANITM	V1M	A8N	-1.24421512171682	-2.04876796069177	-2
MRELCSAPITM	V1M	A8P	-3.85025738730542	-3.88303386152168	0
MRELCSARITM	V1M	A8R	-3.8467857026515	-3.88358743588666	0
MRELCSASITM	V1M	A8S	0.0641126939708889	-0.384041245321148	-3
MRELCSAVITM	V1M	A8V	0.000550017331729435	-0.386669963460383	-2
MRELCSAWITM	V1M	A8W	-3.84688525275111	-3.88427787524547	0
MRELCSCAITM	V1M	A7C	-0.0257150537869077	-1.31460414746989	-2
MRELCSFAITM	V1M	A7F	-1.79258081509055	-2.68229155153032	-2
MRELCSGAITM	V1M	A7G	-0.323730107253503	-0.990781773842444	-2
MRELCSLAITM	V1M	A7L	-1.52155419992116	-2.95299651509396	-2
MRELCSNAITM	V1M	A7N	-0.878512376501372	-2.17057047426463	-2
MRELCSSAITM	V1M	A7S	0.00783765611463982	-0.418547754395539	-2
MRELCSVAITM	V1M	A7V	-0.284653024795999	-1.50783123846309	-2
MRELCSWAITM	V1M	A7W	-2.48439405584984	-3.11120207635456	-2
MRELCSYAITM	V1M	A7Y	-1.35619012330091	-2.87771759300373	-2
MRELCTAAITM	V1M	S6T	0.0903439907892007	-0.0153860634697143	-3
MRELCVAAITM	V1M	S6V	0.0760402616411371	-0.045326999467624	-3
MRELCWAAITM	V1M	S6W	0.0537638328410877	0.0320655214452827	-2
MRELCYAAITM	V1M	S6Y	0.0632198050181199	-0.0170322542119132	-3
MRELFSAAITM	V1M	C5F	-3.11564493471901	-3.75416706815108	-2
MRELLSAAITM	V1M	C5L	-0.921509254124569	-1.39007987069089	-2
MRELTSAAITM	V1M	C5T	-2.1347322411047	-3.03706647245067	-2
MRELWSAAITM	V1M	C5W	-3.8507807969127	-3.88427787524547	0
MRERCSAAITM	V1M	L4R	-3.84089437940499	-3.88427787524547	0
MREVCSAAITM	V1M	L4V	-0.95449141651554	-1.52949680836946	-2
MREWCSAAITM	V1M	L4W	-3.85133842487145	-3.88345441621352	0
MRNLCSAAITM	V1M	E3N	-0.0441400177916713	-0.277153620727918	-2
MRRLCSAAITM	V1M	E3R	-0.679381063533581	-1.91808734188548	-2
MWELCSAAITM	V1M	R2W	0.0521921988113938	-0.0688558988438341	-3
NEELCSAAITM	V1N	R2E	-1.30522459107963	-0.948923334102322	1
NHELCSAAITM	V1N	R2H	-1.29307751680475	-1.49317561027311	-2
NKELCSAAITM	V1N	R2K	-1.29927980968563	-1.1849670535413	1
NLELCSAAITM	V1N	R2L	-1.30324707636176	-1.49543653021868	-2
NMELCSAAITM	V1N	R2M	-1.3090067835451	-1.50351309355513	-2
NNELCSAAITM	V1N	R2N	-1.35139685249875	-1.76051199409773	-1
NPELCSAAITM	V1N	R2P	-1.91381433470535	-3.88203270308016	-1
NREECSAAITM	V1N	L4E	-4.85191015241458	-3.88427787524547	0
NREKCSAAITM	V1N	L4K	-4.92594680073851	-3.75882108311252	0
NRELASAAITM	V1N	C5A	-1.77826516183047	-3.71176270484388	-1
NRELCCAAITM	V1N	S6C	-2.21574773526085	-2.8868913742213	-1
NRELCEAAITM	V1N	S6E	-1.29915639123291	-0.493029182279934	1
NRELCFAAITM	V1N	S6F	-1.30911522379325	-3.215971337134	-2
NRELCGAAITM	V1N	S6G	-1.35248821420619	-1.51602674442731	-1
NRELCHAAITM	V1N	S6H	-1.35198477827264	-1.00551828726538	2
NRELCLAAITM	V1N	S6L	-1.30112876747018	-2.21358793772233	-2
NRELCNAAITM	V1N	S6N	-1.33004993914634	-1.39245044368035	-1
NRELCQAAITM	V1N	S6Q	-1.35210456834643	-1.26137224815571	2
NRELCRAAITM	V1N	S6R	-1.37265979368488	-1.49363577504529	-1
NRELCSAADTM	V1N	I9D	-5.20737224403371	-3.8836117974003	0
NRELCSAAETM	V1N	I9E	-4.85595579855695	-3.88128131510238	0
NRELCSAAGTM	V1N	I9G	-4.61916513814127	-3.88388871157413	0
NRELCSAAIAM	V1N	T10A	-1.36151230915094	-1.85793098111055	-1
NRELCSAAIEM	V1N	T10E	-1.3467142232978	-2.21427296592938	-1
NRELCSAAIFM	V1N	T10F	-3.31243685351231	-3.88328474014215	-1
NRELCSAAIGM	V1N	T10G	-1.35736265317898	-1.54580754045098	-1
NRELCSAAIIM	V1N	T10I	-1.44323432282041	-2.98205819729341	-1
NRELCSAAILM	V1N	T10L	-1.39445678410955	-3.3878696789177	-1
NRELCSAAIMM	V1N	T10M	-1.39768747048082	-2.46923617108435	-1
NRELCSAAIPM	V1N	T10P	-3.12698585515131	-3.88306589586274	-1
NRELCSAAIQM	V1N	T10Q	-1.3644854974002	-1.42793879774646	-1
NRELCSAAIRM	V1N	T10R	-1.52788100074359	-2.88865096740521	-1
NRELCSAAISM	V1N	T10S	-1.37694134945395	-1.34373628872629	1
NRELCSAAITG	V1N	M11G	-1.55135435769772	-3.42106989253496	-1
NRELCSAAITK	V1N	M11K	-1.44575992315818	-2.2129554673642	-1
NRELCSAAITL	V1N	M11L	-1.29519141144366	-1.72941887794725	-2
NRELCSAAITR	V1N	M11R	-1.41478860114676	-1.70268379908425	-1
NRELCSAAITW	V1N	M11W	-1.38259439849762	-1.42372044618236	-1
NRELCSAAIVM	V1N	T10V	-1.43064098792819	-2.50469824886981	-1
NRELCSAAKTM	V1N	I9K	-5.2032951143864	-3.88308455895152	0
NRELCSAAQTM	V1N	I9Q	-3.30487655944607	-3.88427787524547	-1
NRELCSAARTM	V1N	I9R	-5.2094251450623	-3.88427787524547	0
NRELCSAASTM	V1N	I9S	-2.8369744415942	-3.88427787524547	-1
NRELCSACITM	V1N	A8C	-1.37406489303649	-3.11113158819132	-1
NRELCSADITM	V1N	A8D	-5.10008628178264	-3.88385999613188	0
NRELCSAEITM	V1N	A8E	-5.06762667070912	-3.88380603095401	0
NRELCSAFITM	V1N	A8F	-5.20843074368057	-3.88427787524547	0
NRELCSAGITM	V1N	A8G	-1.37635697562045	-3.40183070300106	-1
NRELCSAHITM	V1N	A8H	-5.20752190647883	-3.88359490462731	0
NRELCSAIITM	V1N	A8I	-2.12526878672707	-3.88376547403129	-1
NRELCSAKITM	V1N	A8K	-5.21120976638513	-3.88368139070244	0
NRELCSALITM	V1N	A8L	-2.88765154805812	-3.88412079085255	-1
NRELCSANITM	V1N	A8N	-2.6043638051097	-3.86062350903669	-1
NRELCSAPITM	V1N	A8P	-5.2104060706983	-3.88370793331418	0
NRELCSAQITM	V1N	A8Q	-3.06735758194493	-3.88383137477894	-1
NRELCSARITM	V1N	A8R	-5.20693438604437	-3.88361901179121	0
NRELCSASITM	V1N	A8S	-1.29603598942199	-2.10470923808187	-2
NRELCSATITM	V1N	A8T	-1.25521084233968	-2.37491768852404	-2
NRELCSAVITM	V1N	A8V	-1.35959866606115	-3.31680127505127	-1
NRELCSAYITM	V1N	A8Y	-5.2112891138195	-3.8840563628129	0
NRELCSCAITM	V1N	A7C	-1.38586373717979	-3.36202420849726	-1
NRELCSDAITM	V1N	A7D	-3.04483788206062	-3.88189181828783	-1
NRELCSEAITM	V1N	A7E	-2.4161809383451	-3.8820590917374	-1
NRELCSFAITM	V1N	A7F	-3.15272949848342	-3.88363343040789	-1
NRELCSHAITM	V1N	A7H	-2.697075329457	-3.88427787524547	-1
NRELCSIAITM	V1N	A7I	-2.66522899363067	-3.8835230156637	-1
NRELCSKAITM	V1N	A7K	-3.29133816818906	-3.88427787524547	-1
NRELCSLAITM	V1N	A7L	-2.88170288331403	-3.88427787524547	-1
NRELCSNAITM	V1N	A7N	-2.23866105989425	-3.88391548189254	-1
NRELCSPAITM	V1N	A7P	-5.20306622676495	-3.88427787524547	0
NRELCSQAITM	V1N	A7Q	-2.86795785139625	-3.88427787524547	-1
NRELCSRAITM	V1N	A7R	-4.31526876321914	-3.8829112501904	0
NRELCSSAITM	V1N	A7S	-1.35231102727824	-2.37517944053666	-1
NRELCSTAITM	V1N	A7T	-1.73704437990711	-3.87929156265825	-1
NRELCSYAITM	V1N	A7Y	-2.71633880669378	-3.87714391017432	-1
NRELCTAAITM	V1N	S6T	-1.26980469260368	-1.79711255134035	-2
NRELCYAAITM	V1N	S6Y	-1.29692887837476	-2.70026710754967	-2
NRELGSAAITM	V1N	C5G	-2.72663357854126	-3.88427787524547	-1
NRELKSAAITM	V1N	C5K	-5.21148096189737	-3.88427787524547	0
NRELNSAAITM	V1N	C5N	-4.28615649713824	-3.88122065380738	0
NRELPSAAITM	V1N	C5P	-5.20706189257777	-3.88427787524547	0
NRELRSAAITM	V1N	C5R	-5.2043508598951	-3.8830735436325	0
NRELSSAAITM	V1N	C5S	-3.05615888262236	-3.88427787524547	-1
NRELTSAAITM	V1N	C5T	-3.49488092449758	-3.88427787524547	-1
NRELVSAAITM	V1N	C5V	-2.8929960745052	-3.88144966683856	-1
NREMCSAAITM	V1N	L4M	-1.35347410976883	-3.8740875150258	-1
NREQCSAAITM	V1N	L4Q	-3.2863020781659	-3.88427787524547	-1
NRERCSAAITM	V1N	L4R	-5.20104306279786	-3.88427787524547	0
NREWCSAAITM	V1N	L4W	-5.21148710826432	-3.88199404005691	0
NRFLCSAAITM	V1N	E3F	-4.31532982848035	-3.88427787524547	0
NRKLCSAAITM	V1N	E3K	-1.77577438998383	-3.72071570651515	-1
NRMLCSAAITM	V1N	E3M	-2.37808500966954	-3.14307203451598	-1
NRNLCSAAITM	V1N	E3N	-1.40428870118455	-3.45178465336383	-1
NRQLCSAAITM	V1N	E3Q	-1.24104230433443	-1.94932646673144	-2
NRSLCSAAITM	V1N	E3S	-1.34938899295881	-2.90441367990749	-1
NRTLCSAAITM	V1N	E3T	-2.94646315905466	-3.53116717665289	-1
NRYLCSAAITM	V1N	E3Y	-3.81435929851061	-3.88427787524547	0
NSELCSAAITM	V1N	R2S	-1.34250924142482	-1.04562537258525	2
NTELCSAAITM	V1N	R2T	-1.31372292808679	-1.28058194873087	1
PAELCSAAITM	V1P	R2A	-1.15240007114826	-0.52933839284076	2
PFELCSAAITM	V1P	R2F	-1.0714268786888	-0.98947409100948	1
PGELCSAAITM	V1P	R2G	-1.11002337777926	-0.467009132082324	2
PHELCSAAITM	V1P	R2H	-1.05309154427037	-1.19259784182369	-2
PIELCSAAITM	V1P	R2I	-1.19058950563766	-1.42702904751989	-1
PLELCSAAITM	V1P	R2L	-1.06326110382738	-1.16959941207999	-2
PNELCSAAITM	V1P	R2N	-1.11141087996437	-3.88427787524547	-1
PPELCSAAITM	V1P	R2P	-1.67382836217097	-1.79783727668912	-1
PRALCSAAITM	V1P	E3A	-1.04890502264771	-2.03223299977303	-2
PRDLCSAAITM	V1P	E3D	-0.877168678010438	-1.3591868510992	-2
PRELASAAITM	V1P	C5A	-1.53827918929609	-3.8144688455715	-1
PRELCAAAITM	V1P	S6A	-1.09647804130305	-1.01411592923777	2
PRELCCAAITM	V1P	S6C	-1.97576176272647	-2.2263599747984	-1
PRELCEAAITM	V1P	S6E	-1.05917041869853	-0.672988055657866	1
PRELCFAAITM	V1P	S6F	-1.06912925125887	-1.99001941093196	-2
PRELCGAAITM	V1P	S6G	-1.11250224167181	-1.31622661113405	-1
PRELCHAAITM	V1P	S6H	-1.11199880573826	-0.456255391448121	2
PRELCIAAITM	V1P	S6I	-1.10307570801671	-2.36332485033752	-1
PRELCKAAITM	V1P	S6K	-1.12525385389019	-1.13077279273991	-1
PRELCLAAITM	V1P	S6L	-1.0611427949358	-1.90267681922147	-2
PRELCPAAITM	V1P	S6P	-2.75863925290836	-3.87669620933008	-1
PRELCQAAITM	V1P	S6Q	-1.11211859581205	-0.832272558697014	2
PRELCRAAITM	V1P	S6R	-1.1326738211505	-1.35297613510604	-1
PRELCSAAGTM	V1P	I9G	-4.37917916560689	-3.88282665465768	0
PRELCSAAHTM	V1P	I9H	-2.65299129155109	-3.88123635100432	-1
PRELCSAAIAM	V1P	T10A	-1.12152633661656	-1.53442685405748	-1
PRELCSAAICM	V1P	T10C	-1.04512554813362	-2.52805081700208	-2
PRELCSAAIDM	V1P	T10D	-1.19298348809294	-3.51876300062025	-1
PRELCSAAIEM	V1P	T10E	-1.10672825076342	-1.04289996839638	2
PRELCSAAIFM	V1P	T10F	-3.07245088097793	-3.88333437686741	-1
PRELCSAAIGM	V1P	T10G	-1.1173766806446	-1.40538007265656	-1
PRELCSAAIHM	V1P	T10H	-1.40511735750555	-3.68447084604434	-1
PRELCSAAIIM	V1P	T10I	-1.20324835028603	-2.39022795121759	-1
PRELCSAAIKM	V1P	T10K	-1.27643355038335	-2.98448126616386	-1
PRELCSAAILM	V1P	T10L	-1.15447081157517	-3.1830254684768	-1
PRELCSAAIMM	V1P	T10M	-1.15770149794644	-2.53147838483893	-1
PRELCSAAIPM	V1P	T10P	-2.88699988261693	-3.8725997447028	-1
PRELCSAAIQM	V1P	T10Q	-1.12449952486582	-1.71213288354388	-1
PRELCSAAIRM	V1P	T10R	-1.28789502820921	-3.02957057525045	-1
PRELCSAAISM	V1P	T10S	-1.13695537691957	-1.43090465189807	-1
PRELCSAAITA	V1P	M11A	-1.15565565648751	-1.66852548136115	-1
PRELCSAAITN	V1P	M11N	-1.21047990499158	-1.71614178937906	-1
PRELCSAAITP	V1P	M11P	-4.22256356146321	-3.88364879178064	0
PRELCSAAITT	V1P	M11T	-1.08182614937262	-1.54999621419971	-2
PRELCSAAITV	V1P	M11V	-1.10623613382817	-1.81762423911936	-1
PRELCSAAITW	V1P	M11W	-1.14260842596324	-1.33420935739164	-1
PRELCSAAIVM	V1P	T10V	-1.19065501539381	-2.23476544791403	-1
PRELCSAAIWM	V1P	T10W	-2.65045065557166	-3.88427787524547	-1
PRELCSAAIYM	V1P	T10Y	-2.35547447305448	-3.88427787524547	-1
PRELCSAAKTM	V1P	I9K	-4.96330914185202	-3.88427787524547	0
PRELCSAALTM	V1P	I9L	-1.1286287585917	-1.51789962932417	-1
PRELCSACITM	V1P	A8C	-1.13407892050211	-2.95784582545867	-1
PRELCSADITM	V1P	A8D	-4.86010030924826	-3.88423981412624	0
PRELCSAEITM	V1P	A8E	-4.82764069817474	-3.87969505881386	0
PRELCSAFITM	V1P	A8F	-4.96844477114619	-3.64254619057618	2
PRELCSAGITM	V1P	A8G	-1.13637100308607	-3.00260716097762	-1
PRELCSAHITM	V1P	A8H	-4.96753593394445	-3.88364818571201	0
PRELCSAKITM	V1P	A8K	-4.97122379385075	-3.88380992971443	0
PRELCSALITM	V1P	A8L	-2.64766557552374	-3.88365438889606	-1
PRELCSAMITM	V1P	A8M	-1.39231802734713	-3.26716317634712	-1
PRELCSANITM	V1P	A8N	-2.36437783257532	-3.88372683485963	-1
PRELCSAPITM	V1P	A8P	-4.97042009816392	-3.88365218784816	0
PRELCSAQITM	V1P	A8Q	-2.82737160941055	-3.85590383030619	-1
PRELCSARITM	V1P	A8R	-4.96694841350999	-3.87267758269165	0
PRELCSASITM	V1P	A8S	-1.05605001688761	-1.77572729784235	-2
PRELCSATITM	V1P	A8T	-1.0152248698053	-1.89043211208714	-2
PRELCSAVITM	V1P	A8V	-1.11961269352677	-3.1206422263419	-1
PRELCSAWITM	V1P	A8W	-4.96704796360961	-3.88427787524547	0
PRELCSAYITM	V1P	A8Y	-4.97130314128512	-3.88427787524547	0
PRELCSCAITM	V1P	A7C	-1.14587776464541	-3.00019147692842	-1
PRELCSDAITM	V1P	A7D	-2.80485190952624	-3.88290328347902	-1
PRELCSEAITM	V1P	A7E	-2.17619496581072	-3.88427787524547	-1
PRELCSFAITM	V1P	A7F	-2.91274352594904	-3.88376527039616	-1
PRELCSGAITM	V1P	A7G	-1.443892818112	-3.32402962332961	-1
PRELCSHAITM	V1P	A7H	-2.45708935692262	-3.88374776998294	-1
PRELCSIAITM	V1P	A7I	-2.42524302109629	-3.8837222922546	-1
PRELCSLAITM	V1P	A7L	-2.64171691077965	-3.88247231924516	-1
PRELCSMAITM	V1P	A7M	-2.60809709452223	-3.88427787524547	-1
PRELCSNAITM	V1P	A7N	-1.99867508735987	-3.88427787524547	-1
PRELCSPAITM	V1P	A7P	-4.96308025423057	-3.87972670698115	0
PRELCSQAITM	V1P	A7Q	-2.62797187886187	-3.88281465430628	-1
PRELCSRAITM	V1P	A7R	-4.07528279068476	-3.88088925599749	0
PRELCSSAITM	V1P	A7S	-1.11232505474386	-1.99709514453623	-1
PRELCSTAITM	V1P	A7T	-1.49705840737273	-3.88140561077622	-1
PRELCSVAITM	V1P	A7V	-1.4048157356545	-3.54279006777309	-1
PRELCSYAITM	V1P	A7Y	-2.4763528341594	-3.88284501327245	-1
PRELCTAAITM	V1P	S6T	-1.0298187200693	-1.49696236041053	-2
PRELCVAAITM	V1P	S6V	-1.04412244921736	-2.10312493073072	-2
PRELCWAAITM	V1P	S6W	-1.06639887801741	-1.46046087217536	-2
PRELCYAAITM	V1P	S6Y	-1.05694290584038	-1.74412289372324	-2
PRELESAAITM	V1P	C5E	-4.4606905922039	-3.88196861883697	0
PRELGSAAITM	V1P	C5G	-2.48664760600688	-3.88355895031618	-1
PRELQSAAITM	V1P	C5Q	-3.63625705898551	-3.88427787524547	-1
PRELRSAAITM	V1P	C5R	-4.96436488736072	-3.88427787524547	0
PRELWSAAITM	V1P	C5W	-4.9709435077712	-3.88427787524547	0
PRERCSAAITM	V1P	L4R	-4.96105709026348	-3.88427787524547	0
PRGLCSAAITM	V1P	E3G	-1.05879096206258	-2.02524717261837	-2
PRHLCSAAITM	V1P	E3H	-1.08336618109108	-2.91708784746297	-2
PRILCSAAITM	V1P	E3I	-4.92010315222281	-3.88336480041934	0
PRKLCSAAITM	V1P	E3K	-1.53578841744945	-2.99439886259892	-1
PRLLCSAAITM	V1P	E3L	-4.16954199297696	-3.5315199933447	1
PRNLCSAAITM	V1P	E3N	-1.16430272865017	-2.75510605620854	-1
PRPLCSAAITM	V1P	E3P	-4.80799587840755	-3.88371168491341	0
PRQLCSAAITM	V1P	E3Q	-1.00105633180005	-1.48818593518417	-2
PRRLCSAAITM	V1P	E3R	-1.79954377439208	-3.5891735557388	-1
PRSLCSAAITM	V1P	E3S	-1.10940302042443	-1.90114113175126	-1
PRTLCSAAITM	V1P	E3T	-2.70647718652028	-2.01866790157999	1
PRVLCSAAITM	V1P	E3V	-4.88872232442188	-3.88427787524547	0
PRYLCSAAITM	V1P	E3Y	-3.57437332597623	-3.86710281423635	-1
PSELCSAAITM	V1P	R2S	-1.10252326889044	-0.834332662557805	2
PTELCSAAITM	V1P	R2T	-1.07373695555241	-1.4705909656923	-2
QAELCSAAITM	V1Q	R2A	-1.68871827351449	-1.26364455355444	2
QEELCSAAITM	V1Q	R2E	-1.60155682091148	-1.06786431091369	1
QGELCSAAITM	V1Q	R2G	-1.64634158014549	-0.709775314906859	2
QNELCSAAITM	V1Q	R2N	-1.6477290823306	-1.60136430135725	2
QPELCSAAITM	V1Q	R2P	-2.2101465645372	-3.58835743493051	-1
QRALCSAAITM	V1Q	E3A	-1.58522322501394	-3.08496279671697	-2
QRCLCSAAITM	V1Q	E3C	-4.9118265764491	-3.59372585863689	1
QREKCSAAITM	V1Q	L4K	-5.22227903057036	-3.88350799007838	0
QRELASAAITM	V1Q	C5A	-2.07459739166232	-3.78148198097143	-1
QRELCAAAITM	V1Q	S6A	-1.63279624366928	-1.63474337827417	-1
QRELCDAAITM	V1Q	S6D	-1.55929084861923	-0.776278177774102	1
QRELCGAAITM	V1Q	S6G	-1.64882044403804	-1.82945825752389	-1
QRELCHAAITM	V1Q	S6H	-1.64831700810449	-1.08038230611511	2
QRELCLAAITM	V1Q	S6L	-1.59746099730202	-2.40286888545576	-2
QRELCMAAITM	V1Q	S6M	-1.57496916547888	-2.0455654383531	-2
QRELCPAAITM	V1Q	S6P	-3.29495745527458	-3.88427787524547	-1
QRELCQAAITM	V1Q	S6Q	-1.64843679817828	-1.15906529608951	2
QRELCRAAITM	V1Q	S6R	-1.66899202351673	-1.60245013747411	2
QRELCSAAATM	V1Q	I9A	-2.78708985090039	-3.88427787524547	-1
QRELCSAAETM	V1Q	I9E	-5.1522880283888	-3.88378658808893	0
QRELCSAAGTM	V1Q	I9G	-4.91549736797312	-3.88396956204097	0
QRELCSAAIAM	V1Q	T10A	-1.65784453898279	-2.65161241357403	-1
QRELCSAAICM	V1Q	T10C	-1.58144375049985	-2.9832858656879	-2
QRELCSAAIDM	V1Q	T10D	-1.72930169045917	-3.7783732405506	-1
QRELCSAAIFM	V1Q	T10F	-3.60876908334416	-3.88427787524547	-1
QRELCSAAIGM	V1Q	T10G	-1.65369488301082	-1.48212438207171	2
QRELCSAAIKM	V1Q	T10K	-1.81275175274957	-3.24602429908135	-1
QRELCSAAILM	V1Q	T10L	-1.6907890139414	-3.6511587509492	-1
QRELCSAAIMM	V1Q	T10M	-1.69401970031267	-2.65402349492245	-1
QRELCSAAIPM	V1Q	T10P	-3.42331808498316	-3.88427787524547	-1
QRELCSAAIRM	V1Q	T10R	-1.82421323057544	-3.31593687232837	-1
QRELCSAAISM	V1Q	T10S	-1.6732735792858	-1.49348329675989	2
QRELCSAAITA	V1Q	M11A	-1.69197385885373	-2.00524386676007	-1
QRELCSAAITE	V1Q	M11E	-1.65732041309639	-1.21265294027649	2
QRELCSAAITG	V1Q	M11G	-1.84768658752957	-3.66526051864947	-1
QRELCSAAITK	V1Q	M11K	-1.74209215299002	-2.30636793991922	-1
QRELCSAAITQ	V1Q	M11Q	-1.68403137447776	-1.63157024765862	1
QRELCSAAITR	V1Q	M11R	-1.7111208309786	-1.73525647214557	-1
QRELCSAAITT	V1Q	M11T	-1.61814435173885	-1.95644864849569	-2
QRELCSAAIVM	V1Q	T10V	-1.72697321776004	-2.91329988082076	-1
QRELCSAAIWM	V1Q	T10W	-3.18676885793789	-3.88220145556562	-1
QRELCSAAKTM	V1Q	I9K	-5.49962734421825	-3.8833357005357	0
QRELCSAARTM	V1Q	I9R	-5.50575737489415	-3.85377639499949	0
QRELCSAAVTM	V1Q	I9V	-1.6324515466859	-3.88356541029129	-1
QRELCSAAWTM	V1Q	I9W	-5.4910176461818	-3.88427787524547	0
QRELCSADITM	V1Q	A8D	-5.39641851161448	-3.88427787524547	0
QRELCSAGITM	V1Q	A8G	-1.6726892054523	-3.69856346320722	-1
QRELCSAHITM	V1Q	A8H	-5.50385413631068	-3.88350761543657	0
QRELCSALITM	V1Q	A8L	-3.18398377788996	-3.88328036696353	-1
QRELCSANITM	V1Q	A8N	-2.90069603494155	-3.88363993386468	-1
QRELCSAPITM	V1Q	A8P	-5.50673830053015	-3.88401871525999	0
QRELCSAQITM	V1Q	A8Q	-3.36368981177678	-3.88346329936856	-1
QRELCSARITM	V1Q	A8R	-5.50326661587622	-3.88180843673334	0
QRELCSASITM	V1Q	A8S	-1.59236821925384	-3.02699801893822	-2
QRELCSATITM	V1Q	A8T	-1.55154307217153	-2.52095917474887	-2
QRELCSAVITM	V1Q	A8V	-1.655930895893	-3.58015120507862	-1
QRELCSAWITM	V1Q	A8W	-5.50336616597584	-3.88427787524547	0
QRELCSAYITM	V1Q	A8Y	-5.50762134365134	-3.88427787524547	0
QRELCSCAITM	V1Q	A7C	-1.68219596701163	-3.13520173115952	-1
QRELCSKAITM	V1Q	A7K	-3.58767039802091	-3.8839077852107	-1
QRELCSLAITM	V1Q	A7L	-3.17803511314588	-3.88427787524547	-1
QRELCSNAITM	V1Q	A7N	-2.5349932897261	-3.88231538269938	-1
QRELCSRAITM	V1Q	A7R	-4.61160099305099	-3.88291402655562	0
QRELCSTAITM	V1Q	A7T	-2.03337660973896	-3.88427787524547	-1
QRELCSVAITM	V1Q	A7V	-1.94113393802072	-3.83390747906631	-1
QRELESAAITM	V1Q	C5E	-4.99700879457013	-3.88427787524547	0
QRELGSAAITM	V1Q	C5G	-3.02296580837311	-3.88427787524547	-1
QRELKSAAITM	V1Q	C5K	-5.50781319172922	-3.88427787524547	0
QRELLSAAITM	V1Q	C5L	-2.57799016734929	-3.02842925404013	-1
QRELPSAAITM	V1Q	C5P	-5.50339412240962	-3.88427787524547	0
QRELRSAAITM	V1Q	C5R	-5.50068308972695	-3.85758134158465	0
QRELSSAAITM	V1Q	C5S	-3.35249111245421	-3.88427787524547	-1
QRELTSAAITM	V1Q	C5T	-3.79121315432942	-3.88346077407707	0
QRERCSAAITM	V1Q	L4R	-5.49737529262971	-3.88427787524547	0
QRETCSAAITM	V1Q	L4T	-2.91838511734542	-3.88427787524547	-1
QREWCSAAITM	V1Q	L4W	-5.50781933809617	-3.88427787524547	0
QRGLCSAAITM	V1Q	E3G	-1.59510916442881	-3.05552832481545	-2
QRKLCSAAITM	V1Q	E3K	-2.07210661981568	-3.88427787524547	-1
QRLLCSAAITM	V1Q	E3L	-4.70586019534318	-3.88427787524547	0
QRMLCSAAITM	V1Q	E3M	-2.67441723950139	-3.88427787524547	-1
QRNLCSAAITM	V1Q	E3N	-1.7006209310164	-3.45355786217558	-1
QRPLCSAAITM	V1Q	E3P	-5.34431408077378	-3.88427787524547	0
QRRLCSAAITM	V1Q	E3R	-2.33586197675831	-3.88164676079627	-1
QRVLCSAAITM	V1Q	E3V	-5.42504052678811	-3.88321979808089	0
QRWLCSAAITM	V1Q	E3W	-5.40669212950148	-3.88427787524547	0
QWELCSAAITM	V1Q	R2W	-1.60428871441333	-1.46802437156036	1
RAELCSAAITM	V1R	R2A	-2.64310807917284	-3.25956007425967	-1
RDELCSAAITM	V1R	R2D	-2.63066374259647	-2.95527997438066	-1
REELCSAAITM	V1R	R2E	-2.55594662656983	-1.78068221103376	1
RGELCSAAITM	V1R	R2G	-2.60073138580384	-1.85876071646697	2
RHELCSAAITM	V1R	R2H	-2.54379955229495	-2.98812573283207	-2
RKELCSAAITM	V1R	R2K	-2.55000184517583	-2.01329967844894	1
RLELCSAAITM	V1R	R2L	-2.55396911185196	-2.95749719884902	-2
RNELCSAAITM	V1R	R2N	-2.60211888798895	-3.19757266771178	-1
RPELCSAAITM	V1R	R2P	-3.16453637019555	-3.88312441392847	-1
RQELCSAAITM	V1R	R2Q	-2.52450645414872	-1.99890042475063	1
RRALCSAAITM	V1R	E3A	-2.53961303067229	-3.79646696818723	-2
RREACSAAITM	V1R	L4A	-3.03456998371921	-3.88338674310724	-1
RREECSAAITM	V1R	L4E	-6.10263218790477	-3.88379249029108	0
RREGCSAAITM	V1R	L4G	-4.66536147112289	-3.88404838315281	0
RREKCSAAITM	V1R	L4K	-6.17666883622871	-3.86297181477939	0
RRELASAAITM	V1R	C5A	-3.02898719732067	-3.88199612559515	-1
RRELCAAAITM	V1R	S6A	-2.58718604932763	-2.50824570065854	2
RRELCEAAITM	V1R	S6E	-2.54987842672311	-1.43729280052502	1
RRELCFAAITM	V1R	S6F	-2.55983725928345	-3.8156442911966	-2
RRELCGAAITM	V1R	S6G	-2.60321024969639	-3.11507351375314	-1
RRELCHAAITM	V1R	S6H	-2.60270681376284	-2.13484804179935	2
RRELCKAAITM	V1R	S6K	-2.61596186191477	-2.93819555738321	-1
RRELCLAAITM	V1R	S6L	-2.55185080296038	-3.69727976181428	-2
RRELCMAAITM	V1R	S6M	-2.52935897113723	-3.6524443397087	-2
RRELCNAAITM	V1R	S6N	-2.58077197463654	-1.97051228789603	2
RRELCPAAITM	V1R	S6P	-4.24934726093294	-3.88319374387797	0
RRELCQAAITM	V1R	S6Q	-2.60282660383663	-2.24591528822949	2
RRELCRAAITM	V1R	S6R	-2.62338182917508	-2.92458197274982	-1
RRELCSAAATM	V1R	I9A	-3.74147965655874	-3.88330185601595	-1
RRELCSAACTM	V1R	I9C	-2.69307212703023	-3.88427787524547	-1
RRELCSAAETM	V1R	I9E	-6.10667783404715	-3.87387206568805	0
RRELCSAAFTM	V1R	I9F	-5.18609034753206	-3.88335737996774	0
RRELCSAAGTM	V1R	I9G	-5.86988717363147	-3.88403205401335	0
RRELCSAAIAM	V1R	T10A	-2.61223434464114	-3.5803026938	-1
RRELCSAAICM	V1R	T10C	-2.5358335561582	-3.63169431331325	-2
RRELCSAAIDM	V1R	T10D	-2.68369149611752	-3.88427787524547	-1
RRELCSAAIEM	V1R	T10E	-2.597436258788	-3.10168892557077	-1
RRELCSAAIFM	V1R	T10F	-4.56315888900251	-3.88427787524547	0
RRELCSAAIGM	V1R	T10G	-2.60808468866917	-3.36522482153365	-1
RRELCSAAIHM	V1R	T10H	-2.89582536553013	-3.88427787524547	-1
RRELCSAAIKM	V1R	T10K	-2.76714155840792	-3.88427787524547	-1
RRELCSAAILM	V1R	T10L	-2.64517881959975	-3.88359456877269	-1
RRELCSAAIMM	V1R	T10M	-2.64840950597102	-3.8707254180148	-1
RRELCSAAIPM	V1R	T10P	-4.37770789064151	-3.87789959259726	0
RRELCSAAIQM	V1R	T10Q	-2.6152075328904	-3.29798475868175	-1
RRELCSAAIRM	V1R	T10R	-2.77860303623379	-3.88166312027149	-1
RRELCSAAISM	V1R	T10S	-2.62766338494415	-2.98256319351596	-1
RRELCSAAITA	V1R	M11A	-2.64636366451208	-3.42522607328572	-1
RRELCSAAITD	V1R	M11D	-2.62141593651904	-3.76983448556836	-1
RRELCSAAITE	V1R	M11E	-2.61171021875474	-1.83208714619331	2
RRELCSAAITG	V1R	M11G	-2.80207639318792	-3.88342571562195	-1
RRELCSAAITH	V1R	M11H	-2.77543431346649	-2.91017859105789	-1
RRELCSAAITI	V1R	M11I	-2.53736502849537	-3.60881970147167	-2
RRELCSAAITK	V1R	M11K	-2.69648195864837	-3.74571863009499	-1
RRELCSAAITL	V1R	M11L	-2.54591344693386	-3.56268286926567	-2
RRELCSAAITN	V1R	M11N	-2.70118791301615	-3.71406644918516	-1
RRELCSAAITP	V1R	M11P	-5.71327156948779	-3.78764820849106	0
RRELCSAAITQ	V1R	M11Q	-2.63842118013611	-2.86822380326055	-1
RRELCSAAITR	V1R	M11R	-2.66551063663695	-3.39196139145586	-1
RRELCSAAITS	V1R	M11S	-2.70576480035701	-3.79376841119033	-1
RRELCSAAITT	V1R	M11T	-2.5725341573972	-3.49128176423917	-2
RRELCSAAITV	V1R	M11V	-2.59694414185274	-3.19585959176007	-1
RRELCSAAITW	V1R	M11W	-2.63331643398782	-3.24883556506459	-1
RRELCSAAIVM	V1R	T10V	-2.68136302341839	-3.84686304365512	-1
RRELCSAAIWM	V1R	T10W	-4.14115866359624	-3.88354261624627	0
RRELCSAAIYM	V1R	T10Y	-3.84618248107906	-3.88427787524547	0
RRELCSAAKTM	V1R	I9K	-6.4540171498766	-3.88089770806446	0
RRELCSAALTM	V1R	I9L	-2.61933676661628	-3.35899251455176	-1
RRELCSAAMTM	V1R	I9M	-2.60076551637739	-3.80332289250642	-1
RRELCSAANTM	V1R	I9N	-3.98332945641982	-3.88427787524547	0
RRELCSAAPTM	V1R	I9P	-6.46005033904521	-3.88427787524547	0
RRELCSAAQTM	V1R	I9Q	-4.55559859493627	-3.88395185134238	0
RRELCSAARTM	V1R	I9R	-6.4601471805525	-3.88334106566547	0
RRELCSAASTM	V1R	I9S	-4.0876964770844	-3.88427787524547	0
RRELCSAATTM	V1R	I9T	-2.94796697333842	-3.88427787524547	-1
RRELCSAAVTM	V1R	I9V	-2.58684135234425	-3.52628589714141	-1
RRELCSAAWTM	V1R	I9W	-6.44540745184015	-3.88427787524547	0
RRELCSAAYTM	V1R	I9Y	-6.46136596194037	-3.88427787524547	0
RRELCSADITM	V1R	A8D	-6.35080831727283	-3.8828092432437	0
RRELCSAEITM	V1R	A8E	-6.31834870619932	-3.88427787524547	0
RRELCSAFITM	V1R	A8F	-6.45915277917077	-3.88372005026474	0
RRELCSAGITM	V1R	A8G	-2.62707901111065	-3.61343451043537	-1
RRELCSAHITM	V1R	A8H	-6.45824394196903	-3.87207002807504	0
RRELCSAIITM	V1R	A8I	-3.37599082221726	-3.88192055797516	-1
RRELCSAKITM	V1R	A8K	-6.46193180187533	-3.82915104839268	0
RRELCSALITM	V1R	A8L	-4.13837358354831	-3.8840345805504	0
RRELCSAMITM	V1R	A8M	-2.88302603537171	-3.88427787524547	-1
RRELCSANITM	V1R	A8N	-3.8550858405999	-3.88427787524547	0
RRELCSAPITM	V1R	A8P	-6.4611281061885	-3.87897482865408	0
RRELCSAQITM	V1R	A8Q	-4.31807961743513	-3.88397826953531	0
RRELCSARITM	V1R	A8R	-6.45765642153457	-3.88326497988301	0
RRELCSASITM	V1R	A8S	-2.54675802491219	-3.85839446781204	-2
RRELCSATITM	V1R	A8T	-2.50593287782988	-3.81056097260531	-2
RRELCSAVITM	V1R	A8V	-2.61032070155135	-3.8840763526483	-1
RRELCSAWITM	V1R	A8W	-6.45775597163419	-3.8832230825527	0
RRELCSAYITM	V1R	A8Y	-6.46201114930969	-3.88427787524547	0
RRELCSCAITM	V1R	A7C	-2.63658577266998	-3.88427787524547	-1
RRELCSFAITM	V1R	A7F	-4.40345153397362	-3.8833651961935	0
RRELCSGAITM	V1R	A7G	-2.93460082613658	-3.88333829022594	-1
RRELCSHAITM	V1R	A7H	-3.9477973649472	-3.88389136754312	0
RRELCSIAITM	V1R	A7I	-3.91595102912087	-3.88427787524547	0
RRELCSKAITM	V1R	A7K	-4.54206020367926	-3.88427787524547	0
RRELCSLAITM	V1R	A7L	-4.13242491880423	-3.87911449204836	0
RRELCSNAITM	V1R	A7N	-3.48938309538445	-3.88427787524547	-1
RRELCSPAITM	V1R	A7P	-6.45378826225515	-3.86731739397294	0
RRELCSQAITM	V1R	A7Q	-4.11867988688645	-3.88117882983403	0
RRELCSRAITM	V1R	A7R	-5.56599079870934	-3.88328103091537	0
RRELCSSAITM	V1R	A7S	-2.60303306276844	-3.88154493046503	-1
RRELCSTAITM	V1R	A7T	-2.98776641539731	-3.88427787524547	-1
RRELCSVAITM	V1R	A7V	-2.89552374367907	-3.88427787524547	-1
RRELCSWAITM	V1R	A7W	-5.09526477473292	-3.88427787524547	0
RRELCTAAITM	V1R	S6T	-2.52052672809388	-3.64206398994916	-2
RRELCVAAITM	V1R	S6V	-2.53483045724194	-3.84029331944995	-2
RRELDSAAITM	V1R	C5D	-6.46191453075638	-3.88427787524547	0
RRELESAAITM	V1R	C5E	-5.95139860022848	-3.88427787524547	0
RRELGSAAITM	V1R	C5G	-3.97735561403146	-3.85936690327014	0
RRELISAAITM	V1R	C5I	-3.64375911200314	-3.88427787524547	-1
RRELLSAAITM	V1R	C5L	-3.53237997300765	-3.88427787524547	-1
RRELMSAAITM	V1R	C5M	-2.80713518593071	-3.88137723901907	-1
RRELNSAAITM	V1R	C5N	-5.53687853262844	-3.88368501254352	0
RRELPSAAITM	V1R	C5P	-6.45778392806797	-3.88371309651879	0
RRELQSAAITM	V1R	C5Q	-5.12696506701008	-3.88427787524547	0
RRELRSAAITM	V1R	C5R	-6.4550728953853	-3.88302687711985	0
RRELSSAAITM	V1R	C5S	-4.30688091811256	-3.88427787524547	0
RRELTSAAITM	V1R	C5T	-4.74560295998778	-3.76185231523278	0
RRELVSAAITM	V1R	C5V	-4.1437181099954	-3.88323920371809	0
RRELWSAAITM	V1R	C5W	-6.46165151579578	-3.88427787524547	0
RRENCSAAITM	V1R	L4N	-4.63868056239731	-3.88427787524547	0
RRERCSAAITM	V1R	L4R	-6.45176509828806	-3.88297218765766	0
RRESCSAAITM	V1R	L4S	-4.37089751779455	-3.88427787524547	0
RRETCSAAITM	V1R	L4T	-3.87277492300378	-3.88427787524547	0
RREVCSAAITM	V1R	L4V	-3.56536213539862	-3.88427787524547	-1
RREWCSAAITM	V1R	L4W	-6.46220914375452	-3.84838622719253	0
RRGLCSAAITM	V1R	E3G	-2.54949897008716	-3.85347448633313	-2
RRKLCSAAITM	V1R	E3K	-3.02649642547403	-2.86588540855358	1
RRLLCSAAITM	V1R	E3L	-5.66025000100153	-3.88122065380738	0
RRNLCSAAITM	V1R	E3N	-2.65501073667475	-3.88427787524547	-1
RRQLCSAAITM	V1R	E3Q	-2.49176433982463	-3.51770029660806	-2
RRRLCSAAITM	V1R	E3R	-3.29025178241666	-3.75636044115412	-1
RRVLCSAAITM	V1R	E3V	-6.37943033244646	-3.88427787524547	0
RSELCSAAITM	V1R	R2S	-2.59323127691502	-1.94476124301418	2
RTELCSAAITM	V1R	R2T	-2.56444496357699	-3.034713838859	-2
RVELCSAAITM	V1R	R2V	-2.56985729357899	-3.6686603679824	-2
RWELCSAAITM	V1R	R2W	-2.55867852007168	-2.71856544610442	-2
RYELCSAAITM	V1R	R2Y	-2.5396683870289	-2.89547214082085	-2
SAELCSAAITM	V1S	R2A	-1.70686543609867	-1.31450199971731	2
SEELCSAAITM	V1S	R2E	-1.61970398349566	-1.80799744156661	-2
SFELCSAAITM	V1S	R2F	-1.62589224363921	-1.79604765940087	-2
SGELCSAAITM	V1S	R2G	-1.66448874272967	-1.04022725811251	2
SHELCSAAITM	V1S	R2H	-1.60755690922078	-2.23604030747812	-2
SKELCSAAITM	V1S	R2K	-1.61375920210166	-1.70814707756276	-2
SLELCSAAITM	V1S	R2L	-1.61772646877779	-1.97293600247624	-2
SPELCSAAITM	V1S	R2P	-2.22829372712138	-3.45317734948656	-1
SQELCSAAITM	V1S	R2Q	-1.58826381107455	-1.62368399465682	-1
SRDLCSAAITM	V1S	E3D	-1.43163404296085	-1.73090034216059	-2
SREACSAAITM	V1S	L4A	-2.09832734064504	-3.88427787524547	-1
SREFCSAAITM	V1S	L4F	-3.16075824881489	-3.88210172083457	-1
SREGCSAAITM	V1S	L4G	-3.72911882804872	-3.88427787524547	-1
SREKCSAAITM	V1S	L4K	-5.24042619315454	-3.88427787524547	0
SRELASAAITM	V1S	C5A	-2.0927445542465	-3.8737892899922	-1
SRELCAAAITM	V1S	S6A	-1.65094340625346	-1.63564862176969	2
SRELCCAAITM	V1S	S6C	-2.53022712767688	-3.03661243549198	-1
SRELCDAAITM	V1S	S6D	-1.57743801120341	-1.28813363166374	1
SRELCFAAITM	V1S	S6F	-1.62359461620929	-3.13668140754835	-2
SRELCGAAITM	V1S	S6G	-1.66696760662222	-1.93542478221906	-1
SRELCHAAITM	V1S	S6H	-1.66646417068867	-2.70346188784573	-1
SRELCIAAITM	V1S	S6I	-1.65754107296712	-3.57796916732284	-1
SRELCKAAITM	V1S	S6K	-1.6797192188406	-1.5171752577777	2
SRELCLAAITM	V1S	S6L	-1.61560815988621	-2.94403602626826	-2
SRELCMAAITM	V1S	S6M	-1.59311632806306	-2.26364808742621	-2
SRELCNAAITM	V1S	S6N	-1.64452933156237	-1.35894369228837	2
SRELCPAAITM	V1S	S6P	-3.31310461785877	-3.88354549476251	-1
SRELCQAAITM	V1S	S6Q	-1.66658396076246	-1.58114897643619	2
SRELCRAAITM	V1S	S6R	-1.68713918610091	-1.91863590829192	-1
SRELCSAAETM	V1S	I9E	-5.17043519097298	-3.86802360738337	0
SRELCSAAGTM	V1S	I9G	-4.9336445305573	-3.85514648817853	0
SRELCSAAHTM	V1S	I9H	-3.2074566565015	-3.88427787524547	-1
SRELCSAAIAM	V1S	T10A	-1.67599170156697	-2.50154492804907	-1
SRELCSAAICM	V1S	T10C	-1.59959091308403	-2.78556039500437	-2
SRELCSAAIDM	V1S	T10D	-1.74744885304335	-3.88001152586274	-1
SRELCSAAIEM	V1S	T10E	-1.66119361571383	-1.72420025405448	-1
SRELCSAAIFM	V1S	T10F	-3.62691624592834	-3.88278848898945	-1
SRELCSAAIGM	V1S	T10G	-1.67184204559501	-2.03139183964643	-1
SRELCSAAIHM	V1S	T10H	-1.95958272245596	-3.88350761543657	-1
SRELCSAAIIM	V1S	T10I	-1.75771371523644	-3.4173594636805	-1
SRELCSAAIKM	V1S	T10K	-1.83089891533376	-3.58335334668574	-1
SRELCSAAILM	V1S	T10L	-1.70893617652558	-3.65186856800612	-1
SRELCSAAIMM	V1S	T10M	-1.71216686289685	-2.8665216394318	-1
SRELCSAAINM	V1S	T10N	-1.8334644261238	-3.42764029182166	-1
SRELCSAAIPM	V1S	T10P	-3.44146524756734	-3.88343335505217	-1
SRELCSAAIRM	V1S	T10R	-1.84236039315962	-3.62184851357749	-1
SRELCSAAISM	V1S	T10S	-1.69142074186998	-1.88766991086529	-1
SRELCSAAITA	V1S	M11A	-1.71012102143792	-2.83393457413746	-1
SRELCSAAITE	V1S	M11E	-1.67546757568057	-1.36835381636761	2
SRELCSAAITF	V1S	M11F	-1.72393126657773	-1.98507444693371	-1
SRELCSAAITG	V1S	M11G	-1.86583375011375	-3.85825962705465	-1
SRELCSAAITK	V1S	M11K	-1.76023931557421	-2.63563570339464	-1
SRELCSAAITL	V1S	M11L	-1.60967080385969	-2.11988338255474	-2
SRELCSAAITN	V1S	M11N	-1.76494526994199	-2.34315556133646	-1
SRELCSAAITR	V1S	M11R	-1.72926799356279	-2.54949778399623	-1
SRELCSAAITS	V1S	M11S	-1.76952215728285	-2.49676939946457	-1
SRELCSAAITT	V1S	M11T	-1.63629151432303	-2.24737583282337	-2
SRELCSAAITV	V1S	M11V	-1.66070149877858	-2.38931814216112	-1
SRELCSAAITW	V1S	M11W	-1.69707379091365	-2.13317121038251	-1
SRELCSAAITY	V1S	M11Y	-1.78719747689121	-1.89713472682968	-1
SRELCSAAIVM	V1S	T10V	-1.74512038034422	-3.05174567665769	-1
SRELCSAAIWM	V1S	T10W	-3.20491602052207	-3.88130792030991	-1
SRELCSAAKTM	V1S	I9K	-5.51777450680243	-3.88192483197073	0
SRELCSAALTM	V1S	I9L	-1.68309412354211	-2.12137949385026	-1
SRELCSAAMTM	V1S	I9M	-1.66452287330322	-2.29698000859108	-1
SRELCSAANTM	V1S	I9N	-3.04708681334566	-3.88158418765582	-1
SRELCSAAPTM	V1S	I9P	-5.52380769597104	-3.88427787524547	0
SRELCSAAQTM	V1S	I9Q	-3.6193559518621	-3.88427787524547	-1
SRELCSAARTM	V1S	I9R	-5.52390453747833	-3.88400822665824	0
SRELCSAASTM	V1S	I9S	-3.15145383401023	-3.88427787524547	-1
SRELCSAATTM	V1S	I9T	-2.01172433026425	-3.88236880706826	-1
SRELCSAAVTM	V1S	I9V	-1.65059870927008	-2.26011882399956	-1
SRELCSAAWTM	V1S	I9W	-5.50916480876599	-3.88427787524547	0
SRELCSACITM	V1S	A8C	-1.68854428545252	-3.55975845586399	-1
SRELCSADITM	V1S	A8D	-5.41456567419867	-3.88306060057345	0
SRELCSAEITM	V1S	A8E	-5.38210606312515	-3.8837281720223	0
SRELCSAFITM	V1S	A8F	-5.52291013609661	-3.88364527829756	0
SRELCSAGITM	V1S	A8G	-1.69083636803648	-3.86455776012606	-1
SRELCSAHITM	V1S	A8H	-5.52200129889486	-3.88397646987922	0
SRELCSAIITM	V1S	A8I	-2.4397481791431	-3.88427787524547	-1
SRELCSAKITM	V1S	A8K	-5.52568915880116	-3.88309862121807	0
SRELCSALITM	V1S	A8L	-3.20213094047415	-3.88337904672067	-1
SRELCSAMITM	V1S	A8M	-1.94678339229754	-3.8744002406224	-1
SRELCSANITM	V1S	A8N	-2.91884319752573	-3.88395750762256	-1
SRELCSAPITM	V1S	A8P	-5.52488546311433	-3.8756415613393	0
SRELCSAQITM	V1S	A8Q	-3.38183697436097	-3.88362334465347	-1
SRELCSARITM	V1S	A8R	-5.5214137784604	-3.8841293547763	0
SRELCSASITM	V1S	A8S	-1.61051538183802	-2.85053809019417	-2
SRELCSATITM	V1S	A8T	-1.56969023475571	-2.84811525121293	-2
SRELCSAVITM	V1S	A8V	-1.67407805847718	-3.65080586306726	-1
SRELCSAWITM	V1S	A8W	-5.52151332856002	-3.88406968521357	0
SRELCSAYITM	V1S	A8Y	-5.52576850623553	-3.88362138472192	0
SRELCSCAITM	V1S	A7C	-1.70034312959582	-3.67463101103587	-1
SRELCSDAITM	V1S	A7D	-3.35931727447665	-3.88427787524547	-1
SRELCSFAITM	V1S	A7F	-3.46720889089945	-3.88365456165189	-1
SRELCSGAITM	V1S	A7G	-1.99835818306241	-3.8713590687058	-1
SRELCSHAITM	V1S	A7H	-3.01155472187303	-3.87841551217091	-1
SRELCSIAITM	V1S	A7I	-2.9797083860467	-3.88330185601595	-1
SRELCSKAITM	V1S	A7K	-3.60581756060509	-3.8736843125182	-1
SRELCSLAITM	V1S	A7L	-3.19618227573007	-3.883608893733	-1
SRELCSMAITM	V1S	A7M	-3.16256245947264	-3.88309862121807	-1
SRELCSNAITM	V1S	A7N	-2.55314045231028	-3.88427787524547	-1
SRELCSPAITM	V1S	A7P	-5.51754561918098	-3.88386390675745	0
SRELCSQAITM	V1S	A7Q	-3.18243724381228	-3.88427787524547	-1
SRELCSRAITM	V1S	A7R	-4.62974815563517	-3.88214878226845	0
SRELCSSAITM	V1S	A7S	-1.66679041969427	-3.16040129594855	-1
SRELCSTAITM	V1S	A7T	-2.05152377232314	-3.88427787524547	-1
SRELCSWAITM	V1S	A7W	-4.15902213165875	-3.88427787524547	0
SRELCSYAITM	V1S	A7Y	-3.03081819910981	-3.88405838913816	-1
SRELCTAAITM	V1S	S6T	-1.58428408501971	-2.2199435564811	-2
SRELCVAAITM	V1S	S6V	-1.59858781416777	-3.22768729066528	-2
SRELCWAAITM	V1S	S6W	-1.62086424296782	-3.0196453505755	-2
SRELCYAAITM	V1S	S6Y	-1.61140827079079	-3.52250131218515	-2
SRELFSAAITM	V1S	C5F	-4.79027301052792	-3.88122065380738	0
SRELGSAAITM	V1S	C5G	-3.04111297095729	-3.88355666145186	-1
SRELLSAAITM	V1S	C5L	-2.59613732993348	-3.44662553754354	-1
SRELNSAAITM	V1S	C5N	-4.60063588955427	-3.88196861883697	0
SRELRSAAITM	V1S	C5R	-5.51883025231113	-3.86318428000029	0
SRELSSAAITM	V1S	C5S	-3.3706382750384	-3.88427787524547	-1
SRELVSAAITM	V1S	C5V	-3.20747546692123	-3.88427787524547	-1
SRERCSAAITM	V1S	L4R	-5.51552245521389	-3.88427787524547	0
SREVCSAAITM	V1S	L4V	-2.62911949232445	-3.80049441949045	-1
SREWCSAAITM	V1S	L4W	-5.52596650068035	-3.62392303451544	2
SRFLCSAAITM	V1S	E3F	-4.62980922089638	-3.86474132451352	0
SRILCSAAITM	V1S	E3I	-5.47456851717322	-3.88427787524547	0
SRKLCSAAITM	V1S	E3K	-2.09025378239986	-3.88312267573522	-1
SRLLCSAAITM	V1S	E3L	-4.72400735792737	-3.88266091568749	0
SRNLCSAAITM	V1S	E3N	-1.71876809360058	-3.5996385540522	-1
SRPLCSAAITM	V1S	E3P	-5.36246124335796	-3.88389136754312	0
SRQLCSAAITM	V1S	E3Q	-1.55552169675046	-2.90566172782121	-2
SRRLCSAAITM	V1S	E3R	-2.35400913934249	-3.88427787524547	-1
SRSLCSAAITM	V1S	E3S	-1.66386838537484	-3.01211993710201	-1
SRTLCSAAITM	V1S	E3T	-3.26094255147069	-3.86164818657045	-1
SRVLCSAAITM	V1S	E3V	-5.44318768937229	-3.85898600548559	0
SRWLCSAAITM	V1S	E3W	-5.42483929208566	-3.88427787524547	0
SSELCSAAITM	V1S	R2S	-1.65698863384085	-1.68023244258598	-1
STELCSAAITM	V1S	R2T	-1.62820232050282	-3.089601168999	-2
SVELCSAAITM	V1S	R2V	-1.63361465050483	-2.92262110361896	-2
SYELCSAAITM	V1S	R2Y	-1.60342574395473	-1.64660644001242	-2
TAELCSAAITM	V1T	R2A	-0.29669099432884	0.169036304852104	3
TGELCSAAITM	V1T	R2G	-0.254314300959839	0.0542321756353239	3
THELCSAAITM	V1T	R2H	-0.19738246745095	-0.399973086656673	-2
TLELCSAAITM	V1T	R2L	-0.207552027007958	-1.25420301368696	-2
TPELCSAAITM	V1T	R2P	-0.818119285351549	-2.11065860199819	-1
TRALCSAAITM	V1T	E3A	-0.193195945828289	-1.44505456234951	-2
TREGCSAAITM	V1T	L4G	-2.31894438627889	-3.88104829089477	-1
TRELASAAITM	V1T	C5A	-0.682570112476667	-2.6559134132256	-1
TRELCAAAITM	V1T	S6A	-0.240768964483631	-0.277588073206705	-1
TRELCCAAITM	V1T	S6C	-1.12005268590705	-1.70732514775234	-1
TRELCDAAITM	V1T	S6D	-0.167263569433576	0.0332684154753879	1
TRELCFAAITM	V1T	S6F	-0.213420174439451	-1.76486477322858	-2
TRELCGAAITM	V1T	S6G	-0.256793164852389	-0.295766391967516	-1
TRELCHAAITM	V1T	S6H	-0.256289728918838	-0.122652050930503	2
TRELCKAAITM	V1T	S6K	-0.269544777070765	-0.268826235015804	1
TRELCLAAITM	V1T	S6L	-0.205433718116375	-1.13110019585928	-2
TRELCNAAITM	V1T	S6N	-0.23435488979254	-0.0268031705130189	2
TRELCPAAITM	V1T	S6P	-1.90293017608893	-3.8719573854161	-1
TRELCRAAITM	V1T	S6R	-0.276964744331075	-0.234132392611961	1
TRELCSAAGTM	V1T	I9G	-3.52347008878747	-3.88427787524547	-1
TRELCSAAIAM	V1T	T10A	-0.26581725979714	-0.495486287331957	-1
TRELCSAAICM	V1T	T10C	-0.1894164713142	-1.49277753949006	-2
TRELCSAAIDM	V1T	T10D	-0.337274411273518	-1.54557416002689	-1
TRELCSAAIEM	V1T	T10E	-0.251019173944	-0.805015442044934	-1
TRELCSAAIFM	V1T	T10F	-2.21674180415851	-3.86605637732608	-1
TRELCSAAIGM	V1T	T10G	-0.261667603825174	-0.712476367168865	-1
TRELCSAAIHM	V1T	T10H	-0.549408280686131	-1.98408080013001	-1
TRELCSAAIIM	V1T	T10I	-0.347539273466611	-1.79241765284744	-1
TRELCSAAILM	V1T	T10L	-0.298761734755748	-1.82385852192332	-1
TRELCSAAIMM	V1T	T10M	-0.301992421127018	-1.32841096641479	-1
TRELCSAAIPM	V1T	T10P	-2.03129080579751	-3.8815395848849	-1
TRELCSAAIQM	V1T	T10Q	-0.268790448046399	-3.46558815417892	-1
TRELCSAAIRM	V1T	T10R	-0.43218595138979	-1.7201586113978	-1
TRELCSAAISM	V1T	T10S	-0.28124630010015	-0.399180757888429	-1
TRELCSAAITG	V1T	M11G	-0.45565930834392	-1.7788918013672	-1
TRELCSAAITL	V1T	M11L	-0.199496362089859	-0.921309627909981	-2
TRELCSAAITP	V1T	M11P	-3.36685448464379	-3.88427787524547	-1
TRELCSAAITR	V1T	M11R	-0.319093551792954	-0.557600694141551	-1
TRELCSAAITT	V1T	M11T	-0.226117072553199	-0.632585261058208	-2
TRELCSAAITV	V1T	M11V	-0.250527057008743	-1.03151206640025	-1
TRELCSAAIVM	V1T	T10V	-0.334945938574389	-1.27504404114688	-1
TRELCSAAIWM	V1T	T10W	-1.79474157875224	-3.48740502323044	-1
TRELCSAAIYM	V1T	T10Y	-1.49976539623506	-3.26924129338523	-1
TRELCSAAKTM	V1T	I9K	-4.1076000650326	-3.87535553968614	0
TRELCSAARTM	V1T	I9R	-4.1137300957085	-3.88340017763907	0
TRELCSAAVTM	V1T	I9V	-0.240424267500249	-0.659030934055604	-1
TRELCSAAWTM	V1T	I9W	-4.09899036699615	-3.88427787524547	0
TRELCSACITM	V1T	A8C	-0.27836984368269	-1.96313773643179	-1
TRELCSADITM	V1T	A8D	-4.00439123242883	-3.883234419349	0
TRELCSAFITM	V1T	A8F	-4.11273569432677	-3.88427787524547	0
TRELCSAGITM	V1T	A8G	-0.280661926266645	-1.58234823212378	-1
TRELCSAHITM	V1T	A8H	-4.11182685712503	-3.84053530856423	0
TRELCSAIITM	V1T	A8I	-1.02957373737326	-2.82361450552061	-1
TRELCSAKITM	V1T	A8K	-4.11551471703132	-3.88384926050852	0
TRELCSALITM	V1T	A8L	-1.79195649870431	-3.57223921005358	-1
TRELCSAMITM	V1T	A8M	-0.536608950527707	-2.19182005505878	-1
TRELCSANITM	V1T	A8N	-1.5086687557559	-3.48745546288902	-1
TRELCSAPITM	V1T	A8P	-4.1147110213445	-3.88209048573883	0
TRELCSAQITM	V1T	A8Q	-1.97166253259113	-3.88189349008963	-1
TRELCSARITM	V1T	A8R	-4.11123933669057	-3.88348300499806	0
TRELCSASITM	V1T	A8S	-0.200340940068186	-1.33842208250644	-2
TRELCSATITM	V1T	A8T	-0.15951579298588	-1.39311218347288	-2
TRELCSAVITM	V1T	A8V	-0.263903616707346	-1.51821971015754	-1
TRELCSAWITM	V1T	A8W	-4.11133888679019	-3.88427787524547	0
TRELCSAYITM	V1T	A8Y	-4.11559406446569	-3.88355346627487	0
TRELCSCAITM	V1T	A7C	-0.290168687825983	-2.25047313614807	-1
TRELCSDAITM	V1T	A7D	-1.94914283270682	-3.88345739871456	-1
TRELCSFAITM	V1T	A7F	-2.05703444912962	-3.71425617344055	-1
TRELCSGAITM	V1T	A7G	-0.588183741292578	-1.63860086850292	-1
TRELCSHAITM	V1T	A7H	-1.6013802801032	-3.43612731617036	-1
TRELCSIAITM	V1T	A7I	-1.56953394427686	-3.73439198754034	-1
TRELCSLAITM	V1T	A7L	-1.78600783396023	-3.71454795756244	-1
TRELCSNAITM	V1T	A7N	-1.14296601054045	-2.87364779007769	-1
TRELCSPAITM	V1T	A7P	-4.10737117741114	-3.88338548289238	0
TRELCSQAITM	V1T	A7Q	-1.77226280204245	-3.63660639348453	-1
TRELCSRAITM	V1T	A7R	-3.21957371386534	-3.86510751250335	-1
TRELCSSAITM	V1T	A7S	-0.256615977924435	-1.36470586906234	-1
TRELCSTAITM	V1T	A7T	-0.641349330553308	-2.70052253816266	-1
TRELCSVAITM	V1T	A7V	-0.549106658835074	-2.33691380561071	-1
TRELCSYAITM	V1T	A7Y	-1.62064375733998	-3.21923136103204	-1
TRELCTAAITM	V1T	S6T	-0.174109643249874	-0.694936379733528	-2
TRELCVAAITM	V1T	S6V	-0.188413372397938	-1.55457394792562	-2
TRELCYAAITM	V1T	S6Y	-0.201233829020955	-1.05622163396177	-2
TRELFSAAITM	V1T	C5F	-3.38009856875808	-3.88427787524547	-1
TRELGSAAITM	V1T	C5G	-1.63093852918746	-3.02208756819456	-1
TRGLCSAAITM	V1T	E3G	-0.203081885243158	-1.50955542876764	-2
TRHLCSAAITM	V1T	E3H	-0.227657104271655	-2.01935199287375	-2
TRKLCSAAITM	V1T	E3K	-0.680079340630025	-2.02382043008318	-1
TRNLCSAAITM	V1T	E3N	-0.308593651830746	-1.6882936149947	-1
TRPLCSAAITM	V1T	E3P	-3.95228680158813	-3.88427787524547	0
TRQLCSAAITM	V1T	E3Q	-0.145347254980627	-0.885845977426682	-2
TRTLCSAAITM	V1T	E3T	-1.85076810970085	-2.64727876027701	-1
TTELCSAAITM	V1T	R2T	-0.218027878732984	-0.413872995813734	-2
TVELCSAAITM	V1T	R2V	-0.223440208734992	-1.44425870627793	-2
VAALCSAAITM	R2A	E3A	-0.0262923140522493	-0.0333137663692784	-1
VADLCSAAITM	R2A	E3D	0.145444030585025	-0.262672100572098	-2
VAEACSAAITM	R2A	L4A	-0.521249267099167	0.0933253233918592	3
VAECCSAAITM	R2A	L4C	-0.85985226114472	-0.202308466250066	2
VAEDCSAAITM	R2A	L4D	-3.94615504520216	-3.28307868462325	2
VAEECSAAITM	R2A	L4E	-3.58931147128473	-3.22777609471554	2
VAEFCSAAITM	R2A	L4F	-1.58368017526901	-0.631065255425932	2
VAEGCSAAITM	R2A	L4G	-2.15204075450285	-1.4645933157784	2
VAEHCSAAITM	R2A	L4H	-1.694063619939	-0.452044411971641	2
VAEICSAAITM	R2A	L4I	-0.518196793096147	0.0521730268490392	3
VAEKCSAAITM	R2A	L4K	-3.66334811960867	-3.2312582097357	2
VAELASAAITM	R2A	C5A	-0.515666480700627	-0.117785234666596	2
VAELCAAAITM	R2A	S6A	-0.0738653327075913	-0.0380962208381295	2
VAELCDAAITM	R2A	S6D	-0.000359937657536058	0.243728734705159	2
VAELCEAAITM	R2A	S6E	-0.0365577101030663	-0.265843544551273	-2
VAELCGAAITM	R2A	S6G	-0.0898895330763492	0.0215506863289545	3
VAELCHAAITM	R2A	S6H	-0.0893860971427975	-0.181636910546261	-1
VAELCKAAITM	R2A	S6K	-0.102641145294725	-0.318506594095297	-1
VAELCLAAITM	R2A	S6L	-0.0385300863403346	0.111238995592644	2
VAELCMAAITM	R2A	S6M	-0.016038254517186	0.0991671323219681	2
VAELCNAAITM	R2A	S6N	-0.0674512580165003	-0.0642810665450355	2
VAELCPAAITM	R2A	S6P	-1.73602654431289	-0.924791336064223	2
VAELCQAAITM	R2A	S6Q	-0.0895058872165873	-0.137587837872973	-1
VAELCRAAITM	R2A	S6R	-0.110061112555035	-0.0669456416642582	1
VAELCSAAATM	R2A	I9A	-1.2281589399387	-0.43751305132808	2
VAELCSAACTM	R2A	I9C	-0.179751410410184	0.068057287306214	3
VAELCSAADTM	R2A	I9D	-3.94477356290386	-3.72813161844344	2
VAELCSAAETM	R2A	I9E	-3.59335711742711	-2.8449951535265	2
VAELCSAAFTM	R2A	I9F	-2.67276963091202	-1.6877879449973	2
VAELCSAAGTM	R2A	I9G	-3.35656645701143	-2.87618478439448	2
VAELCSAAHTM	R2A	I9H	-1.63037858295562	-1.23786516793261	2
VAELCSAAIAM	R2A	T10A	-0.0989136280210996	-0.0231211305910857	3
VAELCSAAICM	R2A	T10C	-0.0225128395381602	-0.45297378281688	-2
VAELCSAAIEM	R2A	T10E	-0.08411554216796	-0.0822846036738323	1
VAELCSAAIFM	R2A	T10F	-2.04983817238247	-1.39337870730387	2
VAELCSAAIGM	R2A	T10G	-0.0947639720491336	-0.00504686212611283	3
VAELCSAAIHM	R2A	T10H	-0.382504648910091	-0.31859974288346	1
VAELCSAAIIM	R2A	T10I	-0.180635641690571	-0.172126152133459	1
VAELCSAAILM	R2A	T10L	-0.131858102979708	-0.012756821729857	3
VAELCSAAIMM	R2A	T10M	-0.135088789350978	-2.54313740391814	-1
VAELCSAAIPM	R2A	T10P	-1.86438717402147	-1.39254961039927	2
VAELCSAAIQM	R2A	T10Q	-0.101886816270359	-0.208900749898987	-1
VAELCSAAIRM	R2A	T10R	-0.26528231961375	-0.23055675956872	1
VAELCSAAISM	R2A	T10S	-0.11434266832411	-0.00643845775828744	3
VAELCSAAITA	R2A	M11A	-0.133042947892044	-0.0959177708175218	1
VAELCSAAITC	R2A	M11C	-0.127408755019377	-0.00892490661967615	3
VAELCSAAITD	R2A	M11D	-0.108095219898996	-0.162203385925813	-1
VAELCSAAITE	R2A	M11E	-0.0983895021346957	0.0931295417618623	3
VAELCSAAITF	R2A	M11F	-0.146853193031859	-0.246609780437939	-1
VAELCSAAITG	R2A	M11G	-0.28875567656788	-0.203599413399666	2
VAELCSAAITH	R2A	M11H	-0.262113596846448	-0.0949215682819213	2
VAELCSAAITI	R2A	M11I	-0.0240443118753291	0.146221136270987	2
VAELCSAAITK	R2A	M11K	-0.183161242028334	-0.259912441066892	-1
VAELCSAAITL	R2A	M11L	-0.0325927303138194	0.0184563027166584	1
VAELCSAAITN	R2A	M11N	-0.187867196396113	-0.10150432083848	2
VAELCSAAITP	R2A	M11P	-3.19995085286775	-2.22780509089907	2
VAELCSAAITQ	R2A	M11Q	-0.125100463516066	0.102901420427454	3
VAELCSAAITR	R2A	M11R	-0.152189920016914	0.0177238996450866	3
VAELCSAAITS	R2A	M11S	-0.192444083736973	-0.0274385973295459	3
VAELCSAAITT	R2A	M11T	-0.0592134407771594	-0.131533570955188	-2
VAELCSAAITV	R2A	M11V	-0.0836234252327035	-0.168586603925409	-1
VAELCSAAITW	R2A	M11W	-0.119995717367776	-0.180419933279665	-1
VAELCSAAITY	R2A	M11Y	-0.210119403345334	0.242021836905591	3
VAELCSAAIVM	R2A	T10V	-0.168042306798349	-0.103651567400087	1
VAELCSAAIYM	R2A	T10Y	-1.33286176445902	-0.354932520537642	2
VAELCSAAKTM	R2A	I9K	-3.94069643325656	-3.88427787524547	0
VAELCSAALTM	R2A	I9L	-0.106016049996238	-0.106126646718644	-1
VAELCSAAMTM	R2A	I9M	-0.0874447997573444	-0.17647597078884	-1
VAELCSAAPTM	R2A	I9P	-3.94672962242517	-3.88376424256997	0
VAELCSAAQTM	R2A	I9Q	-2.04227787831623	-1.43777903926803	2
VAELCSAARTM	R2A	I9R	-3.94682646393246	-3.87953744508224	0
VAELCSAASTM	R2A	I9S	-1.57437576046436	-0.907974908549912	2
VAELCSAATTM	R2A	I9T	-0.434646256718378	0.015416881903914	3
VAELCSAAVTM	R2A	I9V	-0.0735206357242086	0.024039407146073	3
VAELCSAAWTM	R2A	I9W	-3.93208673522011	-3.85442495696635	0
VAELCSAAYTM	R2A	I9Y	-3.94804524532033	-3.71162580121783	2
VAELCSACITM	R2A	A8C	-0.11146621190665	-3.59288749812162	-1
VAELCSADITM	R2A	A8D	-3.83748760065279	-3.14159452856159	2
VAELCSAEITM	R2A	A8E	-3.80502798957927	-3.37078773649404	2
VAELCSAFITM	R2A	A8F	-3.94583206255073	-3.88427787524547	0
VAELCSAGITM	R2A	A8G	-0.113758294490605	0.00436254461516272	3
VAELCSAHITM	R2A	A8H	-3.94492322534899	-3.88427787524547	0
VAELCSALITM	R2A	A8L	-1.62505286692827	-1.64794672054504	-1
VAELCSANITM	R2A	A8N	-1.34176512397986	-0.452476346953907	2
VAELCSAPITM	R2A	A8P	-3.94780738956846	-3.88339035272702	0
VAELCSAQITM	R2A	A8Q	-1.80475890081509	-1.26329430512814	2
VAELCSARITM	R2A	A8R	-3.94433570491453	-3.88006886610158	0
VAELCSASITM	R2A	A8S	-0.0334373082921462	0.109027896491652	2
VAELCSATITM	R2A	A8T	0.00738783879015958	-0.0287258655651468	-1
VAELCSAVITM	R2A	A8V	-0.0969999849313057	-0.0327571016451236	2
VAELCSAWITM	R2A	A8W	-3.94443525501415	-3.88427787524547	0
VAELCSCAITM	R2A	A7C	-0.123265056049943	0.0200229209162019	3
VAELCSDAITM	R2A	A7D	-1.78223920093078	-1.47015728542613	2
VAELCSEAITM	R2A	A7E	-1.15358225721525	-0.733915829447989	2
VAELCSFAITM	R2A	A7F	-1.89013081735358	-3.16723477974054	-1
VAELCSGAITM	R2A	A7G	-0.421280109516538	-0.263566812075565	2
VAELCSHAITM	R2A	A7H	-1.43447664832716	-0.507010909140346	2
VAELCSIAITM	R2A	A7I	-1.40263031250082	-0.623565736981148	2
VAELCSKAITM	R2A	A7K	-2.02873948705922	-1.38241643370951	2
VAELCSLAITM	R2A	A7L	-1.61910420218419	-1.34516187172551	2
VAELCSMAITM	R2A	A7M	-1.58548438592676	-0.872712300469581	2
VAELCSNAITM	R2A	A7N	-0.976062378764407	-0.406833994776108	2
VAELCSPAITM	R2A	A7P	-3.94046754563511	-3.88356498573744	0
VAELCSRAITM	R2A	A7R	-3.0526700820893	-2.07288170323524	2
VAELCSSAITM	R2A	A7S	-0.0897123461483953	-0.0173953126158457	3
VAELCSTAITM	R2A	A7T	-0.474445698777268	0.0689683772180558	3
VAELCSVAITM	R2A	A7V	-0.382203027059034	-0.0340007680063201	3
VAELCSWAITM	R2A	A7W	-2.58194405811288	-1.85860722885142	2
VAELCTAAITM	R2A	S6T	-0.00720601147383437	0.0874986835622127	2
VAELCVAAITM	R2A	S6V	-0.021509740621898	0.0831457201714079	2
VAELCYAAITM	R2A	S6Y	-0.0343301972449153	0.20253570655418	2
VAELDSAAITM	R2A	C5D	-3.94859381413634	-3.87334261401855	0
VAELESAAITM	R2A	C5E	-3.43807788360844	-3.23006162534204	2
VAELFSAAITM	R2A	C5F	-3.21319493698204	-2.88055912625231	2
VAELGSAAITM	R2A	C5G	-1.46403489741142	-0.994574162821845	2
VAELHSAAITM	R2A	C5H	-3.88251575302471	-3.5887823746017	2
VAELKSAAITM	R2A	C5K	-3.94888228076753	-3.88245243887019	0
VAELLSAAITM	R2A	C5L	-1.0190592563876	-1.63779746113156	-1
VAELMSAAITM	R2A	C5M	-0.293814469310668	-3.72200902374331e-05	3
VAELNSAAITM	R2A	C5N	-3.0235578160084	-2.15135964534905	2
VAELPSAAITM	R2A	C5P	-3.94446321144793	-3.88380504609174	0
VAELRSAAITM	R2A	C5R	-3.94175217876526	-3.87789007206272	0
VAELSSAAITM	R2A	C5S	-1.79356020149252	-1.11519840057771	2
VAELTSAAITM	R2A	C5T	-2.23228224336773	-1.60686126698513	2
VAELVSAAITM	R2A	C5V	-1.63039739337536	-1.31285669506521	2
VAELWSAAITM	R2A	C5W	-3.94833079917574	-3.88427787524547	0
VAEMCSAAITM	R2A	L4M	-0.0908754286389835	-0.17639311389239	-1
VAEPCSAAITM	R2A	L4P	-3.94779878616393	-3.87666781396715	0
VAEQCSAAITM	R2A	L4Q	-2.02370339703605	-1.4228881385931	2
VAERCSAAITM	R2A	L4R	-3.93844438166802	-3.8840278678369	0
VAESCSAAITM	R2A	L4S	-1.85757680117451	-0.859880127548402	2
VAETCSAAITM	R2A	L4T	-1.35945420638373	-0.382168453025882	2
VAEVCSAAITM	R2A	L4V	-1.05204141877858	-0.34866474198665	2
VAEWCSAAITM	R2A	L4W	-3.94888842713448	-3.59244294144671	2
VAEYCSAAITM	R2A	L4Y	-2.24385041339947	-1.79626919282524	2
VAFLCSAAITM	R2A	E3F	-3.0527311473505	-3.36657114613616	-1
VAGLCSAAITM	R2A	E3G	-0.036178253467118	0.0966507427575429	2
VAHLCSAAITM	R2A	E3H	-0.0607534724956147	0.0295733283251169	2
VALLCSAAITM	R2A	E3L	-3.14692928438149	-1.46739076486211	2
VANLCSAAITM	R2A	E3N	-0.141690020054706	0.107452587862214	3
VAPLCSAAITM	R2A	E3P	-3.78538316981209	-2.8427740389584	2
VAQLCSAAITM	R2A	E3Q	0.0215563767954134	0.0867719876553079	2
VARLCSAAITM	R2A	E3R	-0.776931065796616	-0.159450714512813	2
VASLCSAAITM	R2A	E3S	-0.0867903118289641	0.0564006551697238	3
VATLCSAAITM	R2A	E3T	-1.68386447792481	-0.258557410754473	2
[truncated: 12,093 more rows]
