# Supplementary material for: Origins and breadth of pairwise epistasis in an α-helix of β-lactamase TEM-1
Source: Nat Commun. 2026 Mar 17;17:4083. doi: 10.1038/s41467-026-70627-5 (PMC13144301; doi:10.1038/s41467-026-70627-5)
Supplement: Supplementary file 3 — Source data [file 41467_2026_70627_MOESM3_ESM.zip › Source Data/FigureS2A_sourcedata.txt]

Sequence	Mutation	Log Fitness (replicate 1)	Log Fitness (replicate 2)
ARELCSAAITM	V1A	-0.607556432992428	-0.601228552063592
CRELCSAAITM	V1C	-0.663422388432737	-0.645531207123144
DRELCSAAITM	V1D	-0.819819495215371	-0.826117178578674
ERELCSAAITM	V1E	-0.774889298671418	-0.776411869720807
FRELCSAAITM	V1F	-0.637627897385521	-0.628208407797492
GRELCSAAITM	V1G	-0.785369998713735	-0.77776498455333
HRELCSAAITM	V1H	-0.743365559206404	-0.7382957056343
IRELCSAAITM	V1I	0.0038092830266543	-0.0002134738127451
KRELCSAAITM	V1K	-0.816611011153813	-0.81254174869193
LRELCSAAITM	V1L	-0.0024035421866263	-0.0018386949223285
MRELCSAAITM	V1M	-0.0079468165138438	-0.0043485559430919
NRELCSAAITM	V1N	-0.682149076339745	-0.676187947565254
PRELCSAAITM	V1P	-0.618077233202437	-0.612843874558065
QRELCSAAITM	V1Q	-0.729096901736732	-0.714435184565382
RRELCSAAITM	V1R	-0.81008864111319	-0.789295249240172
SRELCSAAITM	V1S	-0.742107370588437	-0.741528857625087
TRELCSAAITM	V1T	-0.297922904018902	-0.297519496795906
VAELCSAAITM	R2A	0.0027415148073559	0.0022590314481901
VCELCSAAITM	R2C	-0.0046797397556878	-0.0025851266357277
VDELCSAAITM	R2D	-0.001871106157065	0.000558828342718
VEELCSAAITM	R2E	0.0024616368452382	0.0007035587146929
VFELCSAAITM	R2F	0.0013288609148421	0.0010301444838614
VGELCSAAITM	R2G	0.0016199270033835	0.0022406467932636
VHELCSAAITM	R2H	0.0015879699621856	-0.0008169350530786
VIELCSAAITM	R2I	-0.0413929269524462	-0.040164359794109
VKELCSAAITM	R2K	0.0003354345507023	0.0002680423762224
VLELCSAAITM	R2L	-0.0023678470820615	-0.001367775355533
VMELCSAAITM	R2M	-0.0032251296842855	-0.0001457942748359
VNELCSAAITM	R2N	-0.0013222629187383	7.32016508467881e-05
VPELCSAAITM	R2P	-0.540667555467928	-0.534581563845301
VQELCSAAITM	R2Q	0.0009429680084531	0.0013201863482463
VRALCSAAITM	E3A	-0.0599607100373026	-0.0621599722923412
VRCLCSAAITM	E3C	-0.748837126532411	-0.704982135230661
VRDLCSAAITM	E3D	-0.001398757005823	-6.64971548980375e-06
VREACSAAITM	L4A	-0.379322260490454	-0.372896050384253
VRECCSAAITM	L4C	-0.416584101646656	-0.402936214258289
VREDCSAAITM	L4D	-0.838333379086413	-0.826714077265324
VREECSAAITM	L4E	-0.827643745123649	-0.785701896138508
VREFCSAAITM	L4F	-0.696365558423782	-0.685602785899908
VREGCSAAITM	L4G	-0.782492116837977	-0.770798476289595
VREHCSAAITM	L4H	-0.7541872717473	-0.707966236552741
VREICSAAITM	L4I	-0.366594880712052	-0.363993023508536
VREKCSAAITM	L4K	-0.812708658362297	-0.814019020698509
VRELASAAITM	C5A	-0.303574199532599	-0.300036294535948
VRELCAAAITM	S6A	0.0007796561262817	0.0006543264688715
VRELCCAAITM	S6C	-0.129917829269533	-0.121382854153933
VRELCDAAITM	S6D	-0.0002130466736559	0.0025991241035533
VRELCEAAITM	S6E	0.0018327792828244	0.00278999555636
VRELCFAAITM	S6F	-0.0307440333364138	-0.0270926990315171
VRELCGAAITM	S6G	0.0001652220704367	-0.0004767687615542
VRELCHAAITM	S6H	0.0002462438517868	0.0011526270330831
VRELCIAAITM	S6I	-0.0614496149755279	-0.0562220737053775
VRELCKAAITM	S6K	5.77377290889025e-06	-0.0006070326632098
VRELCLAAITM	S6L	-0.0076433414833062	-0.0053257091446661
VRELCMAAITM	S6M	-0.001159554170426	-0.000305109375981
VRELCNAAITM	S6N	0.000958912310049	-0.0013560732177382
VRELCPAAITM	S6P	-0.763776196316861	-0.761680737772585
VRELCQAAITM	S6Q	-0.0001613374943006	0.0018432104367338
VRELCRAAITM	S6R	-0.0008027834503026	-0.0007091151323022
VRELCSAAATM	I9A	-0.698886314875176	-0.710662132588378
VRELCSAACTM	I9C	-0.20573599954465	-0.220673703445763
VRELCSAADTM	I9D	-0.806710629070423	-0.822435886210091
VRELCSAAETM	I9E	-0.805911321209041	-0.781792549415883
VRELCSAAFTM	I9F	-0.750529715841961	-0.776645652330997
VRELCSAAGTM	I9G	-0.801594846846591	-0.790666751613715
VRELCSAAHTM	I9H	-0.74659292734926	-0.755659175700314
VRELCSAAIAM	T10A	-0.0030134818382135	-0.0014826549675064
VRELCSAAICM	T10C	-0.0100079171572727	-0.008519506474292
VRELCSAAIDM	T10D	-0.292638667728243	-0.296907847567857
VRELCSAAIEM	T10E	-0.0006475855845916	-0.0005846032755499
VRELCSAAIFM	T10F	-0.775655937313908	-0.760955834545669
VRELCSAAIGM	T10G	-0.0037751172261888	-0.0011106991287369
VRELCSAAIHM	T10H	-0.393240405121234	-0.378909208256383
VRELCSAAIIM	T10I	-0.026377929234957	-0.0226967334060697
VRELCSAAIKM	T10K	-0.235710604322871	-0.255076576861761
VRELCSAAILM	T10L	-0.24902688921939	-0.261361709173576
VRELCSAAIMM	T10M	-0.0115260719905145	-0.0098895387868835
VRELCSAAINM	T10N	-0.231539683201584	-0.230529577902519
VRELCSAAIPM	T10P	-0.776537096644679	-0.760333115941737
VRELCSAAIQM	T10Q	-0.0050675396710374	-0.0042646219494748
VRELCSAAIRM	T10R	-0.268461673184007	-0.275291887203084
VRELCSAAISM	T10S	-0.0003179032605092	7.40945004862326e-05
VRELCSAAITA	M11A	-0.0096169972656017	-0.0084294214192351
VRELCSAAITC	M11C	-0.011070014023812	-0.0088251620635305
VRELCSAAITD	M11D	-0.0125079125739403	-0.0108278814121517
VRELCSAAITE	M11E	-6.42412363301981e-05	-0.0008449150430155
VRELCSAAITF	M11F	-0.0039035027112486	-0.0039576616618988
VRELCSAAITG	M11G	-0.321828722740579	-0.320654466378535
VRELCSAAITH	M11H	-0.0075021982987008	-0.0058654079504358
VRELCSAAITI	M11I	-0.0123323352420928	-0.0085919679292663
VRELCSAAITK	M11K	-0.019153963415559	-0.0151073067768624
VRELCSAAITL	M11L	-0.0007315369496132	0.0003087332413076
VRELCSAAITM		0	0
VRELCSAAITN	M11N	-0.014891642558469	-0.0125555770234936
VRELCSAAITP	M11P	-0.801636076135279	-0.786204170070231
VRELCSAAITQ	M11Q	-0.0012842518127489	-0.0010668190313996
VRELCSAAITR	M11R	-0.0050313528427916	-0.0050046655386696
VRELCSAAITS	M11S	-0.0105547119495396	-0.0098597035076348
VRELCSAAITT	M11T	-0.0030631149960983	-0.0025836533331987
VRELCSAAITV	M11V	-0.0014550140457203	-0.0007495847011043
VRELCSAAITW	M11W	-0.0003266867210293	0.0005729468413125
VRELCSAAITY	M11Y	-0.0023313897900437	-0.0014834980026964
VRELCSAAIVM	T10V	-0.0119360727598238	-0.0103996303857983
VRELCSAAIWM	T10W	-0.731324403964021	-0.758681717161498
VRELCSAAIYM	T10Y	-0.724198549920453	-0.702191596827245
VRELCSAAKTM	I9K	-0.807461516357476	-0.834604000507171
VRELCSAALTM	I9L	-0.0033660603787984	-0.0025806804959872
VRELCSAAMTM	I9M	-0.0059130680718096	-0.0043733800582984
VRELCSAANTM	I9N	-0.711654450366525	-0.715687729094501
VRELCSAAPTM	I9P	-0.839047475702737	-0.83203955499173
VRELCSAAQTM	I9Q	-0.774803675700512	-0.767784494053099
VRELCSAARTM	I9R	-0.837445246535777	-0.828920565188309
VRELCSAASTM	I9S	-0.741039104712341	-0.734069517504076
VRELCSAATTM	I9T	-0.358600423792224	-0.351066018502765
VRELCSAAVTM	I9V	-0.0015692728216204	-0.0015385227020546
VRELCSAAWTM	I9W	-0.834006640249919	-0.825885473528226
VRELCSAAYTM	I9Y	-0.820638243480728	-0.818043295918426
VRELCSACITM	A8C	-0.0364577005588698	-0.0367543758952445
VRELCSADITM	A8D	-0.82456451334514	-0.810692804812093
VRELCSAEITM	A8E	-0.806771941688748	-0.806729319775522
VRELCSAFITM	A8F	-0.840219028355943	-0.821822684846993
VRELCSAGITM	A8G	-0.316856237646446	-0.313244855784494
VRELCSAHITM	A8H	-0.821213511923918	-0.84253622359621
VRELCSAIITM	A8I	-0.689064517410517	-0.691817427718961
VRELCSAKITM	A8K	-0.853186142179785	-0.840593190961729
VRELCSALITM	A8L	-0.756404086164047	-0.752357806240973
VRELCSAMITM	A8M	-0.412455511411	-0.400682098994185
VRELCSANITM	A8N	-0.721100188176552	-0.72540966941889
VRELCSAPITM	A8P	-0.83377086399787	-0.830883249336921
VRELCSAQITM	A8Q	-0.779826778652217	-0.77967189160618
VRELCSARITM	A8R	-0.822466364453641	-0.821969724295582
VRELCSASITM	A8S	-0.0095959622343084	-0.0085563769864146
VRELCSATITM	A8T	-0.0078269184560669	-0.0047367046040363
VRELCSAVITM	A8V	-0.307874304805479	-0.308744888854665
VRELCSAWITM	A8W	-0.842723741429159	-0.845078385677475
VRELCSAYITM	A8Y	-0.813466838100715	-0.830680877749992
VRELCSCAITM	A7C	-0.243633950098407	-0.25700252407191
VRELCSDAITM	A7D	-0.775477134881687	-0.761152618927507
VRELCSEAITM	A7E	-0.636370255632604	-0.647978278610259
VRELCSFAITM	A7F	-0.745023068897007	-0.745443280723963
VRELCSGAITM	A7G	-0.328050093975489	-0.326831615685063
VRELCSHAITM	A7H	-0.6937009809491	-0.706697417232525
VRELCSIAITM	A7I	-0.662763819717479	-0.665808312883706
VRELCSKAITM	A7K	-0.786348592109691	-0.790148639010841
VRELCSLAITM	A7L	-0.748737089470283	-0.732529030498581
VRELCSMAITM	A7M	-0.703407911734026	-0.731176513093595
VRELCSNAITM	A7N	-0.599172115393035	-0.60447951435974
VRELCSPAITM	A7P	-0.835692545172456	-0.825172555551581
VRELCSQAITM	A7Q	-0.737321965891664	-0.729801161752974
VRELCSRAITM	A7R	-0.799185362035004	-0.790550014744058
VRELCSSAITM	A7S	-0.0225952711234822	-0.0206601721317774
VRELCSTAITM	A7T	-0.480298120822359	-0.487177523668712
VRELCSVAITM	A7V	-0.345297581836961	-0.337646414365078
VRELCSWAITM	A7W	-0.810099640169044	-0.78681887089842
VRELCSYAITM	A7Y	-0.683355341292107	-0.680725506169437
VRELCTAAITM	S6T	-0.0016573109865846	-0.0007141742472551
VRELCVAAITM	S6V	-0.0214741020545593	-0.0200652990087473
VRELCWAAITM	S6W	-0.0051584125723336	-0.0029194155035491
VRELCYAAITM	S6Y	-0.0016764860670837	-0.0031648438791098
VRELDSAAITM	C5D	-0.868647809870002	-0.859381062042182
VRELESAAITM	C5E	-0.817201978347271	-0.805161695727401
VRELFSAAITM	C5F	-0.841068586765161	-0.801907583440421
VRELGSAAITM	C5G	-0.597250198139809	-0.585703926160732
VRELHSAAITM	C5H	-0.824924628484053	-0.812783284402461
VRELISAAITM	C5I	-0.586343573984663	-0.587257015246893
VRELKSAAITM	C5K	-0.838259739060002	-0.851312000634308
VRELLSAAITM	C5L	-0.445270272477211	-0.440313514402637
VRELMSAAITM	C5M	-0.133762563360159	-0.150484119225841
VRELNSAAITM	C5N	-0.786345391752459	-0.786969482241803
VRELPSAAITM	C5P	-0.840921915519689	-0.827216335127263
VRELQSAAITM	C5Q	-0.799729902129591	-0.770085765479343
VRELRSAAITM	C5R	-0.848933406893065	-0.830469504105034
VRELSSAAITM	C5S	-0.642331815414642	-0.642760696329272
VRELTSAAITM	C5T	-0.778283848544432	-0.769073534237575
VRELVSAAITM	C5V	-0.742151519877205	-0.737104237578024
VRELWSAAITM	C5W	-0.863515470616321	-0.812150409821458
VRELYSAAITM	C5Y	-0.87216260438462	-0.869599952747832
VREMCSAAITM	L4M	-0.019814465478789	-0.0166818888941929
VRENCSAAITM	L4N	-0.788297753824843	-0.756335716217345
VREPCSAAITM	L4P	-0.824041548098497	-0.826164618373628
VREQCSAAITM	L4Q	-0.790605664618325	-0.744267026773576
VRERCSAAITM	L4R	-0.833634746257955	-0.826493643420963
VRESCSAAITM	L4S	-0.726306189544305	-0.732002039944663
VRETCSAAITM	L4T	-0.645545547547121	-0.653410519511798
VREVCSAAITM	L4V	-0.580453099592837	-0.580826034287946
VREWCSAAITM	L4W	-0.830448285333225	-0.8362346538667
VREYCSAAITM	L4Y	-0.786925876235896	-0.782129286705933
VRFLCSAAITM	E3F	-0.806298076082044	-0.805404898785465
VRGLCSAAITM	E3G	-0.0281743771446302	-0.0250381863275432
VRHLCSAAITM	E3H	-0.193003375568781	-0.204798387593211
VRILCSAAITM	E3I	-0.86227680791585	-0.786315761315577
VRKLCSAAITM	E3K	-0.454259325114199	-0.453541810392474
VRLLCSAAITM	E3L	-0.818252155410773	-0.79690396625643
VRMLCSAAITM	E3M	-0.531225891991283	-0.535742683909981
VRNLCSAAITM	E3N	-0.0754390680013611	-0.0859352675211373
VRPLCSAAITM	E3P	-0.84853795058384	-0.822870331011
VRQLCSAAITM	E3Q	-0.0019436182218002	-0.0011021270250595
VRRLCSAAITM	E3R	-0.5694891343266	-0.560309365845487
VRSLCSAAITM	E3S	-0.049341517203611	-0.0528935332727472
VRTLCSAAITM	E3T	-0.602128228148765	-0.600241240278405
VRVLCSAAITM	E3V	-0.84620451558932	-0.821726963931402
VRWLCSAAITM	E3W	-0.806423745347264	-0.814312137048266
VRYLCSAAITM	E3Y	-0.768769323864114	-0.7680594859977
VSELCSAAITM	R2S	0.0024257665517288	0.0009119016022693
VTELCSAAITM	R2T	-0.0006121533686938	-0.0013299588729778
VVELCSAAITM	R2V	-0.0144355049778578	-0.0133657857967481
VWELCSAAITM	R2W	0.0004256271681545	0.0013935380870246
VYELCSAAITM	R2Y	-0.0005279839493852	0.0019847373769513
WRELCSAAITM	V1W	-0.795622875086582	-0.804618240491857
YRELCSAAITM	V1Y	-0.729557988960496	-0.725639603888311
