# Supplementary material for: Origins and breadth of pairwise epistasis in an α-helix of β-lactamase TEM-1
Source: Nat Commun. 2026 Mar 17;17:4083. doi: 10.1038/s41467-026-70627-5 (PMC13144301; doi:10.1038/s41467-026-70627-5)
Supplement: Supplementary file 3 — Source data [file 41467_2026_70627_MOESM3_ESM.zip › Source Data/FigureS3K_sourcedata.txt]

Sequence	Mutation	Log Fitness	MIC[combined] (replicat 2)
ARELCSAAITM	V1A	-1.43474943542783	-0.601228552063592
CRELCSAAITM	V1C	-1.66226208520409	-0.645531207123144
DRELCSAAITM	V1D	-3.70917433785123	-0.826117178578674
ERELCSAAITM	V1E	-2.16023359302827	-0.776411869720807
FRELCSAAITM	V1F	-1.41553988797344	-0.628208407797492
GRELCSAAITM	V1G	-2.26443703334663	-0.77776498455333
HRELCSAAITM	V1H	-1.93858828013058	-0.7382957056343
IRELCSAAITM	V1I	0.0328123753364054	-0.0002134738127451
KRELCSAAITM	V1K	-2.54562039621811	-0.81254174869193
LRELCSAAITM	V1L	-0.0227909677500198	-0.0018386949223285
MRELCSAAITM	V1M	-0.0906968568887061	-0.0043485559430919
NRELCSAAITM	V1N	-1.52790045871747	-0.676187947565254
PRELCSAAITM	V1P	-1.48055305080597	-0.612843874558065
QRELCSAAITM	V1Q	-1.70934699999553	-0.714435184565382
RRELCSAAITM	V1R	-2.63103909865098	-0.789295249240172
SRELCSAAITM	V1S	-2.0407279270985	-0.741528857625087
TRELCSAAITM	V1T	-0.411844901681962	-0.297519496795906
VAELCSAAITM	R2A	0.0167799940368911	0.0022590314481901
VCELCSAAITM	R2C	-0.0165052273047057	-0.0025851266357277
VDELCSAAITM	R2D	0.144109149737919	0.000558828342718
VEELCSAAITM	R2E	-0.0226731321744005	0.0007035587146929
VFELCSAAITM	R2F	0.0246212903801886	0.0010301444838614
VGELCSAAITM	R2G	-0.00489038316912582	0.0022406467932636
VHELCSAAITM	R2H	0.0232907938192635	-0.0008169350530786
VIELCSAAITM	R2I	-0.0895497374560841	-0.040164359794109
VKELCSAAITM	R2K	0.0152110838913502	0.0002680423762224
VLELCSAAITM	R2L	-0.0222043547803366	-0.001367775355533
VMELCSAAITM	R2M	0.0799393749133634	-0.0001457942748359
VNELCSAAITM	R2N	0.0400948413805531	7.32016508467881e-05
VPELCSAAITM	R2P	-1.02084559503959	-0.534581563845301
VQELCSAAITM	R2Q	0.0847595571203206	0.0013201863482463
VRALCSAAITM	E3A	-0.0747416392470668	-0.0621599722923412
VRCLCSAAITM	E3C	-3.19260519747089	-0.704982135230661
VRDLCSAAITM	E3D	-0.0437865922023506	-6.64971548980375e-06
VREACSAAITM	L4A	-0.49762169722336	-0.372896050384253
VRECCSAAITM	L4C	-0.653606908007249	-0.402936214258289
VREDCSAAITM	L4D	-3.99486273112386	-0.826714077265324
VREECSAAITM	L4E	-3.47171981414183	-0.785701896138508
VREFCSAAITM	L4F	-1.65727001847903	-0.685602785899908
VREGCSAAITM	L4G	-2.24683092733296	-0.770798476289595
VREHCSAAITM	L4H	-2.03826870292771	-0.707966236552741
VREICSAAITM	L4I	-0.378201977818336	-0.363993023508536
VREKCSAAITM	L4K	-3.42608531435583	-0.814019020698509
VRELASAAITM	C5A	-0.485603632099903	-0.300036294535948
VRELCAAAITM	S6A	-0.0129726412788433	0.0006543264688715
VRELCCAAITM	S6C	-0.378230348898894	-0.121382854153933
VRELCDAAITM	S6D	0.0606612378781648	0.0025991241035533
VRELCEAAITM	S6E	0.0154421629257802	0.00278999555636
VRELCFAAITM	S6F	-0.0630773602080237	-0.0270926990315171
VRELCGAAITM	S6G	0.015425756867363	-0.0004767687615542
VRELCHAAITM	S6H	-0.00927776967002591	0.0011526270330831
VRELCIAAITM	S6I	-0.121787694091509	-0.0562220737053775
VRELCKAAITM	S6K	-0.0340544273139671	-0.0006070326632098
VRELCLAAITM	S6L	0.0134023932245979	-0.0053257091446661
VRELCMAAITM	S6M	-0.0111591280426029	-0.000305109375981
VRELCNAAITM	S6N	0.0635453423279855	-0.0013560732177382
VRELCPAAITM	S6P	-2.15316557148745	-0.761680737772585
VRELCQAAITM	S6Q	-0.0734210970534588	0.0018432104367338
VRELCRAAITM	S6R	-0.0330407606855609	-0.0007091151323022
VRELCSAAATM	I9A	-1.6194686510239	-0.710662132588378
VRELCSAACTM	I9C	-0.28489279733221	-0.220673703445763
VRELCSAADTM	I9D	-3.93883975853593	-0.822435886210091
VRELCSAAETM	I9E	-3.36573376663232	-0.781792549415883
VRELCSAAFTM	I9F	-2.61131927842743	-0.776645652330997
VRELCSAAGTM	I9G	-2.95136481880682	-0.790666751613715
VRELCSAAHTM	I9H	-1.97740054742571	-0.755659175700314
VRELCSAAIAM	T10A	-0.05407282606958	-0.0014826549675064
VRELCSAAICM	T10C	0.00268799087196614	-0.008519506474292
VRELCSAAIDM	T10D	-0.231277716310898	-0.296907847567857
VRELCSAAIEM	T10E	-0.0607443703534511	-0.0005846032755499
VRELCSAAIFM	T10F	-2.41223368103402	-0.760955834545669
VRELCSAAIGM	T10G	-0.0716939818362134	-0.0011106991287369
VRELCSAAIHM	T10H	-0.413393936101703	-0.378909208256383
VRELCSAAIIM	T10I	-0.141712750183976	-0.0226967334060697
VRELCSAAIKM	T10K	-0.122621367795198	-0.255076576861761
VRELCSAAILM	T10L	-0.0761588774686595	-0.261361709173576
VRELCSAAIMM	T10M	-0.0386764331054823	-0.0098895387868835
VRELCSAAINM	T10N	-0.163344141765744	-0.230529577902519
VRELCSAAIPM	T10P	-2.1286553860721	-0.760333115941737
VRELCSAAIQM	T10Q	-0.111433508241399	-0.0042646219494748
VRELCSAAIRM	T10R	-0.209574036557402	-0.275291887203084
VRELCSAAISM	T10S	-0.0156477306794782	7.40945004862326e-05
VRELCSAAITA	M11A	-0.124087975887674	-0.0084294214192351
VRELCSAAITC	M11C	-0.11701864860963	-0.0088251620635305
VRELCSAAITD	M11D	-0.0777865788070722	-0.0108278814121517
VRELCSAAITE	M11E	-0.0739441054328478	-0.0008449150430155
VRELCSAAITF	M11F	-0.118487491457121	-0.0039576616618988
VRELCSAAITG	M11G	-0.383531929049461	-0.320654466378535
VRELCSAAITH	M11H	-0.153737742660914	-0.0058654079504358
VRELCSAAITI	M11I	-0.0683331975831893	-0.0085919679292663
VRELCSAAITK	M11K	-0.156421178622432	-0.0151073067768624
VRELCSAAITL	M11L	-0.00722038315811613	0.0003087332413076
VRELCSAAITM		0	0
VRELCSAAITN	M11N	-0.194710702810008	-0.0125555770234936
VRELCSAAITP	M11P	-2.88433414584795	-0.786204170070231
VRELCSAAITQ	M11Q	-0.0834422244331878	-0.0010668190313996
VRELCSAAITR	M11R	-0.0641793141695879	-0.0050046655386696
VRELCSAAITS	M11S	-0.106044417003995	-0.0098597035076348
VRELCSAAITT	M11T	-0.0255122489132753	-0.0025836533331987
VRELCSAAITV	M11V	-0.0230628449553794	-0.0007495847011043
VRELCSAAITW	M11W	-0.12932406424832	0.0005729468413125
VRELCSAAITY	M11Y	-0.0839583120565348	-0.0014834980026964
VRELCSAAIVM	T10V	-0.080805152327688	-0.0103996303857983
VRELCSAAIWM	T10W	-1.95337471438997	-0.758681717161498
VRELCSAAIYM	T10Y	-1.59867336789128	-0.702191596827245
VRELCSAAKTM	I9K	-4.0029483910394	-0.834604000507171
VRELCSAALTM	I9L	-0.153408666708933	-0.0025806804959872
VRELCSAAMTM	I9M	-0.109561765273894	-0.0043733800582984
VRELCSAANTM	I9N	-1.59270903347465	-0.715687729094501
VRELCSAAPTM	I9P	-4.00659369606452	-0.83203955499173
VRELCSAAQTM	I9Q	-2.21630558121018	-0.767784494053099
VRELCSAARTM	I9R	-4.00678550709655	-0.828920565188309
VRELCSAASTM	I9S	-1.8366365815311	-0.734069517504076
VRELCSAATTM	I9T	-0.445078283457732	-0.351066018502765
VRELCSAAVTM	I9V	-0.0389738018882637	-0.0015385227020546
VRELCSAAWTM	I9W	-3.99460864266902	-0.825885473528226
VRELCSAAYTM	I9Y	-3.99318440974464	-0.818043295918426
VRELCSACITM	A8C	-0.100350345566429	-0.0367543758952445
VRELCSADITM	A8D	-3.68428466391018	-0.810692804812093
VRELCSAEITM	A8E	-3.69008045233891	-0.806729319775522
VRELCSAFITM	A8F	-4.00742170277712	-0.821822684846993
VRELCSAGITM	A8G	-0.36993558653663	-0.313244855784494
VRELCSAHITM	A8H	-4.00661211071318	-0.84253622359621
VRELCSAIITM	A8I	-1.3179437351166	-0.691817427718961
VRELCSAKITM	A8K	-4.00958770368602	-0.840593190961729
VRELCSALITM	A8L	-1.9705246704983	-0.752357806240973
VRELCSAMITM	A8M	-0.479940320595399	-0.400682098994185
VRELCSANITM	A8N	-1.70628107672239	-0.72540966941889
VRELCSAPITM	A8P	-4.00801996464814	-0.830883249336921
VRELCSAQITM	A8Q	-2.22679689654253	-0.77967189160618
VRELCSARITM	A8R	-4.00726551261869	-0.821969724295582
VRELCSASITM	A8S	-0.077735744094189	-0.0085563769864146
VRELCSATITM	A8T	-0.0774923831776326	-0.0047367046040363
VRELCSAVITM	A8V	-0.202750823200178	-0.308744888854665
VRELCSAWITM	A8W	-4.00645735748584	-0.845078385677475
VRELCSAYITM	A8Y	-4.00972578263373	-0.830680877749992
VRELCSCAITM	A7C	-0.288197186929032	-0.25700252407191
VRELCSDAITM	A7D	-2.17655267063427	-0.761152618927507
VRELCSEAITM	A7E	-1.46953337186324	-0.647978278610259
VRELCSFAITM	A7F	-2.03073699876649	-0.745443280723963
VRELCSGAITM	A7G	-0.46962652442428	-0.326831615685063
VRELCSHAITM	A7H	-1.62471488858024	-0.706697417232525
VRELCSIAITM	A7I	-1.43549834044649	-0.665808312883706
VRELCSKAITM	A7K	-2.29661753180767	-0.790148639010841
VRELCSLAITM	A7L	-1.7354321302355	-0.732529030498581
VRELCSMAITM	A7M	-1.58558927499365	-0.731176513093595
VRELCSNAITM	A7N	-1.38153583139947	-0.60447951435974
VRELCSPAITM	A7P	-4.00071371062012	-0.825172555551581
VRELCSQAITM	A7Q	-1.61980699213256	-0.729801161752974
VRELCSRAITM	A7R	-2.74705872786006	-0.790550014744058
VRELCSSAITM	A7S	-0.0569317280377279	-0.0206601721317774
VRELCSTAITM	A7T	-0.75977100860747	-0.487177523668712
VRELCSVAITM	A7V	-0.489185058657952	-0.337646414365078
VRELCSWAITM	A7W	-2.73073410460289	-0.78681887089842
VRELCSYAITM	A7Y	-1.56279968197433	-0.680725506169437
VRELCTAAITM	S6T	-0.0196271452542898	-0.0007141742472551
VRELCVAAITM	S6V	-0.00226667800126901	-0.0200652990087473
VRELCWAAITM	S6W	0.0248722554951981	-0.0029194155035491
VRELCYAAITM	S6Y	-0.0165572794093296	-0.0031648438791098
VRELDSAAITM	C5D	-4.00941013104217	-0.859381062042182
VRELESAAITM	C5E	-3.45050531841399	-0.805161695727401
VRELFSAAITM	C5F	-3.32881852983283	-0.801907583440421
VRELGSAAITM	C5G	-1.46091866859389	-0.585703926160732
VRELHSAAITM	C5H	-3.97275983265759	-0.812783284402461
VRELISAAITM	C5I	-1.20290954127916	-0.587257015246893
VRELKSAAITM	C5K	-4.00904166274597	-0.851312000634308
VRELLSAAITM	C5L	-0.992686387691682	-0.440313514402637
VRELMSAAITM	C5M	-0.426823165988792	-0.150484119225841
VRELNSAAITM	C5N	-3.04719046013828	-0.786969482241803
VRELPSAAITM	C5P	-4.00499505519852	-0.827216335127263
VRELQSAAITM	C5Q	-2.94146133814995	-0.770085765479343
VRELRSAAITM	C5R	-3.99364109313091	-0.830469504105034
VRELSSAAITM	C5S	-1.4591795805998	-0.642760696329272
VRELTSAAITM	C5T	-2.22730749956138	-0.769073534237575
VRELVSAAITM	C5V	-1.68688665951261	-0.737104237578024
VRELWSAAITM	C5W	-4.009379062822	-0.812150409821458
VRELYSAAITM	C5Y	-4.00972932897988	-0.869599952747832
VREMCSAAITM	L4M	-0.0406296966199791	-0.0166818888941929
VRENCSAAITM	L4N	-2.2558404337593	-0.756335716217345
VREPCSAAITM	L4P	-4.00735187514079	-0.826164618373628
VREQCSAAITM	L4Q	-2.00260797795513	-0.744267026773576
VRERCSAAITM	L4R	-3.99655930362511	-0.826493643420963
VRESCSAAITM	L4S	-2.02686462386154	-0.732002039944663
VRETCSAAITM	L4T	-1.54199091644066	-0.653410519511798
VREVCSAAITM	L4V	-1.159936792514	-0.580826034287946
VREWCSAAITM	L4W	-4.00919546035232	-0.8362346538667
VREYCSAAITM	L4Y	-2.26747458701291	-0.782129286705933
VRFLCSAAITM	E3F	-3.35193609998661	-0.805404898785465
VRGLCSAAITM	E3G	-0.0493407020530312	-0.0250381863275432
VRHLCSAAITM	E3H	-0.119929794691958	-0.204798387593211
VRILCSAAITM	E3I	-3.98096282268627	-0.786315761315577
VRKLCSAAITM	E3K	-0.569117227077434	-0.453541810392474
VRLLCSAAITM	E3L	-3.27485144869671	-0.79690396625643
VRMLCSAAITM	E3M	-0.857936575168725	-0.535742683909981
VRNLCSAAITM	E3N	-0.0792648871100781	-0.0859352675211373
VRPLCSAAITM	E3P	-3.70880472189543	-0.822870331011
VRQLCSAAITM	E3Q	0.0166675458034184	-0.0011021270250595
VRRLCSAAITM	E3R	-0.99540339321193	-0.560309365845487
VRSLCSAAITM	E3S	-0.0640972681887777	-0.0528935332727472
VRTLCSAAITM	E3T	-1.67428578337769	-0.600241240278405
VRVLCSAAITM	E3V	-3.94305834055651	-0.821726963931402
VRWLCSAAITM	E3W	-3.90279933552054	-0.814312137048266
VRYLCSAAITM	E3Y	-2.90773003046944	-0.7680594859977
VSELCSAAITM	R2S	0.0137730782879699	0.0009119016022693
VTELCSAAITM	R2T	0.0845328222077444	-0.0013299588729778
VVELCSAAITM	R2V	-0.0405455136612978	-0.0133657857967481
VWELCSAAITM	R2W	0.0610313266325964	0.0013935380870246
VYELCSAAITM	R2Y	0.0331260045347412	0.0019847373769513
WRELCSAAITM	V1W	-2.6045396595513	-0.804618240491857
YRELCSAAITM	V1Y	-1.80953142005708	-0.725639603888311
