# Supplementary material for: Origins and breadth of pairwise epistasis in an α-helix of β-lactamase TEM-1
Source: Nat Commun. 2026 Mar 17;17:4083. doi: 10.1038/s41467-026-70627-5 (PMC13144301; doi:10.1038/s41467-026-70627-5)
Supplement: Supplementary file 3 — Source data [file 41467_2026_70627_MOESM3_ESM.zip › Source Data/FigureS4B_sourcedata.txt]

Sequence	First Mutation	Second Mutation	Sum of single mutants Log MICs	Double mutants Log MIC	Epistasis type
AAELCSAAITM	V1A	R2A	-2.54775066230771	-1.12743980356529	1
AEELCSAAITM	V1A	R2E	-2.62671759669794	-2.13531045120313	2
AGELCSAAITM	V1A	R2G	-2.59238789203077	-0.67807584359316	2
AHELCSAAITM	V1A	R2H	-2.539080556398	-2.8451004792262	-2
ALELCSAAITM	V1A	R2L	-2.62048535879037	-3.36198534859364	-1
APELCSAAITM	V1A	R2P	-4.40586873076114	-4.50556171414135	-1
AQELCSAAITM	V1A	R2Q	-2.42426156395243	-3.78261682245672	-2
ARDLCSAAITM	V1A	E3D	-2.66835205964874	-2.53645788745713	2
AREACSAAITM	V1A	L4A	-3.44916751229379	-4.74733507002997	-1
AREGCSAAITM	V1A	L4G	-6.6027657410437	-7.07973455680217	-1
ARELCAAAITM	V1A	S6A	-2.60546418845217	-2.44054836320027	2
ARELCDAAITM	V1A	S6D	-2.47508473627804	-2.11412619829036	1
ARELCEAAITM	V1A	S6E	-2.55082763777081	-0.97917787905556	1
ARELCFAAITM	V1A	S6F	-2.69510747830504	-4.2467596382344	-1
ARELCGAAITM	V1A	S6G	-2.55156048721164	-2.82251785340324	-2
ARELCHAAITM	V1A	S6H	-2.59124268467594	-1.99190746775694	2
ARELCIAAITM	V1A	S6I	-2.7987237833004	-4.19063858088271	-1
ARELCKAAITM	V1A	S6K	-2.64616993550494	-2.60580528283187	1
ARELCLAAITM	V1A	S6L	-2.55224220609993	-4.15636885068869	-2
ARELCMAAITM	V1A	S6M	-2.59712460714927	-3.46231060508224	-1
ARELCNAAITM	V1A	S6N	-2.45913403993399	-2.49238654792017	-1
ARELCPAAITM	V1A	S6P	-6.45431767832239	-7.0731542247623	-1
ARELCRAAITM	V1A	S6R	-2.6428618317169	-3.20723984639615	-1
ARELCSAAETM	V1A	I9E	-8.54081221921584	-7.07688160567597	0
ARELCSAAGTM	V1A	I9G	-7.82055044135831	-7.07973455680217	0
ARELCSAAIAM	V1A	T10A	-2.68132421905582	-3.40746980505312	-1
ARELCSAAICM	V1A	T10C	-2.58985216751341	-4.19483493933404	-1
ARELCSAAIDM	V1A	T10D	-3.00734707650498	-5.42902740790358	-1
ARELCSAAIFM	V1A	T10F	-6.88760157001104	-6.9238183719023	0
ARELCSAAIGM	V1A	T10G	-2.70957053777228	-2.85221647923726	-1
ARELCSAAIHM	V1A	T10H	-3.29354431436117	-6.31136573248134	-1
ARELCSAAIIM	V1A	T10I	-2.84470884201607	-4.48406396849701	-1
ARELCSAAIKM	V1A	T10K	-2.81164598524165	-4.41743503193545	-1
ARELCSAAILM	V1A	T10L	-2.72518321593968	-4.97445513821293	-1
ARELCSAAIMM	V1A	T10M	-2.65645544926746	-3.87542468408411	-1
ARELCSAAIPM	V1A	T10P	-6.41120397970028	-7.06201496509719	-1
ARELCSAAIQM	V1A	T10Q	-2.78701522680993	-3.29156389974888	-1
ARELCSAAIRM	V1A	T10R	-2.96440716258512	-4.9653238746448	-1
ARELCSAAISM	V1A	T10S	-2.61073593497446	-2.88489481400387	-1
ARELCSAAITA	V1A	M11A	-2.80996995004507	-3.4997569147145	-1
ARELCSAAITC	V1A	M11C	-2.80342359145151	-3.55829839416348	-1
ARELCSAAITG	V1A	M11G	-3.25115910930625	-5.11944036325819	-1
ARELCSAAITL	V1A	M11L	-2.59582854157711	-3.23911702893953	-1
ARELCSAAITN	V1A	M11N	-2.94075603797897	-3.26576591011338	-1
ARELCSAAITP	V1A	M11P	-7.70564086761301	-7.07973455680217	0
ARELCSAAITQ	V1A	M11Q	-2.73959647199531	-2.61064709907997	1
ARELCSAAITR	V1A	M11R	-2.70280833513957	-3.60272370025784	-1
ARELCSAAITV	V1A	M11V	-2.62015389988225	-3.38076161608923	-1
ARELCSAAITW	V1A	M11W	-2.81773947079391	-2.93541059062494	-1
ARELCSAAIVM	V1A	T10V	-2.73350569149226	-3.76748352112094	-1
ARELCSAAIWM	V1A	T10W	-6.17146071536831	-7.07501998501718	-1
ARELCSAAIYM	V1A	T10Y	-5.47000833753764	-7.07973455680216	-1
ARELCSAAKTM	V1A	I9K	-9.6366638785034	-7.07973455680217	0
ARELCSAALTM	V1A	I9L	-2.86554849207393	-3.38089010060103	-1
ARELCSAAMTM	V1A	I9M	-2.78881526554442	-3.95432008134375	-1
ARELCSAANTM	V1A	I9N	-5.461931806923	-7.07973455680216	-1
ARELCSAARTM	V1A	I9R	-9.6503223110575	-7.07973455680217	0
ARELCSAASTM	V1A	I9S	-5.88704899156011	-7.07973455680216	-1
ARELCSAATTM	V1A	I9T	-3.35424043621783	-5.88118378415455	-1
ARELCSAAVTM	V1A	I9V	-2.65749893589075	-3.27699849237612	-1
ARELCSAAWTM	V1A	I9W	-9.61517330421943	-7.07752028902949	0
ARELCSADITM	V1A	A8D	-9.08897420453651	-7.07973455680216	0
ARELCSAGITM	V1A	A8G	-3.22295356815176	-5.23079301617314	-1
ARELCSAHITM	V1A	A8H	-9.64967271374735	-7.07973455680216	0
ARELCSAIITM	V1A	A8I	-4.92936190798064	-7.05954602905768	-1
ARELCSAKITM	V1A	A8K	-9.65833658044388	-7.07973455680217	0
ARELCSALITM	V1A	A8L	-6.11640541680506	-7.07973455680217	-1
ARELCSAMITM	V1A	A8M	-3.41756782745035	-5.52974758297951	-1
ARELCSANITM	V1A	A8N	-5.69788710771651	-7.07968340811434	-1
ARELCSAPITM	V1A	A8P	-9.65376898901905	-7.07875806205281	0
ARELCSAQITM	V1A	A8Q	-6.5792067374761	-7.07973455680216	-1
ARELCSARITM	V1A	A8R	-9.65175361186489	-7.07973455680216	0
ARELCSASITM	V1A	A8S	-2.72403360227349	-3.83058894073892	-1
ARELCSATITM	V1A	A8T	-2.7284972897133	-3.72624205208147	-1
ARELCSAVITM	V1A	A8V	-2.95583935462957	-5.23113884004622	-1
ARELCSAWITM	V1A	A8W	-9.64945023764104	-7.07973455680216	0
ARELCSAYITM	V1A	A8Y	-9.65872728842655	-7.05332578353082	0
ARELCSCAITM	V1A	A7C	-3.10514039611667	-4.87951755229523	-1
ARELCSFAITM	V1A	A7F	-6.22690620602101	-7.07969132402231	-1
ARELCSGAITM	V1A	A7G	-3.39589807224872	-5.30144731243555	-1
ARELCSHAITM	V1A	A7H	-5.52378841380645	-7.047924948175	-1
ARELCSIAITM	V1A	A7I	-5.14550786939924	-7.0651899573565	-1
ARELCSLAITM	V1A	A7L	-5.71603801246919	-7.07829324277278	-1
ARELCSMAITM	V1A	A7M	-5.43621081118853	-7.07973455680217	-1
ARELCSPAITM	V1A	A7P	-9.63189871734988	-7.07263641744339	0
ARELCSRAITM	V1A	A7R	-7.48598837352189	-7.07921456915523	0
ARELCSSAITM	V1A	A7S	-2.69170397396178	-3.95109494808642	-1
ARELCSTAITM	V1A	A7T	-3.93069904257545	-6.66621338806407	-1
ARELCSVAITM	V1A	A7V	-3.43734582095	-5.76972798135254	-1
ARELCSYAITM	V1A	A7Y	-5.40124511652943	-7.07426008004559	-1
ARELCTAAITM	V1A	S6T	-2.61520324889755	-3.76860606259834	-1
ARELCVAAITM	V1A	S6V	-2.58112159271967	-4.0834416938629	-1
ARELCWAAITM	V1A	S6W	-2.54036267606576	-4.2971218972031	-2
ARELGSAAITM	V1A	C5G	-5.20595934597586	-6.80871454333376	-1
ARELHSAAITM	V1A	C5H	-9.56502394483076	-7.07918979215651	0
ARELLSAAITM	V1A	C5L	-4.35023767961295	-6.53060617619554	-1
ARELQSAAITM	V1A	C5Q	-7.75100900904679	-7.07973455680217	0
ARELRSAAITM	V1A	C5R	-9.6060485675505	-6.67089291828801	2
ARELSSAAITM	V1A	C5S	-5.20938803118549	-6.97232441276088	-1
ARELTSAAITM	V1A	C5T	-6.57965625892739	-7.07973455680217	-1
ARENCSAAITM	V1A	L4N	-6.61843325190655	-7.07973455680217	-1
ARERCSAAITM	V1A	L4R	-9.6182935373451	-7.07973455680216	0
ARGLCSAAITM	V1A	E3G	-2.67468754609262	-4.3317139667429	-1
ARKLCSAAITM	V1A	E3K	-3.58925313379366	-6.79647383523374	-1
ARNLCSAAITM	V1A	E3N	-2.73397231228344	-5.28397414615349	-1
ARPLCSAAITM	V1A	E3P	-9.13204576142364	-7.0796513910702	0
ARQLCSAAITM	V1A	E3Q	-2.55324523472595	-3.4919113430551	-2
ARRLCSAAITM	V1A	E3R	-4.34836831897939	-6.76499641523414	-1
ARSLCSAAITM	V1A	E3S	-2.70380717158174	-4.70391993339701	-1
ARTLCSAAITM	V1A	E3T	-5.6748358536689	-5.86893293136096	-1
ARVLCSAAITM	V1A	E3V	-9.51079430141761	-7.04968946502014	0
ASELCSAAITM	V1A	R2S	-2.55170918983025	-1.6690915012064	1
ATELCSAAITM	V1A	R2T	-2.42518241039939	-3.24450923742487	-2
AVELCSAAITM	V1A	R2V	-2.66185469149171	-4.11939245344327	-1
AWELCSAAITM	V1A	R2W	-2.46769027893311	-2.43163292089398	1
CPELCSAAITM	V1C	R2P	-4.86583294461319	-5.3268887508932	-1
CREECSAAITM	V1C	L4E	-9.16247198685314	-7.07570591227009	0
CRELCAAAITM	V1C	S6A	-3.06542840230422	-2.50484840345319	2
CRELCCAAITM	V1C	S6C	-3.73917287970946	-6.9943391745045	-1
CRELCFAAITM	V1C	S6F	-3.15507169215709	-5.24664493440776	-1
CRELCHAAITM	V1C	S6H	-3.05120689852799	-2.07255552641058	2
CRELCLAAITM	V1C	S6L	-3.01220641995198	-4.3025960409873	-2
CRELCPAAITM	V1C	S6P	-6.91428189217444	-7.07973455680217	0
CRELCRAAITM	V1C	S6R	-3.10282604556895	-2.66198612295695	2
CRELCSAAATM	V1C	I9A	-5.9662189912825	-5.01071672951821	1
CRELCSAAETM	V1C	I9E	-9.00077643306789	-7.07651904782153	0
CRELCSAAGTM	V1C	I9G	-8.28051465521036	-7.07868741993883	0
CRELCSAAIAM	V1C	T10A	-3.14128843290787	-3.37190402504688	-1
CRELCSAAIEM	V1C	T10E	-3.1504584929519	-3.41409857499038	-1
CRELCSAAIGM	V1C	T10G	-3.16953475162433	-2.75724430000532	2
CRELCSAAIKM	V1C	T10K	-3.2716101990937	-4.51431939015487	-1
CRELCSAAILM	V1C	T10L	-3.18514742979173	-5.1893308305017	-1
CRELCSAAIPM	V1C	T10P	-6.87116819355233	-7.07958929294612	0
CRELCSAAIRM	V1C	T10R	-3.42437137643717	-5.34543896388775	-1
CRELCSAAISM	V1C	T10S	-3.07070014882651	-3.04203726689359	1
CRELCSAAITC	V1C	M11C	-3.26338780530356	-6.70442990043931	-1
CRELCSAAITE	V1C	M11E	-3.18371749317414	-2.26080350721545	2
CRELCSAAITF	V1C	M11F	-3.25831404991141	-3.10224183319748	1
CRELCSAAITG	V1C	M11G	-3.7111233231583	-5.39334350719285	-1
CRELCSAAITI	V1C	M11I	-3.16742236313929	-5.70908914892292	-1
CRELCSAAITK	V1C	M11K	-3.3250303118696	-5.18807333969584	-1
CRELCSAAITL	V1C	M11L	-3.05579275542916	-4.68448646082802	-1
CRELCSAAITN	V1C	M11N	-3.40072025183102	-4.02935581857848	-1
CRELCSAAITQ	V1C	M11Q	-3.19956068584736	-2.24586841402311	2
CRELCSAAITR	V1C	M11R	-3.16277254899162	-3.76323306784615	-1
CRELCSAAITW	V1C	M11W	-3.27770368464596	-5.3859471969179	-1
CRELCSAAITY	V1C	M11Y	-3.19799954635901	-3.1671042560375	1
CRELCSAAIVM	V1C	T10V	-3.19346990534431	-4.2354480734432	-1
CRELCSAALTM	V1C	I9L	-3.32551270592598	-4.72181236999396	-1
CRELCSAASTM	V1C	I9S	-6.34701320541216	-7.07973455680217	-1
CRELCSAAVTM	V1C	I9V	-3.1174631497428	-4.29365809270924	-1
CRELCSAAWTM	V1C	I9W	-10.0751375180715	-7.07973455680217	0
CRELCSADITM	V1C	A8D	-9.54893841838856	-7.07973455680216	0
CRELCSAEITM	V1C	A8E	-9.55844069579061	-7.07973455680216	0
CRELCSAGITM	V1C	A8G	-3.68291778200381	-5.58257808027822	-1
CRELCSALITM	V1C	A8L	-6.57636963065711	-7.02491369415483	-1
CRELCSANITM	V1C	A8N	-6.15785132156856	-7.07973455680217	-1
CRELCSAPITM	V1C	A8P	-10.1137332028711	-7.07973455680216	0
CRELCSARITM	V1C	A8R	-10.1117178257169	-7.07973455680217	0
CRELCSASITM	V1C	A8S	-3.18399781612554	-4.6441176159985	-1
CRELCSAVITM	V1C	A8V	-3.41580356848162	-5.30970953294346	-1
CRELCSAWITM	V1C	A8W	-10.1094144514931	-7.07973455680217	0
CRELCSAYITM	V1C	A8Y	-10.1186915022786	-7.07954341913455	0
CRELCSCAITM	V1C	A7C	-3.56510460996872	-7.07973455680217	-1
CRELCSEAITM	V1C	A7E	-5.6858265674242	-6.77427832726562	-1
CRELCSFAITM	V1C	A7F	-6.68687041987306	-6.71356891114776	-1
CRELCSHAITM	V1C	A7H	-5.9837526276585	-7.07973455680217	-1
CRELCSKAITM	V1C	A7K	-7.14775876599522	-7.07973455680216	0
CRELCSLAITM	V1C	A7L	-6.17600222632124	-7.07973455680217	-1
CRELCSNAITM	V1C	A7N	-5.50992692844271	-6.99354816084028	-1
CRELCSPAITM	V1C	A7P	-10.0918629312019	-7.07973455680216	0
CRELCSRAITM	V1C	A7R	-7.94595258737394	-7.07973455680217	0
CRELCSSAITM	V1C	A7S	-3.15166818781383	-4.72207330315535	-1
CRELCSTAITM	V1C	A7T	-4.3906632564275	-6.80191408731815	-1
CRELCSYAITM	V1C	A7Y	-5.86120933038148	-7.07019600930101	-1
CRELCTAAITM	V1C	S6T	-3.0751674627496	-3.68242178991255	-1
CRELCYAAITM	V1C	S6Y	-3.06976497817131	-4.04027279846054	-1
CRELGSAAITM	V1C	C5G	-5.66592355982791	-7.07973455680217	-1
CRELKSAAITM	V1C	C5K	-10.1167787227468	-7.07973455680217	0
CRELVSAAITM	V1C	C5V	-6.08719109731745	-7.07973455680217	-1
CRGLCSAAITM	V1C	E3G	-3.13465175994467	-5.53413775240612	-1
CRSLCSAAITM	V1C	E3S	-3.16377138543379	-5.63080646860063	-1
CRTLCSAAITM	V1C	E3T	-6.13480006752095	-6.5872437277363	-1
DGELCSAAITM	V1D	R2G	-6.56587226728829	-4.63325989965592	2
DLELCSAAITM	V1D	R2L	-6.59396973404789	-7.06041846975762	-1
DNELCSAAITM	V1D	R2N	-6.47936853611463	-6.93781813635332	-2
DPELCSAAITM	V1D	R2P	-8.37935310601866	-7.07973455680216	0
DREGCSAAITM	V1D	L4G	-10.5762501163012	-7.07973455680216	0
DRELASAAITM	V1D	C5A	-7.39958493715798	-7.07973455680217	0
DRELCCAAITM	V1D	S6C	-7.25269304111493	-7.01671501982587	0
DRELCFAAITM	V1D	S6F	-6.66859185356256	-5.500761537453	2
DRELCGAAITM	V1D	S6G	-6.52504486246916	-7.05715666476081	-2
DRELCHAAITM	V1D	S6H	-6.56472705993346	-5.78916434250147	2
DRELCLAAITM	V1D	S6L	-6.52572658135745	-7.07619864515536	-2
DRELCPAAITM	V1D	S6P	-10.4278020535799	-7.07719349064128	0
DRELCRAAITM	V1D	S6R	-6.61634620697442	-7.03047617908708	-1
DRELCSAAETM	V1D	I9E	-12.5142965944734	-7.07973455680217	0
DRELCSAAFTM	V1D	I9F	-11.2286172771596	-7.07973455680216	0
DRELCSAAGTM	V1D	I9G	-11.7940348166158	-7.07920162633704	0
DRELCSAAIAM	V1D	T10A	-6.65480859431334	-7.0756714416976	-1
DRELCSAAICM	V1D	T10C	-6.56333654277093	-7.07973455680216	-1
DRELCSAAIDM	V1D	T10D	-6.9808314517625	-7.07973455680217	0
DRELCSAAIGM	V1D	T10G	-6.6830549130298	-7.06921666225352	-1
DRELCSAAIIM	V1D	T10I	-6.81819321727359	-7.07973455680216	0
DRELCSAAILM	V1D	T10L	-6.6986675911972	-7.07973455680217	-1
DRELCSAAIMM	V1D	T10M	-6.62993982452498	-7.07973455680217	-1
DRELCSAAIPM	V1D	T10P	-10.3846883549578	-7.07816305390871	0
DRELCSAAIQM	V1D	T10Q	-6.76049960206745	-7.07973455680217	-1
DRELCSAAIRM	V1D	T10R	-6.93789153784264	-7.07973455680216	0
DRELCSAAISM	V1D	T10S	-6.58422031023198	-6.98450913499272	-1
DRELCSAAITA	V1D	M11A	-6.78345432530259	-7.07973455680216	-1
DRELCSAAITD	V1D	M11D	-6.70826976928004	-7.07973455680216	-1
DRELCSAAITE	V1D	M11E	-6.69723765457961	-6.50324419548879	2
DRELCSAAITF	V1D	M11F	-6.77183421131688	-7.03776663877621	-1
DRELCSAAITG	V1D	M11G	-7.22464348456377	-7.07973455680217	0
DRELCSAAITI	V1D	M11I	-6.68094252454476	-7.07973455680216	-1
DRELCSAAITL	V1D	M11L	-6.56931291683463	-7.06853269934894	-1
DRELCSAAITR	V1D	M11R	-6.67629271039709	-7.07973455680217	-1
DRELCSAAITS	V1D	M11S	-6.75090735778176	-7.07973455680217	-1
DRELCSAAITV	V1D	M11V	-6.59363827513977	-7.0681108868493	-1
DRELCSAAITW	V1D	M11W	-6.79122384605143	-6.69443805632804	1
DRELCSAAIVM	V1D	T10V	-6.70699006674978	-7.07973455680217	-1
DRELCSAAIYM	V1D	T10Y	-9.44349271279516	-7.07973455680216	0
DRELCSAAKTM	V1D	I9K	-13.6101482537609	-7.07973455680216	0
DRELCSAALTM	V1D	I9L	-6.83903286733145	-7.07149398391043	0
DRELCSAARTM	V1D	I9R	-13.623806686315	-7.07851028175755	0
DRELCSAAWTM	V1D	I9W	-13.5886576794769	-7.07973455680217	0
DRELCSACITM	V1D	A8C	-6.74010360711174	-7.07973455680216	-1
DRELCSADITM	V1D	A8D	-13.062458579794	-7.07973455680216	0
DRELCSAEITM	V1D	A8E	-13.0719608571961	-7.07973455680217	0
DRELCSAGITM	V1D	A8G	-7.19643794340928	-7.07973455680217	0
DRELCSAHITM	V1D	A8H	-13.6231570890049	-7.07968990654679	0
DRELCSAKITM	V1D	A8K	-13.6318209557014	-7.07973455680217	0
DRELCSALITM	V1D	A8L	-10.0898897920626	-7.07973455680217	0
DRELCSAMITM	V1D	A8M	-7.39105220270787	-7.07794094500415	0
DRELCSANITM	V1D	A8N	-9.67137148297403	-7.07960787347925	0
DRELCSAPITM	V1D	A8P	-13.6272533642766	-7.06967735076881	0
DRELCSAQITM	V1D	A8Q	-10.5526911127336	-7.07973455680217	0
DRELCSARITM	V1D	A8R	-13.6252379871224	-7.07973455680216	0
DRELCSASITM	V1D	A8S	-6.69751797753101	-7.07970040429724	-1
DRELCSATITM	V1D	A8T	-6.70198166497082	-7.07967810769754	-1
DRELCSAWITM	V1D	A8W	-13.6229346128986	-7.07973455680217	0
DRELCSAYITM	V1D	A8Y	-13.6322116636841	-7.07973455680216	0
DRELCSCAITM	V1D	A7C	-7.07862477137419	-7.07973455680216	0
DRELCSHAITM	V1D	A7H	-9.49727278906397	-7.07773660596564	0
DRELCSLAITM	V1D	A7L	-9.68952238772671	-7.07973455680217	0
DRELCSMAITM	V1D	A7M	-9.40969518644605	-7.07973455680217	0
DRELCSNAITM	V1D	A7N	-9.02344708984818	-7.07973455680216	0
DRELCSPAITM	V1D	A7P	-13.6053830926074	-7.06402912578318	0
DRELCSRAITM	V1D	A7R	-11.4594727487794	-7.0017400798491	0
DRELCSYAITM	V1D	A7Y	-9.37472949178695	-6.32145038616194	2
DRELCTAAITM	V1D	S6T	-6.58868762415507	-7.07973455680216	-1
DRELGSAAITM	V1D	C5G	-9.17944372123338	-7.07968267741441	0
DRELKSAAITM	V1D	C5K	-13.6302988841522	-7.07973455680216	0
DRELNSAAITM	V1D	C5N	-11.9481298940066	-7.07963814328362	0
DRELPSAAITM	V1D	C5P	-13.6177941995002	-7.07973455680216	0
DRELRSAAITM	V1D	C5R	-13.579532942808	-7.07973455680217	0
DRELTSAAITM	V1D	C5T	-10.5531406341849	-7.07973455680217	0
DRELVSAAITM	V1D	C5V	-9.60071125872292	-7.07973455680216	0
DREQCSAAITM	V1D	L4Q	-10.1710078401399	-7.07973455680217	0
DRERCSAAITM	V1D	L4R	-13.5917779126026	-7.07973455680216	0
DRESCSAAITM	V1D	L4S	-10.2002670501789	-7.07944784712928	0
DRGLCSAAITM	V1D	E3G	-6.64817192135014	-7.07686329809857	-1
DRILCSAAITM	V1D	E3I	-13.5559268761171	-7.07973455680217	0
DRKLCSAAITM	V1D	E3K	-7.56273750905118	-7.07973455680217	0
DRNLCSAAITM	V1D	E3N	-6.70745668754096	-7.07973455680216	-1
DRTLCSAAITM	V1D	E3T	-9.64832022892642	-7.07928059103348	0
DRVLCSAAITM	V1D	E3V	-13.4842786766751	-7.07973455680217	0
EAELCSAAITM	V1E	R2A	-3.84898938061795	-2.95876007668254	1
EDELCSAAITM	V1E	R2D	-3.61815571664179	-3.85917836051888	-1
EEELCSAAITM	V1E	R2E	-3.92795631500818	-3.72432684348244	2
EGELCSAAITM	V1E	R2G	-3.89362661034101	-2.95558261147883	2
EKELCSAAITM	V1E	R2K	-3.85293579690806	-3.96901642680114	-2
ELELCSAAITM	V1E	R2L	-3.92172407710061	-4.31478989713672	-1
ENELCSAAITM	V1E	R2N	-3.80712287916735	-4.38702541493392	-2
EPELCSAAITM	V1E	R2P	-5.70710744907138	-6.75473401518798	-1
ERCLCSAAITM	V1E	E3C	-8.84692499979604	-7.06204247576455	0
EREECSAAITM	V1E	L4E	-10.0037464913113	-7.07919393754808	0
EREFCSAAITM	V1E	L4F	-6.87522117813119	-7.07973455680217	0
EREGCSAAITM	V1E	L4G	-7.90400445935394	-7.05699291778093	0
EREKCSAAITM	V1E	L4K	-9.93867676082983	-7.06631835012047	0
ERELASAAITM	V1E	C5A	-4.7273392802107	-7.07841382825102	-1
ERELCAAAITM	V1E	S6A	-3.90670290676241	-3.70613208095303	2
ERELCEAAITM	V1E	S6E	-3.85206635608105	-2.64294715135448	1
ERELCGAAITM	V1E	S6G	-3.85279920552188	-4.19877615089529	-2
ERELCKAAITM	V1E	S6K	-3.94740865381518	-3.78862464244014	2
ERELCLAAITM	V1E	S6L	-3.85348092441017	-5.246173059347	-2
ERELCMAAITM	V1E	S6M	-3.89836332545951	-4.59386359517874	-1
ERELCQAAITM	V1E	S6Q	-4.01517753339938	-4.06204177443849	-1
ERELCRAAITM	V1E	S6R	-3.94410055002714	-4.50198980666165	-1
ERELCSAAATM	V1E	I9A	-6.80749349574069	-7.07973455680216	0
ERELCSAADTM	V1E	I9D	-10.8163394214798	-7.07973455680217	0
ERELCSAAETM	V1E	I9E	-9.84205093752608	-7.07765817083616	0
ERELCSAAGTM	V1E	I9G	-9.12178915966855	-7.07139336606712	0
ERELCSAAIAM	V1E	T10A	-3.98256293736606	-4.47526143773978	-1
ERELCSAAICM	V1E	T10C	-3.89109088582365	-5.3689502937844	-1
ERELCSAAIEM	V1E	T10E	-3.99173299741009	-3.74725618577602	2
ERELCSAAIFM	V1E	T10F	-8.18884028832128	-7.07201529634863	0
ERELCSAAIGM	V1E	T10G	-4.01080925608252	-4.74250542051872	-1
ERELCSAAIIM	V1E	T10I	-4.14594756032631	-6.44701933919198	-1
ERELCSAAIKM	V1E	T10K	-4.11288470355189	-6.81149123033637	-1
ERELCSAAILM	V1E	T10L	-4.02642193424992	-7.02827430364127	-1
ERELCSAAIMM	V1E	T10M	-3.9576941675777	-5.93007412924661	-1
ERELCSAAINM	V1E	T10N	-4.18406556925697	-6.98604600935696	-1
ERELCSAAIPM	V1E	T10P	-7.71244269801052	-7.07973455680217	0
ERELCSAAIQM	V1E	T10Q	-4.08825394512017	-4.48074953539573	-1
ERELCSAAIRM	V1E	T10R	-4.26564588089536	-6.91626260024746	-1
ERELCSAAISM	V1E	T10S	-3.9119746532847	-4.22503470495156	-1
ERELCSAAITA	V1E	M11A	-4.11120866835531	-5.30875006689376	-1
ERELCSAAITC	V1E	M11C	-4.10466230976175	-5.87082331586953	-1
ERELCSAAITD	V1E	M11D	-4.03602411233276	-4.97393487055935	-1
ERELCSAAITE	V1E	M11E	-4.02499199763233	-3.8864845255207	1
ERELCSAAITF	V1E	M11F	-4.0995885543696	-5.02369123948435	-1
ERELCSAAITG	V1E	M11G	-4.55239782761649	-7.07341773585111	-1
ERELCSAAITK	V1E	M11K	-4.16630481632779	-5.69271608305442	-1
ERELCSAAITL	V1E	M11L	-3.89706725988735	-4.25686734938684	-1
ERELCSAAITN	V1E	M11N	-4.24199475628921	-5.08223384043506	-1
ERELCSAAITP	V1E	M11P	-9.00687958592325	-7.07973455680216	0
ERELCSAAITQ	V1E	M11Q	-4.04083519030555	-4.39384405967383	-1
ERELCSAAITR	V1E	M11R	-4.00404705344981	-5.00126692894663	-1
ERELCSAAITS	V1E	M11S	-4.07866170083448	-5.07470072872994	-1
ERELCSAAITT	V1E	M11T	-3.93460898959781	-4.84655245615168	-1
ERELCSAAITV	V1E	M11V	-3.92139261819249	-4.90578345144997	-1
ERELCSAAITW	V1E	M11W	-4.11897818910415	-4.49131430878135	-1
ERELCSAAIVM	V1E	T10V	-4.0347444098025	-5.85189610425744	-1
ERELCSAAIWM	V1E	T10W	-7.47269943367855	-7.07969405621823	0
ERELCSAAIYM	V1E	T10Y	-6.77124705584788	-7.07973455680216	-1
ERELCSAAKTM	V1E	I9K	-10.9379025968136	-7.07327414729489	0
ERELCSAALTM	V1E	I9L	-4.16678721038417	-4.90627621193859	-1
ERELCSAAMTM	V1E	I9M	-4.09005398385466	-5.56013336218837	-1
ERELCSAAQTM	V1E	I9Q	-7.85846424248553	-7.07955883377611	0
ERELCSAARTM	V1E	I9R	-10.9515610293677	-7.0794799478035	0
ERELCSAATTM	V1E	I9T	-4.65547915452807	-7.07973455680216	-1
ERELCSAAVTM	V1E	I9V	-3.95873765420099	-5.2847451467901	-1
ERELCSAAWTM	V1E	I9W	-10.9164120225297	-7.05477746389453	0
ERELCSACITM	V1E	A8C	-4.06785795016446	-6.46282075577573	-1
ERELCSADITM	V1E	A8D	-10.3902129228468	-7.07763628056554	0
ERELCSAFITM	V1E	A8F	-10.9532628884986	-6.80485417317843	0
ERELCSAGITM	V1E	A8G	-4.524192286462	-7.07252920144065	-1
ERELCSAHITM	V1E	A8H	-10.9509114320576	-7.05264142837445	0
ERELCSAIITM	V1E	A8I	-6.23060062629088	-7.07973455680217	-1
ERELCSAKITM	V1E	A8K	-10.9595752987541	-7.07973455680217	0
ERELCSALITM	V1E	A8L	-7.4176441351153	-7.03691807886814	0
ERELCSAMITM	V1E	A8M	-4.71880654576059	-7.07973455680217	-1
ERELCSANITM	V1E	A8N	-6.99912582602675	-7.07973455680217	0
ERELCSAPITM	V1E	A8P	-10.9550077073293	-7.07967084518607	0
ERELCSAQITM	V1E	A8Q	-7.88044545578634	-7.07973455680216	0
ERELCSASITM	V1E	A8S	-4.02527232058373	-5.63619517066218	-1
ERELCSATITM	V1E	A8T	-4.02973600802354	-5.15295272165101	-1
ERELCSAVITM	V1E	A8V	-4.25707807293981	-7.01083438880371	-1
ERELCSAWITM	V1E	A8W	-10.9506889559513	-7.07973455680217	0
ERELCSAYITM	V1E	A8Y	-10.9599660067368	-7.07973455680217	0
ERELCSCAITM	V1E	A7C	-4.40637911442691	-6.97948758447158	-1
ERELCSEAITM	V1E	A7E	-6.52710107188239	-7.07973455680217	-1
ERELCSGAITM	V1E	A7G	-4.69713679055896	-7.07973455680217	-1
ERELCSKAITM	V1E	A7K	-7.98903327045341	-7.07973455680217	0
ERELCSLAITM	V1E	A7L	-7.01727673077943	-7.07588934580362	0
ERELCSMAITM	V1E	A7M	-6.73744952949877	-7.07973455680216	-1
ERELCSNAITM	V1E	A7N	-6.3512014329009	-7.07973455680216	-1
ERELCSPAITM	V1E	A7P	-10.9331374356601	-7.0796501016664	0
ERELCSQAITM	V1E	A7Q	-6.81821950163458	-7.07973455680216	0
ERELCSTAITM	V1E	A7T	-5.23193776088569	-7.07973455680216	-1
ERELCSWAITM	V1E	A7W	-8.6629975810808	-7.07973455680216	0
ERELCSYAITM	V1E	A7Y	-6.70248383483967	-7.07973455680217	-1
ERELCTAAITM	V1E	S6T	-3.91644196720779	-5.00077404866727	-1
ERELCVAAITM	V1E	S6V	-3.88236031102991	-5.88820313656863	-1
ERELDSAAITM	V1E	C5D	-10.959029342589	-7.07973455680217	0
ERELESAAITM	V1E	C5E	-9.97692827405766	-7.07418097604961	0
ERELFSAAITM	V1E	C5F	-9.72374809316171	-7.07973455680217	0
ERELGSAAITM	V1E	C5G	-6.5071980642861	-7.04212494189653	-1
ERELISAAITM	V1E	C5I	-6.02820315400194	-7.07973455680216	-1
ERELKSAAITM	V1E	C5K	-10.958053227205	-6.4780781506966	2
ERELPSAAITM	V1E	C5P	-10.9455485425529	-7.07657118472865	0
ERELRSAAITM	V1E	C5R	-10.9072872858607	-7.07973455680216	0
ERELSSAAITM	V1E	C5S	-6.51062674949573	-7.07973455680216	-1
ERELTSAAITM	V1E	C5T	-7.88089497723763	-7.05268581695531	0
ERELVSAAITM	V1E	C5V	-6.92846560177564	-7.07973455680217	0
ERELWSAAITM	V1E	C5W	-10.9589012740558	-7.07474071729953	0
ERERCSAAITM	V1E	L4R	-10.9195322556553	-7.0786606631049	0
ERETCSAAITM	V1E	L4T	-6.66068522351771	-7.07973455680217	-1
EREVCSAAITM	V1E	L4V	-5.9529011778487	-7.07641406778712	-1
EREWCSAAITM	V1E	L4W	-10.9585472141824	-6.86957973486107	0
EREYCSAAITM	V1E	L4Y	-7.94035148415714	-7.07973455680216	0
ERGLCSAAITM	V1E	E3G	-3.97592626440286	-6.34637033933646	-1
ERKLCSAAITM	V1E	E3K	-4.8904918521039	-7.07973455680217	-1
ERNLCSAAITM	V1E	E3N	-4.03521103059368	-7.05109279519568	-1
ERRLCSAAITM	V1E	E3R	-5.64960703728963	-7.07973455680217	-1
ERSLCSAAITM	V1E	E3S	-4.00504588989198	-6.58012207184391	-1
ERVLCSAAITM	V1E	E3V	-10.8120330197278	-7.077355995926	0
ERWLCSAAITM	V1E	E3W	-10.7396506525257	-7.07973455680217	0
ESELCSAAITM	V1E	R2S	-3.85294790814049	-3.53221972899812	1
EWELCSAAITM	V1E	R2W	-3.76892899724335	-4.26764242822518	-2
FFELCSAAITM	V1F	R2F	-2.48886231376714	-3.05835312904431	-2
FGELCSAAITM	V1F	R2G	-2.54693030362114	-1.68018443845525	2
FHELCSAAITM	V1F	R2H	-2.49362296798837	-2.79530436766145	-2
FIELCSAAITM	V1F	R2I	-2.70459949534888	-3.81699091926375	-1
FLELCSAAITM	V1F	R2L	-2.57502777038074	-3.61358755399427	-1
FREECSAAITM	V1F	L4E	-8.65705018459146	-7.07973455680217	0
FREFCSAAITM	V1F	L4F	-5.52852487141132	-6.90847991537865	-1
FRELASAAITM	V1F	C5A	-3.38064297349083	-5.83807398546074	-1
FRELCAAAITM	V1F	S6A	-2.56000660004254	-2.24079109411271	2
FRELCDAAITM	V1F	S6D	-2.42962714786841	-1.37467356842465	1
FRELCEAAITM	V1F	S6E	-2.50537004936118	-1.52686341887433	1
FRELCFAAITM	V1F	S6F	-2.64964988989541	-7.04945080065019	-1
FRELCGAAITM	V1F	S6G	-2.50610289880201	-3.85899205146899	-2
FRELCHAAITM	V1F	S6H	-2.54578509626631	-1.489869907108	2
FRELCKAAITM	V1F	S6K	-2.60071234709531	-2.47042068745487	2
FRELCLAAITM	V1F	S6L	-2.5067846176903	-6.43266583229465	-2
FRELCMAAITM	V1F	S6M	-2.55166701873964	-6.43035680910179	-1
FRELCNAAITM	V1F	S6N	-2.41367645152436	-2.5596526040894	-2
FRELCPAAITM	V1F	S6P	-6.40886008991276	-7.07973455680216	-1
FRELCRAAITM	V1F	S6R	-2.59740424330727	-2.92279252481345	-1
FRELCSAAETM	V1F	I9E	-8.49535463080621	-7.07973455680217	0
FRELCSAAFTM	V1F	I9F	-7.20967531349247	-7.07973455680217	0
FRELCSAAGTM	V1F	I9G	-7.77509285294868	-7.07917850909207	0
FRELCSAAIAM	V1F	T10A	-2.63586663064619	-3.39785292829948	-1
FRELCSAAICM	V1F	T10C	-2.54439457910378	-4.30749030713716	-1
FRELCSAAIDM	V1F	T10D	-2.96188948809535	-5.77487807018516	-1
FRELCSAAIEM	V1F	T10E	-2.64503669069022	-2.58017058137066	1
FRELCSAAIFM	V1F	T10F	-6.84214398160141	-7.07973455680217	0
FRELCSAAIGM	V1F	T10G	-2.66411294936265	-4.86105905379478	-1
FRELCSAAIHM	V1F	T10H	-3.24808672595154	-6.52693420886749	-1
FRELCSAAIKM	V1F	T10K	-2.76618839683202	-5.1959546983656	-1
FRELCSAAILM	V1F	T10L	-2.67972562753005	-5.21935419441532	-1
FRELCSAAIMM	V1F	T10M	-2.61099786085783	-4.15445033601698	-1
FRELCSAAIPM	V1F	T10P	-6.36574639129065	-7.07866197646854	-1
FRELCSAAIQM	V1F	T10Q	-2.7415576384003	-3.59530250143528	-1
FRELCSAAIRM	V1F	T10R	-2.91894957417549	-5.18903072824457	-1
FRELCSAAISM	V1F	T10S	-2.56527834656483	-2.90136714123029	-1
FRELCSAAITA	V1F	M11A	-2.76451236163544	-3.64991459310264	-1
FRELCSAAITC	V1F	M11C	-2.75796600304188	-4.56184645000671	-1
FRELCSAAITF	V1F	M11F	-2.75289224764973	-2.99861837446785	-1
FRELCSAAITG	V1F	M11G	-3.20570152089662	-5.59250043747733	-1
FRELCSAAITL	V1F	M11L	-2.55037095316748	-3.02451327479948	-1
FRELCSAAITN	V1F	M11N	-2.89529844956934	-3.92350291463117	-1
FRELCSAAITP	V1F	M11P	-7.66018327920338	-7.07973455680217	0
FRELCSAAITR	V1F	M11R	-2.65735074672994	-3.29259152013157	-1
FRELCSAAITS	V1F	M11S	-2.73196539411461	-3.99816195490916	-1
FRELCSAAITT	V1F	M11T	-2.58791268287794	-3.99513366982633	-1
FRELCSAAITV	V1F	M11V	-2.57469631147262	-3.29769838892766	-1
FRELCSAAITW	V1F	M11W	-2.77228188238428	-2.89309701808907	-1
FRELCSAAITY	V1F	M11Y	-2.69257774409733	-2.38817190564412	2
FRELCSAAIVM	V1F	T10V	-2.68804810308263	-4.05018260890287	-1
FRELCSAALTM	V1F	I9L	-2.8200909036643	-3.76928516318356	-1
FRELCSAAMTM	V1F	I9M	-2.74335767713479	-3.7432119091281	-1
FRELCSAANTM	V1F	I9N	-5.41647421851337	-7.07949244766149	-1
FRELCSAAPTM	V1F	I9P	-9.60442427449291	-7.07451180779705	0
FRELCSAARTM	V1F	I9R	-9.60486472264787	-7.07368978871926	0
FRELCSAASTM	V1F	I9S	-5.84159140315048	-7.07973455680217	-1
FRELCSAAVTM	V1F	I9V	-2.61204134748112	-3.51542191134632	-1
FRELCSAAWTM	V1F	I9W	-9.5697157158098	-7.07973455680216	0
FRELCSACITM	V1F	A8C	-2.72116164344459	-4.69166823523799	-1
FRELCSADITM	V1F	A8D	-9.04351661612688	-7.07973455680217	0
FRELCSAGITM	V1F	A8G	-3.17749597974213	-5.79497816912599	-1
FRELCSAHITM	V1F	A8H	-9.60421512533772	-7.07973455680217	0
FRELCSAIITM	V1F	A8I	-4.88390431957101	-7.06966745321998	-1
FRELCSAKITM	V1F	A8K	-9.61287899203425	-7.07758997895142	0
FRELCSALITM	V1F	A8L	-6.07094782839543	-7.0743068436852	-1
FRELCSAMITM	V1F	A8M	-3.37211023904072	-6.4181231353403	-1
FRELCSANITM	V1F	A8N	-5.65242951930688	-7.07973455680217	-1
FRELCSAPITM	V1F	A8P	-9.60831140060942	-7.07973455680216	0
FRELCSAQITM	V1F	A8Q	-6.53374914906647	-7.07973455680216	-1
FRELCSARITM	V1F	A8R	-9.60629602345526	-7.07973455680216	0
FRELCSASITM	V1F	A8S	-2.67857601386386	-3.72104839688117	-1
FRELCSATITM	V1F	A8T	-2.68303970130367	-3.82655646851174	-1
FRELCSAVITM	V1F	A8V	-2.91038176621994	-4.9442053673414	-1
FRELCSAWITM	V1F	A8W	-9.60399264923141	-7.07973455680217	0
FRELCSAYITM	V1F	A8Y	-9.61326970001692	-7.07973455680217	0
FRELCSCAITM	V1F	A7C	-3.05968280770704	-5.1133072456192	-1
FRELCSDAITM	V1F	A7D	-6.44630160879926	-7.07973455680217	-1
FRELCSFAITM	V1F	A7F	-6.18144861761138	-7.07973455680216	-1
FRELCSGAITM	V1F	A7G	-3.35044048383909	-5.26701260647163	-1
FRELCSHAITM	V1F	A7H	-5.47833082539682	-7.07973455680217	-1
FRELCSIAITM	V1F	A7I	-5.10005028098961	-7.07719579056214	-1
FRELCSKAITM	V1F	A7K	-6.64233696373354	-7.07973455680216	-1
FRELCSLAITM	V1F	A7L	-5.67058042405956	-7.07793833735052	-1
FRELCSMAITM	V1F	A7M	-5.3907532227789	-7.07967009119682	-1
FRELCSPAITM	V1F	A7P	-9.58644112894025	-7.07505514071262	0
FRELCSRAITM	V1F	A7R	-7.44053078511226	-7.07973455680216	0
FRELCSSAITM	V1F	A7S	-2.64624638555215	-4.25929013950505	-1
FRELCSTAITM	V1F	A7T	-3.88524145416582	-7.01724467812648	-1
FRELCSWAITM	V1F	A7W	-7.31630127436093	-7.07973455680217	0
FRELCSYAITM	V1F	A7Y	-5.3557875281198	-7.07384946291276	-1
FRELCTAAITM	V1F	S6T	-2.56974566048792	-3.52254362439072	-1
FRELCVAAITM	V1F	S6V	-2.53566400431004	-6.98889118128175	-1
FRELESAAITM	V1F	C5E	-8.63023196733779	-7.07973455680217	0
FRELFSAAITM	V1F	C5F	-8.37705178644184	-7.07973455680216	0
FRELGSAAITM	V1F	C5G	-5.16050175756623	-6.90496074188973	-1
FRELKSAAITM	V1F	C5K	-9.6113569204851	-7.07973455680216	0
FRELLSAAITM	V1F	C5L	-4.30478009120332	-6.05260098431997	-1
FRELMSAAITM	V1F	C5M	-3.27338215003626	-5.22241122517643	-1
FRELNSAAITM	V1F	C5N	-7.92918793033947	-7.07973455680217	0
FRELPSAAITM	V1F	C5P	-9.59885223583301	-7.07973455680216	0
FRELRSAAITM	V1F	C5R	-9.56059097914087	-7.07554655578036	0
FRELSSAAITM	V1F	C5S	-5.16393044277586	-7.07637310907298	-1
FRELVSAAITM	V1F	C5V	-5.58176929505577	-7.07973455680217	-1
FRELWSAAITM	V1F	C5W	-9.61220496733595	-6.99319991491976	0
FREVCSAAITM	V1F	L4V	-4.60620487112883	-6.67121447341103	-1
FRFLCSAAITM	V1F	E3F	-8.28881429917978	-7.07973455680217	0
FRNLCSAAITM	V1F	E3N	-2.68851472387381	-5.98395466832498	-1
FRPLCSAAITM	V1F	E3P	-9.08658817301401	-7.07973455680216	0
FRSLCSAAITM	V1F	E3S	-2.65834958317211	-4.92330709580167	-1
FRTLCSAAITM	V1F	E3T	-5.62937826525927	-6.05865009265173	-1
FSELCSAAITM	V1F	R2S	-2.50625160142062	-1.79661057255768	1
FVELCSAAITM	V1F	R2V	-2.61639710308208	-5.97048545715364	-1
GAELCSAAITM	V1G	R2A	-4.02112560328393	-3.6399819158987	1
GCELCSAAITM	V1G	R2C	-4.08474279012406	-6.06379774891387	-1
GDELCSAAITM	V1G	R2D	-3.79029193930777	-4.24317575852545	-2
GEELCSAAITM	V1G	R2E	-4.10009253767416	-3.7229139321931	2
GGELCSAAITM	V1G	R2G	-4.06576283300699	-3.79388582152537	2
GHELCSAAITM	V1G	R2H	-4.01245549737422	-4.31482718527643	-2
GKELCSAAITM	V1G	R2K	-4.02507201957404	-3.61947796502239	1
GLELCSAAITM	V1G	R2L	-4.09386029976659	-4.73124391918472	-1
GMELCSAAITM	V1G	R2M	-3.90931040481551	-4.55265210150359	-2
GPELCSAAITM	V1G	R2P	-5.87924367173736	-6.85646576516053	-1
GQELCSAAITM	V1G	R2Q	-3.89763650492865	-3.66392651648989	1
GRALCSAAITM	V1G	E3A	-4.19336860329997	-6.37643549764205	-1
GRDLCSAAITM	V1G	E3D	-4.14172700062496	-4.78701760803581	-1
GREACSAAITM	V1G	L4A	-4.92254245327001	-7.07964222864586	-1
GRECCSAAITM	V1G	L4C	-5.21070410234562	-7.07973455680217	-1
GREECSAAITM	V1G	L4E	-10.1758827139773	-7.07962789530983	0
GREFCSAAITM	V1G	L4F	-7.04735740079717	-7.076104441083	0
GREGCSAAITM	V1G	L4G	-8.07614068201992	-7.04674552717958	0
GREKCSAAITM	V1G	L4K	-10.1108129834958	-7.06702441074243	0
GRELASAAITM	V1G	C5A	-4.89947550287668	-7.07773143202993	-1
GRELCAAAITM	V1G	S6A	-4.07883912942839	-3.81689067534572	2
GRELCCAAITM	V1G	S6C	-4.75258360683363	-5.32547038833358	-1
GRELCEAAITM	V1G	S6E	-4.02420257874703	-2.7127522938104	1
GRELCFAAITM	V1G	S6F	-4.16848241928126	-6.71842540277938	-1
GRELCGAAITM	V1G	S6G	-4.02493542818786	-4.72655080038319	-2
GRELCKAAITM	V1G	S6K	-4.11954487648116	-4.49859049914016	-1
GRELCLAAITM	V1G	S6L	-4.02561714707615	-5.35118021715302	-2
GRELCNAAITM	V1G	S6N	-3.93250898091021	-3.58783943319052	1
GRELCPAAITM	V1G	S6P	-7.92769261929861	-7.07966044320032	0
GRELCQAAITM	V1G	S6Q	-4.18731375606536	-3.84893672701685	2
GRELCRAAITM	V1G	S6R	-4.11623677269312	-4.73190985316183	-1
GRELCSAAATM	V1G	I9A	-6.97962971840667	-7.07968525966111	0
GRELCSAACTM	V1G	I9C	-4.55711383719355	-7.07973455680217	-1
GRELCSAADTM	V1G	I9D	-10.9884756441458	-7.07772444111412	0
GRELCSAAETM	V1G	I9E	-10.0141871601921	-7.06809180524172	0
GRELCSAAFTM	V1G	I9F	-8.72850784287832	-7.07973455680216	0
GRELCSAAGTM	V1G	I9G	-9.29392538233453	-7.07800981381439	0
GRELCSAAIAM	V1G	T10A	-4.15469916003204	-5.18545335437961	-1
GRELCSAAICM	V1G	T10C	-4.06322710848963	-6.35328427485789	-1
GRELCSAAIDM	V1G	T10D	-4.4807220174812	-7.07973455680217	-1
GRELCSAAIEM	V1G	T10E	-4.16386922007607	-4.2172929112431	-1
GRELCSAAIFM	V1G	T10F	-8.36097651098726	-7.07292711390793	0
GRELCSAAIGM	V1G	T10G	-4.1829454787485	-4.88204820641602	-1
GRELCSAAIHM	V1G	T10H	-4.76691925533739	-7.07973455680217	-1
GRELCSAAIIM	V1G	T10I	-4.31808378299229	-6.7360606157416	-1
GRELCSAAIKM	V1G	T10K	-4.28502092621787	-7.02652782704591	-1
GRELCSAAILM	V1G	T10L	-4.1985581569159	-7.01345203273785	-1
GRELCSAAIMM	V1G	T10M	-4.12983039024368	-6.53658144938993	-1
GRELCSAAINM	V1G	T10N	-4.35620179192295	-7.05907309024742	-1
GRELCSAAIPM	V1G	T10P	-7.8845789206765	-6.7450622225056	1
GRELCSAAIQM	V1G	T10Q	-4.26039016778615	-5.14223444678003	-1
GRELCSAAIRM	V1G	T10R	-4.43778210356134	-6.99275744556527	-1
GRELCSAAISM	V1G	T10S	-4.08411087595068	-4.63488181426324	-1
GRELCSAAITA	V1G	M11A	-4.28334489102129	-5.18724897319766	-1
GRELCSAAITC	V1G	M11C	-4.27679853242773	-6.28734541387795	-1
GRELCSAAITD	V1G	M11D	-4.20816033499874	-5.62197522434932	-1
GRELCSAAITE	V1G	M11E	-4.19712822029831	-3.89450958227851	2
GRELCSAAITF	V1G	M11F	-4.27172477703558	-4.85231654494347	-1
GRELCSAAITG	V1G	M11G	-4.72453405028247	-7.07099134766768	-1
GRELCSAAITI	V1G	M11I	-4.18083309026346	-6.46655824697521	-1
GRELCSAAITK	V1G	M11K	-4.33844103899377	-5.81875125686797	-1
GRELCSAAITL	V1G	M11L	-4.06920348255333	-4.78550791199155	-1
GRELCSAAITN	V1G	M11N	-4.41413097895519	-5.7571248583365	-1
GRELCSAAITP	V1G	M11P	-9.17901580858923	-7.07026090452408	0
GRELCSAAITQ	V1G	M11Q	-4.21297141297153	-4.69195158922334	-1
GRELCSAAITR	V1G	M11R	-4.17618327611579	-5.13761483480456	-1
GRELCSAAITS	V1G	M11S	-4.25079792350046	-6.17607398162263	-1
GRELCSAAITT	V1G	M11T	-4.10674521226379	-4.9681669350221	-1
GRELCSAAITV	V1G	M11V	-4.09352884085847	-4.72445328893368	-1
GRELCSAAITW	V1G	M11W	-4.29111441177013	-4.84339250870423	-1
GRELCSAAITY	V1G	M11Y	-4.21141027348318	-4.32264644998121	-1
GRELCSAAIVM	V1G	T10V	-4.20688063246848	-6.2857671306042	-1
GRELCSAAIWM	V1G	T10W	-7.64483565634453	-7.07902502437206	0
GRELCSAAIYM	V1G	T10Y	-6.94338327851386	-7.07973455680217	0
GRELCSAAKTM	V1G	I9K	-11.1100388194796	-7.0653949464081	0
GRELCSAALTM	V1G	I9L	-4.33892343305015	-4.91730103556505	-1
GRELCSAAMTM	V1G	I9M	-4.26219020652064	-5.32675203757848	-1
GRELCSAANTM	V1G	I9N	-6.93530674789922	-7.07966288116798	0
GRELCSAAPTM	V1G	I9P	-11.1232568038788	-7.07973455680216	0
GRELCSAAQTM	V1G	I9Q	-8.03060046515151	-7.02153842927579	0
GRELCSAARTM	V1G	I9R	-11.1236972520337	-7.06770142871412	0
GRELCSAASTM	V1G	I9S	-7.36042393253633	-6.98791651024022	0
GRELCSAATTM	V1G	I9T	-4.82761537719405	-7.04546568779469	-1
GRELCSAAVTM	V1G	I9V	-4.13087387686697	-4.92714462850254	-1
GRELCSAAWTM	V1G	I9W	-11.0885482451956	-7.07972422035147	0
GRELCSACITM	V1G	A8C	-4.23999417283044	-6.83894334666258	-1
GRELCSADITM	V1G	A8D	-10.5623491455127	-7.07973455680217	0
GRELCSAFITM	V1G	A8F	-11.1253991111645	-7.07721245160657	0
GRELCSAGITM	V1G	A8G	-4.69632850912798	-7.07973455680217	-1
GRELCSAIITM	V1G	A8I	-6.40273684895686	-7.07973455680216	-1
GRELCSAKITM	V1G	A8K	-11.1317115214201	-7.07973455680216	0
GRELCSALITM	V1G	A8L	-7.58978035778128	-7.07864044467823	0
GRELCSAMITM	V1G	A8M	-4.89094276842657	-7.07973455680216	-1
GRELCSAPITM	V1G	A8P	-11.1271439299953	-7.07973455680216	0
GRELCSAQITM	V1G	A8Q	-8.05258167845232	-5.52478730514854	1
GRELCSARITM	V1G	A8R	-11.1251285528411	-7.07968167004149	0
GRELCSASITM	V1G	A8S	-4.19740854324971	-6.46533617969071	-1
GRELCSATITM	V1G	A8T	-4.20187223068952	-5.88805644749387	-1
GRELCSAVITM	V1G	A8V	-4.42921429560579	-7.07045470345454	-1
GRELCSAWITM	V1G	A8W	-11.1228251786173	-7.07973455680217	0
GRELCSAYITM	V1G	A8Y	-11.1321022294028	-7.07670378164889	0
GRELCSCAITM	V1G	A7C	-4.57851533709289	-7.07571477523302	-1
GRELCSEAITM	V1G	A7E	-6.69923729454837	-7.07934544620636	-1
GRELCSFAITM	V1G	A7F	-7.70028114699723	-7.07973455680216	0
GRELCSGAITM	V1G	A7G	-4.86927301322494	-7.07973455680217	-1
GRELCSHAITM	V1G	A7H	-6.99716335478267	-7.07973455680216	0
GRELCSIAITM	V1G	A7I	-6.61888281037546	-7.07973455680217	-1
GRELCSKAITM	V1G	A7K	-8.16116949311939	-7.07973455680217	0
GRELCSLAITM	V1G	A7L	-7.18941295344541	-7.07840568989204	0
GRELCSMAITM	V1G	A7M	-6.90958575216475	-7.07973455680216	0
GRELCSNAITM	V1G	A7N	-6.52333765556688	-7.07973455680217	-1
GRELCSPAITM	V1G	A7P	-11.1052736583261	-6.96455495291385	0
GRELCSQAITM	V1G	A7Q	-6.99035572430056	-7.07954671468323	0
GRELCSRAITM	V1G	A7R	-8.95936331449811	-7.07880787152365	0
GRELCSSAITM	V1G	A7S	-4.165078914938	-6.79007199609271	-1
GRELCSTAITM	V1G	A7T	-5.40407398355167	-7.079549898516	-1
GRELCSVAITM	V1G	A7V	-4.91072076192622	-7.07973455680216	-1
GRELCSWAITM	V1G	A7W	-8.83513380374678	-7.07973455680217	0
GRELCSYAITM	V1G	A7Y	-6.87462005750565	-7.07973455680217	0
GRELCVAAITM	V1G	S6V	-4.05449653369589	-6.39208009516412	-1
GRELCWAAITM	V1G	S6W	-4.01373761704198	-5.4789983614405	-2
GRELCYAAITM	V1G	S6Y	-4.08317570529548	-5.50973165434723	-1
GRELDSAAITM	V1G	C5D	-11.131165565255	-7.07962668806907	0
GRELESAAITM	V1G	C5E	-10.1490644967236	-7.02131599969996	0
GRELFSAAITM	V1G	C5F	-9.89588431582769	-7.07973455680216	0
GRELGSAAITM	V1G	C5G	-6.67933428695208	-7.05395199941459	-1
GRELHSAAITM	V1G	C5H	-11.038398885807	-7.07973455680216	0
GRELKSAAITM	V1G	C5K	-11.1301894498709	-7.07973455680216	0
GRELLSAAITM	V1G	C5L	-5.82361262058917	-7.07970316012898	-1
GRELMSAAITM	V1G	C5M	-4.79221467942211	-6.83369241462968	-1
GRELPSAAITM	V1G	C5P	-11.1176847652189	-7.03610828550022	0
GRELQSAAITM	V1G	C5Q	-9.22438395002301	-7.0787450739507	0
GRELRSAAITM	V1G	C5R	-11.0794235085267	-7.06447459001369	0
GRELSSAAITM	V1G	C5S	-6.68276297216171	-7.07938718662809	-1
GRELTSAAITM	V1G	C5T	-8.05303119990361	-7.07930884392263	0
GRELVSAAITM	V1G	C5V	-7.10060182444162	-7.02330067885506	0
GRELWSAAITM	V1G	C5W	-11.1310374967218	-7.07973455680216	0
GRELYSAAITM	V1G	C5Y	-11.1321146661855	-7.07973455680217	0
GREMCSAAITM	V1G	L4M	-4.13581391948176	-6.32169941113704	-1
GRENCSAAITM	V1G	L4N	-8.09180819288277	-7.07973455680216	0
GREPCSAAITM	V1G	L4P	-11.1256598398791	-7.07832786815192	0
GREQCSAAITM	V1G	L4Q	-7.67089840585861	-7.01143241430754	0
GRERCSAAITM	V1G	L4R	-11.0916684783213	-7.07751369022104	0
GRESCSAAITM	V1G	L4S	-7.70015761589764	-7.0783303685691	0
GRETCSAAITM	V1G	L4T	-6.83282144618369	-7.07967751660354	0
GREVCSAAITM	V1G	L4V	-6.12503740051468	-7.06429314152992	-1
GREWCSAAITM	V1G	L4W	-11.1306834368484	-7.07855966449724	0
GRGLCSAAITM	V1G	E3G	-4.14806248706884	-6.75759922031208	-1
GRKLCSAAITM	V1G	E3K	-5.06262807476988	-6.95925160080338	-1
GRLLCSAAITM	V1G	E3L	-9.60241487533812	-7.07270196225086	0
GRMLCSAAITM	V1G	E3M	-5.64475915439291	-7.07973455680217	-1
GRNLCSAAITM	V1G	E3N	-4.20734725325966	-6.98446242894849	-1
GRRLCSAAITM	V1G	E3R	-5.82174325995561	-7.07973455680217	-1
GRSLCSAAITM	V1G	E3S	-4.17718211255796	-6.89612158945786	-1
GRTLCSAAITM	V1G	E3T	-7.14821079464512	-7.07834152762065	0
GRVLCSAAITM	V1G	E3V	-10.9841692423938	-7.07961613554835	0
GRWLCSAAITM	V1G	E3W	-10.9117868751917	-7.0796697074701	0
GSELCSAAITM	V1G	R2S	-4.02508413080647	-3.61434375740246	1
GTELCSAAITM	V1G	R2T	-3.89855735137561	-4.62084363784129	-2
GVELCSAAITM	V1G	R2V	-4.13522963246793	-5.42557505201303	-1
GWELCSAAITM	V1G	R2W	-3.94106521990933	-4.29573870069559	-2
GYELCSAAITM	V1G	R2Y	-3.99172989118211	-3.87789082540713	1
HEELCSAAITM	V1H	R2E	-3.53893216502228	-3.43427478548626	2
HHELCSAAITM	V1H	R2H	-3.45129512472234	-3.54766818824961	-2
HKELCSAAITM	V1H	R2K	-3.46391164692216	-2.91096588083665	1
HNELCSAAITM	V1H	R2N	-3.41809872918145	-3.77018789685874	-2
HPELCSAAITM	V1H	R2P	-5.31808329908548	-6.71921264931393	-1
HQELCSAAITM	V1H	R2Q	-3.33647613227677	-3.73741976071789	-2
HRELCAAAITM	V1H	S6A	-3.51767875677651	-3.24721822129664	2
HRELCCAAITM	V1H	S6C	-4.19142323418175	-6.26807598346543	-1
HRELCDAAITM	V1H	S6D	-3.38729930460238	-2.50365538336087	1
HRELCEAAITM	V1H	S6E	-3.46304220609515	-2.22029092400666	1
HRELCGAAITM	V1H	S6G	-3.46377505553598	-3.88619102809021	-2
HRELCLAAITM	V1H	S6L	-3.46445677442427	-4.84695900576949	-2
HRELCPAAITM	V1H	S6P	-7.36653224664673	-7.05212417184787	0
HRELCRAAITM	V1H	S6R	-3.55507640004124	-3.64526546406624	-1
HRELCSAAGTM	V1H	I9G	-8.73276500968265	-7.07973455680217	0
HRELCSAAIAM	V1H	T10A	-3.59353878738016	-4.54818197067363	-1
HRELCSAAIHM	V1H	T10H	-4.20575888268551	-7.06204247576455	-1
HRELCSAAIIM	V1H	T10I	-3.75692341034041	-5.74896674622275	-1
HRELCSAAILM	V1H	T10L	-3.63739778426402	-6.46013218848202	-1
HRELCSAAIPM	V1H	T10P	-7.32341854802462	-7.07969929903367	0
HRELCSAAISM	V1H	T10S	-3.5229505032988	-3.84681888257874	-1
HRELCSAAITE	V1H	M11E	-3.63596784764643	-3.16165441840524	2
HRELCSAAITG	V1H	M11G	-4.16337367763059	-7.01691342566533	-1
HRELCSAAITH	V1H	M11H	-3.78061327357163	-3.78578567971619	-1
HRELCSAAITL	V1H	M11L	-3.50804310990145	-5.14598320156721	-1
HRELCSAAITR	V1H	M11R	-3.61502290346391	-6.55061851045835	-1
HRELCSAAITT	V1H	M11T	-3.54558483961191	-4.70438498305934	-1
HRELCSAAIVM	V1H	T10V	-3.6457202598166	-4.75084648390698	-1
HRELCSAALTM	V1H	I9L	-3.77776306039827	-3.94745469838535	-1
HRELCSAARTM	V1H	I9R	-10.5625368793818	-7.07973455680217	0
HRELCSAAWTM	V1H	I9W	-10.5273878725438	-7.07973455680216	0
HRELCSACITM	V1H	A8C	-3.67883380017856	-6.03663718929672	-1
HRELCSADITM	V1H	A8D	-10.0011887728608	-7.07973455680217	0
HRELCSAEITM	V1H	A8E	-10.0106910502629	-7.07973455680217	0
HRELCSAFITM	V1H	A8F	-10.5642387385127	-7.07524056872058	0
HRELCSAGITM	V1H	A8G	-4.1351681364761	-6.92912893652659	-1
HRELCSAHITM	V1H	A8H	-10.5618872820717	-7.07973455680217	0
HRELCSAIITM	V1H	A8I	-5.84157647630498	-7.07962106983208	-1
HRELCSAKITM	V1H	A8K	-10.5705511487682	-7.07970633234208	0
HRELCSALITM	V1H	A8L	-7.0286199851294	-7.07911283074066	0
HRELCSAMITM	V1H	A8M	-4.32978239577469	-7.03255914570849	-1
HRELCSANITM	V1H	A8N	-6.61010167604085	-7.07734143475247	-1
HRELCSAPITM	V1H	A8P	-10.5659835573434	-7.07464108712396	0
HRELCSAQITM	V1H	A8Q	-7.49142130580044	-7.07966334964004	0
HRELCSARITM	V1H	A8R	-10.5639681801892	-7.03492701307106	0
HRELCSASITM	V1H	A8S	-3.63624817059783	-5.02088654272088	-1
HRELCSATITM	V1H	A8T	-3.64071185803764	-4.95799394295812	-1
HRELCSAVITM	V1H	A8V	-3.86805392295391	-6.16916729790276	-1
HRELCSAWITM	V1H	A8W	-10.5616648059654	-7.07340730572942	0
HRELCSAYITM	V1H	A8Y	-10.5709418567509	-7.07973455680216	0
HRELCSDAITM	V1H	A7D	-7.40397376553323	-7.07973455680216	0
HRELCSFAITM	V1H	A7F	-7.13912077434535	-7.07973455680217	0
HRELCSHAITM	V1H	A7H	-6.43600298213079	-7.07084562376672	-1
HRELCSLAITM	V1H	A7L	-6.62825258079353	-7.07973455680216	-1
HRELCSMAITM	V1H	A7M	-6.34842537951287	-7.07973455680217	-1
HRELCSNAITM	V1H	A7N	-5.962177282915	-7.07973455680217	-1
HRELCSPAITM	V1H	A7P	-10.5441132856742	-7.07896355714523	0
HRELCSRAITM	V1H	A7R	-8.39820294184623	-7.07872107752566	0
HRELCSSAITM	V1H	A7S	-3.60391854228612	-5.27392795955378	-1
HRELCSTAITM	V1H	A7T	-4.84291361089979	-7.07973455680216	-1
HRELCSVAITM	V1H	A7V	-4.34956038927434	-7.05815010657813	-1
HRELCSYAITM	V1H	A7Y	-6.31345968485377	-7.07956948385997	-1
HRELCVAAITM	V1H	S6V	-3.49333616104401	-7.06210870413655	-1
HRELCYAAITM	V1H	S6Y	-3.5220153326436	-4.49823405519203	-1
HRELGSAAITM	V1H	C5G	-6.1181739143002	-7.03311559098955	-1
HRELPSAAITM	V1H	C5P	-10.556524392567	-7.07973455680217	0
HRELRSAAITM	V1H	C5R	-10.5182631358748	-7.07963079740349	0
HRELTSAAITM	V1H	C5T	-7.49187082725173	-7.07973455680217	0
HREVCSAAITM	V1H	L4V	-5.5638770278628	-7.07973455680217	-1
HRFLCSAAITM	V1H	E3F	-9.24648645591375	-7.07973455680217	0
HRGLCSAAITM	V1H	E3G	-3.58690211441696	-4.88744845779357	-1
HRHLCSAAITM	V1H	E3H	-3.71235698867568	-5.98091640667599	-1
HRILCSAAITM	V1H	E3I	-10.4946570691839	-7.07973455680216	0
HRKLCSAAITM	V1H	E3K	-4.501467702118	-7.07381933117097	-1
HRLLCSAAITM	V1H	E3L	-9.04125450268624	-7.07973455680217	0
HRMLCSAAITM	V1H	E3M	-5.08359878174103	-6.3344821795043	-1
HRNLCSAAITM	V1H	E3N	-3.64618688060778	-6.6805233111678	-1
HRPLCSAAITM	V1H	E3P	-10.044260329748	-7.07970103480747	0
HRQLCSAAITM	V1H	E3Q	-3.46545980305029	-4.54778761332311	-2
HRSLCSAAITM	V1H	E3S	-3.61602173990608	-5.94071692707795	-1
HRTLCSAAITM	V1H	E3T	-6.58705042199324	-7.05109279519568	-1
HRVLCSAAITM	V1H	E3V	-10.4230088697419	-7.07706470299492	0
HRYLCSAAITM	V1H	E3Y	-8.47674638387323	-7.07973455680216	0
HSELCSAAITM	V1H	R2S	-3.46392375815459	-2.87159917966406	1
IKELCSAAITM	V1I	R2K	0.0875113160926695	0.212435035913611	1
INELCSAAITM	V1I	R2N	0.133324233833379	-0.1291786251509	-3
IRDLCSAAITM	V1I	E3D	-0.0291436649582497	0.208413849587311	2
IRELASAAITM	V1I	C5A	-0.78689216720997	-0.65832210683372	1
IRELCAAAITM	V1I	S6A	0.0337442062383193	-0.0821659590930199	-2
IRELCDAAITM	V1I	S6D	0.16412365841245	-0.0447140341620802	-3
IRELCEAAITM	V1I	S6E	0.0883807569196797	0.2051046629715	1
IRELCFAAITM	V1I	S6F	-0.0558990836145501	-0.56154415456688	-2
IRELCGAAITM	V1I	S6G	0.0876479074788499	0.0762405568691911	-1
IRELCHAAITM	V1I	S6H	0.0479657100145499	-0.34135820594982	-2
IRELCKAAITM	V1I	S6K	-0.00696154081444966	-0.263156241423451	-2
IRELCLAAITM	V1I	S6L	0.0869661885905604	-0.123180913607209	-3
IRELCMAAITM	V1I	S6M	0.0420837875412197	0.281795668029101	2
IRELCNAAITM	V1I	S6N	0.180074354756499	-0.0281441244639193	-3
IRELCPAAITM	V1I	S6P	-3.8151092836319	-3.25254449307596	1
IRELCQAAITM	V1I	S6Q	-0.0747304203986499	-0.0910554425903296	-1
IRELCRAAITM	V1I	S6R	-0.00365343702640963	-0.15349862857302	-2
IRELCSAAETM	V1I	I9E	-5.90160382452535	-5.37792111424644	1
IRELCSAAGTM	V1I	I9G	-5.18134204666782	-4.57983710321201	1
IRELCSAAIAM	V1I	T10A	-0.0421158243653306	-1.59854656351797	-2
IRELCSAAICM	V1I	T10C	0.0493562271770802	-0.337843996749729	-2
IRELCSAAIEM	V1I	T10E	-0.05128588440936	0.0704511625612998	2
IRELCSAAIFM	V1I	T10F	-4.24839317532055	-3.03530243797806	1
IRELCSAAIGM	V1I	T10G	-0.0703621430817893	-0.157124672312699	-2
IRELCSAAIHM	V1I	T10H	-0.65433591967068	-0.27433151627433	1
IRELCSAAIIM	V1I	T10I	-0.20550044732558	-1.11620651221393	-2
IRELCSAAIKM	V1I	T10K	-0.17243759055116	-0.44705748673587	-2
IRELCSAAILM	V1I	T10L	-0.0859748212491898	0.0385231441128404	1
IRELCSAAIMM	V1I	T10M	-0.0172470545769698	-0.138157876956219	-2
IRELCSAAINM	V1I	T10N	-0.24361845625624	0.00901804283039098	1
IRELCSAAIQM	V1I	T10Q	-0.147806832119439	-5.29628642448284	-2
IRELCSAAIRM	V1I	T10R	-0.32519876789463	-0.404237869508719	-2
IRELCSAAISM	V1I	T10S	0.0284724597160295	-0.125894281960939	-2
IRELCSAAITC	V1I	M11C	-0.16421519676102	-0.247078725129459	-2
IRELCSAAITF	V1I	M11F	-0.15914144136887	-0.778562390367069	-2
IRELCSAAITG	V1I	M11G	-0.61195071461576	-0.59620823369196	1
IRELCSAAITK	V1I	M11K	-0.22585770332706	-1.6426336038831	-2
IRELCSAAITL	V1I	M11L	0.0433798531133807	-0.000102444895750509	-1
IRELCSAAITR	V1I	M11R	-0.0635999404490803	-0.375888100704509	-2
IRELCSAAITV	V1I	M11V	0.0190544948082394	0.0398677964921799	1
IRELCSAAITW	V1I	M11W	-0.17853107610342	-0.0953500440780388	1
IRELCSAAITY	V1I	M11Y	-0.0988269378164706	-0.47008212886091	-2
IRELCSAAIVM	V1I	T10V	-0.0942972968017699	-0.0803774492426896	1
IRELCSAAIWM	V1I	T10W	-3.53225232067782	-2.15906825580266	1
IRELCSAAIYM	V1I	T10Y	-2.83079994284715	-2.52887251041461	1
IRELCSAAKTM	V1I	I9K	-6.99745548381291	-7.07973455680217	0
IRELCSAALTM	V1I	I9L	-0.22634009738344	0.0159964758204811	1
IRELCSAARTM	V1I	I9R	-7.01111391636701	-7.07973455680216	0
IRELCSAAVTM	V1I	I9V	-0.0182905412002601	-2.75182518949758	-2
IRELCSAAWTM	V1I	I9W	-6.97596490952894	-7.07973455680216	0
IRELCSADITM	V1I	A8D	-6.44976580984602	-5.84174447610529	1
IRELCSAFITM	V1I	A8F	-7.01281577549783	-7.07973455680216	0
IRELCSAGITM	V1I	A8G	-0.58374517346127	-0.0984692165722905	1
IRELCSAHITM	V1I	A8H	-7.01046431905686	-7.07816903163607	0
IRELCSALITM	V1I	A8L	-3.47719702211457	-2.89529768594006	1
IRELCSAMITM	V1I	A8M	-0.77835943275986	-0.74538380972355	1
IRELCSANITM	V1I	A8N	-3.05867871302602	-2.08283402686735	1
IRELCSAPITM	V1I	A8P	-7.01456059432856	-7.07973455680216	0
IRELCSAQITM	V1I	A8Q	-3.93999834278561	-4.03042834426384	-2
IRELCSARITM	V1I	A8R	-7.0125452171744	-7.07973455680217	0
IRELCSASITM	V1I	A8S	-0.0848252075830001	-0.23067683839604	-2
IRELCSATITM	V1I	A8T	-0.0892888950228095	-0.0166172090430603	1
IRELCSAVITM	V1I	A8V	-0.316630959939079	-0.727938775441539	-2
IRELCSAYITM	V1I	A8Y	-7.01951889373606	-7.07973455680217	0
IRELCSCAITM	V1I	A7C	-0.46593200142618	-0.0699929852886001	1
IRELCSFAITM	V1I	A7F	-3.58769781133052	-2.74388228236526	1
IRELCSIAITM	V1I	A7I	-2.50629947470875	-1.72152317515144	1
IRELCSLAITM	V1I	A7L	-3.0768296177787	-2.61762247776862	1
IRELCSNAITM	V1I	A7N	-2.41075431990017	-1.6968640967575	1
IRELCSPAITM	V1I	A7P	-6.99269032265939	-7.07892728776568	0
IRELCSRAITM	V1I	A7R	-4.8467799788314	-4.13935015038986	1
IRELCSSAITM	V1I	A7S	-0.0524955792712909	0.257325080063321	2
IRELCSWAITM	V1I	A7W	-4.72255046808007	-3.04615173752442	1
IRELCTAAITM	V1I	S6T	0.0240051457929393	-0.11482483376129	-2
IRELCVAAITM	V1I	S6V	0.0580868019708198	-0.152373181758989	-2
IRELCYAAITM	V1I	S6Y	0.0294076303712298	0.19316879617217	2
IRELPSAAITM	V1I	C5P	-7.00510142955215	-7.07973455680217	0
IRELSSAAITM	V1I	C5S	-2.570179636495	-1.80565136814691	1
IRELVSAAITM	V1I	C5V	-2.98801848877491	-2.78572981612159	1
IRHLCSAAITM	V1I	E3H	-0.16093402566085	-0.0329657044079088	1
IRKLCSAAITM	V1I	E3K	-0.95004473910317	-0.94731098054133	1
IRNLCSAAITM	V1I	E3N	-0.0947639175929496	0.0314381178990306	1
IRQLCSAAITM	V1I	E3Q	0.0859631599645407	0.0990691557762595	1
IRSLCSAAITM	V1I	E3S	-0.0645987768912502	-0.45482400314101	-2
IWELCSAAITM	V1I	R2W	0.17151811575738	-0.00773068003083033	-3
KAELCSAAITM	V1K	R2A	-4.52210297496559	-3.70756505305252	1
KEELCSAAITM	V1K	R2E	-4.60106990935582	-3.94618153536201	2
KGELCSAAITM	V1K	R2G	-4.56674020468865	-3.63612877703338	2
KHELCSAAITM	V1K	R2H	-4.51343286905588	-5.47618904961856	-2
KKELCSAAITM	V1K	R2K	-4.5260493912557	-4.22662191681489	1
KLELCSAAITM	V1K	R2L	-4.59483767144825	-5.01673559295352	-1
KNELCSAAITM	V1K	R2N	-4.48023647351499	-4.92247299280771	-2
KPELCSAAITM	V1K	R2P	-6.38022104341902	-7.04373704282513	-1
KQELCSAAITM	V1K	R2Q	-4.39861387661031	-4.39206958277701	1
KREECSAAITM	V1K	L4E	-10.676860085659	-7.07879893119585	0
KREGCSAAITM	V1K	L4G	-8.57711805370158	-7.07624209712623	0
KREKCSAAITM	V1K	L4K	-10.6117903551775	-7.07950210887101	0
KRELASAAITM	V1K	C5A	-5.40045287455834	-7.07901360022336	-1
KRELCGAAITM	V1K	S6G	-4.52591279986952	-4.72533291015029	-2
KRELCKAAITM	V1K	S6K	-4.62052224816282	-4.80301539967975	-1
KRELCLAAITM	V1K	S6L	-4.52659451875781	-6.58349449016825	-2
KRELCRAAITM	V1K	S6R	-4.61721414437478	-5.04953340600523	-1
KRELCSAAATM	V1K	I9A	-7.48060709008833	-7.07433441413012	0
KRELCSAADTM	V1K	I9D	-11.4894530158275	-7.07973455680216	0
KRELCSAAETM	V1K	I9E	-10.5151645318737	-7.07840918496902	0
KRELCSAAGTM	V1K	I9G	-9.79490275401619	-7.06662467647456	0
KRELCSAAIAM	V1K	T10A	-4.6556765317137	-5.64534567137347	-1
KRELCSAAICM	V1K	T10C	-4.56420448017129	-6.72811978123469	-1
KRELCSAAIDM	V1K	T10D	-4.98169938916286	-7.07519709368192	-1
KRELCSAAIEM	V1K	T10E	-4.66484659175773	-4.41482717810733	2
KRELCSAAIGM	V1K	T10G	-4.68392285043016	-5.26286302715322	-1
KRELCSAAIHM	V1K	T10H	-5.26789662701905	-7.07973455680216	-1
KRELCSAAIKM	V1K	T10K	-4.78599829789953	-7.07294307272558	-1
KRELCSAAILM	V1K	T10L	-4.69953552859756	-7.07973455680216	-1
KRELCSAAIMM	V1K	T10M	-4.63080776192534	-6.97817344273239	-1
KRELCSAAINM	V1K	T10N	-4.85717916360461	-7.07973455680217	-1
KRELCSAAIPM	V1K	T10P	-8.38555629235816	-7.07973455680217	0
KRELCSAAIRM	V1K	T10R	-4.938759475243	-7.07869471838937	-1
KRELCSAAISM	V1K	T10S	-4.58508824763234	-4.73780237906897	-1
KRELCSAAITA	V1K	M11A	-4.78432226270295	-6.03288542136477	-1
KRELCSAAITE	V1K	M11E	-4.69810559197997	-4.83746247572089	-1
KRELCSAAITG	V1K	M11G	-5.22551142196413	-7.07846696691545	-1
KRELCSAAITI	V1K	M11I	-4.68181046194512	-6.5155329650707	-1
KRELCSAAITK	V1K	M11K	-4.83941841067543	-6.60545450523175	-1
KRELCSAAITL	V1K	M11L	-4.57018085423499	-5.90364590467813	-1
KRELCSAAITN	V1K	M11N	-4.91510835063685	-6.03777789893226	-1
KRELCSAAITQ	V1K	M11Q	-4.71394878465319	-4.73538696676843	-1
KRELCSAAITR	V1K	M11R	-4.67716064779745	-5.79890246371883	-1
KRELCSAAITS	V1K	M11S	-4.75177529518212	-6.26138632800485	-1
KRELCSAAITT	V1K	M11T	-4.60772258394545	-5.8998989314163	-1
KRELCSAAITV	V1K	M11V	-4.59450621254013	-5.51557962988758	-1
KRELCSAAITW	V1K	M11W	-4.79209178345179	-4.56405720464102	1
KRELCSAAITY	V1K	M11Y	-4.71238764516484	-4.49125282712788	2
KRELCSAAIVM	V1K	T10V	-4.70785800415014	-6.73989690256265	-1
KRELCSAAIWM	V1K	T10W	-8.14581302802619	-7.07973455680217	0
KRELCSAAIYM	V1K	T10Y	-7.44436065019552	-7.07973455680216	0
KRELCSAAKTM	V1K	I9K	-11.6110161911613	-7.07870604196976	0
KRELCSAALTM	V1K	I9L	-4.83990080473181	-5.09638288246254	-1
KRELCSAAMTM	V1K	I9M	-4.7631675782023	-6.38964904209676	-1
KRELCSAANTM	V1K	I9N	-7.43628411958088	-6.83861284700522	0
KRELCSAAQTM	V1K	I9Q	-8.53157783683317	-7.07254838776219	0
KRELCSAARTM	V1K	I9R	-11.6246746237154	-7.06641304345214	0
KRELCSAASTM	V1K	I9S	-7.86140130421799	-7.07973455680217	0
KRELCSAATTM	V1K	I9T	-5.32859274887571	-7.07959306609508	-1
KRELCSAAVTM	V1K	I9V	-4.63185124854863	-5.48642180142607	-1
KRELCSAAWTM	V1K	I9W	-11.5895256168773	-7.07973455680217	0
KRELCSACITM	V1K	A8C	-4.7409715445121	-7.01036857974853	-1
KRELCSADITM	V1K	A8D	-11.0633265171944	-7.07973455680217	0
KRELCSAEITM	V1K	A8E	-11.0728287945964	-7.07973455680216	0
KRELCSAGITM	V1K	A8G	-5.19730588080964	-6.01891545701833	-1
KRELCSAHITM	V1K	A8H	-11.6240250264052	-7.07853930363702	0
KRELCSAKITM	V1K	A8K	-11.6326888931018	-7.07973455680216	0
KRELCSALITM	V1K	A8L	-8.09075772946294	-7.07973455680216	0
KRELCSAMITM	V1K	A8M	-5.39192014010823	-7.07973455680216	-1
KRELCSANITM	V1K	A8N	-7.67223942037439	-7.06387244073679	0
KRELCSAPITM	V1K	A8P	-11.6281213016769	-7.05354412841319	0
KRELCSAQITM	V1K	A8Q	-8.55355905013398	-7.07832309558379	0
KRELCSARITM	V1K	A8R	-11.6261059245228	-7.07818066840358	0
KRELCSASITM	V1K	A8S	-4.69838591493137	-6.72596317567101	-1
KRELCSATITM	V1K	A8T	-4.70284960237118	-6.80274625837083	-1
KRELCSAVITM	V1K	A8V	-4.93019166728745	-6.13005404156489	-1
KRELCSAWITM	V1K	A8W	-11.6238025502989	-7.07973455680216	0
KRELCSAYITM	V1K	A8Y	-11.6330796010844	-7.07973455680216	0
KRELCSCAITM	V1K	A7C	-5.07949270877455	-7.07973455680216	-1
KRELCSDAITM	V1K	A7D	-8.46611150986677	-7.07838095941929	0
KRELCSFAITM	V1K	A7F	-8.20125851867889	-7.07695580618341	0
KRELCSGAITM	V1K	A7G	-5.3702503849066	-7.07973455680216	-1
KRELCSIAITM	V1K	A7I	-7.11986018205712	-7.07973455680217	0
KRELCSKAITM	V1K	A7K	-8.66214686480105	-7.07322408677695	0
KRELCSLAITM	V1K	A7L	-7.69039032512707	-7.07973455680217	0
KRELCSNAITM	V1K	A7N	-7.02431502724854	-7.07307150361264	0
KRELCSPAITM	V1K	A7P	-11.6062510300078	-7.07973455680217	0
KRELCSQAITM	V1K	A7Q	-7.49133309598222	-7.07973455680217	0
KRELCSRAITM	V1K	A7R	-9.46034068617977	-7.05631414032829	0
KRELCSSAITM	V1K	A7S	-4.66605628661966	-7.0560356764508	-1
KRELCSTAITM	V1K	A7T	-5.90505135523333	-7.06481844763177	-1
KRELCSWAITM	V1K	A7W	-9.33611117542844	-7.07973455680217	0
KRELCSYAITM	V1K	A7Y	-7.37559742918731	-7.07281094148969	0
KRELCVAAITM	V1K	S6V	-4.55547390537755	-6.54192759571308	-1
KRELESAAITM	V1K	C5E	-10.6500418684053	-7.07973455680217	0
KRELGSAAITM	V1K	C5G	-7.18031165863374	-7.07973455680217	0
KRELHSAAITM	V1K	C5H	-11.5393762574886	-7.07973455680216	0
KRELKSAAITM	V1K	C5K	-11.6311668215526	-7.07973455680217	0
KRELLSAAITM	V1K	C5L	-6.32458999227083	-7.07973455680217	-1
KRELNSAAITM	V1K	C5N	-9.94899783140698	-7.07973455680217	0
KRELRSAAITM	V1K	C5R	-11.5804008802084	-7.07973455680216	0
KRELTSAAITM	V1K	C5T	-8.55400857158527	-7.02088594856363	0
KRELVSAAITM	V1K	C5V	-7.60157919612328	-7.07973455680216	0
KREMCSAAITM	V1K	L4M	-4.63679129116342	-6.87375111085508	-1
KRENCSAAITM	V1K	L4N	-8.59278556456443	-7.07973455680217	0
KREQCSAAITM	V1K	L4Q	-8.17187577754027	-7.07752027573377	0
KRERCSAAITM	V1K	L4R	-11.592645850003	-7.07952625606347	0
KRESCSAAITM	V1K	L4S	-8.2011349875793	-7.07973455680216	0
KREWCSAAITM	V1K	L4W	-11.6316608085301	-7.07973455680216	0
KRHLCSAAITM	V1K	E3H	-4.77449473300922	-7.07973455680217	-1
KRNLCSAAITM	V1K	E3N	-4.70832462494132	-7.07973455680217	-1
KRSLCSAAITM	V1K	E3S	-4.67815948423962	-6.92064228415071	-1
KRVLCSAAITM	V1K	E3V	-11.4851466140755	-7.07962223981605	0
KSELCSAAITM	V1K	R2S	-4.52606150248813	-4.26771910058494	1
LAELCSAAITM	V1L	R2A	-0.0115870138544185	0.21038547823232	2
LCELCSAAITM	V1L	R2C	-0.0752042006945484	-0.361305630432859	-1
LDELCSAAITM	V1L	R2D	0.219246650121741	-2.7747784996132	-2
LEELCSAAITM	V1L	R2E	-0.0905539482446489	-0.10262770020635	-1
LFELCSAAITM	V1L	R2F	0.00184374627652062	-0.154090206074839	-2
LGELCSAAITM	V1L	R2G	-0.0562242435774785	0.0768408474438207	3
LIELCSAAITM	V1L	R2I	-0.213893435305218	-0.45666338782946	-1
LKELCSAAITM	V1L	R2K	-0.0155334301445293	0.118731197832091	2
LLELCSAAITM	V1L	R2L	-0.084321710337079	-0.10116723942647	-1
LMELCSAAITM	V1L	R2M	0.100228184614002	-0.352001822933259	-2
LNELCSAAITM	V1L	R2N	0.0302794875961805	0.35376758460049	2
LPELCSAAITM	V1L	R2P	-1.86970508230785	-1.84868942766043	1
LQELCSAAITM	V1L	R2Q	0.11190208450086	0.21570501994767	2
LRALCSAAITM	V1L	E3A	-0.183830013870459	-1.02255067712362	-1
LREACSAAITM	V1L	L4A	-0.913003863840498	-2.7874128144783	-1
LREECSAAITM	V1L	L4E	-6.1663441245478	-7.060239974806	-1
LREFCSAAITM	V1L	L4F	-3.03781881136766	-4.76867388982509	-1
LREGCSAAITM	V1L	L4G	-4.06660209259041	-4.71216935182612	-1
LRELASAAITM	V1L	C5A	-0.889936913447169	-2.14861188967893	-1
LRELCAAAITM	V1L	S6A	-0.0693005399988795	-0.16373409761022	-1
LRELCCAAITM	V1L	S6C	-0.743045017404119	-0.774387991395949	-1
LRELCDAAITM	V1L	S6D	0.0610789121752511	-1.1970372469897	-2
LRELCEAAITM	V1L	S6E	-0.0146639893175191	0.13066693206374	2
LRELCFAAITM	V1L	S6F	-0.158943829851749	-0.208356205314789	-1
LRELCGAAITM	V1L	S6G	-0.015396838758349	-0.0165198739335093	-1
LRELCHAAITM	V1L	S6H	-0.055079036222649	0.0799951238908303	3
LRELCIAAITM	V1L	S6I	-0.262560134847108	-0.425480031037159	-1
LRELCKAAITM	V1L	S6K	-0.110006287051648	-0.0314069688474792	3
LRELCLAAITM	V1L	S6L	-0.0160785576466385	-0.21361886998632	-2
LRELCMAAITM	V1L	S6M	-0.0609609586959792	-0.18860770288909	-1
LRELCNAAITM	V1L	S6N	0.0770296085193003	0.042953340430401	-1
LRELCPAAITM	V1L	S6P	-3.9181540298691	-4.07040249189273	-1
LRELCQAAITM	V1L	S6Q	-0.177775166635849	-0.36811387502186	-1
LRELCRAAITM	V1L	S6R	-0.106698183263608	-0.12528652026857	-1
LRELCSAAATM	V1L	I9A	-2.97009112897716	-4.09120411404845	-1
LRELCSAACTM	V1L	I9C	-0.547575247764039	-1.72588735276166	-1
LRELCSAAFTM	V1L	I9F	-4.71896925344881	-5.95250407009044	-1
LRELCSAAGTM	V1L	I9G	-5.28438679290502	-7.06709282000301	-1
LRELCSAAIAM	V1L	T10A	-0.145160570602529	-0.21535251719672	-1
LRELCSAAICM	V1L	T10C	-0.0536885190601186	-0.0257488769262704	2
LRELCSAAIDM	V1L	T10D	-0.471183428051688	-1.45457380857767	-1
LRELCSAAIEM	V1L	T10E	-0.154330630646559	-0.27604776993546	-1
LRELCSAAIFM	V1L	T10F	-4.35143792155775	-5.52262282821398	-1
LRELCSAAIGM	V1L	T10G	-0.173406889318988	-0.31677134779456	-1
LRELCSAAIHM	V1L	T10H	-0.757380665907879	-2.51439813834793	-1
LRELCSAAIIM	V1L	T10I	-0.308545193562779	-0.271260250084129	1
LRELCSAAIKM	V1L	T10K	-0.275482336788359	-0.936813626571739	-1
LRELCSAAILM	V1L	T10L	-0.189019567486389	-0.812799577927249	-1
LRELCSAAIMM	V1L	T10M	-0.120291800814169	0.0373142973734311	3
LRELCSAAINM	V1L	T10N	-0.346663202493438	-1.13208267731082	-1
LRELCSAAIPM	V1L	T10P	-3.87504033124699	-4.89944058226425	-1
LRELCSAAIRM	V1L	T10R	-0.428243514131829	-0.77809613638971	-1
LRELCSAAISM	V1L	T10S	-0.0745722865211693	-0.349782003893049	-1
LRELCSAAITA	V1L	M11A	-0.27380630159178	-0.492160040135849	-1
LRELCSAAITC	V1L	M11C	-0.267259942998219	-0.55063236661153	-1
LRELCSAAITF	V1L	M11F	-0.262186187606069	-0.0945382049260193	2
LRELCSAAITG	V1L	M11G	-0.714995460852959	-1.74108522021385	-1
LRELCSAAITH	V1L	M11H	-0.332235056794	0.23356437105525	3
LRELCSAAITI	V1L	M11I	-0.171294500833948	-0.383738107739209	-1
LRELCSAAITK	V1L	M11K	-0.328902449564259	-0.0760752611518196	2
LRELCSAAITL	V1L	M11L	-0.0596648931238182	-0.0893667612060103	-1
LRELCSAAITR	V1L	M11R	-0.166644686686279	-0.197459652928089	-1
LRELCSAAITS	V1L	M11S	-0.241259334070948	-0.321496183146209	-1
LRELCSAAITT	V1L	M11T	-0.0972066228342783	-0.222093505064459	-1
LRELCSAAITV	V1L	M11V	-0.0839902514289594	-0.128287421906069	-1
LRELCSAAITW	V1L	M11W	-0.281575822340619	-0.1736450722263	2
LRELCSAAITY	V1L	M11Y	-0.201871684053669	-0.152019683360409	2
LRELCSAAIVM	V1L	T10V	-0.197342043038969	-0.0878977642629	2
LRELCSAAIWM	V1L	T10W	-3.63529706691502	-5.35014147260865	-1
LRELCSAAIYM	V1L	T10Y	-2.93384468908435	-4.79921232516981	-1
LRELCSAAKTM	V1L	I9K	-7.10050023005011	-7.07973455680217	0
LRELCSAALTM	V1L	I9L	-0.329384843620639	-0.19466105500973	2
LRELCSAAMTM	V1L	I9M	-0.252651617091129	-0.105012989776039	2
LRELCSAARTM	V1L	I9R	-7.11415866260421	-7.07973455680217	0
LRELCSAASTM	V1L	I9S	-3.35088534310682	-4.50535669823098	-1
LRELCSAAVTM	V1L	I9V	-0.121335287437459	-0.0791574010511198	1
LRELCSAAWTM	V1L	I9W	-7.07900965576614	-7.0796722302312	0
LRELCSACITM	V1L	A8C	-0.230455583400929	-0.782017176095669	-1
LRELCSADITM	V1L	A8D	-6.55281055608322	-7.07765542773019	-1
LRELCSAEITM	V1L	A8E	-6.56231283348527	-6.87322201842725	-1
LRELCSAFITM	V1L	A8F	-7.11586052173503	-7.02727945952514	0
LRELCSAGITM	V1L	A8G	-0.686789919698469	-1.79477335099465	-1
LRELCSAIITM	V1L	A8I	-2.39319825952735	-3.89759916170068	-1
LRELCSAKITM	V1L	A8K	-7.12217293199059	-7.07973455680217	0
LRELCSALITM	V1L	A8L	-3.58024176835177	-4.76284879092365	-1
LRELCSAMITM	V1L	A8M	-0.881404178997059	-3.17985294165369	-1
LRELCSANITM	V1L	A8N	-3.16172345926322	-3.86160884822357	-1
LRELCSAPITM	V1L	A8P	-7.11760534056576	-7.04613299519227	0
LRELCSAQITM	V1L	A8Q	-4.04304308902281	-6.27006128015633	-1
LRELCSARITM	V1L	A8R	-7.1155899634116	-7.0449636228862	0
LRELCSASITM	V1L	A8S	-0.187869953820199	-0.446942042917399	-1
LRELCSATITM	V1L	A8T	-0.192333641260008	-0.360873417579089	-1
LRELCSAVITM	V1L	A8V	-0.419675706176278	-1.44635596556766	-1
LRELCSAWITM	V1L	A8W	-7.11328658918775	-7.07899806422993	0
LRELCSAYITM	V1L	A8Y	-7.12256363997326	-7.07962615140197	0
LRELCSCAITM	V1L	A7C	-0.568976747663378	-1.02523573914765	-1
LRELCSDAITM	V1L	A7D	-3.9555955487556	-6.01304811522277	-1
LRELCSEAITM	V1L	A7E	-2.68969870511886	-3.94596552050259	-1
LRELCSFAITM	V1L	A7F	-3.69074255756772	-4.5164498056808	-1
LRELCSGAITM	V1L	A7G	-0.859734423795429	-1.92847179119881	-1
LRELCSHAITM	V1L	A7H	-2.98762476535316	-3.97161103359378	-1
LRELCSIAITM	V1L	A7I	-2.60934422094595	-3.95707450708388	-1
LRELCSKAITM	V1L	A7K	-4.15163090368988	-5.68978284704171	-1
LRELCSLAITM	V1L	A7L	-3.1798743640159	-4.62068395218492	-1
LRELCSMAITM	V1L	A7M	-2.90004716273524	-4.11605295143249	-1
LRELCSNAITM	V1L	A7N	-2.51379906613737	-3.50158176377151	-1
LRELCSPAITM	V1L	A7P	-7.09573506889659	-7.07637160970829	0
LRELCSRAITM	V1L	A7R	-4.9498247250686	-6.38277181183145	-1
LRELCSSAITM	V1L	A7S	-0.15554032550849	-0.66768306548372	-1
LRELCSTAITM	V1L	A7T	-1.39453539412216	-2.68365835640958	-1
LRELCSVAITM	V1L	A7V	-0.901182172496709	-2.32828913848458	-1
LRELCSWAITM	V1L	A7W	-4.82559521431727	-4.65307433548224	2
LRELCSYAITM	V1L	A7Y	-2.86508146807614	-4.04323302533475	-1
LRELCTAAITM	V1L	S6T	-0.0790396004442595	-0.0681137700698891	1
LRELCVAAITM	V1L	S6V	-0.044957944266379	-0.2122865171768	-1
LRELCWAAITM	V1L	S6W	-0.0041990276124686	-0.0700843857586797	-2
LRELCYAAITM	V1L	S6Y	-0.073637115865969	0.0817600432205801	3
LRELESAAITM	V1L	C5E	-6.13952590729413	-6.69398142739348	-1
LRELFSAAITM	V1L	C5F	-5.88634572639818	-6.64255409167234	-1
LRELGSAAITM	V1L	C5G	-2.66979569752257	-4.47937994155488	-1
LRELISAAITM	V1L	C5I	-2.19080078723841	-3.76107534326235	-1
LRELLSAAITM	V1L	C5L	-1.81407403115966	-2.7949969805167	-1
LRELMSAAITM	V1L	C5M	-0.782676089992599	-0.62440843975016	2
LRELRSAAITM	V1L	C5R	-7.06988491909721	-7.07973455680216	0
LRELSSAAITM	V1L	C5S	-2.6732243827322	-4.56209201201977	-1
LRELTSAAITM	V1L	C5T	-4.0434926104741	-5.17221757711478	-1
LRELVSAAITM	V1L	C5V	-3.09106323501211	-4.67775300528722	-1
LRELWSAAITM	V1L	C5W	-7.12149890729229	-7.07973455680216	0
LRELYSAAITM	V1L	C5Y	-7.12257607675601	-7.07973455680216	0
LREMCSAAITM	V1L	L4M	-0.126275330052248	-0.81203142310937	-1
LRERCSAAITM	V1L	L4R	-7.08212988889181	-7.07973455680217	0
LRESCSAAITM	V1L	L4S	-3.69061902646813	-3.85204320735082	-1
LREVCSAAITM	V1L	L4V	-2.11549881108517	-2.93970827025282	-1
LREWCSAAITM	V1L	L4W	-7.12114484741891	-7.01905071678687	0
LRFLCSAAITM	V1L	E3F	-5.79810823913612	-6.64858555727381	-1
LRGLCSAAITM	V1L	E3G	-0.138523897639329	-0.41268789675466	-1
LRHLCSAAITM	V1L	E3H	-0.263978771898049	-0.64115223121322	-1
LRKLCSAAITM	V1L	E3K	-1.05308948534037	-3.09610911237006	-1
LRNLCSAAITM	V1L	E3N	-0.197808663830148	-1.21317229427102	-1
LRPLCSAAITM	V1L	E3P	-6.59588211297035	-6.57526578444016	1
LRQLCSAAITM	V1L	E3Q	-0.0170815862726581	-0.20300516833437	-2
LRRLCSAAITM	V1L	E3R	-1.8122046705261	-3.88874523707822	-1
LRSLCSAAITM	V1L	E3S	-0.167643523128449	-0.83708782114494	-1
LRTLCSAAITM	V1L	E3T	-3.13867220521561	-3.24654595590846	-1
LRVLCSAAITM	V1L	E3V	-6.97463065296432	-7.07973455680216	0
LRYLCSAAITM	V1L	E3Y	-5.0283681670956	-6.11667047538701	-1
LSELCSAAITM	V1L	R2S	-0.0155455413769587	-0.137723188731279	-2
LTELCSAAITM	V1L	R2T	0.110981238053901	0.00372633682212964	-1
LVELCSAAITM	V1L	R2V	-0.125691043038419	-0.2974663262973	-1
LWELCSAAITM	V1L	R2W	0.0684733695201807	-0.12753377882591	-2
LYELCSAAITM	V1L	R2Y	0.0178086982474017	-0.00457197359551031	-1
MAELCSAAITM	V1M	R2A	-0.134849120547068	-0.33666576023529	-2
MGELCSAAITM	V1M	R2G	-0.179486350270128	-0.45601960388973	-1
MLELCSAAITM	V1M	R2L	-0.207583817029729	-0.0716644903849701	2
MREGCSAAITM	V1M	L4G	-4.18986419928306	-5.24874440277617	-1
MRELCAAAITM	V1M	S6A	-0.192562646691529	0.112893325412001	3
MRELCEAAITM	V1M	S6E	-0.137926096010169	0.136456128717191	2
MRELCGAAITM	V1M	S6G	-0.138658945450999	-0.365510212654829	-2
MRELCLAAITM	V1M	S6L	-0.139340664339288	-0.15617128624781	-1
MRELCMAAITM	V1M	S6M	-0.184223065388629	-0.07425924231873	2
MRELCNAAITM	V1M	S6N	-0.0462324981733495	-1.39953948558654	-2
MRELCPAAITM	V1M	S6P	-4.04141613656175	-5.05741191911798	-1
MRELCQAAITM	V1M	S6Q	-0.301037273328499	-0.188918758060989	1
MRELCRAAITM	V1M	S6R	-0.229960289956258	-0.196082177889309	1
MRELCSAACTM	V1M	I9C	-0.670837354456689	-1.60484795653069	-1
MRELCSAAGTM	V1M	I9G	-5.40764889959767	-7.05245378824272	-1
MRELCSAAIAM	V1M	T10A	-0.268422677295179	-0.34121071318542	-1
MRELCSAAICM	V1M	T10C	-0.176950625752768	-0.65002979280788	-1
MRELCSAAIDM	V1M	T10D	-0.594445534744338	-2.07207160942048	-1
MRELCSAAIEM	V1M	T10E	-0.277592737339209	-0.45639083288789	-1
MRELCSAAIFM	V1M	T10F	-4.4747000282504	-6.56242007050518	-1
MRELCSAAIGM	V1M	T10G	-0.296668996011638	-0.0713271542284097	3
MRELCSAAIIM	V1M	T10I	-0.431807300255429	-0.533389785780139	-1
MRELCSAAIKM	V1M	T10K	-0.398744443481009	-0.718643442902939	-1
MRELCSAAILM	V1M	T10L	-0.312281674179038	-1.21592651256142	-1
MRELCSAAIMM	V1M	T10M	-0.243553907506818	-0.5080809542232	-1
MRELCSAAINM	V1M	T10N	-0.469925309186088	-0.9232648168473	-1
MRELCSAAIPM	V1M	T10P	-3.99830243793964	-5.46893791435592	-1
MRELCSAAIQM	V1M	T10Q	-0.374113685049288	-0.39477120734197	-1
MRELCSAAIRM	V1M	T10R	-0.551505620824479	-0.7807275068704	-1
MRELCSAAISM	V1M	T10S	-0.197834393213819	-0.0859625909678403	2
MRELCSAAITE	V1M	M11E	-0.310851737561448	-0.44019657064467	-1
MRELCSAAITF	V1M	M11F	-0.385448294298719	-0.7943466445767	-1
MRELCSAAITG	V1M	M11G	-0.838257567545608	-2.04635337453068	-1
MRELCSAAITK	V1M	M11K	-0.452164556256909	-0.27580051832326	2
MRELCSAAITL	V1M	M11L	-0.182926999816468	-0.2771252275822	-1
MRELCSAAITR	V1M	M11R	-0.289906793378929	-0.13799145975694	2
MRELCSAAITW	V1M	M11W	-0.404837929033269	-0.37202243925911	1
MRELCSAAIVM	V1M	T10V	-0.320604149731619	-0.48964369251332	-1
MRELCSAAIWM	V1M	T10W	-3.75855917360767	-4.44440842949975	-1
MRELCSAAIYM	V1M	T10Y	-3.057106795777	-6.48653177916751	-1
MRELCSAAKTM	V1M	I9K	-7.22376233674276	-7.07973455680217	0
MRELCSAALTM	V1M	I9L	-0.452646950313289	-0.80697562595501	-1
MRELCSAARTM	V1M	I9R	-7.23742076929686	-7.07973455680217	0
MRELCSAASTM	V1M	I9S	-3.47414744979947	-4.49902830290737	-1
MRELCSAAVTM	V1M	I9V	-0.244597394130109	-0.71271109665508	-1
MRELCSAEITM	V1M	A8E	-6.68557494017792	-7.07973455680217	-1
MRELCSAGITM	V1M	A8G	-0.810052026391118	-2.31872472146158	-1
MRELCSAIITM	V1M	A8I	-2.51646036622	-5.05719686744838	-1
MRELCSAKITM	V1M	A8K	-7.24543503868324	-7.07961350392805	0
MRELCSALITM	V1M	A8L	-3.70350387504442	-4.6902629231969	-1
MRELCSANITM	V1M	A8N	-3.28498556595587	-4.07430238298177	-1
MRELCSAPITM	V1M	A8P	-7.24086744725841	-7.07973455680217	0
MRELCSARITM	V1M	A8R	-7.23885207010425	-7.07973455680217	0
MRELCSASITM	V1M	A8S	-0.311132060512849	-1.16898043420947	-1
MRELCSAVITM	V1M	A8V	-0.542937812868928	-1.85061651711738	-1
MRELCSAWITM	V1M	A8W	-7.2365486958804	-7.07973455680217	0
MRELCSCAITM	V1M	A7C	-0.692238854356028	-2.18649004612655	-1
MRELCSFAITM	V1M	A7F	-3.81400466426037	-4.79979178210097	-1
MRELCSGAITM	V1M	A7G	-0.982996530488078	-2.81120771633628	-1
MRELCSLAITM	V1M	A7L	-3.30313647070855	-4.87561377110702	-1
MRELCSNAITM	V1M	A7N	-2.63706117283002	-4.2504893368142	-1
MRELCSSAITM	V1M	A7S	-0.27880243220114	-0.804252623293699	-1
MRELCSVAITM	V1M	A7V	-1.02444427918936	-2.58547062515904	-1
MRELCSWAITM	V1M	A7W	-4.94885732100992	-4.97520602015146	-1
MRELCSYAITM	V1M	A7Y	-2.98834357476879	-4.61096330188465	-1
MRELCTAAITM	V1M	S6T	-0.202301707136909	0.17822357958104	3
MRELCVAAITM	V1M	S6V	-0.168220050959029	-0.150498129495659	2
MRELCWAAITM	V1M	S6W	-0.127461134305118	0.0307080678840705	1
MRELCYAAITM	V1M	S6Y	-0.196899222558619	-0.43102133942751	-1
MRELFSAAITM	V1M	C5F	-6.00960783309083	-6.48572777929803	-1
MRELLSAAITM	V1M	C5L	-1.93733613785231	-2.59373129796085	-1
MRELTSAAITM	V1M	C5T	-4.16675471716675	-6.09757178449272	-1
MRELWSAAITM	V1M	C5W	-7.24476101398494	-7.07973455680216	0
MRERCSAAITM	V1M	L4R	-7.20539199558446	-7.07771353030242	0
MREVCSAAITM	V1M	L4V	-2.23876091777782	-3.35347325685385	-1
MREWCSAAITM	V1M	L4W	-7.24440695411156	-7.07973455680217	0
MRNLCSAAITM	V1M	E3N	-0.321070770522798	-1.78233980694965	-1
MRRLCSAAITM	V1M	E3R	-1.93546677721875	-3.97527982920893	-1
MWELCSAAITM	V1M	R2W	-0.0547887371724691	-0.178738017029339	-2
NEELCSAAITM	V1N	R2E	-2.80907057340473	-2.04224492340952	2
NHELCSAAITM	V1N	R2H	-2.72143353310479	-2.71704082857004	1
NKELCSAAITM	V1N	R2K	-2.73405005530461	-3.29533758345906	-2
NLELCSAAITM	V1N	R2L	-2.80283833549716	-3.92849348177459	-1
NMELCSAAITM	V1N	R2M	-2.61828844054608	-2.41586184223819	1
NNELCSAAITM	V1N	R2N	-2.6882371375639	-3.87732426357727	-2
NPELCSAAITM	V1N	R2P	-4.58822170746793	-6.97649794617536	-1
NREECSAAITM	V1N	L4E	-8.88486074970788	-7.07426634795311	0
NREKCSAAITM	V1N	L4K	-8.81979101922638	-6.96012471710047	0
NRELASAAITM	V1N	C5A	-3.60845353860725	-6.74100233043411	-1
NRELCCAAITM	V1N	S6C	-3.4615616425642	-4.74849034916294	-1
NRELCEAAITM	V1N	S6E	-2.7331806144776	-1.17497660526111	1
NRELCFAAITM	V1N	S6F	-2.87746045501183	-5.73577171778318	-1
NRELCGAAITM	V1N	S6G	-2.73391346391843	-3.99700958127899	-2
NRELCHAAITM	V1N	S6H	-2.77359566138273	-2.33584394922572	2
NRELCLAAITM	V1N	S6L	-2.73459518280672	-4.07305651066991	-2
NRELCNAAITM	V1N	S6N	-2.64148701664078	-2.94047799610469	-2
NRELCQAAITM	V1N	S6Q	-2.89629179179593	-2.62827600185337	2
NRELCRAAITM	V1N	S6R	-2.82521480842369	-3.2205454270926	-1
NRELCSAADTM	V1N	I9D	-9.69745367987639	-7.07973455680216	0
NRELCSAAETM	V1N	I9E	-8.72316519592263	-7.07973455680217	0
NRELCSAAGTM	V1N	I9G	-8.0029034180651	-7.07973455680216	0
NRELCSAAIAM	V1N	T10A	-2.86367719576261	-3.57257263118577	-1
NRELCSAAIEM	V1N	T10E	-2.87284725580664	-4.70921192255484	-1
NRELCSAAIFM	V1N	T10F	-7.06995454671783	-7.07973455680217	0
NRELCSAAIGM	V1N	T10G	-2.89192351447907	-3.33571978316687	-1
NRELCSAAIIM	V1N	T10I	-3.02706181872286	-5.7248261139432	-1
NRELCSAAILM	V1N	T10L	-2.90753619264647	-5.8537058091331	-1
NRELCSAAIMM	V1N	T10M	-2.83880842597425	-4.84992753685734	-1
NRELCSAAIPM	V1N	T10P	-6.59355695640707	-7.07973455680216	-1
NRELCSAAIQM	V1N	T10Q	-2.96936820351672	-3.96241165409684	-1
NRELCSAAIRM	V1N	T10R	-3.14676013929191	-4.60188197345878	-1
NRELCSAAISM	V1N	T10S	-2.79308891168125	-2.98713000878719	-1
NRELCSAAITG	V1N	M11G	-3.43351208601304	-5.69705392806324	-1
NRELCSAAITK	V1N	M11K	-3.04741907472434	-3.88358451181408	-1
NRELCSAAITL	V1N	M11L	-2.7781815182839	-3.60121826079354	-1
NRELCSAAITR	V1N	M11R	-2.88516131184636	-3.71659565453396	-1
NRELCSAAITW	V1N	M11W	-3.0000924475007	-3.03418543197255	-1
NRELCSAAIVM	V1N	T10V	-2.91585866819905	-4.64367479713352	-1
NRELCSAAKTM	V1N	I9K	-9.81901685521019	-7.07973455680217	0
NRELCSAAQTM	V1N	I9Q	-6.73957850088208	-7.07973455680217	-1
NRELCSAARTM	V1N	I9R	-9.83267528776429	-7.07973455680217	0
NRELCSAASTM	V1N	I9S	-6.0694019682669	-7.07973455680217	-1
NRELCSACITM	V1N	A8C	-2.94897220856101	-5.27829823457542	-1
NRELCSADITM	V1N	A8D	-9.2713271812433	-7.07973455680217	0
NRELCSAEITM	V1N	A8E	-9.28082945864535	-7.07966852838232	0
NRELCSAFITM	V1N	A8F	-9.83437714689511	-7.07973455680217	0
NRELCSAGITM	V1N	A8G	-3.40530654485855	-5.23676774055442	-1
NRELCSAHITM	V1N	A8H	-9.83202569045414	-7.07928308874366	0
NRELCSAIITM	V1N	A8I	-5.11171488468743	-7.07969479528339	-1
NRELCSAKITM	V1N	A8K	-9.84068955715067	-7.07966471901961	0
NRELCSALITM	V1N	A8L	-6.29875839351185	-7.07971534228677	-1
NRELCSANITM	V1N	A8N	-5.8802400844233	-7.01975837366674	-1
NRELCSAPITM	V1N	A8P	-9.83612196572584	-7.07973455680217	0
NRELCSAQITM	V1N	A8Q	-6.76155971418289	-7.07874105539082	-1
NRELCSARITM	V1N	A8R	-9.83410658857168	-7.07973455680216	0
NRELCSASITM	V1N	A8S	-2.90638657898028	-4.42025281066312	-1
NRELCSATITM	V1N	A8T	-2.91085026642009	-4.71798232242392	-1
NRELCSAVITM	V1N	A8V	-3.13819233133636	-5.34780261492904	-1
NRELCSAYITM	V1N	A8Y	-9.84108026513334	-7.07893674021977	0
NRELCSCAITM	V1N	A7C	-3.28749337282346	-5.55603495184232	-1
NRELCSDAITM	V1N	A7D	-6.67411217391568	-7.07973455680217	-1
NRELCSEAITM	V1N	A7E	-5.40821533027894	-7.07973455680216	-1
NRELCSFAITM	V1N	A7F	-6.4092591827278	-7.07973455680216	-1
NRELCSHAITM	V1N	A7H	-5.70614139051324	-7.07962979970487	-1
NRELCSIAITM	V1N	A7I	-5.32786084610603	-7.07967265518813	-1
NRELCSKAITM	V1N	A7K	-6.87014752884996	-7.07973455680217	0
NRELCSLAITM	V1N	A7L	-5.89839098917598	-7.07973455680217	-1
NRELCSNAITM	V1N	A7N	-5.23231569129745	-7.07880788490815	-1
NRELCSPAITM	V1N	A7P	-9.81425169405667	-7.07239063341408	0
NRELCSQAITM	V1N	A7Q	-5.69933376003113	-7.07973455680217	-1
NRELCSRAITM	V1N	A7R	-7.66834135022868	-7.07688831350436	0
NRELCSSAITM	V1N	A7S	-2.87405695066857	-4.66114876795073	-1
NRELCSTAITM	V1N	A7T	-4.11305201928224	-6.96863528953061	-1
NRELCSYAITM	V1N	A7Y	-5.58359809323622	-7.0550874169664	-1
NRELCTAAITM	V1N	S6T	-2.79755622560434	-4.11650477234547	-1
NRELCYAAITM	V1N	S6Y	-2.79215374102605	-5.03597301693923	-1
NRELGSAAITM	V1N	C5G	-5.38831232268265	-7.07683713822227	-1
NRELKSAAITM	V1N	C5K	-9.83916748560152	-7.07469453730247	0
NRELNSAAITM	V1N	C5N	-8.15699849545589	-7.07973455680216	0
NRELPSAAITM	V1N	C5P	-9.82666280094943	-7.07225150219168	0
NRELRSAAITM	V1N	C5R	-9.78840154425729	-7.07973455680216	0
NRELSSAAITM	V1N	C5S	-5.39174100789228	-7.07973455680216	-1
NRELTSAAITM	V1N	C5T	-6.76200923563418	-7.07973455680217	-1
NRELVSAAITM	V1N	C5V	-5.80957986017219	-7.07973455680217	-1
NREMCSAAITM	V1N	L4M	-2.84479195521233	-7.05515471900577	-1
NREQCSAAITM	V1N	L4Q	-6.37987644158918	-7.07495947944603	-1
NRERCSAAITM	V1N	L4R	-9.80064651405189	-7.07973455680217	0
NREWCSAAITM	V1N	L4W	-9.83966147257899	-7.07973455680216	0
NRFLCSAAITM	V1N	E3F	-8.5166248642962	-7.07973455680217	0
NRKLCSAAITM	V1N	E3K	-3.77160611050045	-5.9509739633434	-1
NRMLCSAAITM	V1N	E3M	-4.35373719012348	-5.48168088304811	-1
NRNLCSAAITM	V1N	E3N	-2.91632528899023	-5.2050727789173	-1
NRQLCSAAITM	V1N	E3Q	-2.73559821143274	-4.36849597684469	-2
NRSLCSAAITM	V1N	E3S	-2.88616014828853	-4.68367218131034	-1
NRTLCSAAITM	V1N	E3T	-5.85718883037569	-5.74558698929162	1
NRYLCSAAITM	V1N	E3Y	-7.74688479225568	-7.07973455680216	0
NSELCSAAITM	V1N	R2S	-2.73406216653704	-2.50224978312575	1
NTELCSAAITM	V1N	R2T	-2.60753538710618	-3.25244311100853	-2
PAELCSAAITM	V1P	R2A	-2.62094670250345	-1.33796423057862	1
PFELCSAAITM	V1P	R2F	-2.60751594237251	-2.00518364679751	1
PGELCSAAITM	V1P	R2G	-2.66558393222651	-1.69449563208667	2
PHELCSAAITM	V1P	R2H	-2.61227659659374	-2.70189043873598	-2
PIELCSAAITM	V1P	R2I	-2.82325312395425	-3.54738729808811	-1
PLELCSAAITM	V1P	R2L	-2.69368139898611	-2.94672428376228	-1
PNELCSAAITM	V1P	R2N	-2.57908020105285	-7.07973455680217	-2
PPELCSAAITM	V1P	R2P	-4.47906477095688	-3.81950278990224	1
PRALCSAAITM	V1P	E3A	-2.79318970251949	-3.96100812834973	-1
PRDLCSAAITM	V1P	E3D	-2.74154809984448	-3.35856754757269	-1
PRELASAAITM	V1P	C5A	-3.4992966020962	-6.89254091206157	-1
PRELCAAAITM	V1P	S6A	-2.67866022864791	-2.56595418670619	2
PRELCCAAITM	V1P	S6C	-3.35240470605315	-4.80248223765735	-1
PRELCEAAITM	V1P	S6E	-2.62402367796655	-0.91081186829424	1
PRELCFAAITM	V1P	S6F	-2.76830351850078	-3.81005443493101	-1
PRELCGAAITM	V1P	S6G	-2.62475652740738	-2.83200944604616	-2
PRELCHAAITM	V1P	S6H	-2.66443872487168	-1.57467976551801	2
PRELCIAAITM	V1P	S6I	-2.87191982349614	-3.94996476955659	-1
PRELCKAAITM	V1P	S6K	-2.71936597570068	-2.64360672756846	2
PRELCLAAITM	V1P	S6L	-2.62543824629567	-3.8164590265444	-2
PRELCPAAITM	V1P	S6P	-6.52751371851813	-7.06011468456447	-1
PRELCQAAITM	V1P	S6Q	-2.78713485528488	-2.29942596586244	2
PRELCRAAITM	V1P	S6R	-2.71605787191264	-2.73378575058324	-1
PRELCSAAGTM	V1P	I9G	-7.89374648155405	-7.07663169053646	0
PRELCSAAHTM	V1P	I9H	-6.20373219386887	-7.07973455680217	-1
PRELCSAAIAM	V1P	T10A	-2.75452025925156	-3.59144094981906	-1
PRELCSAAICM	V1P	T10C	-2.66304820770915	-4.95472042137731	-1
PRELCSAAIDM	V1P	T10D	-3.08054311670072	-5.48473913658192	-1
PRELCSAAIEM	V1P	T10E	-2.76369031929559	-2.76237970514711	1
PRELCSAAIFM	V1P	T10F	-6.96079761020678	-7.07973455680217	0
PRELCSAAIGM	V1P	T10G	-2.78276657796802	-2.76196661554737	1
PRELCSAAIHM	V1P	T10H	-3.36674035455691	-6.34483534494324	-1
PRELCSAAIIM	V1P	T10I	-2.91790488221181	-4.76806951556733	-1
PRELCSAAIKM	V1P	T10K	-2.88484202543739	-4.52699750051689	-1
PRELCSAAILM	V1P	T10L	-2.79837925613542	-5.29030684987915	-1
PRELCSAAIMM	V1P	T10M	-2.7296514894632	-4.9983990020136	-1
PRELCSAAIPM	V1P	T10P	-6.48440001989602	-7.0580664447109	-1
PRELCSAAIQM	V1P	T10Q	-2.86021126700567	-3.3115666213012	-1
PRELCSAAIRM	V1P	T10R	-3.03760320278086	-4.75176414912159	-1
PRELCSAAISM	V1P	T10S	-2.6839319751702	-2.79858824155655	-1
PRELCSAAITA	V1P	M11A	-2.88316599024081	-3.63693418793525	-1
PRELCSAAITN	V1P	M11N	-3.01395207817471	-4.17856990053212	-1
PRELCSAAITP	V1P	M11P	-7.77883690780875	-7.07804267696138	0
PRELCSAAITT	V1P	M11T	-2.70656631148331	-3.32872212110573	-1
PRELCSAAITV	V1P	M11V	-2.69334994007799	-2.6870073660716	1
PRELCSAAITW	V1P	M11W	-2.89093551098965	-2.51721791898886	2
PRELCSAAIVM	V1P	T10V	-2.806701731688	-4.24362448204629	-1
PRELCSAAIWM	V1P	T10W	-6.24465675556405	-7.07973455680217	-1
PRELCSAAIYM	V1P	T10Y	-5.54320437773338	-7.07234893545742	-1
PRELCSAAKTM	V1P	I9K	-9.70985991869914	-7.07255849315756	0
PRELCSAALTM	V1P	I9L	-2.93874453226967	-3.48413993198899	-1
PRELCSACITM	V1P	A8C	-2.83981527204996	-4.99122445553447	-1
PRELCSADITM	V1P	A8D	-9.16217024473225	-7.07973455680217	0
PRELCSAEITM	V1P	A8E	-9.1716725221343	-7.07973455680217	0
PRELCSAFITM	V1P	A8F	-9.72522021038406	-6.33589099510618	2
PRELCSAGITM	V1P	A8G	-3.2961496083475	-5.26176117280483	-1
PRELCSAHITM	V1P	A8H	-9.72286875394309	-7.07885418092335	0
PRELCSAKITM	V1P	A8K	-9.73153262063962	-7.07973455680216	0
PRELCSALITM	V1P	A8L	-6.1896014570008	-7.07931791971578	-1
PRELCSAMITM	V1P	A8M	-3.49076386764609	-5.16220349532351	-1
PRELCSANITM	V1P	A8N	-5.77108314791225	-7.07892318659482	-1
PRELCSAPITM	V1P	A8P	-9.72696502921479	-7.07870195831412	0
PRELCSAQITM	V1P	A8Q	-6.65240277767184	-7.01552594382528	-1
PRELCSARITM	V1P	A8R	-9.72494965206063	-7.05860338095041	0
PRELCSASITM	V1P	A8S	-2.79722964246923	-3.93958387760301	-1
PRELCSATITM	V1P	A8T	-2.80169332990904	-3.83380701625349	-1
PRELCSAVITM	V1P	A8V	-3.02903539482531	-5.09695908657853	-1
PRELCSAWITM	V1P	A8W	-9.72264627783678	-7.07973455680216	0
PRELCSAYITM	V1P	A8Y	-9.73192332862229	-7.07973455680216	0
PRELCSCAITM	V1P	A7C	-3.17833643631241	-5.09334016594123	-1
PRELCSDAITM	V1P	A7D	-6.56495523740463	-7.07973455680216	-1
PRELCSEAITM	V1P	A7E	-5.29905839376789	-7.07368808401275	-1
PRELCSFAITM	V1P	A7F	-6.30010224621675	-7.07970527012761	-1
PRELCSGAITM	V1P	A7G	-3.46909411244446	-5.1181739606048	-1
PRELCSHAITM	V1P	A7H	-5.59698445400219	-7.07899027019716	-1
PRELCSIAITM	V1P	A7I	-5.21870390959498	-7.07797539946252	-1
PRELCSLAITM	V1P	A7L	-5.78923405266493	-7.07161182665097	-1
PRELCSMAITM	V1P	A7M	-5.50940685138427	-7.07585878906539	-1
PRELCSNAITM	V1P	A7N	-5.1231587547864	-7.07973455680217	-1
PRELCSPAITM	V1P	A7P	-9.70509475754562	-7.06826606217308	0
PRELCSQAITM	V1P	A7Q	-5.59017682352008	-7.07798327865282	-1
PRELCSRAITM	V1P	A7R	-7.55918441371763	-7.06351400539134	0
PRELCSSAITM	V1P	A7S	-2.76490001415752	-4.1868786558359	-1
PRELCSTAITM	V1P	A7T	-4.00389508277119	-7.0224503463289	-1
PRELCSVAITM	V1P	A7V	-3.51054186114574	-5.93903363810953	-1
PRELCSYAITM	V1P	A7Y	-5.47444115672517	-7.07973455680216	-1
PRELCTAAITM	V1P	S6T	-2.68839928909329	-3.56769153503058	-1
PRELCVAAITM	V1P	S6V	-2.65431763291541	-3.68662154816759	-1
PRELCWAAITM	V1P	S6W	-2.6135587162615	-3.00460597546045	-2
PRELCYAAITM	V1P	S6Y	-2.682996804515	-3.41240617531943	-1
PRELESAAITM	V1P	C5E	-8.74888559594316	-7.07973455680216	0
PRELGSAAITM	V1P	C5G	-5.2791553861716	-7.07866618152796	-1
PRELQSAAITM	V1P	C5Q	-7.82420504924253	-7.07973455680216	0
PRELRSAAITM	V1P	C5R	-9.67924460774624	-7.07973455680216	0
PRELWSAAITM	V1P	C5W	-9.73085859594132	-7.07973455680216	0
PRERCSAAITM	V1P	L4R	-9.69148957754084	-7.07973455680217	0
PRGLCSAAITM	V1P	E3G	-2.74788358628836	-3.97461037370426	-1
PRHLCSAAITM	V1P	E3H	-2.87333846054708	-5.28010260105166	-1
PRILCSAAITM	V1P	E3I	-9.6556385410553	-7.07973455680217	0
PRKLCSAAITM	V1P	E3K	-3.6624491739894	-5.03744758766297	-1
PRLLCSAAITM	V1P	E3L	-8.20223597455764	-5.85943441303611	1
PRNLCSAAITM	V1P	E3N	-2.80716835247918	-4.67432588797327	-1
PRPLCSAAITM	V1P	E3P	-9.20524180161938	-7.07962633088336	0
PRQLCSAAITM	V1P	E3Q	-2.62644127492169	-3.34895554571177	-2
PRRLCSAAITM	V1P	E3R	-4.42156435917513	-5.67853426466702	-1
PRSLCSAAITM	V1P	E3S	-2.77700321177748	-3.64868346386456	-1
PRTLCSAAITM	V1P	E3T	-5.74803189386464	-3.90074581012699	1
PRVLCSAAITM	V1P	E3V	-9.58399034161335	-7.07973455680217	0
PRYLCSAAITM	V1P	E3Y	-7.63772785574463	-6.87847164306107	0
PSELCSAAITM	V1P	R2S	-2.62490523002599	-2.12579306390416	1
PTELCSAAITM	V1P	R2T	-2.49837845059513	-3.23546888964645	-2
QAELCSAAITM	V1Q	R2A	-3.06979671525898	-2.22628073918264	1
QEELCSAAITM	V1Q	R2E	-3.14876364964921	-2.43609267016582	2
QGELCSAAITM	V1Q	R2G	-3.11443394498204	-2.22246557723415	2
QNELCSAAITM	V1Q	R2N	-3.02793021380838	-4.12856168319525	-2
QPELCSAAITM	V1Q	R2P	-4.92791478371241	-5.66187728574543	-1
QRALCSAAITM	V1Q	E3A	-3.24203971527502	-5.14798202425928	-1
QRCLCSAAITM	V1Q	E3C	-8.06773233443707	-6.17949886175545	1
QREKCSAAITM	V1Q	L4K	-9.15948409547086	-7.07870317412458	0
QRELASAAITM	V1Q	C5A	-3.94814661485173	-6.85708674549908	-1
QRELCAAAITM	V1Q	S6A	-3.12751024140344	-3.16828376092228	-1
QRELCDAAITM	V1Q	S6D	-2.99713078922931	-2.21993222026958	1
QRELCGAAITM	V1Q	S6G	-3.07360654016291	-4.22365092772672	-2
QRELCHAAITM	V1Q	S6H	-3.11328873762721	-2.5682498078787	2
QRELCLAAITM	V1Q	S6L	-3.0742882590512	-4.75497608689812	-2
QRELCMAAITM	V1Q	S6M	-3.11917066010054	-4.18813716017911	-1
QRELCPAAITM	V1Q	S6P	-6.97636373127366	-7.07973455680217	0
QRELCQAAITM	V1Q	S6Q	-3.23598486804041	-2.69360768810158	2
QRELCRAAITM	V1Q	S6R	-3.16490788466817	-3.41231868668427	-1
QRELCSAAATM	V1Q	I9A	-6.02830083038172	-7.07973455680216	-1
QRELCSAAETM	V1Q	I9E	-9.06285827216711	-7.07970772271389	0
QRELCSAAGTM	V1Q	I9G	-8.34259649430958	-7.07973455680216	0
QRELCSAAIAM	V1Q	T10A	-3.20337027200709	-4.56485016671728	-1
QRELCSAAICM	V1Q	T10C	-3.11189822046468	-5.19390916142445	-1
QRELCSAAIDM	V1Q	T10D	-3.52939312945625	-5.99540373410978	-1
QRELCSAAIFM	V1Q	T10F	-7.40964762296231	-7.07973455680217	0
QRELCSAAIGM	V1Q	T10G	-3.23161659072355	-3.61319765328526	-1
QRELCSAAIKM	V1Q	T10K	-3.33369203819292	-5.11926842203277	-1
QRELCSAAILM	V1Q	T10L	-3.24722926889095	-6.19600679148014	-1
QRELCSAAIMM	V1Q	T10M	-3.17850150221873	-4.50315966994994	-1
QRELCSAAIPM	V1Q	T10P	-6.93325003265155	-7.07973455680216	0
QRELCSAAIRM	V1Q	T10R	-3.48645321553639	-4.98695059667023	-1
QRELCSAAISM	V1Q	T10S	-3.13278198792573	-3.50474129637189	-1
QRELCSAAITA	V1Q	M11A	-3.33201600299634	-3.59861846454469	-1
QRELCSAAITE	V1Q	M11E	-3.24579933227336	-2.74975871046366	2
QRELCSAAITG	V1Q	M11G	-3.77320516225752	-6.11845256354932	-1
QRELCSAAITK	V1Q	M11K	-3.38711215096882	-4.12769593817398	-1
QRELCSAAITQ	V1Q	M11Q	-3.26164252494658	-2.81215238899828	2
QRELCSAAITR	V1Q	M11R	-3.22485438809084	-3.68954209654916	-1
QRELCSAAITT	V1Q	M11T	-3.15541632423884	-3.57202363462695	-1
QRELCSAAIVM	V1Q	T10V	-3.25555174444353	-4.7955053614345	-1
QRELCSAAIWM	V1Q	T10W	-6.69350676831958	-7.07973455680217	-1
QRELCSAAKTM	V1Q	I9K	-10.1587099314547	-7.07973455680216	0
QRELCSAARTM	V1Q	I9R	-10.1723683640088	-6.94500634465789	0
QRELCSAAVTM	V1Q	I9V	-3.17954498884202	-7.07748643572838	-1
QRELCSAAWTM	V1Q	I9W	-10.1372193571707	-7.07973455680217	0
QRELCSADITM	V1Q	A8D	-9.61102025748778	-7.07973455680217	0
QRELCSAGITM	V1Q	A8G	-3.74499962110303	-6.25261786421939	-1
QRELCSAHITM	V1Q	A8H	-10.1717187666986	-7.07973455680217	0
QRELCSALITM	V1Q	A8L	-6.63845146975633	-7.07633254516366	-1
QRELCSANITM	V1Q	A8N	-6.21993316066778	-7.07875664501532	-1
QRELCSAPITM	V1Q	A8P	-10.1758150419703	-7.07903884941996	0
QRELCSAQITM	V1Q	A8Q	-7.10125279042737	-7.07973455680217	0
QRELCSARITM	V1Q	A8R	-10.1737996648162	-7.07675040907115	0
QRELCSASITM	V1Q	A8S	-3.24607965522476	-5.19453549312913	-1
QRELCSATITM	V1Q	A8T	-3.25054334266457	-4.48859770430103	-1
QRELCSAVITM	V1Q	A8V	-3.47788540758084	-5.89800671557728	-1
QRELCSAWITM	V1Q	A8W	-10.1714962905923	-7.07973455680217	0
QRELCSAYITM	V1Q	A8Y	-10.1807733413778	-7.07973455680217	0
QRELCSCAITM	V1Q	A7C	-3.62718644906794	-6.15037194637554	-1
QRELCSKAITM	V1Q	A7K	-7.20984060509444	-7.07727041022638	0
QRELCSLAITM	V1Q	A7L	-6.23808406542046	-7.07973455680216	-1
QRELCSNAITM	V1Q	A7N	-5.57200876754193	-7.07973455680216	-1
QRELCSRAITM	V1Q	A7R	-8.00803442647316	-7.07973455680217	0
QRELCSTAITM	V1Q	A7T	-4.45274509552672	-7.07806342743269	-1
QRELCSVAITM	V1Q	A7V	-3.95939187390127	-6.72822214320213	-1
QRELESAAITM	V1Q	C5E	-9.19773560869869	-7.07973455680216	0
QRELGSAAITM	V1Q	C5G	-5.72800539892713	-7.07603715518451	-1
QRELKSAAITM	V1Q	C5K	-10.178860561846	-7.07128727513731	0
QRELLSAAITM	V1Q	C5L	-4.87228373256422	-6.45026346263788	-1
QRELPSAAITM	V1Q	C5P	-10.1663558771939	-7.07973455680216	0
QRELRSAAITM	V1Q	C5R	-10.1280946205018	-7.01093631555673	0
QRELSSAAITM	V1Q	C5S	-5.73143408413676	-7.07973455680217	-1
QRELTSAAITM	V1Q	C5T	-7.10170231187866	-7.07723605284349	0
QRERCSAAITM	V1Q	L4R	-10.1403395902964	-7.07973455680216	0
QRETCSAAITM	V1Q	L4T	-5.88149255815874	-7.07973455680216	-1
QREWCSAAITM	V1Q	L4W	-10.1793545488235	-7.07973455680217	0
QRGLCSAAITM	V1Q	E3G	-3.19673359904389	-5.18712614248101	-1
QRKLCSAAITM	V1Q	E3K	-4.11129918674493	-6.85832691081172	-1
QRLLCSAAITM	V1Q	E3L	-8.65108598731317	-7.07973455680216	0
QRMLCSAAITM	V1Q	E3M	-4.69343026636796	-7.07940440460985	-1
QRNLCSAAITM	V1Q	E3N	-3.25601836523471	-4.9844775345715	-1
QRPLCSAAITM	V1Q	E3P	-9.65409181437491	-7.07973455680217	0
QRRLCSAAITM	V1Q	E3R	-4.87041437193066	-7.07600508004088	-1
QRVLCSAAITM	V1Q	E3V	-10.0328403543689	-7.07973455680217	0
QRWLCSAAITM	V1Q	E3W	-9.96045798716674	-7.07973455680216	0
QWELCSAAITM	V1Q	R2W	-2.98973633188438	-3.08594159862096	-1
RAELCSAAITM	V1R	R2A	-4.67784465571279	-6.04733755772055	-2
RDELCSAAITM	V1R	R2D	-4.44701099173663	-4.967984819789	-2
REELCSAAITM	V1R	R2E	-4.75681159010302	-3.78112508115285	2
RGELCSAAITM	V1R	R2G	-4.72248188543585	-3.99596860881424	2
RHELCSAAITM	V1R	R2H	-4.66917454980308	-5.0781975005392	-2
RKELCSAAITM	V1R	R2K	-4.6817910720029	-4.2114441383488	1
RLELCSAAITM	V1R	R2L	-4.75057935219545	-5.30992375326454	-1
RNELCSAAITM	V1R	R2N	-4.63597815426219	-5.24872182930951	-2
RPELCSAAITM	V1R	R2P	-6.53596272416622	-7.0741574940254	-1
RQELCSAAITM	V1R	R2Q	-4.55435555735751	-4.95069961528659	-2
RRALCSAAITM	V1R	E3A	-4.85008765572883	-6.43095482861955	-1
RREACSAAITM	V1R	L4A	-5.57926150569887	-7.07973455680217	-1
RREECSAAITM	V1R	L4E	-10.8326017664062	-7.07969646360622	0
RREGCSAAITM	V1R	L4G	-8.73285973444878	-7.07933088904073	0
RREKCSAAITM	V1R	L4K	-10.7675320359247	-6.99827436173104	0
RRELASAAITM	V1R	C5A	-5.55619455530554	-7.07642576222888	-1
RRELCAAAITM	V1R	S6A	-4.73555818185725	-4.60375257638215	2
RRELCEAAITM	V1R	S6E	-4.68092163117589	-3.52364286506735	1
RRELCFAAITM	V1R	S6F	-4.82520147171012	-6.93843289263992	-1
RRELCGAAITM	V1R	S6G	-4.68165448061672	-5.09171741933579	-2
RRELCHAAITM	V1R	S6H	-4.72133667808102	-4.05126120229792	2
RRELCKAAITM	V1R	S6K	-4.77626392891002	-4.30174595710794	2
RRELCLAAITM	V1R	S6L	-4.68233619950501	-6.65664340708126	-2
RRELCMAAITM	V1R	S6M	-4.72721860055435	-6.75017269265738	-1
RRELCNAAITM	V1R	S6N	-4.58922803333907	-4.07214257838551	1
RRELCPAAITM	V1R	S6P	-8.58441167172747	-7.07460761746703	0
RRELCQAAITM	V1R	S6Q	-4.84403280849422	-4.5837079418186	2
RRELCRAAITM	V1R	S6R	-4.77295582512198	-4.90370074330578	-1
RRELCSAAATM	V1R	I9A	-7.63634877083553	-7.07973455680217	0
RRELCSAACTM	V1R	I9C	-5.21383288962241	-7.07482579417428	-1
RRELCSAAETM	V1R	I9E	-10.6709062126209	-7.06611503478467	0
RRELCSAAFTM	V1R	I9F	-9.38522689530718	-7.07973455680216	0
RRELCSAAGTM	V1R	I9G	-9.95064443476339	-7.07971817390493	0
RRELCSAAIAM	V1R	T10A	-4.8114182124609	-5.76849243729255	-1
RRELCSAAICM	V1R	T10C	-4.71994616091849	-6.75567844924349	-1
RRELCSAAIDM	V1R	T10D	-5.13744106991006	-7.07973455680217	-1
RRELCSAAIEM	V1R	T10E	-4.82058827250493	-5.20892169962549	-1
RRELCSAAIFM	V1R	T10F	-9.01769556341612	-7.07973455680217	0
RRELCSAAIGM	V1R	T10G	-4.83966453117736	-5.61256519370776	-1
RRELCSAAIHM	V1R	T10H	-5.42363830776625	-7.07973455680216	-1
RRELCSAAIKM	V1R	T10K	-4.94173997864673	-7.07973455680217	-1
RRELCSAAILM	V1R	T10L	-4.85527720934476	-7.07859353362721	-1
RRELCSAAIMM	V1R	T10M	-4.78654944267254	-6.87581301894272	-1
RRELCSAAIPM	V1R	T10P	-8.54129797310536	-7.02562280170507	0
RRELCSAAIQM	V1R	T10Q	-4.91710922021501	-5.67604149981914	-1
RRELCSAAIRM	V1R	T10R	-5.0945011559902	-7.07555512271538	-1
RRELCSAAISM	V1R	T10S	-4.74082992837954	-4.53071524895612	2
RRELCSAAITA	V1R	M11A	-4.94006394345015	-6.02307844510424	-1
RRELCSAAITD	V1R	M11D	-4.8648793874276	-6.37673587069511	-1
RRELCSAAITE	V1R	M11E	-4.85384727272717	-4.42353137828114	2
RRELCSAAITG	V1R	M11G	-5.38125310271133	-7.07831467621306	-1
RRELCSAAITH	V1R	M11H	-4.99849269865237	-4.67197264989136	2
RRELCSAAITI	V1R	M11I	-4.83755214269232	-6.18261168211503	-1
RRELCSAAITK	V1R	M11K	-4.99516009142263	-6.6193575673875	-1
RRELCSAAITL	V1R	M11L	-4.72592253498219	-6.01750541395343	-1
RRELCSAAITN	V1R	M11N	-5.07085003138405	-5.87989967467876	-1
RRELCSAAITP	V1R	M11P	-9.83573486101809	-6.8365291298097	0
RRELCSAAITQ	V1R	M11Q	-4.86969046540039	-4.32749513512363	2
RRELCSAAITR	V1R	M11R	-4.83290232854465	-5.73073852210682	-1
RRELCSAAITS	V1R	M11S	-4.90751697592932	-6.55370082049064	-1
RRELCSAAITT	V1R	M11T	-4.76346426469265	-5.54601658911317	-1
RRELCSAAITV	V1R	M11V	-4.75024789328733	-5.47934377645147	-1
RRELCSAAITW	V1R	M11W	-4.94783346419899	-5.86426119894401	-1
RRELCSAAIVM	V1R	T10V	-4.86359968489734	-6.86593877908142	-1
RRELCSAAIWM	V1R	T10W	-8.30155470877339	-7.07973455680217	0
RRELCSAAIYM	V1R	T10Y	-7.60010233094272	-7.0777954829834	0
RRELCSAAKTM	V1R	I9K	-11.7667578719085	-7.0682814635808	0
RRELCSAALTM	V1R	I9L	-4.99564248547901	-5.52309069842238	-1
RRELCSAAMTM	V1R	I9M	-4.9189092589495	-6.67393482137761	-1
RRELCSAANTM	V1R	I9N	-7.59202580032808	-7.07973455680216	0
RRELCSAAPTM	V1R	I9P	-11.7799758563076	-7.07973455680217	0
RRELCSAAQTM	V1R	I9Q	-8.68731951758037	-7.07973455680217	0
RRELCSAARTM	V1R	I9R	-11.7804163044626	-7.07926645199086	0
RRELCSAASTM	V1R	I9S	-8.01714298496519	-7.0783303685691	0
RRELCSAATTM	V1R	I9T	-5.48433442962291	-7.07973455680216	-1
RRELCSAAVTM	V1R	I9V	-4.78759292929583	-5.82246032394168	-1
RRELCSAAWTM	V1R	I9W	-11.7452672976245	-7.07973455680216	0
RRELCSAAYTM	V1R	I9Y	-11.7446305009052	-7.07973455680216	0
RRELCSADITM	V1R	A8D	-11.2190681979416	-7.07973455680217	0
RRELCSAEITM	V1R	A8E	-11.2285704753436	-7.07973455680217	0
RRELCSAFITM	V1R	A8F	-11.7821181635934	-7.07973455680217	0
RRELCSAGITM	V1R	A8G	-5.35304756155684	-6.18371050939613	-1
RRELCSAHITM	V1R	A8H	-11.7797667071524	-7.01517860851064	0
RRELCSAIITM	V1R	A8I	-7.05945590138572	-7.07973455680217	0
RRELCSAKITM	V1R	A8K	-11.788430573849	-6.87235571015267	0
RRELCSALITM	V1R	A8L	-8.24649941021014	-7.07818371843439	0
RRELCSAMITM	V1R	A8M	-5.54766182085543	-7.07967980969138	-1
RRELCSANITM	V1R	A8N	-7.82798110112159	-7.07791866286665	0
RRELCSAPITM	V1R	A8P	-11.7838629824241	-7.04280284815075	0
RRELCSAQITM	V1R	A8Q	-8.70930073088118	-7.07973455680216	0
RRELCSARITM	V1R	A8R	-11.78184760527	-7.07973455680216	0
RRELCSASITM	V1R	A8S	-4.85412759567857	-6.76206835060868	-1
RRELCSATITM	V1R	A8T	-4.85859128311838	-6.70216968701087	-1
RRELCSAVITM	V1R	A8V	-5.08593334803465	-7.07973455680216	-1
RRELCSAWITM	V1R	A8W	-11.7795442310461	-7.078461558798	0
RRELCSAYITM	V1R	A8Y	-11.7888212818316	-7.07973455680216	0
RRELCSCAITM	V1R	A7C	-5.23523438952175	-7.07973455680217	-1
RRELCSFAITM	V1R	A7F	-8.35700019942609	-7.0796056246293	0
RRELCSGAITM	V1R	A7G	-5.5259920656538	-7.07824695438361	-1
RRELCSHAITM	V1R	A7H	-7.65388240721153	-7.07973455680216	0
RRELCSIAITM	V1R	A7I	-7.27560186280432	-7.07153844671178	0
RRELCSKAITM	V1R	A7K	-8.81788854554825	-7.07973455680216	0
RRELCSLAITM	V1R	A7L	-7.84613200587427	-7.06917747139786	0
RRELCSNAITM	V1R	A7N	-7.18005670799574	-7.07962979970487	0
RRELCSPAITM	V1R	A7P	-11.761992710755	-7.03100315713355	0
RRELCSQAITM	V1R	A7Q	-7.64707477672942	-7.07973455680217	0
RRELCSRAITM	V1R	A7R	-9.61608236692697	-7.07854957911468	0
RRELCSSAITM	V1R	A7S	-4.82179796736686	-7.04505569482493	-1
RRELCSTAITM	V1R	A7T	-6.06079303598053	-7.07973455680217	-1
RRELCSVAITM	V1R	A7V	-5.56743981435508	-7.07973455680217	-1
RRELCSWAITM	V1R	A7W	-9.49185285617564	-7.07973455680217	0
RRELCTAAITM	V1R	S6T	-4.74529724230263	-5.39528052289445	-1
RRELCVAAITM	V1R	S6V	-4.71121558612475	-6.99770008449144	-1
RRELDSAAITM	V1R	C5D	-11.7878846176838	-7.07973455680217	0
RRELESAAITM	V1R	C5E	-10.8057835491525	-7.0776549351224	0
RRELGSAAITM	V1R	C5G	-7.33605333938094	-7.02849942465463	0
RRELISAAITM	V1R	C5I	-6.85705842909678	-7.07973455680217	0
RRELLSAAITM	V1R	C5L	-6.48033167301803	-7.07973455680217	-1
RRELMSAAITM	V1R	C5M	-5.44893373185097	-7.01280102890647	-1
RRELNSAAITM	V1R	C5N	-10.1047395121542	-7.07794937639653	0
RRELPSAAITM	V1R	C5P	-11.7744038176477	-7.07969952577265	0
RRELQSAAITM	V1R	C5Q	-9.88110300245187	-7.07973455680216	0
RRELRSAAITM	V1R	C5R	-11.7361425609556	-7.07906289745525	0
RRELSSAAITM	V1R	C5S	-7.33948202459057	-7.07973455680217	0
RRELTSAAITM	V1R	C5T	-8.70975025233247	-6.98365624273883	0
RRELVSAAITM	V1R	C5V	-7.75732087687048	-7.07973455680217	0
RRELWSAAITM	V1R	C5W	-11.7877565491507	-7.07973455680217	0
RRENCSAAITM	V1R	L4N	-8.74852724531163	-7.07973455680217	0
RRERCSAAITM	V1R	L4R	-11.7483875307502	-7.07586133779861	0
RRESCSAAITM	V1R	L4S	-8.3568766683265	-7.07973455680216	0
RRETCSAAITM	V1R	L4T	-7.48954049861255	-7.07973455680217	0
RREVCSAAITM	V1R	L4V	-6.78175645294354	-7.07973455680217	-1
RREWCSAAITM	V1R	L4W	-11.7874024892773	-6.99813415490479	0
RRGLCSAAITM	V1R	E3G	-4.8047815394977	-6.74689190334138	-1
RRKLCSAAITM	V1R	E3K	-5.71934712719874	-5.03655645620782	1
RRLLCSAAITM	V1R	E3L	-10.259133927767	-7.07973455680217	0
RRNLCSAAITM	V1R	E3N	-4.86406630568852	-7.07973455680216	-1
RRQLCSAAITM	V1R	E3Q	-4.68333922813103	-4.98046905876226	-2
RRRLCSAAITM	V1R	E3R	-6.47846231238447	-6.71996885435845	-1
RRVLCSAAITM	V1R	E3V	-11.6408882948227	-7.07973455680217	0
RSELCSAAITM	V1R	R2S	-4.68180318323533	-4.11953199681159	1
RTELCSAAITM	V1R	R2T	-4.55527640380447	-5.16752245698929	-2
RVELCSAAITM	V1R	R2V	-4.79194868489679	-6.59961987899697	-1
RWELCSAAITM	V1R	R2W	-4.59778427233819	-4.68738928725728	-1
RYELCSAAITM	V1R	R2Y	-4.64844894361097	-4.45830275355937	1
SAELCSAAITM	V1S	R2A	-3.62888129858131	-2.84526634938915	1
SEELCSAAITM	V1S	R2E	-3.70784823297154	-4.55669063095113	-1
SFELCSAAITM	V1S	R2F	-3.61545053845037	-3.50275858424164	1
SGELCSAAITM	V1S	R2G	-3.67351852830437	-2.60954351187419	2
SHELCSAAITM	V1S	R2H	-3.6202111926716	-5.16021967188842	-2
SKELCSAAITM	V1S	R2K	-3.63282771487142	-3.08899282792369	1
SLELCSAAITM	V1S	R2L	-3.70161599506397	-3.62101009802982	2
SPELCSAAITM	V1S	R2P	-5.48699936703474	-5.77186369919978	-1
SQELCSAAITM	V1S	R2Q	-3.50539220022603	-3.16539519679402	1
SRDLCSAAITM	V1S	E3D	-3.74948269592234	-3.60685436419344	2
SREACSAAITM	V1S	L4A	-4.53029814856739	-6.60253745068753	-1
SREFCSAAITM	V1S	L4F	-6.65511309609455	-7.07973455680217	-1
SREGCSAAITM	V1S	L4G	-7.6838963773173	-7.07973455680217	0
SREKCSAAITM	V1S	L4K	-9.71856867879319	-7.07973455680217	0
SRELASAAITM	V1S	C5A	-4.50723119817406	-7.00586992584745	-1
SRELCAAAITM	V1S	S6A	-3.68659482472577	-3.66142885206228	1
SRELCCAAITM	V1S	S6C	-4.36033930213101	-5.42852131524006	-1
SRELCDAAITM	V1S	S6D	-3.55621537255164	-2.92769025803576	1
SRELCFAAITM	V1S	S6F	-3.77623811457864	-6.02778298721091	-1
SRELCGAAITM	V1S	S6G	-3.63269112348524	-3.6157537836533	1
SRELCHAAITM	V1S	S6H	-3.67237332094954	-4.25791622838744	-1
SRELCIAAITM	V1S	S6I	-3.879854419574	-5.86471817396496	-1
SRELCKAAITM	V1S	S6K	-3.72730057177854	-3.94989706096875	-1
SRELCLAAITM	V1S	S6L	-3.63337284237353	-5.15880697812934	-2
SRELCMAAITM	V1S	S6M	-3.67825524342287	-4.38922849040248	-1
SRELCNAAITM	V1S	S6N	-3.54026467620759	-3.00440332950459	1
SRELCPAAITM	V1S	S6P	-7.53544831459599	-7.07939823916152	0
SRELCQAAITM	V1S	S6Q	-3.79506945136274	-3.48516231452456	2
SRELCRAAITM	V1S	S6R	-3.7239924679905	-3.86241345166898	-1
SRELCSAAETM	V1S	I9E	-9.62194285548944	-7.04782774833316	0
SRELCSAAGTM	V1S	I9G	-8.90168107763191	-6.9875840929467	0
SRELCSAAHTM	V1S	I9H	-7.21166678994673	-7.07973455680217	0
SRELCSAAIAM	V1S	T10A	-3.76245485532942	-4.60468532838723	-1
SRELCSAAICM	V1S	T10C	-3.67098280378701	-5.31160153112194	-1
SRELCSAAIDM	V1S	T10D	-4.08847771277858	-6.93379736958074	-1
SRELCSAAIEM	V1S	T10E	-3.77162491537345	-3.92370475829145	-1
SRELCSAAIFM	V1S	T10F	-7.96873220628464	-7.07973455680217	0
SRELCSAAIGM	V1S	T10G	-3.79070117404588	-4.1044158217418	-1
SRELCSAAIHM	V1S	T10H	-4.37467495063477	-7.0642869812083	-1
SRELCSAAIIM	V1S	T10I	-3.92583947828967	-5.90624626033612	-1
SRELCSAAIKM	V1S	T10K	-3.89277662151525	-5.98345607824343	-1
SRELCSAAILM	V1S	T10L	-3.80631385221328	-6.55721959712339	-1
SRELCSAAIMM	V1S	T10M	-3.73758608554106	-5.14660092027563	-1
SRELCSAAINM	V1S	T10N	-3.96395748722033	-5.92708008974673	-1
SRELCSAAIPM	V1S	T10P	-7.49233461597388	-7.07942009899406	0
SRELCSAAIRM	V1S	T10R	-4.04553779885872	-6.02891410944264	-1
SRELCSAAISM	V1S	T10S	-3.69186657124806	-3.79987628977439	-1
SRELCSAAITA	V1S	M11A	-3.89110058631867	-5.01365845278873	-1
SRELCSAAITE	V1S	M11E	-3.80488391559569	-2.86500364379002	2
SRELCSAAITF	V1S	M11F	-3.87948047233296	-4.24017510227989	-1
SRELCSAAITG	V1S	M11G	-4.33228974557985	-6.74363176929752	-1
SRELCSAAITK	V1S	M11K	-3.94619673429115	-4.65295787450096	-1
SRELCSAAITL	V1S	M11L	-3.67695917785071	-3.79804302181456	-1
SRELCSAAITN	V1S	M11N	-4.02188667425257	-4.4163763076135	-1
SRELCSAAITR	V1S	M11R	-3.78393897141317	-4.30926983645252	-1
SRELCSAAITS	V1S	M11S	-3.85855361879784	-4.68691166361116	-1
SRELCSAAITT	V1S	M11T	-3.71450090756117	-4.10770090390203	-1
SRELCSAAITV	V1S	M11V	-3.70128453615585	-4.6538303612143	-1
SRELCSAAITW	V1S	M11W	-3.89887010706751	-3.84877112844291	1
SRELCSAAITY	V1S	M11Y	-3.81916596878056	-3.57274838932534	2
SRELCSAAIVM	V1S	T10V	-3.81463632776586	-5.09891702290134	-1
SRELCSAAIWM	V1S	T10W	-7.25259135164191	-7.07070484369696	0
SRELCSAAKTM	V1S	I9K	-10.717794514777	-7.07364770187633	0
SRELCSAALTM	V1S	I9L	-3.94667912834753	-3.7654645252281	1
SRELCSAAMTM	V1S	I9M	-3.86994590181802	-4.22758722966317	-1
SRELCSAANTM	V1S	I9N	-6.5430624431966	-7.07149398391043	-1
SRELCSAAPTM	V1S	I9P	-10.7310124991761	-7.07973455680216	0
SRELCSAAQTM	V1S	I9Q	-7.63835616044889	-7.07973455680217	0
SRELCSAARTM	V1S	I9R	-10.7314529473311	-7.07886456660852	0
SRELCSAASTM	V1S	I9S	-6.96817962783371	-7.07973455680216	0
SRELCSAATTM	V1S	I9T	-4.43537107249143	-7.07508177251881	-1
SRELCSAAVTM	V1S	I9V	-3.73862957216435	-4.32773353053271	-1
SRELCSAAWTM	V1S	I9W	-10.696303940493	-7.07773182749374	0
SRELCSACITM	V1S	A8C	-3.84774986812782	-6.55030493427692	-1
SRELCSADITM	V1S	A8D	-10.1701048408101	-7.07973455680217	0
SRELCSAEITM	V1S	A8E	-10.1796071182122	-7.07973455680217	0
SRELCSAFITM	V1S	A8F	-10.7331548064619	-7.07734991026985	0
SRELCSAGITM	V1S	A8G	-4.30408420442536	-6.85092601683782	-1
SRELCSAHITM	V1S	A8H	-10.7308033500209	-7.07921856231057	0
SRELCSAIITM	V1S	A8I	-6.01049254425424	-7.07973455680216	-1
SRELCSAKITM	V1S	A8K	-10.7394672167175	-7.07968242918617	0
SRELCSALITM	V1S	A8L	-7.19753605307866	-7.07061754145759	0
SRELCSAMITM	V1S	A8M	-4.49869846372395	-6.92032242175521	-1
SRELCSANITM	V1S	A8N	-6.77901774399011	-7.07930258139148	-1
SRELCSAPITM	V1S	A8P	-10.7348996252926	-7.06749421758569	0
SRELCSAQITM	V1S	A8Q	-7.6603373737497	-7.07973455680217	0
SRELCSARITM	V1S	A8R	-10.7328842481385	-7.0786605128042	0
SRELCSASITM	V1S	A8S	-3.80516423854709	-4.7900084906836	-1
SRELCSATITM	V1S	A8T	-3.8096279259869	-4.81743658634764	-1
SRELCSAVITM	V1S	A8V	-4.03696999090317	-6.31765629978052	-1
SRELCSAWITM	V1S	A8W	-10.7305808739146	-7.07898404718407	0
SRELCSAYITM	V1S	A8Y	-10.7398579247001	-7.07973455680216	0
SRELCSCAITM	V1S	A7C	-4.18627103239027	-6.30508599285821	-1
SRELCSDAITM	V1S	A7D	-7.57288983348249	-7.07973455680216	0
SRELCSFAITM	V1S	A7F	-7.30803684229461	-7.07896247581164	0
SRELCSGAITM	V1S	A7G	-4.47702870852232	-6.73588430425039	-1
SRELCSHAITM	V1S	A7H	-6.60491905008005	-7.05431941920779	-1
SRELCSIAITM	V1S	A7I	-6.22663850567284	-7.07962223981605	-1
SRELCSKAITM	V1S	A7K	-7.76892518841677	-6.98286019304592	0
SRELCSLAITM	V1S	A7L	-6.79716864874279	-7.0795719029718	-1
SRELCSMAITM	V1S	A7M	-6.51734144746213	-7.07973455680217	-1
SRELCSNAITM	V1S	A7N	-6.13109335086426	-7.07973455680216	-1
SRELCSPAITM	V1S	A7P	-10.7130293536235	-7.07957012594327	0
SRELCSQAITM	V1S	A7Q	-6.59811141959794	-7.07973455680217	-1
SRELCSRAITM	V1S	A7R	-8.56711900979549	-7.06767577306239	0
SRELCSSAITM	V1S	A7S	-3.77283461023538	-4.9886677914031	-1
SRELCSTAITM	V1S	A7T	-5.01182967884905	-7.07973455680216	-1
SRELCSWAITM	V1S	A7W	-8.44288949904416	-7.07973455680216	0
SRELCSYAITM	V1S	A7Y	-6.48237575280303	-7.07864348721397	-1
SRELCTAAITM	V1S	S6T	-3.69633388517115	-4.16186514051055	-1
SRELCVAAITM	V1S	S6V	-3.66225222899327	-5.85411571018756	-1
SRELCWAAITM	V1S	S6W	-3.62149331233936	-5.69933759892387	-2
SRELCYAAITM	V1S	S6Y	-3.69093140059286	-6.54862860196712	-1
SRELFSAAITM	V1S	C5F	-9.50364001112507	-7.07973455680217	0
SRELGSAAITM	V1S	C5G	-6.28708998224946	-7.07824378879125	-1
SRELLSAAITM	V1S	C5L	-5.43136831588655	-6.49745002388399	-1
SRELNSAAITM	V1S	C5N	-9.0557761550227	-7.07973455680216	0
SRELRSAAITM	V1S	C5R	-10.6871792038241	-7.03431588627014	0
SRELSSAAITM	V1S	C5S	-6.29051866745909	-7.07973455680217	-1
SRELVSAAITM	V1S	C5V	-6.708357519739	-7.07973455680216	-1
SRERCSAAITM	V1S	L4R	-10.6994241736187	-7.07973455680217	0
SREVCSAAITM	V1S	L4V	-5.73279309581206	-6.75582087246776	-1
SREWCSAAITM	V1S	L4W	-10.7384391321458	-6.84503038725581	0
SRFLCSAAITM	V1S	E3F	-9.41540252386301	-6.99262628796919	0
SRILCSAAITM	V1S	E3I	-10.6635731371332	-7.07973455680216	0
SRKLCSAAITM	V1S	E3K	-4.67038377006726	-7.07973455680217	-1
SRLLCSAAITM	V1S	E3L	-9.2101705706355	-7.07973455680217	0
SRNLCSAAITM	V1S	E3N	-3.81510294855704	-6.0600333417994	-1
SRPLCSAAITM	V1S	E3P	-10.2131763976972	-7.07973455680216	0
SRQLCSAAITM	V1S	E3Q	-3.63437587099955	-6.73770666371286	-2
SRRLCSAAITM	V1S	E3R	-5.42949895525299	-7.07973455680217	-1
SRSLCSAAITM	V1S	E3S	-3.78493780785534	-5.06428652849784	-1
SRTLCSAAITM	V1S	E3T	-6.7559664899425	-6.93751118634301	-1
SRVLCSAAITM	V1S	E3V	-10.5919249376912	-6.96429586655218	0
SRWLCSAAITM	V1S	E3W	-10.5195425704891	-7.07973455680216	0
SSELCSAAITM	V1S	R2S	-3.63283982610385	-3.04649847295708	1
STELCSAAITM	V1S	R2T	-3.50631304667299	-5.09565305368426	-2
SVELCSAAITM	V1S	R2V	-3.74298532776531	-4.51248344457754	-1
SYELCSAAITM	V1S	R2Y	-3.59948558647949	-3.60294382544216	-1
TAELCSAAITM	V1T	R2A	-0.678547983233099	0.016412567088711	1
TGELCSAAITM	V1T	R2G	-0.723185212956158	-0.0393562087689503	2
THELCSAAITM	V1T	R2H	-0.669877877323389	-0.318921146973759	1
TLELCSAAITM	V1T	R2L	-0.751282679715759	-2.81574428621971	-1
TPELCSAAITM	V1T	R2P	-2.53666605168653	-4.45929215666657	-1
TRALCSAAITM	V1T	E3A	-0.850790983249139	-3.28702278478202	-1
TREGCSAAITM	V1T	L4G	-4.73356306196909	-7.01999050397342	-1
TRELASAAITM	V1T	C5A	-1.55689788282585	-5.09017731948072	-1
TRELCAAAITM	V1T	S6A	-0.73626150937756	-0.727567730194339	1
TRELCCAAITM	V1T	S6C	-1.4100059867828	-2.57137349681494	-1
TRELCDAAITM	V1T	S6D	-0.605882057203429	0.480478985572251	2
TRELCFAAITM	V1T	S6F	-0.825904799230429	-4.00915234723495	-1
TRELCGAAITM	V1T	S6G	-0.682357808137029	-1.21314760731683	-2
TRELCHAAITM	V1T	S6H	-0.722040005601329	-0.52611897426364	2
TRELCKAAITM	V1T	S6K	-0.776967256430328	-0.66227956411033	2
TRELCLAAITM	V1T	S6L	-0.683039527025318	-2.43219563626594	-2
TRELCNAAITM	V1T	S6N	-0.58993136085938	-0.80001510870082	-2
TRELCPAAITM	V1T	S6P	-4.58511499924778	-7.04295637744851	-1
TRELCRAAITM	V1T	S6R	-0.773659152642288	-0.66489284815322	2
TRELCSAAGTM	V1T	I9G	-5.9513477622837	-7.07825408261277	-1
TRELCSAAIAM	V1T	T10A	-0.812121539981209	-1.6603186034731	-1
TRELCSAAICM	V1T	T10C	-0.720649488438799	-2.62987208891109	-1
TRELCSAAIDM	V1T	T10D	-1.13814439743037	-3.47498736442417	-1
TRELCSAAIEM	V1T	T10E	-0.821291600025239	-2.13342689871341	-1
TRELCSAAIFM	V1T	T10F	-5.01839889093643	-7.03604337923587	-1
TRELCSAAIGM	V1T	T10G	-0.840367858697668	-0.64526877696028	2
TRELCSAAIHM	V1T	T10H	-1.42434163528656	-4.2430541431236	-1
TRELCSAAIIM	V1T	T10I	-0.975506162941459	-2.95359592858974	-1
TRELCSAAILM	V1T	T10L	-0.855980536865069	-3.88964944838032	-1
TRELCSAAIMM	V1T	T10M	-0.787252770192849	-2.414810955847	-1
TRELCSAAIPM	V1T	T10P	-4.54200130062567	-7.04609720702265	-1
TRELCSAAIQM	V1T	T10Q	-0.917812547735318	-5.44679518779015	-1
TRELCSAAIRM	V1T	T10R	-1.09520448351051	-3.55046551084405	-1
TRELCSAAISM	V1T	T10S	-0.741533255899849	-0.590923902121969	2
TRELCSAAITG	V1T	M11G	-1.38195643023164	-4.19131938047855	-1
TRELCSAAITL	V1T	M11L	-0.726625862502498	-2.63696699407129	-1
TRELCSAAITP	V1T	M11P	-5.8364381885384	-7.06165115032441	-1
TRELCSAAITR	V1T	M11R	-0.833605656064959	-1.48395682354509	-1
TRELCSAAITT	V1T	M11T	-0.764167592212958	-1.65004245635721	-1
TRELCSAAITV	V1T	M11V	-0.750951220807639	-1.87853787553044	-1
TRELCSAAIVM	V1T	T10V	-0.864303012417649	-2.67769558786876	-1
TRELCSAAIWM	V1T	T10W	-4.3022580362937	-6.19316162568649	-1
TRELCSAAIYM	V1T	T10Y	-3.60080565846303	-5.49378217066022	-1
TRELCSAAKTM	V1T	I9K	-7.76746119942879	-7.00279916259007	0
TRELCSAARTM	V1T	I9R	-7.78111963198289	-7.07973455680216	0
TRELCSAAVTM	V1T	I9V	-0.788296256816139	-1.7497649734397	-1
TRELCSAAWTM	V1T	I9W	-7.74597062514482	-7.07973455680216	0
TRELCSACITM	V1T	A8C	-0.897416552779609	-4.16289171811938	-1
TRELCSADITM	V1T	A8D	-7.2197715254619	-7.07973455680216	0
TRELCSAFITM	V1T	A8F	-7.78282149111371	-7.07973455680216	0
TRELCSAGITM	V1T	A8G	-1.35375088907715	-3.70057429436529	-1
TRELCSAHITM	V1T	A8H	-7.78047003467274	-6.93752813042456	0
TRELCSAIITM	V1T	A8I	-3.06015922890603	-5.27525075103017	-1
TRELCSAKITM	V1T	A8K	-7.78913390136927	-7.07973455680217	0
TRELCSALITM	V1T	A8L	-4.24720273773045	-5.84906686934691	-1
TRELCSAMITM	V1T	A8M	-1.54836514837574	-3.90285853595581	-1
TRELCSANITM	V1T	A8N	-3.8286844286419	-5.86209744757551	-1
TRELCSAPITM	V1T	A8P	-7.78456630994444	-7.07083218644079	0
TRELCSAQITM	V1T	A8Q	-4.71000405840149	-7.07403526728934	-1
TRELCSARITM	V1T	A8R	-7.78255093279028	-7.07935663263557	0
TRELCSASITM	V1T	A8S	-0.854830923198879	-2.78390663947384	-1
TRELCSATITM	V1T	A8T	-0.859294610638688	-2.7780993401747	-1
TRELCSAVITM	V1T	A8V	-1.08663667555496	-3.66042844969981	-1
TRELCSAWITM	V1T	A8W	-7.78024755856643	-7.07973455680216	0
TRELCSAYITM	V1T	A8Y	-7.78952460935194	-7.07973455680216	0
TRELCSCAITM	V1T	A7C	-1.23593771704206	-4.0951501812368	-1
TRELCSDAITM	V1T	A7D	-4.62255651813428	-7.07011180489462	-1
TRELCSFAITM	V1T	A7F	-4.3577035269464	-6.59857449052399	-1
TRELCSGAITM	V1T	A7G	-1.52669539317411	-3.6261214160541	-1
TRELCSHAITM	V1T	A7H	-3.65458573473184	-6.09249221910965	-1
TRELCSIAITM	V1T	A7I	-3.27630519032463	-6.83129169802193	-1
TRELCSLAITM	V1T	A7L	-3.84683533339458	-6.49290656243724	-1
TRELCSNAITM	V1T	A7N	-3.18076003551605	-4.65735205465753	-1
TRELCSPAITM	V1T	A7P	-7.76269603827527	-7.07878121356353	0
TRELCSQAITM	V1T	A7Q	-3.64777810424973	-5.89645877183774	-1
TRELCSRAITM	V1T	A7R	-5.61678569444728	-7.02122463003741	-1
TRELCSSAITM	V1T	A7S	-0.82250129488717	-2.63148800982805	-1
TRELCSTAITM	V1T	A7T	-2.06149636350084	-4.62725144686639	-1
TRELCSVAITM	V1T	A7V	-1.56814314187539	-4.10179000136507	-1
TRELCSYAITM	V1T	A7Y	-3.53204243745482	-5.4519964402312	-1
TRELCTAAITM	V1T	S6T	-0.746000569822939	-2.19665177612063	-1
TRELCVAAITM	V1T	S6V	-0.711918913645059	-2.67147323359199	-1
TRELCYAAITM	V1T	S6Y	-0.740598085244649	-2.27009731141237	-1
TRELFSAAITM	V1T	C5F	-6.55330669577686	-7.07973455680216	-1
TRELGSAAITM	V1T	C5G	-3.33675666690125	-6.29496523194869	-1
TRGLCSAAITM	V1T	E3G	-0.805484867018009	-3.15021244130786	-1
TRHLCSAAITM	V1T	E3H	-0.930939741276729	-3.7430854597086	-1
TRKLCSAAITM	V1T	E3K	-1.72005045471905	-4.76139288208408	-1
TRNLCSAAITM	V1T	E3N	-0.864769633208828	-4.17000349702735	-1
TRPLCSAAITM	V1T	E3P	-7.26284308234903	-7.07973455680217	0
TRQLCSAAITM	V1T	E3Q	-0.684042555651338	-2.70252696601663	-2
TRTLCSAAITM	V1T	E3T	-3.80563317459429	-5.13219719733232	-1
TTELCSAAITM	V1T	R2T	-0.555979731324779	-1.92035713295663	-2
TVELCSAAITM	V1T	R2V	-0.792652012417099	-2.88917672478422	-1
VAALCSAAITM	R2A	E3A	-0.109733987817199	0.0538610455867108	2
VADLCSAAITM	R2A	E3D	-0.0580923851421886	-0.28598860686788	-2
VAEACSAAITM	R2A	L4A	-0.838907837787239	-0.29380370107544	1
VAECCSAAITM	R2A	L4C	-1.12706948686285	-0.773486836275049	1
VAEDCSAAITM	R2A	L4D	-7.00876319829128	-5.9640456573457	1
VAEECSAAITM	R2A	L4E	-6.09224809849454	-5.40560839421537	1
VAEFCSAAITM	R2A	L4F	-2.9637227853144	-1.4667640763247	1
VAEGCSAAITM	R2A	L4G	-3.99250606653715	-3.22892387585628	1
VAEHCSAAITM	R2A	L4H	-3.63290071671853	-1.65906951834623	1
VAEICSAAITM	R2A	L4I	-0.621872830290359	-0.503037321761689	1
VAEKCSAAITM	R2A	L4K	-6.02717836801304	-4.56772721244177	1
VAELASAAITM	R2A	C5A	-0.815840887393909	-0.20481773977289	1
VAELCAAAITM	R2A	S6A	0.0047954860543804	-0.0620305676745101	-2
VAELCDAAITM	R2A	S6D	0.135174938228511	-0.0665040657696192	-3
VAELCEAAITM	R2A	S6E	0.0594320367357408	-0.00343425220478899	-3
VAELCGAAITM	R2A	S6G	0.058699187294911	-0.0940017510318505	-3
VAELCHAAITM	R2A	S6H	0.019016989830611	0.0959675861636704	2
VAELCKAAITM	R2A	S6K	-0.0359102609983886	-0.218521346017239	-2
VAELCLAAITM	R2A	S6L	0.0580174684066215	-0.0436413349133193	-3
VAELCMAAITM	R2A	S6M	0.0131350673572808	-0.17485104534105	-2
VAELCNAAITM	R2A	S6N	0.15112563457256	0.253980175256771	1
VAELCPAAITM	R2A	S6P	-3.84405800381584	-2.63069930033898	1
VAELCQAAITM	R2A	S6Q	-0.103679140582589	0.0760189800877704	2
VAELCRAAITM	R2A	S6R	-0.0326021572103485	0.0165282721928506	1
VAELCSAAATM	R2A	I9A	-2.8959951029239	-1.78642633617808	1
VAELCSAACTM	R2A	I9C	-0.473479221710779	-0.0154823362769605	1
VAELCSAADTM	R2A	I9D	-6.90484102866305	-6.20539097080271	1
VAELCSAAETM	R2A	I9E	-5.93055254470929	-4.59017385294719	1
VAELCSAAFTM	R2A	I9F	-4.64487322739555	-3.87841993292651	1
VAELCSAAGTM	R2A	I9G	-5.21029076685176	-4.95903018933347	1
VAELCSAAHTM	R2A	I9H	-3.52027647916658	-2.70382440030811	1
VAELCSAAIAM	R2A	T10A	-0.0710645445492695	-0.0880033554685902	-1
VAELCSAAICM	R2A	T10C	0.0204075069931413	-1.11564371395511	-2
VAELCSAAIEM	R2A	T10E	-0.0802346045932989	-0.248290252670069	-2
VAELCSAAIFM	R2A	T10F	-4.27734189550449	-2.72292241113359	1
VAELCSAAIGM	R2A	T10G	-0.0993108632657282	-0.0207124727987704	1
VAELCSAAIHM	R2A	T10H	-0.683284639854619	-0.366156735319249	1
VAELCSAAIIM	R2A	T10I	-0.234449167509519	-0.36268941263719	-2
VAELCSAAILM	R2A	T10L	-0.114923541433129	-0.25041058489235	-2
VAELCSAAIMM	R2A	T10M	-0.0461957747609087	-3.54318640446386	-2
VAELCSAAIPM	R2A	T10P	-3.80094430519373	-2.99060015563682	1
VAELCSAAIQM	R2A	T10Q	-0.176755552303378	-0.274761959254379	-2
VAELCSAAIRM	R2A	T10R	-0.354147488078569	-0.43177117483884	-2
VAELCSAAISM	R2A	T10S	-0.000476260467909384	-0.2399452891399	-2
VAELCSAAITA	R2A	M11A	-0.19971027553852	-0.18330093166033	1
VAELCSAAITC	R2A	M11C	-0.193163916944959	-0.092395605906189	1
VAELCSAAITD	R2A	M11D	-0.124525719515969	-0.59020321381645	-2
VAELCSAAITE	R2A	M11E	-0.113493604815538	-0.13894461028964	-1
VAELCSAAITF	R2A	M11F	-0.188090161552809	-0.312555573561269	-2
VAELCSAAITG	R2A	M11G	-0.640899434799699	-0.305924985016039	1
VAELCSAAITH	R2A	M11H	-0.25813903074074	-0.37456922732283	-2
VAELCSAAITI	R2A	M11I	-0.0971984747806882	-0.938038690792689	-2
VAELCSAAITK	R2A	M11K	-0.254806423510999	-0.18977143036329	1
VAELCSAAITL	R2A	M11L	0.0144311329294418	-0.129100365912789	-2
VAELCSAAITN	R2A	M11N	-0.330496363472419	-0.72215198683149	-2
VAELCSAAITP	R2A	M11P	-5.09538119310646	-4.51834688712064	1
VAELCSAAITQ	R2A	M11Q	-0.12933679748876	-0.35697365331964	-2
VAELCSAAITR	R2A	M11R	-0.0925486606330193	-0.18572262625325	-2
VAELCSAAITS	R2A	M11S	-0.167163308017688	-0.317874990139989	-2
VAELCSAAITT	R2A	M11T	-0.0231105967810183	0.0862088908444605	2
VAELCSAAITV	R2A	M11V	-0.00989422537569951	0.000567506538150298	1
VAELCSAAITW	R2A	M11W	-0.207479796287359	0.289915122834511	2
VAELCSAAITY	R2A	M11Y	-0.127775658000409	-0.0640953257626098	1
VAELCSAAIVM	R2A	T10V	-0.123246016985709	-0.0244516612187393	1
VAELCSAAIYM	R2A	T10Y	-2.85974866303109	-1.03522462713256	1
VAELCSAAKTM	R2A	I9K	-7.02640420399685	-7.07973455680217	0
VAELCSAALTM	R2A	I9L	-0.255288817567379	0.0431185993601702	2
VAELCSAAMTM	R2A	I9M	-0.178555591037869	0.11897495108386	2
VAELCSAAPTM	R2A	I9P	-7.03962218839599	-7.07942617469888	0
VAELCSAAQTM	R2A	I9Q	-3.94696584966874	-2.53367661717943	1
VAELCSAARTM	R2A	I9R	-7.04006263655095	-7.05688537405021	0
VAELCSAASTM	R2A	I9S	-3.27678931705356	-2.45811039284733	1
VAELCSAATTM	R2A	I9T	-0.743980761711279	-0.46031285555228	1
VAELCSAAVTM	R2A	I9V	-0.047239261384199	0.0741281283421511	2
VAELCSAAWTM	R2A	I9W	-7.00491362971288	-6.84511882728116	0
VAELCSAAYTM	R2A	I9Y	-7.00427683299356	-6.14145970649027	1
VAELCSACITM	R2A	A8C	-0.156359557347669	-6.84607991827345	-2
VAELCSADITM	R2A	A8D	-6.47871453002996	-5.21478650247814	1
VAELCSAEITM	R2A	A8E	-6.48821680743201	-4.66029854920915	1
VAELCSAFITM	R2A	A8F	-7.04176449568177	-7.07973455680217	0
VAELCSAGITM	R2A	A8G	-0.612693893645209	-0.31557259117324	1
VAELCSAHITM	R2A	A8H	-7.0394130392408	-7.07706470299492	0
VAELCSALITM	R2A	A8L	-3.50614574229851	-3.33916358148009	1
VAELCSANITM	R2A	A8N	-3.08762743320996	-1.30020542049389	1
VAELCSAPITM	R2A	A8P	-7.0435093145125	-7.07473655411658	0
VAELCSAQITM	R2A	A8Q	-3.96894706296955	-2.58523508290575	1
VAELCSARITM	R2A	A8R	-7.04149393735834	-7.07080696388454	0
VAELCSASITM	R2A	A8S	-0.113773927766939	0.0394588873080401	2
VAELCSATITM	R2A	A8T	-0.118237615206748	0.0684863365315902	2
VAELCSAVITM	R2A	A8V	-0.345579680123018	-0.31357388252925	1
VAELCSAWITM	R2A	A8W	-7.03919056313449	-7.07973455680217	0
VAELCSCAITM	R2A	A7C	-0.494880721610119	-0.208575177054369	1
VAELCSDAITM	R2A	A7D	-3.88149952270234	-3.55011940061373	1
VAELCSEAITM	R2A	A7E	-2.6156026790656	-1.24851919569434	1
VAELCSFAITM	R2A	A7F	-3.61664653151446	-5.21971434835946	-2
VAELCSGAITM	R2A	A7G	-0.785638397742169	-0.0858338569395194	1
VAELCSHAITM	R2A	A7H	-2.9135287392999	-1.71379145740939	1
VAELCSIAITM	R2A	A7I	-2.53524819489269	-1.27647144423543	1
VAELCSKAITM	R2A	A7K	-4.07753487763662	-3.45844004678212	1
VAELCSLAITM	R2A	A7L	-3.10577833796264	-2.67188213813959	1
VAELCSMAITM	R2A	A7M	-2.82595113668198	-1.70846370768965	1
VAELCSNAITM	R2A	A7N	-2.43970304008411	-1.08425606514764	1
VAELCSPAITM	R2A	A7P	-7.02163904284333	-7.07952481777435	0
VAELCSRAITM	R2A	A7R	-4.87572869901534	-4.23849221242066	1
VAELCSSAITM	R2A	A7S	-0.0814442994552298	-0.331638401147739	-2
VAELCSTAITM	R2A	A7T	-1.3204393680689	-0.7215574939544	1
VAELCSVAITM	R2A	A7V	-0.827086146443449	0.0147918453110911	1
VAELCSWAITM	R2A	A7W	-4.75149918826401	-3.54952781882346	1
VAELCTAAITM	R2A	S6T	-0.00494357439099957	-0.14962346262112	-2
VAELCVAAITM	R2A	S6V	0.0291380817868809	0.21472150866496	2
VAELCYAAITM	R2A	S6Y	0.00045891018729094	0.19591150985168	2
VAELDSAAITM	R2A	C5D	-7.04753094977221	-7.06825371528247	0
VAELESAAITM	R2A	C5E	-6.06542988124087	-5.83222716994133	1
VAELFSAAITM	R2A	C5F	-5.81224970034492	-4.78190538690077	1
VAELGSAAITM	R2A	C5G	-2.59569967146931	-1.88310072776816	1
VAELHSAAITM	R2A	C5H	-6.95476427032421	-6.1603331879339	1
VAELKSAAITM	R2A	C5K	-7.04655483438818	-7.07973455680216	0
VAELLSAAITM	R2A	C5L	-1.7399780051064	-3.08175482330444	-2
VAELMSAAITM	R2A	C5M	-0.708580063939339	-0.655970358362589	1
VAELNSAAITM	R2A	C5N	-5.36438584424255	-3.88952669155998	1
VAELPSAAITM	R2A	C5P	-7.03405014973609	-7.07914860201246	0
VAELRSAAITM	R2A	C5R	-6.99578889304395	-7.062333906024	0
VAELSSAAITM	R2A	C5S	-2.59912835667894	-1.87348624686312	1
VAELTSAAITM	R2A	C5T	-3.96939658442084	-3.01756348011845	1
VAELVSAAITM	R2A	C5V	-3.01696720895885	-2.81777468756146	1
VAELWSAAITM	R2A	C5W	-7.04740288123903	-7.07060918429705	0
VAEMCSAAITM	R2A	L4M	-0.0521793039989884	0.0783170028126108	2
VAEPCSAAITM	R2A	L4P	-7.04202522439635	-7.04656389983855	0
VAEQCSAAITM	R2A	L4Q	-3.58726379037584	-2.74030446476516	1
VAERCSAAITM	R2A	L4R	-7.00803386283855	-7.07973455680217	0
VAESCSAAITM	R2A	L4S	-3.61652300041487	-2.11192762419367	1
VAETCSAAITM	R2A	L4T	-2.74918683070092	-0.76326910381627	1
VAEVCSAAITM	R2A	L4V	-2.04140278503191	-0.81349253158257	1
VAEWCSAAITM	R2A	L4W	-7.04704882136565	-6.00424188616307	1
VAEYCSAAITM	R2A	L4Y	-4.02885309134035	-2.9454049904067	1
VAFLCSAAITM	R2A	E3F	-5.72401221308286	-6.12146038270059	-2
VAGLCSAAITM	R2A	E3G	-0.0644278715860693	0.0810189568137609	2
VAHLCSAAITM	R2A	E3H	-0.189882745844789	-0.21540306507667	-1
VALLCSAAITM	R2A	E3L	-5.51878025985535	-3.17806576976329	1
VANLCSAAITM	R2A	E3N	-0.123712637776888	-0.0650244819767494	1
VAPLCSAAITM	R2A	E3P	-6.52178608691709	-4.69336652951934	1
VAQLCSAAITM	R2A	E3Q	0.0570144397806018	0.127296726023511	1
VARLCSAAITM	R2A	E3R	-1.73810864447284	-0.74849708435813	1
VASLCSAAITM	R2A	E3S	-0.0935474970751891	-0.214132678859869	-2
VATLCSAAITM	R2A	E3T	-3.06457617916235	-0.486787632175099	1
[truncated: 12,093 more rows]
