# Supplementary material for: Origins and breadth of pairwise epistasis in an α-helix of β-lactamase TEM-1
Source: Nat Commun. 2026 Mar 17;17:4083. doi: 10.1038/s41467-026-70627-5 (PMC13144301; doi:10.1038/s41467-026-70627-5)
Supplement: Supplementary file 3 — Source data [file 41467_2026_70627_MOESM3_ESM.zip › Source Data/FigureS3C_sourcedata.txt]

Sequence	Mutation	Log Fitness	MIC[mma] (replicat 2)
ARELCSAAITM	V1A	-2.57900516840713	-0.601228552063592
CRELCSAAITM	V1C	-3.03896938225918	-0.645531207123144
DRELCSAAITM	V1D	-6.55248954366465	-0.826117178578674
ERELCSAAITM	V1E	-3.88024388671737	-0.776411869720807
FRELCSAAITM	V1F	-2.5335475799975	-0.628208407797492
GRELCSAAITM	V1G	-4.05238010938335	-0.77776498455333
HRELCSAAITM	V1H	-3.49121973673147	-0.7382957056343
IRELCSAAITM	V1I	0.0602032262833596	-0.0002134738127451
KRELCSAAITM	V1K	-4.55335748106501	-0.81254174869193
LRELCSAAITM	V1L	-0.0428415199538392	-0.0018386949223285
MRELCSAAITM	V1M	-0.166103626646489	-0.0043485559430919
NRELCSAAITM	V1N	-2.76135814511392	-0.676187947565254
PRELCSAAITM	V1P	-2.65220120860287	-0.612843874558065
QRELCSAAITM	V1Q	-3.1010512213584	-0.714435184565382
RRELCSAAITM	V1R	-4.70909916181221	-0.789295249240172
SRELCSAAITM	V1S	-3.66013580468073	-0.741528857625087
TRELCSAAITM	V1T	-0.709802489332519	-0.297519496795906
VAELCSAAITM	R2A	0.0312545060994207	0.0022590314481901
VCELCSAAITM	R2C	-0.0323626807407091	-0.0025851266357277
VDELCSAAITM	R2D	0.262088170075581	0.000558828342718
VEELCSAAITM	R2E	-0.0477124282908097	0.0007035587146929
VFELCSAAITM	R2F	0.0446852662303598	0.0010301444838614
VGELCSAAITM	R2G	-0.0133827236236392	0.0022406467932636
VHELCSAAITM	R2H	0.0399246120091306	-0.0008169350530786
VIELCSAAITM	R2I	-0.171051915351379	-0.040164359794109
VKELCSAAITM	R2K	0.0273080898093099	0.0002680423762224
VLELCSAAITM	R2L	-0.0414801903832398	-0.001367775355533
VMELCSAAITM	R2M	0.143069704567841	-0.0001457942748359
VNELCSAAITM	R2N	0.0731210075500197	7.32016508467881e-05
VPELCSAAITM	R2P	-1.82686356235401	-0.534581563845301
VQELCSAAITM	R2Q	0.154743604454699	0.0013201863482463
VRALCSAAITM	E3A	-0.14098849391662	-0.0621599722923412
VRCLCSAAITM	E3C	-4.96668111307867	-0.704982135230661
VRDLCSAAITM	E3D	-0.0893468912416093	-6.64971548980375e-06
VREACSAAITM	L4A	-0.870162343886659	-0.372896050384253
VRECCSAAITM	L4C	-1.15832399296227	-0.402936214258289
VREDCSAAITM	L4D	-7.0400177043907	-0.826714077265324
VREECSAAITM	L4E	-6.12350260459396	-0.785701896138508
VREFCSAAITM	L4F	-2.99497729141382	-0.685602785899908
VREGCSAAITM	L4G	-4.02376057263657	-0.770798476289595
VREHCSAAITM	L4H	-3.66415522281795	-0.707966236552741
VREICSAAITM	L4I	-0.65312733638978	-0.363993023508536
VREKCSAAITM	L4K	-6.05843287411246	-0.814019020698509
VRELASAAITM	C5A	-0.84709539349333	-0.300036294535948
VRELCAAAITM	S6A	-0.0264590200450403	0.0006543264688715
VRELCCAAITM	S6C	-0.700203497450279	-0.121382854153933
VRELCDAAITM	S6D	0.10392043212909	0.0025991241035533
VRELCEAAITM	S6E	0.0281775306363201	0.00278999555636
VRELCFAAITM	S6F	-0.11610230989791	-0.0270926990315171
VRELCGAAITM	S6G	0.0274446811954903	-0.0004767687615542
VRELCHAAITM	S6H	-0.0122375162688098	0.0011526270330831
VRELCIAAITM	S6I	-0.219718614893269	-0.0562220737053775
VRELCKAAITM	S6K	-0.0671647670978093	-0.0006070326632098
VRELCLAAITM	S6L	0.0267629623072008	-0.0053257091446661
VRELCMAAITM	S6M	-0.0181194387421399	-0.000305109375981
VRELCNAAITM	S6N	0.11987112847314	-0.0013560732177382
VRELCPAAITM	S6P	-3.87531250991526	-0.761680737772585
VRELCQAAITM	S6Q	-0.134933646682009	0.0018432104367338
VRELCRAAITM	S6R	-0.0638566633097692	-0.0007091151323022
VRELCSAAATM	I9A	-2.92724960902332	-0.710662132588378
VRELCSAACTM	I9C	-0.5047337278102	-0.220673703445763
VRELCSAADTM	I9D	-6.93609553476247	-0.822435886210091
VRELCSAAETM	I9E	-5.96180705080871	-0.781792549415883
VRELCSAAFTM	I9F	-4.67612773349497	-0.776645652330997
VRELCSAAGTM	I9G	-5.24154527295118	-0.790666751613715
VRELCSAAHTM	I9H	-3.551530985266	-0.755659175700314
VRELCSAAIAM	T10A	-0.10231905064869	-0.0014826549675064
VRELCSAAICM	T10C	-0.0108469991062794	-0.008519506474292
VRELCSAAIDM	T10D	-0.428341908097849	-0.296907847567857
VRELCSAAIEM	T10E	-0.11148911069272	-0.0005846032755499
VRELCSAAIFM	T10F	-4.30859640160391	-0.760955834545669
VRELCSAAIGM	T10G	-0.130565369365149	-0.0011106991287369
VRELCSAAIHM	T10H	-0.714539145954039	-0.378909208256383
VRELCSAAIIM	T10I	-0.26570367360894	-0.0226967334060697
VRELCSAAIKM	T10K	-0.23264081683452	-0.255076576861761
VRELCSAAILM	T10L	-0.146178047532549	-0.261361709173576
VRELCSAAIMM	T10M	-0.0774502808603295	-0.0098895387868835
VRELCSAAINM	T10N	-0.303821682539599	-0.230529577902519
VRELCSAAIPM	T10P	-3.83219881129315	-0.760333115941737
VRELCSAAIQM	T10Q	-0.208010058402799	-0.0042646219494748
VRELCSAAIRM	T10R	-0.38540199417799	-0.275291887203084
VRELCSAAISM	T10S	-0.0317307665673301	7.40945004862326e-05
VRELCSAAITA	M11A	-0.23096478163794	-0.0084294214192351
VRELCSAAITC	M11C	-0.22441842304438	-0.0088251620635305
VRELCSAAITD	M11D	-0.15578022561539	-0.0108278814121517
VRELCSAAITE	M11E	-0.144748110914959	-0.0008449150430155
VRELCSAAITF	M11F	-0.21934466765223	-0.0039576616618988
VRELCSAAITG	M11G	-0.672153940899119	-0.320654466378535
VRELCSAAITH	M11H	-0.28939353684016	-0.0058654079504358
VRELCSAAITI	M11I	-0.128452980880109	-0.0085919679292663
VRELCSAAITK	M11K	-0.28606092961042	-0.0151073067768624
VRELCSAAITL	M11L	-0.016823373169979	0.0003087332413076
VRELCSAAITM		0	0
VRELCSAAITN	M11N	-0.361750869571839	-0.0125555770234936
VRELCSAAITP	M11P	-5.12663569920588	-0.786204170070231
VRELCSAAITQ	M11Q	-0.160591303588181	-0.0010668190313996
VRELCSAAITR	M11R	-0.12380316673244	-0.0050046655386696
VRELCSAAITS	M11S	-0.198417814117109	-0.0098597035076348
VRELCSAAITT	M11T	-0.0543651028804391	-0.0025836533331987
VRELCSAAITV	M11V	-0.0411487314751202	-0.0007495847011043
VRELCSAAITW	M11W	-0.23873430238678	0.0005729468413125
VRELCSAAITY	M11Y	-0.15903016409983	-0.0014834980026964
VRELCSAAIVM	T10V	-0.15450052308513	-0.0103996303857983
VRELCSAAIWM	T10W	-3.59245554696118	-0.758681717161498
VRELCSAAIYM	T10Y	-2.89100316913051	-0.702191596827245
VRELCSAAKTM	I9K	-7.05765871009627	-0.834604000507171
VRELCSAALTM	I9L	-0.2865433236668	-0.0025806804959872
VRELCSAAMTM	I9M	-0.209810097137289	-0.0043733800582984
VRELCSAANTM	I9N	-2.88292663851587	-0.715687729094501
VRELCSAAPTM	I9P	-7.07087669449541	-0.83203955499173
VRELCSAAQTM	I9Q	-3.97822035576816	-0.767784494053099
VRELCSAARTM	I9R	-7.07131714265037	-0.828920565188309
VRELCSAASTM	I9S	-3.30804382315298	-0.734069517504076
VRELCSAATTM	I9T	-0.775235267810699	-0.351066018502765
VRELCSAAVTM	I9V	-0.0784937674836197	-0.0015385227020546
VRELCSAAWTM	I9W	-7.0361681358123	-0.825885473528226
VRELCSAAYTM	I9Y	-7.03553133909298	-0.818043295918426
VRELCSACITM	A8C	-0.187614063447089	-0.0367543758952445
VRELCSADITM	A8D	-6.50996903612938	-0.810692804812093
VRELCSAEITM	A8E	-6.51947131353143	-0.806729319775522
VRELCSAFITM	A8F	-7.07301900178119	-0.821822684846993
VRELCSAGITM	A8G	-0.643948399744629	-0.313244855784494
VRELCSAHITM	A8H	-7.07066754534022	-0.84253622359621
VRELCSAIITM	A8I	-2.35035673957351	-0.691817427718961
VRELCSAKITM	A8K	-7.07933141203675	-0.840593190961729
VRELCSALITM	A8L	-3.53740024839793	-0.752357806240973
VRELCSAMITM	A8M	-0.83856265904322	-0.400682098994185
VRELCSANITM	A8N	-3.11888193930938	-0.72540966941889
VRELCSAPITM	A8P	-7.07476382061192	-0.830883249336921
VRELCSAQITM	A8Q	-4.00020156906897	-0.77967189160618
VRELCSARITM	A8R	-7.07274844345776	-0.821969724295582
VRELCSASITM	A8S	-0.14502843386636	-0.0085563769864146
VRELCSATITM	A8T	-0.149492121306169	-0.0047367046040363
VRELCSAVITM	A8V	-0.376834186222439	-0.308744888854665
VRELCSAWITM	A8W	-7.07044506923391	-0.845078385677475
VRELCSAYITM	A8Y	-7.07972212001942	-0.830680877749992
VRELCSCAITM	A7C	-0.526135227709539	-0.25700252407191
VRELCSDAITM	A7D	-3.91275402880176	-0.761152618927507
VRELCSEAITM	A7E	-2.64685718516502	-0.647978278610259
VRELCSFAITM	A7F	-3.64790103761388	-0.745443280723963
VRELCSGAITM	A7G	-0.816892903841589	-0.326831615685063
VRELCSHAITM	A7H	-2.94478324539932	-0.706697417232525
VRELCSIAITM	A7I	-2.56650270099211	-0.665808312883706
VRELCSKAITM	A7K	-4.10878938373604	-0.790148639010841
VRELCSLAITM	A7L	-3.13703284406206	-0.732529030498581
VRELCSMAITM	A7M	-2.8572056427814	-0.731176513093595
VRELCSNAITM	A7N	-2.47095754618353	-0.60447951435974
VRELCSPAITM	A7P	-7.05289354894275	-0.825172555551581
VRELCSQAITM	A7Q	-2.93797561491721	-0.729801161752974
VRELCSRAITM	A7R	-4.90698320511476	-0.790550014744058
VRELCSSAITM	A7S	-0.112698805554651	-0.0206601721317774
VRELCSTAITM	A7T	-1.35169387416832	-0.487177523668712
VRELCSVAITM	A7V	-0.85834065254287	-0.337646414365078
VRELCSWAITM	A7W	-4.78275369436343	-0.78681887089842
VRELCSYAITM	A7Y	-2.8222399481223	-0.680725506169437
VRELCTAAITM	S6T	-0.0361980804904203	-0.0007141742472551
VRELCVAAITM	S6V	-0.00211642431253978	-0.0200652990087473
VRELCWAAITM	S6W	0.0386424923413706	-0.0029194155035491
VRELCYAAITM	S6Y	-0.0307955959121298	-0.0031648438791098
VRELDSAAITM	C5D	-7.07878545587163	-0.859381062042182
VRELESAAITM	C5E	-6.09668438734029	-0.805161695727401
VRELFSAAITM	C5F	-5.84350420644434	-0.801907583440421
VRELGSAAITM	C5G	-2.62695417756873	-0.585703926160732
VRELHSAAITM	C5H	-6.98601877642363	-0.812783284402461
VRELISAAITM	C5I	-2.14795926728457	-0.587257015246893
VRELKSAAITM	C5K	-7.0778093404876	-0.851312000634308
VRELLSAAITM	C5L	-1.77123251120582	-0.440313514402637
VRELMSAAITM	C5M	-0.739834570038759	-0.150484119225841
VRELNSAAITM	C5N	-5.39564035034197	-0.786969482241803
VRELPSAAITM	C5P	-7.06530465583551	-0.827216335127263
VRELQSAAITM	C5Q	-5.17200384063966	-0.770085765479343
VRELRSAAITM	C5R	-7.02704339914337	-0.830469504105034
VRELSSAAITM	C5S	-2.63038286277836	-0.642760696329272
VRELTSAAITM	C5T	-4.00065109052026	-0.769073534237575
VRELVSAAITM	C5V	-3.04822171505827	-0.737104237578024
VRELWSAAITM	C5W	-7.07865738733845	-0.812150409821458
VRELYSAAITM	C5Y	-7.07973455680217	-0.869599952747832
VREMCSAAITM	L4M	-0.0834338100984091	-0.0166818888941929
VRENCSAAITM	L4N	-4.03942808349942	-0.756335716217345
VREPCSAAITM	L4P	-7.07327973049577	-0.826164618373628
VREQCSAAITM	L4Q	-3.61851829647526	-0.744267026773576
VRERCSAAITM	L4R	-7.03928836893797	-0.826493643420963
VRESCSAAITM	L4S	-3.64777750651429	-0.732002039944663
VRETCSAAITM	L4T	-2.78044133680034	-0.653410519511798
VREVCSAAITM	L4V	-2.07265729113133	-0.580826034287946
VREWCSAAITM	L4W	-7.07830332746507	-0.8362346538667
VREYCSAAITM	L4Y	-4.06010759743977	-0.782129286705933
VRFLCSAAITM	E3F	-5.75526671918228	-0.805404898785465
VRGLCSAAITM	E3G	-0.09568237768549	-0.0250381863275432
VRHLCSAAITM	E3H	-0.22113725194421	-0.204798387593211
VRILCSAAITM	E3I	-7.00343733245243	-0.786315761315577
VRKLCSAAITM	E3K	-1.01024796538653	-0.453541810392474
VRLLCSAAITM	E3L	-5.55003476595477	-0.79690396625643
VRMLCSAAITM	E3M	-1.59237904500956	-0.535742683909981
VRNLCSAAITM	E3N	-0.154967143876309	-0.0859352675211373
VRPLCSAAITM	E3P	-6.55304059301651	-0.822870331011
VRQLCSAAITM	E3Q	0.0257599336811811	-0.0011021270250595
VRRLCSAAITM	E3R	-1.76936315057226	-0.560309365845487
VRSLCSAAITM	E3S	-0.12480200317461	-0.0528935332727472
VRTLCSAAITM	E3T	-3.09583068526177	-0.600241240278405
VRVLCSAAITM	E3V	-6.93178913301048	-0.821726963931402
VRWLCSAAITM	E3W	-6.85940676580834	-0.814312137048266
VRYLCSAAITM	E3Y	-4.98552664714176	-0.7680594859977
VSELCSAAITM	R2S	0.0272959785768805	0.0009119016022693
VTELCSAAITM	R2T	0.15382275800774	-0.0013299588729778
VVELCSAAITM	R2V	-0.0828495230845796	-0.0133657857967481
VWELCSAAITM	R2W	0.11131488947402	0.0013935380870246
VYELCSAAITM	R2Y	0.0606502182012409	0.0019847373769513
WRELCSAAITM	V1W	-4.64036357757247	-0.804618240491857
YRELCSAAITM	V1Y	-3.26972748875158	-0.725639603888311
