# Supplementary material for: Origins and breadth of pairwise epistasis in an α-helix of β-lactamase TEM-1
Source: Nat Commun. 2026 Mar 17;17:4083. doi: 10.1038/s41467-026-70627-5 (PMC13144301; doi:10.1038/s41467-026-70627-5)
Supplement: Supplementary file 3 — Source data [file 41467_2026_70627_MOESM3_ESM.zip › Source Data/FigureS2F_sourcedata.txt]

Sequence	First Mutation	Second Mutation	MIC[mma] Epistasis (replicate 1)	MIC[mma] Epistasis (replicate 2)
AAELCSAAITM	V1A	R2A	1.52051783889994	1.42031085874242
AEELCSAAITM	V1A	R2E	0.5129816409074	0.49140714549481
AGELCSAAITM	V1A	R2G	1.47993579612362	1.91431204843761
AHELCSAAITM	V1A	R2H	-0.525713400905182	-0.306019922828201
ALELCSAAITM	V1A	R2L	-1.3625772995728	-0.741499989803271
APELCSAAITM	V1A	R2P	-1.79615374164696	-0.0996929833802103
AQELCSAAITM	V1A	R2Q	-0.843653280036521	-1.35835525850429
ARDLCSAAITM	V1A	E3D	-1.1313616072638	0.131894172191609
AREACSAAITM	V1A	L4A	-2.65185870349846	-1.29816755773618
ARELCAAAITM	V1A	S6A	-0.173479123114101	0.1649158252519
ARELCDAAITM	V1A	S6D	0.75956248786294	0.360958537987679
ARELCEAAITM	V1A	S6E	1.28330328650375	1.57164975871525
ARELCFAAITM	V1A	S6F	-2.2347915929156	-1.55165215992936
ARELCGAAITM	V1A	S6G	-0.675696416220211	-0.270957366191601
ARELCHAAITM	V1A	S6H	0.786945821033949	0.599335216919
ARELCIAAITM	V1A	S6I	-2.39397965081243	-1.39191479758231
ARELCKAAITM	V1A	S6K	-0.22503806138029	0.0403646526730688
ARELCLAAITM	V1A	S6L	-1.82446186544341	-1.60412664458876
ARELCMAAITM	V1A	S6M	-1.18123620607868	-0.86518599793297
ARELCNAAITM	V1A	S6N	-0.71439735039517	-0.0332525079861794
ARELCRAAITM	V1A	S6R	-0.883718116489931	-0.564378014679251
ARELCSAAIAM	V1A	T10A	-0.75792763632364	-0.7261455859973
ARELCSAAICM	V1A	T10C	-2.17456905591852	-1.60498277182063
ARELCSAAIDM	V1A	T10D	-3.90924577987272	-2.4216803313986
ARELCSAAIGM	V1A	T10G	-0.870088842254141	-0.142645941464981
ARELCSAAIHM	V1A	T10H	-4.10541837663604	-3.01782141812017
ARELCSAAIIM	V1A	T10I	-1.60898090035616	-1.63935512648094
ARELCSAAIKM	V1A	T10K	-2.88593974444424	-1.6057890466938
ARELCSAAILM	V1A	T10L	-3.35352848678395	-2.24927192227325
ARELCSAAIMM	V1A	T10M	-1.70202661456742	-1.21896923481665
ARELCSAAIQM	V1A	T10Q	-0.78790876772322	-0.504548672938951
ARELCSAAIRM	V1A	T10R	-3.11177872687739	-2.00091671205968
ARELCSAAISM	V1A	T10S	-0.638874739177901	-0.27415887902941
ARELCSAAITA	V1A	M11A	-0.656949044512372	-0.689786964669429
ARELCSAAITC	V1A	M11C	-1.60272418685091	-0.75487480271197
ARELCSAAITG	V1A	M11G	-3.29606967820125	-1.86828125395194
ARELCSAAITL	V1A	M11L	-0.686038407467201	-0.643288487362421
ARELCSAAITN	V1A	M11N	-1.17068714694546	-0.325009872134411
ARELCSAAITQ	V1A	M11Q	-0.372210683991471	0.128949372915341
ARELCSAAITR	V1A	M11R	-0.79581714430554	-0.89991536511827
ARELCSAAITV	V1A	M11V	-0.59582346236451	-0.76060771620698
ARELCSAAITW	V1A	M11W	-0.667298031623271	-0.11767111983103
ARELCSAAIVM	V1A	T10V	-1.41054994980121	-1.03397782962868
ARELCSAALTM	V1A	I9L	-0.694083759445871	-0.5153416085271
ARELCSAAMTM	V1A	I9M	-1.02720890323879	-1.16550481579933
ARELCSAATTM	V1A	I9T	-3.76513504697478	-2.52694334793672
ARELCSAAVTM	V1A	I9V	-0.952211977582992	-0.61949955648537
ARELCSAGITM	V1A	A8G	-3.7821646576492	-2.00783944802138
ARELCSAMITM	V1A	A8M	-3.64038723151713	-2.11217975552916
ARELCSASITM	V1A	A8S	-1.39229309302465	-1.10655533846543
ARELCSATITM	V1A	A8T	-1.54564018584303	-0.997744762368171
ARELCSAVITM	V1A	A8V	-3.59793579608951	-2.27529948541665
ARELCSCAITM	V1A	A7C	-3.48903668369509	-1.77437715617856
ARELCSGAITM	V1A	A7G	-2.88001892215277	-1.90554924018683
ARELCSSAITM	V1A	A7S	-2.14193845411784	-1.25939097412464
ARELCSVAITM	V1A	A7V	-3.33740801309172	-2.33238216040254
ARELCTAAITM	V1A	S6T	-1.57331670315306	-1.15340281370079
ARELCVAAITM	V1A	S6V	-2.25932513803201	-1.50232010114323
ARELCWAAITM	V1A	S6W	-1.5315355560793	-1.75675922113734
ARELLSAAITM	V1A	C5L	-2.578920765707	-2.18036849658259
ARGLCSAAITM	V1A	E3G	-1.94557482328777	-1.65702642065028
ARKLCSAAITM	V1A	E3K	-3.93106277294786	-3.20722070144008
ARNLCSAAITM	V1A	E3N	-3.41817524544802	-2.55000183387005
ARQLCSAAITM	V1A	E3Q	-1.22545510246365	-0.938666108329151
ARSLCSAAITM	V1A	E3S	-2.63988150750565	-2.00011276181527
ARTLCSAAITM	V1A	E3T	-1.23157118971088	-0.19409707769206
ASELCSAAITM	V1A	R2S	0.83382838767435	0.882617688623849
ATELCSAAITM	V1A	R2T	-0.850442706433511	-0.81932682702548
AVELCSAAITM	V1A	R2V	-1.44765016323064	-1.45753776195156
AWELCSAAITM	V1A	R2W	-0.537892366937211	0.0360573580391303
CPELCSAAITM	V1C	R2P	-1.40166512565022	-0.46105580628001
CRELCAAAITM	V1C	S6A	0.65007328832366	0.56057999885103
CRELCFAAITM	V1C	S6F	-2.20455418636513	-2.09157324225067
CRELCHAAITM	V1C	S6H	1.7749682328532	0.97865137211741
CRELCLAAITM	V1C	S6L	-0.9647281797264	-1.29038962103532
CRELCRAAITM	V1C	S6R	0.0984342826344591	0.440839922612
CRELCSAAATM	V1C	I9A	-1.08492759526982	0.955502261764289
CRELCSAAIAM	V1C	T10A	-0.29700091024205	-0.23061559213901
CRELCSAAIEM	V1C	T10E	-0.10369038642667	-0.263640082038481
CRELCSAAIGM	V1C	T10G	0.0949613668780795	0.412290451619009
CRELCSAAIKM	V1C	T10K	-1.18400101192366	-1.24270919106117
CRELCSAAILM	V1C	T10L	-2.48489401718154	-2.00418340070997
CRELCSAAIRM	V1C	T10R	-1.67304420363291	-1.92106758745058
CRELCSAAISM	V1C	T10S	0.152375480137179	0.0286628819329202
CRELCSAAITE	V1C	M11E	-0.0917428695394396	0.922913985958689
CRELCSAAITF	V1C	M11F	-0.104781136214341	0.15607221671393
CRELCSAAITG	V1C	M11G	-2.37433722298577	-1.68222018403455
CRELCSAAITI	V1C	M11I	-3.52723231638765	-2.54166678578363
CRELCSAAITK	V1C	M11K	-1.89707281963423	-1.86304302782624
CRELCSAAITL	V1C	M11L	-1.55534896488099	-1.62869370539886
CRELCSAAITN	V1C	M11N	-0.112667301275831	-0.628635566747461
CRELCSAAITQ	V1C	M11Q	0.055797570876269	0.95369227182425
CRELCSAAITR	V1C	M11R	-0.22542093827819	-0.60046051885453
CRELCSAAITW	V1C	M11W	-1.93132976412453	-2.10824351227194
CRELCSAAITY	V1C	M11Y	0.0281276384968203	0.0308952903215101
CRELCSAAIVM	V1C	T10V	-1.22392218176726	-1.04197816809889
CRELCSAALTM	V1C	I9L	-1.34064502382394	-1.39629966406798
CRELCSAAVTM	V1C	I9V	-0.577206592105591	-1.17619494296644
CRELCSAGITM	V1C	A8G	-2.58183191921195	-1.89966029827441
CRELCSASITM	V1C	A8S	-2.02460680682877	-1.46011979987296
CRELCSAVITM	V1C	A8V	-2.62618742303346	-1.89390596446184
CRELCSFAITM	V1C	A7F	0.00160247402684011	-0.0266984912746997
CRELCSSAITM	V1C	A7S	-1.81326264795956	-1.57040511534152
CRELCTAAITM	V1C	S6T	-0.385160640009241	-0.607254327162949
CRELCYAAITM	V1C	S6Y	-0.65999704937042	-0.97050782028923
CRGLCSAAITM	V1C	E3G	-2.44109962451646	-2.39948599246145
CRSLCSAAITM	V1C	E3S	-2.20559797268486	-2.46703508316684
CRTLCSAAITM	V1C	E3T	-0.49846469942311	-0.452443660215351
DLELCSAAITM	V1D	R2L	-0.27668205157865	-0.46644873570973
DRELCFAAITM	V1D	S6F	0.837873191046999	1.16783031610956
DRELCLAAITM	V1D	S6L	-0.302784463225461	-0.550472063797911
DRELCSAAICM	V1D	T10C	-0.334010545780131	-0.516398014031231
DRELCSAAITI	V1D	M11I	-0.33718125347379	-0.398792032257401
DRELCSAAITL	V1D	M11L	-0.316542095572641	-0.499219782514311
DRELCSASITM	V1D	A8S	-0.31001727504218	-0.382182426766231
DRELCSATITM	V1D	A8T	-0.381048498776161	-0.37769644272672
DRELCTAAITM	V1D	S6T	-0.356583592119011	-0.49104693264709
DRGLCSAAITM	V1D	E3G	-0.3020031451217	-0.428691376748429
EAELCSAAITM	V1E	R2A	0.705229746894059	0.89022930393541
EDELCSAAITM	V1E	R2D	-0.12564993058799	-0.24102264387709
EEELCSAAITM	V1E	R2E	0.38492095364445	0.20362947152574
EGELCSAAITM	V1E	R2G	0.89515832156157	0.938043998862179
EKELCSAAITM	V1E	R2K	-0.00252808077731004	-0.11608062989308
ELELCSAAITM	V1E	R2L	0.19013275989036	-0.39306582003611
ENELCSAAITM	V1E	R2N	-0.37153563217361	-0.579902535766569
EPELCSAAITM	V1E	R2P	-2.29979451065742	-1.0476265661166
ERELASAAITM	V1E	C5A	-2.61941309712638	-2.35107454804032
ERELCAAAITM	V1E	S6A	0.687472090512779	0.200570825809381
ERELCEAAITM	V1E	S6E	1.23464979531389	1.20911920472657
ERELCGAAITM	V1E	S6G	-0.240184046761851	-0.34597694537341
ERELCKAAITM	V1E	S6K	-0.26132722750705	0.158784011375039
ERELCLAAITM	V1E	S6L	-1.67654240335822	-1.39269213493683
ERELCMAAITM	V1E	S6M	-0.927694117335251	-0.695500269719229
ERELCQAAITM	V1E	S6Q	0.922985909954819	-0.0468642410391107
ERELCRAAITM	V1E	S6R	-0.0625841167489014	-0.55788925663451
ERELCSAAIAM	V1E	T10A	-1.71143456037636	-0.49269850037372
ERELCSAAICM	V1E	T10C	-2.41905013140762	-1.47785940796075
ERELCSAAIEM	V1E	T10E	0.227982638848229	0.24447681163407
ERELCSAAIGM	V1E	T10G	-1.05631090486522	-0.731696164436201
ERELCSAAIIM	V1E	T10I	-2.57302682993767	-2.30107177886567
ERELCSAAIKM	V1E	T10K	-2.97681337956876	-2.69860652678448
ERELCSAAILM	V1E	T10L	-3.23859852913312	-3.00185236939135
ERELCSAAIMM	V1E	T10M	-2.50129477385476	-1.97237996166891
ERELCSAAINM	V1E	T10N	-3.04015790906234	-2.80198044009999
ERELCSAAIQM	V1E	T10Q	-1.35758777746148	-0.392495590275561
ERELCSAAIRM	V1E	T10R	-3.00598668932006	-2.6506167193521
ERELCSAAISM	V1E	T10S	-0.308501099398821	-0.313060051666859
ERELCSAAITA	V1E	M11A	-1.51774666447227	-1.19754139853845
ERELCSAAITC	V1E	M11C	-2.44674788182734	-1.76616100610778
ERELCSAAITD	V1E	M11D	-2.22098300193956	-0.93791075822659
ERELCSAAITE	V1E	M11E	0.31136234807861	0.13850747211163
ERELCSAAITF	V1E	M11F	-1.60353520624252	-0.92410268511475
ERELCSAAITG	V1E	M11G	-2.9899774800529	-2.52101990823462
ERELCSAAITK	V1E	M11K	-2.41965990691397	-1.52641126672663
ERELCSAAITL	V1E	M11L	-0.957334805076592	-0.359800089499491
ERELCSAAITN	V1E	M11N	-2.36925580987241	-0.840239084145851
ERELCSAAITQ	V1E	M11Q	0.107622548441309	-0.35300886936828
ERELCSAAITR	V1E	M11R	-1.82972132252808	-0.997219875496819
ERELCSAAITS	V1E	M11S	-1.96218971724656	-0.996039027895461
ERELCSAAITT	V1E	M11T	-1.48097117256213	-0.91194346655387
ERELCSAAITV	V1E	M11V	-1.28376483161186	-0.98439083325748
ERELCSAAITW	V1E	M11W	0.181088199497879	-0.3723361196772
ERELCSAAIVM	V1E	T10V	-2.49286936981075	-1.81715169445494
ERELCSAAIYM	V1E	T10Y	-1.12434446295926	-0.30848750095428
ERELCSAALTM	V1E	I9L	-0.406692065341431	-0.73948900155442
ERELCSAAMTM	V1E	I9M	-2.53396269128165	-1.47007937833371
ERELCSAATTM	V1E	I9T	-2.77059735574221	-2.42425540227409
ERELCSAAVTM	V1E	I9V	-1.90863479716913	-1.32600749258911
ERELCSACITM	V1E	A8C	-2.99286241063603	-2.39496280561127
ERELCSAGITM	V1E	A8G	-3.32064554104023	-2.54833691497865
ERELCSAIITM	V1E	A8I	-1.95305390897662	-0.84913393051129
ERELCSAMITM	V1E	A8M	-2.87641178154759	-2.36092801104158
ERELCSASITM	V1E	A8S	-2.85641385897053	-1.61092285007845
ERELCSATITM	V1E	A8T	-2.37243137776572	-1.12321671362747
ERELCSAVITM	V1E	A8V	-3.34689405717136	-2.7537563158639
ERELCSCAITM	V1E	A7C	-3.27986022277714	-2.57310847004467
ERELCSEAITM	V1E	A7E	-1.44851473430818	-0.55263348491978
ERELCSGAITM	V1E	A7G	-2.79567109546718	-2.38259776624321
ERELCSMAITM	V1E	A7M	-0.650811204134071	-0.342285027303391
ERELCSNAITM	V1E	A7N	-1.77850141831146	-0.72853312390126
ERELCSTAITM	V1E	A7T	-2.69385445312655	-1.84779679591647
ERELCSYAITM	V1E	A7Y	-0.907920872223441	-0.377250721962501
ERELCTAAITM	V1E	S6T	-1.53731460245411	-1.08433208145948
ERELCVAAITM	V1E	S6V	-1.92305040040453	-2.00584282553872
ERELGSAAITM	V1E	C5G	-0.848919189088591	-0.53492687761043
ERELISAAITM	V1E	C5I	-1.48161021859548	-1.05153140280022
ERETCSAAITM	V1E	L4T	-1.08238525315698	-0.419049333284461
EREVCSAAITM	V1E	L4V	-1.62412833568759	-1.12351288993842
ERGLCSAAITM	V1E	E3G	-3.1484038619707	-2.3704440749336
ERKLCSAAITM	V1E	E3K	-2.61604190100824	-2.18924270469827
ERNLCSAAITM	V1E	E3N	-3.25428803280465	-3.015881764602
ERRLCSAAITM	V1E	E3R	-2.11487871167454	-1.43012751951254
ERSLCSAAITM	V1E	E3S	-3.12727969306257	-2.57507618195193
ESELCSAAITM	V1E	R2S	0.84899605499838	0.32072817914237
EWELCSAAITM	V1E	R2W	0.0374359475118293	-0.498713430981829
FFELCSAAITM	V1F	R2F	-1.10655138635357	-0.56949081527717
FGELCSAAITM	V1F	R2G	1.03241847627178	0.866745865165889
FHELCSAAITM	V1F	R2H	-0.0842551262077604	-0.301681399673081
FIELCSAAITM	V1F	R2I	-1.73696306720353	-1.11239142391487
FLELCSAAITM	V1F	R2L	-1.44928274912432	-1.03855978361353
FRELASAAITM	V1F	C5A	-3.05724438777272	-2.45743101196991
FRELCAAAITM	V1F	S6A	-0.52034372612719	0.31921550592983
FRELCDAAITM	V1F	S6D	0.760875045195091	1.05495357944376
FRELCEAAITM	V1F	S6E	0.85259850441758	0.97850663048685
FRELCGAAITM	V1F	S6G	-1.2754847521568	-1.35288915266698
FRELCHAAITM	V1F	S6H	1.11454032027034	1.05591518915831
FRELCKAAITM	V1F	S6K	-0.41616535178552	0.130291659640439
FRELCLAAITM	V1F	S6L	-4.27441532092159	-3.92588121460435
FRELCMAAITM	V1F	S6M	-4.8009695135066	-3.87868979036215
FRELCNAAITM	V1F	S6N	-0.112047435784429	-0.14597615256504
FRELCRAAITM	V1F	S6R	-1.55416716639409	-0.325388281506181
FRELCSAAIAM	V1F	T10A	-1.16988410829716	-0.76198629765329
FRELCSAAICM	V1F	T10C	-2.44398620619913	-1.76309572803338
FRELCSAAIDM	V1F	T10D	-4.37433749828824	-2.81298858208981
FRELCSAAIEM	V1F	T10E	-0.227908733766981	0.0648661093195591
FRELCSAAIGM	V1F	T10G	-2.81330684614496	-2.19694610443213
FRELCSAAIKM	V1F	T10K	-3.72810030047491	-2.42976630153358
FRELCSAAILM	V1F	T10L	-3.67637353901126	-2.53962856688527
FRELCSAAIMM	V1F	T10M	-1.82353441727937	-1.54345247515915
FRELCSAAIQM	V1F	T10Q	-0.926606069006559	-0.853744863034981
FRELCSAAIRM	V1F	T10R	-3.39539413312998	-2.27008115406908
FRELCSAAISM	V1F	T10S	-0.314976938435591	-0.33608879466546
FRELCSAAITA	V1F	M11A	-1.41770091841195	-0.8854022314672
FRELCSAAITC	V1F	M11C	-2.45186244004285	-1.80388044696483
FRELCSAAITF	V1F	M11F	-0.890792545879251	-0.245726126818121
FRELCSAAITG	V1F	M11G	-4.11258614321821	-2.38679891658071
FRELCSAAITL	V1F	M11L	-1.08276415376056	-0.474142321632002
FRELCSAAITN	V1F	M11N	-1.40745484270147	-1.02820446506183
FRELCSAAITR	V1F	M11R	-1.08436282455823	-0.63524077340163
FRELCSAAITS	V1F	M11S	-1.31094186873963	-1.26619656079455
FRELCSAAITT	V1F	M11T	-1.12148333858275	-1.40722098694839
FRELCSAAITV	V1F	M11V	-1.06891610058789	-0.72300207745504
FRELCSAAITW	V1F	M11W	-0.61008715579901	-0.120815135704791
FRELCSAAITY	V1F	M11Y	0.386191785288251	0.30440583845321
FRELCSAAIVM	V1F	T10V	-1.67087582887877	-1.36213450582024
FRELCSAALTM	V1F	I9L	-1.18470655842725	-0.949194259519261
FRELCSAAMTM	V1F	I9M	-1.31719534623391	-0.999854231993311
FRELCSAAVTM	V1F	I9V	-0.908203790916101	-0.9033805638652
FRELCSACITM	V1F	A8C	-2.79025836196196	-1.9705065917934
FRELCSAGITM	V1F	A8G	-4.51565600702603	-2.61748218938386
FRELCSAMITM	V1F	A8M	-4.18659948901043	-3.04601289629958
FRELCSASITM	V1F	A8S	-1.93036103298046	-1.04247238301731
FRELCSATITM	V1F	A8T	-1.65545054225727	-1.14351676720807
FRELCSAVITM	V1F	A8V	-3.41334984813962	-2.03382360112146
FRELCSCAITM	V1F	A7C	-3.74009797001187	-2.05362443791216
FRELCSGAITM	V1F	A7G	-3.89394849138121	-1.91657212263254
FRELCSSAITM	V1F	A7S	-2.46666092267651	-1.6130437539529
FRELCTAAITM	V1F	S6T	-1.18767652992738	-0.9527979639028
FRELLSAAITM	V1F	C5L	-2.38596615072918	-1.74782089311665
FRELMSAAITM	V1F	C5M	-2.37159786205455	-1.94902907514017
FRNLCSAAITM	V1F	E3N	-3.94478243269162	-3.29543994445117
FRSLCSAAITM	V1F	E3S	-3.07655001543855	-2.26495751262956
FRTLCSAAITM	V1F	E3T	-1.63939086475605	-0.429271827392461
FSELCSAAITM	V1F	R2S	0.621188980221341	0.709641028862939
FVELCSAAITM	V1F	R2V	-4.3007681610751	-3.35408835407156
GAELCSAAITM	V1G	R2A	0.784316793423208	0.381143687385229
GCELCSAAITM	V1G	R2C	-2.31821062021757	-1.97905495878981
GDELCSAAITM	V1G	R2D	-0.0998525928781797	-0.45288381921768
GEELCSAAITM	V1G	R2E	0.67331489041974	0.37717860548106
GGELCSAAITM	V1G	R2G	0.633036070049831	0.271877011481619
GHELCSAAITM	V1G	R2H	-0.0195619545032706	-0.302371687902211
GKELCSAAITM	V1G	R2K	-0.11802585616031	0.40559405455165
GLELCSAAITM	V1G	R2L	-0.80946857690821	-0.63738361941813
GMELCSAAITM	V1G	R2M	-0.46578268718582	-0.643341696688081
GPELCSAAITM	V1G	R2P	-2.13504645226401	-0.97722209342317
GQELCSAAITM	V1G	R2Q	0.00700202650489956	0.23370998843876
GRALCSAAITM	V1G	E3A	-3.20404383908112	-2.18306689434208
GRDLCSAAITM	V1G	E3D	-1.18370877069425	-0.645290607410851
GREACSAAITM	V1G	L4A	-2.43358331749539	-2.15709977537585
GRECCSAAITM	V1G	L4C	-1.80293633619741	-1.86903045445655
GRELASAAITM	V1G	C5A	-2.44585972512997	-2.17825592915325
GRELCAAAITM	V1G	S6A	0.13555618846348	0.26194845408267
GRELCCAAITM	V1G	S6C	-0.16867147898475	-0.572886781499951
GRELCEAAITM	V1G	S6E	1.05271839142381	1.31145028493663
GRELCFAAITM	V1G	S6F	-2.78976885641707	-2.54994298349812
GRELCGAAITM	V1G	S6G	-1.49192002187068	-0.70161537219533
GRELCKAAITM	V1G	S6K	0.0812963984610997	-0.379045622659
GRELCLAAITM	V1G	S6L	-2.26406101771567	-1.32556307007687
GRELCNAAITM	V1G	S6N	0.90488230522317	0.344669547719691
GRELCQAAITM	V1G	S6Q	0.12959086343043	0.33837702904851
GRELCRAAITM	V1G	S6R	-0.800537022514831	-0.61567308046871
GRELCSAACTM	V1G	I9C	-3.03073348675067	-2.52262071960862
GRELCSAAIAM	V1G	T10A	-1.82642636759893	-1.03075419434757
GRELCSAAICM	V1G	T10C	-2.91785433290074	-2.29005716636826
GRELCSAAIDM	V1G	T10D	-3.04072417650799	-2.59901253932097
GRELCSAAIEM	V1G	T10E	0.190787459458639	-0.0534236911670298
GRELCSAAIGM	V1G	T10G	-1.48414105725054	-0.699102727667521
GRELCSAAIHM	V1G	T10H	-2.66589859181682	-2.31281530146478
GRELCSAAIIM	V1G	T10I	-2.87337825374396	-2.41797683274931
GRELCSAAIKM	V1G	T10K	-2.87743170048907	-2.74150690082804
GRELCSAAILM	V1G	T10L	-3.08442660855128	-2.81489387582195
GRELCSAAIMM	V1G	T10M	-2.79219901088158	-2.40675105914625
GRELCSAAINM	V1G	T10N	-2.86289273555735	-2.70287129832447
GRELCSAAIQM	V1G	T10Q	-1.52644598075581	-0.881844278993881
GRELCSAAIRM	V1G	T10R	-2.82636933070746	-2.55497534200393
GRELCSAAISM	V1G	T10S	-0.465782421637541	-0.55077093831256
GRELCSAAITA	V1G	M11A	-2.05369566877186	-0.90390408217637
GRELCSAAITC	V1G	M11C	-2.77085996835437	-2.01054688145022
GRELCSAAITD	V1G	M11D	-2.36131983449186	-1.41381488935058
GRELCSAAITE	V1G	M11E	0.0882927158565305	0.302618638019799
GRELCSAAITF	V1G	M11F	-1.57344467423137	-0.58059176790789
GRELCSAAITG	V1G	M11G	-2.81709026355295	-2.34645729738521
GRELCSAAITI	V1G	M11I	-3.08562048590254	-2.28572515671175
GRELCSAAITK	V1G	M11K	-2.33226027736991	-1.4803102178742
GRELCSAAITL	V1G	M11L	-1.21721767511056	-0.716304429438221
GRELCSAAITN	V1G	M11N	-2.29763713633525	-1.34299387938131
GRELCSAAITQ	V1G	M11Q	-0.618296604694121	-0.47898017625181
GRELCSAAITR	V1G	M11R	-1.86888195838933	-0.96143155868877
GRELCSAAITS	V1G	M11S	-2.45227980509811	-1.92527605812217
GRELCSAAITT	V1G	M11T	-2.09942356502357	-0.861421722758311
GRELCSAAITV	V1G	M11V	-1.59874895804762	-0.630924448075209
GRELCSAAITW	V1G	M11W	-0.975564741891501	-0.5522780969341
GRELCSAAITY	V1G	M11Y	0.381206554354121	-0.111236176498029
GRELCSAAIVM	V1G	T10V	-2.51710698507075	-2.07888649813572
GRELCSAALTM	V1G	I9L	-1.00951702175485	-0.5783776025149
GRELCSAAMTM	V1G	I9M	-2.43859663528382	-1.06456183105784
GRELCSAATTM	V1G	I9T	-2.49761182445725	-2.21785031060064
GRELCSAAVTM	V1G	I9V	-1.77921966397982	-0.79627075163557
GRELCSACITM	V1G	A8C	-2.99931936567594	-2.59894917383214
GRELCSAGITM	V1G	A8G	-3.1509133671883	-2.38340604767419
GRELCSAIITM	V1G	A8I	-1.78065125010673	-0.676997707845301
GRELCSAMITM	V1G	A8M	-2.70615270894485	-2.18879178837559
GRELCSASITM	V1G	A8S	-3.04065743357312	-2.267927636441
GRELCSATITM	V1G	A8T	-2.94460368542024	-1.68618421680435
GRELCSAVITM	V1G	A8V	-3.17611432032542	-2.64124040784875
GRELCSCAITM	V1G	A7C	-3.12838098190386	-2.49719943814013
GRELCSEAITM	V1G	A7E	-1.26661011443996	-0.38010815165799
GRELCSGAITM	V1G	A7G	-2.61968014684717	-2.21046154357723
GRELCSIAITM	V1G	A7I	-0.803202014038911	-0.460851746426711
GRELCSNAITM	V1G	A7N	-1.60183120037025	-0.55639690123529
GRELCSSAITM	V1G	A7S	-3.13563222666689	-2.62499308115471
GRELCSTAITM	V1G	A7T	-2.52216982850261	-1.67547591496433
GRELCSVAITM	V1G	A7V	-2.69838649859752	-2.16901379487594
GRELCVAAITM	V1G	S6V	-2.72316471004475	-2.33758356146823
GRELCWAAITM	V1G	S6W	-1.67112013614187	-1.46526074439852
GRELCYAAITM	V1G	S6Y	-1.9939556701882	-1.42655594905175
GRELGSAAITM	V1G	C5G	-0.70045281702515	-0.37461771246251
GRELLSAAITM	V1G	C5L	-1.51985256760119	-1.25609053953981
GRELMSAAITM	V1G	C5M	-2.69648575584453	-2.04147773520757
GREMCSAAITM	V1G	L4M	-2.91622170406074	-2.18588549165528
GREVCSAAITM	V1G	L4V	-1.42624864074839	-0.93925574101524
GRGLCSAAITM	V1G	E3G	-3.1754775093209	-2.60953673324324
GRKLCSAAITM	V1G	E3K	-2.35842205022886	-1.8966235260335
GRMLCSAAITM	V1G	E3M	-1.35397656511519	-1.43497540240926
GRNLCSAAITM	V1G	E3N	-3.00814826965194	-2.77711517568883
GRRLCSAAITM	V1G	E3R	-1.94165008503851	-1.25799129684656
GRSLCSAAITM	V1G	E3S	-3.16319927381973	-2.7189394768999
GSELCSAAITM	V1G	R2S	0.551569632545631	0.41074037340401
GTELCSAAITM	V1G	R2T	-1.22720209079104	-0.72228628646568
GVELCSAAITM	V1G	R2V	-2.22154171885375	-1.2903454195451
GWELCSAAITM	V1G	R2W	-0.24971289677258	-0.35467348078626
GYELCSAAITM	V1G	R2Y	-0.0662789272892006	0.113839065774979
HEELCSAAITM	V1H	R2E	0.86008387006214	0.10465737953602
HHELCSAAITM	V1H	R2H	0.0218380932512288	-0.0963730635272704
HKELCSAAITM	V1H	R2K	-0.18266657613286	0.55294576608551
HNELCSAAITM	V1H	R2N	-0.16604511035866	-0.352089167677289
HQELCSAAITM	V1H	R2Q	0.23504998698171	-0.400943628441119
HRELCAAAITM	V1H	S6A	-0.0425829749614302	0.27046053547987
HRELCCAAITM	V1H	S6C	-2.10821852650395	-2.07665274928368
HRELCDAAITM	V1H	S6D	0.720669194287241	0.88364392124151
HRELCEAAITM	V1H	S6E	1.38557874240226	1.24275128208849
HRELCGAAITM	V1H	S6G	-0.58660326518405	-0.42241597255423
HRELCLAAITM	V1H	S6L	-2.52121902369611	-1.38250223134522
HRELCRAAITM	V1H	S6R	-0.444701887704301	-0.0901890640250009
HRELCSAAIAM	V1H	T10A	-1.12910015287077	-0.95464318329347
HRELCSAAIIM	V1H	T10I	-2.88005713542508	-1.99204333588234
HRELCSAAISM	V1H	T10S	-0.405039117537661	-0.32386837927994
HRELCSAAITE	V1H	M11E	0.34722475864299	0.474313429241189
HRELCSAAITH	V1H	M11H	0.3809811551324	-0.00517240614455972
HRELCSAAITL	V1H	M11L	-1.28658425195157	-1.63794009166576
HRELCSAAITR	V1H	M11R	-3.33077482240255	-2.93559560699444
HRELCSAAITT	V1H	M11T	-0.84713501953589	-1.15880014344743
HRELCSAAIVM	V1H	T10V	-2.82312912759361	-1.10512622409038
HRELCSAALTM	V1H	I9L	-0.16008971423458	-0.16969163798708
HRELCSACITM	V1H	A8C	-3.21504736137332	-2.35780338911816
HRELCSASITM	V1H	A8S	-2.72851776197652	-1.38463837212305
HRELCSATITM	V1H	A8T	-2.5545675873993	-1.31728208492048
HRELCSSAITM	V1H	A7S	-2.73255080327174	-1.67000941726766
HRELCYAAITM	V1H	S6Y	-1.56868992913135	-0.97621872254843
HRGLCSAAITM	V1H	E3G	-2.6284582977789	-1.30054634337661
HRHLCSAAITM	V1H	E3H	-3.75740051050424	-2.26855941800031
HRMLCSAAITM	V1H	E3M	-1.0649724947053	-1.25088339776327
HRQLCSAAITM	V1H	E3Q	-1.3213580162736	-1.08232781027282
HRSLCSAAITM	V1H	E3S	-3.46306047326593	-2.32469518717187
HSELCSAAITM	V1H	R2S	-0.0375480733866995	0.59232457849053
IKELCSAAITM	V1I	R2K	0.321849508593781	0.124923719820941
INELCSAAITM	V1I	R2N	0.0637330944330099	-0.262502858984279
IRDLCSAAITM	V1I	E3D	-0.76560868387697	0.237557514545561
IRELASAAITM	V1I	C5A	0.48717854820607	0.128570060376251
IRELCAAAITM	V1I	S6A	0.0954181817515192	-0.115910165331339
IRELCDAAITM	V1I	S6D	-0.350680996577259	-0.20883769257453
IRELCEAAITM	V1I	S6E	0.170138567373691	0.116723906051821
IRELCFAAITM	V1I	S6F	-0.279429241941861	-0.50564507095233
IRELCGAAITM	V1I	S6G	0.415504411976549	-0.0114073506096588
IRELCHAAITM	V1I	S6H	0.147874761960001	-0.38932391596437
IRELCKAAITM	V1I	S6K	-0.33016620458412	-0.256194700609001
IRELCLAAITM	V1I	S6L	0.0425319040204997	-0.210147102197769
IRELCMAAITM	V1I	S6M	0.135589195920661	0.239711880487882
IRELCNAAITM	V1I	S6N	0.11366443744298	-0.208218479220418
IRELCPAAITM	V1I	S6P	1.21113215945079	0.56256479055594
IRELCQAAITM	V1I	S6Q	0.203399456855259	-0.0163250221916797
IRELCRAAITM	V1I	S6R	0.18376376208067	-0.149845191546611
IRELCSAAETM	V1I	I9E	0.93733413972704	0.52368271027891
IRELCSAAGTM	V1I	I9G	0.575835973489209	0.601504943455812
IRELCSAAIAM	V1I	T10A	0.70305920078223	-1.55643073915264
IRELCSAAICM	V1I	T10C	-0.0330708591453899	-0.38720022392681
IRELCSAAIEM	V1I	T10E	-0.13048596576259	0.12173704697066
IRELCSAAIFM	V1I	T10F	1.37788392716451	1.21309073734249
IRELCSAAIGM	V1I	T10G	0.66646133021071	-0.08676252923091
IRELCSAAIHM	V1I	T10H	-0.00470234459861008	0.38000440339635
IRELCSAAIIM	V1I	T10I	0.319949278024881	-0.91070606488835
IRELCSAAIKM	V1I	T10K	-0.19352134649038	-0.27461989618471
IRELCSAAILM	V1I	T10L	0.24580316610373	0.12449796536203
IRELCSAAIMM	V1I	T10M	0.29690664780885	-0.120910822379249
IRELCSAAINM	V1I	T10N	0.33849301081498	0.252636499086631
IRELCSAAIQM	V1I	T10Q	-5.50241373390346	-5.1484795923634
IRELCSAAIRM	V1I	T10R	0.31627115365918	-0.0790391016140894
IRELCSAAISM	V1I	T10S	0.0372192327127188	-0.154366741676968
IRELCSAAITC	V1I	M11C	0.27345028202522	-0.0828635283684385
IRELCSAAITF	V1I	M11F	-0.105278630637081	-0.619420948998199
IRELCSAAITG	V1I	M11G	0.439029036728799	0.0157424809237998
IRELCSAAITK	V1I	M11K	-0.181018602174611	-1.41677590055604
IRELCSAAITL	V1I	M11L	0.0493330769248796	-0.0434822980091312
IRELCSAAITR	V1I	M11R	0.1247398107514	-0.312288160255429
IRELCSAAITV	V1I	M11V	0.0019045110759297	0.0208133016839405
IRELCSAAITW	V1I	M11W	-0.45464755353513	0.0831810320253812
IRELCSAAITY	V1I	M11Y	0.2730529648823	-0.371255191044439
IRELCSAAIVM	V1I	T10V	0.182144876779271	0.0139198475590803
IRELCSAAIWM	V1I	T10W	1.34400938161864	1.37318406487516
IRELCSAAIYM	V1I	T10Y	1.83991078489079	0.30192743243254
IRELCSAALTM	V1I	I9L	-0.0738078794106798	0.242336573203922
IRELCSAAVTM	V1I	I9V	-3.57828532508131	-2.73353464829732
IRELCSAGITM	V1I	A8G	-0.0144682101511293	0.485275956888979
IRELCSALITM	V1I	A8L	0.37236950018212	0.58189933617451
IRELCSAMITM	V1I	A8M	0.0548802306774689	0.0329756230363101
IRELCSANITM	V1I	A8N	1.75975754523609	0.975844686158671
IRELCSAQITM	V1I	A8Q	0.29162016970302	-0.0904300014782295
IRELCSASITM	V1I	A8S	-0.12594053928726	-0.14585163081304
IRELCSATITM	V1I	A8T	0.060043215123379	0.0726716859797492
IRELCSAVITM	V1I	A8V	-0.803465043516559	-0.41130781550246
IRELCSCAITM	V1I	A7C	0.178956533729469	0.39593901613758
IRELCSFAITM	V1I	A7F	0.8832648068439	0.843815528965261
IRELCSIAITM	V1I	A7I	1.2444617721778	0.78477629955731
IRELCSLAITM	V1I	A7L	0.619742974810579	0.459207140010081
IRELCSNAITM	V1I	A7N	1.15725122575829	0.713890223142671
IRELCSRAITM	V1I	A7R	2.33843907067957	0.70742982844154
IRELCSSAITM	V1I	A7S	0.146065299622819	0.309820659334612
IRELCSWAITM	V1I	A7W	2.21560799631701	1.67639873055565
IRELCTAAITM	V1I	S6T	0.18583587682987	-0.138829979554229
IRELCVAAITM	V1I	S6V	0.45760549390635	-0.210459983729809
IRELCYAAITM	V1I	S6Y	0.274928220499959	0.16376116580094
IRELSSAAITM	V1I	C5S	1.03335560772925	0.764528268348091
IRELVSAAITM	V1I	C5V	0.530643835916269	0.20228867265332
IRHLCSAAITM	V1I	E3H	0.319734343955981	0.127968321252942
IRKLCSAAITM	V1I	E3K	0.49100531847987	0.00273375856184011
IRNLCSAAITM	V1I	E3N	0.582880445300319	0.12620203549198
IRQLCSAAITM	V1I	E3Q	-0.0453258939364503	0.0131059958117188
IRSLCSAAITM	V1I	E3S	0.39943490007852	-0.390225226249759
IWELCSAAITM	V1I	R2W	0.57838558040447	-0.17924879578821
KAELCSAAITM	V1K	R2A	1.11062741329285	0.81453792191307
KEELCSAAITM	V1K	R2E	1.00013000522408	0.65488837399381
KGELCSAAITM	V1K	R2G	1.50648374806669	0.93061142765527
KHELCSAAITM	V1K	R2H	-0.784241283572551	-0.96275618056268
KKELCSAAITM	V1K	R2K	0.51989954793323	0.299427474440811
KLELCSAAITM	V1K	R2L	-1.16848465702674	-0.42189792150527
KNELCSAAITM	V1K	R2N	-0.607111260298971	-0.442236519292719
KPELCSAAITM	V1K	R2P	-1.38869958107817	-0.663515999406109
KQELCSAAITM	V1K	R2Q	0.13865722200932	0.00654429383330069
KRELASAAITM	V1K	C5A	-1.64461343446746	-1.67856072566502
KRELCGAAITM	V1K	S6G	-1.4994968173737	-0.199420110280769
KRELCKAAITM	V1K	S6K	-0.0804958899127497	-0.18249315151693
KRELCLAAITM	V1K	S6L	-2.05463196490521	-2.05689997141044
KRELCRAAITM	V1K	S6R	-0.570430676700841	-0.43231926163045
KRELCSAAIAM	V1K	T10A	-1.42719701698312	-0.989669139659769
KRELCSAAICM	V1K	T10C	-1.66357368307501	-2.1639153010634
KRELCSAAIDM	V1K	T10D	-2.24894473802225	-2.09349770451906
KRELCSAAIEM	V1K	T10E	0.6007396206873	0.2500194136504
KRELCSAAIGM	V1K	T10G	-1.29307536889485	-0.57894017672306
KRELCSAAIHM	V1K	T10H	-1.86663950031129	-1.81183792978311
KRELCSAAIKM	V1K	T10K	-2.07909963300692	-2.28694477482605
KRELCSAAILM	V1K	T10L	-2.30946651739732	-2.3801990282046
KRELCSAAIMM	V1K	T10M	-2.25182601695533	-2.34736568080705
KRELCSAAINM	V1K	T10N	-2.07539579179112	-2.22255539319756
KRELCSAAIRM	V1K	T10R	-2.066829123793	-2.13993524314637
KRELCSAAISM	V1K	T10S	-0.526857070762741	-0.15271413143663
KRELCSAAITA	V1K	M11A	-2.02307761996616	-1.24856315866182
KRELCSAAITE	V1K	M11E	0.0266798307752998	-0.139356883740921
KRELCSAAITG	V1K	M11G	-2.02401305427158	-1.85295554495132
KRELCSAAITI	V1K	M11I	-2.29058220255931	-1.83372250312558
KRELCSAAITK	V1K	M11K	-2.03895627597683	-1.76603609455632
KRELCSAAITL	V1K	M11L	-1.85081648621272	-1.33346505044314
KRELCSAAITN	V1K	M11N	-1.90871928741077	-1.12266954829541
KRELCSAAITQ	V1K	M11Q	-0.757320841918451	-0.0214381821152392
KRELCSAAITR	V1K	M11R	-1.60690679257983	-1.12174181592138
KRELCSAAITS	V1K	M11S	-1.89431773932303	-1.50961103282273
KRELCSAAITT	V1K	M11T	-1.7033069125672	-1.29217634747085
KRELCSAAITV	V1K	M11V	-1.08305706420488	-0.921073417347449
KRELCSAAITW	V1K	M11W	-0.956930989133771	0.22803457881077
KRELCSAAITY	V1K	M11Y	-0.0703877064598393	0.22113481803696
KRELCSAAIVM	V1K	T10V	-2.11488176417903	-2.03203889841251
KRELCSAALTM	V1K	I9L	-0.702513705409991	-0.25648207773073
KRELCSAAMTM	V1K	I9M	-2.16322096120227	-1.62648146389446
KRELCSAATTM	V1K	I9T	-1.78846834892677	-1.75100031721937
KRELCSAAVTM	V1K	I9V	-1.5383203922253	-0.85457055287744
KRELCSACITM	V1K	A8C	-2.33598290894952	-2.26939703523643
KRELCSAGITM	V1K	A8G	-1.1269892461283	-0.82160957620869
KRELCSAMITM	V1K	A8M	-1.90532100708706	-1.68781441669393
KRELCSASITM	V1K	A8S	-2.42266906042017	-2.02757726073964
KRELCSATITM	V1K	A8T	-2.37064506545665	-2.09989665599965
KRELCSAVITM	V1K	A8V	-1.6814333773191	-1.19986237427744
KRELCSCAITM	V1K	A7C	-2.32621472291054	-2.00024184802761
KRELCSGAITM	V1K	A7G	-1.81797736969927	-1.70948417189556
KRELCSSAITM	V1K	A7S	-2.39068824237614	-2.38997938983114
KRELCSTAITM	V1K	A7T	-1.71689250021943	-1.15976709239844
KRELCVAAITM	V1K	S6V	-2.17588643234799	-1.98645369033553
KRELLSAAITM	V1K	C5L	-0.719833347716721	-0.75514456453134
KREMCSAAITM	V1K	L4M	-2.37048033306798	-2.23695981969166
KRHLCSAAITM	V1K	E3H	-2.44826225343388	-2.30523982379295
KRNLCSAAITM	V1K	E3N	-2.28310355135468	-2.37140993186085
KRSLCSAAITM	V1K	E3S	-2.37491777299449	-2.24248279991109
KSELCSAAITM	V1K	R2S	0.68501780102309	0.25834240190319
LAELCSAAITM	V1L	R2A	-0.31563620843246	0.221972492086739
LCELCSAAITM	V1L	R2C	-0.37388318443216	-0.286101429738311
LDELCSAAITM	V1L	R2D	-2.04815499219314	-2.99402514973494
LEELCSAAITM	V1L	R2E	-0.694747900863089	-0.0120737519617009
LFELCSAAITM	V1L	R2F	0.000992345005830231	-0.15593395235136
LGELCSAAITM	V1L	R2G	0.0192800366530115	0.133065091021299
LIELCSAAITM	V1L	R2I	0.10078226494721	-0.242769952524242
LKELCSAAITM	V1L	R2K	0.121767643155051	0.13426462797662
LLELCSAAITM	V1L	R2L	-0.14198521357625	-0.016845529089391
LMELCSAAITM	V1L	R2M	0.0497151426178508	-0.452230007547261
LNELCSAAITM	V1L	R2N	-0.345350568839759	0.32348809700431
LPELCSAAITM	V1L	R2P	0.4330763339741	0.0210156546474192
LQELCSAAITM	V1L	R2Q	-0.41137157546083	0.10380293544681
LRALCSAAITM	V1L	E3A	-1.1305967875233	-0.83872066325316
LREACSAAITM	V1L	L4A	-1.41866334677035	-1.8744089506378
LREFCSAAITM	V1L	L4F	-1.15789394338517	-1.73085507845743
LREGCSAAITM	V1L	L4G	-1.04157613689315	-0.645567259235711
LRELASAAITM	V1L	C5A	-0.89001551768612	-1.25867497623176
LRELCAAAITM	V1L	S6A	-0.117327050475931	-0.0944335576113406
LRELCCAAITM	V1L	S6C	-0.1803286105732	-0.0313429739918307
LRELCDAAITM	V1L	S6D	-0.19689424747212	-1.25811615916495
LRELCEAAITM	V1L	S6E	-0.379987282385279	0.145330921381259
LRELCFAAITM	V1L	S6F	-0.0597652904206907	-0.0494123754630404
LRELCGAAITM	V1L	S6G	0.0756981678715896	-0.00112303517516033
LRELCHAAITM	V1L	S6H	0.17562685439888	0.135074160113479
LRELCIAAITM	V1L	S6I	-0.15183980401715	-0.162919896190051
LRELCKAAITM	V1L	S6K	-0.0615420865242591	0.0785993182041693
LRELCLAAITM	V1L	S6L	-0.0992446455166789	-0.197540312339681
LRELCMAAITM	V1L	S6M	-0.26057288830757	-0.127646744193111
LRELCNAAITM	V1L	S6N	0.0971702489995714	-0.0340762680888993
LRELCPAAITM	V1L	S6P	-0.554225227803819	-0.152248462023631
LRELCQAAITM	V1L	S6Q	-0.28656147744576	-0.190338708386012
LRELCRAAITM	V1L	S6R	0.0518457889369301	-0.018588337004962
LRELCSAAATM	V1L	I9A	-1.75760488143878	-1.12111298507129
LRELCSAACTM	V1L	I9C	-0.636388525064921	-1.17831210499762
LRELCSAAFTM	V1L	I9F	-1.45021006911879	-1.23353481664163
LRELCSAAIAM	V1L	T10A	-0.0978986965095903	-0.0701919465941909
LRELCSAAICM	V1L	T10C	-0.3805528439513	0.0279396421338483
LRELCSAAIDM	V1L	T10D	-0.173559830471699	-0.983390380525981
LRELCSAAIEM	V1L	T10E	0.0611517271465694	-0.121717139288901
LRELCSAAIFM	V1L	T10F	-2.30096510105529	-1.17118490665623
LRELCSAAIGM	V1L	T10G	-0.0382728064700206	-0.143364458475572
LRELCSAAIHM	V1L	T10H	-1.23702075893701	-1.75701747244005
LRELCSAAIIM	V1L	T10I	0.19774269691219	0.0372849434786495
LRELCSAAIKM	V1L	T10K	-0.235912698872569	-0.66133128978338
LRELCSAAILM	V1L	T10L	-0.4163410544645	-0.623780010440861
LRELCSAAIMM	V1L	T10M	-0.00706374797031017	0.1576060981876
LRELCSAAINM	V1L	T10N	-1.57387859528931	-0.785419474817381
LRELCSAAIPM	V1L	T10P	-2.06653939318626	-1.02440025101726
LRELCSAAIRM	V1L	T10R	-0.79302177838944	-0.349852622257881
LRELCSAAISM	V1L	T10S	0.14526123053297	-0.275209717371879
LRELCSAAITA	V1L	M11A	-0.27536345889965	-0.21835373854407
LRELCSAAITC	V1L	M11C	0.447672957928519	-0.283372423613311
LRELCSAAITF	V1L	M11F	-0.120253626104901	0.16764798268005
LRELCSAAITG	V1L	M11G	-0.266450676034739	-1.02608975936089
LRELCSAAITH	V1L	M11H	0.4647362286347	0.56579942784925
LRELCSAAITI	V1L	M11I	-0.124111834563589	-0.212443606905261
LRELCSAAITK	V1L	M11K	0.209725932889731	0.252827188412439
LRELCSAAITL	V1L	M11L	0.0231240701660607	-0.0297018680821921
LRELCSAAITR	V1L	M11R	-0.129894667293609	-0.0308149662418096
LRELCSAAITS	V1L	M11S	0.0531483886992294	-0.080236849075261
LRELCSAAITT	V1L	M11T	0.12889635559149	-0.124886882230181
LRELCSAAITV	V1L	M11V	-0.18946281683521	-0.04429717047711
LRELCSAAITW	V1L	M11W	-0.0741637995900604	0.107930750114319
LRELCSAAITY	V1L	M11Y	0.377242493981301	0.0498520006932601
LRELCSAAIVM	V1L	T10V	0.109124674508211	0.109444278776069
LRELCSAAIWM	V1L	T10W	-1.13649316140357	-1.71484440569363
LRELCSAAIYM	V1L	T10Y	-1.42226942925268	-1.86536763608546
LRELCSAALTM	V1L	I9L	-0.183518645364741	0.134723788610909
LRELCSAAMTM	V1L	I9M	-0.281079932903831	0.147638627315089
LRELCSAASTM	V1L	I9S	-1.94087681079157	-1.15447135512416
LRELCSAAVTM	V1L	I9V	-0.036037448654481	0.0421778863863391
LRELCSACITM	V1L	A8C	-0.427055028313779	-0.551561592694741
LRELCSAGITM	V1L	A8G	-0.792435088039449	-1.10798343129618
LRELCSAIITM	V1L	A8I	-2.57656280800403	-1.50440090217333
LRELCSALITM	V1L	A8L	-1.96748112233921	-1.18260702257188
LRELCSAMITM	V1L	A8M	-2.19845658059585	-2.29844876265663
LRELCSANITM	V1L	A8N	-0.89439871101498	-0.699885388960351
LRELCSAQITM	V1L	A8Q	-3.46082581859021	-2.22701819113352
LRELCSASITM	V1L	A8S	-0.12117524343636	-0.2590720890972
LRELCSATITM	V1L	A8T	-0.0665364618618689	-0.168539776319081
LRELCSAVITM	V1L	A8V	-0.815303221921809	-1.02668025939138
LRELCSCAITM	V1L	A7C	-0.96785951161888	-0.456258991484271
LRELCSDAITM	V1L	A7D	-3.29830624372547	-2.05745256646717
LRELCSEAITM	V1L	A7E	-0.930419598634179	-1.25626681538373
LRELCSFAITM	V1L	A7F	-0.99626633074407	-0.825707248113081
LRELCSGAITM	V1L	A7G	-0.28717794525106	-1.06873736740338
LRELCSHAITM	V1L	A7H	-1.64334151739358	-0.983986268240621
LRELCSIAITM	V1L	A7I	-0.88350731365163	-1.34773028613793
LRELCSKAITM	V1L	A7K	-2.07333906802164	-1.53815194335183
LRELCSLAITM	V1L	A7L	-1.6429297700589	-1.44080958816902
LRELCSMAITM	V1L	A7M	-1.27577624955472	-1.21600578869725
LRELCSNAITM	V1L	A7N	-1.02508458347875	-0.987782697634141
LRELCSRAITM	V1L	A7R	-1.37864506830884	-1.43294708676285
LRELCSSAITM	V1L	A7S	-0.412988415279631	-0.51214273997523
LRELCSTAITM	V1L	A7T	-1.94796555504943	-1.28912296228742
LRELCSVAITM	V1L	A7V	-0.86585257544161	-1.42710696598787
LRELCSWAITM	V1L	A7W	-0.67981277233695	0.172520878835029
LRELCSYAITM	V1L	A7Y	-1.3025626220118	-1.17815155725861
LRELCTAAITM	V1L	S6T	0.0792713404171792	0.0109258303743704
LRELCVAAITM	V1L	S6V	-0.192342918359051	-0.167328572910421
LRELCWAAITM	V1L	S6W	0.0824080601479285	-0.0658853581462111
LRELCYAAITM	V1L	S6Y	-0.53005070189488	0.155397159086549
LRELESAAITM	V1L	C5E	-0.215088976787739	-0.554455520099351
LRELFSAAITM	V1L	C5F	-0.817886902842	-0.75620836527416
LRELGSAAITM	V1L	C5G	-1.96446573232834	-1.80958424403231
LRELISAAITM	V1L	C5I	-1.22928760630163	-1.57027455602394
LRELLSAAITM	V1L	C5L	-1.04440798175802	-0.980922949357041
LRELMSAAITM	V1L	C5M	-0.50440628710191	0.158267650242439
LRELSSAAITM	V1L	C5S	-1.04100201238857	-1.88886762928757
LRELTSAAITM	V1L	C5T	-1.11963366546384	-1.12872496664068
LRELVSAAITM	V1L	C5V	-1.70418228332	-1.58668977027511
LREMCSAAITM	V1L	L4M	-0.092340264425351	-0.685756093057122
LRESCSAAITM	V1L	L4S	-0.65434796889019	-0.16142418088269
LREVCSAAITM	V1L	L4V	-0.8486948914332	-0.824209459167651
LRGLCSAAITM	V1L	E3G	-0.33392091641756	-0.274163999115331
LRHLCSAAITM	V1L	E3H	-0.52616215473715	-0.377173459315171
LRKLCSAAITM	V1L	E3K	-1.61066669169821	-2.04301962702969
LRNLCSAAITM	V1L	E3N	-0.66915075771113	-1.01536363044087
LRPLCSAAITM	V1L	E3P	0.0321507972414894	0.0206163285301892
LRQLCSAAITM	V1L	E3Q	-1.11123109291676	-0.185923582061712
LRRLCSAAITM	V1L	E3R	-2.09780921599073	-2.07654056655212
LRSLCSAAITM	V1L	E3S	-0.542023214413761	-0.669444298016491
LRTLCSAAITM	V1L	E3T	0.23301667158968	-0.107873750692851
LRYLCSAAITM	V1L	E3Y	-0.76104369307279	-1.08830230829141
LSELCSAAITM	V1L	R2S	0.145611617170221	-0.12217764735432
LTELCSAAITM	V1L	R2T	-0.268816218861591	-0.107254901231771
LVELCSAAITM	V1L	R2V	-0.20373119909735	-0.171775283258881
LWELCSAAITM	V1L	R2W	0.16718141775598	-0.196007148346091
LYELCSAAITM	V1L	R2Y	0.0633584349700094	-0.022380671842912
MAELCSAAITM	V1M	R2A	-0.298853113742641	-0.201816639688221
MGELCSAAITM	V1M	R2G	-0.0717995876935102	-0.276533253619601
MLELCSAAITM	V1M	R2L	-0.224190783306799	0.135919326644759
MREGCSAAITM	V1M	L4G	-1.8661206765604	-1.05888020349311
MRELCAAAITM	V1M	S6A	-0.0630643575217196	0.30545597210353
MRELCEAAITM	V1M	S6E	-0.22877787907305	0.27438222472736
MRELCGAAITM	V1M	S6G	0.0888393282573698	-0.226851267203831
MRELCLAAITM	V1M	S6L	-0.12180563867396	-0.0168306219085217
MRELCMAAITM	V1M	S6M	-0.226058028808691	0.109963823069899
MRELCNAAITM	V1M	S6N	0.293013555487681	-1.35330698741319
MRELCPAAITM	V1M	S6P	-2.50408293077002	-1.01599578255623
MRELCQAAITM	V1M	S6Q	0.16374457639577	0.112118515267509
MRELCRAAITM	V1M	S6R	-0.0410721697335799	0.0338781120669491
MRELCSAACTM	V1M	I9C	-0.865219447937511	-0.934010602074001
MRELCSAAIAM	V1M	T10A	-0.239404027660319	-0.0727880358902411
MRELCSAAICM	V1M	T10C	-0.48812916477204	-0.473079167055111
MRELCSAAIDM	V1M	T10D	-1.09451100237208	-1.47762607467614
MRELCSAAIEM	V1M	T10E	-0.246148334008881	-0.178798095548681
MRELCSAAIFM	V1M	T10F	-2.8224549497603	-2.08772004225478
MRELCSAAIGM	V1M	T10G	0.131510992189209	0.225341841783228
MRELCSAAIIM	V1M	T10I	-0.257892256735889	-0.101582485524711
MRELCSAAIKM	V1M	T10K	-0.0865297040545601	-0.31989899942193
MRELCSAAILM	V1M	T10L	-0.91812065321783	-0.903644838382381
MRELCSAAIMM	V1M	T10M	0.042302555221271	-0.264527046716381
MRELCSAAINM	V1M	T10N	-0.45673286654685	-0.453339507661211
MRELCSAAIPM	V1M	T10P	-2.85817845196126	-1.47063547641628
MRELCSAAIQM	V1M	T10Q	-0.217728418812449	-0.0206575222926819
MRELCSAAIRM	V1M	T10R	-0.15518645600702	-0.229221886045921
MRELCSAAISM	V1M	T10S	-0.0233150675191602	0.111871802245979
MRELCSAAITE	V1M	M11E	0.029005386759831	-0.129344833083222
MRELCSAAITF	V1M	M11F	-0.357099915033031	-0.408898350277981
MRELCSAAITG	V1M	M11G	-0.930321343284469	-1.20809580698507
MRELCSAAITK	V1M	M11K	0.0210764923297688	0.176364037933649
MRELCSAAITL	V1M	M11L	-0.36871956025055	-0.0941982277657321
MRELCSAAITR	V1M	M11R	0.012398903709121	0.151915333621989
MRELCSAAITW	V1M	M11W	-0.0386519952661999	0.0328154897741584
MRELCSAAIVM	V1M	T10V	0.0961906692383199	-0.169039542781701
MRELCSAAIWM	V1M	T10W	-1.05059875583296	-0.685849255892081
MRELCSAAIYM	V1M	T10Y	-4.06217403128073	-3.42942498339051
MRELCSAALTM	V1M	I9L	-0.20049710955186	-0.354328675641721
MRELCSAASTM	V1M	I9S	-2.65543760971317	-1.0248808531079
MRELCSAAVTM	V1M	I9V	-0.0259968767624308	-0.468113702524971
MRELCSAGITM	V1M	A8G	-1.84511825718572	-1.50867269507046
MRELCSAIITM	V1M	A8I	-3.23488542959537	-2.54073650122838
MRELCSALITM	V1M	A8L	-1.90546406039128	-0.98675904815248
MRELCSANITM	V1M	A8N	-1.38148451425271	-0.789316817025901
MRELCSASITM	V1M	A8S	-0.772457272774139	-0.857848373696621
MRELCSAVITM	V1M	A8V	-0.692894030122539	-1.30767870424845
MRELCSCAITM	V1M	A7C	-2.3084508462683	-1.49425119177052
MRELCSFAITM	V1M	A7F	-1.58273352126379	-0.985787117840601
MRELCSGAITM	V1M	A7G	-1.23835858381126	-1.8282111858482
MRELCSLAITM	V1M	A7L	-2.48164891428443	-1.57247730039847
MRELCSNAITM	V1M	A7N	-2.29467488126128	-1.61342816398418
MRELCSSAITM	V1M	A7S	-0.754420069466871	-0.52545019109256
MRELCSVAITM	V1M	A7V	-2.19148583399426	-1.56102634596968
MRELCSWAITM	V1M	A7W	-1.16273074409904	-0.0263486991415407
MRELCSYAITM	V1M	A7Y	-2.57785170472112	-1.62261972711586
MRELCTAAITM	V1M	S6T	-0.1776822270206	0.380525286717949
MRELCVAAITM	V1M	S6V	-0.23552201832633	0.0177219214633695
MRELCWAAITM	V1M	S6W	-0.0464452638320108	0.158169202189189
MRELCYAAITM	V1M	S6Y	-0.156791752046811	-0.234122116868891
MRELLSAAITM	V1M	C5L	-0.88105034245908	-0.656395160108541
MRELTSAAITM	V1M	C5T	-1.62640057689261	-1.93081706732597
MREVCSAAITM	V1M	L4V	-1.10423237004017	-1.11471233907603
MRNLCSAAITM	V1M	E3N	-0.368051293317651	-1.46126903642685
MRRLCSAAITM	V1M	E3R	-2.22015459020031	-2.03981305199018
MWELCSAAITM	V1M	R2W	-0.2745635387445	-0.12394927985687
NEELCSAAITM	V1N	R2E	0.63894955728204	0.76682564999521
NHELCSAAITM	V1N	R2H	-0.404542209275631	0.00439270453474894
NKELCSAAITM	V1N	R2K	0.18749668343329	-0.56128752815445
NLELCSAAITM	V1N	R2L	-0.37167216650072	-1.12565514627743
NMELCSAAITM	V1N	R2M	-0.36481429235555	0.202426598307889
NNELCSAAITM	V1N	R2N	-0.75427768382944	-1.18908712601337
NRELASAAITM	V1N	C5A	-3.44768529064974	-3.13254879182686
NRELCCAAITM	V1N	S6C	-1.23182175372704	-1.28692870659874
NRELCEAAITM	V1N	S6E	1.30777821018217	1.55820400921649
NRELCFAAITM	V1N	S6F	-3.26691399149133	-2.85831126277135
NRELCGAAITM	V1N	S6G	-0.3734162460343	-1.26309611736056
NRELCHAAITM	V1N	S6H	0.601083535583379	0.437751712157009
NRELCLAAITM	V1N	S6L	-1.63538866420532	-1.33846132786319
NRELCNAAITM	V1N	S6N	-0.0957240081606701	-0.29899097946391
NRELCQAAITM	V1N	S6Q	0.163169447476669	0.268015789942559
NRELCRAAITM	V1N	S6R	-0.244216719424591	-0.395330618668911
NRELCSAAIAM	V1N	T10A	-0.922307122744	-0.70889543542316
NRELCSAAIEM	V1N	T10E	-1.56795995603648	-1.8363646667482
NRELCSAAIGM	V1N	T10G	-0.35286562184738	-0.443796268687801
NRELCSAAIIM	V1N	T10I	-2.74537179022756	-2.69776429522034
NRELCSAAILM	V1N	T10L	-3.52479351330865	-2.94616961648663
NRELCSAAIMM	V1N	T10M	-1.85685511699364	-2.01111911088309
NRELCSAAIQM	V1N	T10Q	-0.12910119298314	-0.993043450580121
NRELCSAAIRM	V1N	T10R	-2.46896687732628	-1.45512183416687
NRELCSAAISM	V1N	T10S	0.0501711986013484	-0.19404109710594
NRELCSAAITG	V1N	M11G	-3.31721945900369	-2.2635418420502
NRELCSAAITK	V1N	M11K	-1.30099192141341	-0.836165437089741
NRELCSAAITL	V1N	M11L	-0.793710878998451	-0.823036742509641
NRELCSAAITR	V1N	M11R	-0.53632240791326	-0.8314343426876
NRELCSAAITW	V1N	M11W	-0.1243690194456	-0.0340929844718509
NRELCSAAIVM	V1N	T10V	-1.88320578945707	-1.72781612893447
NRELCSACITM	V1N	A8C	-3.11719659491483	-2.32932602601441
NRELCSAGITM	V1N	A8G	-3.60418052389302	-1.83146119569587
NRELCSASITM	V1N	A8S	-1.4709377458491	-1.51386623168284
NRELCSATITM	V1N	A8T	-1.99328118684358	-1.80713205600383
NRELCSAVITM	V1N	A8V	-3.48182459506508	-2.20961028359268
NRELCSCAITM	V1N	A7C	-3.51407283731664	-2.26854157901886
NRELCSSAITM	V1N	A7S	-1.76956661949701	-1.78709181728216
NRELCTAAITM	V1N	S6T	-0.968613949687641	-1.31894854674113
NRELCYAAITM	V1N	S6Y	-2.41549251287881	-2.24381927591318
NRKLCSAAITM	V1N	E3K	-3.45987812158473	-2.17936785284295
NRMLCSAAITM	V1N	E3M	-1.32052333700499	-1.12794369292463
NRNLCSAAITM	V1N	E3N	-3.55740850852199	-2.28874748992707
NRQLCSAAITM	V1N	E3Q	-1.35852355536556	-1.63289776541195
NRSLCSAAITM	V1N	E3S	-2.78243142816574	-1.79751203302181
NRTLCSAAITM	V1N	E3T	-0.99783856149319	0.111601841084069
NSELCSAAITM	V1N	R2S	0.52520204573514	0.231812383411289
NTELCSAAITM	V1N	R2T	0.055413173416599	-0.64490772390235
PAELCSAAITM	V1P	R2A	1.10713474170709	1.28298247192483
PFELCSAAITM	V1P	R2F	-0.0344652015704998	0.602332295575001
PGELCSAAITM	V1P	R2G	1.16568176387107	0.971088300139839
PHELCSAAITM	V1P	R2H	-0.235723310031041	-0.0896138421422403
PIELCSAAITM	V1P	R2I	-0.495243668701181	-0.72413417413386
PLELCSAAITM	V1P	R2L	-0.17715051714789	-0.25304288477617
PPELCSAAITM	V1P	R2P	-0.254165193581991	0.65956198105464
PRALCSAAITM	V1P	E3A	-1.8170452236247	-1.16781842583024
PRDLCSAAITM	V1P	E3D	-0.9042280703361	-0.61701944772821
PRELCAAAITM	V1P	S6A	0.15609401492363	0.112706041941721
PRELCCAAITM	V1P	S6C	-0.493999362729111	-1.4500775316042
PRELCEAAITM	V1P	S6E	0.72283943433192	1.71321180967231
PRELCFAAITM	V1P	S6F	-1.69554182558639	-1.04175091643023
PRELCGAAITM	V1P	S6G	-0.44584542140091	-0.20725291863878
PRELCHAAITM	V1P	S6H	1.20665153714136	1.08975895935367
PRELCIAAITM	V1P	S6I	-2.36758796931226	-1.07804494606045
PRELCKAAITM	V1P	S6K	-0.0214748180461699	0.0757592481322193
PRELCLAAITM	V1P	S6L	-1.53192545621581	-1.19102078024873
PRELCQAAITM	V1P	S6Q	0.484279584236739	0.487708889422439
PRELCRAAITM	V1P	S6R	-0.384026602054391	-0.0177278786706001
PRELCSAAIAM	V1P	T10A	-0.77454022642397	-0.836920690567499
PRELCSAAICM	V1P	T10C	-2.68761024801393	-2.29167221366816
PRELCSAAIDM	V1P	T10D	-4.14601541776642	-2.4041960198812
PRELCSAAIEM	V1P	T10E	0.0785150165941895	0.00131061414847977
PRELCSAAIGM	V1P	T10G	-0.5361807825582	0.0207999624206492
PRELCSAAIHM	V1P	T10H	-4.06586014539129	-2.97809499038633
PRELCSAAIIM	V1P	T10I	-2.08404719036379	-1.85016463335552
PRELCSAAIKM	V1P	T10K	-3.01265984870569	-1.6421554750795
PRELCSAAILM	V1P	T10L	-3.6179742818225	-2.49192759374373
PRELCSAAIMM	V1P	T10M	-2.42694391580226	-2.2687475125504
PRELCSAAIQM	V1P	T10Q	-1.1003217258333	-0.451355354295531
PRELCSAAIRM	V1P	T10R	-3.10182744498061	-1.71416094634073
PRELCSAAISM	V1P	T10S	-0.505968986439621	-0.11465626638635
PRELCSAAITA	V1P	M11A	-0.936906298311021	-0.753768197694439
PRELCSAAITN	V1P	M11N	-0.974658172095191	-1.16461782235741
PRELCSAAITT	V1P	M11T	-0.8512610304156	-0.622155809622421
PRELCSAAITV	V1P	M11V	-1.37438100164949	0.00634257400639004
PRELCSAAITW	V1P	M11W	-0.344104524093961	0.37371759200079
PRELCSAAIVM	V1P	T10V	-1.88095963176133	-1.43692275035829
PRELCSAALTM	V1P	I9L	-0.73065263212824	-0.54539539971932
PRELCSACITM	V1P	A8C	-3.25557636024814	-2.15140918348451
PRELCSAGITM	V1P	A8G	-3.38381577667769	-1.96561156445733
PRELCSAMITM	V1P	A8M	-3.39108677499567	-1.67143962767742
PRELCSASITM	V1P	A8S	-1.32998614928975	-1.14235423513378
PRELCSATITM	V1P	A8T	-1.5882543891443	-1.03211368634445
PRELCSAVITM	V1P	A8V	-3.60473101870276	-2.06792369175322
PRELCSCAITM	V1P	A7C	-3.33683279875448	-1.91500372962882
PRELCSGAITM	V1P	A7G	-3.34420503651648	-1.64907984816034
PRELCSSAITM	V1P	A7S	-1.62338962682687	-1.42197864167838
PRELCSVAITM	V1P	A7V	-3.8432131709449	-2.42849177696379
PRELCTAAITM	V1P	S6T	-0.867914677148041	-0.87929224593729
PRELCVAAITM	V1P	S6V	-1.91364729733231	-1.03230391525218
PRELCWAAITM	V1P	S6W	-0.744160086809171	-0.391047259198951
PRELCYAAITM	V1P	S6Y	-1.26940254256733	-0.72940937080443
PRGLCSAAITM	V1P	E3G	-1.73589846744946	-1.2267267874159
PRHLCSAAITM	V1P	E3H	-3.2071336121605	-2.40676414050458
PRKLCSAAITM	V1P	E3K	-2.63392746679624	-1.37499841367357
PRNLCSAAITM	V1P	E3N	-2.72527243197733	-1.86715753549409
PRQLCSAAITM	V1P	E3Q	-0.919698341758681	-0.72251427079008
PRRLCSAAITM	V1P	E3R	-3.13004141709937	-1.25696990549189
PRSLCSAAITM	V1P	E3S	-1.46011307532956	-0.87168025208708
PRTLCSAAITM	V1P	E3T	1.21364109600785	1.84728608373765
PSELCSAAITM	V1P	R2S	0.51960139587874	0.499112166121829
PTELCSAAITM	V1P	R2T	-0.753701499912951	-0.73709043905132
QAELCSAAITM	V1Q	R2A	0.864867226095659	0.84351597607634
QEELCSAAITM	V1Q	R2E	1.02651133418294	0.712670979483391
QGELCSAAITM	V1Q	R2G	1.73891895350146	0.891968367747889
QNELCSAAITM	V1Q	R2N	0.0673519465034298	-1.10063146938687
QPELCSAAITM	V1Q	R2P	-2.3977696222322	-0.73396250203302
QRALCSAAITM	V1Q	E3A	-2.66050413733724	-1.90594230898426
QRELCAAAITM	V1Q	S6A	-0.0122657464271105	-0.0407735195188392
QRELCDAAITM	V1Q	S6D	1.47101237094614	0.77719856895973
QRELCGAAITM	V1Q	S6G	-0.32642190586775	-1.15004438756381
QRELCHAAITM	V1Q	S6H	0.899994332517849	0.54503892974851
QRELCLAAITM	V1Q	S6L	-1.39859464220189	-1.68068782784692
QRELCMAAITM	V1Q	S6M	-0.83667612098392	-1.06896650007857
QRELCQAAITM	V1Q	S6Q	0.909122593306679	0.54237717993883
QRELCRAAITM	V1Q	S6R	0.125386420561459	-0.2474108020161
QRELCSAAIAM	V1Q	T10A	-1.5769827676928	-1.36147989471019
QRELCSAAICM	V1Q	T10C	-2.50698319724762	-2.08201094095977
QRELCSAAIGM	V1Q	T10G	0.266787220183999	-0.38158106256171
QRELCSAAIKM	V1Q	T10K	-2.50582983959298	-1.78557638383985
QRELCSAAILM	V1Q	T10L	-3.43021971507478	-2.94877752258919
QRELCSAAIMM	V1Q	T10M	-1.66860067227045	-1.32465816773121
QRELCSAAIRM	V1Q	T10R	-2.61198961398887	-1.50049738113384
QRELCSAAISM	V1Q	T10S	0.334095704803229	-0.37195930844616
QRELCSAAITA	V1Q	M11A	-0.553938074944661	-0.26660246154835
QRELCSAAITE	V1Q	M11E	0.84957379912371	0.4960406218097
QRELCSAAITG	V1Q	M11G	-3.18820454341519	-2.3452474012918
QRELCSAAITK	V1Q	M11K	-0.965785397554321	-0.74058378720516
QRELCSAAITQ	V1Q	M11Q	0.107802239865789	0.449490135948301
QRELCSAAITR	V1Q	M11R	-0.0338267147960094	-0.464687708458319
QRELCSAAITT	V1Q	M11T	-0.584491363776101	-0.416607310388111
QRELCSAAIVM	V1Q	T10V	-2.08875834998418	-1.53995361699097
QRELCSAGITM	V1Q	A8G	-3.56605958808657	-2.50761824311636
QRELCSASITM	V1Q	A8S	-2.3960730865942	-1.94845583790437
QRELCSATITM	V1Q	A8T	-1.64921954921054	-1.23805436163646
QRELCSAVITM	V1Q	A8V	-3.37913479189892	-2.42012130799644
QRELCSCAITM	V1Q	A7C	-2.58013440776025	-2.5231854973076
QRELLSAAITM	V1Q	C5L	-0.77694328796238	-1.57797973007366
QRGLCSAAITM	V1Q	E3G	-2.57654302979599	-1.99039254343712
QRNLCSAAITM	V1Q	E3N	-3.06044568354613	-1.72845916933679
QWELCSAAITM	V1Q	R2W	0.226311425371719	-0.0962052667365798
RAELCSAAITM	V1R	R2A	-0.795518760194071	-1.36949290200776
RDELCSAAITM	V1R	R2D	-0.49141696583769	-0.52097382805237
REELCSAAITM	V1R	R2E	1.24912531297291	0.97568650895017
RGELCSAAITM	V1R	R2G	1.24675114292516	0.72651327662161
RHELCSAAITM	V1R	R2H	-0.790953600400381	-0.40902295073612
RKELCSAAITM	V1R	R2K	0.85035930539349	0.470346933654101
RLELCSAAITM	V1R	R2L	-0.74544581180584	-0.55934440106909
RNELCSAAITM	V1R	R2N	-1.04604834827563	-0.612743675047319
RPELCSAAITM	V1R	R2P	-1.31425995015296	-0.53819476985918
RQELCSAAITM	V1R	R2Q	0.86565529594936	-0.396344057929079
RRALCSAAITM	V1R	E3A	-2.26895866282114	-1.58086717289072
RREACSAAITM	V1R	L4A	-1.556912639951	-1.5004730511033
RRELASAAITM	V1R	C5A	-1.56818543193523	-1.52023120692334
RRELCAAAITM	V1R	S6A	0.1299412711497	0.131805605475101
RRELCEAAITM	V1R	S6E	1.91390847696624	1.15727876610854
RRELCFAAITM	V1R	S6F	-2.25859815843489	-2.1132314209298
RRELCGAAITM	V1R	S6G	-0.99095227071522	-0.41006293871907
RRELCHAAITM	V1R	S6H	0.770560392018869	0.6700754757831
RRELCKAAITM	V1R	S6K	-0.58988362232476	0.474517971802079
RRELCLAAITM	V1R	S6L	-2.07895549041519	-1.97430720757625
RRELCMAAITM	V1R	S6M	-2.03898123019141	-2.02295409210303
RRELCNAAITM	V1R	S6N	0.989823137259	0.517085454953561
RRELCQAAITM	V1R	S6Q	0.57520361296879	0.26032486667562
RRELCRAAITM	V1R	S6R	-0.603665713647981	-0.130744918183801
RRELCSAACTM	V1R	I9C	-2.15742957782872	-1.86099290455187
RRELCSAAIAM	V1R	T10A	-1.75458413900586	-0.957074224831649
RRELCSAAICM	V1R	T10C	-2.00202442460649	-2.035732288325
RRELCSAAIDM	V1R	T10D	-2.17764960125902	-1.94229348689211
RRELCSAAIEM	V1R	T10E	-0.805494524693911	-0.388333427120561
RRELCSAAIGM	V1R	T10G	-1.3655109977656	-0.7729006625304
RRELCSAAIHM	V1R	T10H	-1.79534436354807	-1.65609624903591
RRELCSAAIKM	V1R	T10K	-2.01103098991032	-2.13799457815544
RRELCSAAILM	V1R	T10L	-2.23740406499548	-2.22331632428245
RRELCSAAIMM	V1R	T10M	-2.1940291054467	-2.08926357627018
RRELCSAAIQM	V1R	T10Q	-1.27376947828412	-0.758932279604131
RRELCSAAIRM	V1R	T10R	-1.99037371141127	-1.98105396672518
RRELCSAAISM	V1R	T10S	-0.662371815819411	0.210114679423421
RRELCSAAITA	V1R	M11A	-1.43154135812365	-1.08301450165409
RRELCSAAITD	V1R	M11D	-2.06824108676938	-1.51185648326751
RRELCSAAITE	V1R	M11E	1.26913431104855	0.430315894446029
RRELCSAAITG	V1R	M11G	-1.95202403191135	-1.69706157350173
RRELCSAAITH	V1R	M11H	-0.317016727040191	0.326520048761011
RRELCSAAITI	V1R	M11I	-1.94513550454433	-1.34505953942271
RRELCSAAITK	V1R	M11K	-1.88092923227358	-1.62419747596487
RRELCSAAITL	V1R	M11L	-1.81644389541672	-1.29158287897124
RRELCSAAITN	V1R	M11N	-1.82695961266951	-0.80904964329471
RRELCSAAITQ	V1R	M11Q	-0.38096093850139	0.542195330276761
RRELCSAAITR	V1R	M11R	-1.33777824024261	-0.89783619356217
RRELCSAAITS	V1R	M11S	-1.94762292967002	-1.64618384456132
RRELCSAAITT	V1R	M11T	-1.68815438059217	-0.782552324420521
RRELCSAAITV	V1R	M11V	-1.13185701242134	-0.72909588316414
RRELCSAAITW	V1R	M11W	-1.1185874607565	-0.91642773474502
RRELCSAAIVM	V1R	T10V	-2.07920430092409	-2.00233909418408
RRELCSAALTM	V1R	I9L	-1.30620860104637	-0.527448212943369
RRELCSAAMTM	V1R	I9M	-2.14574634619164	-1.75502556242811
RRELCSAATTM	V1R	I9T	-1.72377903804911	-1.59540012717925
RRELCSAAVTM	V1R	I9V	-1.7113721708581	-1.03486739464585
RRELCSAGITM	V1R	A8G	-1.51277063154252	-0.830662947839291
RRELCSAMITM	V1R	A8M	-1.83402587032383	-1.53201798883595
RRELCSASITM	V1R	A8S	-2.354764835212	-1.90794075493011
RRELCSATITM	V1R	A8T	-2.3406154497778	-1.84357840389249
RRELCSAVITM	V1R	A8V	-2.30343882678709	-1.99380120876751
RRELCSCAITM	V1R	A7C	-2.25491958614731	-1.84450016728042
RRELCSGAITM	V1R	A7G	-1.7462952084607	-1.55225488872981
RRELCSSAITM	V1R	A7S	-2.31518345449376	-2.22325772745807
RRELCSTAITM	V1R	A7T	-1.64870843274606	-1.01894152082164
RRELCSVAITM	V1R	A7V	-1.82492510284096	-1.51229474244709
RRELCTAAITM	V1R	S6T	-2.03145488568493	-0.649983280591819
RRELCVAAITM	V1R	S6V	-2.33819406705932	-2.28648449836669
RRELLSAAITM	V1R	C5L	-0.648538210953481	-0.599402883784141
RRELMSAAITM	V1R	C5M	-1.95453315411276	-1.5638672970555
RREVCSAAITM	V1R	L4V	-0.580422580431961	-0.297978103858631
RRGLCSAAITM	V1R	E3G	-2.33753517461635	-1.94211036384368
RRKLCSAAITM	V1R	E3K	0.30779516157577	0.68279067099092
RRNLCSAAITM	V1R	E3N	-2.21180841459144	-2.21566825111364
RRQLCSAAITM	V1R	E3Q	-1.87311105812342	-0.297129830631231
RRRLCSAAITM	V1R	E3R	-0.795652426659361	-0.24150654197398
RSELCSAAITM	V1R	R2S	1.08119001541822	0.56227118642374
RTELCSAAITM	V1R	R2T	-0.887505210411121	-0.612246053184819
RVELCSAAITM	V1R	R2V	-1.99721956530352	-1.80767119410018
RWELCSAAITM	V1R	R2W	-0.338162785860501	-0.0896050149190897
RYELCSAAITM	V1R	R2Y	-0.710834393242661	0.1901461900516
SAELCSAAITM	V1S	R2A	0.763345350555359	0.78361494919216
SEELCSAAITM	V1S	R2E	-0.45230105607121	-0.84884239797959
SFELCSAAITM	V1S	R2F	-0.32901053377582	0.11269195420873
SGELCSAAITM	V1S	R2G	1.15740865548664	1.06397501643018
SHELCSAAITM	V1S	R2H	-1.20151087013345	-1.54000847921682
SKELCSAAITM	V1S	R2K	-0.12173100645647	0.54383488694773
SLELCSAAITM	V1S	R2L	-0.62985816063479	0.0806058970341494
SPELCSAAITM	V1S	R2P	-2.15127619315647	-0.28486433216504
SQELCSAAITM	V1S	R2Q	-0.0792594857645703	0.339997003432011
SRDLCSAAITM	V1S	E3D	-0.52629572883736	0.142628331728899
SRELCAAAITM	V1S	S6A	0.0375349712847095	0.0251659726634905
SRELCCAAITM	V1S	S6C	-0.916987870174901	-1.06818201310905
SRELCDAAITM	V1S	S6D	0.55073096969706	0.628525114515879
SRELCFAAITM	V1S	S6F	-2.68919298866341	-2.25154487263227
SRELCGAAITM	V1S	S6G	-0.4871720101378	0.0169373398319399
SRELCHAAITM	V1S	S6H	-1.32685527018286	-0.5855429074379
SRELCIAAITM	V1S	S6I	-3.37681064807367	-1.98486375439096
SRELCKAAITM	V1S	S6K	0.20189362590431	-0.222596489190211
SRELCLAAITM	V1S	S6L	-2.36213971191036	-1.52543413575581
SRELCMAAITM	V1S	S6M	-1.19223740640275	-0.71097324697961
SRELCNAAITM	V1S	S6N	0.47945266537716	0.535861346703
SRELCQAAITM	V1S	S6Q	0.128565405803529	0.309907136838179
SRELCRAAITM	V1S	S6R	-0.417829926942311	-0.138420983678481
SRELCSAAIAM	V1S	T10A	-1.40695826262953	-0.842230473057811
SRELCSAAICM	V1S	T10C	-2.15096059711665	-1.64061872733493
SRELCSAAIEM	V1S	T10E	-0.0970686983330005	-0.152079842918001
SRELCSAAIGM	V1S	T10G	-0.631419861253421	-0.313714647695921
SRELCSAAIIM	V1S	T10I	-2.89537079848543	-1.98040678204645
SRELCSAAIKM	V1S	T10K	-3.07183946365955	-2.09067945672818
SRELCSAAILM	V1S	T10L	-3.42619160694983	-2.75090574491011
SRELCSAAIMM	V1S	T10M	-2.07744229850448	-1.40901483473457
SRELCSAAINM	V1S	T10N	-2.77583300641129	-1.9631226025264
SRELCSAAIRM	V1S	T10R	-3.127845035705	-1.98337631058392
SRELCSAAISM	V1S	T10S	-0.331613700287321	-0.10800971852633
SRELCSAAITA	V1S	M11A	-1.79747991919483	-1.12255786647006
SRELCSAAITE	V1S	M11E	0.52762763151906	0.939880271805669
SRELCSAAITF	V1S	M11F	-0.459525911193431	-0.36069462994693
SRELCSAAITK	V1S	M11K	-1.48712482468092	-0.70676114020981
SRELCSAAITL	V1S	M11L	-0.919312216472441	-0.121083843963851
SRELCSAAITN	V1S	M11N	-0.936932393408171	-0.394489633360931
SRELCSAAITR	V1S	M11R	-1.40880133084268	-0.52533086503935
SRELCSAAITS	V1S	M11S	-1.17025159455018	-0.828358044813321
SRELCSAAITT	V1S	M11T	-1.03541625246857	-0.393199996340861
SRELCSAAITV	V1S	M11V	-1.27240813174878	-0.95254582505845
SRELCSAAITW	V1S	M11W	-0.762146906418531	0.0500989786245993
SRELCSAAITY	V1S	M11Y	-0.192116655662629	0.24641757945522
SRELCSAAIVM	V1S	T10V	-2.32414102623015	-1.28428069513548
SRELCSAALTM	V1S	I9L	-0.77208297518694	0.18121460311943
SRELCSAAMTM	V1S	I9M	-1.02500203780098	-0.357641327845151
SRELCSAAVTM	V1S	I9V	-1.09128481863726	-0.58910395836836
SRELCSACITM	V1S	A8C	-3.28495101700978	-2.7025550661491
SRELCSASITM	V1S	A8S	-2.19600306739201	-0.984844252136511
SRELCSATITM	V1S	A8T	-2.25255974069451	-1.00780866036074
SRELCSAVITM	V1S	A8V	-3.48917889082923	-2.28068630887735
SRELCSCAITM	V1S	A7C	-3.48229381414308	-2.11881496046794
SRELCSSAITM	V1S	A7S	-2.64062504575	-1.21583318116772
SRELCTAAITM	V1S	S6T	-1.13218682214054	-0.4655312553394
SRELCVAAITM	V1S	S6V	-2.8863597532484	-2.19186348119429
SRELCWAAITM	V1S	S6W	-2.4071413775558	-2.07784428658451
SRELCYAAITM	V1S	S6Y	-3.2566089754471	-2.85769720137426
SRELLSAAITM	V1S	C5L	-1.47819212519511	-1.06608170799744
SREVCSAAITM	V1S	L4V	-1.89195372225214	-1.0230277766557
SRNLCSAAITM	V1S	E3N	-3.30471079677072	-2.24493039324236
SRQLCSAAITM	V1S	E3Q	-2.28359249010398	-3.10333079271331
SRSLCSAAITM	V1S	E3S	-2.4113039746568	-1.2793487206425
SSELCSAAITM	V1S	R2S	-0.0120108520757292	0.58634135314677
STELCSAAITM	V1S	R2T	-2.31035614238042	-1.58934000701127
SVELCSAAITM	V1S	R2V	-2.13916548904373	-0.769498116812231
SYELCSAAITM	V1S	R2Y	-0.13637331508474	-0.00345823896267117
TAELCSAAITM	V1T	R2A	0.740229777874339	0.694960550321809
TGELCSAAITM	V1T	R2G	0.48427096756888	0.683829004187208
THELCSAAITM	V1T	R2H	-0.400099838058741	0.35095673034963
TLELCSAAITM	V1T	R2L	-1.84401451693161	-2.06446160650395
TPELCSAAITM	V1T	R2P	-2.37125782590174	-1.92262610498004
TRALCSAAITM	V1T	E3A	-2.56715930016013	-2.43623180153288
TRELASAAITM	V1T	C5A	-3.58124443074469	-3.53327943665487
TRELCAAAITM	V1T	S6A	-0.12825336435448	0.00869377918322023
TRELCCAAITM	V1T	S6C	-1.19430141608327	-1.16136751003214
TRELCDAAITM	V1T	S6D	0.20459239734535	1.08636104277568
TRELCFAAITM	V1T	S6F	-2.81531222496053	-3.18324754800452
TRELCGAAITM	V1T	S6G	-0.0392518045988197	-0.530789799179801
TRELCHAAITM	V1T	S6H	0.199486277148741	0.195921031337689
TRELCKAAITM	V1T	S6K	-0.0402419673549996	0.114687692319999
TRELCLAAITM	V1T	S6L	-1.68243574347842	-1.74915610924062
TRELCNAAITM	V1T	S6N	0.314205937075861	-0.21008374784144
TRELCRAAITM	V1T	S6R	0.0636949809655398	0.108766304489069
TRELCSAAIAM	V1T	T10A	-0.42153052509641	-0.84819706349189
TRELCSAAICM	V1T	T10C	-2.37064450105026	-1.90922260047229
TRELCSAAIDM	V1T	T10D	-2.24382348295842	-2.3368429669938
TRELCSAAIEM	V1T	T10E	-1.06614856433204	-1.31213529868817
TRELCSAAIGM	V1T	T10G	-0.897882302701721	0.195099081737388
TRELCSAAIHM	V1T	T10H	-2.55601159587978	-2.81871250783704
TRELCSAAIIM	V1T	T10I	-2.64909958391231	-1.97808976564828
TRELCSAAILM	V1T	T10L	-2.77372471489467	-3.03366891151525
TRELCSAAIMM	V1T	T10M	-1.8779334427193	-1.62755818565415
TRELCSAAIQM	V1T	T10Q	-5.36251618879363	-4.52898264005483
TRELCSAAIRM	V1T	T10R	-2.45349338688893	-2.45526102733354
TRELCSAAISM	V1T	T10S	-0.199834295680241	0.15060935377788
TRELCSAAITG	V1T	M11G	-2.43559822716419	-2.80936295024691
TRELCSAAITL	V1T	M11L	-1.32996021511896	-1.91034113156879
TRELCSAAITR	V1T	M11R	-0.458457897590339	-0.650351167480131
TRELCSAAITT	V1T	M11T	-0.77494908482502	-0.885874864144252
TRELCSAAITV	V1T	M11V	-1.44137760882585	-1.1275866547228
TRELCSAAIVM	V1T	T10V	-1.69199430369867	-1.81339257545111
TRELCSAAIWM	V1T	T10W	-3.02221963544067	-1.89090358939279
TRELCSAAIYM	V1T	T10Y	-3.19483734886438	-1.89297651219719
TRELCSAAVTM	V1T	I9V	-0.802475383044211	-0.96146871662356
TRELCSACITM	V1T	A8C	-3.07083254591934	-3.26547516533977
TRELCSAGITM	V1T	A8G	-2.45295111545049	-2.34682340528814
TRELCSAIITM	V1T	A8I	-3.27362707434645	-2.21509152212414
TRELCSALITM	V1T	A8L	-3.14990414185203	-1.60186413161646
TRELCSAMITM	V1T	A8M	-3.03152325949588	-2.35449338758007
TRELCSANITM	V1T	A8N	-3.46432691645854	-2.03341301893361
TRELCSASITM	V1T	A8S	-2.06624466857776	-1.92907571627496
TRELCSATITM	V1T	A8T	-2.23752763975969	-1.91880472953601
TRELCSAVITM	V1T	A8V	-2.31033459836618	-2.57379177414485
TRELCSCAITM	V1T	A7C	-3.57680252495801	-2.85921246419474
TRELCSFAITM	V1T	A7F	-2.94980398817833	-2.24087096357759
TRELCSGAITM	V1T	A7G	-1.97756417274154	-2.09942602287999
TRELCSHAITM	V1T	A7H	-3.28816329168636	-2.43790648437781
TRELCSLAITM	V1T	A7L	-3.42098998636719	-2.64607122904266
TRELCSNAITM	V1T	A7N	-3.17485011002927	-1.47659201914148
TRELCSQAITM	V1T	A7Q	-3.30632685603641	-2.24868066758801
TRELCSSAITM	V1T	A7S	-2.03998071460631	-1.80898671494088
TRELCSTAITM	V1T	A7T	-3.72558774319355	-2.56575508336555
TRELCSVAITM	V1T	A7V	-3.26893127451952	-2.53364685948968
TRELCSYAITM	V1T	A7Y	-2.88581419766066	-1.91995400277638
TRELCTAAITM	V1T	S6T	-0.97455217611606	-1.45065120629769
TRELCVAAITM	V1T	S6V	-2.47342209098667	-1.95955431994693
TRELCYAAITM	V1T	S6Y	-1.57375811889247	-1.52949922616772
TRELGSAAITM	V1T	C5G	-2.54830840662008	-2.95820856504744
TRGLCSAAITM	V1T	E3G	-2.39578228634444	-2.34472757428985
TRHLCSAAITM	V1T	E3H	-3.30046223216587	-2.81214571843187
TRKLCSAAITM	V1T	E3K	-2.52072328220127	-3.04134242736503
TRNLCSAAITM	V1T	E3N	-2.53540134236998	-3.30523386381852
TRQLCSAAITM	V1T	E3Q	-1.35138683296387	-2.01848441036529
TRTLCSAAITM	V1T	E3T	-1.44569123432287	-1.32656402273803
TTELCSAAITM	V1T	R2T	-0.335052797253261	-1.36437740163185
TVELCSAAITM	V1T	R2V	-2.20278982004454	-2.09652471236712
VAALCSAAITM	R2A	E3A	-0.0282182279634924	0.16359503340391
VADLCSAAITM	R2A	E3D	-0.776529619001921	-0.227896221725691
VAEACSAAITM	R2A	L4A	1.11015307252195	0.545104136711799
VAECCSAAITM	R2A	L4C	1.18667580365924	0.3535826505878
VAEECSAAITM	R2A	L4E	0.829821949487479	0.686639704279169
VAEFCSAAITM	R2A	L4F	1.76684757732376	1.4969587089897
VAEGCSAAITM	R2A	L4G	1.25017611297927	0.763582190680869
VAEHCSAAITM	R2A	L4H	2.2924866948889	1.9738311983723
VAEICSAAITM	R2A	L4I	0.994558400327339	0.11883550852867
VAEKCSAAITM	R2A	L4K	0.834445046961659	1.45945115557127
VAELASAAITM	R2A	C5A	0.702961153284179	0.611023147621019
VAELCAAAITM	R2A	S6A	0.0774534478432294	-0.0668260537288905
VAELCDAAITM	R2A	S6D	0.433536669389479	-0.20167900399813
VAELCEAAITM	R2A	S6E	-0.429339836033391	-0.0628662889405298
VAELCGAAITM	R2A	S6G	0.172153546649739	-0.152700938326761
VAELCHAAITM	R2A	S6H	-0.21642761233463	0.0769505963330595
VAELCKAAITM	R2A	S6K	-0.448541796457381	-0.18261108501885
VAELCLAAITM	R2A	S6L	0.255084056011158	-0.101658803319941
VAELCMAAITM	R2A	S6M	0.0983481053122599	-0.187986112698331
VAELCNAAITM	R2A	S6N	0.0226926115725199	0.102854540684211
VAELCPAAITM	R2A	S6P	1.51755671800543	1.21335870347686
VAELCQAAITM	R2A	S6Q	-0.118735724634192	0.179698120670359
VAELCRAAITM	R2A	S6R	0.0662734756737979	0.0491304294031991
VAELCSAAATM	R2A	I9A	1.44004485894187	1.10956876674582
VAELCSAACTM	R2A	I9C	0.444470202245258	0.457996885433818
VAELCSAAETM	R2A	I9E	1.34600250195463	1.3403786917621
VAELCSAAFTM	R2A	I9F	1.65047345339636	0.76645329446904
VAELCSAAGTM	R2A	I9G	1.03088832748159	0.251260577518289
VAELCSAAHTM	R2A	I9H	0.681789137792439	0.81645207885847
VAELCSAAIAM	R2A	T10A	0.143952390445749	-0.0169388109193207
VAELCSAAICM	R2A	T10C	-0.810072271181561	-1.13605122094825
VAELCSAAIEM	R2A	T10E	0.0494473396679886	-0.16805564807677
VAELCSAAIFM	R2A	T10F	1.25872879976856	1.5544194843709
VAELCSAAIGM	R2A	T10G	0.123949638289609	0.0785983904669578
VAELCSAAIHM	R2A	T10H	0.128589660713619	0.317127904535369
VAELCSAAIIM	R2A	T10I	0.00428282456784945	-0.128240245127671
VAELCSAAILM	R2A	T10L	0.229570094437179	-0.135487043459221
VAELCSAAIMM	R2A	T10M	-3.14510661752418	-3.49699062970295
VAELCSAAIPM	R2A	T10P	0.878301725963479	0.81034414955691
VAELCSAAIQM	R2A	T10Q	-0.184622200366681	-0.0980064069510007
VAELCSAAIRM	R2A	T10R	0.0617926776152586	-0.0776236867602709
VAELCSAAISM	R2A	T10S	0.214684136424468	-0.239469028671991
VAELCSAAITA	R2A	M11A	0.0359126024054284	0.0164093438781894
VAELCSAAITC	R2A	M11C	0.237765451001158	0.10076831103877
VAELCSAAITD	R2A	M11D	-0.101832602928573	-0.465677494300481
VAELCSAAITE	R2A	M11E	0.25283176271653	-0.0254510054741015
VAELCSAAITF	R2A	M11F	-0.214686423306802	-0.12446541200846
VAELCSAAITG	R2A	M11G	0.1381565685693	0.334974449783659
VAELCSAAITH	R2A	M11H	0.296801711819788	-0.11643019658209
VAELCSAAITI	R2A	M11I	0.28744808051005	-0.840840216012001
VAELCSAAITK	R2A	M11K	-0.158599382445161	0.0650349931477088
VAELCSAAITL	R2A	M11L	0.0823515204024279	-0.143531498842231
VAELCSAAITN	R2A	M11N	0.155477857914049	-0.391655623359071
VAELCSAAITP	R2A	M11P	1.74672269861654	0.577034305985819
VAELCSAAITQ	R2A	M11Q	0.42384805830303	-0.22763685583088
VAELCSAAITR	R2A	M11R	0.306718050904729	-0.0931739656202311
VAELCSAAITS	R2A	M11S	0.264155113948568	-0.150711682122301
VAELCSAAITT	R2A	M11T	-0.110950767209721	0.109319487625479
VAELCSAAITV	R2A	M11V	-0.168820769564601	0.0104617319138498
VAELCSAAITW	R2A	M11W	-0.157242580589001	0.49739491912187
VAELCSAAITY	R2A	M11Y	0.806870422455919	0.0636803322377997
VAELCSAAIVM	R2A	T10V	0.114654298384989	0.0987943557669695
VAELCSAAIYM	R2A	T10Y	1.77154703494061	1.82452403589853
VAELCSAALTM	R2A	I9L	0.011682776739498	0.298407416927549
VAELCSAAMTM	R2A	I9M	-0.168028859368191	0.297530542121729
VAELCSAAQTM	R2A	I9Q	0.983829419212879	1.41328923248931
VAELCSAASTM	R2A	I9S	1.2307459153633	0.81867892420623
VAELCSAATTM	R2A	I9T	0.774934981925989	0.283667906158999
VAELCSAAVTM	R2A	I9V	0.164093529623518	0.12136738972635
VAELCSAGITM	R2A	A8G	0.170366345838	0.297121302471969
VAELCSALITM	R2A	A8L	-0.0458235091904005	0.166982160818419
VAELCSANITM	R2A	A8N	1.70460484756036	1.78742201271607
VAELCSAQITM	R2A	A8Q	1.00731766740362	1.3837119800638
VAELCSASITM	R2A	A8S	0.282220817182159	0.153232815074979
VAELCSATITM	R2A	A8T	-0.0274396033850408	0.186723951738339
VAELCSAVITM	R2A	A8V	0.10947681226425	0.0320057975937686
VAELCSCAITM	R2A	A7C	0.261679029634408	0.286305544555749
VAELCSDAITM	R2A	A7D	0.572052604272569	0.33138012208861
VAELCSEAITM	R2A	A7E	0.727835245624339	1.36708348337126
VAELCSFAITM	R2A	A7F	-1.51950430283356	-1.603067816845
VAELCSGAITM	R2A	A7G	0.224208097617558	0.699804540802649
VAELCSHAITM	R2A	A7H	1.71983456187847	1.19973728189051
VAELCSIAITM	R2A	A7I	1.31056765091384	1.25877675065726
VAELCSKAITM	R2A	A7K	1.17671872454833	0.619094830854499
VAELCSLAITM	R2A	A7L	0.531683319799659	0.433896199823049
VAELCSMAITM	R2A	A7M	1.17891486275365	1.11748742899233
VAELCSNAITM	R2A	A7N	1.03759717156764	1.35544697493647
VAELCSRAITM	R2A	A7R	1.69770887773233	0.637236486594679
VAELCSSAITM	R2A	A7S	0.122350151458189	-0.250194101692509
VAELCSTAITM	R2A	A7T	0.962012381655579	0.598881874114499
VAELCSVAITM	R2A	A7V	0.578972056227189	0.84187799175454
VAELCSWAITM	R2A	A7W	1.31502179443573	1.20197136944055
VAELCTAAITM	R2A	S6T	0.190321655762409	-0.144679888230121
VAELCVAAITM	R2A	S6V	0.177564474402578	0.185583426878079
VAELCYAAITM	R2A	S6Y	0.43719658054393	0.195452599664389
VAELESAAITM	R2A	C5E	0.376972676695429	0.233202711299539
VAELFSAAITM	R2A	C5F	0.585637760591658	1.03034431344415
VAELGSAAITM	R2A	C5G	0.834582143972119	0.71259894370115
VAELLSAAITM	R2A	C5L	-1.14652826692509	-1.34177681819804
VAELMSAAITM	R2A	C5M	0.503303812946228	0.0526097055767494
VAELNSAAITM	R2A	C5N	1.55685605598437	1.47485915268257
VAELSSAAITM	R2A	C5S	1.19710645148167	0.725642109815819
VAELTSAAITM	R2A	C5T	1.07771379451304	0.951833104302389
VAELVSAAITM	R2A	C5V	0.625844361376858	0.199192521397389
VAEMCSAAITM	R2A	L4M	-0.142985746393581	0.130496306811599
VAEQCSAAITM	R2A	L4Q	1.07283332463448	0.846959325610679
VAESCSAAITM	R2A	L4S	1.84252351445211	1.5045953762212
VAETCSAAITM	R2A	L4T	1.79937945370693	1.98591772688465
VAEVCSAAITM	R2A	L4V	1.30178804431801	1.22791025344934
VAEYCSAAITM	R2A	L4Y	0.802514613492979	1.08344810093365
VAFLCSAAITM	R2A	E3F	-0.38773917327469	-0.397448169617731
VAGLCSAAITM	R2A	E3G	0.255392565288789	0.14544682839983
VAHLCSAAITM	R2A	E3H	0.181850878099509	-0.0255203192318803
VALLCSAAITM	R2A	E3L	2.75091819519131	2.34071449009206
VANLCSAAITM	R2A	E3N	0.461222841242659	0.0586881558001391
VAQLCSAAITM	R2A	E3Q	0.102853880948439	0.0702822862429091
VARLCSAAITM	R2A	E3R	1.14860724297655	0.989611560114709
VASLCSAAITM	R2A	E3S	0.257498461058818	-0.12058518178468
VATLCSAAITM	R2A	E3T	2.57637892785361	2.57778854698725
VCEACSAAITM	R2C	L4A	-2.72034161655438	-3.18442235649194
VCECCSAAITM	R2C	L4C	-4.91535737202427	-5.35649490384584
VCEFCSAAITM	R2C	L4F	-3.85817925976428	-3.74256020870386
VCEHCSAAITM	R2C	L4H	-2.71735500392353	-2.06972455271115
VCEICSAAITM	R2C	L4I	-2.46545455517407	-1.81173098958855
VCELASAAITM	R2C	C5A	-5.36046969158661	-5.43876685606216
VCELCAAAITM	R2C	S6A	-0.28284513266772	0.043000226311289
VCELCCAAITM	R2C	S6C	-2.58099623746081	-3.56233253439113
VCELCEAAITM	R2C	S6E	-0.24163575642303	-0.0492638569684107
VCELCGAAITM	R2C	S6G	-0.11052204530629	-0.0968479320754305
VCELCHAAITM	R2C	S6H	-0.15225514946275	0.242150647862909
VCELCLAAITM	R2C	S6L	-0.96382666253352	-1.06223629648552
VCELCPAAITM	R2C	S6P	-2.85638105283455	-1.44773608930237
VCELCQAAITM	R2C	S6Q	-1.21622152697158	-0.201210322026771
VCELCRAAITM	R2C	S6R	-0.338975293283269	0.0151413225724593
VCELCSAAATM	R2C	I9A	-2.780957253432	-1.40974551815397
VCELCSAACTM	R2C	I9C	-5.29166518731419	-4.55926241430417
VCELCSAAHTM	R2C	I9H	-2.63489509145156	-1.22759551934856
VCELCSAAIAM	R2C	T10A	-0.377843888466719	-0.21216458448253
VCELCSAAIDM	R2C	T10D	-1.3199465210456	-1.79144040024291
VCELCSAAIFM	R2C	T10F	-1.24593764688835	-0.841425904183371
VCELCSAAIGM	R2C	T10G	0.0275857131514101	0.292646416892069
VCELCSAAIHM	R2C	T10H	-0.9519953846607	-1.10311285112964
VCELCSAAIKM	R2C	T10K	0.233363417683771	-0.37713905117598
VCELCSAAILM	R2C	T10L	-0.96982976399121	-0.618900356111872
VCELCSAAIPM	R2C	T10P	-2.11074079743438	-1.09930283730627
VCELCSAAIQM	R2C	T10Q	-0.168951360957008	-0.518510605559881
VCELCSAAIRM	R2C	T10R	-0.0293011373132295	-0.478080867734031
VCELCSAAISM	R2C	T10S	0.269866506564099	-0.0384379170695208
VCELCSAAITA	R2C	M11A	-0.31520461269637	0.0101380736830397
VCELCSAAITD	R2C	M11D	-0.34843266859847	-0.357088241844941
VCELCSAAITE	R2C	M11E	0.0133282154507501	-0.296218448692482
VCELCSAAITF	R2C	M11F	-0.368719676415811	0.0344721656896887
VCELCSAAITG	R2C	M11G	-0.71147289497353	-1.08768353267379
VCELCSAAITK	R2C	M11K	0.106130058631539	0.206426836482029
VCELCSAAITL	R2C	M11L	-0.393495219723979	-0.580101403198602
VCELCSAAITR	R2C	M11R	-0.336815920659479	-0.127226409339741
VCELCSAAITS	R2C	M11S	-0.23289206303417	0.191841275806249
VCELCSAAITT	R2C	M11T	-0.148492898541329	-0.0888017792776008
VCELCSAAITV	R2C	M11V	-0.336151748201889	-0.34324524032904
VCELCSAAITW	R2C	M11W	-0.24274055707807	0.383556255516119
VCELCSAAITY	R2C	M11Y	-0.198531119378218	0.21925028530716
VCELCSAAIVM	R2C	T10V	-0.12970140114893	-0.295976414949121
VCELCSAAIYM	R2C	T10Y	-4.04365723775436	-3.04093852347941
VCELCSAALTM	R2C	I9L	-0.45429845423359	0.0837047569497802
VCELCSAASTM	R2C	I9S	-3.37957306184492	-2.83368445623239
VCELCSAAVTM	R2C	I9V	-0.173303350914811	-0.17226542718458
VCELCSACITM	R2C	A8C	-5.85493149715411	-4.6708664981106
VCELCSALITM	R2C	A8L	-0.58942292433233	-0.61418769265391
VCELCSAMITM	R2C	A8M	-1.07480125429178	-0.752122096098931
VCELCSANITM	R2C	A8N	-3.29841010024886	-2.02687060668692
VCELCSAQITM	R2C	A8Q	-2.57123786403779	-1.32238212418187
VCELCSASITM	R2C	A8S	-1.83490037889439	-0.715332316030261
VCELCSATITM	R2C	A8T	-1.60252089516551	-1.17384407142197
VCELCSAVITM	R2C	A8V	-1.11330653753171	-0.306027502902771
VCELCSCAITM	R2C	A7C	-6.01886999036475	-5.09636054685998
VCELCSFAITM	R2C	A7F	-2.17786549797719	-2.85870242757996
VCELCSGAITM	R2C	A7G	-2.51557206625819	-2.00919644971187
VCELCSHAITM	R2C	A7H	-1.97664960365673	-1.58625109882475
VCELCSLAITM	R2C	A7L	-1.60045417339542	-1.65008863712964
VCELCSNAITM	R2C	A7N	-2.03403775381191	-1.49124861903277
VCELCSRAITM	R2C	A7R	-1.24314341780745	-1.10424893686969
VCELCSSAITM	R2C	A7S	-1.54237080162444	-0.50325836123279
VCELCVAAITM	R2C	S6V	-0.42103795186123	-0.30057238927888
VCELCWAAITM	R2C	S6W	-0.884946956786651	-0.0725853404274215
VCEQCSAAITM	R2C	L4Q	-3.15724488561366	-2.84426002811342
VCESCSAAITM	R2C	L4S	-2.94567726897229	-2.61669922956062
VCGLCSAAITM	R2C	E3G	-3.06137073816226	-0.69495346004129
VCRLCSAAITM	R2C	E3R	-2.30366791820729	-1.50421510919486
VCSLCSAAITM	R2C	E3S	-1.84047980772587	-1.32283925291659
VDALCSAAITM	R2D	E3A	-0.1812757869683	-0.184074067360191
VDDLCSAAITM	R2D	E3D	-0.207649114926539	0.0369533748004294
VDEACSAAITM	R2D	L4A	-0.32587374962217	-1.28394935010877
VDELASAAITM	R2D	C5A	-0.57113258902129	-0.97479050654512
VDELCAAAITM	R2D	S6A	0.10512129699382	-0.109243530625429
VDELCDAAITM	R2D	S6D	-0.263517271418948	0.00124934096293927
VDELCEAAITM	R2D	S6E	0.0679141934500418	-1.24525113184211
VDELCGAAITM	R2D	S6G	0.29334800574048	-0.15062250047591
VDELCHAAITM	R2D	S6H	-0.0600869048231392	-0.16383940741227
VDELCKAAITM	R2D	S6K	0.295264639124051	-0.253014484166471
VDELCLAAITM	R2D	S6L	-0.964510252674859	0.212003012447649
VDELCNAAITM	R2D	S6N	0.451866495426081	-0.164026936589369
VDELCPAAITM	R2D	S6P	0.365102837330411	0.247073348078029
VDELCQAAITM	R2D	S6Q	0.056591394128171	-0.695858871492791
VDELCRAAITM	R2D	S6R	0.275484610637459	-0.18353958157269
VDELCSAAATM	R2D	I9A	-0.689327987447729	-0.900050629751771
VDELCSAACTM	R2D	I9C	0.0976594683875689	-1.37193308823844
VDELCSAAGTM	R2D	I9G	-0.59165677670188	-1.01575314526716
VDELCSAAIAM	R2D	T10A	0.330117749646782	-0.426584135739249
VDELCSAAICM	R2D	T10C	0.128385128158381	-1.257195298441
VDELCSAAIEM	R2D	T10E	0.230878331224361	-0.163510946890531
VDELCSAAIGM	R2D	T10G	0.16054659335863	-0.303617944553601
VDELCSAAIHM	R2D	T10H	0.633457984642121	-0.119184535736991
VDELCSAAIIM	R2D	T10I	0.124995284754601	-0.748471242921041
VDELCSAAIKM	R2D	T10K	0.194074982306701	-0.43392722434595
VDELCSAAILM	R2D	T10L	0.256666071902641	-0.590167324695721
VDELCSAAIPM	R2D	T10P	-0.711035346295329	-1.11136213880091
VDELCSAAIQM	R2D	T10Q	-0.149353295505499	-0.327719380861572
VDELCSAAIRM	R2D	T10R	0.256533752974521	-0.316914874678631
VDELCSAAISM	R2D	T10S	-0.20471582173013	-0.7216409059592
VDELCSAAITA	R2D	M11A	0.0995633470071393	-0.0882959782482491
VDELCSAAITC	R2D	M11C	0.22419979986498	0.0752892942374199
VDELCSAAITD	R2D	M11D	-0.290671720168801	-0.0878157964475612
VDELCSAAITE	R2D	M11E	-0.0268072495238396	-0.0431743426676316
VDELCSAAITF	R2D	M11F	0.271263513392819	-0.232914153581971
VDELCSAAITG	R2D	M11G	0.291224147665941	-0.326274739685331
VDELCSAAITH	R2D	M11H	0.0625748672186397	0.0800632738658802
VDELCSAAITL	R2D	M11L	0.12939508095344	-0.0382399185847717
VDELCSAAITN	R2D	M11N	0.24062708944118	-0.00369214711981058
VDELCSAAITQ	R2D	M11Q	0.1370521321819	-0.0449997102209903
VDELCSAAITR	R2D	M11R	0.368534921671632	-0.15909565867104
VDELCSAAITS	R2D	M11S	-0.0094048973369798	-0.576897477152661
VDELCSAAITT	R2D	M11T	0.1978809700572	0.170579657008169
VDELCSAAITV	R2D	M11V	-2.93135101065442	-3.07261690416017
VDELCSAAITW	R2D	M11W	0.292281291250109	-0.03524646837384
VDELCSAAITY	R2D	M11Y	0.504532755929391	-0.13758646308851
VDELCSAALTM	R2D	I9L	0.48709346351127	-0.0890191146038806
VDELCSAAQTM	R2D	I9Q	-0.714139198019739	-0.998653314076461
VDELCSAASTM	R2D	I9S	0.0652636056673206	-0.88700447802941
VDELCSAATTM	R2D	I9T	0.0528896534531702	-0.811449304786911
VDELCSAAVTM	R2D	I9V	0.423494656830011	-0.155471160675521
VDELCSAIITM	R2D	A8I	-0.200709080823519	-0.85459643390772
VDELCSALITM	R2D	A8L	-0.0570545631688892	-0.378295751327361
VDELCSANITM	R2D	A8N	-0.0707194192960801	-0.293318246095811
VDELCSAQITM	R2D	A8Q	-0.18138906464366	-0.376646382101471
VDELCSASITM	R2D	A8S	0.606228128348171	-0.208843406561501
VDELCSATITM	R2D	A8T	0.0393484538510407	-0.213362787248331
VDELCSAVITM	R2D	A8V	-0.0548628686344781	-0.398186167029832
VDELCSCAITM	R2D	A7C	-0.213676255100919	-1.85001366081205
VDELCSDAITM	R2D	A7D	-1.70161740837338	-1.06988511623036
VDELCSEAITM	R2D	A7E	-0.57247198362615	-0.760450559655641
VDELCSHAITM	R2D	A7H	-2.2042928573691	-1.73007663242712
VDELCSKAITM	R2D	A7K	-0.53563265761942	-0.85758454015258
VDELCSLAITM	R2D	A7L	-2.48809800831857	-2.19056309756657
VDELCSNAITM	R2D	A7N	-0.88074025167561	-1.29058007292384
VDELCSQAITM	R2D	A7Q	-1.69211429141546	-2.44139435714065
VDELCSRAITM	R2D	A7R	-0.487678581421689	-1.03146735260411
VDELCSSAITM	R2D	A7S	0.13182987770316	-0.237698003126511
VDELCSTAITM	R2D	A7T	-0.89593341207526	-0.78582027811161
VDELCSWAITM	R2D	A7W	0.438722411213571	-0.00254899892635141
VDELCVAAITM	R2D	S6V	0.000311628674889874	-0.191833659534071
VDELCYAAITM	R2D	S6Y	0.33890076689689	-0.62923558934771
VDELISAAITM	R2D	C5I	0.10841083393312	-1.10210802083197
VDELLSAAITM	R2D	C5L	-0.72850861497527	-1.50765425891003
VDELNSAAITM	R2D	C5N	-0.151279514582829	-0.327615950777131
VDELQSAAITM	R2D	C5Q	-0.847597519304029	0.115903091503549
VDELSSAAITM	R2D	C5S	-1.33202745494446	-0.90619430478033
VDELVSAAITM	R2D	C5V	-0.29486309623763	-1.37843639698939
VDENCSAAITM	R2D	L4N	-1.25782945248731	-1.80163874379146
VDEQCSAAITM	R2D	L4Q	0.20601989165827	-0.694839665515131
VDEYCSAAITM	R2D	L4Y	-0.837921940336569	-1.56025938548642
VDGLCSAAITM	R2D	E3G	0.38199633724021	-0.35979678293617
VDLLCSAAITM	R2D	E3L	2.49631367777539	2.20447367223917
VDRLCSAAITM	R2D	E3R	1.20865275078945	1.03291139406524
VDSLCSAAITM	R2D	E3S	0.645042806349579	-0.324707738557011
VEEACSAAITM	R2E	L4A	0.28548391373225	0.107695329388939
VEEECSAAITM	R2E	L4E	1.66994475292535	1.69032956266573
VEEFCSAAITM	R2E	L4F	0.80636987478723	0.932980296790809
VEEGCSAAITM	R2E	L4G	0.61775433681251	0.74249006461318
VEEHCSAAITM	R2E	L4H	-0.0790839627087792	1.29295328956136
VEEKCSAAITM	R2E	L4K	0.68682301220493	0.94082585415696
VEELASAAITM	R2E	C5A	0.47355167172802	0.25336893455711
VEELCAAAITM	R2E	S6A	0.0204372365291601	-0.0206643290009101
VEELCDAAITM	R2E	S6D	-0.699130118520869	0.48833038642795
VEELCGAAITM	R2E	S6G	-0.12379110247716	0.232045424701429
VEELCHAAITM	R2E	S6H	0.0657248711635301	-0.00327847558668104
VEELCKAAITM	R2E	S6K	0.164933103655681	0.413152888317359
VEELCLAAITM	R2E	S6L	0.167080391859551	0.0698067081440996
VEELCNAAITM	R2E	S6N	-0.234497346081119	-0.10725823252298
VEELCPAAITM	R2E	S6P	-0.377119717474679	-0.0522512913503101
VEELCQAAITM	R2E	S6Q	0.0131579176288099	-0.34169753009159
VEELCRAAITM	R2E	S6R	0.21029887465316	0.369141568300959
VEELCSAAATM	R2E	I9A	0.71691785689518	0.952409207320319
VEELCSAACTM	R2E	I9C	0.33486240474519	0.299636097007589
VEELCSAAETM	R2E	I9E	0.87213641187464	1.07508732917703
VEELCSAAGTM	R2E	I9G	1.06526271036134	0.55793140761708
VEELCSAAIAM	R2E	T10A	-0.0282953405248385	-0.15216902958168
VEELCSAAICM	R2E	T10C	0.19538227667822	0.249697163076439
VEELCSAAIDM	R2E	T10D	-0.26603080491047	-0.00176364776948112
VEELCSAAIEM	R2E	T10E	0.0771462253820001	0.198116045159379
VEELCSAAIGM	R2E	T10G	-0.38603763299845	0.238839427078759
VEELCSAAIHM	R2E	T10H	0.19121386744463	0.6405526349122
VEELCSAAIKM	R2E	T10K	0.202875319282461	0.131046106882829
VEELCSAAILM	R2E	T10L	0.22732737891422	0.169951523473379
VEELCSAAIMM	R2E	T10M	0.0428096591233	-0.0702564750893711
VEELCSAAINM	R2E	T10N	0.223785931765019	-0.494182868535931
VEELCSAAIPM	R2E	T10P	0.886850368131711	0.98527878172541
VEELCSAAIQM	R2E	T10Q	0.0095191815905018	0.179099778156079
VEELCSAAIRM	R2E	T10R	0.31823879708519	0.21735915052958
VEELCSAAISM	R2E	T10S	0.200460711552939	-0.0179158177402101
VEELCSAAITA	R2E	M11A	0.151544983348931	-0.0320071849310999
VEELCSAAITC	R2E	M11C	0.10517251216846	0.34639073896143
VEELCSAAITD	R2E	M11D	-0.768065185568591	-0.0643618088660798
VEELCSAAITE	R2E	M11E	-0.391993616882489	0.0271584673081087
VEELCSAAITF	R2E	M11F	0.15518292473374	0.210895003430259
VEELCSAAITG	R2E	M11G	-0.0497286507385191	0.58379915438428
VEELCSAAITH	R2E	M11H	0.46265158633036	0.182768985531871
VEELCSAAITI	R2E	M11I	0.317736908875551	0.0755938917825087
VEELCSAAITK	R2E	M11K	0.0361469983910201	0.0686278820074797
VEELCSAAITL	R2E	M11L	0.129923052145759	0.0590358627373586
VEELCSAAITP	R2E	M11P	0.71691332966595	0.669236382298749
VEELCSAAITQ	R2E	M11Q	0.25527225362605	0.10981922809192
VEELCSAAITR	R2E	M11R	0.428412120232071	0.10929020078391
VEELCSAAITS	R2E	M11S	0.15834619945004	0.190077606478999
VEELCSAAITT	R2E	M11T	-0.15775266054432	-0.164351956126591
VEELCSAAITV	R2E	M11V	-0.21400612893072	0.0686029366445506
VEELCSAAITW	R2E	M11W	-0.11773934298644	-0.45580683254271
VEELCSAAITY	R2E	M11Y	0.538387124137762	0.13876315382136
VEELCSAAIVM	R2E	T10V	0.0575228103235812	0.13150787907078
VEELCSAAIYM	R2E	T10Y	1.42497944224273	1.50448998510207
VEELCSAALTM	R2E	I9L	-0.34069901910861	-0.0336648975680198
VEELCSAAMTM	R2E	I9M	0.1885866484965	-0.15307134974428
VEELCSAASTM	R2E	I9S	1.03254959164677	0.77315615838279
VEELCSAATTM	R2E	I9T	0.412875815052741	0.452347249206089
VEELCSAAVTM	R2E	I9V	0.16922185481803	0.269754174569229
VEELCSAGITM	R2E	A8G	0.196757562476732	0.556987367652689
VEELCSALITM	R2E	A8L	0.606953470952571	0.765984260723189
VEELCSANITM	R2E	A8N	1.76858814279288	1.70822573107053
VEELCSAQITM	R2E	A8Q	0.65643391342079	1.06185828371882
VEELCSASITM	R2E	A8S	-0.53851697750799	0.369479094900299
VEELCSATITM	R2E	A8T	0.168848177441701	0.192205006047828
VEELCSAVITM	R2E	A8V	-2.59717522025201	-0.360533466766081
VEELCSCAITM	R2E	A7C	-0.43726376726867	0.351993625156099
VEELCSDAITM	R2E	A7D	0.20071479786972	0.17781393495236
VEELCSEAITM	R2E	A7E	0.66232786349982	1.0020419628912
VEELCSGAITM	R2E	A7G	0.798000513309811	0.418093170091039
VEELCSKAITM	R2E	A7K	-1.40535579041612	-0.86193576519402
VEELCSLAITM	R2E	A7L	0.70342126189173	0.21776780700884
VEELCSMAITM	R2E	A7M	0.56844440613253	0.511544890897079
VEELCSNAITM	R2E	A7N	0.6071098828215	1.52911854854789
VEELCSQAITM	R2E	A7Q	0.46413437249031	0.42049804932804
VEELCSRAITM	R2E	A7R	1.71522085951016	0.59738162861036
VEELCSSAITM	R2E	A7S	0.202617901997639	0.21052700663531
VEELCSTAITM	R2E	A7T	0.42995716951518	0.7377703963987
VEELCSYAITM	R2E	A7Y	0.67674058788487	0.673846703266159
VEELCTAAITM	R2E	S6T	-0.0506973456879809	0.314555770881
VEELCVAAITM	R2E	S6V	-0.66895181784676	0.23674136573827
VEELESAAITM	R2E	C5E	0.630539668686621	0.464370067019289
VEELFSAAITM	R2E	C5F	0.676418217315651	0.77473649657707
VEELGSAAITM	R2E	C5G	0.259591564754601	0.58276542997925
VEELISAAITM	R2E	C5I	0.86843596326109	0.92427659008505
VEELLSAAITM	R2E	C5L	0.54333417660911	0.671364772863639
VEELMSAAITM	R2E	C5M	0.48144216254547	0.372101100516799
VEELNSAAITM	R2E	C5N	0.65226033690936	0.90791677838719
VEELQSAAITM	R2E	C5Q	-0.508473261621	-0.213751125848471
VEELSSAAITM	R2E	C5S	1.20602360398227	0.47741886140987
VEELTSAAITM	R2E	C5T	0.63614034087626	1.10892695261724
VEELVSAAITM	R2E	C5V	0.88884293655331	0.45918179485442
VEEMCSAAITM	R2E	L4M	-0.3059081950613	0.111398291770179
VEENCSAAITM	R2E	L4N	0.55996436431014	0.5774587699108
VEESCSAAITM	R2E	L4S	1.58343084890892	1.14667949196347
VEEVCSAAITM	R2E	L4V	1.42322706456558	1.33572362384627
VEGLCSAAITM	R2E	E3G	-0.0216021236277086	0.11013297768335
VEKLCSAAITM	R2E	E3K	0.94139017250909	0.578763933484569
VELLCSAAITM	R2E	E3L	-0.390043889179809	0.317515803113221
VENLCSAAITM	R2E	E3N	-0.20659234871232	0.40928406181326
VEPLCSAAITM	R2E	E3P	1.46214017896696	1.70193810336857
VEQLCSAAITM	R2E	E3Q	0.103383270026299	0.335451492608298
VERLCSAAITM	R2E	E3R	1.32175134721735	1.5753647365757
VESLCSAAITM	R2E	E3S	-0.1188045589581	-0.22625764822843
VETLCSAAITM	R2E	E3T	2.68792352514012	2.66813518904091
VFEACSAAITM	R2F	L4A	-1.31797440468566	-0.60439481604817
VFEFCSAAITM	R2F	L4F	-1.53270277283341	-1.51904840264193
VFEICSAAITM	R2F	L4I	-1.41223928312239	-1.89862438396239
VFELASAAITM	R2F	C5A	-0.00895802847805971	0.10834175306977
VFELCAAAITM	R2F	S6A	0.0385729493188602	-0.00247829078669959
VFELCDAAITM	R2F	S6D	-1.11574800242282	-0.25861475187229
VFELCEAAITM	R2F	S6E	-0.162530813903969	-0.0100533581397499
VFELCGAAITM	R2F	S6G	0.033457748062121	-0.21547675410809
VFELCHAAITM	R2F	S6H	0.132497028235571	-0.170263260236
VFELCLAAITM	R2F	S6L	0.190586910911861	-0.59468083142864
VFELCPAAITM	R2F	S6P	-1.83994838010643	-1.1903016289873
VFELCQAAITM	R2F	S6Q	-0.10320702963798	0.0596179828758405
VFELCRAAITM	R2F	S6R	0.13123552855515	0.06845062139916
VFELCSAAATM	R2F	I9A	-3.65649222056461	-3.17796411483765
VFELCSAACTM	R2F	I9C	-0.27766976753809	-0.4569573505187
VFELCSAAETM	R2F	I9E	0.0159971799799807	0.3961038736039
VFELCSAAFTM	R2F	I9F	0.0996688787335209	-0.0536751922408092
VFELCSAAGTM	R2F	I9G	-0.298675798985931	-0.335509264172249
VFELCSAAHTM	R2F	I9H	-0.0565747438464497	-0.17783825039714
VFELCSAAIAM	R2F	T10A	0.0700228825369713	-0.148553810311149
VFELCSAAICM	R2F	T10C	0.0334324294677106	-0.323432837942519
VFELCSAAIDM	R2F	T10D	-0.20617523760596	-0.15413737592715
VFELCSAAIEM	R2F	T10E	0.0557189561056308	-0.42633429143924
VFELCSAAIFM	R2F	T10F	-0.460063371105799	-0.21189238698155
VFELCSAAIGM	R2F	T10G	-2.49677114315986	-3.20724548364588
VFELCSAAIHM	R2F	T10H	0.307953181969911	0.0513766873450798
VFELCSAAIIM	R2F	T10I	-0.0513336462487697	0.37129064573671
VFELCSAAIKM	R2F	T10K	-0.0829108307186095	-0.0831557320845295
VFELCSAAILM	R2F	T10L	-0.119633647761679	-0.2688082708032
VFELCSAAIMM	R2F	T10M	0.244052007233591	0.0335200267143296
VFELCSAAINM	R2F	T10N	-0.5980797707241	-0.545343626056041
VFELCSAAIPM	R2F	T10P	0.41013929153628	0.117713942817221
VFELCSAAIQM	R2F	T10Q	0.00413029783609176	-0.0973451418801208
VFELCSAAIRM	R2F	T10R	0.462596375468671	0.0643106689093695
VFELCSAAISM	R2F	T10S	0.298726235137	0.298464366015471
VFELCSAAITA	R2F	M11A	-0.000559282781349424	0.150601384781371
VFELCSAAITC	R2F	M11C	-0.38426413404796	-0.404409839641089
VFELCSAAITD	R2F	M11D	0.323516734783109	-0.16123728808558
VFELCSAAITF	R2F	M11F	-0.0815887654880409	-0.0579232760180304
VFELCSAAITG	R2F	M11G	-0.247618184270389	-0.15878309274503
VFELCSAAITH	R2F	M11H	0.19154259907392	0.0154249916123117
VFELCSAAITI	R2F	M11I	-0.0456713769768591	-0.0841140104463705
VFELCSAAITK	R2F	M11K	0.302340564669759	-0.0196935102626998
VFELCSAAITL	R2F	M11L	0.0968581609613608	-0.0502960056935802
VFELCSAAITP	R2F	M11P	-0.32730328222194	-0.55567693913186
VFELCSAAITR	R2F	M11R	-0.354261012461729	-0.216287807330209
VFELCSAAITS	R2F	M11S	0.1899238414714	0.14056291534348
VFELCSAAITT	R2F	M11T	-0.0486820374918491	0.0367411362528092
VFELCSAAITV	R2F	M11V	0.202842756267991	0.0346406922648299
VFELCSAAITW	R2F	M11W	-0.61370800911846	-0.0605151993426905
VFELCSAAITY	R2F	M11Y	0.265450711421352	0.0387048105917511
VFELCSAAIVM	R2F	T10V	-0.00628012582162008	-0.150361224938189
VFELCSAALTM	R2F	I9L	0.0982158883404196	0.27061045662483
VFELCSAANTM	R2F	I9N	-2.97060739638963	-1.2950582607664
VFELCSAASTM	R2F	I9S	-0.0200826832860699	-0.759710964817109
VFELCSAAVTM	R2F	I9V	-0.36466630539482	-0.03463567205225
VFELCSALITM	R2F	A8L	-0.0103953396719794	-0.18650813164513
VFELCSANITM	R2F	A8N	-0.0737857318866002	-0.54631586534023
VFELCSASITM	R2F	A8S	-0.43607323362434	0.0713528157899894
VFELCSATITM	R2F	A8T	0.0596349394336499	0.20975778632697
VFELCSAVITM	R2F	A8V	-0.390479036635129	-0.32518625729259
VFELCSCAITM	R2F	A7C	-0.72752170277393	-0.246549524629811
VFELCSDAITM	R2F	A7D	-0.00740171369462939	-0.193487797737
VFELCSEAITM	R2F	A7E	-0.356101493879059	-0.614163448275369
VFELCSFAITM	R2F	A7F	-3.05193354946881	-2.75921258976016
VFELCSGAITM	R2F	A7G	-0.579696367574519	-0.14026933046116
VFELCSHAITM	R2F	A7H	-0.32660982770013	0.27819892316716
VFELCSIAITM	R2F	A7I	-0.65356960771424	-0.33004937189328
VFELCSLAITM	R2F	A7L	-1.85421770476712	-2.11072793436714
VFELCSNAITM	R2F	A7N	-1.01724644366377	-0.327651419159929
VFELCSQAITM	R2F	A7Q	-0.426472497560689	-0.14072722678453
VFELCSRAITM	R2F	A7R	-0.56424349131544	-0.68262646998973
VFELCSSAITM	R2F	A7S	-0.0210256823321195	-0.181444550460439
VFELCSTAITM	R2F	A7T	-0.96584273632444	-1.09762848088065
VFELCSVAITM	R2F	A7V	-0.5654971254736	-0.37378449875314
VFELCTAAITM	R2F	S6T	0.24339845163138	-0.236708541335728
VFELCVAAITM	R2F	S6V	-0.80338443656947	-0.69383409789387
VFELCWAAITM	R2F	S6W	0.05305256683957	-0.307156768402221
VFELFSAAITM	R2F	C5F	-0.43366482159142	-0.94850404334418
VFELGSAAITM	R2F	C5G	-0.759662552096949	-1.01127534814723
VFELISAAITM	R2F	C5I	-1.069416027605	-0.55319540699859
VFELLSAAITM	R2F	C5L	-0.29317095618863	-0.50406051180916
VFELMSAAITM	R2F	C5M	-0.5270657802014	0.13965641585739
VFELSSAAITM	R2F	C5S	-0.279633833376329	0.0634204437141106
VFELTSAAITM	R2F	C5T	-0.35205258238116	-0.12245680025933
VFELVSAAITM	R2F	C5V	-0.59263181534309	-0.770851585904031
VFEMCSAAITM	R2F	L4M	0.204181061669889	-0.143238199296229
VFESCSAAITM	R2F	L4S	-0.0961361331254	0.00730743860520988
VFETCSAAITM	R2F	L4T	-1.09323070248627	-1.49534867745814
VFEVCSAAITM	R2F	L4V	-1.13690606460392	-0.837651641120741
VFEYCSAAITM	R2F	L4Y	-1.52655918497853	-2.36776745502634
VFGLCSAAITM	R2F	E3G	-0.235125530837349	-0.255838570977879
VFNLCSAAITM	R2F	E3N	0.40528132251394	0.0901889806690797
VFSLCSAAITM	R2F	E3S	-0.57960110630323	-0.520228410697119
VGALCSAAITM	R2G	E3A	0.230916101542579	0.176558555555239
VGDLCSAAITM	R2G	E3D	-0.476158682399848	0.20600691760456
VGEACSAAITM	R2G	L4A	0.9569345215428	0.8500695603622
VGECCSAAITM	R2G	L4C	1.41959550492874	0.80043456700748
VGEECSAAITM	R2G	L4E	2.20215850008132	1.69664936658586
VGEFCSAAITM	R2G	L4F	2.27916395728298	2.46526261532588
VGEGCSAAITM	R2G	L4G	1.0171229537021	0.698018174411999
VGEHCSAAITM	R2G	L4H	1.97328705162342	1.86367767189748
VGEICSAAITM	R2G	L4I	1.03285749274707	0.211849727212649
VGEKCSAAITM	R2G	L4K	1.87605961006777	1.56630811795429
VGELASAAITM	R2G	C5A	0.741837891162731	0.718155259167929
VGELCAAAITM	R2G	S6A	0.0857235397476703	0.0359888010520404
VGELCEAAITM	R2G	S6E	0.154544833340781	-0.46752643413991
VGELCFAAITM	R2G	S6F	-0.172201280853219	0.121270361055339
VGELCGAAITM	R2G	S6G	0.00449962562039019	0.00418719826933867
VGELCHAAITM	R2G	S6H	-0.365403756098109	0.143659640408639
VGELCIAAITM	R2G	S6I	-0.0125345540434303	0.0061505479324282
VGELCKAAITM	R2G	S6K	-0.20157700727191	-0.0321378857670318
VGELCLAAITM	R2G	S6L	0.28653727649546	0.117837814990319
VGELCMAAITM	R2G	S6M	-1.15776187958207	-0.12488327955727
VGELCNAAITM	R2G	S6N	0.230547333050112	-0.0513676615622103
VGELCPAAITM	R2G	S6P	2.36324055219501	2.88842979335304
VGELCQAAITM	R2G	S6Q	0.0883589256013497	0.435658064040439
VGELCRAAITM	R2G	S6R	-0.0724715049777203	-0.0270010791865616
VGELCSAAATM	R2G	I9A	1.31899319720696	2.1078729942505
VGELCSAACTM	R2G	I9C	0.278977103380889	0.444536021475349
VGELCSAAETM	R2G	I9E	2.55958363591511	1.59255691392596
VGELCSAAFTM	R2G	I9F	1.21767609453818	0.0479326200672094
VGELCSAAGTM	R2G	I9G	2.37670186254618	1.18546119731412
VGELCSAAHTM	R2G	I9H	1.70627897447669	1.58590091223983
VGELCSAAIAM	R2G	T10A	0.14310701900909	-0.0914677337010694
VGELCSAAICM	R2G	T10C	-0.170083336298049	-0.777009177881431
VGELCSAAIDM	R2G	T10D	0.405313315630821	0.256547371951669
VGELCSAAIEM	R2G	T10E	0.0057638995399607	0.15519845508306
VGELCSAAIFM	R2G	T10F	2.70969781780186	2.33812740184944
VGELCSAAIGM	R2G	T10G	0.0225553034948298	-0.0191595144114611
VGELCSAAIHM	R2G	T10H	-0.0747093603327498	0.106438111818039
VGELCSAAIKM	R2G	T10K	0.18216938199841	-0.2019216579162
VGELCSAAILM	R2G	T10L	0.0714388501649097	0.0972892197168491
VGELCSAAINM	R2G	T10N	0.128472402184051	-0.0269418036136706
VGELCSAAIPM	R2G	T10P	1.82178775623886	1.40404628425891
VGELCSAAIQM	R2G	T10Q	0.0467022949127216	0.153938547349638
VGELCSAAIRM	R2G	T10R	-0.11348383479292	0.07514203081438
VGELCSAAISM	R2G	T10S	-0.16143752118186	-0.135400060021849
VGELCSAAITA	R2G	M11A	0.00684320660833926	-0.16044497419383
VGELCSAAITC	R2G	M11C	-6.4299494522778	-6.49884427889494
VGELCSAAITD	R2G	M11D	-0.151711209264651	-0.0213583591997004
VGELCSAAITE	R2G	M11E	-0.0359801008246396	0.166309992287619
VGELCSAAITF	R2G	M11F	0.28088113404335	0.0358248883189898
VGELCSAAITG	R2G	M11G	0.21512318376654	0.435262112786188
VGELCSAAITH	R2G	M11H	0.00519391468277952	-0.07001598771053
VGELCSAAITK	R2G	M11K	0.225178555788279	0.250698891221919
VGELCSAAITL	R2G	M11L	0.136916560725631	-0.139680893226132
VGELCSAAITN	R2G	M11N	0.309215123771379	0.456769812754668
VGELCSAAITP	R2G	M11P	2.09193099466887	1.13667270866405
VGELCSAAITQ	R2G	M11Q	0.290023610730181	0.0993894113078504
VGELCSAAITR	R2G	M11R	-0.163700698141459	-0.14569091700584
VGELCSAAITS	R2G	M11S	-0.0432655075307293	-0.214732142943532
VGELCSAAITT	R2G	M11T	-0.0911117581486991	0.108323086238698
VGELCSAAITV	R2G	M11V	-0.0691367973400183	0.14221471416016
VGELCSAAITW	R2G	M11W	0.196215400793999	0.0741564883066594
VGELCSAAITY	R2G	M11Y	0.338123031320022	0.215792337124469
VGELCSAAIVM	R2G	T10V	-0.121579005901959	0.0482458849746887
VGELCSAAIWM	R2G	T10W	2.09574937721048	2.82798987358254
VGELCSAAIYM	R2G	T10Y	1.76395676693743	2.03813310184034
VGELCSAALTM	R2G	I9L	-0.125635120059309	0.17314399607703
VGELCSAAMTM	R2G	I9M	-0.0998849487287305	-0.0678096061437312
VGELCSAANTM	R2G	I9N	2.28019822617995	1.89248106614667
VGELCSAASTM	R2G	I9S	2.06309880684168	1.51325895522372
VGELCSAATTM	R2G	I9T	0.44459476762207	0.387793826803958
VGELCSAAVTM	R2G	I9V	-0.13745972405871	0.11035957016623
VGELCSACITM	R2G	A8C	-0.623350841073049	-0.132985253454692
VGELCSAGITM	R2G	A8G	0.16895453074804	0.524383091602879
VGELCSALITM	R2G	A8L	0.0695878279081805	0.351719663970799
VGELCSANITM	R2G	A8N	1.86041877786667	2.2408234833543
VGELCSAQITM	R2G	A8Q	2.01544290875151	1.51615549190854
VGELCSASITM	R2G	A8S	-0.196188288302009	0.219427006359609
VGELCSATITM	R2G	A8T	-0.0306563484098898	-0.189671004902101
VGELCSAVITM	R2G	A8V	0.0564007853685311	0.293698506209099
VGELCSCAITM	R2G	A7C	0.64091189085635	-0.420444848059291
VGELCSDAITM	R2G	A7D	1.13403924221183	1.27060434774497
VGELCSEAITM	R2G	A7E	1.20877199220676	1.79074947845945
VGELCSFAITM	R2G	A7F	2.55483493490962	2.42469546363561
VGELCSGAITM	R2G	A7G	0.751427355185291	0.651799505014329
VGELCSHAITM	R2G	A7H	2.08784205973575	2.14417953155915
VGELCSIAITM	R2G	A7I	2.96338411686283	2.31141927851373
VGELCSKAITM	R2G	A7K	1.73848783511038	1.50657095627279
VGELCSLAITM	R2G	A7L	2.3242119119187	1.86058617575295
VGELCSMAITM	R2G	A7M	1.90976691434065	2.01647901527942
VGELCSNAITM	R2G	A7N	0.71931226061899	1.76330211760222
VGELCSQAITM	R2G	A7Q	2.36853400597447	1.95970183808093
VGELCSRAITM	R2G	A7R	2.46009375924584	0.867154222077369
VGELCSSAITM	R2G	A7S	0.0424956846286904	0.23305758908271
VGELCSTAITM	R2G	A7T	0.45931122001588	1.07337365423872
VGELCSYAITM	R2G	A7Y	2.06307473724223	1.73147259864841
VGELCVAAITM	R2G	S6V	-0.142550812773241	0.069238584989419
VGELCWAAITM	R2G	S6W	0.15862082826083	-0.0567217031758211
VGELCYAAITM	R2G	S6Y	0.18129229048732	0.434018144595989
VGELESAAITM	R2G	C5E	-0.0877890310541094	0.512624303851509
VGELFSAAITM	R2G	C5F	0.00524968657960034	0.54160895049757
VGELGSAAITM	R2G	C5G	0.448407348382971	0.27877430794048
VGELISAAITM	R2G	C5I	0.15708939814926	0.16087126434298
VGELLSAAITM	R2G	C5L	-1.80873535092477	-1.84068905020607
VGELMSAAITM	R2G	C5M	-0.54337320355955	-0.000493106407541077
VGELNSAAITM	R2G	C5N	1.37504680468381	0.695325187202249
VGELQSAAITM	R2G	C5Q	0.76560477257461	1.34733434499839
VGELSSAAITM	R2G	C5S	1.7684494510761	0.97184257163306
VGELTSAAITM	R2G	C5T	1.13401929881471	1.19015132394362
VGELVSAAITM	R2G	C5V	0.27161503389901	0.215079975675089
VGEMCSAAITM	R2G	L4M	0.46459947365798	-0.0689611375517121
VGENCSAAITM	R2G	L4N	0.8081268550032	1.19935732667201
VGESCSAAITM	R2G	L4S	2.31898535453085	1.73664103760294
VGETCSAAITM	R2G	L4T	2.02602781019542	1.51581405481266
VGEVCSAAITM	R2G	L4V	1.59016038829348	1.27432271089761
VGEYCSAAITM	R2G	L4Y	1.7124948137865	1.3483666853553
VGGLCSAAITM	R2G	E3G	0.0209180912556306	0.212006618702059
VGHLCSAAITM	R2G	E3H	-0.329031041622249	-0.0293881838977104
VGKLCSAAITM	R2G	E3K	1.11449630245592	0.891932814469799
VGLLCSAAITM	R2G	E3L	4.04117629476906	4.08991079291115
VGMLCSAAITM	R2G	E3M	1.70396516433862	1.41111121742464
VGNLCSAAITM	R2G	E3N	-0.14045906589081	0.236762434380818
VGQLCSAAITM	R2G	E3Q	-0.713856706803361	-0.0325684101368111
VGRLCSAAITM	R2G	E3R	1.26913543238667	1.78647699382392
VGSLCSAAITM	R2G	E3S	0.378617363067489	0.208155717685729
VGTLCSAAITM	R2G	E3T	2.7643616624925	3.00369613941706
VGYLCSAAITM	R2G	E3Y	3.16080055894213	3.95489481733564
VHALCSAAITM	R2H	E3A	-0.903378066190381	0.0334504468923491
VHEACSAAITM	R2H	L4A	-0.603006497585802	-0.990572883496351
VHEFCSAAITM	R2H	L4F	-1.14166217533475	-0.0715832915607102
VHELASAAITM	R2H	C5A	-0.580992740032641	0.0908677372711493
VHELCAAAITM	R2H	S6A	-0.0804821596120817	0.14159127366173
VHELCDAAITM	R2H	S6D	-0.40953910415794	0.291830890748189
VHELCEAAITM	R2H	S6E	-0.16658953030179	-0.65033082642478
VHELCGAAITM	R2H	S6G	0.0909947988657489	0.19574991566034
VHELCHAAITM	R2H	S6H	-0.118261935137951	0.0461116636617387
VHELCLAAITM	R2H	S6L	-0.140825211645941	-0.0879083310076609
VHELCNAAITM	R2H	S6N	0.0433017446392903	-0.77834712695395
VHELCPAAITM	R2H	S6P	-1.16800591561916	-0.64188863491605
VHELCQAAITM	R2H	S6Q	0.339865410596349	0.159758859391099
VHELCRAAITM	R2H	S6R	-0.269225144542931	0.107249358029948
VHELCSAAATM	R2H	I9A	-0.220177595961541	0.222502463640419
VHELCSAACTM	R2H	I9C	0.0619914294134176	-0.24472479846168
VHELCSAAGTM	R2H	I9G	-0.339829345910752	-0.44272327290114
VHELCSAAHTM	R2H	I9H	0.196141868431139	-0.29282323112502
VHELCSAAIAM	R2H	T10A	-0.314271784025051	0.0155501686970307
VHELCSAAIDM	R2H	T10D	-1.0288399096782	-0.516764284611892
VHELCSAAIEM	R2H	T10E	-0.172549233484551	0.1231273431319
VHELCSAAIFM	R2H	T10F	0.195075132859969	0.356836011871789
VHELCSAAIGM	R2H	T10G	0.0117425814597496	0.054572991597178
VHELCSAAIHM	R2H	T10H	-0.204919006351341	0.0252498972661392
VHELCSAAIKM	R2H	T10K	0.0914391392505198	0.0193942596522199
VHELCSAAILM	R2H	T10L	0.198025095670049	-0.0733168144127205
VHELCSAAIMM	R2H	T10M	-0.10109922669008	0.0383917706682588
VHELCSAAINM	R2H	T10N	-0.975024121102771	0.0265598729239596
VHELCSAAIPM	R2H	T10P	0.417656832836669	0.22830610623587
VHELCSAAIQM	R2H	T10Q	-0.80096579585996	-0.130473151567351
VHELCSAAIRM	R2H	T10R	-0.10705531818081	0.15676280257876
VHELCSAAISM	R2H	T10S	-1.12438315483206	-1.39751805945081
VHELCSAAITA	R2H	M11A	0.0662946899695278	0.0700729181831807
VHELCSAAITD	R2H	M11D	-0.429729237265712	-0.18018657850598
VHELCSAAITE	R2H	M11E	0.177510878293781	0.141867657347868
VHELCSAAITG	R2H	M11G	-0.519147625856781	-0.422022226962271
VHELCSAAITH	R2H	M11H	0.0451951517866389	-0.0942747867828597
VHELCSAAITK	R2H	M11K	-1.15915171079664	-0.00893799214832036
VHELCSAAITL	R2H	M11L	-0.0815565244677607	-0.0861829430737213
VHELCSAAITN	R2H	M11N	-0.0606986900883211	0.330021149313229
VHELCSAAITP	R2H	M11P	-0.514490110251551	-0.50424186092132
VHELCSAAITQ	R2H	M11Q	-0.17017412955602	0.0824314936379409
VHELCSAAITR	R2H	M11R	-0.0202882270304396	0.0433637680793098
VHELCSAAITS	R2H	M11S	-0.0942966911612011	-0.212737139043531
VHELCSAAITT	R2H	M11T	-0.331509204681071	-0.262540725256342
VHELCSAAITY	R2H	M11Y	0.193596335352289	0.0344977964179396
VHELCSAAIVM	R2H	T10V	-0.122943490794421	-0.0807613047979903
VHELCSAALTM	R2H	I9L	-0.385047895271181	0.0561368386415104
VHELCSAAQTM	R2H	I9Q	-0.29471940411123	-0.189989132890451
VHELCSAASTM	R2H	I9S	-0.0852375007748609	-0.34833629854959
VHELCSAATTM	R2H	I9T	-0.101494883268181	-0.0855686331083012
VHELCSACITM	R2H	A8C	-0.899504304205831	-1.77491996425242
VHELCSAGITM	R2H	A8G	-0.329528640873471	-0.11448982420066
VHELCSAIITM	R2H	A8I	-4.92438297375922	-3.59493683730872
VHELCSALITM	R2H	A8L	0.0578955642818091	-0.25037457234123
VHELCSANITM	R2H	A8N	0.244974354006398	0.367842798994189
VHELCSAQITM	R2H	A8Q	-1.12313429138135	-0.0695964106549107
VHELCSASITM	R2H	A8S	-0.25422883458393	-0.0572094839953508
VHELCSATITM	R2H	A8T	-0.0117402100069004	0.0425999804697081
VHELCSAVITM	R2H	A8V	-0.376541772801271	-0.237665493202291
VHELCSCAITM	R2H	A7C	-0.499231942294282	-0.0553939243689205
VHELCSGAITM	R2H	A7G	-0.0326327171165808	-0.258118429243731
VHELCSHAITM	R2H	A7H	-1.08125381281728	-0.81519104619462
VHELCSIAITM	R2H	A7I	-0.567393426941791	-0.454283862059261
VHELCSLAITM	R2H	A7L	-0.880275103653101	-0.475803744540181
VHELCSNAITM	R2H	A7N	-0.529493345861232	-0.4121581884144
VHELCSRAITM	R2H	A7R	-0.514855003789581	-0.737280598534461
VHELCSSAITM	R2H	A7S	0.0163418855594486	-0.269284970814999
VHELCSTAITM	R2H	A7T	-0.432398845817541	-0.72751507613085
VHELCSVAITM	R2H	A7V	-0.886011516093511	0.185570285950729
VHELCTAAITM	R2H	S6T	-0.881541546121412	-0.0351716974907994
VHELCYAAITM	R2H	S6Y	0.258797281141909	-0.28264887758977
VHELGSAAITM	R2H	C5G	-1.24213674511201	-0.7866249224975
VHELISAAITM	R2H	C5I	0.278788041368998	-0.58039950874741
VHELLSAAITM	R2H	C5L	-0.130634238535241	-0.349339055003361
VHELNSAAITM	R2H	C5N	-0.33534212206714	-0.841269242862851
VHELSSAAITM	R2H	C5S	-0.643436193611261	-0.74030465621175
VHELTSAAITM	R2H	C5T	-0.484364293914331	-0.432866481000741
VHELVSAAITM	R2H	C5V	-0.561845554654021	-0.411134794398171
VHESCSAAITM	R2H	L4S	-0.136568041485472	-0.110186187815461
VHEVCSAAITM	R2H	L4V	-1.16010346884421	-0.587395350525131
VHGLCSAAITM	R2H	E3G	-0.81058257078895	-0.0739536478787706
VHHLCSAAITM	R2H	E3H	-1.47225020383006	-1.6468252523062
VHQLCSAAITM	R2H	E3Q	-0.444662134096401	-0.114068499522382
VHRLCSAAITM	R2H	E3R	0.0372092790443785	-0.20911601839406
VHSLCSAAITM	R2H	E3S	-0.141541587912702	0.0513630333970987
VHTLCSAAITM	R2H	E3T	-0.195995159480781	-0.638125254068791
VIEACSAAITM	R2I	L4A	-2.14259383817321	-2.51567613103086
VIELASAAITM	R2I	C5A	-1.75625144349096	-1.47152269149785
VIELCEAAITM	R2I	S6E	-0.1526560780432	0.00736358500082979
VIELCGAAITM	R2I	S6G	-0.24444811651525	-0.191635658310631
VIELCHAAITM	R2I	S6H	-0.7752568563282	0.38432814913765
VIELCPAAITM	R2I	S6P	-2.35432487190717	-0.896969446848081
VIELCRAAITM	R2I	S6R	0.386915137002829	-0.0540676957500921
VIELCSAAHTM	R2I	I9H	-2.66056878902412	-1.75548222835781
VIELCSAAIAM	R2I	T10A	-1.35334849268308	-1.47308220905281
VIELCSAAIEM	R2I	T10E	0.284191480033	0.00367511489411854
VIELCSAAIKM	R2I	T10K	-0.74743691042957	-1.41948958296272
VIELCSAAILM	R2I	T10L	-3.12367153847807	-2.73452939409182
VIELCSAAIPM	R2I	T10P	-2.60362888103311	-1.57500576469861
VIELCSAAIQM	R2I	T10Q	-0.172142443860009	-0.388468195432352
VIELCSAAIRM	R2I	T10R	-0.49039972772674	-1.53428176460886
VIELCSAAISM	R2I	T10S	0.290368955913419	-0.0846568910682404
VIELCSAAITA	R2I	M11A	0.347050067823359	-0.31283965819164
VIELCSAAITD	R2I	M11D	-0.307744154764961	-0.238366710155791
VIELCSAAITE	R2I	M11E	-0.209249555157959	-0.0760304169040324
VIELCSAAITG	R2I	M11G	-1.93370419071712	-1.88912821002164
VIELCSAAITH	R2I	M11H	0.658714850341759	0.13845452238364
VIELCSAAITL	R2I	M11L	-0.661372557665491	-1.22062415714844
VIELCSAAITR	R2I	M11R	-0.20040178782576	-0.528300556772541
VIELCSAAITS	R2I	M11S	-0.71848194262314	-0.314033013059062
VIELCSAAITY	R2I	M11Y	0.59413660757952	-0.216786385977341
VIELCSAAIVM	R2I	T10V	-5.65242273084426	-5.16000523353163
VIELCSAAQTM	R2I	I9Q	-1.92749484033981	-1.93030660175891
VIELCSAASTM	R2I	I9S	-2.41162254005965	-1.3073061304989
VIELCSAATTM	R2I	I9T	-1.66271418296642	-1.53715203815469
VIELCSANITM	R2I	A8N	-2.38072317506926	-1.76943293630453
VIELCSASITM	R2I	A8S	-2.55814360768666	-2.16939695722218
VIELCSATITM	R2I	A8T	-2.28141553139002	-1.79211389728423
VIELCSGAITM	R2I	A7G	-2.3334794310768	-2.53272752290363
VIELCSHAITM	R2I	A7H	-2.81214171706831	-2.5065014388477
VIELCSKAITM	R2I	A7K	-2.59952842325241	-2.01100034975677
VIELCSNAITM	R2I	A7N	-1.85644510175808	-1.54904417909767
VIELCSSAITM	R2I	A7S	-1.88493918374875	-2.10119783312137
VIELCSTAITM	R2I	A7T	-2.75204774743056	-2.67668104055205
VIELGSAAITM	R2I	C5G	-1.16545011368058	-1.37024949523646
VIELISAAITM	R2I	C5I	-1.56290312472649	-1.2154938767654
VIELLSAAITM	R2I	C5L	-0.95966653360741	-1.73712505121166
VIELMSAAITM	R2I	C5M	-0.223421423162641	-0.0289100711468615
VIELSSAAITM	R2I	C5S	-2.79167310013414	-3.91230155770583
VIELTSAAITM	R2I	C5T	-1.00772974742429	-1.73820743118831
VIELVSAAITM	R2I	C5V	-1.52137635951184	-0.923236432427012
VIENCSAAITM	R2I	L4N	-2.1569838706698	-1.49070905478952
VIESCSAAITM	R2I	L4S	-1.72326110165814	-1.85853990198737
VKALCSAAITM	R2K	E3A	-0.396669978525351	0.0904252486627595
VKEACSAAITM	R2K	L4A	0.23849948890089	0.12867414449169
VKECCSAAITM	R2K	L4C	0.62903461743663	-0.992856776062619
VKEECSAAITM	R2K	L4E	-0.19098122248867	-0.0589611599167004
VKEFCSAAITM	R2K	L4F	-0.3038973285461	0.41300996324932
VKEGCSAAITM	R2K	L4G	-0.00556784728705928	0.18978166708423
VKEHCSAAITM	R2K	L4H	0.136604149745961	0.65197371605709
VKEICSAAITM	R2K	L4I	0.42160499340051	-0.53733604655942
VKEKCSAAITM	R2K	L4K	-0.0380858417597798	0.0137599335382399
VKELASAAITM	R2K	C5A	-0.17169407237495	0.0688283726100707
VKELCGAAITM	R2K	S6G	-0.136179758821649	0.125935487802691
VKELCHAAITM	R2K	S6H	-0.1005343672207	0.28636468443311
VKELCIAAITM	R2K	S6I	-0.280653294579601	0.111946494220389
VKELCRAAITM	R2K	S6R	0.61607589387391	-0.199923433492071
VKELCSAAATM	R2K	I9A	0.56232228840983	0.41001052313788
VKELCSAACTM	R2K	I9C	0.246389830320579	-0.0102182153133503
VKELCSAAETM	R2K	I9E	-0.0394292067367799	-0.1150001936241
VKELCSAAGTM	R2K	I9G	0.2624728058278	0.198805315047441
VKELCSAAHTM	R2K	I9H	0.115455300072401	0.119822163769791
VKELCSAAIAM	R2K	T10A	-0.0319017378568898	-0.060269856670919
VKELCSAAIDM	R2K	T10D	0.0744939714964392	0.0798729613464388
VKELCSAAIEM	R2K	T10E	0.0133314649292	0.127292424245139
VKELCSAAIFM	R2K	T10F	0.661952320998511	0.9171993810663
VKELCSAAIGM	R2K	T10G	-0.11092256577674	-0.213924662758991
VKELCSAAIHM	R2K	T10H	0.0926944511205798	0.0207441869145599
VKELCSAAIIM	R2K	T10I	-0.109474199894699	-0.0627266309229295
VKELCSAAIKM	R2K	T10K	0.07530165408863	0.00618848663560101
VKELCSAAILM	R2K	T10L	-0.0127781824572395	-0.0212320850200403
VKELCSAAIMM	R2K	T10M	0.0937046842206115	-1.05366315517462
VKELCSAAINM	R2K	T10N	0.011176503507401	0.0850572006463892
VKELCSAAIPM	R2K	T10P	0.36088654456298	0.280978510182091
VKELCSAAIQM	R2K	T10Q	0.0650216585144516	-0.216600382714741
VKELCSAAIRM	R2K	T10R	0.19714476543415	0.07862432474065
VKELCSAAISM	R2K	T10S	-0.38768949787272	-0.023444313828989
VKELCSAAITA	R2K	M11A	-0.0209096073808794	0.369308897465251
VKELCSAAITD	R2K	M11D	-0.89921218627619	-0.36816645889544
VKELCSAAITE	R2K	M11E	-0.0526475045084887	-0.28047488225301
VKELCSAAITG	R2K	M11G	-0.31163667008555	-0.0778818153468004
VKELCSAAITH	R2K	M11H	0.0400631497280992	-0.165166207413209
VKELCSAAITI	R2K	M11I	-0.0196766319377097	-0.338185402236661
VKELCSAAITN	R2K	M11N	0.00369981468455904	0.33058788380951
VKELCSAAITP	R2K	M11P	-0.148026799811629	-0.11746353230439
VKELCSAAITQ	R2K	M11Q	-0.78995545514847	-0.549018243962869
VKELCSAAITS	R2K	M11S	-0.68033869568108	-0.376655880627891
VKELCSAAITT	R2K	M11T	-0.223649311830849	-0.42961295601238
VKELCSAAITW	R2K	M11W	-0.0819505506086298	-0.174722275918359
VKELCSAAITY	R2K	M11Y	0.104426463124462	-0.142106052812188
VKELCSAAIVM	R2K	T10V	-0.515597285275589	-0.30483679260597
VKELCSAAIWM	R2K	T10W	1.25677990075648	0.86910652489204
VKELCSAAIYM	R2K	T10Y	0.664345228536991	0.43676099812017
VKELCSAALTM	R2K	I9L	-0.35649851619337	0.0240191131931411
VKELCSAAMTM	R2K	I9M	0.15594233321888	0.3467369056451
VKELCSAANTM	R2K	I9N	0.90298875297604	-0.66932412155501
VKELCSAASTM	R2K	I9S	0.1823925858728	0.29378577868235
VKELCSAATTM	R2K	I9T	0.40061588178374	-0.0267788907842306
VKELCSAAVTM	R2K	I9V	-0.118202783777651	-0.0594376686006797
VKELCSACITM	R2K	A8C	0.0438356591795603	-0.33462072089356
VKELCSAEITM	R2K	A8E	0.21895158511431	0.35176832644034
VKELCSAIITM	R2K	A8I	0.312051062218541	0.631661599690291
VKELCSALITM	R2K	A8L	-1.51311613099674	-1.10424521292205
VKELCSANITM	R2K	A8N	0.75489689339973	0.60360842390486
VKELCSASITM	R2K	A8S	0.0567838691961402	-0.0652926254553403
VKELCSATITM	R2K	A8T	-0.51827396943716	-0.0321973578977008
VKELCSCAITM	R2K	A7C	-0.55726295982377	0.223447144421299
VKELCSDAITM	R2K	A7D	0.029856520802281	-0.0356445567219597
VKELCSEAITM	R2K	A7E	-0.781518416272509	-0.477939022796719
VKELCSHAITM	R2K	A7H	0.34070576132692	0.26827869170865
VKELCSIAITM	R2K	A7I	-1.18416571878056	0.60213387843918
VKELCSKAITM	R2K	A7K	0.25617324744116	0.32666173193001
VKELCSLAITM	R2K	A7L	-2.11972586797272	-1.00811863838169
VKELCSNAITM	R2K	A7N	-0.10703964234255	0.10483024353332
VKELCSQAITM	R2K	A7Q	0.449977525405341	0.16231280582391
VKELCSRAITM	R2K	A7R	0.132284867836421	0.130924060595889
VKELCSSAITM	R2K	A7S	-0.102097812459471	-0.205502534513309
VKELCSTAITM	R2K	A7T	0.2641598619049	0.0936705034210803
VKELCSWAITM	R2K	A7W	-0.84648810248698	-0.70738037359974
VKELCSYAITM	R2K	A7Y	-0.446734873983569	-0.27579032903467
VKELCTAAITM	R2K	S6T	0.22223355533216	0.44129560219676
VKELCWAAITM	R2K	S6W	-0.19608560768782	-0.0944517228105308
VKELESAAITM	R2K	C5E	0.192726062529241	0.27559454030578
VKELFSAAITM	R2K	C5F	0.22483455726174	-0.333843237357929
VKELGSAAITM	R2K	C5G	-1.513559547473	-1.85839674293778
VKELISAAITM	R2K	C5I	0.32519288239627	0.13417701074947
VKELLSAAITM	R2K	C5L	0.69204914832014	0.69077272969928
VKELMSAAITM	R2K	C5M	0.298564019220899	0.35993412068092
VKELNSAAITM	R2K	C5N	-0.396199058962339	-0.28663838277898
VKELSSAAITM	R2K	C5S	-0.00301989973078953	-0.13179933575743
VKELTSAAITM	R2K	C5T	0.0782652148082796	-0.28548186542068
VKELVSAAITM	R2K	C5V	0.23889353531088	0.13407135544811
VKEMCSAAITM	R2K	L4M	-0.0991122450975297	0.0197305551033189
VKENCSAAITM	R2K	L4N	0.0255151897232597	0.0920372469792303
VKEQCSAAITM	R2K	L4Q	0.51428459162454	0.11832363802511
VKESCSAAITM	R2K	L4S	0.2691101332713	0.46573443017047
VKETCSAAITM	R2K	L4T	0.10177587202795	0.0703501787823502
VKEYCSAAITM	R2K	L4Y	0.399351580061871	-0.344761983250319
VKGLCSAAITM	R2K	E3G	0.11508414912903	-0.0521636751240386
VKHLCSAAITM	R2K	E3H	-0.1242808005386	0.18179952317524
VKKLCSAAITM	R2K	E3K	0.051103679398981	0.0866804026787502
VKMLCSAAITM	R2K	E3M	0.443289663825091	0.0151758074405501
VKNLCSAAITM	R2K	E3N	0.0903843133226303	0.0784055009461699
VKQLCSAAITM	R2K	E3Q	-0.225356786020621	0.120112867238909
VKRLCSAAITM	R2K	E3R	0.26794331019223	0.189599465383241
VKSLCSAAITM	R2K	E3S	0.17251937267185	0.00381704049505061
VKTLCSAAITM	R2K	E3T	0.938169256294411	0.80046174475072
VLALCSAAITM	R2L	E3A	-2.72622554080769	-3.77725652971965
VLCLCSAAITM	R2L	E3C	0.833093826935499	-0.0869918707599302
VLDLCSAAITM	R2L	E3D	-0.85199399673604	0.02480868272613
VLEACSAAITM	R2L	L4A	-1.53435035183039	-1.70104942877199
VLECCSAAITM	R2L	L4C	-4.41497075818976	-4.52160157929181
VLEFCSAAITM	R2L	L4F	-2.01876763559423	-1.93376950683731
VLEGCSAAITM	R2L	L4G	-0.813325101153541	-0.49874015733691
VLEHCSAAITM	R2L	L4H	-1.28723372924756	-0.51032795986611
VLELASAAITM	R2L	C5A	-0.87207601831555	-0.45142673472745
VLELCAAAITM	R2L	S6A	0.156570412240081	-0.05272304834957
VLELCEAAITM	R2L	S6E	-0.0981849277100899	0.183621888600619
VLELCFAAITM	R2L	S6F	-5.29150013980897	-4.4587439105618
VLELCGAAITM	R2L	S6G	-0.0506737507385395	0.0451379270047791
VLELCHAAITM	R2L	S6H	-0.0387742151628192	0.0724783907295095
VLELCKAAITM	R2L	S6K	0.277022148483251	-0.34459505300577
VLELCLAAITM	R2L	S6L	-1.03200861042182	-1.50427009702789
VLELCNAAITM	R2L	S6N	0.18535454515189	-0.2935406966145
VLELCPAAITM	R2L	S6P	-1.36206567589932	-0.70389011677432
VLELCQAAITM	R2L	S6Q	-0.186399517481419	0.25459518315281
VLELCRAAITM	R2L	S6R	-0.0437227564837102	0.110998853396469
VLELCSAAATM	R2L	I9A	-0.72584796522403	-0.70142083809551
VLELCSAACTM	R2L	I9C	-0.592790401369311	-0.372822719692611
VLELCSAAFTM	R2L	I9F	-1.48652665668537	-0.98767949334028
VLELCSAAGTM	R2L	I9G	-0.739344643079201	-0.98260354730302
VLELCSAAHTM	R2L	I9H	-1.18802541822135	-0.24061915229481
VLELCSAAIAM	R2L	T10A	-0.0257577605793493	0.0278920315529607
VLELCSAAICM	R2L	T10C	-0.21521610717425	0.0576377516229787
VLELCSAAIDM	R2L	T10D	-0.69375264345202	-1.08573921744055
VLELCSAAIEM	R2L	T10E	-0.21107927135831	0.0263012154863702
VLELCSAAIFM	R2L	T10F	-2.14486512436458	-1.0772360126774
VLELCSAAIGM	R2L	T10G	-0.12672686611651	0.074706729710039
VLELCSAAIHM	R2L	T10H	-0.26267492875489	-1.03101308857986
VLELCSAAIIM	R2L	T10I	-0.20643728315224	0.0165135991754894
VLELCSAAIKM	R2L	T10K	-0.0971230009932897	-0.0842993856834493
VLELCSAAILM	R2L	T10L	-0.7967433925414	-0.71285627045765
VLELCSAAIMM	R2L	T10M	-0.19861093941587	0.0292421066462989
VLELCSAAINM	R2L	T10N	-0.37924469210776	-0.41178879357158
VLELCSAAIPM	R2L	T10P	-1.11362063296892	-0.87403453232539
VLELCSAAIQM	R2L	T10Q	-0.0919679224586183	0.0514574397248193
VLELCSAAIRM	R2L	T10R	0.0382248669516407	-0.0636087029336103
VLELCSAAISM	R2L	T10S	-0.0197552421058713	0.0748690260662404
VLELCSAAITA	R2L	M11A	-0.28776738948662	-0.100947616662529
VLELCSAAITC	R2L	M11C	0.0786040417509604	0.11350919224768
VLELCSAAITD	R2L	M11D	0.216801327141029	-0.24835195062948
VLELCSAAITE	R2L	M11E	-0.0302463530134496	0.157890240941528
VLELCSAAITF	R2L	M11F	-0.0800646764521602	0.0635200635605901
VLELCSAAITG	R2L	M11G	-0.527056699376829	-0.69955244761544
VLELCSAAITH	R2L	M11H	-0.256882374970241	0.03897466092541
VLELCSAAITI	R2L	M11I	-0.647265216683289	-0.747936276435271
VLELCSAAITK	R2L	M11K	0.147758025899339	-0.0480004442965303
VLELCSAAITL	R2L	M11L	-0.0576568769555994	-0.0554454834963813
VLELCSAAITN	R2L	M11N	0.336690384002919	-0.627934532557711
VLELCSAAITP	R2L	M11P	-1.0637928530918	-1.28967820057689
VLELCSAAITQ	R2L	M11Q	0.055034375354289	0.164755451700961
VLELCSAAITR	R2L	M11R	-0.17380092753816	-0.15605724934052
VLELCSAAITS	R2L	M11S	-0.0675216828488594	-0.015393630527571
VLELCSAAITT	R2L	M11T	-0.0154636157807495	-0.10490820020253
VLELCSAAITV	R2L	M11V	-0.111101133926189	0.0293473307196699
VLELCSAAITW	R2L	M11W	-0.0392465021226798	0.14483553066257
VLELCSAAITY	R2L	M11Y	0.187544174776951	0.27537389507776
VLELCSAAIVM	R2L	T10V	0.0590269881059804	-0.050818435732241
VLELCSAAIWM	R2L	T10W	-0.31509106654414	-1.43617674781051
VLELCSAALTM	R2L	I9L	-0.07664404517298	0.104933381957471
VLELCSAAMTM	R2L	I9M	-0.533595774558211	0.0708831194925992
VLELCSAANTM	R2L	I9N	0.16349860958703	-1.03979405322638
VLELCSAASTM	R2L	I9S	-0.544664836755191	-0.652203996442219
VLELCSAATTM	R2L	I9T	-2.40432052041215	-2.86517204091432
VLELCSAAVTM	R2L	I9V	-0.0773975012603607	-0.0366074907836609
VLELCSACITM	R2L	A8C	-6.48772148149798	-3.86449390245759
VLELCSAGITM	R2L	A8G	-1.18776841138615	-1.19482788660913
VLELCSAIITM	R2L	A8I	-3.11097454168099	-1.95234752719553
[truncated: 5,951 more rows]
