# Supplementary material for: Origins and breadth of pairwise epistasis in an α-helix of β-lactamase TEM-1
Source: Nat Commun. 2026 Mar 17;17:4083. doi: 10.1038/s41467-026-70627-5 (PMC13144301; doi:10.1038/s41467-026-70627-5)
Supplement: Supplementary file 3 — Source data [file 41467_2026_70627_MOESM3_ESM.zip › Source Data/FigureS4H_sourcedata.txt]

Sequence	First Mutation	Second Mutation	Sum of single mutants Log Fitness	Double mutants Log Fitness	Epistasis type
AAELCSAAITM	V1A	R2A	-0.598969520615402	-0.436925383608717	1
AEELCSAAITM	V1A	R2E	-0.6005249933489	-0.471629146892573	1
AGELCSAAITM	V1A	R2G	-0.598987905270329	-0.305282364740352	1
AHELCSAAITM	V1A	R2H	-0.602045487116671	-0.735602986046113	0
ALELCSAAITM	V1A	R2L	-0.602596327419125	-0.713010524809527	0
APELCSAAITM	V1A	R2P	-1.13581011590889	-0.794491535391368	0
AQELCSAAITM	V1A	R2Q	-0.599908365715346	-0.682270809229818	0
ARDLCSAAITM	V1A	E3D	-0.601235201779082	-0.658843479879018	0
AREACSAAITM	V1A	L4A	-0.974124602447846	-0.777456202013127	0
AREGCSAAITM	V1A	L4G	-1.37202702835319	-0.904167659772882	0
ARELCAAAITM	V1A	S6A	-0.600574225594721	-0.603551364481642	1
ARELCDAAITM	V1A	S6D	-0.598629427960039	-0.381409011889319	2
ARELCEAAITM	V1A	S6E	-0.598438556507233	-0.317229438827397	1
ARELCFAAITM	V1A	S6F	-0.62832125109511	-0.750686093606098	0
ARELCGAAITM	V1A	S6G	-0.601705320825147	-0.711198305307039	0
ARELCHAAITM	V1A	S6H	-0.600075925030509	-0.466942596139992	1
ARELCIAAITM	V1A	S6I	-0.65745062576897	-0.727389269828064	0
ARELCKAAITM	V1A	S6K	-0.601835584726802	-0.657431135661787	0
ARELCLAAITM	V1A	S6L	-0.606554261208259	-0.806086835163894	0
ARELCMAAITM	V1A	S6M	-0.601533661439574	-0.736861111932672	0
ARELCNAAITM	V1A	S6N	-0.602584625281331	-0.498463329486006	1
ARELCPAAITM	V1A	S6P	-1.36290928983618	-0.818285313729575	0
ARELCRAAITM	V1A	S6R	-0.601937667195895	-0.722797681484254	0
ARELCSAAETM	V1A	I9E	-1.38302110147948	-0.820416488831957	0
ARELCSAAGTM	V1A	I9G	-1.39189530367731	-0.820840410109283	0
ARELCSAAIAM	V1A	T10A	-0.602711207031099	-0.703262725063537	0
ARELCSAAICM	V1A	T10C	-0.609748058537884	-0.754479463604274	0
ARELCSAAIDM	V1A	T10D	-0.89813639963145	-0.761505661735032	0
ARELCSAAIFM	V1A	T10F	-1.36218438660926	-0.82131866101087	0
ARELCSAAIGM	V1A	T10G	-0.602339251192329	-0.728184421427367	0
ARELCSAAIHM	V1A	T10H	-0.980137760319975	-0.813801521921427	0
ARELCSAAIIM	V1A	T10I	-0.623925285469662	-0.718376226013241	0
ARELCSAAIKM	V1A	T10K	-0.856305128925354	-0.843006447844216	0
ARELCSAAILM	V1A	T10L	-0.862590261237168	-0.774818661269351	0
ARELCSAAIMM	V1A	T10M	-0.611118090850476	-0.764763726447534	0
ARELCSAAIPM	V1A	T10P	-1.36156166800533	-0.847200490761594	0
ARELCSAAIQM	V1A	T10Q	-0.605493174013067	-0.738643842190798	0
ARELCSAAIRM	V1A	T10R	-0.876520439266677	-0.784894084046926	0
ARELCSAAISM	V1A	T10S	-0.601154457563106	-0.677820884124845	0
ARELCSAAITA	V1A	M11A	-0.609657973482828	-0.788783429950143	0
ARELCSAAITC	V1A	M11C	-0.610053714127123	-0.859396240680343	0
ARELCSAAITG	V1A	M11G	-0.921883018442127	-0.776297988605146	0
ARELCSAAITL	V1A	M11L	-0.600919818822285	-0.716700150894036	0
ARELCSAAITN	V1A	M11N	-0.613784129087086	-0.708631622388975	0
ARELCSAAITP	V1A	M11P	-1.38743272213382	-0.881680603705652	0
ARELCSAAITQ	V1A	M11Q	-0.602295371094992	-0.632477360209254	0
ARELCSAAITR	V1A	M11R	-0.606233217602262	-0.734213714459095	0
ARELCSAAITV	V1A	M11V	-0.601978136764697	-0.706573418608647	0
ARELCSAAITW	V1A	M11W	-0.60065560522228	-0.697310397046461	0
ARELCSAAIVM	V1A	T10V	-0.611628182449391	-0.741276637142001	0
ARELCSAAIWM	V1A	T10W	-1.35991026922509	-0.79592762549811	0
ARELCSAAIYM	V1A	T10Y	-1.30342014889084	-0.885655308144137	0
ARELCSAAKTM	V1A	I9K	-1.43583255257076	-0.839088141362408	0
ARELCSAALTM	V1A	I9L	-0.60380923255958	-0.72971575064345	0
ARELCSAAMTM	V1A	I9M	-0.605601932121891	-0.74886175842281	0
ARELCSAANTM	V1A	I9N	-1.31691628115809	-0.780430132281762	0
ARELCSAARTM	V1A	I9R	-1.4301491172519	-0.80410862097797	0
ARELCSAASTM	V1A	I9S	-1.33529806956767	-0.846097026383263	0
ARELCSAATTM	V1A	I9T	-0.952294570566357	-0.784792217734992	0
ARELCSAAVTM	V1A	I9V	-0.602767074765647	-0.734134713937117	0
ARELCSAAWTM	V1A	I9W	-1.42711402559182	-0.827997510151995	0
ARELCSADITM	V1A	A8D	-1.41192135687569	-0.819356231880034	0
ARELCSAGITM	V1A	A8G	-0.914473407848086	-0.81862390652408	0
ARELCSAHITM	V1A	A8H	-1.4437647756598	-0.793185318213766	0
ARELCSAIITM	V1A	A8I	-1.29304597978255	-0.846888375339295	0
ARELCSAKITM	V1A	A8K	-1.44182174302532	-0.962301331646289	0
ARELCSALITM	V1A	A8L	-1.35358635830457	-0.823745259070703	0
ARELCSAMITM	V1A	A8M	-1.00191065105778	-0.841389049390474	0
ARELCSANITM	V1A	A8N	-1.32663822148248	-0.827942858387487	0
ARELCSAPITM	V1A	A8P	-1.43211180140051	-0.803689704845886	0
ARELCSAQITM	V1A	A8Q	-1.38090044366977	-0.837488792809025	0
ARELCSARITM	V1A	A8R	-1.42319827635917	-0.804980161059555	0
ARELCSASITM	V1A	A8S	-0.609784929050007	-0.75897391147749	0
ARELCSATITM	V1A	A8T	-0.605965256667629	-0.741955658115761	0
ARELCSAVITM	V1A	A8V	-0.909973440918257	-0.794974119606044	0
ARELCSAWITM	V1A	A8W	-1.44630693774107	-0.851144948757278	0
ARELCSAYITM	V1A	A8Y	-1.43190942981358	-0.858049830828217	0
ARELCSCAITM	V1A	A7C	-0.858231076135502	-0.946673801278851	0
ARELCSFAITM	V1A	A7F	-1.34667183278756	-0.834749136237233	0
ARELCSGAITM	V1A	A7G	-0.928060167748656	-0.820921410434476	0
ARELCSHAITM	V1A	A7H	-1.30792596929612	-0.864613445439917	0
ARELCSIAITM	V1A	A7I	-1.2670368649473	-0.78578217695795	0
ARELCSLAITM	V1A	A7L	-1.33375758256217	-0.828002247226791	0
ARELCSMAITM	V1A	A7M	-1.33240506515719	-0.846818861279063	0
ARELCSPAITM	V1A	A7P	-1.42640110761517	-0.82614295625789	0
ARELCSRAITM	V1A	A7R	-1.39177856680765	-0.844533817683868	0
ARELCSSAITM	V1A	A7S	-0.62188872419537	-0.784568658756997	0
ARELCSTAITM	V1A	A7T	-1.0884060757323	-0.819588915059774	0
ARELCSVAITM	V1A	A7V	-0.93887496642867	-0.811398454270296	0
ARELCSYAITM	V1A	A7Y	-1.28195405823303	-0.83760225261351	0
ARELCTAAITM	V1A	S6T	-0.601942726310848	-0.73389719392271	0
ARELCVAAITM	V1A	S6V	-0.62129385107234	-0.796482529827173	0
ARELCWAAITM	V1A	S6W	-0.604147967567142	-0.811074076048324	0
ARELGSAAITM	V1A	C5G	-1.18693247822432	-0.835009504144716	0
ARELHSAAITM	V1A	C5H	-1.41401183646605	-0.82711813265102	0
ARELLSAAITM	V1A	C5L	-1.04154206646623	-0.784341637617706	0
ARELQSAAITM	V1A	C5Q	-1.37131431754294	-0.822212871844743	0
ARELRSAAITM	V1A	C5R	-1.43169805616863	-0.893555077863218	0
ARELSSAAITM	V1A	C5S	-1.24398924839286	-0.881327509025695	0
ARELTSAAITM	V1A	C5T	-1.37030208630117	-0.829663660897852	0
ARENCSAAITM	V1A	L4N	-1.35756426828094	-0.707542874382327	0
ARERCSAAITM	V1A	L4R	-1.42772219548456	-0.80854036273323	0
ARGLCSAAITM	V1A	E3G	-0.626266738391136	-0.801004253131307	0
ARKLCSAAITM	V1A	E3K	-1.05477036245607	-0.790650827571185	0
ARNLCSAAITM	V1A	E3N	-0.68716381958473	-0.807562974457362	0
ARPLCSAAITM	V1A	E3P	-1.42409888307459	-0.812006119384114	0
ARQLCSAAITM	V1A	E3Q	-0.602330679088652	-0.819252807290987	0
ARRLCSAAITM	V1A	E3R	-1.16153791790908	-0.800284707739803	0
ARSLCSAAITM	V1A	E3S	-0.65412208533634	-0.987721545928976	0
ARTLCSAAITM	V1A	E3T	-1.201469792342	-0.847792709058536	0
ARVLCSAAITM	V1A	E3V	-1.42295551599499	-0.84139142624755	0
ASELCSAAITM	V1A	R2S	-0.600316650461323	-0.454219834183375	1
ATELCSAAITM	V1A	R2T	-0.60255851093657	-0.670344170773871	0
AVELCSAAITM	V1A	R2V	-0.614594337860341	-0.757387842540614	0
AWELCSAAITM	V1A	R2W	-0.599835013976568	-0.606182995098774	0
CPELCSAAITM	V1C	R2P	-1.18011277096845	-0.822185060879838	0
CREECSAAITM	V1C	L4E	-1.43123310326165	-0.902250237577961	0
CRELCAAAITM	V1C	S6A	-0.644876880654273	-0.573089909479552	1
CRELCCAAITM	V1C	S6C	-0.766914061277077	-0.78660538706405	0
CRELCFAAITM	V1C	S6F	-0.672623906154661	-0.764124787419223	0
CRELCHAAITM	V1C	S6H	-0.644378580090061	-0.441999190279684	1
CRELCLAAITM	V1C	S6L	-0.650856916267811	-0.777248679824702	0
CRELCPAAITM	V1C	S6P	-1.40721194489573	-0.844384824752428	0
CRELCRAAITM	V1C	S6R	-0.646240322255447	-0.663126652156515	0
CRELCSAAATM	V1C	I9A	-1.35619333971152	-0.817077644413252	0
CRELCSAAETM	V1C	I9E	-1.42732375653903	-0.817226644361166	0
CRELCSAAGTM	V1C	I9G	-1.43619795873686	-0.854575675563909	0
CRELCSAAIAM	V1C	T10A	-0.647013862090651	-0.733062366561048	0
CRELCSAAIEM	V1C	T10E	-0.646115810398694	-0.653517043888706	0
CRELCSAAIGM	V1C	T10G	-0.646641906251881	-0.725725808634154	0
CRELCSAAIKM	V1C	T10K	-0.900607783984906	-0.776329974370721	0
CRELCSAAILM	V1C	T10L	-0.90689291629672	-0.833760417642173	0
CRELCSAAIPM	V1C	T10P	-1.40586432306488	-0.819319613499783	0
CRELCSAAIRM	V1C	T10R	-0.920823094326229	-0.733283145060377	0
CRELCSAAISM	V1C	T10S	-0.645457112622658	-0.713355991022798	0
CRELCSAAITC	V1C	M11C	-0.654356369186675	-0.80261383036189	0
CRELCSAAITE	V1C	M11E	-0.64637612216616	-0.604241001399151	0
CRELCSAAITF	V1C	M11F	-0.649488868785043	-0.735191182356089	0
CRELCSAAITG	V1C	M11G	-0.966185673501679	-0.801828211524281	0
CRELCSAAITI	V1C	M11I	-0.654123175052411	-0.785620766592872	0
CRELCSAAITK	V1C	M11K	-0.660638513900007	-0.769688550576513	0
CRELCSAAITL	V1C	M11L	-0.645222473881837	-0.754143381417053	0
CRELCSAAITN	V1C	M11N	-0.658086784146638	-0.760757002884027	0
CRELCSAAITQ	V1C	M11Q	-0.646598026154544	-0.584979794538088	0
CRELCSAAITR	V1C	M11R	-0.650535872661814	-0.754080908947168	0
CRELCSAAITW	V1C	M11W	-0.644958260281832	-0.818679588520777	0
CRELCSAAITY	V1C	M11Y	-0.647014705125841	-0.681660097741204	0
CRELCSAAIVM	V1C	T10V	-0.655930837508943	-0.805875045912096	0
CRELCSAALTM	V1C	I9L	-0.648111887619132	-0.803581018021341	0
CRELCSAASTM	V1C	I9S	-1.37960072462722	-0.833875329581537	0
CRELCSAAVTM	V1C	I9V	-0.647069729825199	-0.755397598286847	0
CRELCSAAWTM	V1C	I9W	-1.47141668065137	-0.818039880243863	0
CRELCSADITM	V1C	A8D	-1.45622401193524	-0.86490288652431	0
CRELCSAEITM	V1C	A8E	-1.45226052689867	-0.847617402007058	0
CRELCSAGITM	V1C	A8G	-0.958776062907638	-0.804160125133118	0
CRELCSALITM	V1C	A8L	-1.39788901336412	-0.892487937304265	0
CRELCSANITM	V1C	A8N	-1.37094087654203	-0.813116576398041	0
CRELCSAPITM	V1C	A8P	-1.47641445646007	-0.813462644724164	0
CRELCSARITM	V1C	A8R	-1.46750093141873	-0.815539661820215	0
CRELCSASITM	V1C	A8S	-0.654087584109559	-0.781729955976539	0
CRELCSAVITM	V1C	A8V	-0.954276095977809	-0.761733276088267	0
CRELCSAWITM	V1C	A8W	-1.49060959280062	-0.86831772718569	0
CRELCSAYITM	V1C	A8Y	-1.47621208487314	-0.887817414654645	0
CRELCSCAITM	V1C	A7C	-0.902533731195054	-0.873619414217183	0
CRELCSEAITM	V1C	A7E	-1.2935094857334	-0.719059306251936	0
CRELCSFAITM	V1C	A7F	-1.39097448784711	-0.760150305513675	0
CRELCSHAITM	V1C	A7H	-1.35222862435567	-0.799438928994907	0
CRELCSKAITM	V1C	A7K	-1.43567984613399	-0.769059905963423	0
CRELCSLAITM	V1C	A7L	-1.37806023762173	-0.794208279404129	0
CRELCSNAITM	V1C	A7N	-1.25001072148288	-0.814079273499865	0
CRELCSPAITM	V1C	A7P	-1.47070376267473	-0.794980616788049	0
CRELCSRAITM	V1C	A7R	-1.4360812218672	-0.897524498157838	0
CRELCSSAITM	V1C	A7S	-0.666191379254922	-0.751733113148903	0
CRELCSTAITM	V1C	A7T	-1.13270873079186	-0.817450842116131	0
CRELCSYAITM	V1C	A7Y	-1.32625671329258	-0.838113111600126	0
CRELCTAAITM	V1C	S6T	-0.646245381370399	-0.711898034387025	0
CRELCYAAITM	V1C	S6Y	-0.648696051002254	-0.770672915554884	0
CRELGSAAITM	V1C	C5G	-1.23123513328388	-0.864735498987986	0
CRELKSAAITM	V1C	C5K	-1.49684320775745	-0.851131051613599	0
CRELVSAAITM	V1C	C5V	-1.38263544470117	-0.822182276558302	0
CRGLCSAAITM	V1C	E3G	-0.670569393450688	-0.785524057870549	0
CRSLCSAAITM	V1C	E3S	-0.698424740395892	-0.762223657369469	0
CRTLCSAAITM	V1C	E3T	-1.24577244740155	-0.801896277559493	0
DGELCSAAITM	V1D	R2G	-0.82387653178541	-0.838867349608943	0
DLELCSAAITM	V1D	R2L	-0.827484953934207	-0.839825260107888	0
DNELCSAAITM	V1D	R2N	-0.826043976927827	-0.790908076178452	0
DPELCSAAITM	V1D	R2P	-1.36069874242398	-0.613256012014277	0
DREGCSAAITM	V1D	L4G	-1.59691565486827	-0.848274304373444	0
DRELASAAITM	V1D	C5A	-1.12615347311462	-0.921948965412405	0
DRELCCAAITM	V1D	S6C	-0.947500032732606	-0.891168142704523	0
DRELCFAAITM	V1D	S6F	-0.853209877610191	-0.868202652117804	0
DRELCGAAITM	V1D	S6G	-0.826593947340228	-0.82046063942778	0
DRELCHAAITM	V1D	S6H	-0.824964551545591	-0.825353805276464	0
DRELCLAAITM	V1D	S6L	-0.83144288772334	-0.806790418877284	0
DRELCPAAITM	V1D	S6P	-1.58779791635126	-0.850530693372792	0
DRELCRAAITM	V1D	S6R	-0.826826293710976	-0.82061004774616	0
DRELCSAAETM	V1D	I9E	-1.60790972799456	-0.861982009675293	0
DRELCSAAFTM	V1D	I9F	-1.60276283090967	-0.779445200090094	0
DRELCSAAGTM	V1D	I9G	-1.61678393019239	-0.834391655368531	0
DRELCSAAIAM	V1D	T10A	-0.82759983354618	-0.992968676355107	0
DRELCSAAICM	V1D	T10C	-0.834636685052966	NA	0
DRELCSAAIDM	V1D	T10D	-1.12302502614653	-0.88983673926477	0
DRELCSAAIGM	V1D	T10G	-0.827227877707411	-0.904753018087988	0
DRELCSAAIIM	V1D	T10I	-0.848813911984744	-0.871378677072616	0
DRELCSAAILM	V1D	T10L	-1.08747888775225	-0.854877351060887	0
DRELCSAAIMM	V1D	T10M	-0.836006717365557	-0.929080031173379	0
DRELCSAAIPM	V1D	T10P	-1.58645029452041	-0.83326889647587	0
DRELCSAAIQM	V1D	T10Q	-0.830381800528149	-0.82325123850617	0
DRELCSAAIRM	V1D	T10R	-1.10140906578176	-0.796482529827173	0
DRELCSAAISM	V1D	T10S	-0.826043084078188	-0.814700861178821	0
DRELCSAAITA	V1D	M11A	-0.834546599997909	-0.841410960036094	0
DRELCSAAITD	V1D	M11D	-0.836945059990826	-0.810879190719853	0
DRELCSAAITE	V1D	M11E	-0.826962093621689	-0.699520267671216	0
DRELCSAAITF	V1D	M11F	-0.830074840240573	-0.838063723033617	0
DRELCSAAITG	V1D	M11G	-1.14677164495721	-0.799483361541637	0
DRELCSAAITI	V1D	M11I	-0.83470914650794	-0.883696099321849	0
DRELCSAAITL	V1D	M11L	-0.825808445337366	-0.84444981266652	0
DRELCSAAITR	V1D	M11R	-0.831121844117343	-0.918662454326703	0
DRELCSAAITS	V1D	M11S	-0.835976882086309	-0.775089800739985	0
DRELCSAAITV	V1D	M11V	-0.826866763279778	-0.931208154820558	0
DRELCSAAITW	V1D	M11W	-0.825544231737361	-0.835603785553208	0
DRELCSAAIVM	V1D	T10V	-0.836516808964472	-0.845449486306294	0
DRELCSAAIYM	V1D	T10Y	-1.52830877540592	-0.854699533635019	0
DRELCSAAKTM	V1D	I9K	-1.66072117908585	-0.834719117421254	0
DRELCSAALTM	V1D	I9L	-0.828697859074661	-0.864676957775837	0
DRELCSAARTM	V1D	I9R	-1.65503774376698	-0.848273365541513	0
DRELCSAAWTM	V1D	I9W	-1.6520026521069	-0.80833971378195	0
DRELCSACITM	V1D	A8C	-0.862871554473918	-0.85277399215796	0
DRELCSADITM	V1D	A8D	-1.63680998339077	-0.914095336289395	0
DRELCSAEITM	V1D	A8E	-1.6328464983542	-0.856575242389399	0
DRELCSAGITM	V1D	A8G	-1.13936203436317	-0.939418887538061	0
DRELCSAHITM	V1D	A8H	-1.66865340217488	-0.847949884746686	0
DRELCSAKITM	V1D	A8K	-1.6667103695404	-0.863694296003172	0
DRELCSALITM	V1D	A8L	-1.57847498481965	-0.864327706076094	0
DRELCSAMITM	V1D	A8M	-1.22679927757286	-0.770534038590046	0
DRELCSANITM	V1D	A8N	-1.55152684799756	-0.923920142195168	0
DRELCSAPITM	V1D	A8P	-1.65700042791559	-0.839947050632788	0
DRELCSAQITM	V1D	A8Q	-1.60578907018485	-0.692805299789021	0
DRELCSARITM	V1D	A8R	-1.64808690287426	-0.88577078457547	0
DRELCSASITM	V1D	A8S	-0.834673555565088	-0.846292363290961	0
DRELCSATITM	V1D	A8T	-0.83085388318271	-0.828441462132489	0
DRELCSAWITM	V1D	A8W	-1.67119556425615	-0.885664881760747	0
DRELCSAYITM	V1D	A8Y	-1.65679805632867	-0.782931756072533	0
DRELCSCAITM	V1D	A7C	-1.08311970265058	-0.785003632502678	0
DRELCSHAITM	V1D	A7H	-1.5328145958112	-0.792900004883356	0
DRELCSLAITM	V1D	A7L	-1.55864620907726	-0.757787083359816	0
DRELCSMAITM	V1D	A7M	-1.55729369167227	-0.807380642235512	0
DRELCSNAITM	V1D	A7N	-1.43059669293841	-0.818591379640917	0
DRELCSPAITM	V1D	A7P	-1.65128973413026	-0.830463588647073	0
DRELCSRAITM	V1D	A7R	-1.61666719332273	-0.855148953213499	0
DRELCSYAITM	V1D	A7Y	-1.50684268474811	-0.916995428126276	0
DRELCTAAITM	V1D	S6T	-0.826831352825929	-0.858038161371171	0
DRELGSAAITM	V1D	C5G	-1.41182110473941	-0.812066285614338	0
DRELKSAAITM	V1D	C5K	-1.67742917921298	-0.899817319370579	0
DRELNSAAITM	V1D	C5N	-1.61308666082048	-0.820711534291513	0
DRELPSAAITM	V1D	C5P	-1.65333351370594	-0.744368876456215	0
DRELRSAAITM	V1D	C5R	-1.65658668268371	-0.844209041368793	0
DRELTSAAITM	V1D	C5T	-1.59519071281625	-0.857837213431211	0
DRELVSAAITM	V1D	C5V	-1.5632214161567	-0.828475549806432	0
DREQCSAAITM	V1D	L4Q	-1.57038420535225	-0.763130333907633	0
DRERCSAAITM	V1D	L4R	-1.65261082199964	-0.799680599883864	0
DRESCSAAITM	V1D	L4S	-1.55811921852334	-0.798414271069008	0
DRGLCSAAITM	V1D	E3G	-0.851155364906217	-0.791171104641363	0
DRILCSAAITM	V1D	E3I	-1.61243293989425	-0.773673861370137	0
DRKLCSAAITM	V1D	E3K	-1.27965898897115	-1.02326429168642	0
DRNLCSAAITM	V1D	E3N	-0.912052446099811	-0.874087510085912	0
DRTLCSAAITM	V1D	E3T	-1.42635841885708	-0.814484883023882	0
DRVLCSAAITM	V1D	E3V	-1.64784414251008	-0.831649042824695	0
EAELCSAAITM	V1E	R2A	-0.774152838272617	-0.75634696965023	0
EDELCSAAITM	V1E	R2D	-0.775853041378089	-0.773775318392963	0
EEELCSAAITM	V1E	R2E	-0.775708311006114	-0.760414499415206	0
EGELCSAAITM	V1E	R2G	-0.774171222927543	-0.707143469338511	0
EKELCSAAITM	V1E	R2K	-0.776143827344585	-0.80780037029281	0
ELELCSAAITM	V1E	R2L	-0.77777964507634	-0.711097933261417	0
ENELCSAAITM	V1E	R2N	-0.77633866806996	-0.766877908755061	0
EPELCSAAITM	V1E	R2P	-1.31099343356611	-0.828162750678139	0
ERCLCSAAITM	V1E	E3C	-1.48139400495147	-0.810417130664842	0
EREECSAAITM	V1E	L4E	-1.56211376585931	-0.841345285075905	0
EREFCSAAITM	V1E	L4F	-1.46201465562071	-0.699520267671216	0
EREGCSAAITM	V1E	L4G	-1.5472103460104	-0.835655548474773	0
EREKCSAAITM	V1E	L4K	-1.59043089041932	-0.833504985311184	0
ERELASAAITM	V1E	C5A	-1.07644816425676	-0.809290860829201	0
ERELCAAAITM	V1E	S6A	-0.775757543251935	-0.767856661821074	0
ERELCEAAITM	V1E	S6E	-0.773621874164447	-0.582334629566465	0
ERELCGAAITM	V1E	S6G	-0.776888638482361	-0.785784216130043	0
ERELCKAAITM	V1E	S6K	-0.777018902384017	-0.751440821471471	0
ERELCLAAITM	V1E	S6L	-0.781737578865473	-0.844164253621662	0
ERELCMAAITM	V1E	S6M	-0.776716979096788	-0.766394264162151	0
ERELCQAAITM	V1E	S6Q	-0.774568659284073	-0.829004966835134	0
ERELCRAAITM	V1E	S6R	-0.777120984853109	-0.804391837116134	0
ERELCSAAATM	V1E	I9A	-1.48707400230918	-0.861439683252107	0
ERELCSAADTM	V1E	I9D	-1.5988477559309	-0.86190340443706	0
ERELCSAAETM	V1E	I9E	-1.55820441913669	-0.809089748005081	0
ERELCSAAGTM	V1E	I9G	-1.56707862133452	-0.829428436020338	0
ERELCSAAIAM	V1E	T10A	-0.777894524688313	-0.826413140695438	0
ERELCSAAICM	V1E	T10C	-0.784931376195099	-0.956208130614691	0
ERELCSAAIEM	V1E	T10E	-0.776996472996357	-0.794440883539807	0
ERELCSAAIFM	V1E	T10F	-1.53736770426648	-1.18838737864566	0
ERELCSAAIGM	V1E	T10G	-0.777522568849544	-0.804634002092187	0
ERELCSAAIIM	V1E	T10I	-0.799108603126877	-0.789158592623008	0
ERELCSAAIKM	V1E	T10K	-1.03148844658257	-0.831193830261472	0
ERELCSAAILM	V1E	T10L	-1.03777357889438	-0.819002917642928	0
ERELCSAAIMM	V1E	T10M	-0.78630140850769	-0.839585936420645	0
ERELCSAAINM	V1E	T10N	-1.00694144762333	-0.856632051929766	0
ERELCSAAIPM	V1E	T10P	-1.53674498566254	-0.84026848144578	0
ERELCSAAIQM	V1E	T10Q	-0.780676491670282	-0.770769725617227	0
ERELCSAAIRM	V1E	T10R	-1.05170375692389	-0.789967153591885	0
ERELCSAAISM	V1E	T10S	-0.776337775220321	-0.784906435642186	0
ERELCSAAITA	V1E	M11A	-0.784841291140042	-0.815710709322548	0
ERELCSAAITC	V1E	M11C	-0.785237031784337	-0.883320111119747	0
ERELCSAAITD	V1E	M11D	-0.787239751132959	-0.765112555832129	0
ERELCSAAITE	V1E	M11E	-0.777256784763823	-0.746646918036603	0
ERELCSAAITF	V1E	M11F	-0.780369531382706	-0.725141599734697	0
ERELCSAAITG	V1E	M11G	-1.09706633609934	-0.82962001868771	0
ERELCSAAITK	V1E	M11K	-0.791519176497669	-0.829287776015898	0
ERELCSAAITL	V1E	M11L	-0.776103136479499	-0.847652295888538	0
ERELCSAAITN	V1E	M11N	-0.788967446744301	-0.795523108547426	0
ERELCSAAITP	V1E	M11P	-1.56261603979104	-0.803572657403582	0
ERELCSAAITQ	V1E	M11Q	-0.777478688752207	-0.745605305425335	0
ERELCSAAITR	V1E	M11R	-0.781416535259477	-0.7805346331384	0
ERELCSAAITS	V1E	M11S	-0.786271573228442	-0.783566438518699	0
ERELCSAAITT	V1E	M11T	-0.778995523054006	-0.758469675342509	0
ERELCSAAITV	V1E	M11V	-0.777161454421911	-0.862120958147638	0
ERELCSAAITW	V1E	M11W	-0.775838922879495	-0.81010902982273	0
ERELCSAAIVM	V1E	T10V	-0.786811500106605	-0.803025699872718	0
ERELCSAAIWM	V1E	T10W	-1.5350935868823	-0.820918785881788	0
ERELCSAAIYM	V1E	T10Y	-1.47860346654805	-0.864460282573072	0
ERELCSAAKTM	V1E	I9K	-1.61101587022798	-0.833434121152071	0
ERELCSAALTM	V1E	I9L	-0.778992550216794	-0.820615580126011	0
ERELCSAAMTM	V1E	I9M	-0.780785249779105	-0.82009262708248	0
ERELCSAAQTM	V1E	I9Q	-1.54419636377391	-0.846097026383263	0
ERELCSAARTM	V1E	I9R	-1.60533243490912	-0.822820863675008	0
ERELCSAATTM	V1E	I9T	-1.12747788822357	-0.86866299429188	0
ERELCSAAVTM	V1E	I9V	-0.777950392422862	-0.797719594968979	0
ERELCSAAWTM	V1E	I9W	-1.60229734324903	-0.80825214043786	0
ERELCSACITM	V1E	A8C	-0.813166245616052	-0.917939812214705	0
ERELCSADITM	V1E	A8D	-1.5871046745329	-0.870744073194943	0
ERELCSAFITM	V1E	A8F	-1.5982345545678	-0.706051741296163	0
ERELCSAGITM	V1E	A8G	-1.0896567255053	-0.852314820605555	0
ERELCSAHITM	V1E	A8H	-1.61894809331702	-0.833070285833494	0
ERELCSAIITM	V1E	A8I	-1.46822929743977	-0.758850647400754	0
ERELCSAKITM	V1E	A8K	-1.61700506068254	-0.830654389975041	0
ERELCSALITM	V1E	A8L	-1.52876967596178	-0.797349720607384	0
ERELCSAMITM	V1E	A8M	-1.17709396871499	-0.861971062943362	0
ERELCSANITM	V1E	A8N	-1.5018215391397	-0.859396240680343	0
ERELCSAPITM	V1E	A8P	-1.60729511905773	-0.818526541146414	0
ERELCSAQITM	V1E	A8Q	-1.55608376132699	-0.873886907858714	0
ERELCSASITM	V1E	A8S	-0.784968246707222	-0.794402015373433	0
ERELCSATITM	V1E	A8T	-0.781148574324843	-0.798106003109702	0
ERELCSAVITM	V1E	A8V	-1.08515675857547	-0.89324233027364	0
ERELCSAWITM	V1E	A8W	-1.62149025539828	-0.813089399621982	0
ERELCSAYITM	V1E	A8Y	-1.6070927474708	-0.814206893909111	0
ERELCSCAITM	V1E	A7C	-1.03341439379272	-0.834273438601524	0
ERELCSEAITM	V1E	A7E	-1.42439014833107	-0.958930610385812	0
ERELCSGAITM	V1E	A7G	-1.10324348540587	-0.82592711146809	0
ERELCSKAITM	V1E	A7K	-1.56656050873165	-0.82412960527141	0
ERELCSLAITM	V1E	A7L	-1.50894090021939	-0.770903285310808	0
ERELCSMAITM	V1E	A7M	-1.5075883828144	-0.794303548314532	0
ERELCSNAITM	V1E	A7N	-1.38089138408055	-0.943371885394333	0
ERELCSPAITM	V1E	A7P	-1.60158442527239	-0.860589000790016	0
ERELCSQAITM	V1E	A7Q	-1.50621303147378	-0.745386138231816	0
ERELCSTAITM	V1E	A7T	-1.26358939338952	-0.865002512630543	0
ERELCSWAITM	V1E	A7W	-1.56323074061923	-0.824670188613292	0
ERELCSYAITM	V1E	A7Y	-1.45713737589024	-0.72470279992828	0
ERELCTAAITM	V1E	S6T	-0.777126043968062	-0.807953361349009	0
ERELCVAAITM	V1E	S6V	-0.796477168729554	-0.835761900329924	0
ERELDSAAITM	V1E	C5D	-1.63579293176299	-0.947680901611532	0
ERELESAAITM	V1E	C5E	-1.58157356544821	-0.618521306077982	3
ERELFSAAITM	V1E	C5F	-1.57831945316123	-0.858768104202736	0
ERELGSAAITM	V1E	C5G	-1.36211579588154	-0.837437006059643	0
ERELISAAITM	V1E	C5I	-1.3636688849677	-0.819311968274689	0
ERELKSAAITM	V1E	C5K	-1.62772387035512	-0.717641215590609	0
ERELPSAAITM	V1E	C5P	-1.60362820484807	-0.837512226551562	0
ERELRSAAITM	V1E	C5R	-1.60688137382584	-0.785476302383098	0
ERELSSAAITM	V1E	C5S	-1.41917256605008	-0.848274304373444	0
ERELTSAAITM	V1E	C5T	-1.54548540395838	-0.859574947480814	0
ERELVSAAITM	V1E	C5V	-1.51351610729883	-0.836200910470893	0
ERELWSAAITM	V1E	C5W	-1.58856227954226	-0.858638016252258	0
ERERCSAAITM	V1E	L4R	-1.60290551314177	-0.825117742890578	0
ERETCSAAITM	V1E	L4T	-1.4298223892326	-0.734353166543523	0
EREVCSAAITM	V1E	L4V	-1.35723790400875	-0.832308581273132	0
EREWCSAAITM	V1E	L4W	-1.61264652358751	-0.843670302862851	0
EREYCSAAITM	V1E	L4Y	-1.55854115642674	-0.778528604422067	0
ERGLCSAAITM	V1E	E3G	-0.80145005604835	-0.806474109214242	0
ERKLCSAAITM	V1E	E3K	-1.22995368011328	-0.815908261691486	0
ERNLCSAAITM	V1E	E3N	-0.862347137241944	-0.825820079370865	0
ERRLCSAAITM	V1E	E3R	-1.33672123556629	-0.783905446492128	0
ERSLCSAAITM	V1E	E3S	-0.829305402993554	-0.813957763451195	0
ERVLCSAAITM	V1E	E3V	-1.59813883365221	-0.894378128639098	0
ERWLCSAAITM	V1E	E3W	-1.59072400676907	-0.876039688320483	0
ESELCSAAITM	V1E	R2S	-0.775499968118538	-0.761166352645917	0
EWELCSAAITM	V1E	R2W	-0.775018331633782	-0.721598627360849	0
FFELCSAAITM	V1F	R2F	-0.62717826331363	-0.726515656294835	0
FGELCSAAITM	V1F	R2G	-0.625967761004228	-0.469734543002406	1
FHELCSAAITM	V1F	R2H	-0.62902534285057	-0.634880847338072	0
FIELCSAAITM	V1F	R2I	-0.668372767591601	-0.782322918748632	0
FLELCSAAITM	V1F	R2L	-0.629576183153025	-0.761506919945136	0
FREECSAAITM	V1F	L4E	-1.413910303936	-0.797051956421058	0
FREFCSAAITM	V1F	L4F	-1.3138111936974	-0.800082225617968	0
FRELASAAITM	V1F	C5A	-0.92824470233344	-0.809380623621493	0
FRELCAAAITM	V1F	S6A	-0.62755408132862	-0.612913988458768	1
FRELCDAAITM	V1F	S6D	-0.625609283693939	-0.410975495621226	2
FRELCEAAITM	V1F	S6E	-0.625418412241132	-0.361141858396908	1
FRELCFAAITM	V1F	S6F	-0.655301106829009	-0.830511435123631	0
FRELCGAAITM	V1F	S6G	-0.628685176559046	-0.72672894495898	0
FRELCHAAITM	V1F	S6H	-0.627055780764409	-0.506436628509052	1
FRELCKAAITM	V1F	S6K	-0.628815440460702	-0.716341919261239	0
FRELCLAAITM	V1F	S6L	-0.633534116942158	-0.770105119578521	0
FRELCMAAITM	V1F	S6M	-0.628513517173473	-0.852058238737787	0
FRELCNAAITM	V1F	S6N	-0.62956448101523	-0.611386671499128	0
FRELCPAAITM	V1F	S6P	-1.38988914557008	-0.826911925650117	0
FRELCRAAITM	V1F	S6R	-0.628917522929794	-0.79556324258027	0
FRELCSAAETM	V1F	I9E	-1.41000095721337	-0.826655253741477	0
FRELCSAAFTM	V1F	I9F	-1.40485406012849	-0.85789722286596	0
FRELCSAAGTM	V1F	I9G	-1.41887515941121	-0.833041703908109	0
FRELCSAAIAM	V1F	T10A	-0.629691062764998	-0.723400985785179	0
FRELCSAAICM	V1F	T10C	-0.636727914271784	-0.783679500639911	0
FRELCSAAIDM	V1F	T10D	-0.925116255365349	-0.744946672314043	0
FRELCSAAIEM	V1F	T10E	-0.628793011073042	-0.633242348505664	0
FRELCSAAIFM	V1F	T10F	-1.38916424234316	-0.813781053538599	0
FRELCSAAIGM	V1F	T10G	-0.629319106926229	-0.790320846085477	0
FRELCSAAIHM	V1F	T10H	-1.00711761605387	-0.741238629464798	0
FRELCSAAIKM	V1F	T10K	-0.883284984659253	-0.793267567778666	0
FRELCSAAILM	V1F	T10L	-0.889570116971068	-0.768250872590371	0
FRELCSAAIMM	V1F	T10M	-0.638097946584375	-0.755656255634834	0
FRELCSAAIPM	V1F	T10P	-1.38854152373923	-0.81738861661275	0
FRELCSAAIQM	V1F	T10Q	-0.632473029746967	-0.743958940216589	0
FRELCSAAIRM	V1F	T10R	-0.903500295000576	-0.777542047229018	0
FRELCSAAISM	V1F	T10S	-0.628134313297006	-0.682637380351868	0
FRELCSAAITA	V1F	M11A	-0.636637829216727	-0.743100793406603	0
FRELCSAAITC	V1F	M11C	-0.637033569861022	-0.764676387397917	0
FRELCSAAITF	V1F	M11F	-0.632166069459391	-0.753078109716585	0
FRELCSAAITG	V1F	M11G	-0.948862874176027	-0.76870628620418	0
FRELCSAAITL	V1F	M11L	-0.627899674556184	-0.739780106562596	0
FRELCSAAITN	V1F	M11N	-0.640763984820986	-0.782011571058656	0
FRELCSAAITP	V1F	M11P	-1.41441257786772	-0.869353724473398	0
FRELCSAAITR	V1F	M11R	-0.633213073336162	-0.711929081808252	0
FRELCSAAITS	V1F	M11S	-0.638068111305127	-0.756927443883404	0
FRELCSAAITT	V1F	M11T	-0.630792061130691	-0.853765124944861	0
FRELCSAAITV	V1F	M11V	-0.628957992498596	-0.730972886563145	0
FRELCSAAITW	V1F	M11W	-0.627635460956179	-0.663969509188259	0
FRELCSAAITY	V1F	M11Y	-0.629691905800188	-0.650538231206145	0
FRELCSAAIVM	V1F	T10V	-0.63860803818329	-0.77973388132074	0
FRELCSAALTM	V1F	I9L	-0.630789088293479	-0.761172102230791	0
FRELCSAAMTM	V1F	I9M	-0.63258178785579	-0.785323287892693	0
FRELCSAANTM	V1F	I9N	-1.34389613689199	-0.780588005333897	0
FRELCSAAPTM	V1F	I9P	-1.46024796278922	-0.962577922040704	0
FRELCSAARTM	V1F	I9R	-1.4571289729858	-0.807631524621416	0
FRELCSAASTM	V1F	I9S	-1.36227792530157	-0.851717659366652	0
FRELCSAAVTM	V1F	I9V	-0.629746930499546	-0.737002566790277	0
FRELCSAAWTM	V1F	I9W	-1.45409388132572	-0.807049629107698	0
FRELCSACITM	V1F	A8C	-0.664962783692736	-0.713471843399573	0
FRELCSADITM	V1F	A8D	-1.43890121260959	-0.825630638374734	0
FRELCSAGITM	V1F	A8G	-0.941453263581986	-0.815617991848112	0
FRELCSAHITM	V1F	A8H	-1.4707446313937	-0.895776136153322	0
FRELCSAIITM	V1F	A8I	-1.32002583551645	-0.833502424479906	0
FRELCSAKITM	V1F	A8K	-1.46880159875922	-0.814257826341166	0
FRELCSALITM	V1F	A8L	-1.38056621403846	-0.832241418404415	0
FRELCSAMITM	V1F	A8M	-1.02889050679168	-0.885755094539101	0
FRELCSANITM	V1F	A8N	-1.35361807721638	-0.814772612816074	0
FRELCSAPITM	V1F	A8P	-1.45909165713441	-0.854127255988335	0
FRELCSAQITM	V1F	A8Q	-1.40788029940367	-0.771750469545316	0
FRELCSARITM	V1F	A8R	-1.45017813209307	-0.816475941275354	0
FRELCSASITM	V1F	A8S	-0.636764784783907	-0.805118775732421	0
FRELCSATITM	V1F	A8T	-0.632945112401528	-0.761122883332329	0
FRELCSAVITM	V1F	A8V	-0.936953296652157	-0.78108890278218	0
FRELCSAWITM	V1F	A8W	-1.47328679347497	-0.776515960626012	0
FRELCSAYITM	V1F	A8Y	-1.45888928554748	-0.940480784796958	0
FRELCSCAITM	V1F	A7C	-0.885210931869402	-0.804438058601474	0
FRELCSDAITM	V1F	A7D	-1.389361026725	-0.885079899336132	0
FRELCSFAITM	V1F	A7F	-1.37365168852145	-0.83576874321241	0
FRELCSGAITM	V1F	A7G	-0.955040023482555	-0.865202638560958	0
FRELCSHAITM	V1F	A7H	-1.33490582503002	-0.767654856029891	0
FRELCSIAITM	V1F	A7I	-1.2940167206812	-0.816930262830696	0
FRELCSKAITM	V1F	A7K	-1.41835704680833	-0.82664957024212	0
FRELCSLAITM	V1F	A7L	-1.36073743829607	-0.849128857769614	0
FRELCSMAITM	V1F	A7M	-1.35938492089109	-0.817107664660627	0
FRELCSPAITM	V1F	A7P	-1.45338096334907	-0.805194794317717	0
FRELCSRAITM	V1F	A7R	-1.41875842254155	-0.854498829921311	0
FRELCSSAITM	V1F	A7S	-0.648868579929269	-0.81345278627974	0
FRELCSTAITM	V1F	A7T	-1.1153859314662	-0.839407661881925	0
FRELCSWAITM	V1F	A7W	-1.41502727869591	-0.846435043460418	0
FRELCSYAITM	V1F	A7Y	-1.30893391396693	-0.829088538173323	0
FRELCTAAITM	V1F	S6T	-0.628922582044747	-0.738174633100853	0
FRELCVAAITM	V1F	S6V	-0.648273706806239	-0.818212518102915	0
FRELESAAITM	V1F	C5E	-1.43337010352489	-0.75733552526248	0
FRELFSAAITM	V1F	C5F	-1.43011599123791	-0.818575853050315	0
FRELGSAAITM	V1F	C5G	-1.21391233395822	-0.836258221328005	0
FRELKSAAITM	V1F	C5K	-1.4795204084318	-0.828917703496308	0
FRELLSAAITM	V1F	C5L	-1.06852192220013	-0.826529246450581	0
FRELMSAAITM	V1F	C5M	-0.778692527023333	-0.812331122789744	0
FRELNSAAITM	V1F	C5N	-1.41517789003929	-0.943230289923444	0
FRELPSAAITM	V1F	C5P	-1.45542474292476	-0.846192886523661	0
FRELRSAAITM	V1F	C5R	-1.45867791190253	-0.852578663909907	0
FRELSSAAITM	V1F	C5S	-1.27096910412676	-0.799279394536436	0
FRELVSAAITM	V1F	C5V	-1.36531264537552	-0.85000993629101	0
FRELWSAAITM	V1F	C5W	-1.44035881761895	-0.784968133959788	0
FREVCSAAITM	V1F	L4V	-1.20903444208544	-0.867544947601854	0
FRFLCSAAITM	V1F	E3F	-1.43361330658296	-0.84880635634675	0
FRNLCSAAITM	V1F	E3N	-0.714143675318629	-0.895898897738883	0
FRPLCSAAITM	V1F	E3P	-1.45107873880849	-0.808661271977997	0
FRSLCSAAITM	V1F	E3S	-0.681101941070239	-0.733489555247523	0
FRTLCSAAITM	V1F	E3T	-1.2284496480759	-0.839538109177487	0
FSELCSAAITM	V1F	R2S	-0.627296506195223	-0.551827652941912	1
FVELCSAAITM	V1F	R2V	-0.64157419359424	-0.803980463902267	0
GAELCSAAITM	V1G	R2A	-0.77550595310514	-0.731819790559968	0
GCELCSAAITM	V1G	R2C	-0.780350111189058	-0.905692530592001	0
GDELCSAAITM	V1G	R2D	-0.777206156210612	-0.77828047732924	0
GEELCSAAITM	V1G	R2E	-0.777061425838637	-0.77331835742794	0
GGELCSAAITM	V1G	R2G	-0.775524337760066	-0.75097026279296	0
GHELCSAAITM	V1G	R2H	-0.778581919606409	-0.855610528175969	0
GKELCSAAITM	V1G	R2K	-0.777496942177108	-0.808151426428655	0
GLELCSAAITM	V1G	R2L	-0.779132759908863	-0.78356630080512	0
GMELCSAAITM	V1G	R2M	-0.777910778828166	-0.797922973939571	0
GPELCSAAITM	V1G	R2P	-1.31234654839863	-0.731715025792965	0
GQELCSAAITM	V1G	R2Q	-0.776444798205084	-0.796052608201524	0
GRALCSAAITM	V1G	E3A	-0.839924956845671	-0.872777443361263	0
GRDLCSAAITM	V1G	E3D	-0.77777163426882	-0.84995474345066	0
GREACSAAITM	V1G	L4A	-1.15066103493758	-0.749432498720417	0
GRECCSAAITM	V1G	L4C	-1.18070119881162	-0.758604002983565	0
GREECSAAITM	V1G	L4E	-1.56346688069184	-0.839584674443991	0
GREFCSAAITM	V1G	L4F	-1.46336777045324	-0.853230556021749	0
GREGCSAAITM	V1G	L4G	-1.54856346084293	-0.81922814080101	0
GREKCSAAITM	V1G	L4K	-1.59178400525184	-0.838697406395522	0
GRELASAAITM	V1G	C5A	-1.07780127908928	-0.829156628409805	0
GRELCAAAITM	V1G	S6A	-0.777110658084458	-0.782899704215408	0
GRELCCAAITM	V1G	S6C	-0.899147838707263	-0.759240926521002	0
GRELCEAAITM	V1G	S6E	-0.77497498899697	-0.674788957353556	0
GRELCFAAITM	V1G	S6F	-0.804857683584847	-0.825207907886267	0
GRELCGAAITM	V1G	S6G	-0.778241753314884	-0.781014428183641	0
GRELCKAAITM	V1G	S6K	-0.77837201721654	-0.712386622390698	0
GRELCLAAITM	V1G	S6L	-0.783090693697996	-0.827095907470898	0
GRELCNAAITM	V1G	S6N	-0.779121057771068	-0.753321074945873	0
GRELCPAAITM	V1G	S6P	-1.53944572232591	-0.792645780610242	0
GRELCQAAITM	V1G	S6Q	-0.775921774116596	-0.833521002393335	0
GRELCRAAITM	V1G	S6R	-0.778474099685632	-0.77482962920557	0
GRELCSAAATM	V1G	I9A	-1.48842711714171	-0.888092812635948	0
GRELCSAACTM	V1G	I9C	-0.998438687999093	-0.779844082799991	0
GRELCSAADTM	V1G	I9D	-1.60020087076342	-0.84699082852375	0
GRELCSAAETM	V1G	I9E	-1.55955753396921	-0.824560319503332	0
GRELCSAAFTM	V1G	I9F	-1.55441063688433	-0.873566428240884	0
GRELCSAAGTM	V1G	I9G	-1.56843173616705	-0.827030445044088	0
GRELCSAAIAM	V1G	T10A	-0.779247639520836	-0.825522922665006	0
GRELCSAAICM	V1G	T10C	-0.786284491027622	-0.802704924910101	0
GRELCSAAIDM	V1G	T10D	-1.07467283212119	-0.890958247377801	0
GRELCSAAIEM	V1G	T10E	-0.77834958782888	-0.810813679428908	0
GRELCSAAIFM	V1G	T10F	-1.538720819099	-0.88006994972743	0
GRELCSAAIGM	V1G	T10G	-0.778875683682067	-0.816460855182599	0
GRELCSAAIHM	V1G	T10H	-1.15667419280971	-0.810185990818068	0
GRELCSAAIIM	V1G	T10I	-0.8004617179594	-0.859697430207904	0
GRELCSAAIKM	V1G	T10K	-1.03284156141509	-0.830925046101963	0
GRELCSAAILM	V1G	T10L	-1.03912669372691	-0.844776373632025	0
GRELCSAAIMM	V1G	T10M	-0.787654523340213	-0.807195008248323	0
GRELCSAAINM	V1G	T10N	-1.00829456245585	-0.87656758109198	0
GRELCSAAIPM	V1G	T10P	-1.53809810049507	-0.799411498410513	0
GRELCSAAIQM	V1G	T10Q	-0.782029606502805	-0.804076475450403	0
GRELCSAAIRM	V1G	T10R	-1.05305687175641	-0.807583020609557	0
GRELCSAAISM	V1G	T10S	-0.777690890052844	-0.753779378550788	0
GRELCSAAITA	V1G	M11A	-0.786194405972565	-0.795686076397991	0
GRELCSAAITC	V1G	M11C	-0.78659014661686	-0.843697825036162	0
GRELCSAAITD	V1G	M11D	-0.788592865965482	-0.788200306285419	0
GRELCSAAITE	V1G	M11E	-0.778609899596346	-0.761412839511454	0
GRELCSAAITF	V1G	M11F	-0.781722646215229	-0.812735727574414	0
GRELCSAAITG	V1G	M11G	-1.09841945093186	-0.821598247769222	0
GRELCSAAITI	V1G	M11I	-0.786356952482596	-0.820287826902543	0
GRELCSAAITK	V1G	M11K	-0.792872291330192	-0.815775034848084	0
GRELCSAAITL	V1G	M11L	-0.777456251312022	-0.814590894918086	0
GRELCSAAITN	V1G	M11N	-0.790320561576824	-0.718423364320197	0
GRELCSAAITP	V1G	M11P	-1.56396915462356	-0.827533967960455	0
GRELCSAAITQ	V1G	M11Q	-0.77883180358473	-0.790357856233066	0
GRELCSAAITR	V1G	M11R	-0.782769650092	-0.806269872338601	0
GRELCSAAITS	V1G	M11S	-0.787624688060965	-0.802323809297854	0
GRELCSAAITT	V1G	M11T	-0.780348637886529	-0.845349591093026	0
GRELCSAAITV	V1G	M11V	-0.778514569254434	-0.806639014824894	0
GRELCSAAITW	V1G	M11W	-0.777192037712018	-0.808908867101342	0
GRELCSAAITY	V1G	M11Y	-0.779248482556026	-0.752270489973922	0
GRELCSAAIVM	V1G	T10V	-0.788164614939128	-0.822255130928443	0
GRELCSAAIWM	V1G	T10W	-1.53644670171483	-0.828981401408585	0
GRELCSAAIYM	V1G	T10Y	-1.47995658138057	-0.787061818025237	0
GRELCSAAKTM	V1G	I9K	-1.6123689850605	-0.82734723907343	0
GRELCSAALTM	V1G	I9L	-0.780345665049317	-0.809353166514173	0
GRELCSAAMTM	V1G	I9M	-0.782138364611628	-0.790269675152187	0
GRELCSAANTM	V1G	I9N	-1.49345271364783	-0.821222893315529	0
GRELCSAAPTM	V1G	I9P	-1.60980453954506	-0.844877634247959	0
GRELCSAAQTM	V1G	I9Q	-1.54554947860643	-0.827467442823578	0
GRELCSAARTM	V1G	I9R	-1.60668554974164	-0.833804949269879	0
GRELCSAASTM	V1G	I9S	-1.51183450205741	-0.848813728270617	0
GRELCSAATTM	V1G	I9T	-1.12883100305609	-0.839628416373265	0
GRELCSAAVTM	V1G	I9V	-0.779303507255385	-0.814022350929047	0
GRELCSAAWTM	V1G	I9W	-1.60365045808156	-0.824654499494973	0
GRELCSACITM	V1G	A8C	-0.814519360448575	-0.825845533534483	0
GRELCSADITM	V1G	A8D	-1.58845778936542	-0.879619658521528	0
GRELCSAFITM	V1G	A8F	-1.59958766940032	-0.847823992873443	0
GRELCSAGITM	V1G	A8G	-1.09100984033782	-0.836777243152262	0
GRELCSAIITM	V1G	A8I	-1.46958241227229	-0.727348748995568	0
GRELCSAKITM	V1G	A8K	-1.61835817551506	-0.857235399393844	0
GRELCSALITM	V1G	A8L	-1.5301227907943	-0.825200851958641	0
GRELCSAMITM	V1G	A8M	-1.17844708354752	-0.860784179308152	0
GRELCSAPITM	V1G	A8P	-1.60864823389025	-0.832944734811335	0
GRELCSAQITM	V1G	A8Q	-1.55743687615951	-0.774762745035882	0
GRELCSARITM	V1G	A8R	-1.59973470884891	-0.886060690608274	0
GRELCSASITM	V1G	A8S	-0.786321361539745	-0.81955264541068	0
GRELCSATITM	V1G	A8T	-0.782501689157366	-0.881383570700914	0
GRELCSAVITM	V1G	A8V	-1.08650987340799	-0.825834010272375	0
GRELCSAWITM	V1G	A8W	-1.62284337023081	-0.834770926050948	0
GRELCSAYITM	V1G	A8Y	-1.60844586230332	-0.808006838618921	0
GRELCSCAITM	V1G	A7C	-1.03476750862524	-0.774184059015711	0
GRELCSEAITM	V1G	A7E	-1.42574326316359	-0.924283464906903	0
GRELCSFAITM	V1G	A7F	-1.52320826527729	-0.82806334106147	0
GRELCSGAITM	V1G	A7G	-1.10459660023839	-0.794758291297954	0
GRELCSHAITM	V1G	A7H	-1.48446240178585	-0.807267052305622	0
GRELCSIAITM	V1G	A7I	-1.44357329743704	-0.860272647212443	0
GRELCSKAITM	V1G	A7K	-1.56791362356417	-0.79914770372864	0
GRELCSLAITM	V1G	A7L	-1.51029401505191	-0.832409172853278	0
GRELCSMAITM	V1G	A7M	-1.50894149764692	-0.78312740343443	0
GRELCSNAITM	V1G	A7N	-1.38224449891307	-0.945516618254265	0
GRELCSPAITM	V1G	A7P	-1.60293754010491	-0.813253786004921	0
GRELCSQAITM	V1G	A7Q	-1.5075661463063	-0.933113872240128	0
GRELCSRAITM	V1G	A7R	-1.56831499929739	-0.848168434428015	0
GRELCSSAITM	V1G	A7S	-0.798425156685107	-0.867494360184201	0
GRELCSTAITM	V1G	A7T	-1.26494250822204	-0.743293352503698	0
GRELCSVAITM	V1G	A7V	-1.11541139891841	-0.84354590153107	0
GRELCSWAITM	V1G	A7W	-1.56458385545175	-1.12090053065478	0
GRELCSYAITM	V1G	A7Y	-1.45849049072277	-0.832704426743772	0
GRELCVAAITM	V1G	S6V	-0.797830283562077	-0.945774159812795	0
GRELCWAAITM	V1G	S6W	-0.780684400056879	-0.825189913440757	0
GRELCYAAITM	V1G	S6Y	-0.78092982843244	-0.788870495398173	0
GRELDSAAITM	V1G	C5D	-1.63714604659551	-0.819729974302555	0
GRELESAAITM	V1G	C5E	-1.58292668028073	-0.827850655416179	0
GRELFSAAITM	V1G	C5F	-1.57967256799375	-0.880236225843572	0
GRELGSAAITM	V1G	C5G	-1.36346891071406	-0.822650511047925	0
GRELHSAAITM	V1G	C5H	-1.59054826895579	-0.886342883418236	0
GRELKSAAITM	V1G	C5K	-1.62907698518764	-0.859193706636362	0
GRELLSAAITM	V1G	C5L	-1.21807849895597	-0.801196407513011	0
GRELMSAAITM	V1G	C5M	-0.928249103779171	-0.83370770597714	0
GRELPSAAITM	V1G	C5P	-1.60498131968059	-0.832402497543054	0
GRELQSAAITM	V1G	C5Q	-1.54785075003267	-0.856456047200954	0
GRELRSAAITM	V1G	C5R	-1.60823448865836	-0.818971465477009	0
GRELSSAAITM	V1G	C5S	-1.4205256808826	-0.843682717906684	0
GRELTSAAITM	V1G	C5T	-1.5468385187909	-0.827626191893456	0
GRELVSAAITM	V1G	C5V	-1.51486922213135	-0.833485286977594	0
GRELWSAAITM	V1G	C5W	-1.58991539437479	-0.868005332982042	0
GRELYSAAITM	V1G	C5Y	-1.64736493730116	-0.842509309410484	0
GREMCSAAITM	V1G	L4M	-0.794446873447523	-0.857413349594468	0
GRENCSAAITM	V1G	L4N	-1.53410070077068	-0.840010579036745	0
GREPCSAAITM	V1G	L4P	-1.60392960292696	-0.859245698455377	0
GREQCSAAITM	V1G	L4Q	-1.52203201132691	-0.813498036413526	0
GRERCSAAITM	V1G	L4R	-1.60425862797429	-0.839031447638996	0
GRESCSAAITM	V1G	L4S	-1.50976702449799	-0.803644046162378	0
GRETCSAAITM	V1G	L4T	-1.43117550406513	-0.85727654609907	0
GREVCSAAITM	V1G	L4V	-1.35859101884128	-0.825266505032589	0
GREWCSAAITM	V1G	L4W	-1.61399963842003	-0.813030752687623	0
GRGLCSAAITM	V1G	E3G	-0.802803170880873	-0.832695828280221	0
GRKLCSAAITM	V1G	E3K	-1.2313067949458	-0.869951152769547	0
GRLLCSAAITM	V1G	E3L	-1.57466895080976	-0.811518685806755	0
GRMLCSAAITM	V1G	E3M	-1.31350766846331	-0.829004966835134	0
GRNLCSAAITM	V1G	E3N	-0.863700252074467	-0.780856037155881	0
GRRLCSAAITM	V1G	E3R	-1.33807435039882	-0.822471843936621	0
GRSLCSAAITM	V1G	E3S	-0.830658517826077	-0.914365739676136	0
GRTLCSAAITM	V1G	E3T	-1.37800622483174	-0.794575598138907	0
GRVLCSAAITM	V1G	E3V	-1.59949194848473	-0.803530905597755	0
GRWLCSAAITM	V1G	E3W	-1.5920771216016	-0.806150677685834	0
GSELCSAAITM	V1G	R2S	-0.776853082951061	-0.772309048326547	0
GTELCSAAITM	V1G	R2T	-0.779094943426308	-0.847628698242671	0
GVELCSAAITM	V1G	R2V	-0.791130770350078	-0.825842416237123	0
GWELCSAAITM	V1G	R2W	-0.776371446466305	-0.770154199620184	0
GYELCSAAITM	V1G	R2Y	-0.775780247176379	-0.754946274071872	0
HEELCSAAITM	V1H	R2E	-0.737592146919607	-0.631193014575237	0
HHELCSAAITM	V1H	R2H	-0.739112640687379	-0.782712334812819	0
HKELCSAAITM	V1H	R2K	-0.738027663258078	-0.710468481284018	0
HNELCSAAITM	V1H	R2N	-0.738222503983453	-0.747554562835811	0
HPELCSAAITM	V1H	R2P	-1.2728772694796	-0.837294138663419	0
HQELCSAAITM	V1H	R2Q	-0.736975519286054	-0.804177147742132	0
HRELCAAAITM	V1H	S6A	-0.737641379165429	-0.682934739857767	0
HRELCCAAITM	V1H	S6C	-0.859678559788233	-0.919948233535305	0
HRELCDAAITM	V1H	S6D	-0.735696581530747	-0.590692595946075	2
HRELCEAAITM	V1H	S6E	-0.73550571007794	-0.520943513048448	1
HRELCGAAITM	V1H	S6G	-0.738772474395854	-0.743237129178607	0
HRELCLAAITM	V1H	S6L	-0.743621414778966	-0.757461640676163	0
HRELCPAAITM	V1H	S6P	-1.49997644340689	-0.837221517117232	0
HRELCRAAITM	V1H	S6R	-0.739004820766602	-0.750592184554918	0
HRELCSAAGTM	V1H	I9G	-1.52896245724802	-0.82592711146809	0
HRELCSAAIAM	V1H	T10A	-0.739778360601807	-0.775784542124161	0
HRELCSAAIHM	V1H	T10H	-1.11720491389068	-0.796304118389352	0
HRELCSAAIIM	V1H	T10I	-0.76099243904037	-0.790512672094658	0
HRELCSAAILM	V1H	T10L	-0.999657414807876	-0.902952785712908	0
HRELCSAAIPM	V1H	T10P	-1.49862882157604	-0.845348953396745	0
HRELCSAAISM	V1H	T10S	-0.738221611133814	-0.826834304887347	0
HRELCSAAITE	V1H	M11E	-0.739140620677316	-0.787660549330136	0
HRELCSAAITG	V1H	M11G	-1.05895017201284	-0.744545744823435	0
HRELCSAAITH	V1H	M11H	-0.744161113584736	-0.728353179237676	0
HRELCSAAITL	V1H	M11L	-0.737986972392993	-0.86130468904515	0
HRELCSAAITR	V1H	M11R	-0.74330037117297	-0.906293485273841	0
HRELCSAAITT	V1H	M11T	-0.740879358967499	-0.824810958307183	0
HRELCSAAIVM	V1H	T10V	-0.748695336020099	-0.784531494022262	0
HRELCSAALTM	V1H	I9L	-0.740876386130288	-0.810589586885991	0
HRELCSAARTM	V1H	I9R	-1.56721627082261	-0.879885079713294	0
HRELCSAAWTM	V1H	I9W	-1.56418117916253	-0.797943687448641	0
HRELCSACITM	V1H	A8C	-0.775050081529545	-0.745646694218217	0
HRELCSADITM	V1H	A8D	-1.54898851044639	-0.859209985837535	0
HRELCSAEITM	V1H	A8E	-1.54502502540982	-0.899406983521963	0
HRELCSAFITM	V1H	A8F	-1.56011839048129	-0.849424349846368	0
HRELCSAGITM	V1H	A8G	-1.05154056141879	-0.806421143838153	0
HRELCSAHITM	V1H	A8H	-1.58083192923051	-0.835889292445966	0
HRELCSAIITM	V1H	A8I	-1.43011313335326	-0.741937597260339	0
HRELCSAKITM	V1H	A8K	-1.57888889659603	-0.81712092209111	0
HRELCSALITM	V1H	A8L	-1.49065351187527	-0.792308724594283	0
HRELCSAMITM	V1H	A8M	-1.13897780462849	-0.779282801463569	0
HRELCSANITM	V1H	A8N	-1.46370537505319	-0.819116631277386	0
HRELCSAPITM	V1H	A8P	-1.56917895497122	-0.817613290583073	0
HRELCSAQITM	V1H	A8Q	-1.51796759724048	-0.835932352833009	0
HRELCSARITM	V1H	A8R	-1.56026542992988	-0.830974385574754	0
HRELCSASITM	V1H	A8S	-0.746852082620715	-0.830952385614572	0
HRELCSATITM	V1H	A8T	-0.743032410238337	-0.805301763307786	0
HRELCSAVITM	V1H	A8V	-1.04704059448897	-0.999177441840418	0
HRELCSAWITM	V1H	A8W	-1.58337409131178	-0.914095336289395	0
HRELCSAYITM	V1H	A8Y	-1.56897658338429	-0.860985681928895	0
HRELCSDAITM	V1H	A7D	-1.49944832456181	-0.995140633040801	0
HRELCSFAITM	V1H	A7F	-1.48373898635826	-0.839538109177487	0
HRELCSHAITM	V1H	A7H	-1.44499312286683	-0.855903001428098	0
HRELCSLAITM	V1H	A7L	-1.47082473613288	-0.809079612166154	0
HRELCSMAITM	V1H	A7M	-1.4694722187279	-0.858773167627742	0
HRELCSNAITM	V1H	A7N	-1.34277521999404	-0.826542523102046	0
HRELCSPAITM	V1H	A7P	-1.56346826118588	-0.819543343534047	0
HRELCSRAITM	V1H	A7R	-1.52884572037836	-0.799987490060145	0
HRELCSSAITM	V1H	A7S	-0.758955877766078	-0.806561289390564	0
HRELCSTAITM	V1H	A7T	-1.22547322930301	-0.839314634266711	0
HRELCSVAITM	V1H	A7V	-1.07594211999938	-0.796159518066056	0
HRELCSYAITM	V1H	A7Y	-1.41902121180374	-0.809954326091722	0
HRELCVAAITM	V1H	S6V	-0.758361004643048	-0.93933477334062	0
HRELCYAAITM	V1H	S6Y	-0.74146054951341	-0.84139142624755	0
HRELGSAAITM	V1H	C5G	-1.32399963179503	-0.826072115369954	0
HRELPSAAITM	V1H	C5P	-1.56551204076156	-0.832953938032502	0
HRELRSAAITM	V1H	C5R	-1.56876520973933	-0.843515479646185	0
HRELTSAAITM	V1H	C5T	-1.50736923987187	-0.813147050684179	0
HREVCSAAITM	V1H	L4V	-1.31912173992225	-0.939195228782489	0
HRFLCSAAITM	V1H	E3F	-1.54370060441976	-0.908171691787346	0
HRGLCSAAITM	V1H	E3G	-0.763333891961843	-0.834247666100397	0
HRHLCSAAITM	V1H	E3H	-0.943094093227511	-0.858038161371171	0
HRILCSAAITM	V1H	E3I	-1.52461146694988	-0.955962222105	0
HRKLCSAAITM	V1H	E3K	-1.19183751602677	-0.856278492796347	0
HRLLCSAAITM	V1H	E3L	-1.53519967189073	-0.853074374345728	0
HRMLCSAAITM	V1H	E3M	-1.27403838954428	-0.795635536909959	0
HRNLCSAAITM	V1H	E3N	-0.824230973155438	-0.807753495090439	0
HRPLCSAAITM	V1H	E3P	-1.5611660366453	-0.87549629478629	0
HRQLCSAAITM	V1H	E3Q	-0.73939783265936	-0.753481442299877	0
HRSLCSAAITM	V1H	E3S	-0.791189238907047	-0.838116256737042	0
HRTLCSAAITM	V1H	E3T	-1.33853694591271	-0.765000021984702	0
HRVLCSAAITM	V1H	E3V	-1.5600226695657	-0.842796727898077	0
HRYLCSAAITM	V1H	E3Y	-1.506355191632	-0.785795887833434	0
HSELCSAAITM	V1H	R2S	-0.737383804032031	-0.709782945665507	0
IKELCSAAITM	V1I	R2K	5.45685634773e-05	-0.0009783429964311	-3
INELCSAAITM	V1I	R2N	-0.000140272161898312	0.0028437226266847	-1
IRDLCSAAITM	V1I	E3D	-0.000220123528234904	0.0087720906612231	-1
IRELASAAITM	V1I	C5A	-0.300249768348693	-0.182669328088972	1
IRELCAAAITM	V1I	S6A	0.0004408526561264	0.0048727551684188	-3
IRELCDAAITM	V1I	S6D	0.0023856502908082	-0.0056252886496598	2
IRELCEAAITM	V1I	S6E	0.0025765217436149	-0.0020048377579363	1
IRELCFAAITM	V1I	S6F	-0.0273061728442622	-0.0079798685486535	1
IRELCGAAITM	V1I	S6G	-0.0006902425742993	0.0012847451738845	-3
IRELCHAAITM	V1I	S6H	0.000939153220338	0.0034171306196356	-2
IRELCKAAITM	V1I	S6K	-0.0008205064759549	-0.0035370451016434	-3
IRELCLAAITM	V1I	S6L	-0.0055391829574112	-0.0011825950924697	-1
IRELCMAAITM	V1I	S6M	-0.0005185831887261	-0.0049638786151002	-2
IRELCNAAITM	V1I	S6N	-0.0015695470304833	0.0037208736449337	-2
IRELCPAAITM	V1I	S6P	-0.76189421158533	-0.697172104073766	0
IRELCQAAITM	V1I	S6Q	0.0016297366239887	0.0021360910739208	2
IRELCRAAITM	V1I	S6R	-0.0009225889450473	-0.0004444994845134	-1
IRELCSAAETM	V1I	I9E	-0.782006023228628	-0.777384594694916	0
IRELCSAAGTM	V1I	I9G	-0.79088022542646	-0.731935402107982	0
IRELCSAAIAM	V1I	T10A	-0.0016961287802515	-0.0042388868970316	2
IRELCSAAICM	V1I	T10C	-0.0087329802870371	0.0042321441870253	-2
IRELCSAAIEM	V1I	T10E	-0.000798077088295	-0.0034587824683846	-2
IRELCSAAIFM	V1I	T10F	-0.761169308358414	-0.679847844782758	0
IRELCSAAIGM	V1I	T10G	-0.001324172941482	0.0011037343918911	-1
IRELCSAAIHM	V1I	T10H	-0.379122682069128	-0.334823153743536	1
IRELCSAAIIM	V1I	T10I	-0.0229102072188148	-0.0155995319331557	1
IRELCSAAIKM	V1I	T10K	-0.255290050674507	-0.187853200521649	1
IRELCSAAILM	V1I	T10L	-0.261575182986321	-0.0852606792519992	1
IRELCSAAIMM	V1I	T10M	-0.0101030125996286	-0.0008279923826903	1
IRELCSAAINM	V1I	T10N	-0.230743051715265	-0.134766250795969	1
IRELCSAAIQM	V1I	T10Q	-0.0044780957622199	-0.0292760209871217	-2
IRELCSAAIRM	V1I	T10R	-0.275505361015829	-0.236085702373376	1
IRELCSAAISM	V1I	T10S	-0.000139379312258867	0.005438743985585	2
IRELCSAAITC	V1I	M11C	-0.0090386358762756	-0.0030797282343487	-1
IRELCSAAITF	V1I	M11F	-0.0041711354746439	-0.0019892817632151	-2
IRELCSAAITG	V1I	M11G	-0.32086794019128	-0.273569905823605	1
IRELCSAAITK	V1I	M11K	-0.0153207805896075	-0.0099085936739049	1
IRELCSAAITL	V1I	M11L	9.52594285625e-05	0.0002232179362707	-2
IRELCSAAITR	V1I	M11R	-0.0052181393514147	-0.000540107028965	-2
IRELCSAAITV	V1I	M11V	-0.0009630585138494	0.0011045561327693	-2
IRELCSAAITW	V1I	M11W	0.0003594730285674	0.0052602548087898	-2
IRELCSAAITY	V1I	M11Y	-0.0016969718154415	-0.0028598690974934	-1
IRELCSAAIVM	V1I	T10V	-0.0106131041985434	-0.0047679209122974	1
IRELCSAAIWM	V1I	T10W	-0.758895190974243	-0.652636844040994	0
IRELCSAAIYM	V1I	T10Y	-0.70240507063999	-0.626226361154385	1
IRELCSAAKTM	V1I	I9K	-0.834817474319916	-0.759591128682201	0
IRELCSAALTM	V1I	I9L	-0.0027941543087323	-0.0003692958003616	-2
IRELCSAARTM	V1I	I9R	-0.829134039001054	-0.870878491526786	0
IRELCSAAVTM	V1I	I9V	-0.0017519965147997	0.0015258029011772	-2
IRELCSAAWTM	V1I	I9W	-0.826098947340971	-0.855904845584101	0
IRELCSADITM	V1I	A8D	-0.810906278624838	-0.814494119036305	0
IRELCSAFITM	V1I	A8F	-0.822036158659738	-0.907741534076076	0
IRELCSAGITM	V1I	A8G	-0.313458329597239	-0.169722887347099	1
IRELCSAHITM	V1I	A8H	-0.842749697408955	-0.85106627077779	0
IRELCSALITM	V1I	A8L	-0.752571280053718	-0.739738835499555	0
IRELCSAMITM	V1I	A8M	-0.40089557280693	-0.470525158505945	-2
IRELCSANITM	V1I	A8N	-0.725623143231635	-0.644377403734976	0
IRELCSAPITM	V1I	A8P	-0.831096723149666	-0.862907676678545	0
IRELCSAQITM	V1I	A8Q	-0.779885365418925	-0.752181265429643	0
IRELCSARITM	V1I	A8R	-0.822183198108327	-0.835066846097051	0
IRELCSASITM	V1I	A8S	-0.0087698507991597	0.0033557642884107	1
IRELCSATITM	V1I	A8T	-0.0049501784167814	0.0016537239537136	1
IRELCSAVITM	V1I	A8V	-0.30895836266741	-0.192142800844696	1
IRELCSAYITM	V1I	A8Y	-0.830894351562737	-0.850664182833094	0
IRELCSCAITM	V1I	A7C	-0.257215997884655	-0.042626412025399	1
IRELCSFAITM	V1I	A7F	-0.745656754536708	-0.735801131690224	0
IRELCSIAITM	V1I	A7I	-0.666021786696451	-0.583589587029472	1
IRELCSLAITM	V1I	A7L	-0.732742504311326	-0.694680287809245	0
IRELCSNAITM	V1I	A7N	-0.604692988172485	-0.502084698159651	1
IRELCSPAITM	V1I	A7P	-0.825386029364326	-0.797525330415631	0
IRELCSRAITM	V1I	A7R	-0.790763488556803	-0.757991216859984	0
IRELCSSAITM	V1I	A7S	-0.0208736459445225	-0.0033028469049547	1
IRELCSWAITM	V1I	A7W	-0.787032344711165	-0.705515503555661	0
IRELCTAAITM	V1I	S6T	-0.0009276480600002	0.0009136742613763	2
IRELCVAAITM	V1I	S6V	-0.0202787728214924	-0.0071603536784213	1
IRELCYAAITM	V1I	S6Y	-0.0033783176918549	0.0017026145807774	-1
IRELPSAAITM	V1I	C5P	-0.827429808940008	-0.860388596235275	0
IRELSSAAITM	V1I	C5S	-0.642974170142017	-0.52871691058102	1
IRELVSAAITM	V1I	C5V	-0.73731771139077	-0.728939264391368	0
IRHLCSAAITM	V1I	E3H	-0.205011861405956	-0.0279070555440764	1
IRKLCSAAITM	V1I	E3K	-0.45375528420522	-0.327587637676982	1
IRNLCSAAITM	V1I	E3N	-0.0861487413338824	-0.0205121107577408	1
IRQLCSAAITM	V1I	E3Q	-0.0013156008378046	-0.0078182725274268	-1
IRSLCSAAITM	V1I	E3S	-0.0531070070854923	-0.0176753643567609	1
IWELCSAAITM	V1I	R2W	0.0011800642742795	0.0101325956454608	1
KAELCSAAITM	V1K	R2A	-0.81028271724374	-0.769648875116092	0
KEELCSAAITM	V1K	R2E	-0.811838189977237	-0.778868702231896	0
KGELCSAAITM	V1K	R2G	-0.810301101898667	-0.77205337123214	0
KHELCSAAITM	V1K	R2H	-0.813358683745009	-0.819293276675951	0
KKELCSAAITM	V1K	R2K	-0.812273706315708	-0.783729669782538	0
KLELCSAAITM	V1K	R2L	-0.813909524047463	-0.914095336289395	0
KNELCSAAITM	V1K	R2N	-0.812468547041083	-0.792599517604403	0
KPELCSAAITM	V1K	R2P	-1.34712331253723	-0.784329777054454	0
KQELCSAAITM	V1K	R2Q	-0.811221562343684	-0.825288890648056	0
KREECSAAITM	V1K	L4E	-1.59824364483044	-0.853722842670313	0
KREGCSAAITM	V1K	L4G	-1.58334022498153	-0.832870864184067	0
KREKCSAAITM	V1K	L4K	-1.62656076939044	-0.822679834521953	0
KRELASAAITM	V1K	C5A	-1.11257804322788	-0.847530009740521	0
KRELCGAAITM	V1K	S6G	-0.813018517453484	-0.856555968825787	0
KRELCKAAITM	V1K	S6K	-0.81314878135514	-0.810973133228303	0
KRELCLAAITM	V1K	S6L	-0.817867457836596	-0.808796648447953	0
KRELCRAAITM	V1K	S6R	-0.813250863824232	-0.843331045377616	0
KRELCSAAATM	V1K	I9A	-1.52320388128031	-0.820824334318174	0
KRELCSAADTM	V1K	I9D	-1.63497763490202	-0.789315910388255	0
KRELCSAAETM	V1K	I9E	-1.59433429810781	-0.811969072108081	0
KRELCSAAGTM	V1K	I9G	-1.60320850030565	-0.821167649099256	0
KRELCSAAIAM	V1K	T10A	-0.814024403659437	-0.836704208746224	0
KRELCSAAICM	V1K	T10C	-0.821061255166222	-0.82545977819911	0
KRELCSAAIDM	V1K	T10D	-1.10944959625979	-0.906582762738333	0
KRELCSAAIEM	V1K	T10E	-0.81312635196748	-0.803724808485451	0
KRELCSAAIGM	V1K	T10G	-0.813652447820667	-0.81398892563821	0
KRELCSAAIHM	V1K	T10H	-1.19145095694831	-0.879400603084162	0
KRELCSAAIKM	V1K	T10K	-1.06761832555369	-0.857154458627904	0
KRELCSAAILM	V1K	T10L	-1.07390345786551	-0.80823124560685	0
KRELCSAAIMM	V1K	T10M	-0.822431287478814	-0.8169794588565	0
KRELCSAAINM	V1K	T10N	-1.04307132659445	-0.855545406331666	0
KRELCSAAIPM	V1K	T10P	-1.57287486463367	-0.910548152147158	0
KRELCSAAIRM	V1K	T10R	-1.08783363589501	-0.863479430953851	0
KRELCSAAISM	V1K	T10S	-0.812467654191444	-0.777900389561525	0
KRELCSAAITA	V1K	M11A	-0.820971170111165	-0.850130206475406	0
KRELCSAAITE	V1K	M11E	-0.813386663734946	-0.792838068634136	0
KRELCSAAITG	V1K	M11G	-1.13319621507047	-0.832149632021749	0
KRELCSAAITI	V1K	M11I	-0.821133716621196	-0.816161262697757	0
KRELCSAAITK	V1K	M11K	-0.827649055468793	-0.817990462437593	0
KRELCSAAITL	V1K	M11L	-0.812233015450623	-0.848667084774062	0
KRELCSAAITN	V1K	M11N	-0.825097325715424	-1.06434165805865	0
KRELCSAAITQ	V1K	M11Q	-0.81360856772333	-0.793261311461528	0
KRELCSAAITR	V1K	M11R	-0.8175464142306	-0.834335770404158	0
KRELCSAAITS	V1K	M11S	-0.822401452199565	-0.832032815579075	0
KRELCSAAITT	V1K	M11T	-0.815125402025129	-0.786622585675583	0
KRELCSAAITV	V1K	M11V	-0.813291333393034	-0.814262923770113	0
KRELCSAAITW	V1K	M11W	-0.811968801850618	-0.742391718898417	0
KRELCSAAITY	V1K	M11Y	-0.814025246694627	-0.84041526215003	0
KRELCSAAIVM	V1K	T10V	-0.822941379077728	-0.846005609716345	0
KRELCSAAIWM	V1K	T10W	-1.57122346585343	-0.830025847328375	0
KRELCSAAIYM	V1K	T10Y	-1.51473334551917	-0.805827506532729	0
KRELCSAAKTM	V1K	I9K	-1.6471457491991	-0.829653364784937	0
KRELCSAALTM	V1K	I9L	-0.815122429187917	-0.839856833923729	0
KRELCSAAMTM	V1K	I9M	-0.816915128750229	-0.909322279917679	0
KRELCSAANTM	V1K	I9N	-1.52822947778643	-0.928315472761579	0
KRELCSAAQTM	V1K	I9Q	-1.58032624274503	-0.797087877475283	0
KRELCSAARTM	V1K	I9R	-1.64146231388024	-0.804244904935101	0
KRELCSAASTM	V1K	I9S	-1.54661126619601	-0.887906470497593	0
KRELCSAATTM	V1K	I9T	-1.16360776719469	-0.891300945076342	0
KRELCSAAVTM	V1K	I9V	-0.814080271393985	-0.800181388782022	0
KRELCSAAWTM	V1K	I9W	-1.63842722222016	-0.788665882259061	0
KRELCSACITM	V1K	A8C	-0.849296124587175	-0.826069871759854	0
KRELCSADITM	V1K	A8D	-1.62323455350402	-0.792551586034893	0
KRELCSAEITM	V1K	A8E	-1.61927106846745	-0.805501223106079	0
KRELCSAGITM	V1K	A8G	-1.12578660447642	-0.760726071959296	0
KRELCSAHITM	V1K	A8H	-1.65507797228814	-0.81312514864787	0
KRELCSAKITM	V1K	A8K	-1.65313493965366	-0.811102819146129	0
KRELCSALITM	V1K	A8L	-1.5648995549329	-0.808345115115067	0
KRELCSAMITM	V1K	A8M	-1.21322384768612	-0.829525514299744	0
KRELCSANITM	V1K	A8N	-1.53795141811082	-0.841735293381723	0
KRELCSAPITM	V1K	A8P	-1.64342499802885	-0.80625648771706	0
KRELCSAQITM	V1K	A8Q	-1.59221364029811	-0.868803531298957	0
KRELCSARITM	V1K	A8R	-1.63451147298751	-0.927971252819528	0
KRELCSASITM	V1K	A8S	-0.821098125678345	-0.824751796143999	0
KRELCSATITM	V1K	A8T	-0.817278453295966	-0.832005980293198	0
KRELCSAVITM	V1K	A8V	-1.1212866375466	-0.772969786615756	0
KRELCSAWITM	V1K	A8W	-1.65762013436941	-0.870701268115141	0
KRELCSAYITM	V1K	A8Y	-1.64322262644192	-0.849669744253219	0
KRELCSCAITM	V1K	A7C	-1.06954427276384	-0.770080244423308	0
KRELCSDAITM	V1K	A7D	-1.57369436761944	-0.802658883442109	0
KRELCSFAITM	V1K	A7F	-1.55798502941589	-0.831075898389902	0
KRELCSGAITM	V1K	A7G	-1.13937336437699	-0.845517318752605	0
KRELCSIAITM	V1K	A7I	-1.47835006157564	-0.771305890199549	0
KRELCSKAITM	V1K	A7K	-1.60269038770277	-0.792864822016785	0
KRELCSLAITM	V1K	A7L	-1.54507077919051	-0.824203007854285	0
KRELCSNAITM	V1K	A7N	-1.41702126305167	-0.839244957188032	0
KRELCSPAITM	V1K	A7P	-1.63771430424351	-0.837694200074766	0
KRELCSQAITM	V1K	A7Q	-1.5423429104449	-0.803043379492396	0
KRELCSRAITM	V1K	A7R	-1.60309176343599	-0.835599365193289	0
KRELCSSAITM	V1K	A7S	-0.833201920823708	-0.801038669982265	0
KRELCSTAITM	V1K	A7T	-1.29971927236064	-0.771494996112543	0
KRELCSWAITM	V1K	A7W	-1.59936061959035	-0.84891265034474	0
KRELCSYAITM	V1K	A7Y	-1.49326725486137	-0.836202869051995	0
KRELCVAAITM	V1K	S6V	-0.832607047700678	-0.888519187947897	0
KRELESAAITM	V1K	C5E	-1.61770344441933	-0.895737941320833	0
KRELGSAAITM	V1K	C5G	-1.39824567485266	-0.820384625358359	0
KRELHSAAITM	V1K	C5H	-1.62532503309439	-0.931385550888382	0
KRELKSAAITM	V1K	C5K	-1.66385374932624	-0.788812362058214	0
KRELLSAAITM	V1K	C5L	-1.25285526309457	-0.863090137577062	0
KRELNSAAITM	V1K	C5N	-1.59951123093373	-0.81659480436005	0
KRELRSAAITM	V1K	C5R	-1.64301125279696	-0.839844538429206	0
KRELTSAAITM	V1K	C5T	-1.5816152829295	-0.818000255877072	0
KRELVSAAITM	V1K	C5V	-1.54964598626995	-0.871366469548265	0
KREMCSAAITM	V1K	L4M	-0.829223637586123	-0.836652504971864	0
KRENCSAAITM	V1K	L4N	-1.56887746490928	-0.824043070366769	0
KREQCSAAITM	V1K	L4Q	-1.55680877546551	-0.822881542902635	0
KRERCSAAITM	V1K	L4R	-1.63903539211289	-0.854249070175557	0
KRESCSAAITM	V1K	L4S	-1.54454378863659	-0.848271694293987	0
KREWCSAAITM	V1K	L4W	-1.64877640255863	-0.899529598478157	0
KRHLCSAAITM	V1K	E3H	-1.01734013628514	-0.781447006335638	0
KRNLCSAAITM	V1K	E3N	-0.898477016213068	-0.82061004774616	0
KRSLCSAAITM	V1K	E3S	-0.865435281964677	-0.892098269140103	0
KRVLCSAAITM	V1K	E3V	-1.63426871262333	-0.831371444887041	0
KSELCSAAITM	V1K	R2S	-0.811629847089661	-0.748691969294477	0
LAELCSAAITM	V1L	R2A	0.0004203365258616	-0.0054637626908738	1
LCELCSAAITM	V1L	R2C	-0.0044238215580562	-0.014970621189347	-1
LDELCSAAITM	V1L	R2D	-0.0012798665796105	-0.747616126815193	-1
LEELCSAAITM	V1L	R2E	-0.0011351362076356	-0.0060814418108581	-2
LFELCSAAITM	V1L	R2F	-0.0008085504384671	-0.0051850042684018	-2
LGELCSAAITM	V1L	R2G	0.0004019518709351	-0.0013456418985445	-1
LIELCSAAITM	V1L	R2I	-0.0420030547164375	-0.318086086714749	-1
LKELCSAAITM	V1L	R2K	-0.0015706525461061	-0.0014144429905434	-2
LLELCSAAITM	V1L	R2L	-0.0032064702778615	-0.0139192778837713	-1
LMELCSAAITM	V1L	R2M	-0.0019844891971644	-0.003146726256879	1
LNELCSAAITM	V1L	R2N	-0.00176549327148171	0.0011000251740576	3
LPELCSAAITM	V1L	R2P	-0.53642025876763	-0.563394171281953	-1
LQELCSAAITM	V1L	R2Q	-0.0005185085740822	0.0020877873749329	1
LRALCSAAITM	V1L	E3A	-0.0639986672146697	-0.338206735413534	-1
LREACSAAITM	V1L	L4A	-0.374734745306582	-0.563716821467542	-1
LREECSAAITM	V1L	L4E	-0.787540591060836	-0.92453206670498	0
LREFCSAAITM	V1L	L4F	-0.687441480822236	-0.737146070615457	0
LREGCSAAITM	V1L	L4G	-0.772637171211924	-0.791852984872745	0
LRELASAAITM	V1L	C5A	-0.301874989458277	-0.604803288693576	-1
LRELCAAAITM	V1L	S6A	-0.001184368453457	-0.0036397845653081	1
LRELCCAAITM	V1L	S6C	-0.123221549076261	-0.169935707857992	-1
LRELCDAAITM	V1L	S6D	0.0007604291812248	7.06008035115113e-05	-1
LRELCEAAITM	V1L	S6E	0.0009513006340315	0.0024039219696154	1
LRELCFAAITM	V1L	S6F	-0.0289313939538456	-0.118791443556949	-1
LRELCGAAITM	V1L	S6G	-0.0023154636838827	-0.0046899798280191	-2
LRELCHAAITM	V1L	S6H	-0.0006860678892454	-0.0010877674673035	-2
LRELCIAAITM	V1L	S6I	-0.058060768627706	-0.322280916304208	-1
LRELCKAAITM	V1L	S6K	-0.0024457275855383	-0.0033303846065578	-2
LRELCLAAITM	V1L	S6L	-0.0071644040669946	-0.0634510754728926	-1
LRELCMAAITM	V1L	S6M	-0.0021438042983095	-0.0166315623359263	-1
LRELCNAAITM	V1L	S6N	-0.0031947681400667	0.0003404977997012	-1
LRELCPAAITM	V1L	S6P	-0.763519432694913	-0.760445765363461	0
LRELCQAAITM	V1L	S6Q	4.51551440530011e-06	0.005552184616934	2
LRELCRAAITM	V1L	S6R	-0.0025478100546307	-0.006716287715349	-1
LRELCSAAATM	V1L	I9A	-0.712500827510706	-0.76524706718619	0
LRELCSAACTM	V1L	I9C	-0.222512398368092	-0.418578605094031	-1
LRELCSAAFTM	V1L	I9F	-0.778484347253325	-0.761208152933494	0
LRELCSAAGTM	V1L	I9G	-0.792505446536044	-0.816694371912185	0
LRELCSAAIAM	V1L	T10A	-0.0033213498898349	-0.0351799181728383	-1
LRELCSAAICM	V1L	T10C	-0.0103582013966205	-0.182028186858086	-1
LRELCSAAIDM	V1L	T10D	-0.298746542490186	-0.56110401720038	-1
LRELCSAAIEM	V1L	T10E	-0.0024232981978784	-0.0028010124212242	-1
LRELCSAAIFM	V1L	T10F	-0.762794529467997	-0.791427271568939	0
LRELCSAAIGM	V1L	T10G	-0.0029493940510654	-0.0180460307822948	-1
LRELCSAAIHM	V1L	T10H	-0.380747903178711	-0.692520882542302	-1
LRELCSAAIIM	V1L	T10I	-0.0245354283283982	-0.284782339796606	-1
LRELCSAAIKM	V1L	T10K	-0.25691527178409	-0.425512577471904	-1
LRELCSAAILM	V1L	T10L	-0.263200404095904	-0.476611575887971	-1
LRELCSAAIMM	V1L	T10M	-0.011728233709212	-0.262759784854708	-1
LRELCSAAINM	V1L	T10N	-0.232368272824848	-0.419399235592477	-1
LRELCSAAIPM	V1L	T10P	-0.762171810864065	-0.778864505294702	0
LRELCSAAIRM	V1L	T10R	-0.277130582125413	-0.451995953386315	-1
LRELCSAAISM	V1L	T10S	-0.00176460042184227	-0.0108218464150813	-1
LRELCSAAITA	V1L	M11A	-0.0102681163415636	-0.13686276231934	-1
LRELCSAAITC	V1L	M11C	-0.010663856985859	-0.178262024149928	-1
LRELCSAAITF	V1L	M11F	-0.0057963565842273	-0.0218214642459382	-1
LRELCSAAITG	V1L	M11G	-0.322493161300864	-0.585587641718182	-1
LRELCSAAITH	V1L	M11H	-0.0077041028727643	-0.0239806868638536	-1
LRELCSAAITI	V1L	M11I	-0.0104306628515948	-0.242158755440966	-1
LRELCSAAITK	V1L	M11K	-0.0169460016991909	-0.294833990340015	-1
LRELCSAAITL	V1L	M11L	-0.0015299616810209	-0.0099224129899702	-1
LRELCSAAITR	V1L	M11R	-0.0068433604609981	-0.0778371117030136	-1
LRELCSAAITS	V1L	M11S	-0.0116983984299633	-0.202529499435683	-1
LRELCSAAITT	V1L	M11T	-0.0044223482555272	-0.0286277349579625	-1
LRELCSAAITV	V1L	M11V	-0.0025882796234328	-0.0106811467360005	-1
LRELCSAAITW	V1L	M11W	-0.001265748081016	-0.004240208393814	-1
LRELCSAAITY	V1L	M11Y	-0.0033221929250249	-0.0069410605816212	-1
LRELCSAAIVM	V1L	T10V	-0.0122383253081268	-0.190955139060643	-1
LRELCSAAIWM	V1L	T10W	-0.760520412083826	-0.840421009829458	0
LRELCSAAIYM	V1L	T10Y	-0.704030291749573	-0.881424276891762	0
LRELCSAAKTM	V1L	I9K	-0.8364426954295	-0.807953361349009	0
LRELCSAALTM	V1L	I9L	-0.0044193754183157	-0.0336506173176226	-1
LRELCSAAMTM	V1L	I9M	-0.0062120749806269	-0.193504443705225	-1
LRELCSAARTM	V1L	I9R	-0.830759260110637	-0.791140134462105	0
LRELCSAASTM	V1L	I9S	-0.735908212426404	-0.774535401513302	0
LRELCSAAVTM	V1L	I9V	-0.0033772176243831	-0.0279192693946203	-1
LRELCSAAWTM	V1L	I9W	-0.827724168450555	-0.813703332008727	0
LRELCSACITM	V1L	A8C	-0.038593070817573	-0.325880085990195	-1
LRELCSADITM	V1L	A8D	-0.812531499734422	-0.893490284016192	0
LRELCSAEITM	V1L	A8E	-0.80856801469785	-0.787821651276044	0
LRELCSAFITM	V1L	A8F	-0.823661379769321	-0.75514167026841	0
LRELCSAGITM	V1L	A8G	-0.315083550706822	-0.60170644798841	-1
LRELCSAIITM	V1L	A8I	-0.69365612264129	-0.787736552146259	0
LRELCSAKITM	V1L	A8K	-0.842431885884057	-1.00090565281517	0
LRELCSALITM	V1L	A8L	-0.754196501163301	-0.784595722465217	0
LRELCSAMITM	V1L	A8M	-0.402520793916514	-0.725897128750877	-1
LRELCSANITM	V1L	A8N	-0.727248364341218	-0.791789921864441	0
LRELCSAPITM	V1L	A8P	-0.83272194425925	-0.840193067725826	0
LRELCSAQITM	V1L	A8Q	-0.781510586528509	-0.8146604657818	0
LRELCSARITM	V1L	A8R	-0.82380841921791	-0.819345355706756	0
LRELCSASITM	V1L	A8S	-0.0103950719087431	-0.284130544678791	-1
LRELCSATITM	V1L	A8T	-0.0065753995263648	-0.236801015136371	-1
LRELCSAVITM	V1L	A8V	-0.310583583776993	-0.600027123127963	-1
LRELCSAWITM	V1L	A8W	-0.846917080599804	-0.837526124228211	0
LRELCSAYITM	V1L	A8Y	-0.832519572672321	-0.821184755151152	0
LRELCSCAITM	V1L	A7C	-0.258841218994238	-0.463222819425311	-1
LRELCSDAITM	V1L	A7D	-0.762991313849835	-0.925701397037051	0
LRELCSEAITM	V1L	A7E	-0.649816973532587	-0.727779711525678	0
LRELCSFAITM	V1L	A7F	-0.747281975646291	-0.781221147415714	0
LRELCSGAITM	V1L	A7G	-0.328670310607392	-0.561197588690584	-1
LRELCSHAITM	V1L	A7H	-0.708536112154853	-0.805607995872899	0
LRELCSIAITM	V1L	A7I	-0.667647007806034	-0.774530017768469	0
LRELCSKAITM	V1L	A7K	-0.79198733393317	-0.82058548066606	0
LRELCSLAITM	V1L	A7L	-0.73436772542091	-0.770725147434905	0
LRELCSMAITM	V1L	A7M	-0.733015208015923	-0.805971845358585	0
LRELCSNAITM	V1L	A7N	-0.606318209282069	-0.792304991884773	0
LRELCSPAITM	V1L	A7P	-0.82701125047391	-0.820323265575843	0
LRELCSRAITM	V1L	A7R	-0.792388709666387	-0.804764360493705	0
LRELCSSAITM	V1L	A7S	-0.0224988670541059	-0.32826468191806	-1
LRELCSTAITM	V1L	A7T	-0.48901621859104	-0.751603443518863	-1
LRELCSVAITM	V1L	A7V	-0.339485109287406	-0.639102420024901	-1
LRELCSWAITM	V1L	A7W	-0.788657565820748	-0.882422793574792	0
LRELCSYAITM	V1L	A7Y	-0.682564201091766	-0.77563217134389	0
LRELCTAAITM	V1L	S6T	-0.0025528691695836	-0.0234741286451886	-1
LRELCVAAITM	V1L	S6V	-0.0219039939310758	-0.099798659672332	-1
LRELCWAAITM	V1L	S6W	-0.0047581104258776	-0.0273904549225004	-1
LRELCYAAITM	V1L	S6Y	-0.0050035388014383	-0.0224149653317254	-1
LRELESAAITM	V1L	C5E	-0.807000390649729	-0.875679968194503	0
LRELFSAAITM	V1L	C5F	-0.80374627836275	-0.804820704421987	0
LRELGSAAITM	V1L	C5G	-0.58754262108306	-0.742892999176565	-1
LRELISAAITM	V1L	C5I	-0.589095710169222	-0.769282780462702	-1
LRELLSAAITM	V1L	C5L	-0.442152209324966	-0.647788821560873	-1
LRELMSAAITM	V1L	C5M	-0.15232281414817	-0.329837847749519	-1
LRELRSAAITM	V1L	C5R	-0.832308199027362	-0.938918643898659	0
LRELSSAAITM	V1L	C5S	-0.644599391251601	-0.726679967346652	0
LRELTSAAITM	V1L	C5T	-0.770912229159903	-0.813176033962615	0
LRELVSAAITM	V1L	C5V	-0.738942932500353	-0.782267423798905	0
LRELWSAAITM	V1L	C5W	-0.813989104743786	-0.816026946751563	0
LRELYSAAITM	V1L	C5Y	-0.87143864767016	-0.870920280247474	0
LREMCSAAITM	V1L	L4M	-0.0185205838165214	-0.33115268020796	-1
LRERCSAAITM	V1L	L4R	-0.828332338343291	-0.817767325413912	0
LRESCSAAITM	V1L	L4S	-0.733840734866991	-0.779799300575224	0
LREVCSAAITM	V1L	L4V	-0.582664729210274	-0.760031627023079	-1
LREWCSAAITM	V1L	L4W	-0.838073348789029	-0.832241068481858	0
LRFLCSAAITM	V1L	E3F	-0.807243593707793	-0.750595881759229	0
LRGLCSAAITM	V1L	E3G	-0.0268768812498717	-0.329482303280835	-1
LRHLCSAAITM	V1L	E3H	-0.206637082515539	-0.394803818610456	-1
LRKLCSAAITM	V1L	E3K	-0.455380505314803	-0.702670683794927	-1
LRNLCSAAITM	V1L	E3N	-0.0877739624434658	-0.443647169978208	-1
LRPLCSAAITM	V1L	E3P	-0.824709025933329	-0.854561751712287	0
LRQLCSAAITM	V1L	E3Q	-0.002940821947388	-0.0330250908280308	-1
LRRLCSAAITM	V1L	E3R	-0.562148060767816	-0.726770533938801	-1
LRSLCSAAITM	V1L	E3S	-0.0547322281950757	-0.35068428968801	-1
LRTLCSAAITM	V1L	E3T	-0.602079935200734	-0.75429062655229	0
LRVLCSAAITM	V1L	E3V	-0.82356565885373	-0.813050710837618	0
LRYLCSAAITM	V1L	E3Y	-0.769898180920029	-0.823493390937037	0
LSELCSAAITM	V1L	R2S	-0.0009267933200592	-0.0015611200103028	1
LTELCSAAITM	V1L	R2T	-0.0031686537953063	-0.0115491992408176	-1
LVELCSAAITM	V1L	R2V	-0.0152044807190766	-0.252111581943076	-1
LWELCSAAITM	V1L	R2W	-0.0004451568353039	-0.0052154148049639	-2
LYELCSAAITM	V1L	R2Y	0.0001460424546228	-0.0017186761984003	-1
MAELCSAAITM	V1M	R2A	-0.0020895244949018	-0.0027932919903845	-1
MGELCSAAITM	V1M	R2G	-0.0021079091498283	0.0033461903576564	-1
MLELCSAAITM	V1M	R2L	-0.0057163312986249	-0.0567702852558824	-1
MREGCSAAITM	V1M	L4G	-0.775147032232687	-0.797879125827134	0
MRELCAAAITM	V1M	S6A	-0.0036942294742204	0.002039465403566	2
MRELCEAAITM	V1M	S6E	-0.0015585603867319	-0.0006003323843566	1
MRELCGAAITM	V1M	S6G	-0.0048253247046461	-0.0164519673351434	-2
MRELCLAAITM	V1M	S6L	-0.009674265087758	-0.234360735103283	-1
MRELCMAAITM	V1M	S6M	-0.0046536653190729	-0.04362276681682	-1
MRELCNAAITM	V1M	S6N	-0.0057046291608301	-0.013018461053883	1
MRELCPAAITM	V1M	S6P	-0.766029293715677	-0.767353032326214	0
MRELCQAAITM	V1M	S6Q	-0.0025053455063581	-0.000195542077448	2
MRELCRAAITM	V1M	S6R	-0.0050576710753941	-0.0153081070595699	-1
MRELCSAACTM	V1M	I9C	-0.225022259388855	-0.499821817933606	-1
MRELCSAAGTM	V1M	I9G	-0.795015307556807	-0.806337296547662	0
MRELCSAAIAM	V1M	T10A	-0.0058312109105983	-0.0526925519502552	-1
MRELCSAAICM	V1M	T10C	-0.0128680624173839	-0.281971109177629	-1
MRELCSAAIDM	V1M	T10D	-0.301256403510949	-0.546730367777211	-1
MRELCSAAIEM	V1M	T10E	-0.0049331592186418	-0.0043359107008079	2
MRELCSAAIFM	V1M	T10F	-0.76530439048876	-0.895684601359559	0
MRELCSAAIGM	V1M	T10G	-0.0054592550718288	-0.0219859026723021	-1
MRELCSAAIIM	V1M	T10I	-0.0270452893491616	-0.331281696632775	-1
MRELCSAAIKM	V1M	T10K	-0.259425132804853	-0.426305337940575	-1
MRELCSAAILM	V1M	T10L	-0.265710265116668	-0.542558414727393	-1
MRELCSAAIMM	V1M	T10M	-0.0142380947299754	-0.310889782379843	-1
MRELCSAAINM	V1M	T10N	-0.234878133845611	-0.440504878899141	-1
MRELCSAAIPM	V1M	T10P	-0.764681671884829	-0.790754242417236	0
MRELCSAAIQM	V1M	T10Q	-0.0086131778925667	-0.054663400605044	-1
MRELCSAAIRM	V1M	T10R	-0.279640443146176	-0.453274289615497	-1
MRELCSAAISM	V1M	T10S	-0.00427446144260567	-0.0117532528784065	-1
MRELCSAAITE	V1M	M11E	-0.0051934709861074	-0.0043054357107269	2
MRELCSAAITF	V1M	M11F	-0.0083062176049907	-0.0196933986299517	-1
MRELCSAAITG	V1M	M11G	-0.325003022321627	-0.588298035724189	-1
MRELCSAAITK	V1M	M11K	-0.0194558627199543	-0.296557521449416	-1
MRELCSAAITL	V1M	M11L	-0.0040398227017843	-0.0322290802982506	-1
MRELCSAAITR	V1M	M11R	-0.0093532214817615	-0.0952119710582308	-1
MRELCSAAITW	V1M	M11W	-0.0037756091017794	-0.0018524791685485	-1
MRELCSAAIVM	V1M	T10V	-0.0147481863288902	-0.285626699560987	-1
MRELCSAAIWM	V1M	T10W	-0.763030273104589	-0.795903323518802	0
MRELCSAAIYM	V1M	T10Y	-0.706540152770337	-0.798628949976669	0
MRELCSAAKTM	V1M	I9K	-0.838952556450263	-0.898377927948575	0
MRELCSAALTM	V1M	I9L	-0.0069292364390791	-0.170649911707753	-1
MRELCSAARTM	V1M	I9R	-0.833269121131401	-0.84375606789915	0
MRELCSAASTM	V1M	I9S	-0.738418073447168	-0.80272008669118	0
MRELCSAAVTM	V1M	I9V	-0.0058870786451465	-0.0551088714863118	-1
MRELCSAEITM	V1M	A8E	-0.811077875718614	-0.774351524221015	0
MRELCSAGITM	V1M	A8G	-0.317593411727586	-0.633974940705459	-1
MRELCSAIITM	V1M	A8I	-0.696165983662053	-0.764607948642012	0
MRELCSAKITM	V1M	A8K	-0.844941746904821	-0.769586762502506	0
MRELCSALITM	V1M	A8L	-0.756706362184065	-0.819818601897609	0
MRELCSANITM	V1M	A8N	-0.729758225361981	-0.728752974993882	0
MRELCSAPITM	V1M	A8P	-0.835231805280013	-0.806164757802132	0
MRELCSARITM	V1M	A8R	-0.826318280238673	-0.822591302306304	0
MRELCSASITM	V1M	A8S	-0.0129049329295065	-0.318089839243629	-1
MRELCSAVITM	V1M	A8V	-0.313093444797757	-0.611522887486204	-1
MRELCSAWITM	V1M	A8W	-0.849426941620567	-0.793218338837453	0
MRELCSCAITM	V1M	A7C	-0.261351080015002	-0.539571833347374	-1
MRELCSFAITM	V1M	A7F	-0.749791836667055	-0.821455811126649	0
MRELCSGAITM	V1M	A7G	-0.331180171628155	-0.581683941777692	-1
MRELCSLAITM	V1M	A7L	-0.736877586441673	-0.772739090523937	0
MRELCSNAITM	V1M	A7N	-0.608828070302832	-0.794736939416166	0
MRELCSSAITM	V1M	A7S	-0.0250087280748693	-0.343481003902726	-1
MRELCSVAITM	V1M	A7V	-0.341994970308169	-0.702715887609258	-1
MRELCSWAITM	V1M	A7W	-0.791167426841512	-0.846818861279063	0
MRELCSYAITM	V1M	A7Y	-0.685074062112529	-0.795773582488761	0
MRELCTAAITM	V1M	S6T	-0.005062730190347	-0.0693233440761377	-1
MRELCVAAITM	V1M	S6V	-0.0244138549518392	-0.282593025436811	-1
MRELCWAAITM	V1M	S6W	-0.007267971446641	-0.048332540799494	-1
MRELCYAAITM	V1M	S6Y	-0.0075133998222017	-0.050765247993662	-1
MRELFSAAITM	V1M	C5F	-0.806256139383513	-0.818015486616179	0
MRELLSAAITM	V1M	C5L	-0.444662070345729	-0.645144690936965	-1
MRELTSAAITM	V1M	C5T	-0.773422090180666	-0.745829887409118	0
MRELWSAAITM	V1M	C5W	-0.81649896576455	-0.816568377558885	0
MRERCSAAITM	V1M	L4R	-0.830842199364055	-0.691658655653478	0
MREVCSAAITM	V1M	L4V	-0.585174590231038	-0.773873809132794	-1
MREWCSAAITM	V1M	L4W	-0.840583209809792	-0.859181246832571	0
MRNLCSAAITM	V1M	E3N	-0.0902838234642292	-0.489034576034395	-1
MRRLCSAAITM	V1M	E3R	-0.564657921788579	-0.745541074751576	-1
MWELCSAAITM	V1M	R2W	-0.0029550178560673	-0.0062121169081306	1
NEELCSAAITM	V1N	R2E	-0.675484388850562	-0.54916125195414	1
NHELCSAAITM	V1N	R2H	-0.677004882618333	-0.705021347382667	0
NKELCSAAITM	V1N	R2K	-0.675919905189032	-0.707829116156774	0
NLELCSAAITM	V1N	R2L	-0.677555722920787	-0.727912237398945	0
NMELCSAAITM	V1N	R2M	-0.67633374184009	-0.701209359061945	0
NNELCSAAITM	V1N	R2N	-0.676114745914408	-0.758893827594454	0
NPELCSAAITM	V1N	R2P	-1.21076951141056	-0.771898062724256	0
NREECSAAITM	V1N	L4E	-1.46188984370376	NA	0
NREKCSAAITM	V1N	L4K	-1.49020696826376	-0.812402167154896	0
NRELASAAITM	V1N	C5A	-0.976224242101203	-0.866081908067532	0
NRELCCAAITM	V1N	S6C	-0.797570801719187	-0.820271517560278	0
NRELCEAAITM	V1N	S6E	-0.673397952008895	-0.356778109012759	1
NRELCFAAITM	V1N	S6F	-0.703280646596772	-0.786833664129912	0
NRELCGAAITM	V1N	S6G	-0.676664716326809	-0.69357195187784	0
NRELCHAAITM	V1N	S6H	-0.675035320532171	-0.49517519415853	1
NRELCLAAITM	V1N	S6L	-0.681513656709921	-0.773648243539178	0
NRELCNAAITM	V1N	S6N	-0.677544020782993	-0.652982786039892	0
NRELCQAAITM	V1N	S6Q	-0.674344737128521	-0.663336978636273	0
NRELCRAAITM	V1N	S6R	-0.676897062697557	-0.72363686313505	0
NRELCSAADTM	V1N	I9D	-1.49862383377535	-0.807700933839746	0
NRELCSAAETM	V1N	I9E	-1.45798049698114	-0.829560060728408	0
NRELCSAAGTM	V1N	I9G	-1.46685469917897	-0.893286330618841	0
NRELCSAAIAM	V1N	T10A	-0.677670602532761	-1.01088059193355	0
NRELCSAAIEM	V1N	T10E	-0.676772550840804	-0.660596143842632	0
NRELCSAAIFM	V1N	T10F	-1.43714378211092	-0.858411497809123	0
NRELCSAAIGM	V1N	T10G	-0.677298646693991	-0.794886815519058	0
NRELCSAAIIM	V1N	T10I	-0.698884680971324	-0.786170407582736	0
NRELCSAAILM	V1N	T10L	-0.93754965673883	-0.813159915696813	0
NRELCSAAIMM	V1N	T10M	-0.686077486352138	-0.831884241453452	0
NRELCSAAIPM	V1N	T10P	-1.43652106350699	-0.817301170924062	0
NRELCSAAIQM	V1N	T10Q	-0.680452569514729	-0.700960174692617	0
NRELCSAAIRM	V1N	T10R	-0.951479834768339	-0.716722356627778	0
NRELCSAAISM	V1N	T10S	-0.676113853064768	-0.72895368181071	0
NRELCSAAITG	V1N	M11G	-0.996842413943789	-0.772491762717464	0
NRELCSAAITK	V1N	M11K	-0.691295254342117	-0.86344383435061	0
NRELCSAAITL	V1N	M11L	-0.675879214323947	-0.7512432405281	0
NRELCSAAITR	V1N	M11R	-0.681192613103924	-0.751396087552391	0
NRELCSAAITW	V1N	M11W	-0.675615000723942	-0.695416526126241	0
NRELCSAAIVM	V1N	T10V	-0.686587577951053	-0.79232697563332	0
NRELCSAAKTM	V1N	I9K	-1.51079194807243	-0.839501491002971	0
NRELCSAAQTM	V1N	I9Q	-1.44397244161835	-0.913021290046412	0
NRELCSAARTM	V1N	I9R	-1.50510851275356	-0.82390433786988	0
NRELCSAASTM	V1N	I9S	-1.41025746506933	-0.769468062708649	0
NRELCSACITM	V1N	A8C	-0.712942323460499	-0.77575346681184	0
NRELCSADITM	V1N	A8D	-1.48688075237735	-0.850115634239012	0
NRELCSAEITM	V1N	A8E	-1.48291726734078	-0.841217624814445	0
NRELCSAFITM	V1N	A8F	-1.49801063241225	-0.832953938032502	0
NRELCSAGITM	V1N	A8G	-0.989432803349748	-0.787482207888917	0
NRELCSAHITM	V1N	A8H	-1.51872417116146	-0.831498163201538	0
NRELCSAIITM	V1N	A8I	-1.36800537528422	-0.834877184048764	0
NRELCSAKITM	V1N	A8K	-1.51678113852698	-0.795834578312397	0
NRELCSALITM	V1N	A8L	-1.42854575380623	-0.878585297068637	0
NRELCSANITM	V1N	A8N	-1.40159761698414	-0.830631204833839	0
NRELCSAPITM	V1N	A8P	-1.50707119690218	-0.815546151913586	0
NRELCSAQITM	V1N	A8Q	-1.45585983917143	-0.841404207846178	0
NRELCSARITM	V1N	A8R	-1.49815767186084	-0.80230297075542	0
NRELCSASITM	V1N	A8S	-0.684744324551669	-0.797267926782965	0
NRELCSATITM	V1N	A8T	-0.680924652169291	-0.787252688598821	0
NRELCSAVITM	V1N	A8V	-0.984932836419919	-0.806646061489461	0
NRELCSAYITM	V1N	A8Y	-1.50686882531525	-0.81500069255861	0
NRELCSCAITM	V1N	A7C	-0.933190471637164	-0.902228944286083	0
NRELCSDAITM	V1N	A7D	-1.43734056649276	-0.915485233337395	0
NRELCSEAITM	V1N	A7E	-1.32416622617551	-0.83117800862217	0
NRELCSFAITM	V1N	A7F	-1.42163122828922	-0.811689034943108	0
NRELCSHAITM	V1N	A7H	-1.38288536479778	-0.834035195491168	0
NRELCSIAITM	V1N	A7I	-1.34199626044896	-0.80809224304392	0
NRELCSKAITM	V1N	A7K	-1.4663365865761	-0.839139914372545	0
NRELCSLAITM	V1N	A7L	-1.40871697806384	-0.786412207930234	0
NRELCSNAITM	V1N	A7N	-1.28066746192499	-0.790412481026233	0
NRELCSPAITM	V1N	A7P	-1.50136050311684	-0.869343435680077	0
NRELCSQAITM	V1N	A7Q	-1.40598910931823	-0.894463740464189	0
NRELCSRAITM	V1N	A7R	-1.46673796230931	-0.816665467657567	0
NRELCSSAITM	V1N	A7S	-0.696848119697032	-0.813175319794332	0
NRELCSTAITM	V1N	A7T	-1.16336547123397	-0.877283802868827	0
NRELCSYAITM	V1N	A7Y	-1.35691345373469	-0.833473771069113	0
NRELCTAAITM	V1N	S6T	-0.67690212181251	-0.771837567838546	0
NRELCYAAITM	V1N	S6Y	-0.679352791444364	-0.847547863393219	0
NRELGSAAITM	V1N	C5G	-1.26189187372599	-0.792551586034893	0
NRELKSAAITM	V1N	C5K	-1.52749994819956	-0.865376721089198	0
NRELNSAAITM	V1N	C5N	-1.46315742980706	-0.85913486017637	0
NRELPSAAITM	V1N	C5P	-1.50340428269252	-0.796819871753152	0
NRELRSAAITM	V1N	C5R	-1.50665745167029	-0.749252123994841	0
NRELSSAAITM	V1N	C5S	-1.31894864389453	-0.837107371695717	0
NRELTSAAITM	V1N	C5T	-1.44526148180283	-0.890526832104793	0
NRELVSAAITM	V1N	C5V	-1.41329218514328	-0.77176696198591	0
NREMCSAAITM	V1N	L4M	-0.692869836459447	-0.828806342081947	0
NREQCSAAITM	V1N	L4Q	-1.42045497433883	-0.755727260266688	0
NRERCSAAITM	V1N	L4R	-1.50268159098622	-0.797808460594839	0
NREWCSAAITM	V1N	L4W	-1.51242260143195	-0.736971748480497	0
NRFLCSAAITM	V1N	E3F	-1.48159284635072	-0.833024270039111	0
NRKLCSAAITM	V1N	E3K	-1.12972975795773	-0.788047039041263	0
NRMLCSAAITM	V1N	E3M	-1.21193063147524	-0.80648680209504	0
NRNLCSAAITM	V1N	E3N	-0.762123215086392	-0.814969240378903	0
NRQLCSAAITM	V1N	E3Q	-0.677290074590314	-0.714396671651438	0
NRSLCSAAITM	V1N	E3S	-0.729081480838002	-0.831247215814183	0
NRTLCSAAITM	V1N	E3T	-1.27642918784366	-0.833837827485356	0
NRYLCSAAITM	V1N	E3Y	-1.44424743356295	-0.857447244899249	0
NSELCSAAITM	V1N	R2S	-0.675276045962985	-0.59670291817905	1
NTELCSAAITM	V1N	R2T	-0.677517906438232	-0.767782597808299	0
PAELCSAAITM	V1P	R2A	-0.610584843109874	-0.478363754255845	1
PFELCSAAITM	V1P	R2F	-0.611813730074203	-0.638732420731821	1
PGELCSAAITM	V1P	R2G	-0.610603227764801	-0.515116741545035	1
PHELCSAAITM	V1P	R2H	-0.613660809611143	-0.628484931295564	0
PIELCSAAITM	V1P	R2I	-0.653008234352174	-0.702832916279823	0
PLELCSAAITM	V1P	R2L	-0.614211649913598	-0.654225618091442	0
PNELCSAAITM	V1P	R2N	-0.612770672907218	-0.808808506282374	0
PPELCSAAITM	V1P	R2P	-1.14742543840337	-0.759775832637581	0
PRALCSAAITM	V1P	E3A	-0.675003846850406	-0.80805531224163	0
PRDLCSAAITM	V1P	E3D	-0.612850524273554	-0.685392638962459	0
PRELASAAITM	V1P	C5A	-0.912880169094013	-0.806969532409642	0
PRELCAAAITM	V1P	S6A	-0.612189548089193	-0.559537182815732	1
PRELCCAAITM	V1P	S6C	-0.734226728711997	-0.761656589872217	0
PRELCEAAITM	V1P	S6E	-0.610053879001705	-0.314188302692611	1
PRELCFAAITM	V1P	S6F	-0.639936573589582	-0.774012605838516	0
PRELCGAAITM	V1P	S6G	-0.613320643319619	-0.707621721075704	0
PRELCHAAITM	V1P	S6H	-0.611691247524981	-0.457898006554989	1
PRELCIAAITM	V1P	S6I	-0.669065948263442	-0.776075051278572	0
PRELCKAAITM	V1P	S6K	-0.613450907221274	-0.609939689233568	0
PRELCLAAITM	V1P	S6L	-0.618169583702731	-0.76109510002688	0
PRELCPAAITM	V1P	S6P	-1.37452461233065	-0.828852118252003	0
PRELCQAAITM	V1P	S6Q	-0.611000664121331	-0.596304148111765	2
PRELCRAAITM	V1P	S6R	-0.613552989690367	-0.683903233879921	0
PRELCSAAGTM	V1P	I9G	-1.40351062617178	-0.828162750678139	0
PRELCSAAHTM	V1P	I9H	-1.36850305025838	-0.783795663521451	0
PRELCSAAIAM	V1P	T10A	-0.614326529525571	-0.731646283990966	0
PRELCSAAICM	V1P	T10C	-0.621363381032357	-0.800817496383406	0
PRELCSAAIDM	V1P	T10D	-0.909751722125922	-0.795347307560784	0
PRELCSAAIEM	V1P	T10E	-0.613428477833614	-0.562852320393086	2
PRELCSAAIFM	V1P	T10F	-1.37379970910373	-0.801040643236302	0
PRELCSAAIGM	V1P	T10G	-0.613954573686801	-0.704509598650776	0
PRELCSAAIHM	V1P	T10H	-0.991753082814447	-0.85341020326237	0
PRELCSAAIIM	V1P	T10I	-0.635540607964134	-0.783887310268367	0
PRELCSAAIKM	V1P	T10K	-0.867920451419826	-0.815201991603797	0
PRELCSAAILM	V1P	T10L	-0.87420558373164	-0.751948738007511	0
PRELCSAAIMM	V1P	T10M	-0.622733413344948	-0.804283127970437	0
PRELCSAAIPM	V1P	T10P	-1.3731769904998	-0.842611713908785	0
PRELCSAAIQM	V1P	T10Q	-0.617108496507539	-0.744974599103272	0
PRELCSAAIRM	V1P	T10R	-0.888135761761149	-0.764769969909963	0
PRELCSAAISM	V1P	T10S	-0.612769780057578	-0.679727565488419	0
PRELCSAAITA	V1P	M11A	-0.6212732959773	-0.705168997679335	0
PRELCSAAITN	V1P	M11N	-0.625399451581558	-0.786926384815233	0
PRELCSAAITP	V1P	M11P	-1.3990480446283	-0.900183371539108	0
PRELCSAAITT	V1P	M11T	-0.615427527891263	-0.757915490607228	0
PRELCSAAITV	V1P	M11V	-0.613593459259169	-0.728503906600499	0
PRELCSAAITW	V1P	M11W	-0.612270927716752	-0.657121847812912	0
PRELCSAAIVM	V1P	T10V	-0.623243504943863	-0.782088930275562	0
PRELCSAAIWM	V1P	T10W	-1.37152559171956	-0.802816455778213	0
PRELCSAAIYM	V1P	T10Y	-1.31503547138531	-0.777456202013127	0
PRELCSAAKTM	V1P	I9K	-1.44744787506524	-0.856114749814652	0
PRELCSAALTM	V1P	I9L	-0.615424555054052	-0.722531162512495	0
PRELCSACITM	V1P	A8C	-0.649598250453309	-0.768359442132137	0
PRELCSADITM	V1P	A8D	-1.42353667937016	-0.860702482022142	0
PRELCSAEITM	V1P	A8E	-1.41957319433359	-0.816301045087325	0
PRELCSAFITM	V1P	A8F	-1.43466655940506	-0.864799717061957	0
PRELCSAGITM	V1P	A8G	-0.926088730342558	-0.802672546867255	0
PRELCSAHITM	V1P	A8H	-1.45538009815427	-0.844667115809517	0
PRELCSAKITM	V1P	A8K	-1.45343706551979	-0.852074914986533	0
PRELCSALITM	V1P	A8L	-1.36520168079904	-0.799977556356099	0
PRELCSAMITM	V1P	A8M	-1.01352597355225	-0.785787902537591	0
PRELCSANITM	V1P	A8N	-1.33825354397695	-0.849089921537666	0
PRELCSAPITM	V1P	A8P	-1.44372712389499	-0.846028676416546	0
PRELCSAQITM	V1P	A8Q	-1.39251576616424	-0.878287370488017	0
PRELCSARITM	V1P	A8R	-1.43481359885365	-0.8166812971897	0
PRELCSASITM	V1P	A8S	-0.621400251544479	-0.767721585548646	0
PRELCSATITM	V1P	A8T	-0.617580579162101	-0.756077089867101	0
PRELCSAVITM	V1P	A8V	-0.921588763412729	-0.793585167335593	0
PRELCSAWITM	V1P	A8W	-1.45792226023554	-0.806736538066373	0
PRELCSAYITM	V1P	A8Y	-1.44352475230806	-0.858696700322258	0
PRELCSCAITM	V1P	A7C	-0.869846398629974	-0.808580446602792	0
PRELCSDAITM	V1P	A7D	-1.37399649348557	-0.794086103835326	0
PRELCSEAITM	V1P	A7E	-1.26082215316832	-0.729823059260892	0
PRELCSFAITM	V1P	A7F	-1.35828715528203	-0.883993228464734	0
PRELCSGAITM	V1P	A7G	-0.939675490243128	-0.812529438264061	0
PRELCSHAITM	V1P	A7H	-1.31954129179059	-0.84588262012033	0
PRELCSIAITM	V1P	A7I	-1.27865218744177	-1.0155889722575	0
PRELCSLAITM	V1P	A7L	-1.34537290505665	-0.835248983898609	0
PRELCSMAITM	V1P	A7M	-1.34402038765166	-0.881327509025695	0
PRELCSNAITM	V1P	A7N	-1.21732338891781	-0.854582133549611	0
PRELCSPAITM	V1P	A7P	-1.43801643010965	-0.829724060156887	0
PRELCSQAITM	V1P	A7Q	-1.34264503631104	-0.883432958897064	0
PRELCSRAITM	V1P	A7R	-1.40339388930212	-0.805949561615601	0
PRELCSSAITM	V1P	A7S	-0.633504046689842	-0.77789503224742	0
PRELCSTAITM	V1P	A7T	-1.10002139822678	-0.778767540581059	0
PRELCSVAITM	V1P	A7V	-0.950490288923142	-0.779695359286902	0
PRELCSYAITM	V1P	A7Y	-1.2935693807275	-0.862764412508635	0
PRELCTAAITM	V1P	S6T	-0.61355804880532	-0.728874032534021	0
PRELCVAAITM	V1P	S6V	-0.632909173566812	-0.764703462673769	0
PRELCWAAITM	V1P	S6W	-0.615763290061614	-0.630189027277685	0
PRELCYAAITM	V1P	S6Y	-0.616008718437174	-0.740106271303382	0
PRELESAAITM	V1P	C5E	-1.41800557028547	-0.795467958460151	0
PRELGSAAITM	V1P	C5G	-1.1985478007188	-0.848373498936049	0
PRELQSAAITM	V1P	C5Q	-1.38292964003741	-0.788427077901148	0
PRELRSAAITM	V1P	C5R	-1.4433133786631	-0.790815764203111	0
PRELWSAAITM	V1P	C5W	-1.42499428437952	-0.840884238942144	0
PRERCSAAITM	V1P	L4R	-1.43933751797903	-0.833701191616025	0
PRGLCSAAITM	V1P	E3G	-0.637882060885608	-0.74538373418351	0
PRHLCSAAITM	V1P	E3H	-0.817642262151275	-0.781041526698117	0
PRILCSAAITM	V1P	E3I	-1.39915963587364	-0.77114810980889	0
PRKLCSAAITM	V1P	E3K	-1.06638568495054	-0.833451452990523	0
PRLLCSAAITM	V1P	E3L	-1.40974784081449	-0.741813201923143	0
PRNLCSAAITM	V1P	E3N	-0.698779142079202	-0.796433055812863	0
PRPLCSAAITM	V1P	E3P	-1.43571420556906	-0.825728679291915	0
PRQLCSAAITM	V1P	E3Q	-0.613946001583124	-0.721288723880969	0
PRRLCSAAITM	V1P	E3R	-1.17315324040355	-0.84125671441472	0
PRSLCSAAITM	V1P	E3S	-0.665737407830812	-0.701617784808927	0
PRTLCSAAITM	V1P	E3T	-1.21308511483647	-0.76743335196013	0
PRVLCSAAITM	V1P	E3V	-1.43457083848947	-0.819576613489533	0
PRYLCSAAITM	V1P	E3Y	-1.38090336055576	-0.777827350097233	0
PSELCSAAITM	V1P	R2S	-0.611931972955795	-0.529489211232691	1
PTELCSAAITM	V1P	R2T	-0.614173833431042	-0.766763183031043	0
QAELCSAAITM	V1Q	R2A	-0.712176153117192	-0.600524775740753	1
QEELCSAAITM	V1Q	R2E	-0.713731625850689	-0.606667378669431	0
QGELCSAAITM	V1Q	R2G	-0.712194537772118	-0.555512434843104	1
QNELCSAAITM	V1Q	R2N	-0.714361982914535	-0.761997078393021	0
QPELCSAAITM	V1Q	R2P	-1.24901674841068	-0.768006800964659	0
QRALCSAAITM	V1Q	E3A	-0.776595156857723	-0.906339986420259	0
QRCLCSAAITM	V1Q	E3C	-1.41941731979604	-0.94977677391817	0
QREKCSAAITM	V1Q	L4K	-1.52845420526389	-0.86583559782425	0
QRELASAAITM	V1Q	C5A	-1.01447147910133	-0.801843720937174	0
QRELCAAAITM	V1Q	S6A	-0.71378085809651	-0.691065158017822	0
QRELCDAAITM	V1Q	S6D	-0.711836060461829	-0.491309211277616	2
QRELCGAAITM	V1Q	S6G	-0.714911953326936	-0.879702403108323	0
QRELCHAAITM	V1Q	S6H	-0.713282557532299	-0.577584996653167	1
QRELCLAAITM	V1Q	S6L	-0.719760893710048	-0.766555476380393	0
QRELCMAAITM	V1Q	S6M	-0.714740293941363	-0.86659688532521	0
QRELCPAAITM	V1Q	S6P	-1.47611592233797	-0.808794550244881	0
QRELCQAAITM	V1Q	S6Q	-0.712591974128648	-0.6762950424915	0
QRELCRAAITM	V1Q	S6R	-0.715144299697684	-0.730337526152064	0
QRELCSAAATM	V1Q	I9A	-1.42509731715376	-0.811524302802665	0
QRELCSAAETM	V1Q	I9E	-1.49622773398126	-0.849523465883554	0
QRELCSAAGTM	V1Q	I9G	-1.5051019361791	-0.811904639821325	0
QRELCSAAIAM	V1Q	T10A	-0.715917839532888	-0.778951661590613	0
QRELCSAAICM	V1Q	T10C	-0.722954691039674	-0.78961395171807	0
QRELCSAAIDM	V1Q	T10D	-1.01134303213324	-0.739468088557148	0
QRELCSAAIFM	V1Q	T10F	-1.47539101911105	-0.796377487345454	0
QRELCSAAIGM	V1Q	T10G	-0.715545883694119	-0.751714396239701	0
QRELCSAAIKM	V1Q	T10K	-0.969511761427144	-0.841068683204212	0
QRELCSAAILM	V1Q	T10L	-0.975796893738958	-0.775219499309941	0
QRELCSAAIMM	V1Q	T10M	-0.724324723352265	-0.788495626870555	0
QRELCSAAIPM	V1Q	T10P	-1.47476830050712	-0.839533541345225	0
QRELCSAAIRM	V1Q	T10R	-0.989727071768466	-0.824022413819528	0
QRELCSAAISM	V1Q	T10S	-0.714361090064896	-0.784414878147445	0
QRELCSAAITA	V1Q	M11A	-0.722864605984617	-0.747713757545571	0
QRELCSAAITE	V1Q	M11E	-0.715280099608398	-0.654163809599553	0
QRELCSAAITG	V1Q	M11G	-1.03508965094392	-0.800893320015346	0
QRELCSAAITK	V1Q	M11K	-0.729542491342244	-0.76134597054827	0
QRELCSAAITQ	V1Q	M11Q	-0.715502003596782	-0.621926046761077	0
QRELCSAAITR	V1Q	M11R	-0.719439850104052	-0.755699723132694	0
QRELCSAAITT	V1Q	M11T	-0.717018837898581	-0.760492463052074	0
QRELCSAAIVM	V1Q	T10V	-0.72483481495118	-0.763248650933782	0
QRELCSAAIWM	V1Q	T10W	-1.47311690172688	-0.832766369546829	0
QRELCSAAKTM	V1Q	I9K	-1.54903918507255	-0.868959433889157	0
QRELCSAARTM	V1Q	I9R	-1.54335574975369	-0.823035758114722	0
QRELCSAAVTM	V1Q	I9V	-0.715973707267437	-0.812294456189489	0
QRELCSAAWTM	V1Q	I9W	-1.54032065809361	-0.843583843873198	0
QRELCSADITM	V1Q	A8D	-1.52512798937748	-0.823832031024819	0
QRELCSAGITM	V1Q	A8G	-1.02768004034988	-0.813756327963959	0
QRELCSAHITM	V1Q	A8H	-1.55697140816159	-0.863970597165631	0
QRELCSALITM	V1Q	A8L	-1.46679299080635	-0.831283626332428	0
QRELCSANITM	V1Q	A8N	-1.43984485398427	-0.82733586221711	0
QRELCSAPITM	V1Q	A8P	-1.5453184339023	-0.802754172335603	0
QRELCSAQITM	V1Q	A8Q	-1.49410707617156	-0.803469540820196	0
QRELCSARITM	V1Q	A8R	-1.53640490886096	-0.806722897692903	0
QRELCSASITM	V1Q	A8S	-0.722991561551797	-0.773366622332295	0
QRELCSATITM	V1Q	A8T	-0.719171889169418	-0.739781312430655	0
QRELCSAVITM	V1Q	A8V	-1.02318007342005	-0.940851160129075	0
QRELCSAWITM	V1Q	A8W	-1.55951357024286	-0.77862871992467	0
QRELCSAYITM	V1Q	A8Y	-1.54511606231537	-0.795964687949364	0
QRELCSCAITM	V1Q	A7C	-0.971437708637292	NA	0
QRELCSKAITM	V1Q	A7K	-1.50458382357622	-0.804287780334712	0
QRELCSLAITM	V1Q	A7L	-1.44696421506396	-0.759175672601859	0
QRELCSNAITM	V1Q	A7N	-1.31891469892512	-0.848995542809703	0
QRELCSRAITM	V1Q	A7R	-1.50498519930944	-0.812539798265046	0
QRELCSTAITM	V1Q	A7T	-1.20161270823409	-0.779305653351521	0
QRELCSVAITM	V1Q	A7V	-1.05208159893046	-0.713965683563737	0
QRELESAAITM	V1Q	C5E	-1.51959688029278	-0.799865746066213	0
QRELGSAAITM	V1Q	C5G	-1.30013911072611	-0.857296510390972	0
QRELKSAAITM	V1Q	C5K	-1.56574718519969	-0.794117725841654	0
QRELLSAAITM	V1Q	C5L	-1.15474869896802	-0.847742406951077	0
QRELPSAAITM	V1Q	C5P	-1.54165151969265	-0.848748600384278	0
QRELRSAAITM	V1Q	C5R	-1.54490468867042	-0.838275158923929	0
QRELSSAAITM	V1Q	C5S	-1.35719588089465	-0.796825191624039	0
QRELTSAAITM	V1Q	C5T	-1.48350871880296	-0.788417984653724	0
QRERCSAAITM	V1Q	L4R	-1.54092882798634	-0.772302940228946	0
QRETCSAAITM	V1Q	L4T	-1.36784570407718	-0.870879926104196	0
QREWCSAAITM	V1Q	L4W	-1.55066983843208	-0.837831365906239	0
QRGLCSAAITM	V1Q	E3G	-0.739473370892925	-0.940026361964005	0
QRKLCSAAITM	V1Q	E3K	-1.16797699495786	-0.775089800739985	0
QRLLCSAAITM	V1Q	E3L	-1.51133915082181	-0.786600693246017	0
QRMLCSAAITM	V1Q	E3M	-1.25017786847536	-0.843873243141352	0
QRNLCSAAITM	V1Q	E3N	-0.800370452086519	-0.834013485999918	0
QRPLCSAAITM	V1Q	E3P	-1.53730551557638	-0.768240185867654	0
QRRLCSAAITM	V1Q	E3R	-1.27474455041087	-0.790908076178452	0
QRVLCSAAITM	V1Q	E3V	-1.53616214849678	-0.81395193607081	0
QRWLCSAAITM	V1Q	E3W	-1.52874732161365	-0.738108228378431	0
QWELCSAAITM	V1Q	R2W	-0.713041646478357	-0.775126987997991	0
RAELCSAAITM	V1R	R2A	-0.787036217791982	-0.793252871692694	0
RDELCSAAITM	V1R	R2D	-0.788736420897454	-0.799686769741455	0
REELCSAAITM	V1R	R2E	-0.788591690525479	-0.764609913058737	0
RGELCSAAITM	V1R	R2G	-0.787054602446908	-0.766465259498885	0
RHELCSAAITM	V1R	R2H	-0.79011218429325	-0.837649852440441	0
RKELCSAAITM	V1R	R2K	-0.78902720686395	-0.730586256857053	0
RLELCSAAITM	V1R	R2L	-0.790663024595705	-0.835146019295258	0
RNELCSAAITM	V1R	R2N	-0.789222047589325	-0.832837518972518	0
RPELCSAAITM	V1R	R2P	-1.32387681308547	-0.802673036642714	0
RQELCSAAITM	V1R	R2Q	-0.787975062891926	-0.856289871835697	0
RRALCSAAITM	V1R	E3A	-0.851455221532513	-0.807741957420747	0
RREACSAAITM	V1R	L4A	-1.16219129962443	-0.884134828481128	0
RREECSAAITM	V1R	L4E	-1.57499714537868	-0.837575712854726	0
RREGCSAAITM	V1R	L4G	-1.56009372552977	-0.843596118036397	0
RREKCSAAITM	V1R	L4K	-1.60331426993868	-0.824003169161443	0
RRELASAAITM	V1R	C5A	-1.08933154377612	-0.836073219399426	0
RRELCAAAITM	V1R	S6A	-0.7886409227713	-0.815422148136339	0
RRELCEAAITM	V1R	S6E	-0.786505253683812	-0.722808113128609	0
RRELCFAAITM	V1R	S6F	-0.816387948271689	-0.864032430407374	0
RRELCGAAITM	V1R	S6G	-0.789772018001726	-0.853677859140297	0
RRELCHAAITM	V1R	S6H	-0.788142622207089	-0.777279455562032	0
RRELCKAAITM	V1R	S6K	-0.789902281903382	-0.826313816592215	0
RRELCLAAITM	V1R	S6L	-0.794620958384838	-0.78544559999865	0
RRELCMAAITM	V1R	S6M	-0.789600358616153	-0.724181890434084	0
RRELCNAAITM	V1R	S6N	-0.79065132245791	-0.837143959491759	0
RRELCPAAITM	V1R	S6P	-1.55097598701276	-0.812668395420602	0
RRELCQAAITM	V1R	S6Q	-0.787452038803438	-0.786068545486508	0
RRELCRAAITM	V1R	S6R	-0.790004364372474	-0.794758221358782	0
RRELCSAAATM	V1R	I9A	-1.49995738182855	-0.825653421116789	0
RRELCSAACTM	V1R	I9C	-1.00996895268594	-0.85146317078416	0
RRELCSAAETM	V1R	I9E	-1.57108779865605	-0.826871736350235	0
RRELCSAAFTM	V1R	I9F	-1.56594090157117	-0.859278379406287	0
RRELCSAAGTM	V1R	I9G	-1.57996200085389	-0.815508156211328	0
RRELCSAAIAM	V1R	T10A	-0.790777904207678	-0.78490682440944	0
RRELCSAAICM	V1R	T10C	-0.797814755714464	-0.837029902405668	0
RRELCSAAIDM	V1R	T10D	-1.08620309680803	-0.851727627284197	0
RRELCSAAIEM	V1R	T10E	-0.789879852515722	-0.785375738127198	0
RRELCSAAIFM	V1R	T10F	-1.55025108378584	-0.860406334812663	0
RRELCSAAIGM	V1R	T10G	-0.790405948368909	-0.809328920605713	0
RRELCSAAIHM	V1R	T10H	-1.16820445749655	-0.868939253584546	0
RRELCSAAIKM	V1R	T10K	-1.04437182610193	-0.761158474824195	0
RRELCSAAILM	V1R	T10L	-1.05065695841375	-0.793845737532498	0
RRELCSAAIMM	V1R	T10M	-0.799184788027055	-0.800029003609087	0
RRELCSAAIPM	V1R	T10P	-1.54962836518191	-0.828236773627581	0
RRELCSAAIQM	V1R	T10Q	-0.793559871189647	-0.816999099303397	0
RRELCSAAIRM	V1R	T10R	-1.06458713644326	-0.832764536658826	0
RRELCSAAISM	V1R	T10S	-0.789221154739686	-0.835320834193065	0
RRELCSAAITA	V1R	M11A	-0.797724670659407	-0.863162304322684	0
RRELCSAAITD	V1R	M11D	-0.800123130652324	-0.896924375045736	0
RRELCSAAITE	V1R	M11E	-0.790140164283187	-0.823918271280191	0
RRELCSAAITG	V1R	M11G	-1.10994971561871	-0.839069564708825	0
RRELCSAAITH	V1R	M11H	-0.795160657190608	-0.825207907886267	0
RRELCSAAITI	V1R	M11I	-0.797887217169438	-0.876862149202485	0
RRELCSAAITK	V1R	M11K	-0.804402556017034	-0.84530870085954	0
RRELCSAAITL	V1R	M11L	-0.788986515998864	-0.80553520687487	0
RRELCSAAITN	V1R	M11N	-0.801850826263666	-0.830457512606009	0
RRELCSAAITP	V1R	M11P	-1.5754994193104	-0.793469983920652	0
RRELCSAAITQ	V1R	M11Q	-0.790362068271572	-0.517904831599914	2
RRELCSAAITR	V1R	M11R	-0.794299914778842	-0.800801271135021	0
RRELCSAAITS	V1R	M11S	-0.799154952747807	-0.821645477220079	0
RRELCSAAITT	V1R	M11T	-0.791878902573371	-0.584489419270512	0
RRELCSAAITV	V1R	M11V	-0.790044833941276	-0.840293798165602	0
RRELCSAAITW	V1R	M11W	-0.788722302398859	-0.840583940823027	0
RRELCSAAIVM	V1R	T10V	-0.79969487962597	-0.850258379924505	0
RRELCSAAIWM	V1R	T10W	-1.54797696640167	-0.826053891619558	0
RRELCSAAIYM	V1R	T10Y	-1.49148684606742	-0.795435258522965	0
RRELCSAAKTM	V1R	I9K	-1.62389924974734	-0.819652638654222	0
RRELCSAALTM	V1R	I9L	-0.791875929736159	-0.813729670839103	0
RRELCSAAMTM	V1R	I9M	-0.79366862929847	-0.830311557092702	0
RRELCSAANTM	V1R	I9N	-1.50498297833467	-0.988372807990413	0
RRELCSAAPTM	V1R	I9P	-1.6213348042319	-0.779480528932464	0
RRELCSAAQTM	V1R	I9Q	-1.55707974329327	-0.853161280885333	0
RRELCSAARTM	V1R	I9R	-1.61821581442848	-0.82882536433604	0
RRELCSAASTM	V1R	I9S	-1.52336476674425	-0.817692517605083	0
RRELCSAATTM	V1R	I9T	-1.14036126774294	-0.784381258206265	0
RRELCSAAVTM	V1R	I9V	-0.790833771942226	-0.815315169627232	0
RRELCSAAWTM	V1R	I9W	-1.6151807227684	-0.804421616539992	0
RRELCSAAYTM	V1R	I9Y	-1.6073385451586	-0.840732273152356	0
RRELCSADITM	V1R	A8D	-1.59998805405227	-0.830625313583917	0
RRELCSAEITM	V1R	A8E	-1.59602456901569	-0.786760041258635	0
RRELCSAFITM	V1R	A8F	-1.61111793408716	-0.820344217030951	0
RRELCSAGITM	V1R	A8G	-1.10254010502467	-0.783878750154883	0
RRELCSAHITM	V1R	A8H	-1.63183147283638	-0.816809508458002	0
RRELCSAIITM	V1R	A8I	-1.48111267695913	-0.878590409872403	0
RRELCSAKITM	V1R	A8K	-1.6298884402019	-0.835795477073608	0
RRELCSALITM	V1R	A8L	-1.54165305548114	-0.824650247320632	0
RRELCSAMITM	V1R	A8M	-1.18997734823436	-0.820655127648352	0
RRELCSANITM	V1R	A8N	-1.51470491865906	-0.749138809715507	0
RRELCSAPITM	V1R	A8P	-1.62017849857709	-0.829190232362774	0
RRELCSAQITM	V1R	A8Q	-1.56896714084635	-0.80886009358308	0
RRELCSARITM	V1R	A8R	-1.61126497353575	-0.795675988287249	0
RRELCSASITM	V1R	A8S	-0.797851626226587	-0.819818700673993	0
RRELCSATITM	V1R	A8T	-0.794031953844208	-0.797713206755441	0
RRELCSAVITM	V1R	A8V	-1.09804013809484	-0.83483553890277	0
RRELCSAWITM	V1R	A8W	-1.63437363491765	-0.876106287486047	0
RRELCSAYITM	V1R	A8Y	-1.61997612699016	-0.772667109318555	0
RRELCSCAITM	V1R	A7C	-1.04629777331208	-0.811705846790841	0
RRELCSFAITM	V1R	A7F	-1.53473852996413	-0.866955025695125	0
RRELCSGAITM	V1R	A7G	-1.11612686492524	-0.876820454995454	0
RRELCSHAITM	V1R	A7H	-1.4959926664727	-0.817801308637461	0
RRELCSIAITM	V1R	A7I	-1.45510356212388	-0.816325558153935	0
RRELCSKAITM	V1R	A7K	-1.57944388825101	-0.887434947230227	0
RRELCSLAITM	V1R	A7L	-1.52182427973875	-0.838173293712735	0
RRELCSNAITM	V1R	A7N	-1.39377476359991	-0.794953250576264	0
RRELCSPAITM	V1R	A7P	-1.61446780479175	-0.838085132191907	0
RRELCSQAITM	V1R	A7Q	-1.51909641099315	-0.966233692611452	0
RRELCSRAITM	V1R	A7R	-1.57984526398423	-0.829326362124883	0
RRELCSSAITM	V1R	A7S	-0.809955421371949	-0.81983460619903	0
RRELCSTAITM	V1R	A7T	-1.27647277290888	-0.978308097152066	0
RRELCSVAITM	V1R	A7V	-1.12694166360525	-0.855689786176768	0
RRELCSWAITM	V1R	A7W	-1.57611412013859	-0.913324832112932	0
RRELCTAAITM	V1R	S6T	-0.790009423487427	-0.946978784671721	0
RRELCVAAITM	V1R	S6V	-0.809360548248919	-0.963404440625551	0
RRELDSAAITM	V1R	C5D	-1.64867631128235	-0.865801484195405	0
RRELESAAITM	V1R	C5E	-1.59445694496757	-0.808564427163006	0
RRELGSAAITM	V1R	C5G	-1.3749991754009	-0.837682951233965	0
RRELISAAITM	V1R	C5I	-1.37655226448707	-0.817767260378954	0
RRELLSAAITM	V1R	C5L	-1.22960876364281	-0.759442696073974	0
RRELMSAAITM	V1R	C5M	-0.939779368466013	-0.848965973836546	0
RRELNSAAITM	V1R	C5N	-1.57626473148197	-0.870299992837237	0
RRELPSAAITM	V1R	C5P	-1.61651158436744	-0.851399777405492	0
RRELQSAAITM	V1R	C5Q	-1.55938101471952	-0.806402872600693	0
RRELRSAAITM	V1R	C5R	-1.61976475334521	-0.814269044067804	0
RRELSSAAITM	V1R	C5S	-1.43205594556944	-0.80134134212016	0
RRELTSAAITM	V1R	C5T	-1.55836878347775	-0.829945084742736	0
RRELVSAAITM	V1R	C5V	-1.5263994868182	-0.785072887289995	0
RRELWSAAITM	V1R	C5W	-1.60144565906163	-0.883964330851525	0
RRENCSAAITM	V1R	L4N	-1.54563096545752	-0.778050285938369	0
RRERCSAAITM	V1R	L4R	-1.61578889266114	-0.841478853220135	0
RRESCSAAITM	V1R	L4S	-1.52129728918483	-0.815925284485169	0
RRETCSAAITM	V1R	L4T	-1.44270576875197	-0.789961261833681	0
RREVCSAAITM	V1R	L4V	-1.37012128352812	-0.789095032699812	0
RREWCSAAITM	V1R	L4W	-1.62552990310687	-0.79350199267614	0
RRGLCSAAITM	V1R	E3G	-0.814333435567715	-0.857093773562934	0
RRKLCSAAITM	V1R	E3K	-1.24283705963265	-0.826534475029722	0
RRLLCSAAITM	V1R	E3L	-1.5861992154966	-0.927106177485922	0
RRNLCSAAITM	V1R	E3N	-0.875230516761309	-0.976605313376348	0
RRQLCSAAITM	V1R	E3Q	-0.790397376265231	-0.864186726735709	0
RRRLCSAAITM	V1R	E3R	-1.34960461508566	-0.759769472734161	0
RRVLCSAAITM	V1R	E3V	-1.61102221317157	-0.854770411746741	0
RSELCSAAITM	V1R	R2S	-0.788383347637903	-0.809890616177126	0
RTELCSAAITM	V1R	R2T	-0.79062520811315	-0.790052211463931	0
RVELCSAAITM	V1R	R2V	-0.80266103503692	-0.798671551778672	0
RWELCSAAITM	V1R	R2W	-0.787901711153147	-0.873829347568731	0
RYELCSAAITM	V1R	R2Y	-0.787310511863221	-0.744845551323199	0
SAELCSAAITM	V1S	R2A	-0.739269826176897	-0.63863361096623	0
SEELCSAAITM	V1S	R2E	-0.740825298910394	-0.747816907269427	0
SFELCSAAITM	V1S	R2F	-0.740498713141226	-0.749944091787254	0
SGELCSAAITM	V1S	R2G	-0.739288210831824	-0.557326107246966	1
SHELCSAAITM	V1S	R2H	-0.742345792678166	-0.86190340443706	0
SKELCSAAITM	V1S	R2K	-0.741260815248865	-0.791881207877116	0
SLELCSAAITM	V1S	R2L	-0.74289663298062	-0.736016362833406	0
SPELCSAAITM	V1S	R2P	-1.27611042147039	-0.807393786109057	0
SQELCSAAITM	V1S	R2Q	-0.740208671276841	-0.720647277220671	0
SRDLCSAAITM	V1S	E3D	-0.741535507340577	-0.696836794857177	0
SREACSAAITM	V1S	L4A	-1.11442490800934	-0.824950057938697	0
SREFCSAAITM	V1S	L4F	-1.42713164352499	-0.865204747555911	0
SREGCSAAITM	V1S	L4G	-1.51232733391468	-0.827891658656845	0
SREKCSAAITM	V1S	L4K	-1.5555478783236	-0.777763496918861	0
SRELASAAITM	V1S	C5A	-1.04156515216104	-0.86344383435061	0
SRELCAAAITM	V1S	S6A	-0.740874531156216	-0.729574193719213	0
SRELCCAAITM	V1S	S6C	-0.86291171177902	-0.832951141343004	0
SRELCDAAITM	V1S	S6D	-0.738929733521534	-0.601688085004129	2
SRELCFAAITM	V1S	S6F	-0.768621556656604	-0.84389403732289	0
SRELCGAAITM	V1S	S6G	-0.742005626386641	-0.754523022541139	0
SRELCHAAITM	V1S	S6H	-0.740376230592004	-0.738519803276655	0
SRELCIAAITM	V1S	S6I	-0.797750931330465	-0.800284707739803	0
SRELCKAAITM	V1S	S6K	-0.742135890288297	-0.815414083421935	0
SRELCLAAITM	V1S	S6L	-0.746854566769753	-0.817164540059801	0
SRELCMAAITM	V1S	S6M	-0.741833967001068	-0.818945245383674	0
SRELCNAAITM	V1S	S6N	-0.742884930842825	-0.69394411109479	0
SRELCPAAITM	V1S	S6P	-1.50320959539767	-0.811292119383455	0
SRELCQAAITM	V1S	S6Q	-0.739685647188353	-0.703059459961914	0
SRELCRAAITM	V1S	S6R	-0.742237972757389	-0.759458165468862	0
SRELCSAAETM	V1S	I9E	-1.52332140704097	-0.823234254863561	0
SRELCSAAGTM	V1S	I9G	-1.5321956092388	-0.807576968949565	0
SRELCSAAHTM	V1S	I9H	-1.4971880333254	-0.73639575206046	0
SRELCSAAIAM	V1S	T10A	-0.743011512592594	-0.756605326068314	0
SRELCSAAICM	V1S	T10C	-0.750048364099379	-0.798428528141508	0
SRELCSAAIDM	V1S	T10D	-1.03843670519294	-0.805632727451282	0
SRELCSAAIEM	V1S	T10E	-0.742113460900637	-0.709017015249811	0
SRELCSAAIFM	V1S	T10F	-1.50248469217076	-0.865321064007346	0
SRELCSAAIGM	V1S	T10G	-0.742639556753824	-0.757648213137723	0
SRELCSAAIHM	V1S	T10H	-1.12043806588147	-0.826554664120299	0
SRELCSAAIIM	V1S	T10I	-0.764225591031157	-0.803228511884999	0
SRELCSAAIKM	V1S	T10K	-0.996605434486849	-0.783868617971703	0
SRELCSAAILM	V1S	T10L	-1.00289056679866	-0.811819510820079	0
SRELCSAAIMM	V1S	T10M	-0.751418396411971	-0.805649628791053	0
SRELCSAAINM	V1S	T10N	-0.972058435527607	-0.819991407414253	0
SRELCSAAIPM	V1S	T10P	-1.50186197356682	-0.812269577879462	0
SRELCSAAIRM	V1S	T10R	-1.01682074482817	-0.782094473030237	0
SRELCSAAISM	V1S	T10S	-0.741454763124601	-0.768444727421331	0
SRELCSAAITA	V1S	M11A	-0.749958279044322	-0.790075824931222	0
SRELCSAAITE	V1S	M11E	-0.742373772668103	-0.73128374626988	0
SRELCSAAITF	V1S	M11F	-0.745486519286986	-0.762379274197055	0
SRELCSAAITG	V1S	M11G	-1.06218332400362	-0.804589747866872	0
SRELCSAAITK	V1S	M11K	-0.75663616440195	-0.768094486706231	0
SRELCSAAITL	V1S	M11L	-0.741220124383779	-0.77723058879822	0
SRELCSAAITN	V1S	M11N	-0.754084434648581	-0.860328048003711	0
SRELCSAAITR	V1S	M11R	-0.746533523163757	-0.782816305236839	0
SRELCSAAITS	V1S	M11S	-0.751388561132722	-0.819053401617411	0
SRELCSAAITT	V1S	M11T	-0.744112510958286	-0.814427008875058	0
SRELCSAAITV	V1S	M11V	-0.742278442326191	-0.812647509739434	0
SRELCSAAITW	V1S	M11W	-0.740955910783775	-0.752258896434679	0
SRELCSAAITY	V1S	M11Y	-0.743012355627784	-0.711719530319732	0
SRELCSAAIVM	V1S	T10V	-0.751928488010885	-0.77778772466262	0
SRELCSAAIWM	V1S	T10W	-1.50021057478658	-0.832181416218135	0
SRELCSAAKTM	V1S	I9K	-1.57613285813226	-0.83046563639039	0
SRELCSAALTM	V1S	I9L	-0.744109538121074	-0.772779279877031	0
SRELCSAAMTM	V1S	I9M	-0.745902237683385	-0.785673694974427	0
SRELCSAANTM	V1S	I9N	-1.45721658671959	-0.896006989741931	0
SRELCSAAPTM	V1S	I9P	-1.57356841261682	-0.920534267560658	0
SRELCSAAQTM	V1S	I9Q	-1.50931335167819	-0.875561750907588	0
SRELCSAARTM	V1S	I9R	-1.5704494228134	-0.815003010702986	0
SRELCSAASTM	V1S	I9S	-1.47559837512916	-0.788381308837624	0
SRELCSAATTM	V1S	I9T	-1.09259487612785	-0.817123682291947	0
SRELCSAAVTM	V1S	I9V	-0.743067380327142	-0.783524748449627	0
SRELCSAAWTM	V1S	I9W	-1.56741433115331	-0.846666658579988	0
SRELCSACITM	V1S	A8C	-0.778283233520332	-0.839504553792782	0
SRELCSADITM	V1S	A8D	-1.55222166243718	-0.796348025310582	0
SRELCSAEITM	V1S	A8E	-1.54825817740061	-0.830719751444211	0
SRELCSAFITM	V1S	A8F	-1.56335154247208	-0.754619426036633	0
SRELCSAGITM	V1S	A8G	-1.05477371340958	-0.877273201919566	0
SRELCSAHITM	V1S	A8H	-1.5840650812213	-0.839287026832235	0
SRELCSAIITM	V1S	A8I	-1.43334628534405	-0.730311149876582	0
SRELCSAKITM	V1S	A8K	-1.58212204858682	-0.799698728487137	0
SRELCSALITM	V1S	A8L	-1.49388666386606	-0.829131245464034	0
SRELCSAMITM	V1S	A8M	-1.14221095661927	-0.867438020413284	0
SRELCSANITM	V1S	A8N	-1.46693852704398	-0.854559436301029	0
SRELCSAPITM	V1S	A8P	-1.57241210696201	-0.84318821556168	0
SRELCSAQITM	V1S	A8Q	-1.52120074923127	-0.869549539127589	0
SRELCSARITM	V1S	A8R	-1.56349858192067	-0.815937954955742	0
SRELCSASITM	V1S	A8S	-0.750085234611502	-0.806539094241299	0
SRELCSATITM	V1S	A8T	-0.746265562229123	-0.768829255176943	0
SRELCSAVITM	V1S	A8V	-1.05027374647975	-0.839074070769294	0
SRELCSAWITM	V1S	A8W	-1.58660724330256	-0.812460077774304	0
SRELCSAYITM	V1S	A8Y	-1.57220973537508	-0.830961713073077	0
SRELCSCAITM	V1S	A7C	-0.998531381696997	-0.828080896820528	0
SRELCSDAITM	V1S	A7D	-1.50268147655259	-0.906308436564821	0
SRELCSFAITM	V1S	A7F	-1.48697213834905	-0.808922788414847	0
SRELCSGAITM	V1S	A7G	-1.06836047331015	-0.826823097192363	0
SRELCSHAITM	V1S	A7H	-1.44822627485761	-0.832633954254547	0
SRELCSIAITM	V1S	A7I	-1.40733717050879	-0.764143346708279	0
SRELCSKAITM	V1S	A7K	-1.53167749663593	-0.866681128802435	0
SRELCSLAITM	V1S	A7L	-1.47405788812367	-0.833872542662569	0
SRELCSMAITM	V1S	A7M	-1.47270537071868	-0.84568638244703	0
SRELCSNAITM	V1S	A7N	-1.34600837198483	-0.848342545603572	0
SRELCSPAITM	V1S	A7P	-1.56670141317667	-0.843097965211909	0
SRELCSQAITM	V1S	A7Q	-1.47133001937806	-0.790908076178452	0
SRELCSRAITM	V1S	A7R	-1.53207887236915	-0.85911794126694	0
SRELCSSAITM	V1S	A7S	-0.762189029756865	-0.788963623446436	0
SRELCSTAITM	V1S	A7T	-1.2287063812938	-0.826646723598097	0
SRELCSWAITM	V1S	A7W	-1.52834772852351	-0.813732501624947	0
SRELCSYAITM	V1S	A7Y	-1.42225436379452	-0.804713656278111	0
SRELCTAAITM	V1S	S6T	-0.742243031872342	-0.78610294526621	0
SRELCVAAITM	V1S	S6V	-0.761594156633834	-0.809593795447334	0
SRELCWAAITM	V1S	S6W	-0.744448273128636	-0.774613478730019	0
SRELCYAAITM	V1S	S6Y	-0.744693701504197	-0.777804136212478	0
SRELFSAAITM	V1S	C5F	-1.54343644106551	-0.795716571107558	0
SRELGSAAITM	V1S	C5G	-1.32723278378582	-0.841919921279284	0
SRELLSAAITM	V1S	C5L	-1.18184237202772	-0.91213135841082	0
SRELNSAAITM	V1S	C5N	-1.52849833986689	-0.849748143540701	0
SRELRSAAITM	V1S	C5R	-1.57199836173012	-0.84959395327705	0
SRELSSAAITM	V1S	C5S	-1.38428955395436	-0.80158281649075	0
SRELVSAAITM	V1S	C5V	-1.47863309520311	-0.858038161371171	0
SRERCSAAITM	V1S	L4R	-1.56802250104605	-0.829933917556382	0
SREVCSAAITM	V1S	L4V	-1.32235489191303	-0.602815832349459	0
SREWCSAAITM	V1S	L4W	-1.57776351149179	-0.873886907858714	0
SRFLCSAAITM	V1S	E3F	-1.54693375641055	-0.843757641112772	0
SRILCSAAITM	V1S	E3I	-1.52784461894066	-0.82592711146809	0
SRKLCSAAITM	V1S	E3K	-1.19507066801756	-0.805367626625339	0
SRLLCSAAITM	V1S	E3L	-1.53843282388152	-0.917761461658844	0
SRNLCSAAITM	V1S	E3N	-0.827464125146224	-0.820128881774574	0
SRPLCSAAITM	V1S	E3P	-1.56439918863609	-0.849421886027813	0
SRQLCSAAITM	V1S	E3Q	-0.742630984650147	-0.79859891139142	0
SRRLCSAAITM	V1S	E3R	-1.30183822347057	-0.87173180854085	0
SRSLCSAAITM	V1S	E3S	-0.794422390897834	-0.786614879117743	0
SRTLCSAAITM	V1S	E3T	-1.34177009790349	-0.792126405553328	0
SRVLCSAAITM	V1S	E3V	-1.56325582155649	-0.820784846533526	0
SRWLCSAAITM	V1S	E3W	-1.55584099467335	-0.906144110724165	0
SSELCSAAITM	V1S	R2S	-0.740616956022818	-0.79284169499099	0
STELCSAAITM	V1S	R2T	-0.742858816498065	-0.829496324599437	0
SVELCSAAITM	V1S	R2V	-0.754894643421835	-0.784488943401869	0
SYELCSAAITM	V1S	R2Y	-0.739544120248136	-0.920192655837652	0
TAELCSAAITM	V1T	R2A	-0.295260465347716	-0.0089771244468603	1
TGELCSAAITM	V1T	R2G	-0.295278850002643	-0.0018255078430283	1
THELCSAAITM	V1T	R2H	-0.298336431848985	-0.34871953705709	-2
TLELCSAAITM	V1T	R2L	-0.298887272151439	-0.527953460673331	-1
TPELCSAAITM	V1T	R2P	-0.832101060641208	-0.781780010100601	0
TRALCSAAITM	V1T	E3A	-0.359679469088247	-0.832953938032502	-1
TREGCSAAITM	V1T	L4G	-1.0683179730855	-0.874178363532605	0
TRELASAAITM	V1T	C5A	-0.597555791331855	-0.796509157114556	0
TRELCAAAITM	V1T	S6A	-0.296865170327035	-0.267225219128299	1
TRELCCAAITM	V1T	S6C	-0.418902350949839	-0.625227293872453	-1
TRELCDAAITM	V1T	S6D	-0.294920372692353	-0.0435367729156239	2
TRELCFAAITM	V1T	S6F	-0.324612195827423	-0.719431497672717	-1
TRELCGAAITM	V1T	S6G	-0.297996265557461	-0.386788244023177	-2
TRELCHAAITM	V1T	S6H	-0.296366869762823	-0.0699705483584709	1
TRELCKAAITM	V1T	S6K	-0.298126529459116	-0.329178820421113	-2
TRELCLAAITM	V1T	S6L	-0.302845205940572	-0.615871265334402	-1
TRELCNAAITM	V1T	S6N	-0.298875570013644	-0.249574020351641	1
TRELCPAAITM	V1T	S6P	-1.05920023456849	-0.830695609399922	0
TRELCRAAITM	V1T	S6R	-0.298228611928208	-0.351897377297011	-1
TRELCSAAGTM	V1T	I9G	-1.08818624840962	-0.847272398240606	0
TRELCSAAIAM	V1T	T10A	-0.299002151763413	-0.495585938405351	-1
TRELCSAAICM	V1T	T10C	-0.306039003270198	-0.62045621182447	-1
TRELCSAAIDM	V1T	T10D	-0.594427344363764	-0.766680645596778	-1
TRELCSAAIEM	V1T	T10E	-0.298104100071456	-0.315239679144216	-1
TRELCSAAIFM	V1T	T10F	-1.05847533134157	-0.913021290046412	0
TRELCSAAIGM	V1T	T10G	-0.298630195924643	-0.414192241401241	-1
TRELCSAAIHM	V1T	T10H	-0.676428705052289	-0.71369513896392	0
TRELCSAAIIM	V1T	T10I	-0.320216230201976	-0.656328378891424	-1
TRELCSAAILM	V1T	T10L	-0.558881205969482	-0.729944584475706	-1
TRELCSAAIMM	V1T	T10M	-0.30740903558279	-0.623841344340851	-1
TRELCSAAIPM	V1T	T10P	-1.05785261273764	-0.778429789093982	0
TRELCSAAIQM	V1T	T10Q	-0.301784118745381	-0.58357886083026	-1
TRELCSAAIRM	V1T	T10R	-0.57281138399899	-0.759445690545969	-1
TRELCSAAISM	V1T	T10S	-0.29744540229542	-0.339518019527118	-1
TRELCSAAITG	V1T	M11G	-0.618173963174441	-0.804440125654679	0
TRELCSAAITL	V1T	M11L	-0.297210763554599	-0.484309604526167	-1
TRELCSAAITP	V1T	M11P	-1.08372366686614	-0.774983320862186	0
TRELCSAAITR	V1T	M11R	-0.302524162334576	-0.514468078545757	-1
TRELCSAAITT	V1T	M11T	-0.300103150129105	-0.539614349311036	-1
TRELCSAAITV	V1T	M11V	-0.298269081497011	-0.506737546993131	-1
TRELCSAAIVM	V1T	T10V	-0.307919127181705	-0.679882448650616	-1
TRELCSAAIWM	V1T	T10W	-1.0562012139574	-0.882998169027943	0
TRELCSAAIYM	V1T	T10Y	-0.999711093623151	-0.811524302802665	0
TRELCSAAKTM	V1T	I9K	-1.13212349730308	-0.845266078337628	0
TRELCSAARTM	V1T	I9R	-1.12644006198422	-0.807331294541108	0
TRELCSAAVTM	V1T	I9V	-0.299058019497961	-0.465983133649105	-1
TRELCSAAWTM	V1T	I9W	-1.12340497032413	-0.797809466963073	0
TRELCSACITM	V1T	A8C	-0.334273872691151	-0.655897906889954	-1
TRELCSADITM	V1T	A8D	-1.108212301608	-0.785466655591559	0
TRELCSAFITM	V1T	A8F	-1.1193421816429	-0.748129997502153	0
TRELCSAGITM	V1T	A8G	-0.6107643525804	-0.797873821649811	0
TRELCSAHITM	V1T	A8H	-1.14005572039212	-0.830337083196351	0
TRELCSAIITM	V1T	A8I	-0.989336924514868	-0.761213012180932	0
TRELCSAKITM	V1T	A8K	-1.13811268775764	-0.856120273255705	0
TRELCSALITM	V1T	A8L	-1.04987730303688	-0.781043321426973	0
TRELCSAMITM	V1T	A8M	-0.698201595790092	-0.733142302140827	0
TRELCSANITM	V1T	A8N	-1.0229291662148	-0.810667445557842	0
TRELCSAPITM	V1T	A8P	-1.12840274613283	-0.86060361569298	0
TRELCSAQITM	V1T	A8Q	-1.07719138840209	-0.818757649795331	0
TRELCSARITM	V1T	A8R	-1.11948922109149	-0.83632854912235	0
TRELCSASITM	V1T	A8S	-0.306075873782321	-0.660086762977038	-1
TRELCSATITM	V1T	A8T	-0.302256201399943	-0.638769089368187	-1
TRELCSAVITM	V1T	A8V	-0.606264385650571	-0.733576468424341	0
TRELCSAWITM	V1T	A8W	-1.14259788247338	-0.84489132304755	0
TRELCSAYITM	V1T	A8Y	-1.1282003745459	-0.872588702750283	0
TRELCSCAITM	V1T	A7C	-0.554522020867816	-0.753127463274563	-1
TRELCSDAITM	V1T	A7D	-1.05867211572341	-0.808406932580951	0
TRELCSFAITM	V1T	A7F	-1.04296277751987	-0.821640844636991	0
TRELCSGAITM	V1T	A7G	-0.62435111248097	-0.760282811692162	0
TRELCSHAITM	V1T	A7H	-1.00421691402843	-0.756445618198363	0
TRELCSIAITM	V1T	A7I	-0.963327809679612	-0.973541280114475	0
TRELCSLAITM	V1T	A7L	-1.03004852729449	-0.790910223309292	0
TRELCSNAITM	V1T	A7N	-0.901999011155647	-0.794792597826644	0
TRELCSPAITM	V1T	A7P	-1.12269205234749	-0.804391391118903	0
TRELCSQAITM	V1T	A7Q	-1.02732065854888	-0.844077069193056	0
TRELCSRAITM	V1T	A7R	-1.08806951153996	-0.818258433407253	0
TRELCSSAITM	V1T	A7S	-0.318179668927684	-0.73041178305137	-1
TRELCSTAITM	V1T	A7T	-0.784697020464618	-0.728986653648308	0
TRELCSVAITM	V1T	A7V	-0.635165911160984	-0.832953938032502	0
TRELCSYAITM	V1T	A7Y	-0.978245002965344	-0.804858960745668	0
TRELCTAAITM	V1T	S6T	-0.298233671043161	-0.515198099794978	-1
TRELCVAAITM	V1T	S6V	-0.317584795804654	-0.664334019599125	-1
TRELCYAAITM	V1T	S6Y	-0.300684340675016	-0.583270039832567	-1
TRELFSAAITM	V1T	C5F	-1.09942708023633	-0.891478052036063	0
TRELGSAAITM	V1T	C5G	-0.883223422956638	-0.834247666100397	0
TRGLCSAAITM	V1T	E3G	-0.322557683123449	-0.709358293900209	-1
TRHLCSAAITM	V1T	E3H	-0.502317884389117	-0.731578548180509	-1
TRKLCSAAITM	V1T	E3K	-0.751061307188381	-0.7861619915062	0
TRNLCSAAITM	V1T	E3N	-0.383454764317044	-0.804912135210429	-1
TRPLCSAAITM	V1T	E3P	-1.12038982780691	-0.793747696495558	0
TRQLCSAAITM	V1T	E3Q	-0.298621623820966	-0.537123879913651	-1
TRTLCSAAITM	V1T	E3T	-0.897760737074311	-0.767461630184427	0
TTELCSAAITM	V1T	R2T	-0.298849455668884	-0.432428222585526	-1
TVELCSAAITM	V1T	R2V	-0.310885282592654	-0.620982148417841	-1
VAALCSAAITM	R2A	E3A	-0.0599009408441511	-0.0060365832717032	1
VADLCSAAITM	R2A	E3D	0.0022523817327003	0.0044134062153433	-1
VAEACSAAITM	R2A	L4A	-0.370637018936063	-0.137826977529544	1
VAECCSAAITM	R2A	L4C	-0.400677182810098	-0.0902228701020284	1
VAEDCSAAITM	R2A	L4D	-0.824455045817134	-0.742408098129521	0
VAEECSAAITM	R2A	L4E	-0.783442864690318	-0.798524687193847	0
VAEFCSAAITM	R2A	L4F	-0.683343754451718	-0.468970538976958	1
VAEGCSAAITM	R2A	L4G	-0.768539444841405	-0.709215311619784	0
VAEHCSAAITM	R2A	L4H	-0.705707205104551	-0.454345095278445	1
VAEICSAAITM	R2A	L4I	-0.361733992060346	-0.154371103142286	1
VAEKCSAAITM	R2A	L4K	-0.811759989250319	-0.906599420656091	0
VAELASAAITM	R2A	C5A	-0.297777263087758	-0.0312588502595213	1
VAELCAAAITM	R2A	S6A	0.0029133579170616	0.0013598414546509	-2
VAELCDAAITM	R2A	S6D	0.0048581555517434	0.0040283970333193	-1
VAELCEAAITM	R2A	S6E	0.0050490270045501	-0.0011588318260362	1
VAELCGAAITM	R2A	S6G	0.0017822626866359	-0.0015247896443995	-2
VAELCHAAITM	R2A	S6H	0.0034116584812732	0.0012162789026946	-2
VAELCKAAITM	R2A	S6K	0.0016519987849803	0.0015691880296853	1
VAELCLAAITM	R2A	S6L	-0.003066677696476	0.0019685362048075	1
VAELCMAAITM	R2A	S6M	0.0019539220722091	-0.0069382569677948	2
VAELCNAAITM	R2A	S6N	0.0009029582304519	0.0028473328487683	1
VAELCPAAITM	R2A	S6P	-0.759421706324395	-0.686060379257822	0
VAELCQAAITM	R2A	S6Q	0.0041022418849239	0.0064811234758879	-1
VAELCRAAITM	R2A	S6R	0.0015499163158879	0.0023894520664254	-1
VAELCSAAATM	R2A	I9A	-0.708403101140188	-0.578860490869488	1
VAELCSAACTM	R2A	I9C	-0.218414671997573	-0.0211670560024646	1
VAELCSAADTM	R2A	I9D	-0.820176854761901	-0.848893074267024	0
VAELCSAAETM	R2A	I9E	-0.779533517967693	-0.79100700480277	0
VAELCSAAFTM	R2A	I9F	-0.774386620882807	-0.765087712879546	0
VAELCSAAGTM	R2A	I9G	-0.788407720165525	-0.78346326325055	0
VAELCSAAHTM	R2A	I9H	-0.753400144252124	-0.664726526439367	0
VAELCSAAIAM	R2A	T10A	0.0007763764806837	0.0021633582281526	1
VAELCSAAICM	R2A	T10C	-0.0062604750261019	-0.0001836656924883	1
VAELCSAAIEM	R2A	T10E	0.0016744281726402	0.0015509572348939	2
VAELCSAAIFM	R2A	T10F	-0.758696803097478	-0.809747949731318	0
VAELCSAAIGM	R2A	T10G	0.0011483323194532	0.0010778040599472	1
VAELCSAAIHM	R2A	T10H	-0.376650176808192	-0.294552901111845	1
VAELCSAAIIM	R2A	T10I	-0.0204377019578796	-0.0044546863793484	1
VAELCSAAILM	R2A	T10L	-0.259102677725386	-0.0283452593237548	1
VAELCSAAIMM	R2A	T10M	-0.0076305073386934	-0.0712131020865716	-2
VAELCSAAIPM	R2A	T10P	-0.758074084493547	-0.71960473464469	0
VAELCSAAIQM	R2A	T10Q	-0.0020055905012847	0.0041821609608637	1
VAELCSAAIRM	R2A	T10R	-0.273032855754894	-0.129192992565558	1
VAELCSAAISM	R2A	T10S	0.00233312594867633	0.0023285026434994	-1
VAELCSAAITA	R2A	M11A	-0.006170389971045	-0.0018425213963211	1
VAELCSAAITC	R2A	M11C	-0.0065661306153404	-0.0038541712751561	1
VAELCSAAITD	R2A	M11D	-0.0085688499639616	-0.0065733389060377	1
VAELCSAAITE	R2A	M11E	0.0014141164051746	0.0050102040293769	-2
VAELCSAAITF	R2A	M11F	-0.0016986302137087	0.0017853088224415	-1
VAELCSAAITG	R2A	M11G	-0.318395434930345	-0.137712144519283	1
VAELCSAAITH	R2A	M11H	-0.0036063765022457	-0.0033888210256526	-2
VAELCSAAITI	R2A	M11I	-0.0063329364810762	-0.0098684087296383	1
VAELCSAAITK	R2A	M11K	-0.0128482753286723	-0.0070758716775531	1
VAELCSAAITL	R2A	M11L	0.0025677646894977	0.0016711530512589	-1
VAELCSAAITN	R2A	M11N	-0.0102965455753035	-0.0095969869273253	1
VAELCSAAITP	R2A	M11P	-0.783945138622041	-0.761647005200823	0
VAELCSAAITQ	R2A	M11Q	0.0011922124167905	0.0014188883260897	2
VAELCSAAITR	R2A	M11R	-0.0027456340904795	0.0017879191778183	-2
VAELCSAAITS	R2A	M11S	-0.0076006720594447	-0.0002049155830382	1
VAELCSAAITT	R2A	M11T	-0.0003246218850086	-0.0014281992251694	-1
VAELCSAAITV	R2A	M11V	0.0015094467470858	0.0040507044525036	-1
VAELCSAAITW	R2A	M11W	0.0028319782895026	0.0019859048946399	-2
VAELCSAAITY	R2A	M11Y	0.0007755334454937	0.0021900231697592	2
VAELCSAAIVM	R2A	T10V	-0.0081405989376082	-0.0017412856305322	1
VAELCSAAIYM	R2A	T10Y	-0.699932565379055	-0.510872334823159	1
VAELCSAAKTM	R2A	I9K	-0.832344969058981	-0.865402602881496	0
VAELCSAALTM	R2A	I9L	-0.0003216490477971	0.0022927164719485	1
VAELCSAAMTM	R2A	I9M	-0.0021143486101083	0.0014858228604379	1
VAELCSAAPTM	R2A	I9P	-0.82978052354354	-0.850739656814889	0
VAELCSAAQTM	R2A	I9Q	-0.765525462604909	-0.672632126019486	0
VAELCSAARTM	R2A	I9R	-0.826661533740119	-0.8325522562339	0
VAELCSAASTM	R2A	I9S	-0.731810486055886	-0.646916262334934	0
VAELCSAATTM	R2A	I9T	-0.348806987054575	-0.165050630856549	1
VAELCSAAVTM	R2A	I9V	0.0007205087461355	0.001065551191052	-1
VAELCSAAWTM	R2A	I9W	-0.823626442080036	-0.797398087623428	0
VAELCSAAYTM	R2A	I9Y	-0.815784264470236	-0.8070539016321	0
VAELCSACITM	R2A	A8C	-0.0344953444470544	-0.307056496540315	-2
VAELCSADITM	R2A	A8D	-0.808433773363903	-0.802207810096816	0
VAELCSAEITM	R2A	A8E	-0.804470288327332	-0.791398450967466	0
VAELCSAFITM	R2A	A8F	-0.819563653398803	-0.77636587390684	0
VAELCSAGITM	R2A	A8G	-0.310985824336304	-0.0094466622139742	1
VAELCSAHITM	R2A	A8H	-0.84027719214802	-0.993603350150245	0
VAELCSALITM	R2A	A8L	-0.750098774792783	-0.759424848179027	0
VAELCSANITM	R2A	A8N	-0.723150637970699	-0.616460008498726	1
VAELCSAPITM	R2A	A8P	-0.828624217888731	-0.841853011313437	0
VAELCSAQITM	R2A	A8Q	-0.77741286015799	-0.719766983248523	0
VAELCSARITM	R2A	A8R	-0.819710692847392	-0.837931340066493	0
VAELCSASITM	R2A	A8S	-0.0062973455382245	-0.0024702088363842	1
VAELCSATITM	R2A	A8T	-0.0024776731558462	0.0015244542070214	1
VAELCSAVITM	R2A	A8V	-0.306485857406475	-0.113072000398395	1
VAELCSAWITM	R2A	A8W	-0.842819354229285	-0.834206128561985	0
VAELCSCAITM	R2A	A7C	-0.25474349262372	-0.0165575396829141	1
VAELCSDAITM	R2A	A7D	-0.758893587479317	-0.754825709336791	0
VAELCSEAITM	R2A	A7E	-0.645719247162069	-0.450080103631025	1
VAELCSFAITM	R2A	A7F	-0.743184249275773	-0.710812872291455	0
VAELCSGAITM	R2A	A7G	-0.324572584236873	-0.0312412812524587	1
VAELCSHAITM	R2A	A7H	-0.704438385784335	-0.533149261443818	1
VAELCSIAITM	R2A	A7I	-0.663549281435516	-0.537229956370246	1
VAELCSKAITM	R2A	A7K	-0.787889607562651	-0.686778372323753	0
VAELCSLAITM	R2A	A7L	-0.730269999050391	-0.705675486409566	0
VAELCSMAITM	R2A	A7M	-0.728917481645405	-0.654676947127957	0
VAELCSNAITM	R2A	A7N	-0.60222048291155	-0.367438791361139	1
VAELCSPAITM	R2A	A7P	-0.822913524103391	-0.828809594708334	0
VAELCSRAITM	R2A	A7R	-0.788290983295868	-0.772498894446857	0
VAELCSSAITM	R2A	A7S	-0.0184011406835873	3.37250659264709e-05	1
VAELCSTAITM	R2A	A7T	-0.484918492220521	-0.309949218630783	1
VAELCSVAITM	R2A	A7V	-0.335387382916887	-0.101568728953551	1
VAELCSWAITM	R2A	A7W	-0.78455983945023	-0.786879481869179	0
VAELCTAAITM	R2A	S6T	0.001544857200935	0.0017068641147057	2
VAELCVAAITM	R2A	S6V	-0.0178062675605572	-0.0053318537769051	1
VAELCYAAITM	R2A	S6Y	-0.0009058124309197	-0.00946731283505	-1
VAELDSAAITM	R2A	C5D	-0.857122030593992	-0.794018932443427	0
VAELESAAITM	R2A	C5E	-0.802902664279211	-0.777809995771578	0
VAELFSAAITM	R2A	C5F	-0.799648551992231	-0.784254320438803	0
VAELGSAAITM	R2A	C5G	-0.583444894712541	-0.460102426012905	1
VAELHSAAITM	R2A	C5H	-0.810524252954271	-0.880884856249109	0
VAELKSAAITM	R2A	C5K	-0.849052969186118	-0.920534267560658	0
VAELLSAAITM	R2A	C5L	-0.438054482954447	-0.582737878977138	-2
VAELMSAAITM	R2A	C5M	-0.148225087777651	-0.058364941443335	1
VAELNSAAITM	R2A	C5N	-0.784710450793613	-0.714072043682325	0
VAELPSAAITM	R2A	C5P	-0.824957303679073	-0.846143422385255	0
VAELRSAAITM	R2A	C5R	-0.828210472656844	-0.829158943754348	0
VAELSSAAITM	R2A	C5S	-0.640501664881082	-0.441938231332167	1
VAELTSAAITM	R2A	C5T	-0.766814502789384	-0.703706520234089	0
VAELVSAAITM	R2A	C5V	-0.734845206129834	-0.67604537678496	0
VAELWSAAITM	R2A	C5W	-0.809891378373268	-0.781986867824171	0
VAEMCSAAITM	R2A	L4M	-0.0144228574460028	-0.0018160551677828	1
VAEPCSAAITM	R2A	L4P	-0.823905586925438	-0.853811465673574	0
VAEQCSAAITM	R2A	L4Q	-0.742007995325386	-0.670237557316367	0
VAERCSAAITM	R2A	L4R	-0.824234611972773	-0.829903429424709	0
VAESCSAAITM	R2A	L4S	-0.729743008496472	-0.511542567588232	1
VAETCSAAITM	R2A	L4T	-0.651151488063608	-0.37997093446876	1
VAEVCSAAITM	R2A	L4V	-0.578567002839756	-0.338227680849292	1
VAEWCSAAITM	R2A	L4W	-0.83397562241851	-0.866842809120374	0
VAEYCSAAITM	R2A	L4Y	-0.779870255257743	-0.688755456733877	0
VAFLCSAAITM	R2A	E3F	-0.803145867337275	-0.772408330418472	0
VAGLCSAAITM	R2A	E3G	-0.0227791548793531	-0.0012317470627156	1
VAHLCSAAITM	R2A	E3H	-0.20253935614502	2.30322495946567e-05	1
VALLCSAAITM	R2A	E3L	-0.79464493480824	-0.75783294089774	0
VANLCSAAITM	R2A	E3N	-0.0836762360729472	-0.0073628124252268	1
VAPLCSAAITM	R2A	E3P	-0.82061129956281	-0.796990840372448	0
VAQLCSAAITM	R2A	E3Q	0.0011569044231306	0.002124186572215	1
VARLCSAAITM	R2A	E3R	-0.558050334397297	-0.336661336192407	1
VASLCSAAITM	R2A	E3S	-0.0506345018245571	-0.0071185208859537	1
VATLCSAAITM	R2A	E3T	-0.597982208830215	-0.350790141478963	1
[truncated: 12,093 more rows]
