# Supplementary material for: Origins and breadth of pairwise epistasis in an α-helix of β-lactamase TEM-1
Source: Nat Commun. 2026 Mar 17;17:4083. doi: 10.1038/s41467-026-70627-5 (PMC13144301; doi:10.1038/s41467-026-70627-5)
Supplement: Supplementary file 3 — Source data [file 41467_2026_70627_MOESM3_ESM.zip › Source Data/FigureS3I_sourcedata.txt]

Sequence	Mutation	Log Fitness	MIC[combined] (replicat 1)
ARELCSAAITM	V1A	-1.05532257061035	-0.607556432992428
CRELCSAAITM	V1C	-1.67318831512792	-0.663422388432737
DRELCSAAITM	V1D	-3.74420159698264	-0.819819495215371
ERELCSAAITM	V1E	-1.9501572499057	-0.774889298671418
FRELCSAAITM	V1F	-0.984568388452608	-0.637627897385521
GRELCSAAITM	V1G	-2.04180014772977	-0.785369998713735
HRELCSAAITM	V1H	-1.55614823522821	-0.743365559206404
IRELCSAAITM	V1I	-0.0632250561857872	0.0038092830266543
KRELCSAAITM	V1K	-2.53629453356401	-0.816611011153813
LRELCSAAITM	V1L	0.029285057084866	-0.0024035421866263
MRELCSAAITM	V1M	0.0326563209866348	-0.0079468165138438
NRELCSAAITM	V1N	-1.32749236240624	-0.682149076339745
PRELCSAAITM	V1P	-1.08750638987186	-0.618077233202437
QRELCSAAITM	V1Q	-1.62382459223809	-0.729096901736732
RRELCSAAITM	V1R	-2.57821439789644	-0.81008864111319
SRELCSAAITM	V1S	-1.64197175482227	-0.742107370588437
TRELCSAAITM	V1T	-0.23179731305244	-0.297922904018902
VAELCSAAITM	R2A	-0.0648936812764003	0.0027415148073559
VCELCSAAITM	R2C	0.1026830982999	-0.0046797397556878
VDELCSAAITM	R2D	-0.0524493447000292	-0.001871106157065
VEELCSAAITM	R2E	0.0222677713266095	0.0024616368452382
VFELCSAAITM	R2F	0.0160795111830616	0.0013288609148421
VGELCSAAITM	R2G	-0.0225169879073985	0.0016199270033835
VHELCSAAITM	R2H	0.0344148456014901	0.0015879699621856
VIELCSAAITM	R2I	-0.103083115765799	-0.0413929269524462
VKELCSAAITM	R2K	0.0282125527206136	0.0003354345507023
VLELCSAAITM	R2L	0.024245286044482	-0.0023678470820615
VMELCSAAITM	R2M	0.0184855788611458	-0.0032251296842855
VNELCSAAITM	R2N	-0.0239044900925078	-0.0013222629187383
VPELCSAAITM	R2P	-0.586321972299109	-0.540667555467928
VQELCSAAITM	R2Q	0.0537079437477237	0.0009429680084531
VRALCSAAITM	E3A	0.038601367224151	-0.0599607100373026
VRCLCSAAITM	E3C	-3.28800198421101	-0.748837126532411
VRDLCSAAITM	E3D	0.210337711861425	-0.001398757005823
VREACSAAITM	L4A	-0.456355585822767	-0.379322260490454
VRECCSAAITM	L4C	-0.794958579868319	-0.416584101646656
VREDCSAAITM	L4D	-3.88126136392576	-0.838333379086413
VREECSAAITM	L4E	-3.52441779000833	-0.827643745123649
VREFCSAAITM	L4F	-1.51878649399261	-0.696365558423782
VREGCSAAITM	L4G	-2.08714707322645	-0.782492116837977
VREHCSAAITM	L4H	-1.6291699386626	-0.7541872717473
VREICSAAITM	L4I	-0.453303111819746	-0.366594880712052
VREKCSAAITM	L4K	-3.59845443833227	-0.812708658362297
VRELASAAITM	C5A	-0.450772799424227	-0.303574199532599
VRELCAAAITM	S6A	-0.00897165143119105	0.0007796561262817
VRELCCAAITM	S6C	-0.888255372854606	-0.129917829269533
VRELCDAAITM	S6D	0.0645337436188642	-0.0002130466736559
VRELCEAAITM	S6E	0.028335971173334	0.0018327792828244
VRELCFAAITM	S6F	0.0183771386129887	-0.0307440333364138
VRELCGAAITM	S6G	-0.0249958517999489	0.0001652220704367
VRELCHAAITM	S6H	-0.0244924158663973	0.0002462438517868
VRELCIAAITM	S6I	-0.0155693181448493	-0.0614496149755279
VRELCKAAITM	S6K	-0.0377474640183246	5.77377290889025e-06
VRELCLAAITM	S6L	0.0263635949360657	-0.0076433414833062
VRELCMAAITM	S6M	0.0488554267592143	-0.001159554170426
VRELCNAAITM	S6N	-0.00255757674010004	0.000958912310049
VRELCPAAITM	S6P	-1.67113286303649	-0.763776196316861
VRELCQAAITM	S6Q	-0.024612205940187	-0.0001613374943006
VRELCRAAITM	S6R	-0.0451674312786348	-0.0008027834503026
VRELCSAAATM	I9A	-1.1632652586623	-0.698886314875176
VRELCSAACTM	I9C	-0.114857729133784	-0.20573599954465
VRELCSAADTM	I9D	-3.87987988162746	-0.806710629070423
VRELCSAAETM	I9E	-3.52846343615071	-0.805911321209041
VRELCSAAFTM	I9F	-2.60787594963562	-0.750529715841961
VRELCSAAGTM	I9G	-3.29167277573503	-0.801594846846591
VRELCSAAHTM	I9H	-1.56548490167922	-0.74659292734926
VRELCSAAIAM	T10A	-0.0340199467446993	-0.0030134818382135
VRELCSAAICM	T10C	0.0423808417382401	-0.0100079171572727
VRELCSAAIDM	T10D	-0.105477098221078	-0.292638667728243
VRELCSAAIEM	T10E	-0.0192218608915597	-0.0006475855845916
VRELCSAAIFM	T10F	-1.98494449110607	-0.775655937313908
VRELCSAAIGM	T10G	-0.0298702907727333	-0.0037751172261888
VRELCSAAIHM	T10H	-0.317610967633691	-0.393240405121234
VRELCSAAIIM	T10I	-0.11574196041417	-0.026377929234957
VRELCSAAIKM	T10K	-0.188927160511483	-0.235710604322871
VRELCSAAILM	T10L	-0.0669644217033074	-0.24902688921939
VRELCSAAIMM	T10M	-0.0701951080745777	-0.0115260719905145
VRELCSAAINM	T10N	-0.191492671301527	-0.231539683201584
VRELCSAAIPM	T10P	-1.79949349274507	-0.776537096644679
VRELCSAAIQM	T10Q	-0.0369931349939585	-0.0050675396710374
VRELCSAAIRM	T10R	-0.200388638337349	-0.268461673184007
VRELCSAAISM	T10S	-0.0494489870477102	-0.0003179032605092
VRELCSAAITA	M11A	-0.0681492666156434	-0.0096169972656017
VRELCSAAITC	M11C	-0.0625150737429765	-0.011070014023812
VRELCSAAITD	M11D	-0.0432015386225961	-0.0125079125739403
VRELCSAAITE	M11E	-0.0334958208582954	-6.42412363301981e-05
VRELCSAAITF	M11F	-0.0819595117554588	-0.0039035027112486
VRELCSAAITG	M11G	-0.22386199529148	-0.321828722740579
VRELCSAAITH	M11H	-0.197219915570048	-0.0075021982987008
VRELCSAAITI	M11I	0.0408493694010712	-0.0123323352420928
VRELCSAAITK	M11K	-0.118267560751933	-0.019153963415559
VRELCSAAITL	M11L	0.0323009509625809	-0.0007315369496132
VRELCSAAITM		0	0
VRELCSAAITN	M11N	-0.122973515119713	-0.014891642558469
VRELCSAAITP	M11P	-3.13505717159135	-0.801636076135279
VRELCSAAITQ	M11Q	-0.0602067822396659	-0.0012842518127489
VRELCSAAITR	M11R	-0.0872962387405138	-0.0050313528427916
VRELCSAAITS	M11S	-0.127550402460573	-0.0105547119495396
VRELCSAAITT	M11T	0.00568024049924087	-0.0030631149960983
VRELCSAAITV	M11V	-0.0187297439563032	-0.0014550140457203
VRELCSAAITW	M11W	-0.0551020360913759	-0.0003266867210293
VRELCSAAITY	M11Y	-0.145225722068934	-0.0023313897900437
VRELCSAAIVM	T10V	-0.103148625521949	-0.0119360727598238
VRELCSAAIWM	T10W	-1.5629442656998	-0.731324403964021
VRELCSAAIYM	T10Y	-1.26796808318262	-0.724198549920453
VRELCSAAKTM	I9K	-3.87580275198016	-0.807461516357476
VRELCSAALTM	I9L	-0.0411223687198374	-0.0033660603787984
VRELCSAAMTM	I9M	-0.0225511184809442	-0.0059130680718096
VRELCSAANTM	I9N	-1.40511505852338	-0.711654450366525
VRELCSAAPTM	I9P	-3.88183594114877	-0.839047475702737
VRELCSAAQTM	I9Q	-1.97738419703983	-0.774803675700512
VRELCSAARTM	I9R	-3.88193278265606	-0.837445246535777
VRELCSAASTM	I9S	-1.50948207918796	-0.741039104712341
VRELCSAATTM	I9T	-0.369752575441977	-0.358600423792224
VRELCSAAVTM	I9V	-0.00862695444780837	-0.0015692728216204
VRELCSAAWTM	I9W	-3.86719305394371	-0.834006640249919
VRELCSAAYTM	I9Y	-3.88315156404393	-0.820638243480728
VRELCSACITM	A8C	-0.0465725306302498	-0.0364577005588698
VRELCSADITM	A8D	-3.77259391937639	-0.82456451334514
VRELCSAEITM	A8E	-3.74013430830287	-0.806771941688748
VRELCSAFITM	A8F	-3.88093838127433	-0.840219028355943
VRELCSAGITM	A8G	-0.0488646132142048	-0.316856237646446
VRELCSAHITM	A8H	-3.88002954407259	-0.821213511923918
VRELCSAIITM	A8I	-0.797776424320822	-0.689064517410517
VRELCSAKITM	A8K	-3.88371740397888	-0.853186142179785
VRELCSALITM	A8L	-1.56015918565187	-0.756404086164047
VRELCSAMITM	A8M	-0.304811637475267	-0.412455511411
VRELCSANITM	A8N	-1.27687144270346	-0.721100188176552
VRELCSAPITM	A8P	-3.88291370829206	-0.83377086399787
VRELCSAQITM	A8Q	-1.73986521953869	-0.779826778652217
VRELCSARITM	A8R	-3.87944202363813	-0.822466364453641
VRELCSASITM	A8S	0.0314563729842541	-0.0095959622343084
VRELCSATITM	A8T	0.0722815200665599	-0.0078269184560669
VRELCSAVITM	A8V	-0.0321063036549054	-0.307874304805479
VRELCSAWITM	A8W	-3.87954157373774	-0.842723741429159
VRELCSAYITM	A8Y	-3.88379675141325	-0.813466838100715
VRELCSCAITM	A7C	-0.0583713747735426	-0.243633950098407
VRELCSDAITM	A7D	-1.71734551965438	-0.775477134881687
VRELCSEAITM	A7E	-1.08868857593885	-0.636370255632604
VRELCSFAITM	A7F	-1.82523713607718	-0.745023068897007
VRELCSGAITM	A7G	-0.356386428240138	-0.328050093975489
VRELCSHAITM	A7H	-1.36958296705076	-0.6937009809491
VRELCSIAITM	A7I	-1.33773663122442	-0.662763819717479
VRELCSKAITM	A7K	-1.96384580578282	-0.786348592109691
VRELCSLAITM	A7L	-1.55421052090779	-0.748737089470283
VRELCSMAITM	A7M	-1.52059070465036	-0.703407911734026
VRELCSNAITM	A7N	-0.911168697488007	-0.599172115393035
VRELCSPAITM	A7P	-3.8755738643587	-0.835692545172456
VRELCSQAITM	A7Q	-1.54046548899	-0.737321965891664
VRELCSRAITM	A7R	-2.9877764008129	-0.799185362035004
VRELCSSAITM	A7S	-0.024818664871995	-0.0225952711234822
VRELCSTAITM	A7T	-0.409552017500868	-0.480298120822359
VRELCSVAITM	A7V	-0.317309345782633	-0.345297581836961
VRELCSWAITM	A7W	-2.51705037683648	-0.810099640169044
VRELCSYAITM	A7Y	-1.38884644428754	-0.683355341292107
VRELCTAAITM	S6T	0.0576876698025659	-0.0016573109865846
VRELCVAAITM	S6V	0.0433839406545022	-0.0214741020545593
VRELCWAAITM	S6W	0.0211075118544528	-0.0051584125723336
VRELCYAAITM	S6Y	0.030563484031485	-0.0016764860670837
VRELDSAAITM	C5D	-3.88370013285994	-0.868647809870002
VRELESAAITM	C5E	-3.37318420233204	-0.817201978347271
VRELFSAAITM	C5F	-3.14830125570564	-0.841068586765161
VRELGSAAITM	C5G	-1.39914121613502	-0.597250198139809
VRELHSAAITM	C5H	-3.81762207174831	-0.824924628484053
VRELISAAITM	C5I	-1.06554471410669	-0.586343573984663
VRELKSAAITM	C5K	-3.88398859949113	-0.838259739060002
VRELLSAAITM	C5L	-0.954165575111204	-0.445270272477211
VRELMSAAITM	C5M	-0.228920788034268	-0.133762563360159
VRELNSAAITM	C5N	-2.958664134732	-0.786345391752459
VRELPSAAITM	C5P	-3.87956953017153	-0.840921915519689
VRELQSAAITM	C5Q	-2.54875066911364	-0.799729902129591
VRELRSAAITM	C5R	-3.87685849748886	-0.848933406893065
VRELSSAAITM	C5S	-1.72866652021612	-0.642331815414642
VRELTSAAITM	C5T	-2.16738856209133	-0.778283848544432
VRELVSAAITM	C5V	-1.56550371209896	-0.742151519877205
VRELWSAAITM	C5W	-3.88343711789934	-0.863515470616321
VRELYSAAITM	C5Y	-3.88229244910103	-0.87216260438462
VREMCSAAITM	L4M	-0.0259817473625832	-0.019814465478789
VRENCSAAITM	L4N	-2.06046616450087	-0.788297753824843
VREPCSAAITM	L4P	-3.88290510488753	-0.824041548098497
VREQCSAAITM	L4Q	-1.95880971575965	-0.790605664618325
VRERCSAAITM	L4R	-3.87355070039162	-0.833634746257955
VRESCSAAITM	L4S	-1.79268311989811	-0.726306189544305
VRETCSAAITM	L4T	-1.29456052510733	-0.645545547547121
VREVCSAAITM	L4V	-0.987147737502175	-0.580453099592837
VREWCSAAITM	L4W	-3.88399474585808	-0.830448285333225
VREYCSAAITM	L4Y	-2.17895673212307	-0.786925876235896
VRFLCSAAITM	E3F	-2.9878374660741	-0.806298076082044
VRGLCSAAITM	E3G	0.0287154278092823	-0.0281743771446302
VRHLCSAAITM	E3H	0.00414020878078558	-0.193003375568781
VRILCSAAITM	E3I	-3.83259676235094	-0.86227680791585
VRKLCSAAITM	E3K	-0.448282027577585	-0.454259325114199
VRLLCSAAITM	E3L	-3.08203560310509	-0.818252155410773
VRMLCSAAITM	E3M	-1.0505926472633	-0.531225891991283
VRNLCSAAITM	E3N	-0.0767963387783062	-0.0754390680013611
VRPLCSAAITM	E3P	-3.72048948853569	-0.84853795058384
VRQLCSAAITM	E3Q	0.0864500580718137	-0.0019436182218002
VRRLCSAAITM	E3R	-0.712037384520216	-0.5694891343266
VRSLCSAAITM	E3S	-0.0218966305525639	-0.049341517203611
VRTLCSAAITM	E3T	-1.61897079664841	-0.602128228148765
VRVLCSAAITM	E3V	-3.80121593455002	-0.84620451558932
VRWLCSAAITM	E3W	-3.78286753726339	-0.806423745347264
VRYLCSAAITM	E3Y	-2.48686693610436	-0.768769323864114
VSELCSAAITM	R2S	-0.0150168790185754	0.0024257665517288
VTELCSAAITM	R2T	0.0137694343194559	-0.0006121533686938
VVELCSAAITM	R2V	0.00835710431744818	-0.0144355049778578
VWELCSAAITM	R2W	0.019535877824759	0.0004256271681545
VYELCSAAITM	R2Y	0.0385460108675404	-0.0005279839493852
WRELCSAAITM	V1W	-2.26303556473277	-0.795622875086582
YRELCSAAITM	V1Y	-1.60406103688365	-0.729557988960496
