# Supplementary material for: Origins and breadth of pairwise epistasis in an α-helix of β-lactamase TEM-1
Source: Nat Commun. 2026 Mar 17;17:4083. doi: 10.1038/s41467-026-70627-5 (PMC13144301; doi:10.1038/s41467-026-70627-5)
Supplement: Supplementary file 3 — Source data [file 41467_2026_70627_MOESM3_ESM.zip › Source Data/FigureS3A_sourcedata.txt]

Sequence	Mutation	Log Fitness	MIC[mma] (replicat 1)
ARELCSAAITM	V1A	-1.90350700057321	-0.607556432992428
CRELCSAAITM	V1C	-3.04126475283887	-0.663422388432737
DRELCSAAITM	V1D	-6.69878620635919	-0.819819495215371
ERELCSAAITM	V1E	-3.54240510179235	-0.774889298671418
FRELCSAAITM	V1F	-1.77225288359875	-0.637627897385521
GRELCSAAITM	V1G	-3.7157620237289	-0.785369998713735
HRELCSAAITM	V1H	-2.84524822715874	-0.743365559206404
IRELCSAAITM	V1I	-0.11771800404868	0.0038092830266543
KRELCSAAITM	V1K	-4.51792828272222	-0.816611011153813
LRELCSAAITM	V1L	0.0531449553749699	-0.0024035421866263
MRELCSAAITM	V1M	0.0593296598805502	-0.0079468165138438
NRELCSAAITM	V1N	-2.40797345350197	-0.682149076339745
PRELCSAAITM	V1P	-1.96817408482108	-0.618077233202437
QRELCSAAITM	V1Q	-2.97231576550205	-0.729096901736732
RRELCSAAITM	V1R	-4.58922341948545	-0.81008864111319
SRELCSAAITM	V1S	-2.99601741307348	-0.742107370588437
TRELCSAAITM	V1T	-0.39768292737507	-0.297922904018902
VAELCSAAITM	R2A	-0.126284364287889	0.0027415148073559
VCELCSAAITM	R2C	0.18512356003974	-0.0046797397556878
VDELCSAAITM	R2D	-0.10890230492639	-0.001871106157065
VEELCSAAITM	R2E	0.0209719561943498	0.0024616368452382
VFELCSAAITM	R2F	0.0331180185321198	0.0013288609148421
VGELCSAAITM	R2G	-0.0438901123870803	0.0016199270033835
VHELCSAAITM	R2H	0.061849855196801	0.0015879699621856
VIELCSAAITM	R2I	-0.22939120549769	-0.0413929269524462
VKELCSAAITM	R2K	0.0367927806344497	0.0003354345507023
VLELCSAAITM	R2L	0.03750955424184	-0.0023678470820615
VMELCSAAITM	R2M	0.0319749340861204	-0.0032251296842855
VNELCSAAITM	R2N	-0.0681804551035601	-0.0013222629187383
VPELCSAAITM	R2P	-1.04862085956789	-0.540667555467928
VQELCSAAITM	R2Q	0.0796270813996305	0.0009429680084531
VRALCSAAITM	E3A	0.0769820587929608	-0.0599607100373026
VRCLCSAAITM	E3C	-5.52401203725113	-0.748837126532411
VRDLCSAAITM	E3D	0.37288923299362	-0.001398757005823
VREACSAAITM	L4A	-0.805903382143989	-0.379322260490454
VRECCSAAITM	L4C	-1.43655036344198	-0.416584101646656
VREDCSAAITM	L4D	-6.94704221740695	-0.838333379086413
VREECSAAITM	L4E	-6.31886268441901	-0.827643745123649
VREFCSAAITM	L4F	-2.7719883167519	-0.696365558423782
VREGCSAAITM	L4G	-3.79600734857947	-0.782492116837977
VREHCSAAITM	L4H	-2.96261876594133	-0.7541872717473
VREICSAAITM	L4I	-0.804811655552999	-0.366594880712052
VREKCSAAITM	L4K	-6.44841231699279	-0.812708658362297
VRELASAAITM	C5A	-0.79162524322208	-0.303574199532599
VRELCAAAITM	S6A	-0.0194907820527597	0.0007796561262817
VRELCCAAITM	S6C	-1.57509600063866	-0.129917829269533
VRELCDAAITM	S6D	0.11539534988936	-0.0002130466736559
VRELCEAAITM	S6E	0.0485367090762097	0.0018327792828244
VRELCFAAITM	S6F	0.0348768508847908	-0.0307440333364138
VRELCGAAITM	S6G	-0.0454249942771998	0.0001652220704367
VRELCHAAITM	S6H	-0.0476854696907498	0.0002462438517868
VRELCIAAITM	S6I	-0.0165770291476193	-0.0614496149755279
VRELCKAAITM	S6K	-0.0788075923593201	5.77377290889025e-06
VRELCLAAITM	S6L	0.0465519289205201	-0.0076433414833062
VRELCMAAITM	S6M	0.0853243674749802	-0.001159554170426
VRELCNAAITM	S6N	-0.0100352648880602	0.000958912310049
VRELCPAAITM	S6P	-3.05101277870632	-0.763776196316861
VRELCQAAITM	S6Q	-0.0421165029161195	-0.0001613374943006
VRELCRAAITM	S6R	-0.0825008238128593	-0.0008027834503026
VRELCSAAATM	I9A	-2.09594016290438	-0.698886314875176
VRELCSAACTM	I9C	-0.208595726054119	-0.20573599954465
VRELCSAADTM	I9D	-6.94326322061175	-0.806710629070423
VRELCSAAETM	I9E	-6.31870001857181	-0.805911321209041
VRELCSAAFTM	I9F	-4.60210234651435	-0.750529715841961
VRELCSAAGTM	I9G	-5.91085891834664	-0.801594846846591
VRELCSAAHTM	I9H	-2.86004656662705	-0.74659292734926
VRELCSAAIAM	T10A	-0.06907305620207	-0.0030134818382135
VRELCSAAICM	T10C	0.0775480287710302	-0.0100079171572727
VRELCSAAIDM	T10D	-0.188375702623819	-0.292638667728243
VRELCSAAIEM	T10E	-0.0563785606317495	-0.0006475855845916
VRELCSAAIFM	T10F	-3.61079353646059	-0.775655937313908
VRELCSAAIGM	T10G	-0.0648612656599195	-0.0037751172261888
VRELCSAAIHM	T10H	-0.570680940334769	-0.393240405121234
VRELCSAAIIM	T10I	-0.22465779557735	-0.026377929234957
VRELCSAAIKM	T10K	-0.35499431397251	-0.235710604322871
VRELCSAAILM	T10L	-0.12675676580966	-0.24902688921939
VRELCSAAIMM	T10M	-0.13520866581098	-0.0115260719905145
VRELCSAAINM	T10N	-0.359419029624109	-0.231539683201584
VRELCSAAIPM	T10P	-3.27240934496177	-0.776537096644679
VRELCSAAIQM	T10Q	-0.0772799763426004	-0.0050675396710374
VRELCSAAIRM	T10R	-0.36852943055464	-0.268461673184007
VRELCSAAISM	T10S	-0.0986517361431289	-0.0003179032605092
VRELCSAAITA	M11A	-0.134153747777919	-0.0096169972656017
VRELCSAAITC	M11C	-0.120531744605479	-0.011070014023812
VRELCSAAITD	M11D	-0.0822957352562188	-0.0125079125739403
VRELCSAAITE	M11E	-0.0602977309819703	-6.42412363301981e-05
VRELCSAAITF	M11F	-0.162438902655609	-0.0039035027112486
VRELCSAAITG	M11G	-0.41161421087992	-0.321828722740579
VRELCSAAITH	M11H	-0.362677117860019	-0.0075021982987008
VRELCSAAITI	M11I	0.0893874972322397	-0.0123323352420928
VRELCSAAITK	M11K	-0.222483236560599	-0.019153963415559
VRELCSAAITL	M11L	0.0619764324826306	-0.0007315369496132
VRELCSAAITM		0	0
VRELCSAAITN	M11N	-0.234931269630039	-0.014891642558469
VRELCSAAITP	M11P	-5.63515133291332	-0.801636076135279
VRELCSAAITQ	M11Q	-0.112510148709029	-0.0012842518127489
VRELCSAAITR	M11R	-0.16332238567546	-0.0050313528427916
VRELCSAAITS	M11S	-0.24126160164985	-0.0105547119495396
VRELCSAAITT	M11T	0.01576021987076	-0.0030631149960983
VRELCSAAITV	M11V	-0.0369191730107001	-0.0014550140457203
VRELCSAAITW	M11W	-0.107995492563759	-0.0003266867210293
VRELCSAAITY	M11Y	-0.26877845942686	-0.0023313897900437
VRELCSAAIVM	T10V	-0.19566823485064	-0.0119360727598238
VRELCSAAIWM	T10W	-2.83771218855586	-0.731324403964021
VRELCSAAIYM	T10Y	-2.2866196457068	-0.724198549920453
VRELCSAAKTM	I9K	-6.92866498954416	-0.807461516357476
VRELCSAALTM	I9L	-0.0773189355033796	-0.0033660603787984
VRELCSAAMTM	I9M	-0.0583994899665594	-0.0059130680718096
VRELCSAANTM	I9N	-2.56712442422832	-0.711654450366525
VRELCSAAPTM	I9P	-6.94828204551009	-0.839047475702737
VRELCSAAQTM	I9Q	-3.58167271495525	-0.774803675700512
VRELCSAARTM	I9R	-6.94845186981887	-0.837445246535777
VRELCSAASTM	I9S	-2.75672596795777	-0.741039104712341
VRELCSAATTM	I9T	-0.642246265833729	-0.358600423792224
VRELCSAAVTM	I9V	-0.0138976791178891	-0.0015692728216204
VRELCSAAWTM	I9W	-6.90428901787807	-0.834006640249919
VRELCSAAYTM	I9Y	-6.95217955217126	-0.820638243480728
VRELCSACITM	A8C	-0.09449639130513	-0.0364577005588698
VRELCSADITM	A8D	-6.74254032937123	-0.82456451334514
VRELCSAEITM	A8E	-6.69020512560748	-0.806771941688748
VRELCSAFITM	A8F	-6.94541107072809	-0.840219028355943
VRELCSAGITM	A8G	-0.0885733324510802	-0.316856237646446
VRELCSAHITM	A8H	-6.94223147321846	-0.821213511923918
VRELCSAIITM	A8I	-1.45302540649499	-0.689064517410517
VRELCSAKITM	A8K	-6.95371548739551	-0.853186142179785
VRELCSALITM	A8L	-2.85066941155333	-0.756404086164047
VRELCSAMITM	A8M	-0.531999433558999	-0.412455511411
VRELCSANITM	A8N	-2.39400792899115	-0.721100188176552
VRELCSAPITM	A8P	-6.95136462725544	-0.83377086399787
VRELCSAQITM	A8Q	-3.16524568248172	-0.779826778652217
VRELCSARITM	A8R	-6.94126583750778	-0.822466364453641
VRELCSASITM	A8S	0.0589071592527901	-0.0095959622343084
VRELCSATITM	A8T	0.12458598176706	-0.0078269184560669
VRELCSAVITM	A8V	-0.0620378221784303	-0.307874304805479
VRELCSAWITM	A8W	-6.94054616561131	-0.842723741429159
VRELCSAYITM	A8Y	-6.95381181401963	-0.813466838100715
VRELCSCAITM	A7C	-0.111105717735519	-0.243633950098407
VRELCSDAITM	A7D	-3.13405513757722	-0.775477134881687
VRELCSEAITM	A7E	-1.96432888726776	-0.636370255632604
VRELCSFAITM	A7F	-3.30393506812014	-0.745023068897007
VRELCSGAITM	A7G	-0.61717252610875	-0.328050093975489
VRELCSHAITM	A7H	-2.47779562345009	-0.6937009809491
VRELCSIAITM	A7I	-2.43628468560048	-0.662763819717479
VRELCSKAITM	A7K	-3.58005188213082	-0.786348592109691
VRELCSLAITM	A7L	-2.83331291161606	-0.748737089470283
VRELCSMAITM	A7M	-2.76203241744186	-0.703407911734026
VRELCSNAITM	A7N	-1.63215627302249	-0.599172115393035
VRELCSPAITM	A7P	-6.92893268946277	-0.835692545172456
VRELCSQAITM	A7Q	-2.81720051292898	-0.737321965891664
VRELCSRAITM	A7R	-5.33409944921237	-0.799185362035004
VRELCSSAITM	A7S	-0.0433886884517491	-0.0225952711234822
VRELCSTAITM	A7T	-0.717316871136769	-0.480298120822359
VRELCSVAITM	A7V	-0.54110020104187	-0.345297581836961
VRELCSWAITM	A7W	-4.50613862948871	-0.810099640169044
VRELCSYAITM	A7Y	-2.50492274935249	-0.683355341292107
VRELCTAAITM	S6T	0.100121075109911	-0.0016573109865846
VRELCVAAITM	S6V	0.0739624071032807	-0.0214741020545593
VRELCWAAITM	S6W	0.0358735115038513	-0.0051584125723336
VRELCYAAITM	S6Y	0.0610928056013904	-0.0016764860670837
VRELDSAAITM	C5D	-6.95367594741095	-0.868647809870002
VRELESAAITM	C5E	-6.04892718168165	-0.817201978347271
VRELFSAAITM	C5F	-5.67212845895742	-0.841068586765161
VRELGSAAITM	C5G	-2.51073736868113	-0.597250198139809
VRELHSAAITM	C5H	-6.81505028868855	-0.824924628484053
VRELISAAITM	C5I	-1.93123340298046	-0.586343573984663
VRELKSAAITM	C5K	-6.95446117441449	-0.838259739060002
VRELLSAAITM	C5L	-1.71748709292935	-0.445270272477211
VRELMSAAITM	C5M	-0.403600643306589	-0.133762563360159
VRELNSAAITM	C5N	-5.34588495076945	-0.786345391752459
VRELPSAAITM	C5P	-6.94068048335615	-0.840921915519689
VRELQSAAITM	C5Q	-4.58447183433239	-0.799729902129591
VRELRSAAITM	C5R	-6.93195908286238	-0.848933406893065
VRELSSAAITM	C5S	-3.13763673545882	-0.642331815414642
VRELTSAAITM	C5T	-3.92813723509001	-0.778283848544432
VRELVSAAITM	C5V	-2.85556039860655	-0.742151519877205
VRELWSAAITM	C5W	-6.95295234816586	-0.863515470616321
VRELYSAAITM	C5Y	-6.94984584217345	-0.87216260438462
VREMCSAAITM	L4M	-0.044660137695109	-0.019814465478789
VRENCSAAITM	L4N	-3.74736553995805	-0.788297753824843
VREPCSAAITM	L4P	-6.95144078911434	-0.824041548098497
VREQCSAAITM	L4Q	-3.55679687206697	-0.790605664618325
VRERCSAAITM	L4R	-6.92310102603433	-0.833634746257955
VRESCSAAITM	L4S	-3.26151523549818	-0.726306189544305
VRETCSAAITM	L4T	-2.33045836841896	-0.645545547547121
VREVCSAAITM	L4V	-1.78560272345088	-0.580453099592837
VREWCSAAITM	L4W	-6.95447790656409	-0.830448285333225
VREYCSAAITM	L4Y	-3.95539337539718	-0.786925876235896
VRFLCSAAITM	E3F	-5.24490991292741	-0.806298076082044
VRGLCSAAITM	E3G	0.0519378462012501	-0.0281743771446302
VRHLCSAAITM	E3H	0.0153424243808402	-0.193003375568781
VRILCSAAITM	E3I	-6.84094915512933	-0.86227680791585
VRKLCSAAITM	E3K	-0.7931469562372	-0.454259325114199
VRLLCSAAITM	E3L	-5.32880845329381	-0.818252155410773
VRMLCSAAITM	E3M	-1.8855101345242	-0.531225891991283
VRNLCSAAITM	E3N	-0.154216889291389	-0.0754390680013611
VRPLCSAAITM	E3P	-6.66081836467883	-0.84853795058384
VRQLCSAAITM	E3Q	0.168889320355211	-0.0019436182218002
VRRLCSAAITM	E3R	-1.29700443664906	-0.5694891343266
VRSLCSAAITM	E3S	-0.0426073933693587	-0.049341517203611
VRTLCSAAITM	E3T	-2.9221048586726	-0.602128228148765
VRVLCSAAITM	E3V	-6.7855834478887	-0.84620451558932
VRWLCSAAITM	E3W	-6.73724352192411	-0.806423745347264
VRYLCSAAITM	E3Y	-4.48910751650424	-0.768769323864114
VSELCSAAITM	R2S	-0.0404915672699104	0.0024257665517288
VTELCSAAITM	R2T	0.014742032821621	-0.0006121533686938
VVELCSAAITM	R2V	0.00746170521584055	-0.0144355049778578
VWELCSAAITM	R2W	0.0419408286947505	0.0004256271681545
VYELCSAAITM	R2Y	0.0824014616585007	-0.0005279839493852
WRELCSAAITM	V1W	-4.0759051680341	-0.795622875086582
YRELCSAAITM	V1Y	-2.93038325067814	-0.729557988960496
