# Supplementary material for: Origins and breadth of pairwise epistasis in an α-helix of β-lactamase TEM-1
Source: Nat Commun. 2026 Mar 17;17:4083. doi: 10.1038/s41467-026-70627-5 (PMC13144301; doi:10.1038/s41467-026-70627-5)
Supplement: Supplementary file 3 — Source data [file 41467_2026_70627_MOESM3_ESM.zip › Source Data/FigureS2D_sourcedata.txt]

Sequence	First Mutation	Second Mutation	MIC[mma] (replicate 1)	MIC[mma] (replicate 2)
AAELCSAAITM	V1A	R2A	-0.509273525961159	-1.12743980356529
AEELCSAAITM	V1A	R2E	-1.36955340347146	-2.13531045120313
AGELCSAAITM	V1A	R2G	-0.46746131683667	-0.67807584359316
AHELCSAAITM	V1A	R2H	-2.36737054628159	-2.8451004792262
ALELCSAAITM	V1A	R2L	-3.22857474590417	-3.36198534859364
APELCSAAITM	V1A	R2P	-4.74828160178806	-4.50556171414135
AQELCSAAITM	V1A	R2Q	-2.6675331992101	-3.78261682245672
ARDLCSAAITM	V1A	E3D	-2.66197937484339	-2.53645788745713
AREACSAAITM	V1A	L4A	-5.36126908621566	-4.74733507002997
AREGCSAAITM	V1A	L4G	-6.95524872336829	-7.07973455680217
ARELCAAAITM	V1A	S6A	-2.09647690574007	-2.44054836320027
ARELCDAAITM	V1A	S6D	-1.02854916282091	-2.11412619829036
ARELCEAAITM	V1A	S6E	-0.57166700499325	-0.97917787905556
ARELCFAAITM	V1A	S6F	-4.10342174260402	-4.2467596382344
ARELCGAAITM	V1A	S6G	-2.62462841107062	-2.82251785340324
ARELCHAAITM	V1A	S6H	-1.16424664923001	-1.99190746775694
ARELCIAAITM	V1A	S6I	-4.31406368053326	-4.19063858088271
ARELCKAAITM	V1A	S6K	-2.20735265431282	-2.60580528283187
ARELCLAAITM	V1A	S6L	-3.6814169370961	-4.15636885068869
ARELCMAAITM	V1A	S6M	-2.99941883917691	-3.46231060508224
ARELCNAAITM	V1A	S6N	-2.62793961585644	-2.49238654792017
ARELCPAAITM	V1A	S6P	-6.9530375270165	-7.0731542247623
ARELCRAAITM	V1A	S6R	-2.869725940876	-3.20723984639615
ARELCSAAETM	V1A	I9E	-6.94513999481856	-7.07688160567597
ARELCSAAGTM	V1A	I9G	-6.95524872336828	-7.07973455680217
ARELCSAAIAM	V1A	T10A	-2.73050769309892	-3.40746980505312
ARELCSAAICM	V1A	T10C	-4.0005280277207	-4.19483493933404
ARELCSAAIDM	V1A	T10D	-6.00112848306975	-5.42902740790358
ARELCSAAIFM	V1A	T10F	-6.88843585512315	-6.9238183719023
ARELCSAAIGM	V1A	T10G	-2.83845710848727	-2.85221647923726
ARELCSAAIHM	V1A	T10H	-6.57960631754402	-6.31136573248134
ARELCSAAIIM	V1A	T10I	-3.73714569650672	-4.48406396849701
ARELCSAAIKM	V1A	T10K	-5.14444105898996	-4.41743503193545
ARELCSAAILM	V1A	T10L	-5.38379225316682	-4.97445513821293
ARELCSAAIMM	V1A	T10M	-3.74074228095161	-3.87542468408411
ARELCSAAIPM	V1A	T10P	-6.9389633585343	-7.06201496509719
ARELCSAAIQM	V1A	T10Q	-2.76869574463903	-3.29156389974888
ARELCSAAIRM	V1A	T10R	-5.38381515800524	-4.9653238746448
ARELCSAAISM	V1A	T10S	-2.64103347589424	-2.88489481400387
ARELCSAAITA	V1A	M11A	-2.6946097928635	-3.4997569147145
ARELCSAAITC	V1A	M11C	-3.6267629320296	-3.55829839416348
ARELCSAAITG	V1A	M11G	-5.61119088965438	-5.11944036325819
ARELCSAAITL	V1A	M11L	-2.52756897555778	-3.23911702893953
ARELCSAAITN	V1A	M11N	-3.30912541714871	-3.26576591011338
ARELCSAAITP	V1A	M11P	-6.95127713126705	-7.07973455680217
ARELCSAAITQ	V1A	M11Q	-2.38822783327371	-2.61064709907997
ARELCSAAITR	V1A	M11R	-2.86264653055421	-3.60272370025784
ARELCSAAITV	V1A	M11V	-2.53624963594842	-3.38076161608923
ARELCSAAITW	V1A	M11W	-2.67880052476024	-2.93541059062494
ARELCSAAIVM	V1A	T10V	-3.50972518522506	-3.76748352112094
ARELCSAAIWM	V1A	T10W	-6.94984584217345	-7.07501998501718
ARELCSAAIYM	V1A	T10Y	-6.94774143155711	-7.07973455680216
ARELCSAAKTM	V1A	I9K	-6.95244719592443	-7.07973455680217
ARELCSAALTM	V1A	I9L	-2.67490969552246	-3.38089010060103
ARELCSAAMTM	V1A	I9M	-2.98911539377856	-3.95432008134375
ARELCSAANTM	V1A	I9N	-6.95524872336829	-7.07973455680216
ARELCSAARTM	V1A	I9R	-6.95524872336829	-7.07973455680217
ARELCSAASTM	V1A	I9S	-6.95524872336828	-7.07973455680216
ARELCSAATTM	V1A	I9T	-6.31088831338172	-5.88118378415455
ARELCSAAVTM	V1A	I9V	-2.86961665727409	-3.27699849237612
ARELCSAAWTM	V1A	I9W	-6.95307826081419	-7.07752028902949
ARELCSADITM	V1A	A8D	-6.95524872336828	-7.07973455680216
ARELCSAGITM	V1A	A8G	-5.77424499067349	-5.23079301617314
ARELCSAHITM	V1A	A8H	-6.95180606589592	-7.07973455680216
ARELCSAIITM	V1A	A8I	-6.95261469668482	-7.05954602905768
ARELCSAKITM	V1A	A8K	-6.95524872336829	-7.07973455680217
ARELCSALITM	V1A	A8L	-6.95308104542211	-7.07973455680217
ARELCSAMITM	V1A	A8M	-6.07589366564934	-5.52974758297951
ARELCSANITM	V1A	A8N	-6.95524872336829	-7.07968340811434
ARELCSAPITM	V1A	A8P	-6.94944614590836	-7.07875806205281
ARELCSAQITM	V1A	A8Q	-6.95524872336829	-7.07973455680216
ARELCSARITM	V1A	A8R	-6.95381313254197	-7.07973455680216
ARELCSASITM	V1A	A8S	-3.23689293434507	-3.83058894073892
ARELCSATITM	V1A	A8T	-3.32456120464918	-3.72624205208147
ARELCSAVITM	V1A	A8V	-5.56348061884115	-5.23113884004622
ARELCSAWITM	V1A	A8W	-6.95242151227235	-7.07973455680216
ARELCSAYITM	V1A	A8Y	-6.91917354749896	-7.05332578353082
ARELCSCAITM	V1A	A7C	-5.50364940200382	-4.87951755229523
ARELCSFAITM	V1A	A7F	-6.95424772093565	-7.07969132402231
ARELCSGAITM	V1A	A7G	-5.40069844883473	-5.30144731243555
ARELCSHAITM	V1A	A7H	-6.89792893332457	-7.047924948175
ARELCSIAITM	V1A	A7I	-6.95080431417836	-7.0651899573565
ARELCSLAITM	V1A	A7L	-6.95125576913939	-7.07829324277278
ARELCSMAITM	V1A	A7M	-6.95524872336828	-7.07973455680217
ARELCSPAITM	V1A	A7P	-6.93632846483735	-7.07263641744339
ARELCSRAITM	V1A	A7R	-6.95308122965839	-7.07921456915523
ARELCSSAITM	V1A	A7S	-4.0888341431428	-3.95109494808642
ARELCSTAITM	V1A	A7T	-6.78237055192177	-6.66621338806407
ARELCSVAITM	V1A	A7V	-5.7820152147068	-5.76972798135254
ARELCSYAITM	V1A	A7Y	-6.94976526390668	-7.07426008004559
ARELCTAAITM	V1A	S6T	-3.37670262861636	-3.76860606259834
ARELCVAAITM	V1A	S6V	-4.08886973150194	-4.0834416938629
ARELCWAAITM	V1A	S6W	-3.39916904514866	-4.2971218972031
ARELGSAAITM	V1A	C5G	-6.65257859135265	-6.80871454333376
ARELHSAAITM	V1A	C5H	-6.95524872336829	-7.07918979215651
ARELLSAAITM	V1A	C5L	-6.19991485920956	-6.53060617619554
ARELQSAAITM	V1A	C5Q	-6.95524872336828	-7.07973455680217
ARELRSAAITM	V1A	C5R	-6.80799782180286	-6.67089291828801
ARELSSAAITM	V1A	C5S	-6.88653456855283	-6.97232441276088
ARELTSAAITM	V1A	C5T	-6.95524872336829	-7.07973455680217
ARENCSAAITM	V1A	L4N	-6.95524872336828	-7.07973455680217
ARERCSAAITM	V1A	L4R	-6.95524872336829	-7.07973455680216
ARGLCSAAITM	V1A	E3G	-3.79714397765973	-4.3317139667429
ARKLCSAAITM	V1A	E3K	-6.62771672975827	-6.79647383523374
ARNLCSAAITM	V1A	E3N	-5.47589913531262	-5.28397414615349
ARPLCSAAITM	V1A	E3P	-6.95524872336829	-7.0796513910702
ARQLCSAAITM	V1A	E3Q	-2.96007278268165	-3.4919113430551
ARRLCSAAITM	V1A	E3R	-6.85293061698807	-6.76499641523414
ARSLCSAAITM	V1A	E3S	-4.58599590144822	-4.70391993339701
ARTLCSAAITM	V1A	E3T	-6.05718304895669	-5.86893293136096
ARVLCSAAITM	V1A	E3V	-6.9014654467667	-7.04968946502014
ASELCSAAITM	V1A	R2S	-1.11017018016877	-1.6690915012064
ATELCSAAITM	V1A	R2T	-2.7392076741851	-3.24450923742487
AVELCSAAITM	V1A	R2V	-3.34369545858801	-4.11939245344327
AWELCSAAITM	V1A	R2W	-2.39945853881567	-2.43163292089398
CPELCSAAITM	V1C	R2P	-5.49155073805698	-5.3268887508932
CREECSAAITM	V1C	L4E	-6.95129900366085	-7.07570591227009
CRELCAAAITM	V1C	S6A	-2.41068224656797	-2.50484840345319
CRELCCAAITM	V1C	S6C	-6.87321846702646	-6.9943391745045
CRELCFAAITM	V1C	S6F	-5.21094208831921	-5.24664493440776
CRELCHAAITM	V1C	S6H	-1.31398198967642	-2.07255552641058
CRELCLAAITM	V1C	S6L	-3.95944100364475	-4.3025960409873
CRELCPAAITM	V1C	S6P	-6.95291384065982	-7.07973455680217
CRELCRAAITM	V1C	S6R	-3.02533129401727	-2.66198612295695
CRELCSAAATM	V1C	I9A	-6.22213251101307	-5.01071672951821
CRELCSAAETM	V1C	I9E	-6.95524872336829	-7.07651904782153
CRELCSAAGTM	V1C	I9G	-6.95524872336829	-7.07868741993883
CRELCSAAIAM	V1C	T10A	-3.40733871928299	-3.37190402504688
CRELCSAAIEM	V1C	T10E	-3.20133369989729	-3.41409857499038
CRELCSAAIGM	V1C	T10G	-3.01116465162071	-2.75724430000532
CRELCSAAIKM	V1C	T10K	-4.58026007873504	-4.51431939015487
CRELCSAAILM	V1C	T10L	-5.65291553583007	-5.1893308305017
CRELCSAAIPM	V1C	T10P	-6.95524872336828	-7.07958929294612
CRELCSAAIRM	V1C	T10R	-5.08283838702642	-5.34543896388775
CRELCSAAISM	V1C	T10S	-2.98754100884482	-3.04203726689359
CRELCSAAITC	V1C	M11C	-6.85141197124037	-6.70442990043931
CRELCSAAITE	V1C	M11E	-3.19330535336028	-2.26080350721545
CRELCSAAITF	V1C	M11F	-3.30848479170882	-3.10224183319748
CRELCSAAITG	V1C	M11G	-5.82721618670456	-5.39334350719285
CRELCSAAITI	V1C	M11I	-6.47910957199428	-5.70908914892292
CRELCSAAITK	V1C	M11K	-5.1608208090337	-5.18807333969584
CRELCSAAITL	V1C	M11L	-4.53463728523723	-4.68448646082802
CRELCSAAITN	V1C	M11N	-3.38886332374474	-4.02935581857848
CRELCSAAITQ	V1C	M11Q	-3.09797733067163	-2.24586841402311
CRELCSAAITR	V1C	M11R	-3.43000807679252	-3.76323306784615
CRELCSAAITW	V1C	M11W	-5.08059000952716	-5.3859471969179
CRELCSAAITY	V1C	M11Y	-3.28191557376891	-3.1671042560375
CRELCSAAIVM	V1C	T10V	-4.46085516945677	-4.2354480734432
CRELCSAALTM	V1C	I9L	-4.45922871216619	-4.72181236999396
CRELCSAASTM	V1C	I9S	-6.95047332126782	-7.07973455680217
CRELCSAAVTM	V1C	I9V	-3.63236902406235	-4.29365809270924
CRELCSAAWTM	V1C	I9W	-6.95148826022307	-7.07973455680217
CRELCSADITM	V1C	A8D	-6.95524872336829	-7.07973455680216
CRELCSAEITM	V1C	A8E	-6.95524872336828	-7.07973455680216
CRELCSAGITM	V1C	A8G	-5.7116700045019	-5.58257808027822
CRELCSALITM	V1C	A8L	-6.93719195582763	-7.02491369415483
CRELCSANITM	V1C	A8N	-6.95524872336828	-7.07973455680217
CRELCSAPITM	V1C	A8P	-6.95162503636675	-7.07973455680216
CRELCSARITM	V1C	A8R	-6.95282197271116	-7.07973455680217
CRELCSASITM	V1C	A8S	-5.00696440041485	-4.6441176159985
CRELCSAVITM	V1C	A8V	-5.72948999805076	-5.30970953294346
CRELCSAWITM	V1C	A8W	-6.95134895059217	-7.07973455680217
CRELCSAYITM	V1C	A8Y	-6.94974949712164	-7.07954341913455
CRELCSCAITM	V1C	A7C	-6.95524872336829	-7.07973455680217
CRELCSEAITM	V1C	A7E	-6.82156715885813	-6.77427832726562
CRELCSFAITM	V1C	A7F	-6.34359734693217	-6.71356891114776
CRELCSHAITM	V1C	A7H	-6.95524872336829	-7.07973455680217
CRELCSKAITM	V1C	A7K	-6.95139765007401	-7.07973455680216
CRELCSLAITM	V1C	A7L	-6.95524872336828	-7.07973455680217
CRELCSNAITM	V1C	A7N	-6.89589208398774	-6.99354816084028
CRELCSPAITM	V1C	A7P	-6.95334012990526	-7.07973455680216
CRELCSRAITM	V1C	A7R	-6.95524872336828	-7.07973455680217
CRELCSSAITM	V1C	A7S	-4.89791608925018	-4.72207330315535
CRELCSTAITM	V1C	A7T	-6.54833986969639	-6.80191408731815
CRELCSYAITM	V1C	A7Y	-6.92971799401682	-7.07019600930101
CRELCTAAITM	V1C	S6T	-3.3263043177382	-3.68242178991255
CRELCYAAITM	V1C	S6Y	-3.6401689966079	-4.04027279846054
CRELGSAAITM	V1C	C5G	-6.95286720531229	-7.07973455680217
CRELKSAAITM	V1C	C5K	-6.95524872336829	-7.07973455680217
CRELVSAAITM	V1C	C5V	-6.95524872336828	-7.07973455680217
CRGLCSAAITM	V1C	E3G	-5.43042653115408	-5.53413775240612
CRSLCSAAITM	V1C	E3S	-5.28947011889309	-5.63080646860063
CRTLCSAAITM	V1C	E3T	-6.46183431093458	-6.5872437277363
DGELCSAAITM	V1D	R2G	-5.33029192141239	-4.63325989965592
DLELCSAAITM	V1D	R2L	-6.937958703696	-7.06041846975762
DNELCSAAITM	V1D	R2N	-6.93219998000738	-6.93781813635332
DPELCSAAITM	V1D	R2P	-6.95524872336828	-7.07973455680216
DREGCSAAITM	V1D	L4G	-6.9518627642215	-7.07973455680216
DRELASAAITM	V1D	C5A	-6.95524872336828	-7.07973455680217
DRELCCAAITM	V1D	S6C	-6.95162397528366	-7.01671501982587
DRELCFAAITM	V1D	S6F	-5.8260361644274	-5.500761537453
DRELCGAAITM	V1D	S6G	-6.95417708420201	-7.05715666476081
DRELCHAAITM	V1D	S6H	-6.0212023575779	-5.78916434250147
DRELCLAAITM	V1D	S6L	-6.95501874066413	-7.07619864515536
DRELCPAAITM	V1D	S6P	-6.95524872336829	-7.07719349064128
DRELCRAAITM	V1D	S6R	-6.95058172437921	-7.03047617908708
DRELCSAAETM	V1D	I9E	-6.95255330366318	-7.07973455680217
DRELCSAAFTM	V1D	I9F	-6.95524872336829	-7.07973455680216
DRELCSAAGTM	V1D	I9G	-6.95250025362795	-7.07920162633704
DRELCSAAIAM	V1D	T10A	-6.95071883101833	-7.0756714416976
DRELCSAAICM	V1D	T10C	-6.95524872336829	-7.07973455680216
DRELCSAAIDM	V1D	T10D	-6.95524872336828	-7.07973455680217
DRELCSAAIGM	V1D	T10G	-6.95524872336828	-7.06921666225352
DRELCSAAIIM	V1D	T10I	-6.95524872336829	-7.07973455680216
DRELCSAAILM	V1D	T10L	-6.95524872336828	-7.07973455680217
DRELCSAAIMM	V1D	T10M	-6.95247241713442	-7.07973455680217
DRELCSAAIPM	V1D	T10P	-6.95332479492107	-7.07816305390871
DRELCSAAIQM	V1D	T10Q	-6.95524872336829	-7.07973455680217
DRELCSAAIRM	V1D	T10R	-6.95524872336829	-7.07973455680216
DRELCSAAISM	V1D	T10S	-6.91610225540275	-6.98450913499272
DRELCSAAITA	V1D	M11A	-6.95524872336829	-7.07973455680216
DRELCSAAITD	V1D	M11D	-6.95524872336829	-7.07973455680216
DRELCSAAITE	V1D	M11E	-6.84221037607918	-6.50324419548879
DRELCSAAITF	V1D	M11F	-6.95524872336829	-7.03776663877621
DRELCSAAITG	V1D	M11G	-6.95362648216974	-7.07973455680217
DRELCSAAITI	V1D	M11I	-6.94657996260074	-7.07973455680216
DRELCSAAITL	V1D	M11L	-6.9533518694492	-7.06853269934894
DRELCSAAITR	V1D	M11R	-6.95524872336829	-7.07973455680217
DRELCSAAITS	V1D	M11S	-6.92971799401682	-7.07973455680217
DRELCSAAITV	V1D	M11V	-6.95216487962893	-7.0681108868493
DRELCSAAITW	V1D	M11W	-6.66756459884513	-6.69443805632804
DRELCSAAIVM	V1D	T10V	-6.95395340503481	-7.07973455680217
DRELCSAAIYM	V1D	T10Y	-6.95524872336829	-7.07973455680216
DRELCSAAKTM	V1D	I9K	-6.95524872336828	-7.07973455680216
DRELCSAALTM	V1D	I9L	-6.95285957395782	-7.07149398391043
DRELCSAARTM	V1D	I9R	-6.95281238673751	-7.07851028175755
DRELCSAAWTM	V1D	I9W	-6.95242151227235	-7.07973455680217
DRELCSACITM	V1D	A8C	-6.95524872336828	-7.07973455680216
DRELCSADITM	V1D	A8D	-6.95524872336829	-7.07973455680216
DRELCSAEITM	V1D	A8E	-6.95524872336828	-7.07973455680217
DRELCSAGITM	V1D	A8G	-6.94704221740695	-7.07973455680217
DRELCSAHITM	V1D	A8H	-6.95309334887142	-7.07968990654679
DRELCSAKITM	V1D	A8K	-6.95312306215419	-7.07973455680217
DRELCSALITM	V1D	A8L	-6.95524872336829	-7.07973455680217
DRELCSAMITM	V1D	A8M	-6.95524872336828	-7.07794094500415
DRELCSANITM	V1D	A8N	-6.95524872336829	-7.07960787347925
DRELCSAPITM	V1D	A8P	-6.93360246085108	-7.06967735076881
DRELCSAQITM	V1D	A8Q	-6.95524872336829	-7.07973455680217
DRELCSARITM	V1D	A8R	-6.94352818627841	-7.07973455680216
DRELCSASITM	V1D	A8S	-6.94989632214858	-7.07970040429724
DRELCSATITM	V1D	A8T	-6.95524872336829	-7.07967810769754
DRELCSAWITM	V1D	A8W	-6.95524872336829	-7.07973455680217
DRELCSAYITM	V1D	A8Y	-6.95524872336828	-7.07973455680216
DRELCSCAITM	V1D	A7C	-6.95524872336829	-7.07973455680216
DRELCSHAITM	V1D	A7H	-6.95524872336829	-7.07773660596564
DRELCSLAITM	V1D	A7L	-6.95524872336829	-7.07973455680217
DRELCSMAITM	V1D	A7M	-6.95524872336828	-7.07973455680217
DRELCSNAITM	V1D	A7N	-6.95242151227235	-7.07973455680216
DRELCSPAITM	V1D	A7P	-6.86874662901332	-7.06402912578318
DRELCSRAITM	V1D	A7R	-6.91821985319644	-7.0017400798491
DRELCSYAITM	V1D	A7Y	-6.59282773590658	-6.32145038616194
DRELCTAAITM	V1D	S6T	-6.95524872336829	-7.07973455680216
DRELGSAAITM	V1D	C5G	-6.94741445633649	-7.07968267741441
DRELKSAAITM	V1D	C5K	-6.95524872336828	-7.07973455680216
DRELNSAAITM	V1D	C5N	-6.95312306215419	-7.07963814328362
DRELPSAAITM	V1D	C5P	-6.95307767901876	-7.07973455680216
DRELRSAAITM	V1D	C5R	-6.95343551572479	-7.07973455680217
DRELTSAAITM	V1D	C5T	-6.9513706155713	-7.07973455680217
DRELVSAAITM	V1D	C5V	-6.95524872336828	-7.07973455680216
DREQCSAAITM	V1D	L4Q	-6.95524872336829	-7.07973455680217
DRERCSAAITM	V1D	L4R	-6.95438021887547	-7.07973455680216
DRESCSAAITM	V1D	L4S	-6.95524872336828	-7.07944784712928
DRGLCSAAITM	V1D	E3G	-6.94885150527964	-7.07686329809857
DRILCSAAITM	V1D	E3I	-6.95524872336829	-7.07973455680217
DRKLCSAAITM	V1D	E3K	-6.95524872336828	-7.07973455680217
DRNLCSAAITM	V1D	E3N	-6.95524872336829	-7.07973455680216
DRTLCSAAITM	V1D	E3T	-6.95524872336829	-7.07928059103348
DRVLCSAAITM	V1D	E3V	-6.94909062415283	-7.07973455680217
EAELCSAAITM	V1E	R2A	-2.96345971918618	-2.95876007668254
EDELCSAAITM	V1E	R2D	-3.77695733730673	-3.85917836051888
EEELCSAAITM	V1E	R2E	-3.13651219195355	-3.72432684348244
EGELCSAAITM	V1E	R2G	-2.69113689261786	-2.95558261147883
EKELCSAAITM	V1E	R2K	-3.50814040193521	-3.96901642680114
ELELCSAAITM	V1E	R2L	-3.31476278766015	-4.31478989713672
ENELCSAAITM	V1E	R2N	-3.98212118906952	-4.38702541493392
EPELCSAAITM	V1E	R2P	-6.89082047201766	-6.75473401518798
ERCLCSAAITM	V1E	E3C	-6.94399857200926	-7.06204247576455
EREECSAAITM	V1E	L4E	-6.95329787184134	-7.07919393754808
EREFCSAAITM	V1E	L4F	-6.95524872336828	-7.07973455680217
EREGCSAAITM	V1E	L4G	-6.92994532535844	-7.05699291778093
EREKCSAAITM	V1E	L4K	-6.94855916264882	-7.06631835012047
ERELASAAITM	V1E	C5A	-6.95344344214081	-7.07841382825102
ERELCAAAITM	V1E	S6A	-2.87442379333233	-3.70613208095303
ERELCEAAITM	V1E	S6E	-2.25921859740225	-2.64294715135448
ERELCGAAITM	V1E	S6G	-3.8280141428314	-4.19877615089529
ERELCKAAITM	V1E	S6K	-3.88253992165872	-3.78862464244014
ERELCLAAITM	V1E	S6L	-5.17239557623005	-5.246173059347
ERELCMAAITM	V1E	S6M	-4.38477485165262	-4.59386359517874
ERELCQAAITM	V1E	S6Q	-2.66153569475365	-4.06204177443849
ERELCRAAITM	V1E	S6R	-3.68749004235411	-4.50198980666165
ERELCSAAATM	V1E	I9A	-6.95173126996199	-7.07973455680216
ERELCSAADTM	V1E	I9D	-6.95524872336829	-7.07973455680217
ERELCSAAETM	V1E	I9E	-6.94940351903596	-7.07765817083616
ERELCSAAGTM	V1E	I9G	-6.94038781332161	-7.07139336606712
ERELCSAAIAM	V1E	T10A	-5.32291271837078	-4.47526143773978
ERELCSAAICM	V1E	T10C	-5.88390720442894	-5.3689502937844
ERELCSAAIEM	V1E	T10E	-3.37080102357587	-3.74725618577602
ERELCSAAIFM	V1E	T10F	-6.95524872336829	-7.07201529634863
ERELCSAAIGM	V1E	T10G	-4.66357727231749	-4.74250542051872
ERELCSAAIIM	V1E	T10I	-6.34008972730737	-6.44701933919198
ERELCSAAIKM	V1E	T10K	-6.87421279533362	-6.81149123033637
ERELCSAAILM	V1E	T10L	-6.90776039673513	-7.02827430364127
ERELCSAAIMM	V1E	T10M	-6.17890854145809	-5.93007412924661
ERELCSAAINM	V1E	T10N	-6.9419820404788	-6.98604600935696
ERELCSAAIPM	V1E	T10P	-6.95524872336828	-7.07973455680217
ERELCSAAIQM	V1E	T10Q	-4.97727285559643	-4.48074953539573
ERELCSAAIRM	V1E	T10R	-6.91692122166705	-6.91626260024746
ERELCSAAISM	V1E	T10S	-3.9495579373343	-4.22503470495156
ERELCSAAITA	V1E	M11A	-5.19430551404254	-5.30875006689376
ERELCSAAITC	V1E	M11C	-6.10968472822517	-5.87082331586953
ERELCSAAITD	V1E	M11D	-5.84568383898813	-4.97393487055935
ERELCSAAITE	V1E	M11E	-3.29134048469571	-3.8864845255207
ERELCSAAITF	V1E	M11F	-5.30837921069048	-5.02369123948435
ERELCSAAITG	V1E	M11G	-6.94399679272517	-7.07341773585111
ERELCSAAITK	V1E	M11K	-6.18454824526692	-5.69271608305442
ERELCSAAITL	V1E	M11L	-4.43776347438631	-4.25686734938684
ERELCSAAITN	V1E	M11N	-6.1465921812948	-5.08223384043506
ERELCSAAITP	V1E	M11P	-6.95524872336828	-7.07973455680216
ERELCSAAITQ	V1E	M11Q	-3.54729270206007	-4.39384405967383
ERELCSAAITR	V1E	M11R	-5.53544880999589	-5.00126692894663
ERELCSAAITS	V1E	M11S	-5.74585642068876	-5.07470072872994
ERELCSAAITT	V1E	M11T	-5.00761605448372	-4.84655245615168
ERELCSAAITV	V1E	M11V	-4.86308910641491	-4.90578345144997
ERELCSAAITW	V1E	M11W	-3.46931239485823	-4.49131430878135
ERELCSAAIVM	V1E	T10V	-6.23094270645374	-5.85189610425744
ERELCSAAIWM	V1E	T10W	-6.9543392369519	-7.07969405621823
ERELCSAAIYM	V1E	T10Y	-6.95336921045841	-7.07973455680216
ERELCSAAKTM	V1E	I9K	-6.94489135392391	-7.07327414729489
ERELCSAALTM	V1E	I9L	-4.02641610263716	-4.90627621193859
ERELCSAAMTM	V1E	I9M	-6.13476728304056	-5.56013336218837
ERELCSAAQTM	V1E	I9Q	-6.95524872336829	-7.07955883377611
ERELCSAARTM	V1E	I9R	-6.95445592364251	-7.0794799478035
ERELCSAATTM	V1E	I9T	-6.95524872336829	-7.07973455680216
ERELCSAAVTM	V1E	I9V	-5.46493757807937	-5.2847451467901
ERELCSAAWTM	V1E	I9W	-6.94732857042193	-7.05477746389453
ERELCSACITM	V1E	A8C	-6.62976390373351	-6.46282075577573
ERELCSADITM	V1E	A8D	-6.95071112135075	-7.07763628056554
ERELCSAFITM	V1E	A8F	-6.61987308675444	-6.80485417317843
ERELCSAGITM	V1E	A8G	-6.95162397528366	-7.07252920144065
ERELCSAHITM	V1E	A8H	-6.92061289468322	-7.05264142837445
ERELCSAIITM	V1E	A8I	-6.94848441726396	-7.07973455680217
ERELCSAKITM	V1E	A8K	-6.95084811177526	-7.07973455680217
ERELCSALITM	V1E	A8L	-6.94964965361801	-7.03691807886814
ERELCSAMITM	V1E	A8M	-6.95081631689894	-7.07973455680217
ERELCSANITM	V1E	A8N	-6.95028962806336	-7.07973455680217
ERELCSAPITM	V1E	A8P	-6.95524872336829	-7.07967084518607
ERELCSAQITM	V1E	A8Q	-6.9485560498724	-7.07973455680216
ERELCSASITM	V1E	A8S	-6.33991180151009	-5.63619517066218
ERELCSATITM	V1E	A8T	-5.79025049779101	-5.15295272165101
ERELCSAVITM	V1E	A8V	-6.95133698114214	-7.01083438880371
ERELCSAWITM	V1E	A8W	-6.95377373902333	-7.07973455680217
ERELCSAYITM	V1E	A8Y	-6.95328545221877	-7.07973455680217
ERELCSCAITM	V1E	A7C	-6.93337104230501	-6.97948758447158
ERELCSEAITM	V1E	A7E	-6.95524872336829	-7.07973455680217
ERELCSGAITM	V1E	A7G	-6.95524872336828	-7.07973455680217
ERELCSKAITM	V1E	A7K	-6.95524872336829	-7.07973455680217
ERELCSLAITM	V1E	A7L	-6.95524872336829	-7.07588934580362
ERELCSMAITM	V1E	A7M	-6.95524872336828	-7.07973455680216
ERELCSNAITM	V1E	A7N	-6.9530627931263	-7.07973455680216
ERELCSPAITM	V1E	A7P	-6.95524872336828	-7.0796501016664
ERELCSQAITM	V1E	A7Q	-6.95524872336829	-7.07973455680216
ERELCSTAITM	V1E	A7T	-6.95357642605567	-7.07973455680216
ERELCSWAITM	V1E	A7W	-6.95524872336829	-7.07973455680216
ERELCSYAITM	V1E	A7Y	-6.95524872336828	-7.07973455680217
ERELCTAAITM	V1E	S6T	-4.97959862913655	-5.00077404866727
ERELCVAAITM	V1E	S6V	-5.3914930950936	-5.88820313656863
ERELDSAAITM	V1E	C5D	-6.95524872336828	-7.07973455680217
ERELESAAITM	V1E	C5E	-6.95524872336829	-7.07418097604961
ERELFSAAITM	V1E	C5F	-6.95035976253496	-7.07973455680217
ERELGSAAITM	V1E	C5G	-6.90206165956207	-7.04212494189653
ERELISAAITM	V1E	C5I	-6.95524872336829	-7.07973455680216
ERELKSAAITM	V1E	C5K	-6.53509780174287	-6.4780781506966
ERELPSAAITM	V1E	C5P	-6.95155892105465	-7.07657118472865
ERELRSAAITM	V1E	C5R	-6.9540253448664	-7.07973455680216
ERELSSAAITM	V1E	C5S	-6.95524872336828	-7.07973455680216
ERELTSAAITM	V1E	C5T	-6.93261841676686	-7.05268581695531
ERELVSAAITM	V1E	C5V	-6.95515702287178	-7.07973455680217
ERELWSAAITM	V1E	C5W	-6.95524872336829	-7.07474071729953
ERERCSAAITM	V1E	L4R	-6.95374072966911	-7.0786606631049
ERETCSAAITM	V1E	L4T	-6.95524872336829	-7.07973455680217
EREVCSAAITM	V1E	L4V	-6.95213616093082	-7.07641406778712
EREWCSAAITM	V1E	L4W	-6.82122538487869	-6.86957973486107
EREYCSAAITM	V1E	L4Y	-6.94959149976958	-7.07973455680216
ERGLCSAAITM	V1E	E3G	-6.6388711175618	-6.34637033933646
ERKLCSAAITM	V1E	E3K	-6.95159395903779	-7.07973455680217
ERNLCSAAITM	V1E	E3N	-6.95091002388839	-7.05109279519568
ERRLCSAAITM	V1E	E3R	-6.95428825011595	-7.07973455680217
ERSLCSAAITM	V1E	E3S	-6.71229218822428	-6.58012207184391
ERVLCSAAITM	V1E	E3V	-6.95413572696602	-7.077355995926
ERWLCSAAITM	V1E	E3W	-6.95524872336829	-7.07973455680217
ESELCSAAITM	V1E	R2S	-2.73390061406388	-3.53221972899812
EWELCSAAITM	V1E	R2W	-3.46302832558577	-4.26764242822518
FFELCSAAITM	V1F	R2F	-2.8456862514202	-3.05835312904431
FGELCSAAITM	V1F	R2G	-0.78372451971405	-1.68018443845525
FHELCSAAITM	V1F	R2H	-1.79465815460971	-2.79530436766145
FIELCSAAITM	V1F	R2I	-3.73860715629997	-3.81699091926375
FLELCSAAITM	V1F	R2L	-3.18402607848123	-3.61358755399427
FREECSAAITM	V1F	L4E	-6.95172744692574	-7.07973455680217
FREFCSAAITM	V1F	L4F	-6.94516360762716	-6.90847991537865
FRELASAAITM	V1F	C5A	-5.62112251459355	-5.83807398546074
FRELCAAAITM	V1F	S6A	-2.3120873917787	-2.24079109411271
FRELCDAAITM	V1F	S6D	-0.895982488514299	-1.37467356842465
FRELCEAAITM	V1F	S6E	-0.87111767010496	-1.52686341887433
FRELCFAAITM	V1F	S6F	-6.92269529427742	-7.04945080065019
FRELCGAAITM	V1F	S6G	-3.09316263003275	-3.85899205146899
FRELCHAAITM	V1F	S6H	-0.70539803301916	-1.489869907108
FRELCKAAITM	V1F	S6K	-2.26722582774359	-2.47042068745487
FRELCLAAITM	V1F	S6L	-6.00011627559982	-6.43266583229465
FRELCMAAITM	V1F	S6M	-6.48789802963037	-6.43035680910179
FRELCNAAITM	V1F	S6N	-1.89433558427124	-2.5596526040894
FRELCPAAITM	V1F	S6P	-6.95366788512369	-7.07973455680216
FRELCRAAITM	V1F	S6R	-3.4089208738057	-2.92279252481345
FRELCSAAETM	V1F	I9E	-6.95524872336828	-7.07973455680217
FRELCSAAFTM	V1F	I9F	-6.95247241713442	-7.07973455680217
FRELCSAAGTM	V1F	I9G	-6.95469214675234	-7.07917850909207
FRELCSAAIAM	V1F	T10A	-3.01121004809798	-3.39785292829948
FRELCSAAICM	V1F	T10C	-4.13869106102685	-4.30749030713716
FRELCSAAIDM	V1F	T10D	-6.33496608451081	-5.77487807018516
FRELCSAAIEM	V1F	T10E	-2.05654017799748	-2.58017058137066
FRELCSAAIFM	V1F	T10F	-6.95524872336829	-7.07973455680217
FRELCSAAIGM	V1F	T10G	-4.65042099540363	-4.86105905379478
FRELCSAAIHM	V1F	T10H	-6.76444218589169	-6.52693420886749
FRELCSAAIKM	V1F	T10K	-5.85534749804617	-5.1959546983656
FRELCSAAILM	V1F	T10L	-5.57538318841967	-5.21935419441532
FRELCSAAIMM	V1F	T10M	-3.7309959666891	-4.15445033601698
FRELCSAAIPM	V1F	T10P	-6.95417822572121	-7.07866197646854
FRELCSAAIQM	V1F	T10Q	-2.77613892894791	-3.59530250143528
FRELCSAAIRM	V1F	T10R	-5.53617644728337	-5.18903072824457
FRELCSAAISM	V1F	T10S	-2.18588155817747	-2.90136714123029
FRELCSAAITA	V1F	M11A	-3.32410754978862	-3.64991459310264
FRELCSAAITC	V1F	M11C	-4.34464706824708	-4.56184645000671
FRELCSAAITF	V1F	M11F	-2.82548433213361	-2.99861837446785
FRELCSAAITG	V1F	M11G	-6.29645323769688	-5.59250043747733
FRELCSAAITL	V1F	M11L	-2.79304060487668	-3.02451327479948
FRELCSAAITN	V1F	M11N	-3.41463899593026	-3.92350291463117
FRELCSAAITP	V1F	M11P	-6.95524872336828	-7.07973455680217
FRELCSAAITR	V1F	M11R	-3.01993809383244	-3.29259152013157
FRELCSAAITS	V1F	M11S	-3.32445635398823	-3.99816195490916
FRELCSAAITT	V1F	M11T	-2.87797600231074	-3.99513366982633
FRELCSAAITV	V1F	M11V	-2.87808815719734	-3.29769838892766
FRELCSAAITW	V1F	M11W	-2.49033553196152	-2.89309701808907
FRELCSAAITY	V1F	M11Y	-1.65483955773736	-2.38817190564412
FRELCSAAIVM	V1F	T10V	-3.63879694732816	-4.05018260890287
FRELCSAALTM	V1F	I9L	-3.03427837752938	-3.76928516318356
FRELCSAAMTM	V1F	I9M	-3.14784771979922	-3.7432119091281
FRELCSAANTM	V1F	I9N	-6.95129900366085	-7.07949244766149
FRELCSAAPTM	V1F	I9P	-6.94890047530417	-7.07451180779705
FRELCSAARTM	V1F	I9R	-6.94937545026209	-7.07368978871926
FRELCSAASTM	V1F	I9S	-6.95524872336829	-7.07973455680217
FRELCSAAVTM	V1F	I9V	-2.69435435363274	-3.51542191134632
FRELCSAAWTM	V1F	I9W	-6.95375949334351	-7.07973455680216
FRELCSACITM	V1F	A8C	-4.65700763686584	-4.69166823523799
FRELCSADITM	V1F	A8D	-6.95524872336829	-7.07973455680217
FRELCSAGITM	V1F	A8G	-6.37648222307586	-5.79497816912599
FRELCSAHITM	V1F	A8H	-6.95139765007401	-7.07973455680217
FRELCSAIITM	V1F	A8I	-6.95524872336828	-7.06966745321998
FRELCSAKITM	V1F	A8K	-6.95307817853024	-7.07758997895142
FRELCSALITM	V1F	A8L	-6.95343284719499	-7.0743068436852
FRELCSAMITM	V1F	A8M	-6.49085180616818	-6.4181231353403
FRELCSANITM	V1F	A8N	-6.95524872336829	-7.07973455680217
FRELCSAPITM	V1F	A8P	-6.95524872336828	-7.07973455680216
FRELCSAQITM	V1F	A8Q	-6.95242151227235	-7.07973455680216
FRELCSARITM	V1F	A8R	-6.95411527334603	-7.07973455680216
FRELCSASITM	V1F	A8S	-3.64370675732642	-3.72104839688117
FRELCSATITM	V1F	A8T	-3.30311744408896	-3.82655646851174
FRELCSAVITM	V1F	A8V	-5.2476405539168	-4.9442053673414
FRELCSAWITM	V1F	A8W	-6.95139765007401	-7.07973455680217
FRELCSAYITM	V1F	A8Y	-6.95524872336828	-7.07973455680217
FRELCSCAITM	V1F	A7C	-5.62345657134614	-5.1133072456192
FRELCSDAITM	V1F	A7D	-6.95524872336829	-7.07973455680217
FRELCSFAITM	V1F	A7F	-6.95217889341411	-7.07973455680216
FRELCSGAITM	V1F	A7G	-6.28337390108871	-5.26701260647163
FRELCSHAITM	V1F	A7H	-6.94617133902596	-7.07973455680217
FRELCSIAITM	V1F	A7I	-6.95524872336828	-7.07719579056214
FRELCSKAITM	V1F	A7K	-6.95524872336829	-7.07973455680216
FRELCSLAITM	V1F	A7L	-6.95267595709608	-7.07793833735052
FRELCSMAITM	V1F	A7M	-6.95343551572479	-7.07967009119682
FRELCSPAITM	V1F	A7P	-6.95294695411882	-7.07505514071262
FRELCSRAITM	V1F	A7R	-6.95304718805369	-7.07973455680216
FRELCSSAITM	V1F	A7S	-4.28230249472701	-4.25929013950505
FRELCSTAITM	V1F	A7T	-6.89375145886666	-7.01724467812648
FRELCSWAITM	V1F	A7W	-6.95524872336828	-7.07973455680217
FRELCSYAITM	V1F	A7Y	-6.95203897258696	-7.07384946291276
FRELCTAAITM	V1F	S6T	-2.85980833841622	-3.52254362439072
FRELCVAAITM	V1F	S6V	-6.84791580042554	-6.98889118128175
FRELESAAITM	V1F	C5E	-6.94725634840159	-7.07973455680217
FRELFSAAITM	V1F	C5F	-6.95158086370847	-7.07973455680216
FRELGSAAITM	V1F	C5G	-6.75643846354607	-6.90496074188973
FRELKSAAITM	V1F	C5K	-6.94499596290716	-7.07973455680216
FRELLSAAITM	V1F	C5L	-5.87570612725728	-6.05260098431997
FRELMSAAITM	V1F	C5M	-4.54745138895989	-5.22241122517643
FRELNSAAITM	V1F	C5N	-6.94670102543662	-7.07973455680217
FRELPSAAITM	V1F	C5P	-6.95524872336828	-7.07973455680216
FRELRSAAITM	V1F	C5R	-6.9412810252499	-7.07554655578036
FRELSSAAITM	V1F	C5S	-6.93908475816859	-7.07637310907298
FRELVSAAITM	V1F	C5V	-6.95375226681227	-7.07973455680217
FRELWSAAITM	V1F	C5W	-6.81479936797125	-6.99319991491976
FREVCSAAITM	V1F	L4V	-6.84239456766916	-6.67121447341103
FRFLCSAAITM	V1F	E3F	-6.94808997079293	-7.07973455680217
FRNLCSAAITM	V1F	E3N	-5.87125220558176	-5.98395466832498
FRPLCSAAITM	V1F	E3P	-6.94959835985397	-7.07973455680216
FRSLCSAAITM	V1F	E3S	-4.89141029240666	-4.92330709580167
FRTLCSAAITM	V1F	E3T	-6.3337486070274	-6.05865009265173
FSELCSAAITM	V1F	R2S	-1.19155547064732	-1.79661057255768
FVELCSAAITM	V1F	R2V	-6.06555933945801	-5.97048545715364
GAELCSAAITM	V1G	R2A	-3.05772959459358	-3.6399819158987
GCELCSAAITM	V1G	R2C	-5.84884908390673	-6.06379774891387
GDELCSAAITM	V1G	R2D	-3.92451692153347	-4.24317575852545
GEELCSAAITM	V1G	R2E	-3.02147517711481	-3.7229139321931
GGELCSAAITM	V1G	R2G	-3.12661606606615	-3.79388582152537
GHELCSAAITM	V1G	R2H	-3.67347412303537	-4.31482718527643
GKELCSAAITM	V1G	R2K	-3.79699509925476	-3.61947796502239
GLELCSAAITM	V1G	R2L	-4.48772104639527	-4.73124391918472
GMELCSAAITM	V1G	R2M	-4.1495697768286	-4.55265210150359
GPELCSAAITM	V1G	R2P	-6.8994293355608	-6.85646576516053
GQELCSAAITM	V1G	R2Q	-3.62913291582437	-3.66392651648989
GRALCSAAITM	V1G	E3A	-6.84282380401706	-6.37643549764205
GRDLCSAAITM	V1G	E3D	-4.52658156142953	-4.78701760803581
GREACSAAITM	V1G	L4A	-6.95524872336828	-7.07964222864586
GRECCSAAITM	V1G	L4C	-6.95524872336829	-7.07973455680217
GREECSAAITM	V1G	L4E	-6.95288008350249	-7.07962789530983
GREFCSAAITM	V1G	L4F	-6.95195652970419	-7.076104441083
GREGCSAAITM	V1G	L4G	-6.92345253170711	-7.04674552717958
GREKCSAAITM	V1G	L4K	-6.93696224120522	-7.06702441074243
GRELASAAITM	V1G	C5A	-6.95324699208095	-7.07773143202993
GRELCAAAITM	V1G	S6A	-3.59969661731818	-3.81689067534572
GRELCCAAITM	V1G	S6C	-5.45952950335231	-5.32547038833358
GRELCEAAITM	V1G	S6E	-2.61450692322888	-2.7127522938104
GRELCFAAITM	V1G	S6F	-6.47065402926118	-6.71842540277938
GRELCGAAITM	V1G	S6G	-5.25310703987678	-4.72655080038319
GRELCKAAITM	V1G	S6K	-3.71327321762712	-4.49859049914016
GRELCLAAITM	V1G	S6L	-5.93327111252405	-5.35118021715302
GRELCNAAITM	V1G	S6N	-2.82091498339379	-3.58783943319052
GRELCPAAITM	V1G	S6P	-6.94808997079293	-7.07966044320032
GRELCQAAITM	V1G	S6Q	-3.62828766321459	-3.84893672701685
GRELCRAAITM	V1G	S6R	-4.59879987005659	-4.73190985316183
GRELCSAAATM	V1G	I9A	-6.9542184278701	-7.07968525966111
GRELCSAACTM	V1G	I9C	-6.95509123653369	-7.07973455680217
GRELCSAADTM	V1G	I9D	-6.95429714124405	-7.07772444111412
GRELCSAAETM	V1G	I9E	-6.93358170510963	-7.06809180524172
GRELCSAAFTM	V1G	I9F	-6.95524872336828	-7.07973455680216
GRELCSAAGTM	V1G	I9G	-6.95287621931403	-7.07800981381439
GRELCSAAIAM	V1G	T10A	-5.6112614475299	-5.18545335437961
GRELCSAAICM	V1G	T10C	-6.55606832785861	-6.35328427485789
GRELCSAAIDM	V1G	T10D	-6.94486190286071	-7.07973455680217
GRELCSAAIEM	V1G	T10E	-3.58135312490201	-4.2172929112431
GRELCSAAIFM	V1G	T10F	-6.95367594741095	-7.07292711390793
GRELCSAAIGM	V1G	T10G	-5.26476434663936	-4.88204820641602
GRELCSAAIHM	V1G	T10H	-6.95234155588049	-7.07973455680217
GRELCSAAIIM	V1G	T10I	-6.81379807305021	-6.7360606157416
GRELCSAAIKM	V1G	T10K	-6.94818803819048	-7.02652782704591
GRELCSAAILM	V1G	T10L	-6.92694539808984	-7.01345203273785
GRELCSAAIMM	V1G	T10M	-6.64316970042146	-6.53658144938993
GRELCSAAINM	V1G	T10N	-6.93807378891036	-7.05907309024742
GRELCSAAIPM	V1G	T10P	-6.71929812363728	-6.7450622225056
GRELCSAAIQM	V1G	T10Q	-5.31948798082731	-5.14223444678003
GRELCSAAIRM	V1G	T10R	-6.910660784991	-6.99275744556527
GRELCSAAISM	V1G	T10S	-4.28019618150957	-4.63488181426324
GRELCSAAITA	V1G	M11A	-5.90361144027868	-5.18724897319766
GRELCSAAITC	V1G	M11C	-6.60715373668875	-6.28734541387795
GRELCSAAITD	V1G	M11D	-6.15937759347698	-5.62197522434932
GRELCSAAITE	V1G	M11E	-3.68776703885434	-3.89450958227851
GRELCSAAITF	V1G	M11F	-5.45164560061588	-4.85231654494347
GRELCSAAITG	V1G	M11G	-6.94446649816177	-7.07099134766768
GRELCSAAITI	V1G	M11I	-6.7119950123992	-6.46655824697521
GRELCSAAITK	V1G	M11K	-6.27050553765941	-5.81875125686797
GRELCSAAITL	V1G	M11L	-4.87100326635683	-4.78550791199155
GRELCSAAITN	V1G	M11N	-6.24833042969419	-5.7571248583365
GRELCSAAITP	V1G	M11P	-6.92881021784195	-7.07026090452408
GRELCSAAITQ	V1G	M11Q	-4.44656877713205	-4.69195158922334
GRELCSAAITR	V1G	M11R	-5.74796636779369	-5.13761483480456
GRELCSAAITS	V1G	M11S	-6.40930343047686	-6.17607398162263
GRELCSAAITT	V1G	M11T	-5.79942536888171	-4.9681669350221
GRELCSAAITV	V1G	M11V	-5.35143015478722	-4.72445328893368
GRELCSAAITW	V1G	M11W	-4.79932225818416	-4.84339250870423
GRELCSAAITY	V1G	M11Y	-3.60333392880164	-4.32264644998121
GRELCSAAIVM	V1G	T10V	-6.42853724365029	-6.2857671306042
GRELCSAAIWM	V1G	T10W	-6.95052543157057	-7.07902502437206
GRELCSAAIYM	V1G	T10Y	-6.95239535334188	-7.07973455680217
GRELCSAAKTM	V1G	I9K	-6.94279747545655	-7.0653949464081
GRELCSAALTM	V1G	I9L	-4.80259798098713	-4.91730103556505
GRELCSAAMTM	V1G	I9M	-6.21275814897928	-5.32675203757848
GRELCSAANTM	V1G	I9N	-6.9527371020606	-7.07966288116798
GRELCSAAPTM	V1G	I9P	-6.95524872336829	-7.07973455680216
GRELCSAAQTM	V1G	I9Q	-6.8927573630993	-7.02153842927579
GRELCSAARTM	V1G	I9R	-6.9467003945578	-7.06770142871412
GRELCSAASTM	V1G	I9S	-6.93107384198286	-6.98791651024022
GRELCSAATTM	V1G	I9T	-6.85562011401988	-7.04546568779469
GRELCSAAVTM	V1G	I9V	-5.50887936682661	-4.92714462850254
GRELCSAAWTM	V1G	I9W	-6.95379751640425	-7.07972422035147
GRELCSACITM	V1G	A8C	-6.80957778070997	-6.83894334666258
GRELCSADITM	V1G	A8D	-6.95524872336829	-7.07973455680217
GRELCSAFITM	V1G	A8F	-6.95301529981169	-7.07721245160657
GRELCSAGITM	V1G	A8G	-6.95524872336828	-7.07973455680217
GRELCSAIITM	V1G	A8I	-6.94943868033062	-7.07973455680216
GRELCSAKITM	V1G	A8K	-6.95524872336828	-7.07973455680216
GRELCSALITM	V1G	A8L	-6.95429419588138	-7.07864044467823
GRELCSAMITM	V1G	A8M	-6.95391416623275	-7.07973455680216
GRELCSAPITM	V1G	A8P	-6.95524872336828	-7.07973455680216
GRELCSAQITM	V1G	A8Q	-5.9623021292574	-5.52478730514854
GRELCSARITM	V1G	A8R	-6.9534872985323	-7.07968167004149
GRELCSASITM	V1G	A8S	-6.69751229804923	-6.46533617969071
GRELCSATITM	V1G	A8T	-6.53577972738208	-5.88805644749387
GRELCSAVITM	V1G	A8V	-6.95391416623275	-7.07045470345454
GRELCSAWITM	V1G	A8W	-6.95282197271116	-7.07973455680217
GRELCSAYITM	V1G	A8Y	-6.95203897258696	-7.07670378164889
GRELCSCAITM	V1G	A7C	-6.95524872336828	-7.07571477523302
GRELCSEAITM	V1G	A7E	-6.94670102543662	-7.07934544620636
GRELCSFAITM	V1G	A7F	-6.95524872336829	-7.07973455680216
GRELCSGAITM	V1G	A7G	-6.95261469668482	-7.07973455680217
GRELCSHAITM	V1G	A7H	-6.94896514970718	-7.07973455680216
GRELCSIAITM	V1G	A7I	-6.95524872336829	-7.07973455680217
GRELCSKAITM	V1G	A7K	-6.95524872336829	-7.07973455680217
GRELCSLAITM	V1G	A7L	-6.95419648873157	-7.07840568989204
GRELCSMAITM	V1G	A7M	-6.95524872336829	-7.07973455680216
GRELCSNAITM	V1G	A7N	-6.94974949712164	-7.07973455680217
GRELCSPAITM	V1G	A7P	-6.59513371058327	-6.96455495291385
GRELCSQAITM	V1G	A7Q	-6.95244719592443	-7.07954671468323
GRELCSRAITM	V1G	A7R	-6.95272522376679	-7.07880787152365
GRELCSSAITM	V1G	A7S	-6.89478293884754	-6.79007199609271
GRELCSTAITM	V1G	A7T	-6.95524872336828	-7.079549898516
GRELCSVAITM	V1G	A7V	-6.95524872336829	-7.07973455680216
GRELCSWAITM	V1G	A7W	-6.95524872336829	-7.07973455680217
GRELCSYAITM	V1G	A7Y	-6.95524872336829	-7.07973455680217
GRELCVAAITM	V1G	S6V	-6.36496432667037	-6.39208009516412
GRELCWAAITM	V1G	S6W	-5.35100864836692	-5.4789983614405
GRELCYAAITM	V1G	S6Y	-5.64862488831571	-5.50973165434723
GRELDSAAITM	V1G	C5D	-6.95015800085864	-7.07962668806907
GRELESAAITM	V1G	C5E	-6.89970164614737	-7.02131599969996
GRELFSAAITM	V1G	C5F	-6.95524872336829	-7.07973455680216
GRELGSAAITM	V1G	C5G	-6.92695220943518	-7.05395199941459
GRELHSAAITM	V1G	C5H	-6.9410072628255	-7.07973455680216
GRELKSAAITM	V1G	C5K	-6.95524872336829	-7.07973455680216
GRELLSAAITM	V1G	C5L	-6.95310168425944	-7.07970316012898
GRELMSAAITM	V1G	C5M	-6.81584842288002	-6.83369241462968
GRELPSAAITM	V1G	C5P	-6.89261935064609	-7.03610828550022
GRELQSAAITM	V1G	C5Q	-6.95524872336828	-7.0787450739507
GRELRSAAITM	V1G	C5R	-6.93609399275329	-7.06447459001369
GRELSSAAITM	V1G	C5S	-6.95457255207409	-7.07938718662809
GRELTSAAITM	V1G	C5T	-6.95194200808849	-7.07930884392263
GRELVSAAITM	V1G	C5V	-6.90166062835507	-7.02330067885506
GRELWSAAITM	V1G	C5W	-6.95274310413745	-7.07973455680216
GRELYSAAITM	V1G	C5Y	-6.94975854846573	-7.07973455680217
GREMCSAAITM	V1G	L4M	-6.67664386548475	-6.32169941113704
GRENCSAAITM	V1G	L4N	-6.95284092012456	-7.07973455680216
GREPCSAAITM	V1G	L4P	-6.9523415558805	-7.07832786815192
GREQCSAAITM	V1G	L4Q	-6.95524872336828	-7.01143241430754
GRERCSAAITM	V1G	L4R	-6.95303900158797	-7.07751369022104
GRESCSAAITM	V1G	L4S	-6.95524872336829	-7.0783303685691
GRETCSAAITM	V1G	L4T	-6.95524872336828	-7.07967751660354
GREVCSAAITM	V1G	L4V	-6.92761338792817	-7.06429314152992
GREWCSAAITM	V1G	L4W	-6.95316706229868	-7.07855966449724
GRGLCSAAITM	V1G	E3G	-6.83930168684855	-6.75759922031208
GRKLCSAAITM	V1G	E3K	-6.86733103019496	-6.95925160080338
GRLLCSAAITM	V1G	E3L	-6.95524872336829	-7.07270196225086
GRMLCSAAITM	V1G	E3M	-6.95524872336829	-7.07973455680217
GRNLCSAAITM	V1G	E3N	-6.87812718267223	-6.98446242894849
GRRLCSAAITM	V1G	E3R	-6.95441654541647	-7.07973455680217
GRSLCSAAITM	V1G	E3S	-6.92156869091799	-6.89612158945786
GRTLCSAAITM	V1G	E3T	-6.95039821081782	-7.07834152762065
GRVLCSAAITM	V1G	E3V	-6.95524872336829	-7.07961613554835
GRWLCSAAITM	V1G	E3W	-6.95118063625441	-7.0796697074701
GSELCSAAITM	V1G	R2S	-3.20468395845318	-3.61434375740246
GTELCSAAITM	V1G	R2T	-4.92822208169832	-4.62084363784129
GVELCSAAITM	V1G	R2V	-5.92984203736681	-5.42557505201303
GWELCSAAITM	V1G	R2W	-3.92353409180673	-4.29573870069559
GYELCSAAITM	V1G	R2Y	-3.6996394893596	-3.87789082540713
HEELCSAAITM	V1H	R2E	-1.96419240090225	-3.43427478548626
HHELCSAAITM	V1H	R2H	-2.76156027871071	-3.54766818824961
HKELCSAAITM	V1H	R2K	-2.99112202265715	-2.91096588083665
HNELCSAAITM	V1H	R2N	-3.07947379262096	-3.77018789685874
HPELCSAAITM	V1H	R2P	-6.88192797084094	-6.71921264931393
HQELCSAAITM	V1H	R2Q	-2.5305711587774	-3.73741976071789
HRELCAAAITM	V1H	S6A	-2.90732198417293	-3.24721822129664
HRELCCAAITM	V1H	S6C	-6.52856275430135	-6.26807598346543
HRELCDAAITM	V1H	S6D	-2.00918368298214	-2.50365538336087
HRELCEAAITM	V1H	S6E	-1.41113277568027	-2.22029092400666
HRELCGAAITM	V1H	S6G	-3.47727648661999	-3.88619102809021
HRELCLAAITM	V1H	S6L	-5.31991532193433	-4.84695900576949
HRELCPAAITM	V1H	S6P	-6.91664086905749	-7.05212417184787
HRELCRAAITM	V1H	S6R	-3.3724509386759	-3.64526546406624
HRELCSAAGTM	V1H	I9G	-6.95524872336829	-7.07973455680217
HRELCSAAIAM	V1H	T10A	-4.04342143623158	-4.54818197067363
HRELCSAAIHM	V1H	T10H	-6.95244719592443	-7.06204247576455
HRELCSAAIIM	V1H	T10I	-5.94996315816117	-5.74896674622275
HRELCSAAILM	V1H	T10L	-6.68819718191563	-6.46013218848202
HRELCSAAIPM	V1H	T10P	-6.95328545221877	-7.07969929903367
HRELCSAAISM	V1H	T10S	-3.34893908083953	-3.84681888257874
HRELCSAAITE	V1H	M11E	-2.55832119949772	-3.16165441840524
HRELCSAAITG	V1H	M11G	-6.9378702926617	-7.01691342566533
HRELCSAAITH	V1H	M11H	-2.82694418988636	-3.78578567971619
HRELCSAAITL	V1H	M11L	-4.06985604662768	-5.14598320156721
HRELCSAAITR	V1H	M11R	-6.33934543523675	-6.55061851045835
HRELCSAAITT	V1H	M11T	-3.67662302682387	-4.70438498305934
HRELCSAAIVM	V1H	T10V	-5.86404558960299	-4.75084648390698
HRELCSAALTM	V1H	I9L	-3.0826568768967	-3.94745469838535
HRELCSAARTM	V1H	I9R	-6.95524872336828	-7.07973455680217
HRELCSAAWTM	V1H	I9W	-6.95524872336829	-7.07973455680216
HRELCSACITM	V1H	A8C	-6.15479197983719	-6.03663718929672
HRELCSADITM	V1H	A8D	-6.9533839048014	-7.07973455680217
HRELCSAEITM	V1H	A8E	-6.95524872336828	-7.07973455680217
HRELCSAFITM	V1H	A8F	-6.9551008787498	-7.07524056872058
HRELCSAGITM	V1H	A8G	-6.92965186859558	-6.92912893652659
HRELCSAHITM	V1H	A8H	-6.95524872336828	-7.07973455680217
HRELCSAIITM	V1H	A8I	-6.95524872336828	-7.07962106983208
HRELCSAKITM	V1H	A8K	-6.95372264546604	-7.07970633234208
HRELCSALITM	V1H	A8L	-6.9538161507467	-7.07911283074066
HRELCSAMITM	V1H	A8M	-6.95342479164483	-7.03255914570849
HRELCSANITM	V1H	A8N	-6.95205903136873	-7.07734143475247
HRELCSAPITM	V1H	A8P	-6.94702574539283	-7.07464108712396
HRELCSAQITM	V1H	A8Q	-6.95524872336829	-7.07966334964004
HRELCSARITM	V1H	A8R	-6.9313021317646	-7.03492701307106
HRELCSASITM	V1H	A8S	-5.51485882988247	-5.02088654272088
HRELCSATITM	V1H	A8T	-5.27522983279098	-4.95799394295812
HRELCSAVITM	V1H	A8V	-6.68160269411684	-6.16916729790276
HRELCSAWITM	V1H	A8W	-6.9505743206446	-7.07340730572942
HRELCSAYITM	V1H	A8Y	-6.95524872336829	-7.07973455680216
HRELCSDAITM	V1H	A7D	-6.95524872336829	-7.07973455680216
HRELCSFAITM	V1H	A7F	-6.95524872336829	-7.07973455680217
HRELCSHAITM	V1H	A7H	-6.95524872336829	-7.07084562376672
HRELCSLAITM	V1H	A7L	-6.95524872336828	-7.07973455680216
HRELCSMAITM	V1H	A7M	-6.95524872336828	-7.07973455680217
HRELCSNAITM	V1H	A7N	-6.94295186404978	-7.07973455680217
HRELCSPAITM	V1H	A7P	-6.95406410027998	-7.07896355714523
HRELCSRAITM	V1H	A7R	-6.9544016882826	-7.07872107752566
HRELCSSAITM	V1H	A7S	-5.62118771888223	-5.27392795955378
HRELCSTAITM	V1H	A7T	-6.95524872336829	-7.07973455680216
HRELCSVAITM	V1H	A7V	-6.95524872336829	-7.05815010657813
HRELCSYAITM	V1H	A7Y	-6.95524872336829	-7.07956948385997
HRELCVAAITM	V1H	S6V	-6.93270513706961	-7.06210870413655
HRELCYAAITM	V1H	S6Y	-4.3528453506887	-4.49823405519203
HRELGSAAITM	V1H	C5G	-6.81283277705119	-7.03311559098955
HRELPSAAITM	V1H	C5P	-6.95011563354697	-7.07973455680217
HRELRSAAITM	V1H	C5R	-6.95524872336828	-7.07963079740349
HRELTSAAITM	V1H	C5T	-6.95524872336828	-7.07973455680217
HREVCSAAITM	V1H	L4V	-6.95524872336829	-7.07973455680217
HRFLCSAAITM	V1H	E3F	-6.95247241713442	-7.07973455680217
HRGLCSAAITM	V1H	E3G	-5.42176867873639	-4.88744845779357
HRHLCSAAITM	V1H	E3H	-6.58730631328214	-5.98091640667599
HRILCSAAITM	V1H	E3I	-6.95524872336828	-7.07973455680216
HRKLCSAAITM	V1H	E3K	-6.95524872336829	-7.07381933117097
HRLLCSAAITM	V1H	E3L	-6.95524872336829	-7.07973455680217
HRMLCSAAITM	V1H	E3M	-5.79573085638824	-6.3344821795043
HRNLCSAAITM	V1H	E3N	-6.74014881150348	-6.6805233111678
HRPLCSAAITM	V1H	E3P	-6.95221848832469	-7.07970103480747
HRQLCSAAITM	V1H	E3Q	-3.99771692307713	-4.54778761332311
HRSLCSAAITM	V1H	E3S	-6.35091609379403	-5.94071692707795
HRTLCSAAITM	V1H	E3T	-6.95219774811146	-7.05109279519568
HRVLCSAAITM	V1H	E3V	-6.95062978591361	-7.07706470299492
HRYLCSAAITM	V1H	E3Y	-6.95524872336828	-7.07973455680216
HSELCSAAITM	V1H	R2S	-2.92328786781535	-2.87159917966406
IKELCSAAITM	V1I	R2K	0.240924285179551	0.212435035913611
INELCSAAITM	V1I	R2N	-0.12216536471923	-0.1291786251509
IRDLCSAAITM	V1I	E3D	-0.510437454932029	0.208413849587311
IRELASAAITM	V1I	C5A	-0.422164699064689	-0.65832210683372
IRELCAAAITM	V1I	S6A	-0.0417906043499201	-0.0821659590930199
IRELCDAAITM	V1I	S6D	-0.353003650736579	-0.0447140341620802
IRELCEAAITM	V1I	S6E	0.100957272401221	0.2051046629715
IRELCFAAITM	V1I	S6F	-0.36227039510575	-0.56154415456688
IRELCGAAITM	V1I	S6G	0.25236141365067	0.0762405568691911
IRELCHAAITM	V1I	S6H	-0.0175287117794287	-0.34135820594982
IRELCKAAITM	V1I	S6K	-0.526691800992119	-0.263156241423451
IRELCLAAITM	V1I	S6L	-0.0286341711076599	-0.123180913607209
IRELCMAAITM	V1I	S6M	0.103195559346961	0.281795668029101
IRELCNAAITM	V1I	S6N	-0.0140888314937602	-0.0281441244639193
IRELCPAAITM	V1I	S6P	-1.95759862330421	-3.25254449307596
IRELCQAAITM	V1I	S6Q	0.0435649498904596	-0.0910554425903296
IRELCRAAITM	V1I	S6R	-0.0164550657808693	-0.15349862857302
IRELCSAAETM	V1I	I9E	-5.49908388289345	-5.37792111424644
IRELCSAAGTM	V1I	I9G	-5.45274094890611	-4.57983710321201
IRELCSAAIAM	V1I	T10A	0.51626814053148	-1.59854656351797
IRELCSAAICM	V1I	T10C	-0.0732408344230393	-0.337843996749729
IRELCSAAIEM	V1I	T10E	-0.304582530443019	0.0704511625612998
IRELCSAAIFM	V1I	T10F	-2.35062761334476	-3.03530243797806
IRELCSAAIGM	V1I	T10G	0.483882060502111	-0.157124672312699
IRELCSAAIHM	V1I	T10H	-0.693101288982059	-0.27433151627433
IRELCSAAIIM	V1I	T10I	-0.0224265216011492	-1.11620651221393
IRELCSAAIKM	V1I	T10K	-0.666233664511569	-0.44705748673587
IRELCSAAILM	V1I	T10L	0.00132839624539116	0.0385231441128404
IRELCSAAIMM	V1I	T10M	0.0439799779491903	-0.138157876956219
IRELCSAAINM	V1I	T10N	-0.138644022857809	0.00901804283039098
IRELCSAAIQM	V1I	T10Q	-5.69741171429474	-5.29628642448284
IRELCSAAIRM	V1I	T10R	-0.169976280944139	-0.404237869508719
IRELCSAAISM	V1I	T10S	-0.17915050747909	-0.125894281960939
IRELCSAAITC	V1I	M11C	0.0352005333710608	-0.247078725129459
IRELCSAAITF	V1I	M11F	-0.38543553734137	-0.778562390367069
IRELCSAAITG	V1I	M11G	-0.0903031781998003	-0.59620823369196
IRELCSAAITK	V1I	M11K	-0.521219842783889	-1.6426336038831
IRELCSAAITL	V1I	M11L	-0.00640849464116933	-0.000102444895750509
IRELCSAAITR	V1I	M11R	-0.15630057897274	-0.375888100704509
IRELCSAAITV	V1I	M11V	-0.15273266598345	0.0398677964921799
IRELCSAAITW	V1I	M11W	-0.680361050147569	-0.0953500440780388
IRELCSAAITY	V1I	M11Y	-0.11344349859324	-0.47008212886091
IRELCSAAIVM	V1I	T10V	-0.131241362120049	-0.0803774492426896
IRELCSAAIWM	V1I	T10W	-1.6114208109859	-2.15906825580266
IRELCSAAIYM	V1I	T10Y	-0.564426864864689	-2.52887251041461
IRELCSAAKTM	V1I	I9K	-6.95524872336829	-7.07973455680217
IRELCSAALTM	V1I	I9L	-0.268844818962739	0.0159964758204811
IRELCSAARTM	V1I	I9R	-6.95524872336828	-7.07973455680216
IRELCSAAVTM	V1I	I9V	-3.70990100824788	-2.75182518949758
IRELCSAAWTM	V1I	I9W	-6.95524872336829	-7.07973455680216
IRELCSADITM	V1I	A8D	-6.1230181864987	-5.84174447610529
IRELCSAFITM	V1I	A8F	-6.95078440714858	-7.07973455680216
IRELCSAGITM	V1I	A8G	-0.220759546650889	-0.0984692165722905
IRELCSAHITM	V1I	A8H	-6.95524872336829	-7.07816903163607
IRELCSALITM	V1I	A8L	-2.59601791541989	-2.89529768594006
IRELCSAMITM	V1I	A8M	-0.59483720693021	-0.74538380972355
IRELCSANITM	V1I	A8N	-0.75196838780374	-2.08283402686735
IRELCSAPITM	V1I	A8P	-6.95330606466044	-7.07973455680216
IRELCSAQITM	V1I	A8Q	-2.99134351682738	-4.03042834426384
IRELCSARITM	V1I	A8R	-6.95313761368568	-7.07973455680217
IRELCSASITM	V1I	A8S	-0.18475138408315	-0.23067683839604
IRELCSATITM	V1I	A8T	0.0669111928417596	-0.0166172090430603
IRELCSAVITM	V1I	A8V	-0.983220869743669	-0.727938775441539
IRELCSAYITM	V1I	A8Y	-6.95524872336829	-7.07973455680217
IRELCSCAITM	V1I	A7C	-0.0498671880547299	-0.0699929852886001
IRELCSFAITM	V1I	A7F	-2.53838826532492	-2.74388228236526
IRELCSIAITM	V1I	A7I	-1.30954091747136	-1.72152317515144
IRELCSLAITM	V1I	A7L	-2.33128794085416	-2.61762247776862
IRELCSNAITM	V1I	A7N	-0.59262305131288	-1.6968640967575
IRELCSPAITM	V1I	A7P	-6.95524872336828	-7.07892728776568
IRELCSRAITM	V1I	A7R	-3.11337838258148	-4.13935015038986
IRELCSSAITM	V1I	A7S	-0.0150413928776096	0.257325080063321
IRELCSWAITM	V1I	A7W	-2.40824863722038	-3.04615173752442
IRELCTAAITM	V1I	S6T	0.168238947891101	-0.11482483376129
IRELCVAAITM	V1I	S6V	0.413849896960951	-0.152373181758989
IRELCYAAITM	V1I	S6Y	0.21830302205267	0.19316879617217
IRELPSAAITM	V1I	C5P	-6.95077498685203	-7.07973455680217
IRELSSAAITM	V1I	C5S	-2.22199913177825	-1.80565136814691
IRELVSAAITM	V1I	C5V	-2.44263456673896	-2.78572981612159
IRHLCSAAITM	V1I	E3H	0.217358764288141	-0.0329657044079088
IRKLCSAAITM	V1I	E3K	-0.41985964180601	-0.94731098054133
IRNLCSAAITM	V1I	E3N	0.31094555196025	0.0314381178990306
IRQLCSAAITM	V1I	E3Q	0.00584542237008101	0.0990691557762595
IRSLCSAAITM	V1I	E3S	0.239109502660481	-0.45482400314101
IWELCSAAITM	V1I	R2W	0.502608405050541	-0.00773068003083033
KAELCSAAITM	V1K	R2A	-3.53358523371726	-3.70756505305252
KEELCSAAITM	V1K	R2E	-3.49682632130379	-3.94618153536201
KGELCSAAITM	V1K	R2G	-3.05533464704261	-3.63612877703338
KHELCSAAITM	V1K	R2H	-5.24031971109797	-5.47618904961856
KKELCSAAITM	V1K	R2K	-3.96123595415454	-4.22662191681489
KLELCSAAITM	V1K	R2L	-5.64890338550712	-5.01673559295352
KNELCSAAITM	V1K	R2N	-5.19321999812475	-4.92247299280771
KPELCSAAITM	V1K	R2P	-6.95524872336828	-7.04373704282513
KQELCSAAITM	V1K	R2Q	-4.29964397931327	-4.39206958277701
KREECSAAITM	V1K	L4E	-6.95396597685498	-7.07879893119585
KREGCSAAITM	V1K	L4G	-6.95308162842343	-7.07624209712623
KREKCSAAITM	V1K	L4K	-6.95403081005457	-7.07950210887101
KRELASAAITM	V1K	C5A	-6.95416696041176	-7.07901360022336
KRELCGAAITM	V1K	S6G	-6.06285009437312	-4.72533291015029
KRELCKAAITM	V1K	S6K	-4.67723176499429	-4.80301539967975
KRELCLAAITM	V1K	S6L	-6.52600831870691	-6.58349449016825
KRELCRAAITM	V1K	S6R	-5.17085978323592	-5.04953340600523
KRELCSAAATM	V1K	I9A	-6.95524872336829	-7.07433441413012
KRELCSAADTM	V1K	I9D	-6.95341393995667	-7.07973455680216
KRELCSAAETM	V1K	I9E	-6.95261282332924	-7.07840918496902
KRELCSAAGTM	V1K	I9G	-6.93948097715638	-7.06662467647456
KRELCSAAIAM	V1K	T10A	-6.01419835590741	-5.64534567137347
KRELCSAAICM	V1K	T10C	-6.1039539370262	-6.72811978123469
KRELCSAAIDM	V1K	T10D	-6.95524872336829	-7.07519709368192
KRELCSAAIEM	V1K	T10E	-3.97356722266667	-4.41482717810733
KRELCSAAIGM	V1K	T10G	-5.87586491727699	-5.26286302715322
KRELCSAAIHM	V1K	T10H	-6.95524872336828	-7.07973455680216
KRELCSAAIKM	V1K	T10K	-6.95202222970165	-7.07294307272558
KRELCSAAILM	V1K	T10L	-6.9541515659292	-7.07973455680216
KRELCSAAIMM	V1K	T10M	-6.90496296548853	-6.97817344273239
KRELCSAAINM	V1K	T10N	-6.95274310413745	-7.07973455680217
KRELCSAAIPM	V1K	T10P	-6.95524872336829	-7.07973455680217
KRELCSAAIRM	V1K	T10R	-6.95328683706986	-7.07869471838937
KRELCSAAISM	V1K	T10S	-5.14343708962809	-4.73780237906897
KRELCSAAITA	V1K	M11A	-6.6751596504663	-6.03288542136477
KRELCSAAITE	V1K	M11E	-4.55154618292889	-4.83746247572089
KRELCSAAITG	V1K	M11G	-6.95355554787372	-7.07846696691545
KRELCSAAITI	V1K	M11I	-6.71912298804929	-6.5155329650707
KRELCSAAITK	V1K	M11K	-6.77936779525965	-6.60545450523175
KRELCSAAITL	V1K	M11L	-6.30676833645231	-5.90364590467813
KRELCSAAITN	V1K	M11N	-6.66157883976303	-6.03777789893226
KRELCSAAITQ	V1K	M11Q	-5.3877592733497	-4.73538696676843
KRELCSAAITR	V1K	M11R	-6.28815746097751	-5.79890246371883
KRELCSAAITS	V1K	M11S	-6.6535076236951	-6.26138632800485
KRELCSAAITT	V1K	M11T	-6.20547497541866	-5.8998989314163
KRELCSAAITV	V1K	M11V	-5.6379045199378	-5.51557962988758
KRELCSAAITW	V1K	M11W	-5.58285476441975	-4.56405720464102
KRELCSAAITY	V1K	M11Y	-4.85709444860892	-4.49125282712788
KRELCSAAIVM	V1K	T10V	-6.82847828175189	-6.73989690256265
KRELCSAAIWM	V1K	T10W	-6.9540491387734	-7.07973455680217
KRELCSAAIYM	V1K	T10Y	-6.94858934668751	-7.07973455680216
KRELCSAAKTM	V1K	I9K	-6.95147798005823	-7.07870604196976
KRELCSAALTM	V1K	I9L	-5.29776092363559	-5.09638288246254
KRELCSAAMTM	V1K	I9M	-6.73954873389105	-6.38964904209676
KRELCSAANTM	V1K	I9N	-6.81891150012551	-6.83861284700522
KRELCSAAQTM	V1K	I9Q	-6.95043605908315	-7.07254838776219
KRELCSAARTM	V1K	I9R	-6.95130751538366	-7.06641304345214
KRELCSAASTM	V1K	I9S	-6.95524872336828	-7.07973455680217
KRELCSAATTM	V1K	I9T	-6.94864289748272	-7.07959306609508
KRELCSAAVTM	V1K	I9V	-6.07014635406541	-5.48642180142607
KRELCSAAWTM	V1K	I9W	-6.95524872336828	-7.07973455680217
KRELCSACITM	V1K	A8C	-6.94840758297687	-7.01036857974853
KRELCSADITM	V1K	A8D	-6.94989275974173	-7.07973455680217
KRELCSAEITM	V1K	A8E	-6.95213616093082	-7.07973455680216
KRELCSAGITM	V1K	A8G	-5.7334908613016	-6.01891545701833
KRELCSAHITM	V1K	A8H	-6.95261006543964	-7.07853930363702
KRELCSAKITM	V1K	A8K	-6.95276329800748	-7.07973455680216
KRELCSALITM	V1K	A8L	-6.95524872336829	-7.07973455680216
KRELCSAMITM	V1K	A8M	-6.95524872336828	-7.07973455680216
KRELCSANITM	V1K	A8N	-6.93872427914913	-7.06387244073679
KRELCSAPITM	V1K	A8P	-6.76016119945842	-7.05354412841319
KRELCSAQITM	V1K	A8Q	-6.95294005993956	-7.07832309558379
KRELCSARITM	V1K	A8R	-6.95524872336828	-7.07818066840358
KRELCSASITM	V1K	A8S	-6.8816901838896	-6.72596317567101
KRELCSATITM	V1K	A8T	-6.76398736641181	-6.80274625837083
KRELCSAVITM	V1K	A8V	-6.26139948221975	-6.13005404156489
KRELCSAWITM	V1K	A8W	-6.95524872336828	-7.07973455680216
KRELCSAYITM	V1K	A8Y	-6.95207895759066	-7.07973455680216
KRELCSCAITM	V1K	A7C	-6.95524872336828	-7.07973455680216
KRELCSDAITM	V1K	A7D	-6.9536431945741	-7.07838095941929
KRELCSFAITM	V1K	A7F	-6.95524872336828	-7.07695580618341
KRELCSGAITM	V1K	A7G	-6.95307817853024	-7.07973455680216
KRELCSIAITM	V1K	A7I	-6.95524872336829	-7.07973455680217
KRELCSKAITM	V1K	A7K	-6.94294996696981	-7.07322408677695
KRELCSLAITM	V1K	A7L	-6.95254542772341	-7.07973455680217
KRELCSNAITM	V1K	A7N	-6.94989520652592	-7.07307150361264
KRELCSPAITM	V1K	A7P	-6.95336921045841	-7.07973455680217
KRELCSQAITM	V1K	A7Q	-6.95524872336829	-7.07973455680217
KRELCSRAITM	V1K	A7R	-6.94614595923446	-7.05631414032829
KRELCSSAITM	V1K	A7S	-6.95200521355011	-7.0560356764508
KRELCSTAITM	V1K	A7T	-6.95213765407842	-7.06481844763177
KRELCSWAITM	V1K	A7W	-6.94791984267129	-7.07973455680217
KRELCSYAITM	V1K	A7Y	-6.94301934609117	-7.07281094148969
KRELCVAAITM	V1K	S6V	-6.61985230796693	-6.54192759571308
KRELESAAITM	V1K	C5E	-6.95091002388839	-7.07973455680217
KRELGSAAITM	V1K	C5G	-6.95524872336828	-7.07973455680217
KRELHSAAITM	V1K	C5H	-6.95524872336829	-7.07973455680216
KRELKSAAITM	V1K	C5K	-6.95524872336828	-7.07973455680217
KRELLSAAITM	V1K	C5L	-6.95524872336829	-7.07973455680217
KRELNSAAITM	V1K	C5N	-6.95524872336828	-7.07973455680217
KRELRSAAITM	V1K	C5R	-6.95253508960359	-7.07973455680216
KRELTSAAITM	V1K	C5T	-6.90783053992396	-7.02088594856363
KRELVSAAITM	V1K	C5V	-6.94881639477173	-7.07973455680216
KREMCSAAITM	V1K	L4M	-6.93306875348531	-6.87375111085508
KRENCSAAITM	V1K	L4N	-6.95524872336829	-7.07973455680217
KREQCSAAITM	V1K	L4Q	-6.95355501656481	-7.07752027573377
KRERCSAAITM	V1K	L4R	-6.95387625791362	-7.07952625606347
KRESCSAAITM	V1K	L4S	-6.95331013531908	-7.07973455680216
KREWCSAAITM	V1K	L4W	-6.9485560498724	-7.07973455680216
KRHLCSAAITM	V1K	E3H	-6.95084811177526	-7.07973455680217
KRNLCSAAITM	V1K	E3N	-6.95524872336829	-7.07973455680217
KRSLCSAAITM	V1K	E3S	-6.93545344908607	-6.92064228415071
KRVLCSAAITM	V1K	E3V	-6.95097021809446	-7.07962223981605
KSELCSAAITM	V1K	R2S	-3.87340204896904	-4.26771910058494
LAELCSAAITM	V1L	R2A	-0.388775617345379	0.21038547823232
LCELCSAAITM	V1L	R2C	-0.13561466901745	-0.361305630432859
LDELCSAAITM	V1L	R2D	-2.10391234174456	-2.7747784996132
LEELCSAAITM	V1L	R2E	-0.62063098929377	-0.10262770020635
LFELCSAAITM	V1L	R2F	0.0872553189129199	-0.154090206074839
LGELCSAAITM	V1L	R2G	0.0285348796409011	0.0768408474438207
LIELCSAAITM	V1L	R2I	-0.0754639851755101	-0.45666338782946
LKELCSAAITM	V1L	R2K	0.211705379164471	0.118731197832091
LLELCSAAITM	V1L	R2L	-0.0513307039594402	-0.10116723942647
LMELCSAAITM	V1L	R2M	0.134835032078941	-0.352001822933259
LNELCSAAITM	V1L	R2N	-0.360386068568349	0.35376758460049
LPELCSAAITM	V1L	R2P	-0.56239957021882	-1.84868942766043
LQELCSAAITM	V1L	R2Q	-0.27859953868623	0.21570501994767
LRALCSAAITM	V1L	E3A	-1.00046977335537	-1.02255067712362
LREACSAAITM	V1L	L4A	-2.17142177353937	-2.7874128144783
LREECSAAITM	V1L	L4E	-6.95284092012456	-7.060239974806
LREFCSAAITM	V1L	L4F	-3.8767373047621	-4.76867388982509
LREGCSAAITM	V1L	L4G	-4.78443853009765	-4.71216935182612
LRELASAAITM	V1L	C5A	-1.62849580553323	-2.14861188967893
LRELCAAAITM	V1L	S6A	-0.0836728771537203	-0.16373409761022
LRELCCAAITM	V1L	S6C	-1.70227965583689	-0.774387991395949
LRELCDAAITM	V1L	S6D	-0.0283539422077901	-1.1970372469897
LRELCEAAITM	V1L	S6E	-0.2783056179341	0.13066693206374
LRELCFAAITM	V1L	S6F	0.02825651583907	-0.208356205314789
LRELCGAAITM	V1L	S6G	0.0834181289693596	-0.0165198739335093
LRELCHAAITM	V1L	S6H	0.1810863400831	0.0799951238908303
LRELCIAAITM	V1L	S6I	-0.1152718777898	-0.425480031037159
LRELCKAAITM	V1L	S6K	-0.0872047235086093	-0.0314069688474792
LRELCLAAITM	V1L	S6L	0.000452238778811065	-0.21361886998632
LRELCMAAITM	V1L	S6M	-0.122103565457619	-0.18860770288909
LRELCNAAITM	V1L	S6N	0.140279939486481	0.042953340430401
LRELCPAAITM	V1L	S6P	-3.55209305113517	-4.07040249189273
LRELCQAAITM	V1L	S6Q	-0.27553302498691	-0.36811387502186
LRELCRAAITM	V1L	S6R	0.0224899204990407	-0.12528652026857
LRELCSAAATM	V1L	I9A	-3.80040008896819	-4.09120411404845
LRELCSAACTM	V1L	I9C	-0.79183929574407	-1.72588735276166
LRELCSAAFTM	V1L	I9F	-5.99916746025817	-5.95250407009044
LRELCSAAGTM	V1L	I9G	-6.95353439219394	-7.06709282000301
LRELCSAAIAM	V1L	T10A	-0.11382679733669	-0.21535251719672
LRELCSAAICM	V1L	T10C	-0.2498598598053	-0.0257488769262704
LRELCSAAIDM	V1L	T10D	-0.308790577720549	-1.45457380857767
LRELCSAAIEM	V1L	T10E	0.0579181218897897	-0.27604776993546
LRELCSAAIFM	V1L	T10F	-5.85861368214091	-5.52262282821398
LRELCSAAIGM	V1L	T10G	-0.0499891167549702	-0.31677134779456
LRELCSAAIHM	V1L	T10H	-1.75455674389681	-2.51439813834793
LRELCSAAIIM	V1L	T10I	0.0262298567098096	-0.271260250084129
LRELCSAAIKM	V1L	T10K	-0.537762057470109	-0.936813626571739
LRELCSAAILM	V1L	T10L	-0.489952864899189	-0.812799577927249
LRELCSAAIMM	V1L	T10M	-0.0891274584063204	0.0373142973734311
LRELCSAAINM	V1L	T10N	-1.88015266953845	-1.13208267731082
LRELCSAAIPM	V1L	T10P	-5.28580378277306	-4.89944058226425
LRELCSAAIRM	V1L	T10R	-1.10840625356911	-0.77809613638971
LRELCSAAISM	V1L	T10S	0.0997544497648111	-0.349782003893049
LRELCSAAITA	V1L	M11A	-0.3563722513026	-0.492160040135849
LRELCSAAITC	V1L	M11C	0.38028616869801	-0.55063236661153
LRELCSAAITF	V1L	M11F	-0.22954757338554	-0.0945382049260193
LRELCSAAITG	V1L	M11G	-0.624919931539689	-1.74108522021385
LRELCSAAITH	V1L	M11H	0.155204066149651	0.23356437105525
LRELCSAAITI	V1L	M11I	0.0184206180436206	-0.383738107739209
LRELCSAAITK	V1L	M11K	0.0403876517041013	-0.0760752611518196
LRELCSAAITL	V1L	M11L	0.138245458023661	-0.0893667612060103
LRELCSAAITR	V1L	M11R	-0.2400720975941	-0.197459652928089
LRELCSAAITS	V1L	M11S	-0.13496825757565	-0.321496183146209
LRELCSAAITT	V1L	M11T	0.19780153083722	-0.222093505064459
LRELCSAAITV	V1L	M11V	-0.17323703447094	-0.128287421906069
LRELCSAAITW	V1L	M11W	-0.12901433677885	-0.1736450722263
LRELCSAAITY	V1L	M11Y	0.161608989929411	-0.152019683360409
LRELCSAAIVM	V1L	T10V	-0.0333986049674593	-0.0878977642629
LRELCSAAIWM	V1L	T10W	-3.92106039458446	-5.35014147260865
LRELCSAAIYM	V1L	T10Y	-3.65574411958451	-4.79921232516981
LRELCSAAKTM	V1L	I9K	-6.95225694537556	-7.07973455680217
LRELCSAALTM	V1L	I9L	-0.20769262549315	-0.19466105500973
LRELCSAAMTM	V1L	I9M	-0.28633446749542	-0.105012989776039
LRELCSAARTM	V1L	I9R	-6.94662131630425	-7.07973455680217
LRELCSAASTM	V1L	I9S	-4.64445782337437	-4.50535669823098
LRELCSAAVTM	V1L	I9V	0.0032098276025998	-0.0791574010511198
LRELCSAAWTM	V1L	I9W	-6.95395727250248	-7.0796722302312
LRELCSACITM	V1L	A8C	-0.468406464243939	-0.782017176095669
LRELCSADITM	V1L	A8D	-6.95351697243987	-7.07765542773019
LRELCSAEITM	V1L	A8E	-6.82138766929373	-6.87322201842725
LRELCSAFITM	V1L	A8F	-6.86824246875431	-7.02727945952514
LRELCSAGITM	V1L	A8G	-0.827863465115559	-1.79477335099465
LRELCSAIITM	V1L	A8I	-3.97644325912405	-3.89759916170068
LRELCSAKITM	V1L	A8K	-6.95524872336829	-7.07973455680217
LRELCSALITM	V1L	A8L	-4.76500557851757	-4.76284879092365
LRELCSAMITM	V1L	A8M	-2.67731105877988	-3.17985294165369
LRELCSANITM	V1L	A8N	-3.23526168463116	-3.86160884822357
LRELCSAPITM	V1L	A8P	-6.93706794845221	-7.04613299519227
LRELCSAQITM	V1L	A8Q	-6.57292654569696	-6.27006128015633
LRELCSARITM	V1L	A8R	-6.92846619042522	-7.0449636228862
LRELCSASITM	V1L	A8S	-0.0091231288086	-0.446942042917399
LRELCSATITM	V1L	A8T	0.111194475280161	-0.360873417579089
LRELCSAVITM	V1L	A8V	-0.82419608872527	-1.44635596556766
LRELCSAWITM	V1L	A8W	-6.95316768864706	-7.07899806422993
LRELCSAYITM	V1L	A8Y	-6.95524872336828	-7.07962615140197
LRELCSCAITM	V1L	A7C	-1.02582027397943	-1.02523573914765
LRELCSDAITM	V1L	A7D	-6.37921642592772	-6.01304811522277
LRELCSEAITM	V1L	A7E	-2.84160353052697	-3.94596552050259
LRELCSFAITM	V1L	A7F	-4.24705644348924	-4.5164498056808
LRELCSGAITM	V1L	A7G	-0.85120551598484	-1.92847179119881
LRELCSHAITM	V1L	A7H	-4.0679921854687	-3.97161103359378
LRELCSIAITM	V1L	A7I	-3.26664704387714	-3.95707450708388
LRELCSKAITM	V1L	A7K	-5.60024599477749	-5.68978284704171
LRELCSLAITM	V1L	A7L	-4.42309772629999	-4.62068395218492
LRELCSMAITM	V1L	A7M	-3.98466371162161	-4.11605295143249
LRELCSNAITM	V1L	A7N	-2.60409590112627	-3.50158176377151
LRELCSPAITM	V1L	A7P	-6.95241205561465	-7.07637160970829
LRELCSRAITM	V1L	A7R	-6.65959956214624	-6.38277181183145
LRELCSSAITM	V1L	A7S	-0.40323214835641	-0.66768306548372
LRELCSTAITM	V1L	A7T	-2.61213747081123	-2.68365835640958
LRELCSVAITM	V1L	A7V	-1.35380782110851	-2.32828913848458
LRELCSWAITM	V1L	A7W	-5.13280644645069	-4.65307433548224
LRELCSYAITM	V1L	A7Y	-3.75434041598932	-4.04323302533475
LRELCTAAITM	V1L	S6T	0.23253737090206	-0.0681137700698891
LRELCVAAITM	V1L	S6V	-0.0652355558808004	-0.2122865171768
LRELCWAAITM	V1L	S6W	0.17142652702675	-0.0700843857586797
LRELCYAAITM	V1L	S6Y	-0.41581294091852	0.0817600432205801
LRELESAAITM	V1L	C5E	-6.21087120309442	-6.69398142739348
LRELFSAAITM	V1L	C5F	-6.43687040642445	-6.64255409167234
LRELGSAAITM	V1L	C5G	-4.4220581456345	-4.47937994155488
LRELISAAITM	V1L	C5I	-3.10737605390712	-3.76107534326235
LRELLSAAITM	V1L	C5L	-2.7087501193124	-2.7949969805167
LRELMSAAITM	V1L	C5M	-0.854861975033529	-0.62440843975016
LRELRSAAITM	V1L	C5R	-6.93719195582763	-7.07973455680216
LRELSSAAITM	V1L	C5S	-4.12549379247242	-4.56209201201977
LRELTSAAITM	V1L	C5T	-4.99462594517888	-5.17221757711478
LRELVSAAITM	V1L	C5V	-4.50659772655158	-4.67775300528722
LRELWSAAITM	V1L	C5W	-6.95384746206119	-7.07973455680216
LRELYSAAITM	V1L	C5Y	-6.95524872336828	-7.07973455680216
LREMCSAAITM	V1L	L4M	-0.0838554467454902	-0.81203142310937
LRERCSAAITM	V1L	L4R	-6.95261469668482	-7.07973455680217
LRESCSAAITM	V1L	L4S	-3.8627182490134	-3.85204320735082
LREVCSAAITM	V1L	L4V	-2.58115265950911	-2.93970827025282
LREWCSAAITM	V1L	L4W	-6.90110985898585	-7.01905071678687
LRFLCSAAITM	V1L	E3F	-6.7067757695172	-6.64858555727381
LRGLCSAAITM	V1L	E3G	-0.22883811484134	-0.41268789675466
LRHLCSAAITM	V1L	E3H	-0.457674774981339	-0.64115223121322
LRKLCSAAITM	V1L	E3K	-2.35066869256044	-3.09610911237006
LRNLCSAAITM	V1L	E3N	-0.770222691627549	-1.21317229427102
LRPLCSAAITM	V1L	E3P	-6.57552261206237	-6.57526578444016
LRQLCSAAITM	V1L	E3Q	-0.88919681718658	-0.20300516833437
LRRLCSAAITM	V1L	E3R	-3.34166869726482	-3.88874523707822
LRSLCSAAITM	V1L	E3S	-0.53148565240815	-0.83708782114494
LRTLCSAAITM	V1L	E3T	-2.63594323170795	-3.24654595590846
LRVLCSAAITM	V1L	E3V	-6.95524872336829	-7.07973455680216
LRYLCSAAITM	V1L	E3Y	-5.19700625420206	-6.11667047538701
LSELCSAAITM	V1L	R2S	0.158265005275281	-0.137723188731279
LTELCSAAITM	V1L	R2T	-0.200929230665	0.00372633682212964
LVELCSAAITM	V1L	R2V	-0.143124538506539	-0.2974663262973
LWELCSAAITM	V1L	R2W	0.262267201825701	-0.12753377882591
LYELCSAAITM	V1L	R2Y	0.19890485200348	-0.00457197359551031
MAELCSAAITM	V1M	R2A	-0.36580781814998	-0.33666576023529
MGELCSAAITM	V1M	R2G	-0.0563600402000404	-0.45601960388973
MLELCSAAITM	V1M	R2L	-0.127351569184409	-0.0716644903849701
MREGCSAAITM	V1M	L4G	-5.60279836525932	-5.24874440277617
MRELCAAAITM	V1M	S6A	-0.0232254796939291	0.112893325412001
MRELCEAAITM	V1M	S6E	-0.12091151011629	0.136456128717191
MRELCGAAITM	V1M	S6G	0.10274399386072	-0.365510212654829
MRELCLAAITM	V1M	S6L	-0.0159240498728899	-0.15617128624781
MRELCMAAITM	V1M	S6M	-0.0814040014531603	-0.07425924231873
MRELCNAAITM	V1M	S6N	0.342307950480171	-1.39953948558654
MRELCPAAITM	V1M	S6P	-5.49576604959579	-5.05741191911798
MRELCQAAITM	V1M	S6Q	0.1809577333602	-0.188918758060989
MRELCRAAITM	V1M	S6R	-0.064243333665889	-0.196082177889309
MRELCSAACTM	V1M	I9C	-1.01448551411108	-1.60484795653069
MRELCSAAGTM	V1M	I9G	-6.94825237965696	-7.05245378824272
MRELCSAAIAM	V1M	T10A	-0.249147423981839	-0.34121071318542
MRELCSAAICM	V1M	T10C	-0.35125147612046	-0.65002979280788
MRELCSAAIDM	V1M	T10D	-1.22355704511535	-2.07207160942048
MRELCSAAIEM	V1M	T10E	-0.24319723476008	-0.45639083288789
MRELCSAAIFM	V1M	T10F	-6.37391882634034	-6.56242007050518
MRELCSAAIGM	V1M	T10G	0.12597938640984	-0.0713271542284097
MRELCSAAIIM	V1M	T10I	-0.42322039243269	-0.533389785780139
MRELCSAAIKM	V1M	T10K	-0.38219435814652	-0.718643442902939
MRELCSAAILM	V1M	T10L	-0.985547759146939	-1.21592651256142
MRELCSAAIMM	V1M	T10M	-0.0335764507091589	-0.5080809542232
MRELCSAAINM	V1M	T10N	-0.756822236290409	-0.9232648168473
MRELCSAAIPM	V1M	T10P	-6.07125813704248	-5.46893791435592
MRELCSAAIQM	V1M	T10Q	-0.235678735274499	-0.39477120734197
MRELCSAAIRM	V1M	T10R	-0.46438622668111	-0.7807275068704
MRELCSAAISM	V1M	T10S	-0.062637143781739	-0.0859625909678403
MRELCSAAITE	V1M	M11E	0.0280373156584108	-0.44019657064467
MRELCSAAITF	V1M	M11F	-0.460209157808089	-0.7943466445767
MRELCSAAITG	V1M	M11G	-1.28260589428384	-2.04635337453068
MRELCSAAITK	V1M	M11K	-0.14207708435028	-0.27580051832326
MRELCSAAITL	V1M	M11L	-0.24741346788737	-0.2771252275822
MRELCSAAITR	V1M	M11R	-0.0915938220857893	-0.13799145975694
MRELCSAAITW	V1M	M11W	-0.0873178279494091	-0.37202243925911
MRELCSAAIVM	V1M	T10V	-0.0401479057317697	-0.48964369251332
MRELCSAAIWM	V1M	T10W	-3.82898128450827	-4.44440842949975
MRELCSAAIYM	V1M	T10Y	-6.28946401710698	-6.48653177916751
MRELCSAAKTM	V1M	I9K	-6.94943868033062	-7.07973455680217
MRELCSAALTM	V1M	I9L	-0.218486385174689	-0.80697562595501
MRELCSAARTM	V1M	I9R	-6.95524872336828	-7.07973455680217
MRELCSAASTM	V1M	I9S	-5.35283391779039	-4.49902830290737
MRELCSAAVTM	V1M	I9V	0.0194351040002303	-0.71271109665508
MRELCSAEITM	V1M	A8E	-6.95524872336828	-7.07973455680217
MRELCSAGITM	V1M	A8G	-1.87436192975625	-2.31872472146158
MRELCSAIITM	V1M	A8I	-4.62858117620981	-5.05719686744838
MRELCSAKITM	V1M	A8K	-6.95263700415771	-7.07961350392805
MRELCSALITM	V1M	A8L	-4.69680381206406	-4.6902629231969
MRELCSANITM	V1M	A8N	-3.71616278336331	-4.07430238298177
MRELCSAPITM	V1M	A8P	-6.9518627642215	-7.07973455680217
MRELCSARITM	V1M	A8R	-6.95336921045841	-7.07973455680217
MRELCSASITM	V1M	A8S	-0.654220453640799	-1.16898043420947
MRELCSAVITM	V1M	A8V	-0.695602192420419	-1.85061651711738
MRELCSAWITM	V1M	A8W	-6.95524872336828	-7.07973455680217
MRELCSCAITM	V1M	A7C	-2.36022690412327	-2.18649004612655
MRELCSFAITM	V1M	A7F	-4.82733892950338	-4.79979178210097
MRELCSGAITM	V1M	A7G	-1.79620145003946	-2.81120771633628
MRELCSLAITM	V1M	A7L	-5.25563216601994	-4.87561377110702
MRELCSNAITM	V1M	A7N	-3.86750149440322	-4.2504893368142
MRELCSSAITM	V1M	A7S	-0.73847909803807	-0.804252623293699
MRELCSVAITM	V1M	A7V	-2.67325637515558	-2.58547062515904
MRELCSWAITM	V1M	A7W	-5.6095397137072	-4.97520602015146
MRELCSYAITM	V1M	A7Y	-5.02344479419306	-4.61096330188465
MRELCTAAITM	V1M	S6T	-0.0182314920301394	0.17822357958104
MRELCVAAITM	V1M	S6V	-0.102229951342499	-0.150498129495659
MRELCWAAITM	V1M	S6W	0.0487579075523907	0.0307080678840705
MRELCYAAITM	V1M	S6Y	-0.0363692865648702	-0.43102133942751
MRELFSAAITM	V1M	C5F	-6.71468094550269	-6.48572777929803
MRELLSAAITM	V1M	C5L	-2.53920777550788	-2.59373129796085
MRELTSAAITM	V1M	C5T	-5.49520815210207	-6.09757178449272
MRELWSAAITM	V1M	C5W	-6.95524872336828	-7.07973455680216
MRERCSAAITM	V1M	L4R	-6.95524872336828	-7.07771353030242
MREVCSAAITM	V1M	L4V	-2.8305054336105	-3.35347325685385
MREWCSAAITM	V1M	L4W	-6.9530071828871	-7.07973455680217
MRNLCSAAITM	V1M	E3N	-0.462938522728489	-1.78233980694965
MRRLCSAAITM	V1M	E3R	-3.45782936696882	-3.97527982920893
MWELCSAAITM	V1M	R2W	-0.1732930501692	-0.178738017029339
NEELCSAAITM	V1N	R2E	-1.74805194002558	-2.04224492340952
NHELCSAAITM	V1N	R2H	-2.7506658075808	-2.71704082857004
NKELCSAAITM	V1N	R2K	-2.18368398943423	-3.29533758345906
NLELCSAAITM	V1N	R2L	-2.74213606576085	-3.92849348177459
NMELCSAAITM	V1N	R2M	-2.7408128117714	-2.41586184223819
NNELCSAAITM	V1N	R2N	-3.23043159243497	-3.87732426357727
NPELCSAAITM	V1N	R2P	-6.9491394219459	-6.97649794617536
NREECSAAITM	V1N	L4E	-6.95524872336829	-7.07426634795311
NREKCSAAITM	V1N	L4K	-6.71357625364276	-6.96012471710047
NRELASAAITM	V1N	C5A	-6.64728398737379	-6.74100233043411
NRELCCAAITM	V1N	S6C	-5.21489120786767	-4.74849034916294
NRELCEAAITM	V1N	S6E	-1.05165853424359	-1.17497660526111
NRELCFAAITM	V1N	S6F	-5.64001059410851	-5.73577171778318
NRELCGAAITM	V1N	S6G	-2.82681469381347	-3.99700958127899
NRELCHAAITM	V1N	S6H	-1.85457538760934	-2.33584394922572
NRELCLAAITM	V1N	S6L	-3.99681018878677	-4.07305651066991
NRELCNAAITM	V1N	S6N	-2.5137327265507	-2.94047799610469
NRELCQAAITM	V1N	S6Q	-2.28692050894142	-2.62827600185337
NRELCRAAITM	V1N	S6R	-2.73469099673942	-3.2205454270926
NRELCSAADTM	V1N	I9D	-6.95343551572479	-7.07973455680216
NRELCSAAETM	V1N	I9E	-6.94709645210094	-7.07973455680217
NRELCSAAGTM	V1N	I9G	-6.9541892588186	-7.07973455680216
NRELCSAAIAM	V1N	T10A	-3.39935363244804	-3.57257263118577
NRELCSAAIEM	V1N	T10E	-4.0323119701702	-4.70921192255484
NRELCSAAIFM	V1N	T10F	-6.95254542772341	-7.07973455680217
NRELCSAAIGM	V1N	T10G	-2.82570034100927	-3.33571978316687
NRELCSAAIIM	V1N	T10I	-5.37800303930688	-5.7248261139432
NRELCSAAILM	V1N	T10L	-6.05952373262028	-5.8537058091331
NRELCSAAIMM	V1N	T10M	-4.40003723630659	-4.84992753685734
NRELCSAAIPM	V1N	T10P	-6.95190800884713	-7.07973455680216
NRELCSAAIQM	V1N	T10Q	-2.61435462282771	-3.96241165409684
NRELCSAAIRM	V1N	T10R	-5.24546976138289	-4.60188197345878
NRELCSAAISM	V1N	T10S	-2.45645399104375	-2.98713000878719
NRELCSAAITG	V1N	M11G	-6.13680712338558	-5.69705392806324
NRELCSAAITK	V1N	M11K	-3.93144861147598	-3.88358451181408
NRELCSAAITL	V1N	M11L	-3.13970790001779	-3.60121826079354
NRELCSAAITR	V1N	M11R	-3.10761824709069	-3.71659565453396
NRELCSAAITW	V1N	M11W	-2.64033796551133	-3.03418543197255
NRELCSAAIVM	V1N	T10V	-4.48684747780968	-4.64367479713352
NRELCSAAKTM	V1N	I9K	-6.95198423211151	-7.07973455680217
NRELCSAAQTM	V1N	I9Q	-6.95524872336828	-7.07973455680217
NRELCSAARTM	V1N	I9R	-6.95524872336829	-7.07973455680217
NRELCSAASTM	V1N	I9S	-6.95524872336828	-7.07973455680217
NRELCSACITM	V1N	A8C	-5.61966643972193	-5.27829823457542
NRELCSADITM	V1N	A8D	-6.9541110920786	-7.07973455680217
NRELCSAEITM	V1N	A8E	-6.95396419584225	-7.07966852838232
NRELCSAFITM	V1N	A8F	-6.95524872336829	-7.07973455680217
NRELCSAGITM	V1N	A8G	-6.10072730984607	-5.23676774055442
NRELCSAHITM	V1N	A8H	-6.95338450822979	-7.07928308874366
NRELCSAIITM	V1N	A8I	-6.95385380036961	-7.07969479528339
NRELCSAKITM	V1N	A8K	-6.95353269595187	-7.07966471901961
NRELCSALITM	V1N	A8L	-6.95482104860339	-7.07971534228677
NRELCSANITM	V1N	A8N	-6.88294455210251	-7.01975837366674
NRELCSAPITM	V1N	A8P	-6.95369572010519	-7.07973455680217
NRELCSAQITM	V1N	A8Q	-6.95402876254338	-7.07874105539082
NRELCSARITM	V1N	A8R	-6.95331526169143	-7.07973455680216
NRELCSASITM	V1N	A8S	-3.82000404009828	-4.42025281066312
NRELCSATITM	V1N	A8T	-4.27666865857849	-4.71798232242392
NRELCSAVITM	V1N	A8V	-5.95183587074548	-5.34780261492904
NRELCSAYITM	V1N	A8Y	-6.95457321973559	-7.07893674021977
NRELCSCAITM	V1N	A7C	-6.03315200855413	-5.55603495184232
NRELCSDAITM	V1N	A7D	-6.94667034383759	-7.07973455680217
NRELCSEAITM	V1N	A7E	-6.94921118561909	-7.07973455680216
NRELCSFAITM	V1N	A7F	-6.9532022125021	-7.07973455680216
NRELCSHAITM	V1N	A7H	-6.95524872336828	-7.07962979970487
NRELCSIAITM	V1N	A7I	-6.95319388061921	-7.07967265518813
NRELCSKAITM	V1N	A7K	-6.95524872336828	-7.07973455680217
NRELCSLAITM	V1N	A7L	-6.95524872336828	-7.07973455680217
NRELCSNAITM	V1N	A7N	-6.95426213176974	-7.07880788490815
NRELCSPAITM	V1N	A7P	-6.95524872336828	-7.07239063341408
NRELCSQAITM	V1N	A7Q	-6.95524872336828	-7.07973455680217
NRELCSRAITM	V1N	A7R	-6.95100594770023	-7.07688831350436
NRELCSSAITM	V1N	A7S	-4.22092876145073	-4.66114876795073
NRELCSTAITM	V1N	A7T	-6.94169041075786	-6.96863528953061
NRELCSYAITM	V1N	A7Y	-6.93055993150306	-7.0550874169664
NRELCTAAITM	V1N	S6T	-3.2764663280797	-4.11650477234547
NRELCYAAITM	V1N	S6Y	-4.76237316077939	-5.03597301693923
NRELGSAAITM	V1N	C5G	-6.95524872336829	-7.07683713822227
NRELKSAAITM	V1N	C5K	-6.95524872336829	-7.07469453730247
NRELNSAAITM	V1N	C5N	-6.94693155400039	-7.07973455680216
NRELPSAAITM	V1N	C5P	-6.95524872336829	-7.07225150219168
NRELRSAAITM	V1N	C5R	-6.95197073683448	-7.07973455680216
NRELSSAAITM	V1N	C5S	-6.95524872336829	-7.07973455680216
NRELTSAAITM	V1N	C5T	-6.95524872336828	-7.07973455680217
NRELVSAAITM	V1N	C5V	-6.9475541174538	-7.07973455680217
NREMCSAAITM	V1N	L4M	-6.92634387057507	-7.05515471900577
NREQCSAAITM	V1N	L4Q	-6.95524872336829	-7.07495947944603
NRERCSAAITM	V1N	L4R	-6.95524872336829	-7.07973455680217
NREWCSAAITM	V1N	L4W	-6.94685988214469	-7.07973455680216
NRFLCSAAITM	V1N	E3F	-6.95524872336829	-7.07973455680217
NRKLCSAAITM	V1N	E3K	-6.6609985313239	-5.9509739633434
NRMLCSAAITM	V1N	E3M	-5.61400692503116	-5.48168088304811
NRNLCSAAITM	V1N	E3N	-6.11959885131535	-5.2050727789173
NRQLCSAAITM	V1N	E3Q	-3.59760768851232	-4.36849597684469
NRSLCSAAITM	V1N	E3S	-5.23301227503707	-4.68367218131034
NRTLCSAAITM	V1N	E3T	-6.32791687366776	-5.74558698929162
NRYLCSAAITM	V1N	E3Y	-6.95524872336829	-7.07973455680216
NSELCSAAITM	V1N	R2S	-1.92326297503674	-2.50224978312575
NTELCSAAITM	V1N	R2T	-2.33781824726375	-3.25244311100853
PAELCSAAITM	V1P	R2A	-0.987323707401879	-1.33796423057862
PFELCSAAITM	V1P	R2F	-1.96952126785946	-2.00518364679751
PGELCSAAITM	V1P	R2G	-0.84638243333709	-1.69449563208667
PHELCSAAITM	V1P	R2H	-2.14204753965532	-2.70189043873598
PIELCSAAITM	V1P	R2I	-2.69280895901995	-3.54738729808811
PLELCSAAITM	V1P	R2L	-2.10781504772713	-2.94672428376228
PNELCSAAITM	V1P	R2N	-6.95524872336828	-7.07973455680217
PPELCSAAITM	V1P	R2P	-3.27096013797096	-3.81950278990224
PRALCSAAITM	V1P	E3A	-3.70823724965282	-3.96100812834973
PRDLCSAAITM	V1P	E3D	-2.49951292216356	-3.35856754757269
PRELASAAITM	V1P	C5A	-6.81157097865835	-6.89254091206157
PRELCAAAITM	V1P	S6A	-1.83157085195021	-2.56595418670619
PRELCCAAITM	V1P	S6C	-4.03726944818885	-4.80248223765735
PRELCEAAITM	V1P	S6E	-1.19679794141295	-0.91081186829424
PRELCFAAITM	V1P	S6F	-3.62883905952268	-3.81005443493101
PRELCGAAITM	V1P	S6G	-2.45944450049919	-2.83200944604616
PRELCHAAITM	V1P	S6H	-0.809208017370469	-1.57467976551801
PRELCIAAITM	V1P	S6I	-4.35233908328096	-3.94996476955659
PRELCKAAITM	V1P	S6K	-2.06845649522657	-2.64360672756846
PRELCLAAITM	V1P	S6L	-3.45354761211637	-3.8164590265444
PRELCPAAITM	V1P	S6P	-6.93274507560777	-7.06011468456447
PRELCQAAITM	V1P	S6Q	-1.52601100350046	-2.29942596586244
PRELCRAAITM	V1P	S6R	-2.43470151068833	-2.73378575058324
PRELCSAAGTM	V1P	I9G	-6.95129900366085	-7.07663169053646
PRELCSAAHTM	V1P	I9H	-6.94656648994899	-7.07973455680217
PRELCSAAIAM	V1P	T10A	-2.81178736744712	-3.59144094981906
PRELCSAAICM	V1P	T10C	-4.57823630406398	-4.95472042137731
PRELCSAAIDM	V1P	T10D	-6.30256520521132	-5.48473913658192
PRELCSAAIEM	V1P	T10E	-1.94603762885864	-2.76237970514711
PRELCSAAIFM	V1P	T10F	-6.95268050445738	-7.07973455680217
PRELCSAAIGM	V1P	T10G	-2.5692161330392	-2.76196661554737
PRELCSAAIHM	V1P	T10H	-6.60471517054714	-6.34483534494324
PRELCSAAIIM	V1P	T10I	-4.27687907076222	-4.76806951556733
PRELCSAAIKM	V1P	T10K	-5.33582824749928	-4.52699750051689
PRELCSAAILM	V1P	T10L	-5.71290513245324	-5.29030684987915
PRELCSAAIMM	V1P	T10M	-4.53032666643432	-4.9983990020136
PRELCSAAIPM	V1P	T10P	-6.9202337854122	-7.0580664447109
PRELCSAAIQM	V1P	T10Q	-3.14577578699698	-3.3115666213012
PRELCSAAIRM	V1P	T10R	-5.43853096035633	-4.75176414912159
PRELCSAAISM	V1P	T10S	-2.57279480740383	-2.79858824155655
PRELCSAAITA	V1P	M11A	-3.03923413091002	-3.63693418793525
PRELCSAAITN	V1P	M11N	-3.17776352654631	-4.17856990053212
PRELCSAAITP	V1P	M11P	-6.95353620576679	-7.07804267696138
PRELCSAAITT	V1P	M11T	-2.80367489536592	-3.32872212110573
PRELCSAAITV	V1P	M11V	-3.37947425948127	-2.6870073660716
PRELCSAAITW	V1P	M11W	-2.4202741014788	-2.51721791898886
PRELCSAAIVM	V1P	T10V	-4.04480195143305	-4.24362448204629
PRELCSAAIWM	V1P	T10W	-6.95524872336829	-7.07973455680217
PRELCSAAIYM	V1P	T10Y	-6.95524872336828	-7.07234893545742
PRELCSAAKTM	V1P	I9K	-6.95524872336828	-7.07255849315756
PRELCSAALTM	V1P	I9L	-2.7761456524527	-3.48413993198899
PRELCSACITM	V1P	A8C	-5.31824683637435	-4.99122445553447
PRELCSADITM	V1P	A8D	-6.95511331447338	-7.07973455680217
PRELCSAEITM	V1P	A8E	-6.94278622088367	-7.07973455680217
PRELCSAFITM	V1P	A8F	-6.29157109498485	-6.33589099510618
PRELCSAGITM	V1P	A8G	-5.44056319394985	-5.26176117280483
PRELCSAHITM	V1P	A8H	-6.95342556716812	-7.07885418092335
PRELCSAKITM	V1P	A8K	-6.95397480834683	-7.07973455680216
PRELCSALITM	V1P	A8L	-6.9535467951167	-7.07931791971578
PRELCSAMITM	V1P	A8M	-5.89126029337575	-5.16220349532351
PRELCSANITM	V1P	A8N	-6.95374862718249	-7.07892318659482
PRELCSAPITM	V1P	A8P	-6.95353880359087	-7.07870195831412
PRELCSAQITM	V1P	A8Q	-6.86736688140859	-7.01552594382528
PRELCSARITM	V1P	A8R	-6.92096547400714	-7.05860338095041
PRELCSASITM	V1P	A8S	-3.23925307485804	-3.93958387760301
PRELCSATITM	V1P	A8T	-3.43184249219832	-3.83380701625349
PRELCSAVITM	V1P	A8V	-5.63494292570227	-5.09695908657853
PRELCSAWITM	V1P	A8W	-6.95524872336829	-7.07973455680216
PRELCSAYITM	V1P	A8Y	-6.95524872336828	-7.07973455680216
PRELCSCAITM	V1P	A7C	-5.41611260131108	-5.09334016594123
PRELCSDAITM	V1P	A7D	-6.95116704123957	-7.07973455680216
PRELCSEAITM	V1P	A7E	-6.95524872336829	-7.07368808401275
PRELCSFAITM	V1P	A7F	-6.95383554199537	-7.07970527012761
PRELCSGAITM	V1P	A7G	-5.92955164744631	-5.1181739606048
PRELCSHAITM	V1P	A7H	-6.95374958029466	-7.07899027019716
PRELCSIAITM	V1P	A7I	-6.95325126878205	-7.07797539946252
PRELCSLAITM	V1P	A7L	-6.9502905920553	-7.07161182665097
PRELCSMAITM	V1P	A7M	-6.95524872336828	-7.07585878906539
PRELCSNAITM	V1P	A7N	-6.95524872336828	-7.07973455680217
PRELCSPAITM	V1P	A7P	-6.94210515588229	-7.06826606217308
PRELCSQAITM	V1P	A7Q	-6.95053451624095	-7.07798327865282
PRELCSRAITM	V1P	A7R	-6.94492328863776	-7.06351400539134
PRELCSSAITM	V1P	A7S	-3.6349524000997	-4.1868786558359
PRELCSTAITM	V1P	A7T	-6.94730742020993	-7.0224503463289
PRELCSVAITM	V1P	A7V	-6.35248745680785	-5.93903363810953
PRELCSYAITM	V1P	A7Y	-6.95134895059217	-7.07973455680216
PRELCTAAITM	V1P	S6T	-2.73596768685921	-3.56769153503058
PRELCVAAITM	V1P	S6V	-3.80785897505011	-3.68662154816759
PRELCWAAITM	V1P	S6W	-2.6764606601264	-3.00460597546045
PRELCYAAITM	V1P	S6Y	-3.17648382178702	-3.41240617531943
PRELESAAITM	V1P	C5E	-6.94896514970718	-7.07973455680216
PRELGSAAITM	V1P	C5G	-6.95329168173395	-7.07866618152796
PRELQSAAITM	V1P	C5Q	-6.95524872336828	-7.07973455680216
PRELRSAAITM	V1P	C5R	-6.95524872336828	-7.07973455680216
PRELWSAAITM	V1P	C5W	-6.95524872336829	-7.07973455680216
PRERCSAAITM	V1P	L4R	-6.95524872336828	-7.07973455680217
PRGLCSAAITM	V1P	E3G	-3.65213470606929	-3.97461037370426
PRHLCSAAITM	V1P	E3H	-5.15996527260074	-5.28010260105166
PRILCSAAITM	V1P	E3I	-6.95276329800748	-7.07973455680217
PRKLCSAAITM	V1P	E3K	-5.39524850785452	-5.03744758766297
PRLLCSAAITM	V1P	E3L	-6.32663979883854	-5.85943441303611
PRNLCSAAITM	V1P	E3N	-4.8476634060898	-4.67432588797327
PRPLCSAAITM	V1P	E3P	-6.95370739064638	-7.07962633088336
PRQLCSAAITM	V1P	E3Q	-2.71898310622455	-3.34895554571177
PRRLCSAAITM	V1P	E3R	-6.39521993856951	-5.67853426466702
PRSLCSAAITM	V1P	E3S	-3.47089455352	-3.64868346386456
PRTLCSAAITM	V1P	E3T	-3.67663784748583	-3.90074581012699
PRVLCSAAITM	V1P	E3V	-6.95524872336829	-7.07973455680217
PRYLCSAAITM	V1P	E3Y	-6.9087022805925	-6.87847164306107
PSELCSAAITM	V1P	R2S	-1.48906425621225	-2.12579306390416
PTELCSAAITM	V1P	R2T	-2.70713355191241	-3.23546888964645
QAELCSAAITM	V1Q	R2A	-2.23373290369428	-2.22628073918264
QEELCSAAITM	V1Q	R2E	-1.92483247512476	-2.43609267016582
QGELCSAAITM	V1Q	R2G	-1.27728692438767	-2.22246557723415
QNELCSAAITM	V1Q	R2N	-2.97314427410218	-4.12856168319525
QPELCSAAITM	V1Q	R2P	-6.41870624730214	-5.66187728574543
QRALCSAAITM	V1Q	E3A	-5.55583784404633	-5.14798202425928
QRCLCSAAITM	V1Q	E3C	-6.44636094797366	-6.17949886175545
QREKCSAAITM	V1Q	L4K	-6.95303382358228	-7.07870317412458
QRELASAAITM	V1Q	C5A	-6.75632209453159	-6.85708674549908
QRELCAAAITM	V1Q	S6A	-3.00407229398192	-3.16828376092228
QRELCDAAITM	V1Q	S6D	-1.38590804466655	-2.21993222026958
QRELCGAAITM	V1Q	S6G	-3.344162665647	-4.22365092772672
QRELCHAAITM	V1Q	S6H	-2.12000690267495	-2.5682498078787
QRELCLAAITM	V1Q	S6L	-4.32435847878342	-4.75497608689812
QRELCMAAITM	V1Q	S6M	-3.72366751901099	-4.18813716017911
QRELCPAAITM	V1Q	S6P	-6.95524872336828	-7.07973455680217
QRELCQAAITM	V1Q	S6Q	-2.10530967511149	-2.69360768810158
QRELCRAAITM	V1Q	S6R	-2.92943016875345	-3.41231868668427
QRELCSAAATM	V1Q	I9A	-6.95524872336829	-7.07973455680216
QRELCSAAETM	V1Q	I9E	-6.95391127229562	-7.07970772271389
QRELCSAAGTM	V1Q	I9G	-6.95436824087066	-7.07973455680216
QRELCSAAIAM	V1Q	T10A	-4.61837158939692	-4.56485016671728
QRELCSAAICM	V1Q	T10C	-5.40175093397864	-5.19390916142445
QRELCSAAIDM	V1Q	T10D	-6.7532532917608	-5.99540373410978
QRELCSAAIFM	V1Q	T10F	-6.95524872336829	-7.07973455680217
QRELCSAAIGM	V1Q	T10G	-2.77038981097797	-3.61319765328526
QRELCSAAIKM	V1Q	T10K	-5.83313991906754	-5.11926842203277
QRELCSAAILM	V1Q	T10L	-6.52929224638649	-6.19600679148014
QRELCSAAIMM	V1Q	T10M	-4.77612510358348	-4.50315966994994
QRELCSAAIPM	V1Q	T10P	-6.95524872336828	-7.07973455680216
QRELCSAAIRM	V1Q	T10R	-5.95283481004556	-4.98695059667023
QRELCSAAISM	V1Q	T10S	-2.73687179684195	-3.50474129637189
QRELCSAAITA	V1Q	M11A	-3.66040758822463	-3.59861846454469
QRELCSAAITE	V1Q	M11E	-2.18303969736031	-2.74975871046366
QRELCSAAITG	V1Q	M11G	-6.57213451979716	-6.11845256354932
QRELCSAAITK	V1Q	M11K	-4.16058439961697	-4.12769593817398
QRELCSAAITQ	V1Q	M11Q	-2.97702367434529	-2.81215238899828
QRELCSAAITR	V1Q	M11R	-3.16946486597352	-3.68954209654916
QRELCSAAITT	V1Q	M11T	-3.54104690940739	-3.57202363462695
QRELCSAAIVM	V1Q	T10V	-5.25674235033687	-4.7955053614345
QRELCSAAIWM	V1Q	T10W	-6.94959835985397	-7.07973455680217
QRELCSAAKTM	V1Q	I9K	-6.95267708216333	-7.07973455680216
QRELCSAARTM	V1Q	I9R	-6.86604738103918	-6.94500634465789
QRELCSAAVTM	V1Q	I9V	-6.95305436214349	-7.07748643572838
QRELCSAAWTM	V1Q	I9W	-6.95524872336829	-7.07973455680217
QRELCSADITM	V1Q	A8D	-6.95524872336828	-7.07973455680217
QRELCSAGITM	V1Q	A8G	-6.6269486860397	-6.25261786421939
QRELCSAHITM	V1Q	A8H	-6.9531519673425	-7.07973455680217
QRELCSALITM	V1Q	A8L	-6.95253352713417	-7.07633254516366
QRELCSANITM	V1Q	A8N	-6.95351209641498	-7.07875664501532
QRELCSAPITM	V1Q	A8P	-6.95454315857278	-7.07903884941996
QRELCSAQITM	V1Q	A8Q	-6.95303135857404	-7.07973455680217
QRELCSARITM	V1Q	A8R	-6.94826321984551	-7.07675040907115
QRELCSASITM	V1Q	A8S	-5.30948169284346	-5.19453549312913
QRELCSATITM	V1Q	A8T	-4.49694933294553	-4.48859770430103
QRELCSAVITM	V1Q	A8V	-6.4134883795794	-5.89800671557728
QRELCSAWITM	V1Q	A8W	-6.95524872336828	-7.07973455680217
QRELCSAYITM	V1Q	A8Y	-6.95524872336828	-7.07973455680217
QRELCSCAITM	V1Q	A7C	-5.66355589099782	-6.15037194637554
QRELCSKAITM	V1Q	A7K	-6.95424118010524	-7.07727041022638
QRELCSLAITM	V1Q	A7L	-6.95524872336829	-7.07973455680216
QRELCSNAITM	V1Q	A7N	-6.94990821837758	-7.07973455680216
QRELCSRAITM	V1Q	A7R	-6.95153671428116	-7.07973455680217
QRELCSTAITM	V1Q	A7T	-6.95524872336829	-7.07806342743269
QRELCSVAITM	V1Q	A7V	-6.84307756956078	-6.72822214320213
QRELESAAITM	V1Q	C5E	-6.95524872336829	-7.07973455680216
QRELGSAAITM	V1Q	C5G	-6.95524872336829	-7.07603715518451
QRELKSAAITM	V1Q	C5K	-6.95524872336828	-7.07128727513731
QRELLSAAITM	V1Q	C5L	-5.46674614639378	-6.45026346263788
QRELPSAAITM	V1Q	C5P	-6.95524872336829	-7.07973455680216
QRELRSAAITM	V1Q	C5R	-6.86655728885569	-7.01093631555673
QRELSSAAITM	V1Q	C5S	-6.95524872336829	-7.07973455680217
QRELTSAAITM	V1Q	C5T	-6.95291542928077	-7.07723605284349
QRERCSAAITM	V1Q	L4R	-6.95524872336829	-7.07973455680216
QRETCSAAITM	V1Q	L4T	-6.95524872336829	-7.07973455680216
QREWCSAAITM	V1Q	L4W	-6.95524872336829	-7.07973455680217
QRGLCSAAITM	V1Q	E3G	-5.49692094909679	-5.18712614248101
QRKLCSAAITM	V1Q	E3K	-6.95524872336829	-6.85832691081172
QRLLCSAAITM	V1Q	E3L	-6.95524872336829	-7.07973455680216
QRMLCSAAITM	V1Q	E3M	-6.95524872336828	-7.07940440460985
QRNLCSAAITM	V1Q	E3N	-6.18697833833957	-4.9844775345715
QRPLCSAAITM	V1Q	E3P	-6.95524872336828	-7.07973455680217
QRRLCSAAITM	V1Q	E3R	-6.94808997079293	-7.07600508004088
QRVLCSAAITM	V1Q	E3V	-6.95236870581723	-7.07973455680217
QRWLCSAAITM	V1Q	E3W	-6.95524872336829	-7.07973455680216
QWELCSAAITM	V1Q	R2W	-2.70406351143558	-3.08594159862096
RAELCSAAITM	V1R	R2A	-5.51102654396741	-6.04733755772055
RDELCSAAITM	V1R	R2D	-5.18954269024953	-4.967984819789
REELCSAAITM	V1R	R2E	-3.31912615031819	-3.78112508115285
RGELCSAAITM	V1R	R2G	-3.38636238894737	-3.99596860881424
RHELCSAAITM	V1R	R2H	-5.31832716468903	-5.0781975005392
RKELCSAAITM	V1R	R2K	-3.70207133345751	-4.2114441383488
RLELCSAAITM	V1R	R2L	-5.29715967704945	-5.30992375326454
RNELCSAAITM	V1R	R2N	-5.70345222286464	-5.24872182930951
RPELCSAAITM	V1R	R2P	-6.9521042292063	-7.0741574940254
RQELCSAAITM	V1R	R2Q	-3.64394104213646	-4.95069961528659
RRALCSAAITM	V1R	E3A	-6.78120002351363	-6.43095482861955
RREACSAAITM	V1R	L4A	-6.95203944158044	-7.07973455680217
RREECSAAITM	V1R	L4E	-6.95392017231048	-7.07969646360622
RREGCSAAITM	V1R	L4G	-6.95462392474571	-7.07933088904073
RREKCSAAITM	V1R	L4K	-6.8820678434946	-6.99827436173104
RRELASAAITM	V1R	C5A	-6.94903409464276	-7.07642576222888
RRELCAAAITM	V1R	S6A	-4.47877293038851	-4.60375257638215
RRELCEAAITM	V1R	S6E	-2.626778233443	-3.52364286506735
RRELCFAAITM	V1R	S6F	-6.81294472703555	-6.93843289263992
RRELCGAAITM	V1R	S6G	-5.62560068447787	-5.09171741933579
RRELCHAAITM	V1R	S6H	-3.86634849715733	-4.05126120229792
RRELCKAAITM	V1R	S6K	-5.25791463416953	-4.30174595710794
RRELCLAAITM	V1R	S6L	-6.62162698098012	-6.65664340708126
RRELCMAAITM	V1R	S6M	-6.54288028220188	-6.75017269265738
RRELCNAAITM	V1R	S6N	-3.60943554711451	-4.07214257838551
RRELCPAAITM	V1R	S6P	-6.95220608838909	-7.07460761746703
RRELCQAAITM	V1R	S6Q	-4.05613630943278	-4.5837079418186
RRELCRAAITM	V1R	S6R	-5.27538995694629	-4.90370074330578
RRELCSAAATM	V1R	I9A	-6.95259200485985	-7.07973455680217
RRELCSAACTM	V1R	I9C	-6.95524872336829	-7.07482579417428
RRELCSAAETM	V1R	I9E	-6.92311734214851	-7.06611503478467
RRELCSAAFTM	V1R	I9F	-6.95274310413745	-7.07973455680216
RRELCSAAGTM	V1R	I9G	-6.95457584410476	-7.07971817390493
RRELCSAAIAM	V1R	T10A	-6.41288061469338	-5.76849243729255
RRELCSAAICM	V1R	T10C	-6.51369981532091	-6.75567844924349
RRELCSAAIDM	V1R	T10D	-6.95524872336829	-7.07973455680217
RRELCSAAIEM	V1R	T10E	-5.45109650481111	-5.20892169962549
RRELCSAAIFM	V1R	T10F	-6.95524872336829	-7.07973455680217
RRELCSAAIGM	V1R	T10G	-6.01959568291097	-5.61256519370776
RRELCSAAIHM	V1R	T10H	-6.95524872336829	-7.07973455680216
RRELCSAAIKM	V1R	T10K	-6.95524872336828	-7.07973455680217
RRELCSAAILM	V1R	T10L	-6.95338425029059	-7.07859353362721
RRELCSAAIMM	V1R	T10M	-6.91846119074313	-6.87581301894272
RRELCSAAIPM	V1R	T10P	-6.93790017327566	-7.02562280170507
RRELCSAAIQM	V1R	T10Q	-5.94027287411217	-5.67604149981914
RRELCSAAIRM	V1R	T10R	-6.94812656145136	-7.07555512271538
RRELCSAAISM	V1R	T10S	-5.35024697144799	-4.53071524895612
RRELCSAAITA	V1R	M11A	-6.15491852538702	-6.02307844510424
RRELCSAAITD	V1R	M11D	-6.73976024151105	-6.37673587069511
RRELCSAAITE	V1R	M11E	-3.38038683941887	-4.42353137828114
RRELCSAAITG	V1R	M11G	-6.95286166227672	-7.07831467621306
RRELCSAAITH	V1R	M11H	-5.26891726438566	-4.67197264989136
RRELCSAAITI	V1R	M11I	-6.44497142679754	-6.18261168211503
RRELCSAAITK	V1R	M11K	-6.69263588831963	-6.6193575673875
RRELCSAAITL	V1R	M11L	-6.34369088241954	-6.01750541395343
RRELCSAAITN	V1R	M11N	-6.651114301785	-5.87989967467876
RRELCSAAITP	V1R	M11P	-6.61872886727131	-6.8365291298097
RRELCSAAITQ	V1R	M11Q	-5.08269450669587	-4.32749513512363
RRELCSAAITR	V1R	M11R	-6.09032404540352	-5.73073852210682
RRELCSAAITS	V1R	M11S	-6.77810795080532	-6.55370082049064
RRELCSAAITT	V1R	M11T	-6.26161758020686	-5.54601658911317
RRELCSAAITV	V1R	M11V	-5.75799960491749	-5.47934377645147
RRELCSAAITW	V1R	M11W	-5.81580637280571	-5.86426119894401
RRELCSAAIVM	V1R	T10V	-6.86409595526018	-6.86593877908142
RRELCSAAIWM	V1R	T10W	-6.95324722607974	-7.07973455680217
RRELCSAAIYM	V1R	T10Y	-6.95524872336829	-7.0777954829834
RRELCSAAKTM	V1R	I9K	-6.94431288296945	-7.0682814635808
RRELCSAALTM	V1R	I9L	-5.9727509560352	-5.52309069842238
RRELCSAAMTM	V1R	I9M	-6.79336925564365	-6.67393482137761
RRELCSAANTM	V1R	I9N	-6.95524872336828	-7.07973455680216
RRELCSAAPTM	V1R	I9P	-6.95524872336829	-7.07973455680217
RRELCSAAQTM	V1R	I9Q	-6.95405115219227	-7.07973455680217
RRELCSAARTM	V1R	I9R	-6.95269870699587	-7.07926645199086
RRELCSAASTM	V1R	I9S	-6.95524872336828	-7.0783303685691
RRELCSAATTM	V1R	I9T	-6.95524872336829	-7.07973455680216
RRELCSAAVTM	V1R	I9V	-6.31449326946144	-5.82246032394168
RRELCSAAWTM	V1R	I9W	-6.95524872336828	-7.07973455680216
RRELCSAAYTM	V1R	I9Y	-6.95524872336829	-7.07973455680216
RRELCSADITM	V1R	A8D	-6.95123705959892	-7.07973455680217
RRELCSAEITM	V1R	A8E	-6.95524872336829	-7.07973455680217
RRELCSAFITM	V1R	A8F	-6.95373016019893	-7.07973455680217
RRELCSAGITM	V1R	A8G	-6.19056738347905	-6.18371050939613
RRELCSAHITM	V1R	A8H	-6.91992454973448	-7.01517860851064
RRELCSAIITM	V1R	A8I	-6.9488344557256	-7.07973455680217
RRELCSAKITM	V1R	A8K	-6.78454669565009	-6.87235571015267
RRELCSALITM	V1R	A8L	-6.9545863491746	-7.07818371843439
RRELCSAMITM	V1R	A8M	-6.95524872336828	-7.07967980969138
RRELCSANITM	V1R	A8N	-6.95524872336829	-7.07791866286665
RRELCSAPITM	V1R	A8P	-6.94028115570077	-7.04280284815075
RRELCSAQITM	V1R	A8Q	-6.95443305347416	-7.07973455680216
RRELCSARITM	V1R	A8R	-6.95237178809208	-7.07973455680216
RRELCSASITM	V1R	A8S	-6.88508109544466	-6.76206835060868
RRELCSATITM	V1R	A8T	-6.80525288749619	-6.70216968701087
RRELCSAVITM	V1R	A8V	-6.95470006845097	-7.07973455680216
RRELCSAWITM	V1R	A8W	-6.95237764345606	-7.078461558798
RRELCSAYITM	V1R	A8Y	-6.95524872336829	-7.07973455680216
RRELCSCAITM	V1R	A7C	-6.95524872336828	-7.07973455680217
RRELCSFAITM	V1R	A7F	-6.95248186054996	-7.0796056246293
RRELCSGAITM	V1R	A7G	-6.9526911540549	-7.07824695438361
RRELCSHAITM	V1R	A7H	-6.95419648873157	-7.07973455680216
RRELCSIAITM	V1R	A7I	-6.95524872336828	-7.07153844671178
RRELCSKAITM	V1R	A7K	-6.95524872336828	-7.07973455680216
RRELCSLAITM	V1R	A7L	-6.94073726267783	-7.06917747139786
RRELCSNAITM	V1R	A7N	-6.95524872336829	-7.07962979970487
RRELCSPAITM	V1R	A7P	-6.90426873155555	-7.03100315713355
RRELCSQAITM	V1R	A7Q	-6.94681786526957	-7.07973455680217
RRELCSRAITM	V1R	A7R	-6.95253022674351	-7.07854957911468
RRELCSSAITM	V1R	A7S	-6.94779556243096	-7.04505569482493
RRELCSTAITM	V1R	A7T	-6.95524872336828	-7.07973455680217
RRELCSVAITM	V1R	A7V	-6.95524872336828	-7.07973455680217
RRELCSWAITM	V1R	A7W	-6.95524872336829	-7.07973455680217
RRELCTAAITM	V1R	S6T	-6.52055723006047	-5.39528052289445
RRELCVAAITM	V1R	S6V	-6.85345507944149	-6.99770008449144
RRELDSAAITM	V1R	C5D	-6.95524872336829	-7.07973455680217
RRELESAAITM	V1R	C5E	-6.95524872336828	-7.0776549351224
RRELGSAAITM	V1R	C5G	-6.87867227911539	-7.02849942465463
RRELISAAITM	V1R	C5I	-6.95524872336828	-7.07973455680217
RRELLSAAITM	V1R	C5L	-6.95524872336828	-7.07973455680217
RRELMSAAITM	V1R	C5M	-6.9473572169048	-7.01280102890647
RRELNSAAITM	V1R	C5N	-6.95363479210159	-7.07794937639653
RRELPSAAITM	V1R	C5P	-6.95371123287163	-7.07969952577265
RRELQSAAITM	V1R	C5Q	-6.95524872336828	-7.07973455680216
RRELRSAAITM	V1R	C5R	-6.95179389897782	-7.07906289745525
RRELSSAAITM	V1R	C5S	-6.95524872336829	-7.07973455680217
RRELTSAAITM	V1R	C5T	-6.7142664520822	-6.98365624273883
RRELVSAAITM	V1R	C5V	-6.95242151227235	-7.07973455680217
RRELWSAAITM	V1R	C5W	-6.95524872336829	-7.07973455680217
RRENCSAAITM	V1R	L4N	-6.95524872336829	-7.07973455680217
RRERCSAAITM	V1R	L4R	-6.9516092893041	-7.07586133779861
RRESCSAAITM	V1R	L4S	-6.95524872336829	-7.07973455680216
RRETCSAAITM	V1R	L4T	-6.95524872336828	-7.07973455680217
RREVCSAAITM	V1R	L4V	-6.95524872336829	-7.07973455680217
RREWCSAAITM	V1R	L4W	-6.86548401408026	-6.99813415490479
RRGLCSAAITM	V1R	E3G	-6.87482074790055	-6.74689190334138
RRKLCSAAITM	V1R	E3K	-5.07457521414688	-5.03655645620782
RRLLCSAAITM	V1R	E3L	-6.94693155400039	-7.07973455680217
RRNLCSAAITM	V1R	E3N	-6.95524872336828	-7.07973455680216
RRQLCSAAITM	V1R	E3Q	-6.29344515725366	-4.98046905876226
RRRLCSAAITM	V1R	E3R	-6.68188028279387	-6.71996885435845
RRVLCSAAITM	V1R	E3V	-6.95524872336829	-7.07973455680217
RSELCSAAITM	V1R	R2S	-3.54852497133714	-4.11953199681159
RTELCSAAITM	V1R	R2T	-5.46198659707495	-5.16752245698929
RVELCSAAITM	V1R	R2V	-6.57898127957313	-6.59961987899697
RWELCSAAITM	V1R	R2W	-4.8854453766512	-4.68738928725728
RYELCSAAITM	V1R	R2Y	-5.21765635106961	-4.45830275355937
SAELCSAAITM	V1S	R2A	-2.35895642680601	-2.84526634938915
SEELCSAAITM	V1S	R2E	-3.42734651295034	-4.55669063095113
SFELCSAAITM	V1S	R2F	-3.29190992831718	-3.50275858424164
SGELCSAAITM	V1S	R2G	-1.88249886997392	-2.60954351187419
SHELCSAAITM	V1S	R2H	-4.13567842801013	-5.16021967188842
SKELCSAAITM	V1S	R2K	-3.0809556388955	-3.08899282792369
SLELCSAAITM	V1S	R2L	-3.58836601946643	-3.62101009802982
SPELCSAAITM	V1S	R2P	-6.19591446579784	-5.77186369919978
SQELCSAAITM	V1S	R2Q	-2.99564981743842	-3.16539519679402
SRDLCSAAITM	V1S	E3D	-3.14942390891722	-3.60685436419344
SREACSAAITM	V1S	L4A	-6.95524872336828	-6.60253745068753
SREFCSAAITM	V1S	L4F	-6.94932711711712	-7.07973455680217
SREGCSAAITM	V1S	L4G	-6.95524872336828	-7.07973455680217
SREKCSAAITM	V1S	L4K	-6.95524872336828	-7.07973455680217
SRELASAAITM	V1S	C5A	-6.92677129057288	-7.00586992584745
SRELCAAAITM	V1S	S6A	-2.97797322384153	-3.66142885206228
SRELCCAAITM	V1S	S6C	-5.48810128388704	-5.42852131524006
SRELCDAAITM	V1S	S6D	-2.32989109348706	-2.92769025803576
SRELCFAAITM	V1S	S6F	-5.6503335508521	-6.02778298721091
SRELCGAAITM	V1S	S6G	-3.52861441748848	-3.6157537836533
SRELCHAAITM	V1S	S6H	-4.37055815294709	-4.25791622838744
SRELCIAAITM	V1S	S6I	-6.38940509029477	-5.86471817396496
SRELCKAAITM	V1S	S6K	-2.87293137952849	-3.94989706096875
SRELCLAAITM	V1S	S6L	-5.31160519606332	-5.15880697812934
SRELCMAAITM	V1S	S6M	-4.10293045200125	-4.38922849040248
SRELCNAAITM	V1S	S6N	-2.52660001258438	-3.00440332950459
SRELCPAAITM	V1S	S6P	-6.95321921380874	-7.07939823916152
SRELCQAAITM	V1S	S6Q	-2.90956851018607	-3.48516231452456
SRELCRAAITM	V1S	S6R	-3.49634816382865	-3.86241345166898
SRELCSAAETM	V1S	I9E	-6.90745278663247	-7.04782774833316
SRELCSAAGTM	V1S	I9G	-6.86812588389767	-6.9875840929467
SRELCSAAHTM	V1S	I9H	-6.95524872336829	-7.07973455680217
SRELCSAAIAM	V1S	T10A	-4.47204873190508	-4.60468532838723
SRELCSAAICM	V1S	T10C	-5.0694299814191	-5.31160153112194
SRELCSAAIDM	V1S	T10D	-6.94364584436113	-6.93379736958074
SRELCSAAIEM	V1S	T10E	-3.14946467203823	-3.92370475829145
SRELCSAAIFM	V1S	T10F	-6.95119517068763	-7.07973455680217
SRELCSAAIGM	V1S	T10G	-3.69229853998682	-4.1044158217418
SRELCSAAIHM	V1S	T10H	-6.9531519673425	-7.0642869812083
SRELCSAAIIM	V1S	T10I	-6.11604600713626	-5.90624626033612
SRELCSAAIKM	V1S	T10K	-6.42285119070554	-5.98345607824343
SRELCSAAILM	V1S	T10L	-6.54896578583297	-6.55721959712339
SRELCSAAIMM	V1S	T10M	-5.20866837738894	-5.14660092027563
SRELCSAAINM	V1S	T10N	-6.13126944910888	-5.92708008974673
SRELCSAAIPM	V1S	T10P	-6.95287328524133	-7.07942009899406
SRELCSAAIRM	V1S	T10R	-6.49239187933312	-6.02891410944264
SRELCSAAISM	V1S	T10S	-3.42628284950393	-3.79987628977439
SRELCSAAITA	V1S	M11A	-4.92765108004623	-5.01365845278873
SRELCSAAITE	V1S	M11E	-2.52868751253639	-2.86500364379002
SRELCSAAITF	V1S	M11F	-3.61798222692252	-4.24017510227989
SRELCSAAITG	V1S	M11G	-6.8847989299404	-6.74363176929752
SRELCSAAITK	V1S	M11K	-4.705625474315	-4.65295787450096
SRELCSAAITL	V1S	M11L	-3.85335319706329	-3.79804302181456
SRELCSAAITN	V1S	M11N	-4.16788107611169	-4.4163763076135
SRELCSAAITR	V1S	M11R	-4.56814112959162	-4.30926983645252
SRELCSAAITS	V1S	M11S	-4.40753060927351	-4.68691166361116
SRELCSAAITT	V1S	M11T	-4.01567344567129	-4.10770090390203
SRELCSAAITV	V1S	M11V	-4.30534471783296	-4.6538303612143
SRELCSAAITW	V1S	M11W	-3.86615981205577	-3.84877112844291
SRELCSAAITY	V1S	M11Y	-3.45691252816297	-3.57274838932534
SRELCSAAIVM	V1S	T10V	-5.51582667415427	-5.09891702290134
SRELCSAAIWM	V1S	T10W	-6.94669244202842	-7.07070484369696
SRELCSAAKTM	V1S	I9K	-6.94876824785226	-7.07364770187633
SRELCSAALTM	V1S	I9L	-3.8454193237638	-3.7654645252281
SRELCSAAMTM	V1S	I9M	-4.07941894084102	-4.22758722966317
SRELCSAANTM	V1S	I9N	-6.94791984267129	-7.07149398391043
SRELCSAAPTM	V1S	I9P	-6.95524872336829	-7.07973455680216
SRELCSAAQTM	V1S	I9Q	-6.95524872336828	-7.07973455680217
SRELCSAARTM	V1S	I9R	-6.95451460530485	-7.07886456660852
SRELCSAASTM	V1S	I9S	-6.95524872336829	-7.07973455680216
SRELCSAATTM	V1S	I9T	-6.9497014394249	-7.07508177251881
SRELCSAAVTM	V1S	I9V	-4.10119991082863	-4.32773353053271
SRELCSAAWTM	V1S	I9W	-6.95524872336829	-7.07773182749374
SRELCSACITM	V1S	A8C	-6.37546482138839	-6.55030493427692
SRELCSADITM	V1S	A8D	-6.95193551930867	-7.07973455680217
SRELCSAEITM	V1S	A8E	-6.95375226681227	-7.07973455680217
SRELCSAFITM	V1S	A8F	-6.95352664280424	-7.07734991026985
SRELCSAGITM	V1S	A8G	-6.89987113135722	-6.85092601683782
SRELCSAHITM	V1S	A8H	-6.95442370665614	-7.07921856231057
SRELCSAIITM	V1S	A8I	-6.95524872336828	-7.07973455680216
SRELCSAKITM	V1S	A8K	-6.95203897258695	-7.07968242918617
SRELCSALITM	V1S	A8L	-6.95274077830862	-7.07061754145759
SRELCSAMITM	V1S	A8M	-6.92840590633956	-6.92032242175521
SRELCSANITM	V1S	A8N	-6.95437653438023	-7.07930258139148
SRELCSAPITM	V1S	A8P	-6.9316937601203	-7.06749421758569
SRELCSAQITM	V1S	A8Q	-6.95346694443406	-7.07973455680217
SRELCSARITM	V1S	A8R	-6.95484005805053	-7.0786605128042
SRELCSASITM	V1S	A8S	-5.1331133212127	-4.7900084906836
SRELCSATITM	V1S	A8T	-5.12399117200093	-4.81743658634764
SRELCSAVITM	V1S	A8V	-6.54723412608114	-6.31765629978052
SRELCSAWITM	V1S	A8W	-6.95468191703227	-7.07898404718407
SRELCSAYITM	V1S	A8Y	-6.95329924027653	-7.07973455680216
SRELCSCAITM	V1S	A7C	-6.58941694495208	-6.30508599285821
SRELCSDAITM	V1S	A7D	-6.95524872336828	-7.07973455680216
SRELCSFAITM	V1S	A7F	-6.95355191018212	-7.07896247581164
SRELCSGAITM	V1S	A7G	-6.92015026153149	-6.73588430425039
SRELCSHAITM	V1S	A7H	-6.93705096008161	-7.05431941920779
SRELCSIAITM	V1S	A7I	-6.95259200485985	-7.07962223981605
SRELCSKAITM	V1S	A7K	-6.92055363986556	-6.98286019304592
SRELCSLAITM	V1S	A7L	-6.95339593587767	-7.0795719029718
SRELCSMAITM	V1S	A7M	-6.95203897258696	-7.07973455680217
SRELCSNAITM	V1S	A7N	-6.95524872336829	-7.07973455680216
SRELCSPAITM	V1S	A7P	-6.95407799312159	-7.07957012594327
SRELCSQAITM	V1S	A7Q	-6.95524872336829	-7.07973455680217
SRELCSRAITM	V1S	A7R	-6.94942165126375	-7.06767577306239
SRELCSSAITM	V1S	A7S	-5.68003114727523	-4.9886677914031
SRELCSTAITM	V1S	A7T	-6.95524872336829	-7.07973455680216
SRELCSWAITM	V1S	A7W	-6.95524872336829	-7.07973455680216
SRELCSYAITM	V1S	A7Y	-6.95465116475108	-7.07864348721397
SRELCTAAITM	V1S	S6T	-4.02808316010411	-4.16186514051055
SRELCVAAITM	V1S	S6V	-5.8084147592186	-5.85411571018756
SRELCWAAITM	V1S	S6W	-5.36728527912543	-5.69933759892387
SRELCYAAITM	V1S	S6Y	-6.19153358291919	-6.54862860196712
SRELFSAAITM	V1S	C5F	-6.94693155400039	-7.07973455680217
SRELGSAAITM	V1S	C5G	-6.95328545221877	-7.07824378879125
SRELLSAAITM	V1S	C5L	-6.19169663119794	-6.49745002388399
SRELNSAAITM	V1S	C5N	-6.94896514970718	-7.07973455680216
SRELRSAAITM	V1S	C5R	-6.89793513816814	-7.03431588627014
SRELSSAAITM	V1S	C5S	-6.95524872336828	-7.07973455680217
SRELVSAAITM	V1S	C5V	-6.95524872336829	-7.07973455680216
SRERCSAAITM	V1S	L4R	-6.95524872336828	-7.07973455680217
SREVCSAAITM	V1S	L4V	-6.6735738587765	-6.75582087246776
SREWCSAAITM	V1S	L4W	-6.185082301597	-6.84503038725581
SRFLCSAAITM	V1S	E3F	-6.89689160026639	-6.99262628796919
SRILCSAAITM	V1S	E3I	-6.95524872336829	-7.07973455680216
SRKLCSAAITM	V1S	E3K	-6.95210442543296	-7.07973455680217
SRLLCSAAITM	V1S	E3L	-6.95084811177526	-7.07973455680217
SRNLCSAAITM	V1S	E3N	-6.45494509913559	-6.0600333417994
SRPLCSAAITM	V1S	E3P	-6.95419648873157	-7.07973455680216
SRQLCSAAITM	V1S	E3Q	-5.11072058282225	-6.73770666371286
SRRLCSAAITM	V1S	E3R	-6.95524872336828	-7.07973455680217
SRSLCSAAITM	V1S	E3S	-5.44992878109964	-5.06428652849784
SRTLCSAAITM	V1S	E3T	-6.89401297018952	-6.93751118634301
SRVLCSAAITM	V1S	E3V	-6.88686066145316	-6.96429586655218
SRWLCSAAITM	V1S	E3W	-6.95524872336828	-7.07973455680216
SSELCSAAITM	V1S	R2S	-3.04851983241912	-3.04649847295708
STELCSAAITM	V1S	R2T	-5.29163152263228	-5.09565305368426
SVELCSAAITM	V1S	R2V	-5.12772119690137	-4.51248344457754
SYELCSAAITM	V1S	R2Y	-3.04998926649972	-3.60294382544216
TAELCSAAITM	V1T	R2A	0.216262486211381	0.016412567088711
TGELCSAAITM	V1T	R2G	0.0426979278067297	-0.0393562087689503
THELCSAAITM	V1T	R2H	-0.735932910237009	-0.318921146973759
TLELCSAAITM	V1T	R2L	-2.20418789006484	-2.81574428621971
TPELCSAAITM	V1T	R2P	-3.8175616128447	-4.45929215666657
TRALCSAAITM	V1T	E3A	-2.88786016874224	-3.28702278478202
TREGCSAAITM	V1T	L4G	-6.94638367547359	-7.01999050397342
TRELASAAITM	V1T	C5A	-4.77055260134184	-5.09017731948072
TRELCAAAITM	V1T	S6A	-0.545427073782309	-0.727567730194339
TRELCCAAITM	V1T	S6C	-3.167080344097	-2.57137349681494
TRELCDAAITM	V1T	S6D	-0.0776951801403598	0.480478985572251
TRELCFAAITM	V1T	S6F	-3.17811830145081	-4.00915234723495
TRELCGAAITM	V1T	S6G	-0.482359726251089	-1.21314760731683
TRELCHAAITM	V1T	S6H	-0.245882119917079	-0.52611897426364
TRELCKAAITM	V1T	S6K	-0.516732487089389	-0.66227956411033
TRELCLAAITM	V1T	S6L	-2.03356674193297	-2.43219563626594
TRELCNAAITM	V1T	S6N	-0.0935122551872691	-0.80001510870082
TRELCPAAITM	V1T	S6P	-6.91989230468541	-7.04295637744851
TRELCRAAITM	V1T	S6R	-0.416488770222389	-0.66489284815322
TRELCSAAGTM	V1T	I9G	-6.95524872336828	-7.07825408261277
TRELCSAAIAM	V1T	T10A	-0.888286508673549	-1.6603186034731
TRELCSAAICM	V1T	T10C	-2.6907793996543	-2.62987208891109
TRELCSAAIDM	V1T	T10D	-2.82988211295731	-3.47498736442417
TRELCSAAIEM	V1T	T10E	-1.52021005233886	-2.13342689871341
TRELCSAAIFM	V1T	T10F	-6.90588064532895	-7.03604337923587
TRELCSAAIGM	V1T	T10G	-1.36042649573671	-0.64526877696028
TRELCSAAIHM	V1T	T10H	-3.52437546358962	-4.2430541431236
TRELCSAAIIM	V1T	T10I	-3.27144030686473	-2.95359592858974
TRELCSAAILM	V1T	T10L	-3.2981644080794	-3.88964944838032
TRELCSAAIMM	V1T	T10M	-2.41082503590535	-2.414810955847
TRELCSAAIPM	V1T	T10P	-6.94768031252761	-7.04609720702265
TRELCSAAIQM	V1T	T10Q	-5.8374790925113	-5.44679518779015
TRELCSAAIRM	V1T	T10R	-3.21970574481864	-3.55046551084405
TRELCSAAISM	V1T	T10S	-0.69616895919844	-0.590923902121969
TRELCSAAITG	V1T	M11G	-3.24489536541918	-4.19131938047855
TRELCSAAITL	V1T	M11L	-1.6656667100114	-2.63696699407129
TRELCSAAITP	V1T	M11P	-6.95524872336828	-7.06165115032441
TRELCSAAITR	V1T	M11R	-1.01946321064087	-1.48395682354509
TRELCSAAITT	V1T	M11T	-1.15687179232933	-1.65004245635721
TRELCSAAITV	V1T	M11V	-1.87597970921162	-1.87853787553044
TRELCSAAIVM	V1T	T10V	-2.28534546592438	-2.67769558786876
TRELCSAAIWM	V1T	T10W	-6.2576147513716	-6.19316162568649
TRELCSAAIYM	V1T	T10Y	-5.87913992194625	-5.49378217066022
TRELCSAAKTM	V1T	I9K	-6.93074059180843	-7.00279916259007
TRELCSAARTM	V1T	I9R	-6.95285957395782	-7.07973455680216
TRELCSAAVTM	V1T	I9V	-1.21405598953717	-1.7497649734397
TRELCSAAWTM	V1T	I9W	-6.95524872336829	-7.07973455680216
TRELCSACITM	V1T	A8C	-3.56301186459954	-4.16289171811938
TRELCSADITM	V1T	A8D	-6.95240849303765	-7.07973455680216
TRELCSAFITM	V1T	A8F	-6.95524872336828	-7.07973455680216
TRELCSAGITM	V1T	A8G	-2.93920737527664	-3.70057429436529
TRELCSAHITM	V1T	A8H	-6.82043784459862	-6.93752813042456
TRELCSAIITM	V1T	A8I	-5.12433540821651	-5.27525075103017
TRELCSAKITM	V1T	A8K	-6.95402470639008	-7.07973455680217
TRELCSALITM	V1T	A8L	-6.39825648078043	-5.84906686934691
TRELCSAMITM	V1T	A8M	-3.96120562042995	-3.90285853595581
TRELCSANITM	V1T	A8N	-6.25601777282476	-5.86209744757551
TRELCSAPITM	V1T	A8P	-6.94900204407535	-7.07083218644079
TRELCSAQITM	V1T	A8Q	-6.94876085031978	-7.07403526728934
TRELCSARITM	V1T	A8R	-6.95299126618691	-7.07935663263557
TRELCSASITM	V1T	A8S	-2.40502043670004	-2.78390663947384
TRELCSATITM	V1T	A8T	-2.5106245853677	-2.7780993401747
TRELCSAVITM	V1T	A8V	-2.77005534791968	-3.66042844969981
TRELCSAWITM	V1T	A8W	-6.95524872336828	-7.07973455680216
TRELCSAYITM	V1T	A8Y	-6.95301757641969	-7.07973455680216
TRELCSCAITM	V1T	A7C	-4.0855911700686	-4.0951501812368
TRELCSDAITM	V1T	A7D	-6.95301529981169	-7.07011180489462
TRELCSFAITM	V1T	A7F	-6.65142198367354	-6.59857449052399
TRELCSGAITM	V1T	A7G	-2.99241962622536	-3.6261214160541
TRELCSHAITM	V1T	A7H	-6.16364184251152	-6.09249221910965
TRELCSIAITM	V1T	A7I	-6.67042851645645	-6.83129169802193
TRELCSLAITM	V1T	A7L	-6.65198582535832	-6.49290656243724
TRELCSNAITM	V1T	A7N	-5.20468931042683	-4.65735205465753
TRELCSPAITM	V1T	A7P	-6.95281958329661	-7.07878121356353
TRELCSQAITM	V1T	A7Q	-6.52121029634046	-5.89645877183774
TRELCSRAITM	V1T	A7R	-6.90015814985221	-7.02122463003741
TRELCSSAITM	V1T	A7S	-2.48105233043313	-2.63148800982805
TRELCSTAITM	V1T	A7T	-4.84058754170539	-4.62725144686639
TRELCSVAITM	V1T	A7V	-4.20771440293646	-4.10179000136507
TRELCSYAITM	V1T	A7Y	-5.78841987438822	-5.4519964402312
TRELCTAAITM	V1T	S6T	-1.27211402838122	-2.19665177612063
TRELCVAAITM	V1T	S6V	-2.79714261125846	-2.67147323359199
TRELCYAAITM	V1T	S6Y	-1.91034824066615	-2.27009731141237
TRELFSAAITM	V1T	C5F	-6.95524872336828	-7.07973455680216
TRELGSAAITM	V1T	C5G	-5.45672870267628	-6.29496523194869
TRGLCSAAITM	V1T	E3G	-2.74152736751826	-3.15021244130786
TRHLCSAAITM	V1T	E3H	-3.6828027351601	-3.7430854597086
TRKLCSAAITM	V1T	E3K	-3.71155316581354	-4.76139288208408
TRNLCSAAITM	V1T	E3N	-3.08730115903644	-4.17000349702735
TRPLCSAAITM	V1T	E3P	-6.95524872336829	-7.07973455680217
TRQLCSAAITM	V1T	E3Q	-1.58018043998373	-2.70252696601663
TRTLCSAAITM	V1T	E3T	-4.76547902037054	-5.13219719733232
TTELCSAAITM	V1T	R2T	-0.71799369180671	-1.92035713295663
TVELCSAAITM	V1T	R2V	-2.59301104220377	-2.88917672478422
VAALCSAAITM	R2A	E3A	-0.0775205334584204	0.0538610455867108
VADLCSAAITM	R2A	E3D	-0.52992475029619	-0.28598860686788
VAEACSAAITM	R2A	L4A	0.177965326090071	-0.29380370107544
VAECCSAAITM	R2A	L4C	-0.376158924070629	-0.773486836275049
VAEDCSAAITM	R2A	L4D	-5.91033553114997	-5.9640456573457
VAEECSAAITM	R2A	L4E	-5.61532509921942	-5.40560839421537
VAEFCSAAITM	R2A	L4F	-1.13142510371603	-1.4667640763247
VAEGCSAAITM	R2A	L4G	-2.67211559988809	-3.22892387585628
VAEHCSAAITM	R2A	L4H	-0.796416435340319	-1.65906951834623
VAEICSAAITM	R2A	L4I	0.0634623804864507	-0.503037321761689
VAEKCSAAITM	R2A	L4K	-5.74025163431902	-4.56772721244177
VAELASAAITM	R2A	C5A	-0.214948454225789	-0.20481773977289
VAELCAAAITM	R2A	S6A	-0.0683216984974191	-0.0620305676745101
VAELCDAAITM	R2A	S6D	0.42264765499095	-0.0665040657696192
VAELCEAAITM	R2A	S6E	-0.50708749124507	-0.00343425220478899
VAELCGAAITM	R2A	S6G	0.000444188084649966	-0.0940017510318505
VAELCHAAITM	R2A	S6H	-0.390397446313269	0.0959675861636704
VAELCKAAITM	R2A	S6K	-0.653633753104589	-0.218521346017239
VAELCLAAITM	R2A	S6L	0.17535162064379	-0.0436413349133193
VAELCMAAITM	R2A	S6M	0.0573881084993513	-0.17485104534105
VAELCNAAITM	R2A	S6N	-0.113627017603429	0.253980175256771
VAELCPAAITM	R2A	S6P	-1.65974042498878	-2.63069930033898
VAELCQAAITM	R2A	S6Q	-0.2871365918382	0.0760189800877704
VAELCRAAITM	R2A	S6R	-0.14251171242695	0.0165282721928506
VAELCSAAATM	R2A	I9A	-0.782179668250399	-1.78642633617808
VAELCSAACTM	R2A	I9C	0.10959011190325	-0.0154823362769605
VAELCSAADTM	R2A	I9D	-6.67318570019191	-6.20539097080271
VAELCSAAETM	R2A	I9E	-5.09898188090507	-4.59017385294719
VAELCSAAFTM	R2A	I9F	-3.07791325740588	-3.87841993292651
VAELCSAAGTM	R2A	I9G	-5.00625495515294	-4.95903018933347
VAELCSAAHTM	R2A	I9H	-2.3045417931225	-2.70382440030811
VAELCSAAIAM	R2A	T10A	-0.0514050300442097	-0.0880033554685902
VAELCSAAICM	R2A	T10C	-0.858808606698419	-1.11564371395511
VAELCSAAIEM	R2A	T10E	-0.13321558525165	-0.248290252670069
VAELCSAAIFM	R2A	T10F	-2.47834910097992	-2.72292241113359
VAELCSAAIGM	R2A	T10G	-0.067195991658199	-0.0207124727987704
VAELCSAAIHM	R2A	T10H	-0.568375643909039	-0.366156735319249
VAELCSAAIIM	R2A	T10I	-0.34665933529739	-0.36268941263719
VAELCSAAILM	R2A	T10L	-0.0234710356603696	-0.25041058489235
VAELCSAAIMM	R2A	T10M	-3.40659964762305	-3.54318640446386
VAELCSAAIPM	R2A	T10P	-2.52039198328618	-2.99060015563682
VAELCSAAIQM	R2A	T10Q	-0.38818654099717	-0.274761959254379
VAELCSAAIRM	R2A	T10R	-0.43302111722727	-0.43177117483884
VAELCSAAISM	R2A	T10S	-0.0102519640065495	-0.2399452891399
VAELCSAAITA	R2A	M11A	-0.22452550966038	-0.18330093166033
VAELCSAAITC	R2A	M11C	-0.00905065789221027	-0.092395605906189
VAELCSAAITD	R2A	M11D	-0.31041270247268	-0.59020321381645
VAELCSAAITE	R2A	M11E	0.0662496674466713	-0.13894461028964
VAELCSAAITF	R2A	M11F	-0.503409690250299	-0.312555573561269
VAELCSAAITG	R2A	M11G	-0.399742006598509	-0.305924985016039
VAELCSAAITH	R2A	M11H	-0.19215977032812	-0.37456922732283
VAELCSAAITI	R2A	M11I	0.250551213454401	-0.938038690792689
VAELCSAAITK	R2A	M11K	-0.507366983293649	-0.18977143036329
VAELCSAAITL	R2A	M11L	0.0180435885971697	-0.129100365912789
VAELCSAAITN	R2A	M11N	-0.205737776003879	-0.72215198683149
VAELCSAAITP	R2A	M11P	-4.01471299858467	-4.51834688712064
VAELCSAAITQ	R2A	M11Q	0.185053545306111	-0.35697365331964
VAELCSAAITR	R2A	M11R	0.0171113009413801	-0.18572262625325
VAELCSAAITS	R2A	M11S	-0.10339085198917	-0.317874990139989
VAELCSAAITT	R2A	M11T	-0.221474911626849	0.0862088908444605
VAELCSAAITV	R2A	M11V	-0.33202430686319	0.000567506538150298
VAELCSAAITW	R2A	M11W	-0.391522437440649	0.289915122834511
VAELCSAAITY	R2A	M11Y	0.41180759874117	-0.0640953257626098
VAELCSAAIVM	R2A	T10V	-0.207298300753539	-0.0244516612187393
VAELCSAAIYM	R2A	T10Y	-0.641356975054079	-1.03522462713256
VAELCSAAKTM	R2A	I9K	-6.95524872336829	-7.07973455680217
VAELCSAALTM	R2A	I9L	-0.19192052305177	0.0431185993601702
VAELCSAAMTM	R2A	I9M	-0.35271271362264	0.11897495108386
VAELCSAAPTM	R2A	I9P	-6.95384825702058	-7.07942617469888
VAELCSAAQTM	R2A	I9Q	-2.72412766003026	-2.53367661717943
VAELCSAARTM	R2A	I9R	-6.94027058792909	-7.05688537405021
VAELCSAASTM	R2A	I9S	-1.65226441688236	-2.45811039284733
VAELCSAATTM	R2A	I9T	0.00640435180437038	-0.46031285555228
VAELCSAAVTM	R2A	I9V	0.0239114862177399	0.0741281283421511
VAELCSAAWTM	R2A	I9W	-6.86421058878539	-6.84511882728116
VAELCSAAYTM	R2A	I9Y	-6.64739761776967	-6.14145970649027
VAELCSACITM	R2A	A8C	-5.98557881644129	-6.84607991827345
VAELCSADITM	R2A	A8D	-5.6638420038563	-5.21478650247814
VAELCSAEITM	R2A	A8E	-6.00573167869747	-4.66029854920915
VAELCSAFITM	R2A	A8F	-6.95524872336828	-7.07973455680217
VAELCSAGITM	R2A	A8G	-0.0444913509009695	-0.31557259117324
VAELCSAHITM	R2A	A8H	-6.95524872336829	-7.07706470299492
VAELCSALITM	R2A	A8L	-3.02277728503162	-3.33916358148009
VAELCSANITM	R2A	A8N	-0.815687445718679	-1.30020542049389
VAELCSAPITM	R2A	A8P	-6.95283283615544	-7.07473655411658
VAELCSAQITM	R2A	A8Q	-2.28421237936599	-2.58523508290575
VAELCSARITM	R2A	A8R	-6.9437943900803	-7.07080696388454
VAELCSASITM	R2A	A8S	0.21484361214706	0.0394588873080401
VAELCSATITM	R2A	A8T	-0.0291379859058694	0.0684863365315902
VAELCSAVITM	R2A	A8V	-0.0788453742020696	-0.31357388252925
VAELCSAWITM	R2A	A8W	-6.95524872336829	-7.07973455680217
VAELCSCAITM	R2A	A7C	0.0242889476109998	-0.208575177054369
VAELCSDAITM	R2A	A7D	-2.68828689759254	-3.55011940061373
VAELCSEAITM	R2A	A7E	-1.36277800593131	-1.24851919569434
VAELCSFAITM	R2A	A7F	-4.94972373524159	-5.21971434835946
VAELCSGAITM	R2A	A7G	-0.51924879277908	-0.0858338569395194
VAELCSHAITM	R2A	A7H	-0.884245425859509	-1.71379145740939
VAELCSIAITM	R2A	A7I	-1.25200139897453	-1.27647144423543
VAELCSKAITM	R2A	A7K	-2.52961752187038	-3.45844004678212
VAELCSLAITM	R2A	A7L	-2.42791395610429	-2.67188213813959
VAELCSMAITM	R2A	A7M	-1.7094019189761	-1.70846370768965
VAELCSNAITM	R2A	A7N	-0.72084346574274	-1.08425606514764
VAELCSPAITM	R2A	A7P	-6.95323332628426	-7.07952481777435
VAELCSRAITM	R2A	A7R	-3.76267493576793	-4.23849221242066
VAELCSSAITM	R2A	A7S	-0.0473229012814489	-0.331638401147739
VAELCSTAITM	R2A	A7T	0.118411146230921	-0.7215574939544
VAELCSVAITM	R2A	A7V	-0.0884125091025698	0.0147918453110911
VAELCSWAITM	R2A	A7W	-3.31740119934087	-3.54952781882346
VAELCTAAITM	R2A	S6T	0.164158366584431	-0.14962346262112
VAELCVAAITM	R2A	S6V	0.12524251721797	0.21472150866496
VAELCYAAITM	R2A	S6Y	0.372005021857431	0.19591150985168
VAELDSAAITM	R2A	C5D	-6.92465907709817	-7.06825371528247
VAELESAAITM	R2A	C5E	-5.79823886927411	-5.83222716994133
VAELFSAAITM	R2A	C5F	-5.21277506265365	-4.78190538690077
VAELGSAAITM	R2A	C5G	-1.8024395889969	-1.88310072776816
VAELHSAAITM	R2A	C5H	-6.42840598348283	-6.1603331879339
VAELKSAAITM	R2A	C5K	-6.95028100792413	-7.07973455680216
VAELLSAAITM	R2A	C5L	-2.99029972414233	-3.08175482330444
VAELMSAAITM	R2A	C5M	-0.0265811946482497	-0.655970358362589
VAELNSAAITM	R2A	C5N	-3.91531325907297	-3.88952669155998
VAELPSAAITM	R2A	C5P	-6.95396151503071	-7.07914860201246
VAELRSAAITM	R2A	C5R	-6.93735190925162	-7.062333906024
VAELSSAAITM	R2A	C5S	-2.06681464826504	-1.87348624686312
VAELTSAAITM	R2A	C5T	-2.97670780486486	-3.01756348011845
VAELVSAAITM	R2A	C5V	-2.35600040151758	-2.81777468756146
VAELWSAAITM	R2A	C5W	-6.95524872336829	-7.07060918429705
VAEMCSAAITM	R2A	L4M	-0.313930248376579	0.0783170028126108
VAEPCSAAITM	R2A	L4P	-6.93331540062347	-7.04656389983855
VAEQCSAAITM	R2A	L4Q	-2.61024791172038	-2.74030446476516
VAERCSAAITM	R2A	L4R	-6.95456807489	-7.07973455680217
VAESCSAAITM	R2A	L4S	-1.54527608533396	-2.11192762419367
VAETCSAAITM	R2A	L4T	-0.657363278999919	-0.76326910381627
VAEVCSAAITM	R2A	L4V	-0.610099043420759	-0.81349253158257
VAEWCSAAITM	R2A	L4W	-6.4400495963709	-6.00424188616307
VAEYCSAAITM	R2A	L4Y	-3.27916312619209	-2.9454049904067
VAFLCSAAITM	R2A	E3F	-5.75893345048999	-6.12146038270059
VAGLCSAAITM	R2A	E3G	0.18104604720215	0.0810189568137609
VAHLCSAAITM	R2A	E3H	0.0709089381924599	-0.21540306507667
VALLCSAAITM	R2A	E3L	-2.70417462239039	-3.17806576976329
VANLCSAAITM	R2A	E3N	0.180721587663381	-0.0650244819767494
VAPLCSAAITM	R2A	E3P	-5.12666638394604	-4.69336652951934
VAQLCSAAITM	R2A	E3Q	0.145458837015761	0.127296726023511
VARLCSAAITM	R2A	E3R	-0.274681557960399	-0.74849708435813
VASLCSAAITM	R2A	E3S	0.0886067034015703	-0.214132678859869
VATLCSAAITM	R2A	E3T	-0.472010295106879	-0.486787632175099
[truncated: 12,093 more rows]
