# Supplementary material for: Origins and breadth of pairwise epistasis in an α-helix of β-lactamase TEM-1
Source: Nat Commun. 2026 Mar 17;17:4083. doi: 10.1038/s41467-026-70627-5 (PMC13144301; doi:10.1038/s41467-026-70627-5)
Supplement: Supplementary file 3 — Source data [file 41467_2026_70627_MOESM3_ESM.zip › Source Data/FigureS5E_sourcedata.txt]

Epistasis	Negative Reciprocal Sign Epistasis	Negative Sign Epistasis	Negative Epistasis	No Epistasis	Positive Epistasis	Positive Sign Epistasis	Positive Reciprocal Sign Epistasis
-0.79	0	0	0	0	0	0	0
-0.77	0	0	0	0	0	0	0
-0.75	2	2	0	0	0	0	0
-0.73	0	3	0	0	0	0	0
-0.71	0	4	3	0	0	0	0
-0.69	3	1	1	0	0	0	0
-0.67	0	6	2	0	0	0	0
-0.65	2	4	2	0	0	0	0
-0.63	1	2	2	0	0	0	0
-0.61	0	3	4	0	0	0	0
-0.59	0	4	3	0	0	0	0
-0.57	0	7	8	0	0	0	0
-0.55	0	6	12	0	0	0	0
-0.53	0	4	8	0	0	0	0
-0.51	0	3	8	0	0	0	0
-0.49	0	4	15	0	0	0	0
-0.47	0	9	22	0	0	0	0
-0.45	1	7	17	0	0	0	0
-0.43	0	8	39	0	0	0	0
-0.41	0	24	58	0	0	0	0
-0.39	1	23	74	0	0	0	0
-0.37	0	25	89	0	0	0	0
-0.35	2	36	100	0	0	0	0
-0.33	2	50	106	0	0	0	0
-0.31	1	49	125	0	0	0	0
-0.29	2	56	126	0	0	0	0
-0.27	2	69	114	0	0	0	0
-0.25	0	65	139	0	0	0	0
-0.23	1	66	119	0	0	0	0
-0.21	4	66	131	0	0	0	0
-0.19	1	66	118	0	0	0	0
-0.17	2	73	142	0	0	0	0
-0.15	4	93	155	0	0	0	0
-0.13	9	105	171	0	0	0	0
-0.11	12	109	183	0	0	0	0
-0.09	12	158	218	0	0	0	0
-0.0700000000000001	12	180	261	0	0	0	0
-0.05	23	188	316	0	0	0	0
-0.03	45	252	329	0	0	0	0
-0.01	42	222	542	0	0	0	0
0.01	0	0	0	0	412	313	65
0.03	0	0	0	0	95	215	112
0.0499999999999999	0	0	0	0	46	159	56
0.07	0	0	0	0	52	113	18
0.09	0	0	0	0	30	68	12
0.11	0	0	0	0	14	53	4
0.13	0	0	0	0	16	52	2
0.15	0	0	0	0	15	40	0
0.17	0	0	0	0	14	24	1
0.19	0	0	0	0	8	33	2
0.21	0	0	0	0	6	13	0
0.23	0	0	0	0	6	15	2
0.25	0	0	0	0	2	12	0
0.27	0	0	0	0	4	5	0
0.29	0	0	0	0	2	7	0
0.31	0	0	0	0	3	3	0
0.33	0	0	0	0	4	5	1
0.35	0	0	0	0	0	4	1
0.37	0	0	0	0	0	1	0
0.39	0	0	0	0	0	0	0
0.41	0	0	0	0	0	1	0
0.43	0	0	0	0	2	1	0
0.45	0	0	0	0	0	2	0
0.47	0	0	0	0	0	1	0
0.49	0	0	0	0	0	1	0
0.51	0	0	0	0	0	0	0
0.53	0	0	0	0	0	0	0
0.55	0	0	0	0	0	0	0
0.57	0	0	0	0	0	0	0
0.59	0	0	0	0	0	0	0
0.61	0	0	0	0	0	0	0
0.63	0	0	0	0	0	0	0
0.65	2	2	0	0	0	0	0
0.67	0	3	0	0	0	0	0
0.69	0	4	3	0	0	0	0
0.71	3	1	1	0	0	0	0
0.73	0	6	2	0	0	0	0
0.75	2	4	2	0	0	0	0
0.77	1	2	2	0	0	0	0
0.79	0	3	4	0	0	0	0
