# Supplementary material for: Origins and breadth of pairwise epistasis in an α-helix of β-lactamase TEM-1
Source: Nat Commun. 2026 Mar 17;17:4083. doi: 10.1038/s41467-026-70627-5 (PMC13144301; doi:10.1038/s41467-026-70627-5)
Supplement: Supplementary file 3 — Source data [file 41467_2026_70627_MOESM3_ESM.zip › Source Data/FigureS9BDFHJL_sourcedata.txt]

Sequence	First Mutation	Second Mutation	Potts Energy	MIC[mma] replicat 1	MIC[mma] replicat 2	MIC[75] replicat 1	MIC[75] replicat 2	MIC[combined] replicat 1	MIC[combined] replicat 2
AAELCSAAITM	V1A	R2A	-1.97927963589746	-0.509273525961159	-1.12743980356529	-0.606363013575841	-1.19314207203356	-0.297771967527611	-0.63143239113346
AEELCSAAITM	V1A	R2E	-4.69368177249344	-1.36955340347146	-2.13531045120313	-1.51414826761514	-2.20962985798921	-0.771069141428565	-1.18288008277545
AGELCSAAITM	V1A	R2G	-3.43366695542587	-0.46746131683667	-0.67807584359316	-0.578260424351951	-0.792659186477771	-0.278853049884431	-0.399262693407648
AHELCSAAITM	V1A	R2H	-5.92104990603039	-2.36737054628159	-2.8451004792262	-2.55480380349232	-2.90916462918576	-1.31690789864262	-1.56699509054281
ALELCSAAITM	V1A	R2L	-4.98492411233873	-3.22857474590417	-3.36198534859364	-3.35109561082418	-3.40487723819263	-1.76203380821482	-1.84315623839809
AQELCSAAITM	V1A	R2Q	-5.13866717839476	-2.6675331992101	-3.78261682245672	-2.85577589583029	-4.07244096983891	-1.47802702411167	-2.1365126073752
ARDLCSAAITM	V1A	E3D	-7.01789635358844	-2.66197937484339	-2.53645788745713	-2.86622501952138	-2.42727261943185	-1.4791304889289	-1.35380437158308
AREACSAAITM	V1A	L4A	-7.52265271146224	-5.36126908621566	-4.74733507002997	-5.73034611878182	-5.02667114026849	-2.96821176957661	-2.65948270660683
AREGCSAAITM	V1A	L4G	-11.4815372853859	-6.95524872336829	-7.07973455680217	-7.56572531473582	-7.66424268283418	-3.88427787524547	-4.00972932897988
ARELCAAAITM	V1A	S6A	-3.55921847243376	-2.09647690574007	-2.44054836320027	-2.17782096738803	-2.5388564961906	-1.14463288311075	-1.355441992879
ARELCDAAITM	V1A	S6D	-3.41483279449779	-1.02854916282091	-2.11412619829036	-1.03072725489658	-2.12678666089847	-0.551945267639154	-1.15531917568369
ARELCEAAITM	V1A	S6E	-3.30840376252001	-0.57166700499325	-0.97917787905556	-0.701511658227231	-1.04515099234846	-0.339572819722206	-0.550711810761759
ARELCFAAITM	V1A	S6F	-5.79318803366324	-4.10342174260402	-4.2467596382344	-4.53863260132159	-4.5596437039423	-2.31076286096261	-2.39542375428812
ARELCGAAITM	V1A	S6G	-5.69955828682529	-2.62462841107062	-2.82251785340324	-2.73968122068514	-2.90120311585033	-1.43636282476949	-1.55848749266614
ARELCHAAITM	V1A	S6H	-4.746891719446	-1.16424664923001	-1.99190746775694	-1.27125194955584	-2.07818562745417	-0.651421833943723	-1.10784341233067
ARELCIAAITM	V1A	S6I	-6.23264909003799	-4.31406368053326	-4.19063858088271	-4.63397458600358	-4.40546845984079	-2.39428311586416	-2.33937066034832
ARELCKAAITM	V1A	S6K	-4.88535160336153	-2.20735265431282	-2.60580528283187	-2.31335037468757	-2.69556114203467	-1.2103584539667	-1.4432722204969
ARELCLAAITM	V1A	S6L	-5.39462569894058	-3.6814169370961	-4.15636885068869	-3.87564530035749	-4.33066650934496	-2.02308131633966	-2.31016731090864
ARELCMAAITM	V1A	S6M	-5.74794569909616	-2.99941883917691	-3.46231060508224	-3.05094027727091	-3.49002211999435	-1.62108173722562	-1.89388209694054
ARELCNAAITM	V1A	S6N	-5.36241526460498	-2.62793961585644	-2.49238654792017	-2.58771819250451	-2.63791917675891	-1.39854263948844	-1.39595720647281
ARELCRAAITM	V1A	S6R	-4.53189818043071	-2.869725940876	-3.20723984639615	-3.01900432577578	-3.23976186633445	-1.57648354842064	-1.75613848060358
ARELCSAAGTM	V1A	I9G	-8.63218572522258	-6.95524872336828	-7.07973455680217	-7.56572531473582	-7.66424268283418	-3.88427787524547	-4.00972932897988
ARELCSAAIAM	V1A	T10A	-6.85471722197888	-2.73050769309892	-3.40746980505312	-2.84413716977893	-3.51062554772023	-1.49276017397948	-1.88359641703449
ARELCSAAICM	V1A	T10C	-8.6491240657123	-4.0005280277207	-4.19483493933404	-4.22146423994395	-4.47687073684994	-2.20096256804529	-2.35911545876095
ARELCSAAIDM	V1A	T10D	-7.48243242328125	-6.00112848306975	-5.42902740790358	-6.56080100410852	-5.93485533309308	-3.35983310973301	-3.08978663523405
ARELCSAAIFM	V1A	T10F	-10.3103884029019	-6.88843585512315	-6.9238183719023	-7.54346019054278	-7.56572543757606	-3.85982026736612	-3.93967798215284
ARELCSAAIGM	V1A	T10G	-8.15072533385061	-2.83845710848727	-2.85221647923726	-2.94147600904685	-2.94517564403147	-1.54792452344944	-1.57837881710052
ARELCSAAIHM	V1A	T10H	-8.9037570569171	-6.57960631754402	-6.31136573248134	-7.13788979551744	-6.84048494858217	-3.6695922307272	-3.57664112353776
ARELCSAAIIM	V1A	T10I	-7.40987470729663	-3.73714569650672	-4.48406396849701	-3.92961783031783	-4.83957400277389	-2.05250882980355	-2.53580868053661
ARELCSAAIKM	V1A	T10K	-8.24582810758747	-5.14444105898996	-4.41743503193545	-5.76034697959922	-4.58361247893801	-2.91491541375767	-2.45031819067018
ARELCSAAILM	V1A	T10L	-7.5870957224084	-5.38379225316682	-4.97445513821293	-5.7912922916738	-5.28240844014805	-2.99008405456581	-2.79067896427238
ARELCSAAIMM	V1A	T10M	-8.45393865272286	-3.74074228095161	-3.87542468408411	-3.94518813606693	-4.03364724112524	-2.05749023043263	-2.15289928321806
ARELCSAAIQM	V1A	T10Q	-6.87472514714566	-2.76869574463903	-3.29156389974888	-2.88226765643917	-3.34807984005771	-1.5132175390684	-1.80832128568561
ARELCSAAIRM	V1A	T10R	-6.53156908894668	-5.38381515800524	-4.9653238746448	-5.82361108297018	-5.26062367110347	-2.99833185596292	-2.78241614517664
ARELCSAAISM	V1A	T10S	-6.44359318606454	-2.64103347589424	-2.88489481400387	-2.79021069293142	-2.97148995341007	-1.45385913442836	-1.59453272002261
ARELCSAAITA	V1A	M11A	-7.02336720856961	-2.6946097928635	-3.4997569147145	-2.86416803562844	-3.64668261491016	-1.48777780465407	-1.94525568517694
ARELCSAAITG	V1A	M11G	-9.21827465620568	-5.61119088965438	-5.11944036325819	-6.00415806405195	-5.44940288954431	-3.10828315591025	-2.87540170993452
ARELCSAAITL	V1A	M11L	-4.8051115449039	-2.52756897555778	-3.23911702893953	-2.59482986222483	-3.34880211102679	-1.37214366452271	-1.79355369551811
ARELCSAAITN	V1A	M11N	-7.45521043873369	-3.30912541714871	-3.26576591011338	-3.41434746378292	-3.29731140051992	-1.80080458348833	-1.78777684937302
ARELCSAAITQ	V1A	M11Q	-5.43018856506139	-2.38822783327371	-2.61064709907997	-2.53562686614617	-2.76690465758115	-1.31788036306283	-1.46318580657664
ARELCSAAITR	V1A	M11R	-5.88412376775169	-2.86264653055421	-3.60272370025784	-2.98957279429057	-3.86049223885809	-1.56698854192813	-2.03015808398192
ARELCSAAITV	V1A	M11V	-5.3214241369566	-2.53624963594842	-3.38076161608923	-2.59851013383814	-3.55926622678406	-1.37552212675634	-1.8886159973851
ARELCSAAITW	V1A	M11W	-6.73344230681556	-2.67880052476024	-2.93541059062494	-2.72508079867636	-2.97158911561046	-1.44786653743304	-1.60896304319568
ARELCSAAIVM	V1A	T10V	-6.98454109388207	-3.50972518522506	-3.76748352112094	-3.67301634031591	-3.91522759813911	-1.92315087513271	-2.091357947963
ARELCSAALTM	V1A	I9L	-5.48521136838186	-2.67490969552246	-3.38089010060103	-2.83532911650511	-3.37610755367902	-1.47488645684254	-1.84107340840127
ARELCSAAMTM	V1A	I9M	-6.31735781531131	-2.98911539377856	-3.95432008134375	-3.03033460537819	-4.14101164951674	-1.61293112344907	-2.20328639990879
ARELCSAANTM	V1A	I9N	-9.52370420135765	-6.95524872336829	-7.07973455680216	-7.56572531473582	-7.66424268283418	-3.88427787524547	-4.00972932897988
ARELCSAASTM	V1A	I9S	-9.51323471922424	-6.95524872336828	-7.07973455680216	-7.56572531473582	-7.66424268283418	-3.88427787524547	-4.00972932897988
ARELCSAATTM	V1A	I9T	-7.41096390012275	-6.31088831338172	-5.88118378415455	-6.84823179306963	-6.28814975404315	-3.52019677495116	-3.31049441726315
ARELCSAAVTM	V1A	I9V	-5.02809052398445	-2.86961665727409	-3.27699849237612	-2.9727332983595	-3.34549207968192	-1.56465361637385	-1.80349573874701
ARELCSAGITM	V1A	A8G	-9.2483351239345	-5.77424499067349	-5.23079301617314	-6.27275322484129	-5.59972806612382	-3.22260722857289	-2.94620394837623
ARELCSAIITM	V1A	A8I	-7.9458304307184	-6.95261469668482	-7.05954602905768	-7.56483394643785	-7.65736079295561	-3.88331019460947	-4.00218486206071
ARELCSAMITM	V1A	A8M	-8.13913627931996	-6.07589366564934	-5.52974758297951	-6.59569928465399	-5.92237208949474	-3.38974745965857	-3.11526419446647
ARELCSANITM	V1A	A8N	-9.2900212527552	-6.95524872336829	-7.07968340811434	-7.56572531473582	-7.66424268283418	-3.88427787524547	-4.00971474394162
ARELCSASITM	V1A	A8S	-7.46060665000884	-3.23689293434507	-3.83058894073892	-3.3574237422909	-3.97981063806039	-1.76598559591396	-2.12612921670651
ARELCSATITM	V1A	A8T	-4.66517272929076	-3.32456120464918	-3.72624205208147	-3.50019238190988	-3.86394013939736	-1.82703396269114	-2.06627498064392
ARELCSAVITM	V1A	A8V	-8.06538367778274	-5.56348061884115	-5.23113884004622	-5.99521729631166	-5.60766936371353	-3.09259270107535	-2.94836547510097
ARELCSFAITM	V1A	A7F	-9.61225354206731	-6.95424772093565	-7.07969132402231	-7.56538679765158	-7.66424268283418	-3.88391018801553	-4.00971700116122
ARELCSGAITM	V1A	A7G	-9.44871128382909	-5.40069844883473	-5.30144731243555	-5.79468284178715	-5.74131099739445	-2.99570069414349	-3.00313008070114
ARELCSHAITM	V1A	A7H	-10.0802960680313	-6.89792893332457	-7.047924948175	-7.55832502318293	-7.65489555135491	-3.86627917411185	-3.99823071600855
ARELCSIAITM	V1A	A7I	-9.33931325641618	-6.95080431417836	-7.0651899573565	-7.56452010087725	-7.65929638211103	-3.88272129580797	-4.00429703613213
ARELCSLAITM	V1A	A7L	-9.16840525927	-6.95125576913939	-7.07829324277278	-7.56458888512355	-7.66379889149026	-3.88286573219373	-4.00920305465385
ARELCSMAITM	V1A	A7M	-10.0479860678112	-6.95524872336828	-7.07973455680217	-7.56572531473582	-7.66424268283418	-3.88427787524547	-4.00972932897988
ARELCSPAITM	V1A	A7P	-10.9751308913954	-6.93632846483735	-7.07263641744339	-7.56347609687227	-7.66245106827417	-3.87838615936863	-4.00723988726862
ARELCSRAITM	V1A	A7R	-9.56092272104614	-6.95308122965839	-7.07921456915523	-7.56499196436645	-7.66406686913901	-3.88348162395237	-4.00953538338728
ARELCSSAITM	V1A	A7S	-10.4816452789536	-4.0888341431428	-3.95109494808642	-4.38962326275726	-4.15024782405104	-2.26866482600585	-2.20476603978638
ARELCSTAITM	V1A	A7T	-10.7113372090771	-6.78237055192177	-6.66621338806407	-7.41355902909164	-7.1986677394241	-3.79688204538084	-3.77087119748866
ARELCSVAITM	V1A	A7V	-9.68023824536819	-5.7820152147068	-5.76972798135254	-6.21259436155111	-6.3598905985611	-3.20945066219973	-3.29734897453257
ARELCSYAITM	V1A	A7Y	-9.60434451015571	-6.94976526390668	-7.07426008004559	-7.56484307857761	-7.66250987762028	-3.88251159661537	-4.00771815127513
ARELCTAAITM	V1A	S6T	-4.91823728302036	-3.37670262861636	-3.76860606259834	-3.50814205304129	-3.9696851633283	-1.84371720689366	-2.1058245112331
ARELCVAAITM	V1A	S6V	-5.23414706696816	-4.08886973150194	-4.0834416938629	-4.27521764764862	-4.38033600183791	-2.23950114447215	-2.30227481708928
ARELGSAAITM	V1A	C5G	-10.6430524510396	-6.65257859135265	-6.80871454333376	-7.23509960570119	-7.37759941922159	-3.71489220256354	-3.85798655185915
ARELLSAAITM	V1A	C5L	-9.73093062877237	-6.19991485920956	-6.53060617619554	-6.77819011240576	-7.16367775481918	-3.47114325581604	-3.72311346074471
ARELSSAAITM	V1A	C5S	-9.20724603862502	-6.88653456855283	-6.97232441276088	-7.54319763132384	-7.59660187322215	-3.85921889512104	-3.96153025832671
ARELTSAAITM	V1A	C5T	-10.7680426416616	-6.95524872336829	-7.07973455680217	-7.56572531473582	-7.66424268283418	-3.88427787524547	-4.00972932897988
ARGLCSAAITM	V1A	E3G	-8.52620680352103	-3.79714397765973	-4.3317139667429	-4.00381413804703	-4.58218796753902	-2.08829354068978	-2.42550479972497
ARKLCSAAITM	V1A	E3K	-7.4823630275364	-6.62771672975827	-6.79647383523374	-7.20092187719527	-7.36451323831495	-3.69918856310455	-3.85109671215304
ARNLCSAAITM	V1A	E3N	-8.56870301036037	-5.47589913531262	-5.28397414615349	-6.38335052744174	-5.78420539770143	-3.16694987947483	-3.00929031204968
ARQLCSAAITM	V1A	E3Q	-5.99251750136153	-2.96007278268165	-3.4919113430551	-2.92168458757172	-3.58545480344408	-1.57706174853488	-1.92711334068383
ARRLCSAAITM	V1A	E3R	-8.69984206724926	-6.85293061698807	-6.76499641523414	-7.50475630992094	-7.31804133363049	-3.83997077840946	-3.83004890054374
ARSLCSAAITM	V1A	E3S	-8.1576792549118	-4.58599590144822	-4.70391993339701	-5.06523029226445	-5.00340051788446	-2.580689760427	-2.64105786694284
ARTLCSAAITM	V1A	E3T	-8.28525430602233	-6.05718304895669	-5.86893293136096	-6.58040489799248	-6.41639440683546	-3.38058812362162	-3.34031527093863
ARVLCSAAITM	V1A	E3V	-9.64738442390793	-6.9014654467667	-7.04968946502014	-7.55319164630068	-7.65395825402463	-3.86596420496351	-3.99849038541146
ASELCSAAITM	V1A	R2S	-4.37526272525531	-1.11017018016877	-1.6690915012064	-1.05067446206393	-1.78653560008279	-0.579974118428433	-0.940030419693687
ATELCSAAITM	V1A	R2T	-6.07864193319133	-2.7392076741851	-3.24450923742487	-2.89156389472283	-3.27740043768197	-1.50729950925517	-1.77654323189338
AVELCSAAITM	V1A	R2V	-7.00338924077195	-3.34369545858801	-4.11939245344327	-3.49950799315036	-4.26452887728308	-1.83223775283361	-2.28244289051852
FFELCSAAITM	V1F	R2F	-7.19212417594978	-2.8456862514202	-3.05835312904431	-2.99241348322729	-3.10614221592132	-1.56294568015068	-1.67897301453215
FGELCSAAITM	V1F	R2G	-3.93714105227644	-0.78372451971405	-1.68018443845525	-0.75187129522293	-1.73378365330234	-0.412020370875455	-0.929490167181567
FHELCSAAITM	V1F	R2H	-6.6919756691765	-1.79465815460971	-2.79530436766145	-1.09745716699102	-2.69297080053893	-0.784301647981501	-1.49663495282403
FIELCSAAITM	V1F	R2I	-6.89277172894088	-3.73860715629997	-3.81699091926375	-3.93125948450698	-3.96389060302965	-2.05333824654764	-2.11811618755971
FLELCSAAITM	V1F	R2L	-5.9996453448881	-3.18402607848123	-3.61358755399427	-3.32533554677721	-3.73352785268926	-1.74294306815097	-2.00027430334286
FREFCSAAITM	V1F	L4F	-11.0233520345862	-6.94516360762716	-6.90847991537865	-7.56230193883994	-7.51226369850747	-3.88057015366347	-3.92141643978998
FRELASAAITM	V1F	C5A	-9.92348485887845	-5.62112251459355	-5.83807398546074	-6.00675448825698	-6.275333470031	-3.1117368593493	-3.29487237371373
FRELCAAAITM	V1F	S6A	-4.42516412557532	-2.3120873917787	-2.24079109411271	-2.10855119038384	-2.32143334214892	-1.18757334851876	-1.2420011181105
FRELCDAAITM	V1F	S6D	-4.16016474786044	-0.895982488514299	-1.37467356842465	-0.963411989182461	-1.44452377899426	-0.497517506308303	-0.76723261074688
FRELCEAAITM	V1F	S6E	-3.81238600386846	-0.87111767010496	-1.52686341887433	-0.891381355932531	-1.30468414641823	-0.472160461334205	-0.774303300604545
FRELCFAAITM	V1F	S6F	-6.50948458828929	-6.92269529427742	-7.04945080065019	-7.55938845848168	-7.65644627474608	-3.87351175199173	-3.99906864478476
FRELCGAAITM	V1F	S6G	-6.48523087238818	-3.09316263003275	-3.85899205146899	-3.12898846241625	-4.08647215786127	-1.66733396969322	-2.16193587809237
FRELCHAAITM	V1F	S6H	-5.36437068903589	-0.70539803301916	-1.489869907108	-0.76630813536242	-1.55812308018266	-0.393685564267757	-0.829590575166973
FRELCKAAITM	V1F	S6K	-5.49403646640836	-2.26722582774359	-2.47042068745487	-2.42354121150143	-2.3906659777894	-1.25528668371973	-1.32546455016031
FRELCLAAITM	V1F	S6L	-6.10006576484705	-6.00011627559982	-6.43266583229465	-6.91925722169518	-7.24282578414724	-3.45095572362017	-3.71574611681163
FRELCMAAITM	V1F	S6M	-6.4006807788178	-6.48789802963037	-6.43035680910179	-7.32007244880766	-7.24806788445446	-3.69027158243418	-3.71644944249893
FRELCNAAITM	V1F	S6N	-6.17264283481192	-1.89433558427124	-2.5596526040894	-2.0275382728472	-2.64173944666947	-1.04949200328986	-1.41613050269726
FRELCRAAITM	V1F	S6R	-5.23398229435742	-3.4089208738057	-2.92279252481345	-3.49486332006456	-3.00144545430958	-1.84938709707299	-1.61312080126124
FRELCSAAGTM	V1F	I9G	-9.16921088918703	-6.95469214675234	-7.07917850909207	-7.56553712707026	-7.66409522920597	-3.88407344282856	-4.00953246797711
FRELCSAAIAM	V1F	T10A	-7.61956644805233	-3.01121004809798	-3.39785292829948	-3.0805242492691	-3.52488160650235	-1.63194002220421	-1.88455747052446
FRELCSAAICM	V1F	T10C	-9.30583325532201	-4.13869106102685	-4.30749030713716	-4.37192269043313	-4.43907346333453	-2.278165065913	-2.38142049678016
FRELCSAAIDM	V1F	T10D	-8.24187206590533	-6.33496608451081	-5.77487807018516	-6.90861691454736	-6.14286507804452	-3.54236296317513	-3.24244068599532
FRELCSAAIEM	V1F	T10E	-7.9041052148796	-2.05654017799748	-2.58017058137066	-1.76745349864917	-2.63570623916245	-1.02876274164481	-1.4204139503426
FRELCSAAIFM	V1F	T10F	-10.9792733536748	-6.95524872336829	-7.07973455680217	-7.56572531473582	-7.66424268283418	-3.88427787524547	-4.00972932897988
FRELCSAAIGM	V1F	T10G	-8.79500114357178	-4.65042099540363	-4.86105905379478	-6.28606125051884	-6.20786073172594	-2.91011314368138	-2.99874932909566
FRELCSAAIHM	V1F	T10H	-9.57011933795748	-6.76444218589169	-6.52693420886749	-7.38796109388974	-7.048913512359	-3.78531515893641	-3.69225403143761
FRELCSAAIKM	V1F	T10K	-9.00110551316341	-5.85534749804617	-5.1959546983656	-6.55291693941369	-5.57274276256576	-3.31684611984121	-2.92925982219908
FRELCSAAILM	V1F	T10L	-8.219862203049	-5.57538318841967	-5.21935419441532	-5.98161919771052	-5.590468548647	-3.09247076414448	-2.94053682080523
FRELCSAAIMM	V1F	T10M	-9.14788988237068	-3.7309959666891	-4.15445033601698	-3.84811234835667	-4.41119712587996	-2.02999616805404	-2.33053972808752
FRELCSAAIQM	V1F	T10Q	-7.59470444366703	-2.77613892894791	-3.59530250143528	-2.86883730783803	-3.74986499415057	-1.51188492200039	-1.99930423216782
FRELCSAAIRM	V1F	T10R	-7.27173004135184	-5.53617644728337	-5.18903072824457	-5.9502970956677	-5.54904407803456	-3.07346321600334	-2.92112923354713
FRELCSAAISM	V1F	T10S	-6.93930414301157	-2.18588155817747	-2.90136714123029	-2.32400657142638	-3.01667986814951	-1.20704065062321	-1.61096880917004
FRELCSAAITA	V1F	M11A	-7.78727992646434	-3.32410754978862	-3.64991459310264	-3.53215014159124	-3.75031422792789	-1.83505574746579	-2.01499355705012
FRELCSAAITF	V1F	M11F	-7.09765565179546	-2.82548433213361	-2.99861837446785	-2.97163425963765	-3.1025446746536	-1.55196851897395	-1.6610051258122
FRELCSAAITG	V1F	M11G	-10.0122989849898	-6.29645323769688	-5.59250043747733	-6.847586005723	-5.97579426919847	-3.51597464541601	-3.14703566671692
FRELCSAAITL	V1F	M11L	-5.48536830939135	-2.79304060487668	-3.02451327479948	-2.92090919703617	-3.1372772038119	-1.5299141402613	-1.67741153918844
FRELCSAAITN	V1F	M11N	-8.40830926027041	-3.41463899593026	-3.92350291463117	-3.58301080832134	-4.12601333994818	-1.87347216758978	-2.19060277200405
FRELCSAAITR	V1F	M11R	-6.81626193049973	-3.01993809383244	-3.29259152013157	-3.03783583180464	-3.38675901888224	-1.62350768540652	-1.81866202237283
FRELCSAAITS	V1F	M11S	-7.91755027723753	-3.32445635398823	-3.99816195490916	-3.47762153487396	-4.19437247777872	-1.8212488750678	-2.22964947237376
FRELCSAAITT	V1F	M11T	-5.84556530542548	-2.87797600231074	-3.99513366982633	-2.9968059823859	-4.19401139802449	-1.57314187262372	-2.22869215959819
FRELCSAAITV	V1F	M11V	-6.18874218145618	-2.87808815719734	-3.29769838892766	-3.00987148961703	-3.41115204541097	-1.5765051306725	-1.82645483453129
FRELCSAAITW	V1F	M11W	-7.49796421398222	-2.49033553196152	-2.89309701808907	-2.68957926818877	-2.95465648838412	-1.38583928978902	-1.59249873870357
FRELCSAAITY	V1F	M11Y	-5.55380165095125	-1.65483955773736	-2.38817190564412	-1.81764540544586	-2.52543670001336	-0.928650630315099	-1.3370207887025
FRELCSAAIVM	V1F	T10V	-7.57168080009239	-3.63879694732816	-4.05018260890287	-3.68438769898618	-4.25703160768717	-1.96233045655972	-2.26076014725109
FRELCSAALTM	V1F	I9L	-5.97009704150349	-3.03427837752938	-3.76928516318356	-3.19098721142258	-3.9487207829629	-1.66659243376835	-2.10057222834899
FRELCSAAMTM	V1F	I9M	-6.75794171780545	-3.14784771979922	-3.7432119091281	-3.28166456145193	-3.87750765883467	-1.72163775386499	-2.07463837380798
FRELCSAANTM	V1F	I9N	-10.0931930649013	-6.95129900366085	-7.07949244766149	-7.56438798483057	-7.66424268283418	-3.88282665465768	-4.0096602916061
FRELCSAASTM	V1F	I9S	-10.098021621489	-6.95524872336829	-7.07973455680217	-7.56572531473582	-7.66424268283418	-3.88427787524547	-4.00972932897988
FRELCSAAVTM	V1F	I9V	-5.3452243186061	-2.69435435363274	-3.51542191134632	-2.80284927318185	-3.64268030581	-1.47206958506106	-1.94868287390942
FRELCSACITM	V1F	A8C	-10.8527227025607	-4.65700763686584	-4.69166823523799	-4.96583248252302	-4.95770153120189	-2.57530328073456	-2.6256930474523
FRELCSAGITM	V1F	A8G	-10.339865308279	-6.37648222307586	-5.79497816912599	-6.93920597171552	-6.27325993572208	-3.56183271528274	-3.28204496705816
FRELCSAIITM	V1F	A8I	-9.02459675722138	-6.95524872336828	-7.06966745321998	-7.56572531473582	-7.66082544666118	-3.88427787524547	-4.00597099911053
FRELCSAMITM	V1F	A8M	-9.32861337571468	-6.49085180616818	-6.4181231353403	-7.0438954608135	-6.97714617349778	-3.62067609580143	-3.64258353531084
FRELCSANITM	V1F	A8N	-10.3864768976543	-6.95524872336829	-7.07973455680217	-7.56572531473582	-7.66424268283418	-3.88427787524547	-4.00972932897988
FRELCSASITM	V1F	A8S	-8.61780002304922	-3.64370675732642	-3.72104839688117	-3.8313915949245	-3.8313537584744	-2.00119683848798	-2.05632902931325
FRELCSATITM	V1F	A8T	-5.92621007441804	-3.30311744408896	-3.82655646851174	-3.24321408868815	-4.01491960667292	-1.75547645621097	-2.1340996335693
FRELCSAVITM	V1F	A8V	-9.10879790832415	-5.2476405539168	-4.9442053673414	-5.61342123264701	-5.24642240467515	-2.90645663243542	-2.7727051364146
FRELCSDAITM	V1F	A7D	-10.9705935010237	-6.95524872336829	-7.07973455680217	-7.56572531473582	-7.66424268283418	-3.88427787524547	-4.00972932897988
FRELCSFAITM	V1F	A7F	-10.6246636939225	-6.95217889341411	-7.07973455680216	-7.56469437373993	-7.66424268283418	-3.88315210643389	-4.00972932897988
FRELCSGAITM	V1F	A7G	-10.4540404457945	-6.28337390108871	-5.26701260647163	-6.8489028367376	-5.62904345520794	-3.51263406291729	-2.96414723169349
FRELCSHAITM	V1F	A7H	-11.0808582842695	-6.94617133902596	-7.07973455680217	-7.56303361935098	-7.66424268283418	-3.8810399898336	-4.00972932897988
FRELCSIAITM	V1F	A7I	-10.5356970410243	-6.95524872336828	-7.07719579056214	-7.56572531473582	-7.66427662996279	-3.88427787524547	-4.00901421875023
FRELCSLAITM	V1F	A7L	-10.1920101245389	-6.95267595709608	-7.07793833735052	-7.56486814954916	-7.66388262847754	-3.88333613572998	-4.00912360584449
FRELCSMAITM	V1F	A7M	-11.0850377651558	-6.95343551572479	-7.07967009119682	-7.5651119229644	-7.66424268283418	-3.8836117974003	-4.00971094662521
FRELCSPAITM	V1F	A7P	-11.9935062388467	-6.95294695411882	-7.07505514071262	-7.56495852028355	-7.66265780947638	-3.88343535308482	-4.00798329100502
FRELCSRAITM	V1F	A7R	-10.6278303458432	-6.95304718805369	-7.07973455680216	-7.56498043629323	-7.66424268283418	-3.88346911575666	-4.00972932897988
FRELCSSAITM	V1F	A7S	-11.4377846302779	-4.28230249472701	-4.25929013950505	-4.62039958861648	-4.50361614910069	-2.38189393662443	-2.38444251641853
FRELCSTAITM	V1F	A7T	-11.7304294066901	-6.89375145886666	-7.01724467812648	-7.55257304473099	-7.64925146400657	-3.8636381904273	-3.98801607546179
FRELCSWAITM	V1F	A7W	-10.7437085164332	-6.95524872336828	-7.07973455680217	-7.56572531473582	-7.66424268283418	-3.88427787524547	-4.00972932897988
FRELCSYAITM	V1F	A7Y	-10.6751221304276	-6.95203897258696	-7.07384946291276	-7.56463886100643	-7.66242778072186	-3.88309862121807	-4.00757973752543
FRELCTAAITM	V1F	S6T	-5.87282832919078	-2.85980833841622	-3.52254362439072	-2.91320968053415	-3.47878069212061	-1.54671801191746	-1.90813733881299
FRELCVAAITM	V1F	S6V	-5.94827429005851	-6.84791580042554	-6.98889118128175	-7.51798457880612	-7.63919250017813	-3.84193443725034	-3.97731805901515
FRELGSAAITM	V1F	C5G	-11.3406657006555	-6.75643846354607	-6.90496074188973	-7.37730674039858	-7.50767630356572	-3.78034856608437	-3.91922127812901
FRELLSAAITM	V1F	C5L	-10.3155608900307	-5.87570612725728	-6.05260098431997	-6.32239468953287	-6.58620607580316	-3.26378489811159	-3.43680024799492
FRELMSAAITM	V1F	C5M	-10.4772909605433	-4.54745138895989	-5.22241122517643	-4.84568310151614	-5.64300221796675	-2.51387053960855	-2.95505523185628
FRELNSAAITM	V1F	C5N	-12.2924958704131	-6.94670102543662	-7.07973455680217	-7.56282566058273	-7.66424268283418	-3.88113584565822	-4.00972932897988
FRELSSAAITM	V1F	C5S	-9.8681759374394	-6.93908475816859	-7.07637310907298	-7.56022458973612	-7.66310481083712	-3.87833176466758	-4.0084752272056
FRELVSAAITM	V1F	C5V	-10.1338510666973	-6.95375226681227	-7.07973455680217	-7.56521914290115	-7.66424268283418	-3.8837281720223	-4.00972932897988
FREVCSAAITM	V1F	L4V	-8.22745520431737	-6.84239456766916	-6.67121447341103	-7.49094323599154	-7.20011485594632	-3.83348691115761	-3.77267317422219
FRFLCSAAITM	V1F	E3F	-10.4758251233949	-6.94808997079293	-7.07973455680217	-7.56329823063113	-7.66424268283418	-3.88164676079627	-4.00972932897988
FRNLCSAAITM	V1F	E3N	-9.16272542881568	-5.87125220558176	-5.98395466832498	-6.41208348170092	-6.73157408148185	-3.28540381738716	-3.45498808896756
FRSLCSAAITM	V1F	E3S	-8.77803166570612	-4.89141029240666	-4.92330709580167	-5.22282214571314	-5.16558986239204	-2.70672278149239	-2.74574808572808
FRTLCSAAITM	V1F	E3T	-8.74476047041022	-6.3337486070274	-6.05865009265173	-6.86718438116708	-6.59121532302806	-3.53145536350197	-3.43982640487095
FSELCSAAITM	V1F	R2S	-5.04277688095713	-1.19155547064732	-1.79661057255768	-1.21482197257319	-1.86483324876761	-0.644708106624512	-0.996731879785778
FVELCSAAITM	V1F	R2V	-7.75570110665405	-6.06555933945801	-5.97048545715364	-7.03887586804167	-6.89438802873832	-3.49985366637156	-3.49344161207411
GAELCSAAITM	V1G	R2A	-3.8377897381364	-3.05772959459358	-3.6399819158987	-3.20336551864592	-3.79573493188396	-1.6763406646036	-2.02396021662226
GDELCSAAITM	V1G	R2D	-6.48386312875962	-3.92451692153347	-4.24317575852545	-4.23307432387105	-4.48896226315402	-2.18255774612452	-2.37604085607827
GEELCSAAITM	V1G	R2E	-6.58237271641673	-3.02147517711481	-3.7229139321931	-3.15297826268217	-3.86266804141102	-1.65330130763067	-2.06499551433997
GGELCSAAITM	V1G	R2G	-5.06230658928674	-3.12661606606615	-3.79388582152537	-3.28163658532961	-3.93987936757141	-1.71566276597331	-2.10529036203304
GHELCSAAITM	V1G	R2H	-7.72982040904143	-3.67347412303537	-4.31482718527643	-3.81865407302789	-4.48589202788688	-2.0063158384796	-2.39567468965103
GKELCSAAITM	V1G	R2K	-6.40491642976263	-3.79699509925476	-3.61947796502239	-4.01780216698738	-3.75144667798665	-2.09181867183045	-2.00660873570346
GLELCSAAITM	V1G	R2L	-6.92797307668686	-4.48772104639527	-4.73124391918472	-4.97637540539883	-5.00128543300849	-2.53040819065051	-2.64829985938158
GMELCSAAITM	V1G	R2M	-8.48218096611411	-4.1495697768286	-4.55265210150359	-4.32103609349546	-4.87607337987734	-2.26824669171277	-2.56484803583663
GQELCSAAITM	V1G	R2Q	-6.94612777247932	-3.62913291582437	-3.66392651648989	-3.87117227309941	-3.74638672559777	-2.00724454235399	-2.01796880486706
GRALCSAAITM	V1G	E3A	-8.46239391552909	-6.84282380401706	-6.37643549764205	-7.49158631850757	-6.87171902211871	-3.83377154960067	-3.60330944622022
GRDLCSAAITM	V1G	E3D	-8.39975392301145	-4.52658156142953	-4.78701760803581	-5.0281129351618	-5.05717147655434	-2.55452439977781	-2.67872126314823
GREACSAAITM	V1G	L4A	-9.21176087001756	-6.95524872336828	-7.07964222864586	-7.56572531473582	-7.66424268283418	-3.88427787524547	-4.00970300162429
GREFCSAAITM	V1G	L4F	-12.1072613524479	-6.95195652970419	-7.076104441083	-7.56466104451649	-7.66301372899976	-3.88308110478104	-4.00837495620363
GREGCSAAITM	V1G	L4G	-13.3487650437604	-6.92345253170711	-7.04674552717958	-7.55969299807026	-7.65875287502453	-3.87380225672136	-3.9988964233734
GRELASAAITM	V1G	C5A	-11.1336800724453	-6.95324699208095	-7.07773143202993	-7.56521051543634	-7.66358047987296	-3.88358394793397	-4.00898611752871
GRELCAAAITM	V1G	S6A	-5.48810412148572	-3.59969661731818	-3.81689067534572	-3.76453530332466	-3.9855344982808	-1.97177784035658	-2.1237100492532
GRELCEAAITM	V1G	S6E	-5.02252775206899	-2.61450692322888	-2.7127522938104	-2.77136008904332	-2.81179113902736	-1.44159602951176	-1.50396126800036
GRELCFAAITM	V1G	S6F	-7.63320499671718	-6.47065402926118	-6.71842540277938	-7.02267662472995	-7.27485931065414	-3.60958799681863	-3.80555176834633
GRELCGAAITM	V1G	S6G	-7.61013756132738	-5.25310703987678	-4.72655080038319	-5.75055153666848	-4.96936053339525	-2.94296169866418	-2.6386684692595
GRELCKAAITM	V1G	S6K	-6.7476223414533	-3.71327321762712	-4.49859049914016	-3.90004820273549	-4.84251898573683	-2.03825836479037	-2.54071593768564
GRELCLAAITM	V1G	S6L	-7.21980822913182	-5.93327111252405	-5.35118021715302	-6.43213489411515	-5.68932473505008	-3.30794942352246	-3.00380690955807
GRELCNAAITM	V1G	S6N	-7.29422045346616	-2.82091498339379	-3.58783943319052	-2.9389818535546	-3.66216662853368	-1.54235771762149	-1.97439468846136
GRELCQAAITM	V1G	S6Q	-6.26080796269783	-3.62828766321459	-3.84893672701685	-3.86127818002503	-4.01849163200853	-2.00448394072392	-2.1414092668035
GRELCRAAITM	V1G	S6R	-6.3980799555205	-4.59879987005659	-4.73190985316183	-5.04617947099974	-5.01744159328513	-2.57943073497639	-2.65268664470627
GRELCSAAATM	V1G	I9A	-9.85687320699808	-6.9542184278701	-7.07968525966111	-7.56545906516693	-7.66424268283418	-3.88392038261314	-4.00971527190982
GRELCSAAGTM	V1G	I9G	-10.2865824930442	-6.95287621931403	-7.07800981381439	-7.56498355830324	-7.66380403233626	-3.88342185549409	-4.0091235703825
GRELCSAAIAM	V1G	T10A	-8.82305005940822	-5.6112614475299	-5.18545335437961	-6.03572367016346	-5.54719366752153	-3.11635228787175	-2.91962846396697
GRELCSAAICM	V1G	T10C	-10.4946658214747	-6.55606832785861	-6.35328427485789	-7.11253473907178	-6.8867305658541	-3.65651050985137	-3.60060743633467
GRELCSAAIDM	V1G	T10D	-9.42767218615042	-6.94486190286071	-7.07973455680217	-7.56264400653851	-7.66424268283418	-3.88057257764481	-4.00972932897988
GRELCSAAIEM	V1G	T10E	-9.08408820864196	-3.58135312490201	-4.2172929112431	-3.80033109486583	-4.44815052676388	-1.97574980506623	-2.35805868071782
GRELCSAAIFM	V1G	T10F	-12.1653321133747	-6.95367594741095	-7.07292711390793	-7.56519331141184	-7.66270048074678	-3.88370013285994	-4.00738756931943
GRELCSAAIGM	V1G	T10G	-9.97582041657737	-5.26476434663936	-4.88204820641602	-5.70390166369996	-5.16699696632524	-2.93434254701652	-2.73434864568507
GRELCSAAIHM	V1G	T10H	-10.7455439882795	-6.95234155588049	-7.07973455680217	-7.5647414035867	-7.66424268283418	-3.8832098207798	-4.00972932897988
GRELCSAAIIM	V1G	T10I	-9.06547942284925	-6.81379807305021	-6.7360606157416	-7.45328323114165	-7.27632299680215	-3.81584554220595	-3.81096066838183
GRELCSAAIKM	V1G	T10K	-10.1797644605226	-6.94818803819048	-7.02652782704591	-7.56337634949568	-7.64600708645182	-3.88169424634387	-3.98982036985816
GRELCSAAILM	V1G	T10L	-9.42289101606409	-6.92694539808984	-7.01345203273785	-7.56025638531949	-7.65354443512999	-3.87492770658226	-3.98804979077725
GRELCSAAIMM	V1G	T10M	-10.3233981431082	-6.64316970042146	-6.53658144938993	-7.22219280016979	-7.07697396121233	-3.70895626065842	-3.70229421795531
GRELCSAAINM	V1G	T10N	-11.1093655769223	-6.93807378891036	-7.05907309024742	-7.56223540908266	-7.65725157560008	-3.87856036191821	-4.00202163220133
GRELCSAAIQM	V1G	T10Q	-8.80022464142676	-5.31948798082731	-5.14223444678003	-5.70153346738554	-5.49698676623706	-2.94912052723653	-2.89426232741959
GRELCSAAIRM	V1G	T10R	-8.48266085074106	-6.910660784991	-6.99275744556527	-7.5505611250179	-7.62420838674828	-3.86787806817165	-3.97452809236719
GRELCSAAISM	V1G	T10S	-8.10675175471174	-4.28019618150957	-4.63488181426324	-4.77185093367524	-4.89648227143466	-2.41992231594407	-2.59359745089433
GRELCSAAITA	V1G	M11A	-8.9621923791727	-5.90361144027868	-5.18724897319766	-6.4053711474137	-5.56525045089005	-3.29278778348487	-2.92483110457707
GRELCSAAITD	V1G	M11D	-9.20278190081525	-6.15937759347698	-5.62197522434932	-6.68413956236266	-6.0371182414308	-3.43576582708129	-3.171370557402
GRELCSAAITE	V1G	M11E	-8.27298354555719	-3.68776703885434	-3.89450958227851	-3.91793594967438	-4.0683083261344	-2.03565043017599	-2.1673452667412
GRELCSAAITF	V1G	M11F	-8.1474371680004	-5.45164560061588	-4.85231654494347	-5.86637539053289	-5.1355541335855	-3.02830282363788	-2.71770274682039
GRELCSAAITG	V1G	M11G	-11.1347574131449	-6.94446649816177	-7.07099134766768	-7.56311553838263	-7.66195850752439	-3.88058167782467	-4.00664284317706
GRELCSAAITI	V1G	M11I	-7.80189920665174	-6.7119950123992	-6.46655824697521	-7.31763061688074	-7.02263556380949	-3.75263873035633	-3.66821160106717
GRELCSAAITK	V1G	M11K	-8.77700445085775	-6.27050553765941	-5.81875125686797	-6.80389145499569	-6.26082288311823	-3.49753898467493	-3.28559307854996
GRELCSAAITL	V1G	M11L	-6.46010248162695	-4.87100326635683	-4.78550791199155	-5.3256974676083	-5.05852748022649	-2.72722015082775	-2.67864302341652
GRELCSAAITN	V1G	M11N	-9.52609965381233	-6.24833042969419	-5.7571248583365	-6.78180550095816	-6.16278761822345	-3.48567397483087	-3.24255365003353
GRELCSAAITQ	V1G	M11Q	-7.31291810573398	-4.44656877713205	-4.69195158922334	-4.92591864272371	-4.9537206134876	-2.50597440713319	-2.62473972066502
GRELCSAAITR	V1G	M11R	-7.94597554032498	-5.74796636779369	-5.13761483480456	-6.22792805227379	-5.4904555650291	-3.20379024002426	-2.89124843234915
GRELCSAAITS	V1G	M11S	-9.11869495762895	-6.40930343047686	-6.17607398162263	-6.95323360631855	-6.6923511865275	-3.5746352719131	-3.49958192095307
GRELCSAAITT	V1G	M11T	-7.07072748371405	-5.79942536888171	-4.9681669350221	-6.26077796289862	-5.27447887154554	-3.22663128298028	-2.78682601610069
GRELCSAAITV	V1G	M11V	-7.22362942080375	-5.35143015478722	-4.72445328893368	-5.79061345299991	-4.97429934176623	-2.98081451808852	-2.63935332117053
GRELCSAAITW	V1G	M11W	-8.6086906748073	-4.79932225818416	-4.84339250870423	-5.25018827969553	-5.13517684212184	-2.68781683828792	-2.71506005043921
GRELCSAAITY	V1G	M11Y	-6.77341877933404	-3.60333392880164	-4.32264644998121	-3.75700887819867	-4.56319846631949	-1.97088097121646	-2.4179862862341
GRELCSAAIVM	V1G	T10V	-8.89601288833503	-6.42853724365029	-6.2857671306042	-6.97110911282801	-6.79971057771098	-3.5845998607806	-3.55874970715944
GRELCSAALTM	V1G	I9L	-7.18667920568245	-4.80259798098713	-4.91730103556505	-5.22521198938241	-5.21371780408482	-2.68236857856237	-2.75653767994768
GRELCSAAMTM	V1G	I9M	-7.85218155623739	-6.21275814897928	-5.32675203757848	-6.7409231695737	-5.64263414266888	-3.46525013159307	-2.98471237884799
GRELCSAANTM	V1G	I9N	-11.2104051071244	-6.9527371020606	-7.07966288116798	-7.56524489931003	-7.66424268283418	-3.88344939455342	-4.00970889068691
GRELCSAAQTM	V1G	I9Q	-9.55593896910869	-6.8927573630993	-7.02153842927579	-7.55410472072624	-7.65567456169238	-3.86374934791298	-3.99090896927214
GRELCSAASTM	V1G	I9S	-11.2160188356977	-6.93107384198286	-6.98791651024022	-7.5586902547777	-7.64943145404239	-3.87568877464124	-3.9796999102724
GRELCSAATTM	V1G	I9T	-9.00317380094568	-6.85562011401988	-7.04546568779469	-7.53519006885768	-7.65930582184085	-3.84848742574268	-3.99867511671458
GRELCSAAVTM	V1G	I9V	-6.36346708010942	-5.50887936682661	-4.92714462850254	-5.91301593198745	-5.22613321390235	-3.05628369543446	-2.76256973617327
GRELCSACITM	V1G	A8C	-11.9542665314163	-6.80957778070997	-6.83894334666258	-7.44781515730186	-7.41869957468795	-3.81326491945248	-3.87728289850784
GRELCSAGITM	V1G	A8G	-11.4418310486126	-6.95524872336828	-7.07973455680217	-7.56572531473582	-7.66424268283418	-3.88427787524547	-4.00972932897988
GRELCSAIITM	V1G	A8I	-10.1741073122013	-6.94943868033062	-7.07973455680216	-7.5637565907155	-7.66424268283418	-3.88214274276318	-4.00972932897988
GRELCSAMITM	V1G	A8M	-10.3413702747245	-6.95391416623275	-7.07973455680216	-7.56527393491339	-7.66424268283418	-3.88378765125844	-4.00972932897988
GRELCSASITM	V1G	A8S	-9.67175767163512	-6.69751229804923	-6.46533617969071	-7.29728182075406	-7.00403153819665	-3.74337889960538	-3.66303035115388
GRELCSATITM	V1G	A8T	-7.15002745271119	-6.53577972738208	-5.88805644749387	-7.09180613847579	-6.28812396589328	-3.64552189305331	-3.31244745685944
GRELCSAVITM	V1G	A8V	-10.2442874466467	-6.95391416623275	-7.07045470345454	-7.56527393491339	-7.66119738041999	-3.88378765125844	-4.00629210079102
GRELCSFAITM	V1G	A7F	-11.6836641618146	-6.95524872336829	-7.07973455680216	-7.56572531473582	-7.66424268283418	-3.88427787524547	-4.00972932897988
GRELCSGAITM	V1G	A7G	-11.45657901042	-6.95261469668482	-7.07973455680217	-7.56483394643785	-7.66424268283418	-3.88331019460947	-4.00972932897988
GRELCSHAITM	V1G	A7H	-11.9768978596185	-6.94896514970718	-7.07973455680216	-7.5635957192278	-7.66424268283418	-3.88196861883697	-4.00972932897988
GRELCSIAITM	V1G	A7I	-11.5306052024962	-6.95524872336829	-7.07973455680217	-7.56572531473582	-7.66424268283418	-3.88427787524547	-4.00972932897988
GRELCSLAITM	V1G	A7L	-11.1823447992655	-6.95419648873157	-7.07840568989204	-7.56536946455462	-7.66379322863582	-3.88389136754312	-4.00923364788505
GRELCSMAITM	V1G	A7M	-12.0912412135663	-6.95524872336829	-7.07973455680216	-7.56572531473582	-7.66424268283418	-3.88427787524547	-4.00972932897988
GRELCSPAITM	V1G	A7P	-12.9988069655989	-6.59513371058327	-6.96455495291385	-7.4624832515841	-7.64801099698144	-3.75672876374082	-3.9726693739122
GRELCSRAITM	V1G	A7R	-11.6540834947672	-6.95272522376679	-7.07880787152365	-7.56510169169973	-7.66392930774831	-3.88340953751138	-4.00938367924181
GRELCSSAITM	V1G	A7S	-12.5086381392973	-6.89478293884754	-6.79007199609271	-7.54477426775055	-7.35179540432932	-3.86193941639501	-3.84596751045708
GRELCSTAITM	V1G	A7T	-12.7354351239782	-6.95524872336828	-7.079549898516	-7.56572531473582	-7.66424268283418	-3.88427787524547	-4.00967667370595
GRELCSVAITM	V1G	A7V	-11.7681210575967	-6.95524872336829	-7.07973455680216	-7.56572531473582	-7.66424268283418	-3.88427787524547	-4.00972932897988
GRELCSWAITM	V1G	A7W	-11.8055441183697	-6.95524872336829	-7.07973455680217	-7.56572531473582	-7.66424268283418	-3.88427787524547	-4.00972932897988
GRELCSYAITM	V1G	A7Y	-11.5967673098291	-6.95524872336829	-7.07973455680217	-7.56572531473582	-7.66424268283418	-3.88427787524547	-4.00972932897988
GRELCVAAITM	V1G	S6V	-7.12566961894847	-6.36496432667037	-6.39208009516412	-6.92195696316362	-6.95916599450444	-3.55419669671951	-3.63048664683501
GRELCYAAITM	V1G	S6Y	-8.16694985159106	-5.64862488831571	-5.50973165434723	-6.10333587265486	-5.99895429955009	-3.14409577173589	-3.12945045795883
GRELGSAAITM	V1G	C5G	-12.4837801929632	-6.92695220943518	-7.05395199941459	-7.56102936515044	-7.66023934932398	-3.87512673270068	-4.00133748973455
GRELLSAAITM	V1G	C5L	-11.4916105248555	-6.95310168425944	-7.07970316012898	-7.56520194735422	-7.66424268283418	-3.88354091951627	-4.00972037622471
GRELMSAAITM	V1G	C5M	-11.5766345137394	-6.81584842288002	-6.83369241462968	-7.4564732890946	-7.41187993906261	-3.81723533222815	-3.87401405588473
GRELSSAAITM	V1G	C5S	-11.0701514767767	-6.95457255207409	-7.07938718662809	-7.5654966789253	-7.66424268283418	-3.88402951244815	-4.00963027644315
GRELTSAAITM	V1G	C5T	-12.5922884625085	-6.95194200808849	-7.07930884392263	-7.56480462371753	-7.66424268283418	-3.88311363601752	-4.00960793703612
GRELVSAAITM	V1G	C5V	-11.2056076233381	-6.90166062835507	-7.02330067885506	-7.55484078863143	-7.65087957033555	-3.86643960210297	-3.9901658769274
GREMCSAAITM	V1G	L4M	-10.0527867910422	-6.67664386548475	-6.32169941113704	-7.27035547693022	-6.87037741234547	-3.73064686371995	-3.58735295124541
GREQCSAAITM	V1G	L4Q	-13.3037121380341	-6.95524872336828	-7.01143241430754	-7.56572531473582	-7.65670679438451	-3.88427787524547	-3.98829538473178
GRESCSAAITM	V1G	L4S	-12.9846913617849	-6.95524872336829	-7.0783303685691	-7.56572531473582	-7.66376773848498	-3.88427787524547	-4.00920554843455
GRETCSAAITM	V1G	L4T	-11.1996559821274	-6.95524872336828	-7.07967751660354	-7.56572531473582	-7.66424268283418	-3.88427787524547	-4.00971306397848
GREVCSAAITM	V1G	L4V	-9.39217790027466	-6.92761338792817	-7.06429314152992	-7.5589390444191	-7.66042295797339	-3.87477954223303	-4.00433396048914
GRGLCSAAITM	V1G	E3G	-10.2002230846457	-6.83930168684855	-6.75759922031208	-7.48834214995978	-7.3071948285437	-3.83195427268676	-3.82512198945016
GRKLCSAAITM	V1G	E3K	-9.21979662041885	-6.86733103019496	-6.95925160080338	-7.55475053274828	-7.64265730504491	-3.85676712507662	-3.96976639268914
GRLLCSAAITM	V1G	E3L	-12.2269174100365	-6.95524872336829	-7.07270196225086	-7.56572531473582	-7.6643236434917	-3.88427787524547	-4.00774501722176
GRMLCSAAITM	V1G	E3M	-11.1653703510101	-6.95524872336829	-7.07973455680217	-7.56572531473582	-7.66424268283418	-3.88427787524547	-4.00972932897988
GRNLCSAAITM	V1G	E3N	-10.2026882458097	-6.87812718267223	-6.98446242894849	-7.54934934222673	-7.64497154856086	-3.85842442294863	-3.97755642764381
GRRLCSAAITM	V1G	E3R	-10.3111967117531	-6.95441654541647	-7.07973455680217	-7.56544390990346	-7.66424268283418	-3.88397220543367	-4.00972932897988
GRSLCSAAITM	V1G	E3S	-9.80148876260633	-6.92156869091799	-6.89612158945786	-7.55422146044681	-7.49592379610679	-3.87187748717576	-3.91364784041547
GRTLCSAAITM	V1G	E3T	-9.9076442438669	-6.95039821081782	-7.07834152762065	-7.56408237673198	-7.66424268283418	-3.88249552648973	-4.00933210698311
GRVLCSAAITM	V1G	E3V	-11.2725559019079	-6.95524872336829	-7.07961613554835	-7.56572531473582	-7.66424268283418	-3.88427787524547	-4.00969556118268
GRWLCSAAITM	V1G	E3W	-11.2177078873671	-6.95118063625441	-7.0796697074701	-7.56436619223074	-7.66424268283418	-3.88278782644761	-4.00971083720562
GSELCSAAITM	V1G	R2S	-6.1120026243807	-3.20468395845318	-3.61434375740246	-3.32291844128173	-3.72459741559633	-1.74813327685505	-1.99817007018341
GTELCSAAITM	V1G	R2T	-7.85989201803525	-4.92822208169832	-4.62084363784129	-5.37872037852689	-4.82497375100714	-2.75682433851646	-2.57101866111601
GVELCSAAITM	V1G	R2V	-8.85928303438138	-5.92984203736681	-5.42557505201303	-6.4211595261265	-5.82798508114921	-3.30418682617139	-3.06104045421683
GYELCSAAITM	V1G	R2Y	-7.90462615538138	-3.6996394893596	-3.87789082540713	-3.86134280183974	-4.04829989923313	-2.02455619467034	-2.15740883175169
IKELCSAAITM	V1I	R2K	-2.81951177507971	0.240924285179551	0.212435035913611	0.59750649691958	0.337416244804739	0.220085164564984	0.148226606744701
INELCSAAITM	V1I	R2N	-4.60994903547062	-0.12216536471923	-0.1291786251509	-0.0850023971641498	-0.0387619880844614	-0.0560143891287517	-0.0469044818655013
IRDLCSAAITM	V1I	E3D	-4.59602813864885	-0.510437454932029	0.208413849587311	-0.60554543909646	0.203689645216979	-0.297890644709695	0.112341736072319
IRELASAAITM	V1I	C5A	-7.82780209847036	-0.422164699064689	-0.65832210683372	-0.434598343953031	-0.695530846334501	-0.229486798939336	-0.368398838476435
IRELCAAAITM	V1I	S6A	-1.90727833472999	-0.0417906043499201	-0.0821659590930199	0.13736611455667	-0.0717082707428514	0.0232820404153822	-0.0420573028364974
IRELCDAAITM	V1I	S6D	-1.54232849071009	-0.353003650736579	-0.0447140341620802	-0.27749428256501	0.12037371380614	-0.169984930767441	0.0185193458778765
IRELCEAAITM	V1I	S6E	-1.09135783454389	0.100957272401221	0.2051046629715	0.128487058365229	0.282251890459699	0.0611418426738801	0.131806278558519
IRELCFAAITM	V1I	S6F	-3.84211719915614	-0.36227039510575	-0.56154415456688	-0.231252907618471	-0.53159934564885	-0.160798000908015	-0.298218050975636
IRELCGAAITM	V1I	S6G	-4.18133531165612	0.25236141365067	0.0762405568691911	0.282173440834109	0.0884139026784094	0.142889318801921	0.0447073064877852
IRELCHAAITM	V1I	S6H	-3.08959630371219	-0.0175287117794287	-0.34135820594982	0.0653694291151599	-0.38303942111688	0.0117423285506657	-0.196840580164254
IRELCKAAITM	V1I	S6K	-3.18398123502534	-0.526691800992119	-0.263156241423451	-0.386762083942521	-0.15680507898891	-0.246669223451393	-0.115772289518988
IRELCLAAITM	V1I	S6L	-3.66470645664342	-0.0286341711076599	-0.123180913607209	0.0488779534669597	-0.13344647938645	0.00441541154539848	-0.0697904764658785
IRELCMAAITM	V1I	S6M	-3.97720877137372	0.103195559346961	0.281795668029101	0.127284064564829	0.34073039197483	0.061464220687375	0.168865695113185
IRELCNAAITM	V1I	S6N	-3.661405418688	-0.0140888314937602	-0.0281441244639193	0.0323733125926395	-0.0056452924218906	0.00429513726378161	-0.00949177217535846
IRELCQAAITM	V1I	S6Q	-2.8181483474407	0.0435649498904596	-0.0910554425903296	0.0260890574499495	-0.0914804825879099	0.0188981279731992	-0.0497283753342495
IRELCRAAITM	V1I	S6R	-2.59379848450525	-0.0164550657808693	-0.15349862857302	0.0128508639947	-0.17377121441401	-0.00134823819110252	-0.0889107448688895
IRELCSAAGTM	V1I	I9G	-6.75919021955728	-5.45274094890611	-4.57983710321201	-5.98298239766447	-4.80910014514431	-3.05834575191088	-2.55520216077067
IRELCSAAIAM	V1I	T10A	-5.2705422214558	0.51626814053148	-1.59854656351797	0.871703716235679	-1.22938249645669	0.367400499648913	-0.775182585362263
IRELCSAAICM	V1I	T10C	-6.56055490646825	-0.0732408344230393	-0.337843996749729	0.12913927189455	-0.37355214986402	0.0123440567819455	-0.193373990583462
IRELCSAAIEM	V1I	T10E	-5.27839483770243	-0.304582530443019	0.0704511625612998	-0.131033320955611	0.26284219869444	-0.119026714825489	0.0883677934397435
IRELCSAAIFM	V1I	T10F	-8.43152573637984	-2.35062761334476	-3.03530243797806	-2.42087418341855	-2.98673735029059	-1.27804939794925	-1.64138224880834
IRELCSAAIGM	V1I	T10G	-6.40447338325428	0.483882060502111	-0.157124672312699	0.61351789526328	-0.0294113438191097	0.292459372489114	-0.0524442698562697
IRELCSAAIHM	V1I	T10H	-6.90419447063486	-0.693101288982059	-0.27433151627433	-0.674159651503061	-0.10862082646711	-0.366731093174706	-0.106442067934535
IRELCSAAIIM	V1I	T10I	-5.2711354095743	-0.0224265216011492	-1.11620651221393	0.0145454185231095	-0.555376976531541	-0.0025945969100114	-0.462556640899223
IRELCSAAIKM	V1I	T10K	-6.51286259855571	-0.666233664511569	-0.44705748673587	-0.435932928243211	-0.44054623736621	-0.298430723324675	-0.241919285629861
IRELCSAAILM	V1I	T10L	-5.57902034115469	0.00132839624539116	0.0385231441128404	0.00336547167535883	0.0665899503466996	0.00123159213217328	0.0282829739171411
IRELCSAAIMM	V1I	T10M	-6.47026569616226	0.0439799779491903	-0.138157876956219	0.0895953649210792	0.0488556220896701	0.0352090340682079	-0.0267044403677814
IRELCSAAINM	V1I	T10N	-7.34717727112583	-0.138644022857809	0.00901804283039098	-0.00385077125556066	0.0795079750598902	-0.0399524134214531	0.0232253222747718
IRELCSAAIQM	V1I	T10Q	-4.92470613531581	-5.69741171429474	-5.29628642448284	-7.31018979817585	-7.3356085642475	-3.46555933167674	-3.41580998479527
IRELCSAAIRM	V1I	T10R	-4.82727505317961	-0.169976280944139	-0.404237869508719	-0.10128027481273	-0.428374168898941	-0.0736041129131184	-0.226547335484614
IRELCSAAISM	V1I	T10S	-4.62719977844698	-0.17915050747909	-0.125894281960939	-0.15892866947669	-0.119905141309101	-0.0908832988345338	-0.0670465522943275
IRELCSAAITF	V1I	M11F	-4.82413483410777	-0.38543553734137	-0.778562390367069	-0.43818237196526	-0.77731895296894	-0.220076796245277	-0.423931471781106
IRELCSAAITG	V1I	M11G	-7.5804119490929	-0.0903031781998003	-0.59620823369196	-0.0931401552075108	-0.68154803045198	-0.0491336209630333	-0.347054756233818
IRELCSAAITK	V1I	M11K	-5.12135865783579	-0.521219842783889	-1.6426336038831	-0.15017619077161	-1.11590609620124	-0.184801223931166	-0.758276171150809
IRELCSAAITL	V1I	M11L	-2.63156323894087	-0.00640849464116933	-0.000102444895750509	-0.00215027556428993	-0.0150747500017605	-0.00234964301471319	-0.00394518799954424
IRELCSAAITR	V1I	M11R	-4.55898182879258	-0.15630057897274	-0.375888100704509	-0.0136555056854899	-0.34580049055792	-0.0474155976412973	-0.197013195977057
IRELCSAAITV	V1I	M11V	-3.56038248585216	-0.15273266598345	0.0398677964921799	-0.169389691247281	0.0450828607757394	-0.0861252801172445	0.0230794931359242
IRELCSAAITW	V1I	M11W	-5.16235237356466	-0.680361050147569	-0.0953500440780388	-0.73045766222574	0.0862838751586299	-0.377506147640215	-0.0047750379668372
IRELCSAAITY	V1I	M11Y	-3.25825249882476	-0.11344349859324	-0.47008212886091	0.0935363542648897	-0.51564183549975	-0.00803504569206703	-0.267992381424837
IRELCSAAIVM	V1I	T10V	-4.97457029982567	-0.131241362120049	-0.0803774492426896	-0.1140787892662	-0.0659205530346103	-0.0659800406964157	-0.040043831085248
IRELCSAALTM	V1I	I9L	-3.48508675500287	-0.268844818962739	0.0159964758204811	-0.293444938472891	0.174400605365189	-0.150396778302203	0.0498655303135704
IRELCSAAVTM	V1I	I9V	-3.02088051276591	-3.70990100824788	-2.75182518949758	-6.55788956933018	-6.52249748248125	-2.71506591969154	-2.47903506482326
IRELCSAGITM	V1I	A8G	-7.62490197116495	-0.220759546650889	-0.0984692165722905	-0.27818871661626	-0.0505368855929014	-0.132990462210613	-0.0412064714704043
IRELCSAMITM	V1I	A8M	-6.50364047265121	-0.59483720693021	-0.74538380972355	-0.711377741916921	-0.78018005148766	-0.348601439466481	-0.415213835134536
IRELCSANITM	V1I	A8N	-7.48617199280791	-0.75196838780374	-2.08283402686735	-0.87452850341789	-2.19626891341301	-0.434372125841477	-1.16444566100325
IRELCSASITM	V1I	A8S	-5.96364004717224	-0.18475138408315	-0.23067683839604	-0.205499369239321	-0.162514227224351	-0.10433324065013	-0.107993862627698
IRELCSATITM	V1I	A8T	-3.17679267472295	0.0669111928417596	-0.0166172090430603	0.108992428547129	-0.00104428694285019	0.0466008996083653	-0.00500966886294707
IRELCSAVITM	V1I	A8V	-6.2688857268965	-0.983220869743669	-0.727938775441539	-0.824515955304461	-0.59623828865417	-0.486619924113809	-0.362456737090522
IRELCSFAITM	V1I	A7F	-8.47239957788304	-2.53838826532492	-2.74388228236526	-2.71870763909058	-2.85088470899147	-1.40677388841877	-1.52299333565137
IRELCSIAITM	V1I	A7I	-7.96742349886786	-1.30954091747136	-1.72152317515144	-1.41245016931471	-1.7413530519714	-0.728267420399296	-0.943244206543791
IRELCSLAITM	V1I	A7L	-7.75471643327075	-2.33128794085416	-2.61762247776862	-2.52282902634029	-2.72531985316336	-1.29861205790043	-1.45437232758663
IRELCSPAITM	V1I	A7P	-9.61894714400986	-6.95524872336828	-7.07892728776568	-7.56572531473582	-7.66398020393763	-3.88427787524547	-4.00943095208999
IRELCSRAITM	V1I	A7R	-8.15951754620511	-3.11337838258148	-4.13935015038986	-3.12990571335868	-4.31938938065023	-1.67325017222159	-2.30238496612708
IRELCSSAITM	V1I	A7S	-9.02015131502204	-0.0150413928776096	0.257325080063321	0.0261614027444494	0.31668240822302	0.00244333784101336	0.155640954193241
IRELCSWAITM	V1I	A7W	-8.28279014422874	-2.40824863722038	-3.04615173752442	-2.44729251829388	-3.07731234796282	-1.3009824138468	-1.66800463994871
IRELCTAAITM	V1I	S6T	-3.31443173115909	0.168238947891101	-0.11482483376129	0.33489277105206	-0.0971610343796598	0.132687481447066	-0.0579818525179827
IRELCVAAITM	V1I	S6V	-3.2574612052867	0.413849896960951	-0.152373181758989	0.433797660764519	-0.14517657681715	0.22694547461403	-0.0811617796537694
IRELCYAAITM	V1I	S6Y	-4.71570894910636	0.21830302205267	0.19316879617217	0.21438908944195	0.197707583173869	0.116030929260128	0.106440648641943
IRELSSAAITM	V1I	C5S	-7.84398063359144	-2.22199913177825	-1.80565136814691	-2.49263341070876	-1.93743223375192	-1.2601928983099	-1.018168937964
IRELVSAAITM	V1I	C5V	-7.93864178174548	-2.44263456673896	-2.78572981612159	-2.63390385458805	-2.8810434190334	-1.35823401256821	-1.54276049587285
IRHLCSAAITM	V1I	E3H	-7.39823092782859	0.217358764288141	-0.0329657044079088	0.305495684581269	-0.00482231466351024	0.138997897792161	-0.0106528593751078
IRKLCSAAITM	V1I	E3K	-5.46129642652371	-0.41985964180601	-0.94731098054133	-0.296763083343361	-0.98610861320013	-0.19369059063768	-0.526287500566748
IRNLCSAAITM	V1I	E3N	-6.27481225604358	0.31094555196025	0.0314381178990306	0.323060004829689	0.0890724041178501	0.169782480073394	0.0321029591090394
IRQLCSAAITM	V1I	E3Q	-4.08027439347188	0.00584542237008101	0.0990691557762595	0.15074277897795	0.23651545114708	0.0400827899700706	0.0896892953006363
IRSLCSAAITM	V1I	E3S	-5.98091726021757	0.239109502660481	-0.45482400314101	0.22314908002617	-0.30026446443285	0.124113091269338	-0.207692835189599
LAELCSAAITM	V1L	R2A	-0.137522731253105	-0.388775617345379	0.21038547823232	-0.28526034773423	0.373862997778319	-0.182020181179829	0.157109968257588
LDELCSAAITM	V1L	R2D	-2.49844884237536	-2.10391234174456	-2.7747784996132	-2.2610872892675	-2.55246753868198	-1.16795595290277	-1.45428339823261
LEELCSAAITM	V1L	R2E	-2.77543032310459	-0.62063098929377	-0.10262770020635	-0.444430230041201	-0.0878136072296698	-0.287779423773004	-0.0520756561446301
LFELCSAAITM	V1L	R2F	-4.12867621134249	0.0872553189129199	-0.154090206074839	0.0817546248689691	-0.15035076646746	0.0453735845523302	-0.0829954908077144
LGELCSAAITM	V1L	R2G	-0.865301029356264	0.0285348796409011	0.0768408474438207	0.00317894325034906	0.121996766413629	0.00883130308962343	0.0536023176722753
LIELCSAAITM	V1L	R2I	-3.79918577093827	-0.0754639851755101	-0.45666338782946	-0.0678084822380498	-0.46061317396663	-0.0385029455549804	-0.249871205271186
LKELCSAAITM	V1L	R2K	-2.33102885317337	0.211705379164471	0.118731197832091	0.3048487406758	0.18691030338462	0.137243856015957	0.0824099669979508
LLELCSAAITM	V1L	R2L	-3.26287886009248	-0.0513307039594402	-0.10116723942647	-0.0423516849966514	-0.0912088486268399	-0.0252279543062937	-0.0525411897116204
LMELCSAAITM	V1L	R2M	-4.51568728014412	0.134835032078941	-0.352001822933259	0.264742117275439	-0.36745407791453	0.105409641489778	-0.195826992524947
LNELCSAAITM	V1L	R2N	-4.22089142942121	-0.360386068568349	0.35376758460049	-0.359546065149511	0.76564132479632	-0.192983387854277	0.299767812866395
LQELCSAAITM	V1L	R2Q	-2.96056850524722	-0.27859953868623	0.21570501994767	-0.072898374622671	0.220586250723889	-0.0968988013789236	0.118810052099828
LRALCSAAITM	V1L	E3A	-3.81854997669236	-1.00046977335537	-1.02255067712362	-1.02767955781272	-1.0682837273348	-0.543275463092617	-0.569088758509378
LREACSAAITM	V1L	L4A	-4.66525268700587	-2.17142177353937	-2.7874128144783	-2.34173182176477	-2.90263552569009	-1.20749623105416	-1.54884939559896
LREFCSAAITM	V1L	L4F	-7.63235095419381	-3.8767373047621	-4.76867388982509	-4.07316267291548	-5.25590091384476	-2.12834989030255	-2.72511460755701
LREGCSAAITM	V1L	L4G	-8.81868264915125	-4.78443853009765	-4.71216935182612	-5.20925289059472	-4.9646405142746	-2.6731946627229	-2.63334148014821
LRELASAAITM	V1L	C5A	-6.97090147394875	-1.62849580553323	-2.14861188967893	-1.68645038588028	-2.2115119291602	-0.887790833075629	-1.18716189197044
LRELCAAAITM	V1L	S6A	-1.32371200290331	-0.0836728771537203	-0.16373409761022	-0.0931203019202407	-0.17004110587426	-0.0472648943611791	-0.0908604145619494
LRELCDAAITM	V1L	S6D	-1.07551330631753	-0.0283539422077901	-1.1970372469897	0.0072479627642501	-1.0650632233378	-0.0061215605904108	-0.618006977501666
LRELCEAAITM	V1L	S6E	-0.797831513303593	-0.2783056179341	0.13066693206374	-0.29597039768681	0.138150703677939	-0.15370004440279	0.0731471320107211
LRELCFAAITM	V1L	S6F	-3.4327987748041	0.02825651583907	-0.208356205314789	0.0491333755859493	-0.210453223835801	0.0204715416505468	-0.114082277248844
LRELCGAAITM	V1L	S6G	-3.29582276636053	0.0834181289693596	-0.0165198739335093	0.0897490925364295	0.0377801354935894	0.0463336231665141	0.00510352717246976
LRELCHAAITM	V1L	S6H	-2.2839986113934	0.1810863400831	0.0799951238908303	0.151246214190099	0.10041204579187	0.0894683851116227	0.0488946845780611
LRELCIAAITM	V1L	S6I	-3.78589456913239	-0.1152718777898	-0.425480031037159	-0.10384548861235	-0.37812086116935	-0.0588817781013491	-0.219550205077595
LRELCKAAITM	V1L	S6K	-2.68940223317343	-0.0872047235086093	-0.0314069688474792	-0.14880788286348	-0.005696712715201	-0.0624580920994502	-0.010435529085822
LRELCLAAITM	V1L	S6L	-2.81514777207776	0.000452238778811065	-0.21361886998632	0.00412763478902889	-0.201363720730011	0.00117967256628937	-0.113221739968065
LRELCMAAITM	V1L	S6M	-3.07674231477366	-0.122103565457619	-0.18860770288909	-0.125266909117451	-0.157564243438081	-0.0662645579913628	-0.0947119969912635
LRELCNAAITM	V1L	S6N	-3.1165346737066	0.140279939486481	0.042953340430401	0.130081441556969	0.1041054498957	0.0726013415750373	0.0392916648753232
LRELCQAAITM	V1L	S6Q	-2.07912911784182	-0.27553302498691	-0.36811387502186	-0.19286207135614	-0.329442642878961	-0.126627864858224	-0.190547090228184
LRELCRAAITM	V1L	S6R	-2.0573935399582	0.0224899204990407	-0.12528652026857	0.0314296987413698	-0.119093268403091	0.0143361738100474	-0.0666623485091122
LRELCSAAATM	V1L	I9A	-5.75477028168827	-3.80040008896819	-4.09120411404845	-3.97861335024984	-4.37481171835429	-2.08278252115448	-2.30305322360608
LRELCSAAGTM	V1L	I9G	-6.1665948885957	-6.95353439219394	-7.06709282000301	-7.56524179283895	-7.6599716355277	-3.88367270698604	-4.00501504798167
LRELCSAAIAM	V1L	T10A	-4.77249318619668	-0.11382679733669	-0.21535251719672	-0.102276127583171	-0.21352200012751	-0.0580754002246477	-0.116874451860166
LRELCSAAICM	V1L	T10C	-6.45165145412348	-0.2498598598053	-0.0257488769262704	-0.169637121063531	0.0328133033586386	-0.113489164529696	0.00118164215064498
LRELCSAAIDM	V1L	T10D	-5.5399910099556	-0.308790577720549	-1.45457380857767	-0.41376864490525	-1.44189419904599	-0.192307657536778	-0.789333061104261
LRELCSAAIEM	V1L	T10E	-5.18046740187911	0.0579181218897897	-0.27604776993546	0.11409109487699	-0.264652689753991	0.0453732727075273	-0.147463937773228
LRELCSAAIFM	V1L	T10F	-8.15398214731633	-5.85861368214091	-5.52262282821398	-6.50895641830188	-6.10646285639669	-3.30655415811918	-3.16105392886859
LRELCSAAIGM	V1L	T10G	-5.76771881127203	-0.0499891167549702	-0.31677134779456	-0.0541923778585609	-0.33602567768205	-0.0278702600005216	-0.177616857166374
LRELCSAAIHM	V1L	T10H	-6.75647724847274	-1.75455674389681	-2.51439813834793	-1.75775291373927	-2.60876437633991	-0.941406704215046	-1.39466024907533
LRELCSAAIIM	V1L	T10I	-5.16791424682991	0.0262298567098096	-0.271260250084129	0.030991003965859	-0.1826273080679	0.0152755376324496	-0.124791000229255
LRELCSAAIKM	V1L	T10K	-6.07059728212098	-0.537762057470109	-0.936813626571739	-0.65023888003182	-0.967619856417171	-0.31696804835297	-0.518491347927297
LRELCSAAILM	V1L	T10L	-5.52201930217815	-0.489952864899189	-0.812799577927249	-0.594860073854841	-0.907373015025311	-0.289407985828599	-0.467478412219207
LRELCSAAIMM	V1L	T10M	-6.31681903712575	-0.0891274584063204	0.0373142973734311	-0.0857646887747414	0.0710821816716596	-0.0469223860348507	0.0291052208375429
LRELCSAAINM	V1L	T10N	-7.14211121647565	-1.88015266953845	-1.13208267731082	-1.48487760482856	-1.18506819011779	-0.907125758872179	-0.630658949051049
LRELCSAAIRM	V1L	T10R	-4.31547143402529	-1.10840625356911	-0.77809613638971	-1.13086321485227	-0.884489002442471	-0.59992661816179	-0.451638140530563
LRELCSAAISM	V1L	T10S	-4.2617380568399	0.0997544497648111	-0.349782003893049	0.13044786335834	-0.31589008481118	0.0613037594578776	-0.181799205539764
LRELCSAAITA	V1L	M11A	-4.57581723760245	-0.3563722513026	-0.492160040135849	-0.279350927068791	-0.515310775596621	-0.171405235096785	-0.274201893869217
LRELCSAAITF	V1L	M11F	-3.92531337629655	-0.22954757338554	-0.0945382049260193	-0.222900296580791	-0.0709656235242804	-0.12136195652882	-0.0453923284347515
LRELCSAAITG	V1L	M11G	-6.87377455209366	-0.624919931539689	-1.74108522021385	-0.711343019903461	-1.8416160040204	-0.357048323496236	-0.974867680433944
LRELCSAAITH	V1L	M11H	-4.02782063170081	0.155204066149651	0.23356437105525	0.377224280093829	0.260731889549879	0.139818228032564	0.134331296586198
LRELCSAAITI	V1L	M11I	-3.21774569112481	0.0184206180436206	-0.383738107739209	0.0792502484044988	-0.293872947927131	0.0253867085430532	-0.185762378459188
LRELCSAAITK	V1L	M11K	-4.68788776831908	0.0403876517041013	-0.0760752611518196	0.0451868616101301	0.0471538584776194	0.0228750262045812	-0.00944366273944297
LRELCSAAITL	V1L	M11L	-2.48120179082374	0.138245458023661	-0.0893667612060103	0.15266591836226	-0.0758766215921511	0.07778857523141	-0.045193424866921
LRELCSAAITR	V1L	M11R	-3.55067984095778	-0.2400720975941	-0.197459652928089	-0.2088504310566	-0.1810729345477	-0.120737473102165	-0.10334299404456
LRELCSAAITS	V1L	M11S	-4.91462490618808	-0.13496825757565	-0.321496183146209	-0.0948710897928713	-0.303589660844091	-0.0621296012885706	-0.170538221621978
LRELCSAAITT	V1L	M11T	-2.48660243685558	0.19780153083722	-0.222093505064459	0.255442923330889	-0.19991413244119	0.120737129923548	-0.115261720167818
LRELCSAAITV	V1L	M11V	-3.07984607008843	-0.17323703447094	-0.128287421906069	-0.175989079964031	-0.125708152352251	-0.09357156533469	-0.0692364069558145
LRELCSAAITW	V1L	M11W	-4.25499225236613	-0.12901433677885	-0.1736450722263	-0.11799521521719	-0.17098427259833	-0.0663527593249009	-0.0939315339454869
LRELCSAAITY	V1L	M11Y	-2.32745661361151	0.161608989929411	-0.152019683360409	0.145259810333719	-0.129321596382891	0.082467089637758	-0.07694232292125
LRELCSAAIVM	V1L	T10V	-4.65954435969747	-0.0333986049674593	-0.0878977642629	-0.0184271316871207	-0.0705802805728997	-0.0140867346727784	-0.0433987073431306
LRELCSAALTM	V1L	I9L	-3.2841060772114	-0.20769262549315	-0.19466105500973	-0.20873367261802	-0.189747160033841	-0.111606384872413	-0.104798282585743
LRELCSAAMTM	V1L	I9M	-3.98370189714767	-0.28633446749542	-0.105012989776039	-0.29964986465475	-0.0737803900947398	-0.156895088599067	-0.0491104046869739
LRELCSAASTM	V1L	I9S	-7.03455803301422	-4.64445782337437	-4.50535669823098	-5.0461275746838	-4.71248828961414	-2.5922511693257	-2.50886717465725
LRELCSAAVTM	V1L	I9V	-2.39769575773063	0.0032098276025998	-0.0791574010511198	0.0172193892770203	-0.0576109092328707	0.00529320985622395	-0.0375373339760592
LRELCSACITM	V1L	A8C	-7.54587506574317	-0.468406464243939	-0.782017176095669	-0.55575383673502	-0.86820747026392	-0.273379485013285	-0.44852676192237
LRELCSAGITM	V1L	A8G	-7.01928973829306	-0.827863465115559	-1.79477335099465	-0.947174335254861	-1.89782322946786	-0.47422977884978	-1.00477782132165
LRELCSAIITM	V1L	A8I	-5.716060669829	-3.97644325912405	-3.89759916170068	-4.49410781698683	-4.07527440891844	-2.26371746742534	-2.17003584274961
LRELCSAMITM	V1L	A8M	-6.01821720617279	-2.67731105877988	-3.17985294165369	-2.75539772881121	-3.27569578024125	-1.45517875829509	-1.75766368211348
LRELCSANITM	V1L	A8N	-7.19014198591441	-3.23526168463116	-3.86160884822357	-3.36635566011734	-4.03065043559964	-1.76780473837654	-2.14818121857156
LRELCSASITM	V1L	A8S	-5.12991788086444	-0.0091231288086	-0.446942042917399	-0.0186232714636514	-0.43200520809761	-0.00731333052311722	-0.239667659113846
LRELCSATITM	V1L	A8T	-2.55719275164073	0.111194475280161	-0.360873417579089	0.140283848173389	-0.315634331819121	0.0670275524051216	-0.184895482876767
LRELCSAVITM	V1L	A8V	-5.86516375400577	-0.82419608872527	-1.44635596556766	-0.92296787267426	-1.52486538419251	-0.467026240731166	-0.80854321385946
LRELCSDAITM	V1L	A7D	-7.96431170674525	-6.37921642592772	-6.01304811522277	-7.04793481012734	-6.70315084970143	-3.59032734703761	-3.45590056152376
LRELCSFAITM	V1L	A7F	-7.64783310969583	-4.24705644348924	-4.5164498056808	-4.56534306948864	-4.79735392717452	-2.35794734168587	-2.53407596404829
LRELCSGAITM	V1L	A7G	-7.34499537776281	-0.85120551598484	-1.92847179119881	-0.947631995519611	-2.04256153374926	-0.48090753360712	-1.08050065180807
LRELCSHAITM	V1L	A7H	-7.98232305458797	-4.0679921854687	-3.97161103359378	-4.25651222971242	-4.14850397693825	-2.22886290122525	-2.21016319743285
LRELCSIAITM	V1L	A7I	-7.79320877110052	-3.26664704387714	-3.95707450708388	-3.40812199469671	-4.13763908646321	-1.78727713252949	-2.20319573136083
LRELCSLAITM	V1L	A7L	-7.16638201484675	-4.42309772629999	-4.62068395218492	-4.91796465716064	-4.86916154934238	-2.49734881317162	-2.58245181475185
LRELCSMAITM	V1L	A7M	-8.03252219950856	-3.98466371162161	-4.11605295143249	-4.2904875225207	-4.32474898114173	-2.21410447040282	-2.29713404071399
LRELCSPAITM	V1L	A7P	-9.00354732182638	-6.95241205561465	-7.07637160970829	-7.56476529159926	-7.66321362025105	-3.88323572854261	-4.00850306514161
LRELCSRAITM	V1L	A7R	-7.78856010684903	-6.65959956214624	-6.38277181183145	-7.24506557348371	-6.90539940886797	-3.71940702092252	-3.61386541701429
LRELCSSAITM	V1L	A7S	-8.53020798991173	-0.40323214835641	-0.66768306548372	-0.437493434382791	-0.765481050762231	-0.224903437931374	-0.389239115948784
LRELCSTAITM	V1L	A7T	-8.69041817467297	-2.61213747081123	-2.68365835640958	-2.60803646611197	-2.7699916646033	-1.3992821320862	-1.48480686568848
LRELCSVAITM	V1L	A7V	-7.87188440950473	-1.35380782110851	-2.32828913848458	-1.45518541546906	-2.39266623683712	-0.751607670463533	-1.28545537532264
LRELCSWAITM	V1L	A7W	-7.71759504239338	-5.13280644645069	-4.65307433548224	-5.53525792837035	-4.89640723488026	-2.85424691785863	-2.59876555245143
LRELCSYAITM	V1L	A7Y	-7.41986878076713	-3.75434041598932	-4.04323302533475	-4.03844488000686	-4.25316369491139	-2.08509310899894	-2.25777370509805
LRELCTAAITM	V1L	S6T	-2.59735557900524	0.23253737090206	-0.0681137700698891	0.23846456758025	-0.0158694877827106	0.126171260879169	-0.0235450534370725
LRELCVAAITM	V1L	S6V	-2.89148518500218	-0.0652355558808004	-0.2122865171768	-0.076497089265791	-0.16836781029949	-0.0378435234156544	-0.10427045455485
LRELCYAAITM	V1L	S6Y	-3.76071485588887	-0.41581294091852	0.0817600432205801	-0.194738478998271	0.17896128337863	-0.166536632693925	0.0698027283696487
LRELGSAAITM	V1L	C5G	-8.11561089525886	-4.4220581456345	-4.47937994155488	-5.01207245061769	-4.83948498163593	-2.52105430027706	-2.53444990610796
LRELISAAITM	V1L	C5I	-6.30869980660299	-3.10737605390712	-3.76107534326235	-3.31753041756186	-3.80849629772888	-1.71940773494407	-2.06180501040778
LRELLSAAITM	V1L	C5L	-7.30955413766028	-2.7087501193124	-2.7949969805167	-2.87955501840803	-2.8856343013194	-1.4956761226607	-1.54659560191802
LRELMSAAITM	V1L	C5M	-7.13256555544772	-0.854861975033529	-0.62440843975016	-0.973928646020061	-0.73680637644663	-0.488641005589263	-0.369450529484122
LRELSSAAITM	V1L	C5S	-6.51258371153155	-4.12549379247242	-4.56209201201977	-4.28410119791013	-4.84875601506157	-2.25206086517266	-2.56044357801596
LRELTSAAITM	V1L	C5T	-8.37542811856613	-4.99462594517888	-5.17221757711478	-5.31301796304069	-5.5225968707809	-2.75873506504699	-2.90946476166274
LRELVSAAITM	V1L	C5V	-6.84774915431946	-4.50659772655158	-4.67775300528722	-4.87828706043938	-4.959604843905	-2.5107013570201	-2.62221954692943
LREMCSAAITM	V1L	L4M	-5.58920655030656	-0.0838554467454902	-0.81203142310937	0.05882594610366	-0.79833317720354	-0.00856958233414051	-0.438934036127215
LRESCSAAITM	V1L	L4S	-8.41390048491029	-3.8627182490134	-3.85204320735082	-4.08920121458739	-4.00788589502392	-2.1284992376301	-2.13954002109913
LREVCSAAITM	V1L	L4V	-4.52180221743464	-2.58115265950911	-2.93970827025282	-2.78577630062089	-3.02602710743419	-1.43589688355502	-1.62432991190051
LRFLCSAAITM	V1L	E3F	-7.10059084245242	-6.7067757695172	-6.64858555727381	-7.3401912058201	-7.30265740414193	-3.75692469071123	-3.79285807574331
LRGLCSAAITM	V1L	E3G	-5.89624735979034	-0.22883811484134	-0.41268789675466	-0.176604146996301	-0.381820395799451	-0.109356919385313	-0.216863560592492
LRHLCSAAITM	V1L	E3H	-6.82471201127331	-0.457674774981339	-0.64115223121322	-0.424367008984911	-0.65336395198732	-0.236859059538886	-0.352549135163358
LRKLCSAAITM	V1L	E3K	-4.79885536698595	-2.35066869256044	-3.09610911237006	-2.45367803690346	-3.17293248220031	-1.28642599978285	-1.70708926887862
LRNLCSAAITM	V1L	E3N	-5.93880408024529	-0.770222691627549	-1.21317229427102	-0.87287101133197	-1.26235306570678	-0.439080433590585	-0.673857970759063
LRQLCSAAITM	V1L	E3Q	-3.66684261533099	-0.88919681718658	-0.20300516833437	-0.70362763741908	-0.213771895243491	-0.429364586314935	-0.113418523151375
LRRLCSAAITM	V1L	E3R	-6.09786508199081	-3.34166869726482	-3.88874523707822	-3.36106322576866	-3.95972000362079	-1.79636434317443	-2.13749351831828
LRSLCSAAITM	V1L	E3S	-5.26298987923053	-0.53148565240815	-0.83708782114494	-0.6188612137195	-0.93066853123986	-0.307202484190211	-0.48045568867618
LRTLCSAAITM	V1L	E3T	-5.24366113235695	-2.63594323170795	-3.24654595590846	-2.52177562289723	-3.32068131706258	-1.38397681765562	-1.78836709891606
LRVLCSAAITM	V1L	E3V	-6.94180285371715	-6.95524872336829	-7.07973455680216	-7.56572531473582	-7.66424268283418	-3.88427787524547	-4.00972932897988
LSELCSAAITM	V1L	R2S	-1.89071192679687	0.158265005275281	-0.137723188731279	0.20506581220652	-0.0770650934849808	0.0967778155856855	-0.0592909806310469
LTELCSAAITM	V1L	R2T	-3.82383607572906	-0.200929230665	0.00372633682212964	-0.10283335768071	0.0265290061281398	-0.0827004960600952	0.00795401829907805
LVELCSAAITM	V1L	R2V	-4.9012612322448	-0.143124538506539	-0.2974663262973	-0.133003257869991	-0.276998413228581	-0.0741459792185903	-0.156778490081269
LYELCSAAITM	V1L	R2Y	-4.02875273382237	0.19890485200348	-0.00457197359551031	0.24088817999246	0.0276573407075702	0.117335762857789	0.00588086479390748
MAELCSAAITM	V1M	R2A	-2.37052924862009	-0.36580781814998	-0.33666576023529	-0.38371007276862	-0.320432367245301	-0.200669224095061	-0.179239062377201
MGELCSAAITM	V1M	R2G	-3.70065124009883	-0.0563600402000404	-0.45601960388973	-0.00371137338029115	-0.25387841753796	-0.0167882496137977	-0.195984032336158
MLELCSAAITM	V1M	R2L	-5.58622802206152	-0.127351569184409	-0.0716644903849701	-0.12504532024405	-0.02355771622919	-0.0676831762268146	-0.0265547158446329
MREGCSAAITM	V1M	L4G	-11.5539378262482	-5.60279836525932	-5.24874440277617	-5.98400693160941	-5.64467882087143	-3.10078557783619	-2.96299966429484
MRELCAAAITM	V1M	S6A	-4.17603886817545	-0.0232254796939291	0.112893325412001	0.0345199306992487	0.162066915651609	0.00227437443551537	0.0742917187295471
MRELCEAAITM	V1M	S6E	-3.4280763969764	-0.12091151011629	0.136456128717191	-0.144085666941001	0.15376825747833	-0.0707283165232973	0.0788549005866908
MRELCGAAITM	V1M	S6G	-6.14993511856924	0.10274399386072	-0.365510212654829	0.103701193401399	-0.404180667475401	0.0553236090797418	-0.20921939297561
MRELCLAAITM	V1M	S6L	-5.65628941225058	-0.0159240498728899	-0.15617128624781	0.10894209386516	-0.0774762515281804	0.0233044973594487	-0.0646582587492981
MRELCMAAITM	V1M	S6M	-6.12199094519444	-0.0814040014531603	-0.07425924231873	-0.0729594476814999	0.0114923282630794	-0.0414860898861225	-0.0181896400734876
MRELCNAAITM	V1M	S6N	-5.76793526212357	0.342307950480171	-1.39953948558654	0.50629594828418	-1.02622291038493	0.225323483422065	-0.665660882122322
MRELCQAAITM	V1M	S6Q	-4.61795787353488	0.1809577333602	-0.188918758060989	0.74358793299348	-0.18252736792898	0.240480683969648	-0.101285378491288
MRELCRAAITM	V1M	S6R	-5.03120548207503	-0.064243333665889	-0.196082177889309	-0.0969292928884311	-0.191776144206571	-0.0427748838601616	-0.105730585796994
MRELCSAAGTM	V1M	I9G	-8.71325507621405	-6.94825237965696	-7.05245378824272	-7.5633534525386	-7.65507434863228	-3.8817064928525	-3.99956856012621
MRELCSAAIAM	V1M	T10A	-7.0741531231775	-0.249147423981839	-0.34121071318542	-0.200582155030141	-0.318359575160731	-0.121179963115144	-0.179996604509228
MRELCSAAICM	V1M	T10C	-8.73310461186274	-0.35125147612046	-0.65002979280788	-0.433061346131801	-0.71796263392239	-0.209162369697077	-0.371861404205005
MRELCSAAIDM	V1M	T10D	-7.48957778414231	-1.22355704511535	-2.07207160942048	-1.27547316657504	-2.14148330130245	-0.669169389221892	-1.14714507207491
MRELCSAAIEM	V1M	T10E	-7.16767975709189	-0.24319723476008	-0.45639083288789	-0.193461901246721	-0.40139355669036	-0.117691786462869	-0.234409974680839
MRELCSAAIFM	V1M	T10F	-10.403274784502	-6.37391882634034	-6.56242007050518	-6.95652877905991	-7.25849349545385	-3.56552954257599	-3.75681552201708
MRELCSAAIGM	V1M	T10G	-8.23058061273382	0.12597938640984	-0.0713271542284097	0.15866757518746	-0.0317001046601	0.0758712285220682	-0.0285736770966589
MRELCSAAIIM	V1M	T10I	-7.25810232817031	-0.42322039243269	-0.533389785780139	-0.420797518794741	-0.647977551667271	-0.226264295318805	-0.32042146698259
MRELCSAAIKM	V1M	T10K	-8.39375774696053	-0.38219435814652	-0.718643442902939	-0.354110981102531	-0.826428342868281	-0.197727365775142	-0.419602768149662
MRELCSAAILM	V1M	T10L	-7.6504583066753	-0.985547759146939	-1.21592651256142	-1.08924372636324	-1.24965229769687	-0.554780139789695	-0.671344050274181
MRELCSAAIMM	V1M	T10M	-8.57983725309636	-0.0335764507091589	-0.5080809542232	0.0461255759815202	-0.568314339745431	0.00232435912379758	-0.2925105035481
MRELCSAAINM	V1M	T10N	-9.34886258817364	-0.756822236290409	-0.9232648168473	-0.54959864143836	-0.982283322051931	-0.352878626200932	-0.518437043800629
MRELCSAAIQM	V1M	T10Q	-6.9851922241961	-0.235678735274499	-0.39477120734197	-0.153045191987431	-0.361478295570141	-0.105272114911763	-0.206470341895826
MRELCSAAIRM	V1M	T10R	-6.70704146842632	-0.46438622668111	-0.7807275068704	-0.56862170335946	-0.856642266548111	-0.275530799588883	-0.445154713851824
MRELCSAAISM	V1M	T10S	-6.41478317000251	-0.062637143781739	-0.0859625909678403	-0.0713120418793309	-0.0721395907708811	-0.0357909557676535	-0.0432519559019249
MRELCSAAITE	V1M	M11E	-6.88228457405435	0.0280373156584108	-0.44019657064467	0.238646945489309	-0.532893846334181	0.0687363075901626	-0.263952084451733
MRELCSAAITF	V1M	M11F	-6.78867627996743	-0.460209157808089	-0.7943466445767	-0.50000461548848	-0.68197955527247	-0.256859188006343	-0.40366598251083
MRELCSAAITG	V1M	M11G	-9.71835925084664	-1.28260589428384	-2.04635337453068	-1.36863179954407	-2.14054794850438	-0.709522665915274	-1.13956854536501
MRELCSAAITK	V1M	M11K	-7.40544704163795	-0.14207708435028	-0.27580051832326	-0.14986758320498	-0.27588573310593	-0.0781519980589769	-0.150311447694546
MRELCSAAITL	V1M	M11L	-4.91977742645206	-0.24741346788737	-0.2771252275822	0.20019062090876	-0.208733569207441	-0.0184946337791718	-0.133245034804482
MRELCSAAITR	V1M	M11R	-6.58490747570204	-0.0915938220857893	-0.13799145975694	-0.00297550521472978	-0.131104072599241	-0.0265042137271836	-0.0734052125218709
MRELCSAAITW	V1M	M11W	-7.26767352327983	-0.0873178279494091	-0.37202243925911	-0.077188239364121	-0.378465382322601	-0.0442267163706482	-0.204396279753552
MRELCSAAIVM	V1M	T10V	-7.1976161662042	-0.0401479057317697	-0.48964369251332	0.0579943974366586	-0.521927354146991	0.00350381147641787	-0.275203149983407
MRELCSAALTM	V1M	I9L	-5.53242736730348	-0.218486385174689	-0.80697562595501	-0.2370309058317	-0.735437965290451	-0.121856182732585	-0.421154053780334
MRELCSAASTM	V1M	I9S	-9.6397112760358	-5.35283391779039	-4.49902830290737	-6.14743148811903	-4.73718611017468	-3.07219847971057	-2.51347840001235
MRELCSAAVTM	V1M	I9V	-4.81898032432819	0.0194351040002303	-0.71271109665508	0.213792965882469	-0.78389567877805	0.0599805535956053	-0.406862427922694
MRELCSAGITM	V1M	A8G	-9.95301285548209	-1.87436192975625	-2.31872472146158	-2.02534760809751	-2.38053182219001	-1.04331912703236	-1.27957592031956
MRELCSAIITM	V1M	A8I	-8.81112917948362	-4.62858117620981	-5.05719686744838	-5.0352663451819	-5.57332034407995	-2.58501887842188	-2.88984309269727
MRELCSANITM	V1M	A8N	-10.0697474756615	-3.71616278336331	-4.07430238298177	-3.93807684752352	-4.24334082865645	-2.04876796069177	-2.2640814351002
MRELCSASITM	V1M	A8S	-8.1360800949215	-0.654220453640799	-1.16898043420947	-0.784899430427011	-1.17760669314913	-0.384041245321148	-0.639242060112445
MRELCSAVITM	V1M	A8V	-8.77232498512264	-0.695602192420419	-1.85061651711738	-0.749593935457471	-1.8334669082441	-0.386669963460383	-1.00398361321442
MRELCSFAITM	V1M	A7F	-10.1667061036582	-4.82733892950338	-4.79979178210097	-5.19763856745157	-5.11702187889899	-2.68229155153032	-2.69791118734374
MRELCSGAITM	V1M	A7G	-10.0689248788656	-1.79620145003946	-2.81120771633628	-1.9054749920384	-2.88060746167617	-0.990781773842444	-1.54991226522616
MRELCSLAITM	V1M	A7L	-9.84795552032427	-5.25563216601994	-4.87561377110702	-5.78712003039523	-5.15497228115593	-2.95299651509396	-2.72939020883638
MRELCSSAITM	V1M	A7S	-11.1013897817104	-0.73847909803807	-0.804252623293699	-0.827341605425321	-0.893101051043331	-0.418547754395539	-0.46133381408396
MRELCSVAITM	V1M	A7V	-10.290706007872	-2.67325637515558	-2.58547062515904	-2.96634563395008	-2.67166740132841	-1.50783123846309	-1.4312669070838
MRELCSWAITM	V1M	A7W	-10.3976080870948	-5.6095397137072	-4.97520602015146	-6.0174247635248	-5.28250277004496	-3.11120207635456	-2.79091758223697
MRELCSYAITM	V1M	A7Y	-10.1741309328592	-5.02344479419306	-4.61096330188465	-5.74784573585426	-4.83810789426314	-2.87771759300373	-2.57161314867082
MRELCTAAITM	V1M	S6T	-5.48128004366455	-0.0182314920301394	0.17822357958104	-0.0402408415794397	0.271964964358789	-0.0153860634697143	0.121468902637147
MRELCVAAITM	V1M	S6V	-5.66096758430333	-0.102229951342499	-0.150498129495659	-0.0650657594948303	-0.1110393961414	-0.045326999467624	-0.0717592752171483
MRELCYAAITM	V1M	S6Y	-6.64395138236464	-0.0363692865648702	-0.43102133942751	-0.0267035770389512	-0.468991655241531	-0.0170322542119132	-0.244735862773904
MRELLSAAITM	V1M	C5L	-9.9611333639916	-2.53920777550788	-2.59373129796085	-2.65233814401208	-2.67887212790507	-1.39007987069089	-1.4354940119765
MRELTSAAITM	V1M	C5T	-11.1155772542316	-5.49520815210207	-6.09757178449272	-5.85272438075913	-6.70444535923242	-3.03706647245067	-3.48033874460278
MREVCSAAITM	V1M	L4V	-7.38552179529985	-2.8305054336105	-3.35347325685385	-2.87797602797167	-3.44555838155192	-1.52949680836946	-1.85129677944849
MRNLCSAAITM	V1M	E3N	-8.69788568323732	-0.462938522728489	-1.78233980694965	-0.576581422200961	-1.86957042849458	-0.277153620727918	-0.993893153490294
MRRLCSAAITM	V1M	E3R	-8.75588903073616	-3.45782936696882	-3.97527982920893	-3.71036304270069	-4.14991616283839	-1.91808734188548	-2.21157619806537
NEELCSAAITM	V1N	R2E	-6.23719000669594	-1.74805194002558	-2.04224492340952	-1.7943997283421	-2.15177599518753	-0.948923334102322	-1.14131373701943
NHELCSAAITM	V1N	R2H	-7.41439831335816	-2.7506658075808	-2.71704082857004	-2.82354650853833	-2.8041672058626	-1.49317561027311	-1.50320366965322
NKELCSAAITM	V1N	R2K	-6.12140301010761	-2.18368398943423	-3.29533758345906	-2.23986652382362	-3.33787746033226	-1.1849670535413	-1.80674707322317
NLELCSAAITM	V1N	R2L	-6.74345312233621	-2.74213606576085	-3.92849348177459	-2.84181491545808	-4.11418445453356	-1.49543653021868	-2.18895303536155
NMELCSAAITM	V1N	R2M	-8.23591241771782	-2.7408128117714	-2.41586184223819	-2.87494602955584	-2.4415016238989	-1.50351309355513	-1.32311270912666
NNELCSAAITM	V1N	R2N	-7.84148288820101	-3.23043159243497	-3.87732426357727	-3.34308100640604	-4.08735454569437	-1.76051199409773	-2.16739252312344
NRELASAAITM	V1N	C5A	-10.7770349126971	-6.64728398737379	-6.74100233043411	-7.22866328778612	-7.28466594421604	-3.71176270484388	-3.81453704925796
NRELCEAAITM	V1N	S6E	-4.44107080739766	-1.05165853424359	-1.17497660526111	-0.77421287700559	-1.25013238273716	-0.493029182279934	-0.659791904219126
NRELCFAAITM	V1N	S6F	-7.13586926534041	-5.64001059410851	-5.73577171778318	-6.39469372216132	-6.46376526924307	-3.215971337134	-3.31464993133375
NRELCGAAITM	V1N	S6G	-7.0958869323523	-2.82681469381347	-3.99700958127899	-2.82922092032582	-4.17313375245576	-1.51602674442731	-2.22380367824169
NRELCHAAITM	V1N	S6H	-6.06669412918394	-1.85457538760934	-2.33584394922572	-1.89892053984404	-2.47179474018645	-1.00551828726538	-1.30816488168644
NRELCLAAITM	V1N	S6L	-6.72805158843226	-3.99681018878677	-4.07305651066991	-4.27507314950648	-4.27068426503853	-2.21358793772233	-2.27082919392587
NRELCNAAITM	V1N	S6N	-6.79340009206348	-2.5137327265507	-2.94047799610469	-2.68971496724356	-3.0215573943511	-1.39245044368035	-1.62338829932122
NRELCQAAITM	V1N	S6Q	-5.62873055062446	-2.28692050894142	-2.62827600185337	-2.42569698555706	-2.68897703330227	-1.26137224815571	-1.44796938415942
NRELCRAAITM	V1N	S6R	-5.86526806949598	-2.73469099673942	-3.2205454270926	-2.84295971379719	-3.33393789251214	-1.49363577504529	-1.78439672092794
NRELCSAAGTM	V1N	I9G	-9.70563525004207	-6.9541892588186	-7.07973455680216	-7.56536701844098	-7.66424268283418	-3.88388871157413	-4.00972932897988
NRELCSAAIAM	V1N	T10A	-8.17939235985599	-3.39935363244804	-3.57257263118577	-3.53891419922252	-3.5555887884853	-1.85793098111055	-1.94235558045555
NRELCSAAIEM	V1N	T10E	-8.55565002390673	-4.0323119701702	-4.70921192255484	-4.23862674403614	-5.85765063497167	-2.21427296592938	-2.86447588568426
NRELCSAAIFM	V1N	T10F	-11.6466567037924	-6.95254542772341	-7.07973455680217	-7.56481047938777	-7.66424268283418	-3.88328474014215	-4.00972932897988
NRELCSAAIGM	V1N	T10G	-9.46692341719137	-2.82570034100927	-3.33571978316687	-2.94723566760553	-3.4005422014995	-1.54580754045098	-1.83454050279255
NRELCSAAIIM	V1N	T10I	-8.66394038738289	-5.37800303930688	-5.7248261139432	-5.7661999269203	-6.29962309970685	-2.98205819729341	-3.26888949552392
NRELCSAAILM	V1N	T10L	-8.91595772150253	-6.05952373262028	-5.8537058091331	-6.60637968940183	-6.38145257228653	-3.3878696789177	-3.32689640101476
NRELCSAAIMM	V1N	T10M	-9.81503238501992	-4.40003723630659	-4.84992753685734	-4.83313898622052	-5.12629782486942	-2.46923617108435	-2.71461700537716
NRELCSAAIQM	V1N	T10Q	-8.20754586322835	-2.61435462282771	-3.96241165409684	-2.71797065890414	-4.14140579349252	-1.42793879774646	-2.2056960972769
NRELCSAAIRM	V1N	T10R	-7.95330506367539	-5.24546976138289	-4.60188197345878	-5.54598851358228	-4.84254322991082	-2.88865096740521	-2.5701757791682
NRELCSAAISM	V1N	T10S	-7.63320910136264	-2.45645399104375	-2.98713000878719	-2.56181770659314	-3.05365855948173	-1.34373628872629	-1.64503004835798
NRELCSAAITG	V1N	M11G	-10.6354779659201	-6.13680712338558	-5.69705392806324	-6.65138783733294	-6.11668574162042	-3.42106989253496	-3.21344852699298
NRELCSAAITK	V1N	M11K	-8.27997932580417	-3.93144861147598	-3.88358451181408	-4.34463940363339	-4.0439057541665	-2.2129554673642	-2.15789091589898
NRELCSAAITL	V1N	M11L	-6.06965454434993	-3.13970790001779	-3.60121826079354	-3.32115083825952	-3.48280206532018	-1.72941887794725	-1.93161603015311
NRELCSAAITR	V1N	M11R	-7.4459268802582	-3.10761824709069	-3.71659565453396	-3.25167996025904	-3.79358468337471	-1.70268379908425	-2.04524803790295
NRELCSAAITW	V1N	M11W	-8.11201596546035	-2.64033796551133	-3.03418543197255	-2.67278742795645	-3.12460937949506	-1.42372044618236	-1.67687882541433
NRELCSAAIVM	V1N	T10V	-8.40525756096422	-4.48684747780968	-4.64367479713352	-4.87651589234224	-4.85588611716368	-2.50469824886981	-2.58555908355533
NRELCSAAQTM	V1N	I9Q	-8.9645679764213	-6.95524872336828	-7.07973455680217	-7.56572531473582	-7.66424268283418	-3.88427787524547	-4.00972932897988
NRELCSAASTM	V1N	I9S	-10.6313643626045	-6.95524872336828	-7.07973455680217	-7.56572531473582	-7.66424268283418	-3.88427787524547	-4.00972932897988
NRELCSACITM	V1N	A8C	-11.4383812078053	-5.61966643972193	-5.27829823457542	-6.00598589307392	-5.58628990363967	-3.11113158819132	-2.95625921340401
NRELCSAGITM	V1N	A8G	-10.9266299043673	-6.10072730984607	-5.23676774055442	-6.61571060779986	-5.53746179017038	-3.40183070300106	-2.93173269610305
NRELCSAIITM	V1N	A8I	-9.66586579254446	-6.95385380036961	-7.07969479528339	-7.56525350600116	-7.66424268283418	-3.88376547403129	-4.00971799099063
NRELCSANITM	V1N	A8N	-10.9692609828746	-6.88294455210251	-7.01975837366674	-7.55266306297983	-7.65199705202635	-3.86062350903669	-3.98944607811608
NRELCSASITM	V1N	A8S	-9.15755669332913	-3.82000404009828	-4.42025281066312	-4.04299076188139	-4.67314185309095	-2.10470923808187	-2.47437877305081
NRELCSATITM	V1N	A8T	-6.6008230134615	-4.27666865857849	-4.71798232242392	-4.59925203342581	-5.00137070364869	-2.37491768852404	-2.64454046847661
NRELCSAVITM	V1N	A8V	-9.63698814082321	-5.95183587074548	-5.34780261492904	-6.4463842459473	-5.77945763710384	-3.31680127505127	-3.02625765904547
NRELCSDAITM	V1N	A7D	-11.5686874983965	-6.94667034383759	-7.07973455680217	-7.56582405302005	-7.66424268283418	-3.88189181828783	-4.00972932897988
NRELCSFAITM	V1N	A7F	-11.2381640805504	-6.9532022125021	-7.07973455680216	-7.56545392213342	-7.66424268283418	-3.88363343040789	-4.00972932897988
NRELCSHAITM	V1N	A7H	-11.6917544131163	-6.95524872336828	-7.07962979970487	-7.56572531473582	-7.66424268283418	-3.88427787524547	-4.00969945751422
NRELCSIAITM	V1N	A7I	-11.1454354874821	-6.95319388061921	-7.07967265518813	-7.5650301109269	-7.66424268283418	-3.8835230156637	-4.00971167774683
NRELCSLAITM	V1N	A7L	-10.873260912496	-6.95524872336828	-7.07973455680217	-7.56572531473582	-7.66424268283418	-3.88427787524547	-4.00972932897988
NRELCSPAITM	V1N	A7P	-12.6086398444299	-6.95524872336828	-7.07239063341408	-7.56572531473582	-7.66224956368826	-3.88427787524547	-4.00711745704719
NRELCSRAITM	V1N	A7R	-11.2680217738922	-6.95100594770023	-7.07688831350436	-7.56504275774051	-7.66349263345287	-3.8829112501904	-4.00872288253573
NRELCSSAITM	V1N	A7S	-12.1194458744454	-4.22092876145073	-4.66114876795073	-4.66171926284399	-4.92150561301622	-2.37517944053666	-2.60758779437032
NRELCSTAITM	V1N	A7T	-12.3437974928926	-6.94169041075786	-6.96863528953061	-7.56111632205512	-7.59315042933653	-3.87929156265825	-3.95958172214291
NRELCSYAITM	V1N	A7Y	-11.2090236054832	-6.93055993150306	-7.0550874169664	-7.56496309042477	-7.66195388130221	-3.87714391017432	-4.00210663871338
NRELCTAAITM	V1N	S6T	-6.36178928789376	-3.2764663280797	-4.11650477234547	-3.43586836721115	-4.40578609259717	-1.79711255134035	-2.31831393107399
NRELCYAAITM	V1N	S6Y	-7.66751368140341	-4.76237316077939	-5.03597301693923	-5.33974055093944	-5.83491216193182	-2.70026710754967	-2.95174496211457
NRELGSAAITM	V1N	C5G	-12.0739225842604	-6.95524872336829	-7.07683713822227	-7.56572531473582	-7.66406065190974	-3.88427787524547	-4.00885584437198
NRELNSAAITM	V1N	C5N	-13.0240551280532	-6.94693155400039	-7.07973455680216	-7.56290413253575	-7.66424268283418	-3.88122065380738	-4.00972932897988
NRELSSAAITM	V1N	C5S	-10.6659630893558	-6.95524872336829	-7.07973455680216	-7.56572531473582	-7.66424268283418	-3.88427787524547	-4.00972932897988
NRELTSAAITM	V1N	C5T	-12.1420890146113	-6.95524872336828	-7.07973455680217	-7.56572531473582	-7.66424268283418	-3.88427787524547	-4.00972932897988
NRELVSAAITM	V1N	C5V	-10.8817497269832	-6.9475541174538	-7.07973455680217	-7.56311597821339	-7.66424268283418	-3.88144966683856	-4.00972932897988
NREMCSAAITM	V1N	L4M	-9.73976680724691	-6.92634387057507	-7.05515471900577	-7.55762459447963	-7.65832106292961	-3.8740875150258	-4.00118213070811
NREQCSAAITM	V1N	L4Q	-12.9897723949652	-6.95524872336829	-7.07495947944603	-7.56572531473582	-7.662625346125	-3.88427787524547	-4.00794758019156
NRFLCSAAITM	V1N	E3F	-11.0243849154204	-6.95524872336829	-7.07973455680217	-7.56572531473582	-7.66424268283418	-3.88427787524547	-4.00972932897988
NRKLCSAAITM	V1N	E3K	-8.73005369284071	-6.6609985313239	-5.9509739633434	-7.24865557897267	-6.34798692230618	-3.72071570651515	-3.34593900626695
NRMLCSAAITM	V1N	E3M	-10.6615726779963	-5.61400692503116	-5.48168088304811	-6.13747980738233	-5.87981230792011	-3.14307203451598	-3.09050220726084
NRNLCSAAITM	V1N	E3N	-9.71098887958587	-6.11959885131535	-5.2050727789173	-6.79080510348312	-5.59745335621396	-3.45178465336383	-2.93827892517991
NRQLCSAAITM	V1N	E3Q	-7.29439768475989	-3.59760768851232	-4.36849597684469	-3.6787940407142	-4.63659251538067	-1.94932646673144	-2.45012588110615
NRSLCSAAITM	V1N	E3S	-9.30521356829216	-5.23301227503707	-4.68367218131034	-5.6215341266629	-4.86964097364352	-2.90441367990749	-2.60053743618928
NRTLCSAAITM	V1N	E3T	-9.4113784670866	-6.32791687366776	-5.74558698929162	-6.87248242712157	-6.10247011542291	-3.53116717665289	-3.22359491903623
NSELCSAAITM	V1N	R2S	-5.80148859866565	-1.92326297503674	-2.50224978312575	-1.98048917340975	-2.66530580351331	-1.04562537258525	-1.40588394470542
NTELCSAAITM	V1N	R2T	-7.54417400019183	-2.33781824726375	-3.25244311100853	-2.44492512786925	-3.31361007992193	-1.28058194873087	-1.78821177248352
PAELCSAAITM	V1P	R2A	-3.68746885393193	-0.987323707401879	-1.33796423057862	-0.987515449373211	-1.43095715405106	-0.52933839284076	-0.75324074088342
PFELCSAAITM	V1P	R2F	-8.05502895893453	-1.96952126785946	-2.00518364679751	-1.70930056506588	-2.04437192431694	-0.98947409100948	-1.10284530844951
PGELCSAAITM	V1P	R2G	-4.79350675124392	-0.84638243333709	-1.69449563208667	-0.89844530174326	-1.83863985988826	-0.467009132082324	-0.960809554004034
PHELCSAAITM	V1P	R2H	-7.54502214938921	-2.14204753965532	-2.70189043873598	-2.31568579031714	-2.81415636962712	-1.19259784182369	-1.50147842938084
PIELCSAAITM	V1P	R2I	-7.74114860246795	-2.69280895901995	-3.54738729808811	-2.62792469735508	-3.65535537968463	-1.42702904751989	-1.96109040835259
PLELCSAAITM	V1P	R2L	-6.86131722069683	-2.10781504772713	-2.94672428376228	-2.26323031156552	-3.07085517061315	-1.16959941207999	-1.63797553668071
PNELCSAAITM	V1P	R2N	-7.98480088189206	-6.95524872336828	-7.07973455680217	-7.56572531473582	-7.66424268283418	-3.88427787524547	-4.00972932897988
PRALCSAAITM	V1P	E3A	-8.18196178402351	-3.70823724965282	-3.96100812834973	-3.88197055264265	-4.1467354413072	-2.03223299977303	-2.2066803676453
PRDLCSAAITM	V1P	E3D	-8.21129596052176	-2.49951292216356	-3.35856754757269	-2.57494478859981	-3.46883975828047	-1.3591868510992	-1.85879723110849
PRELASAAITM	V1P	C5A	-10.9523530159415	-6.81157097865835	-6.89254091206157	-7.45033934067952	-7.49120413393425	-3.8144688455715	-3.91140078179827
PRELCAAAITM	V1P	S6A	-5.38883435848633	-1.83157085195021	-2.56595418670619	-1.95799384178579	-2.68314571405325	-1.01411592923777	-1.4286835259282
PRELCEAAITM	V1P	S6E	-4.84740099423208	-1.19679794141295	-0.91081186829424	-1.3199441213318	-0.797823065034441	-0.672988055657866	-0.466968748508076
PRELCFAAITM	V1P	S6F	-7.43126460141503	-3.62883905952268	-3.81005443493101	-3.8039472346147	-3.964221623975	-1.99001941093196	-2.11622423990598
PRELCGAAITM	V1P	S6G	-7.40976848229726	-2.45944450049919	-2.83200944604616	-2.45064118612683	-2.93755906594897	-1.31622661113405	-1.57063822300984
PRELCHAAITM	V1P	S6H	-6.36868635181143	-0.809208017370469	-1.57467976551801	-0.897250608035241	-1.71323272808744	-0.456255391448121	-0.894067005653747
PRELCIAAITM	V1P	S6I	-7.87884498480595	-4.35233908328096	-3.94996476955659	-4.47038061181693	-4.14685361388451	-2.36332485033752	-2.20356205381374
PRELCKAAITM	V1P	S6K	-6.53638556989301	-2.06845649522657	-2.64360672756846	-2.15435437364088	-2.7951968775741	-1.13077279273991	-1.4799337232446
PRELCLAAITM	V1P	S6L	-7.01682245404199	-3.45354761211637	-3.8164590265444	-3.65464982079645	-3.97641414149247	-1.90267681922147	-2.12121776472944
PRELCQAAITM	V1P	S6Q	-6.04330140742462	-1.52601100350046	-2.29942596586244	-1.58170010479603	-2.4497729816997	-0.832272558697014	-1.29205969694081
PRELCRAAITM	V1P	S6R	-6.08383339377811	-2.43470151068833	-2.73378575058324	-2.62202932464036	-2.83600910177769	-1.35297613510604	-1.51625006717273
PRELCSAAGTM	V1P	I9G	-10.1018311347968	-6.95129900366085	-7.07663169053646	-7.56438798483057	-7.66435028215377	-3.88282665465768	-4.00887249840798
PRELCSAAIAM	V1P	T10A	-8.65521645140022	-2.81178736744712	-3.59144094981906	-2.9179418509547	-3.70624443396492	-1.53442685405748	-1.98687177527263
PRELCSAAICM	V1P	T10C	-10.3349199826174	-4.57823630406398	-4.95472042137731	-4.86735807225098	-5.4198805122318	-2.52805081700208	-2.82076280722676
PRELCSAAIDM	V1P	T10D	-9.26717848781516	-6.30256520521132	-5.48473913658192	-6.85178356111163	-5.86655379697566	-3.51876300062025	-3.08793009718581
PRELCSAAIEM	V1P	T10E	-8.92210884218393	-1.94603762885864	-2.76237970514711	-1.94469744852772	-2.83097659465381	-1.04289996839638	-1.52309633062268
PRELCSAAIFM	V1P	T10F	-12.011326172007	-6.95268050445738	-7.07973455680217	-7.56485623966073	-7.66424268283418	-3.88333437686741	-4.00972932897988
PRELCSAAIGM	V1P	T10G	-9.82084299400563	-2.5692161330392	-2.76196661554737	-2.67926091863362	-2.79926547064585	-1.40538007265656	-1.51474092258775
PRELCSAAIHM	V1P	T10H	-10.5907649634932	-6.60471517054714	-6.34483534494324	-7.16855991054325	-6.87165822598218	-3.68447084604434	-3.59428287585639
PRELCSAAIIM	V1P	T10I	-8.98201897603796	-4.27687907076222	-4.76806951556733	-4.6590598263527	-5.06068416659501	-2.39022795121759	-2.67423071167993
PRELCSAAIKM	V1P	T10K	-10.0219947913111	-5.33582824749928	-4.52699750051689	-5.82219034301067	-4.73146118551807	-2.98448126616386	-2.51996664446758
PRELCSAAILM	V1P	T10L	-9.27139404281123	-5.71290513245324	-5.29030684987915	-6.18514544558495	-5.72953933453041	-3.1830254684768	-2.99689544884898
PRELCSAAIMM	V1P	T10M	-10.1665965054819	-4.53032666643432	-4.9983990020136	-4.93360904965669	-5.66888546728752	-2.53147838483893	-2.89790189603401
PRELCSAAIQM	V1P	T10Q	-8.65919394577324	-3.14577578699698	-3.3115666213012	-3.24667472552324	-3.44964272538543	-1.71213288354388	-1.84040810275203
PRELCSAAIRM	V1P	T10R	-8.21293731951815	-5.43853096035633	-4.75176414912159	-5.88580287769892	-5.02311552256943	-3.02957057525045	-2.65982201292924
PRELCSAAISM	V1P	T10S	-8.07169781944563	-2.57279480740383	-2.79858824155655	-2.77541175246067	-2.87944143610848	-1.43090465189807	-1.54601092539354
PRELCSAAITA	V1P	M11A	-8.75716584535389	-3.03923413091002	-3.63693418793525	-3.19310511567554	-3.70777820916947	-1.66852548136115	-2.00024259276629
PRELCSAAITN	V1P	M11N	-9.31818268960269	-3.17776352654631	-4.17856990053212	-3.2271364658024	-4.44858362884723	-1.71614178937906	-2.34712932899885
PRELCSAAITT	V1P	M11T	-6.87095957713113	-2.80367489536592	-3.32872212110573	-2.98793982041626	-3.42044819379114	-1.54999621419971	-1.83771611108104
PRELCSAAITV	V1P	M11V	-7.04019878227531	-3.37947425948127	-2.6870073660716	-3.40276247383127	-2.78419950831522	-1.81762423911936	-1.48945261428195
PRELCSAAITW	V1P	M11W	-8.40532967357744	-2.4202741014788	-2.51721791898886	-2.56433774528648	-2.59241325767524	-1.33420935739164	-1.39121677014296
PRELCSAAIVM	V1P	T10V	-8.72705218629666	-4.04480195143305	-4.24362448204629	-4.30522131307714	-4.48692492245972	-2.23476544791403	-2.37563956842179
PRELCSAALTM	V1P	I9L	-6.91887822227677	-2.7761456524527	-3.48413993198899	-2.89241677970467	-3.62246336417174	-1.51789962932417	-1.93451105793113
PRELCSACITM	V1P	A8C	-11.6329636086096	-5.31824683637435	-4.99122445553447	-5.73711811041493	-5.29652063238748	-2.95784582545867	-2.79912666351798
PRELCSAGITM	V1P	A8G	-11.0112749334855	-5.44056319394985	-5.26176117280483	-5.77782483239224	-5.65321303625696	-3.00260716097762	-2.96892833139296
PRELCSAMITM	V1P	A8M	-10.0755627835645	-5.89126029337575	-5.16220349532351	-6.31849773808287	-5.44944737657912	-3.26716317634712	-2.88760716504229
PRELCSANITM	V1P	A8N	-11.1632463444412	-6.95374862718249	-7.07892318659482	-7.56521791104861	-7.66419170526013	-3.88372683485963	-4.00948472445341
PRELCSASITM	V1P	A8S	-9.347398597036	-3.23925307485804	-3.93958387760301	-3.39302463707862	-4.12188809469666	-1.77572729784235	-2.19411663826679
PRELCSATITM	V1P	A8T	-6.76696218022441	-3.43184249219832	-3.83380701625349	-3.6305568140678	-3.98125833295994	-1.89043211208714	-2.12742291878286
PRELCSAVITM	V1P	A8V	-9.92061770348971	-5.63494292570227	-5.09695908657853	-6.02644328355663	-5.42498532895536	-3.1206422263419	-2.86264821556372
PRELCSDAITM	V1P	A7D	-11.9059189555907	-6.95116704123957	-7.07973455680216	-7.56483394643785	-7.66424268283418	-3.88290328347902	-4.00972932897988
PRELCSFAITM	V1P	A7F	-11.6282077298679	-6.95383554199537	-7.07970527012761	-7.56527283320961	-7.66424268283418	-3.88376527039616	-4.0097209778904
PRELCSGAITM	V1P	A7G	-11.3963661781116	-5.92955164744631	-5.1181739606048	-6.49929383211381	-5.45116756303229	-3.32402962332961	-2.87549900564158
PRELCSHAITM	V1P	A7H	-12.0262120042531	-6.95374958029466	-7.07899027019716	-7.56529895826668	-7.66405868904418	-3.88374776998294	-4.00946929963596
PRELCSIAITM	V1P	A7I	-11.4787801518675	-6.95325126878205	-7.07797539946252	-7.56574832337411	-7.66394194031827	-3.8837222922546	-4.00914958156697
PRELCSLAITM	V1P	A7L	-11.1976282531109	-6.9502905920553	-7.07161182665097	-7.56410999431531	-7.66152800966354	-3.88247231924516	-4.00670794197775
PRELCSMAITM	V1P	A7M	-12.0352355453071	-6.95524872336828	-7.07585878906539	-7.56572531473582	-7.66399919375402	-3.88427787524547	-4.00856090328463
PRELCSPAITM	V1P	A7P	-12.9451463266044	-6.94210515588229	-7.06826606217308	-7.5623655919203	-7.66167626242437	-3.87972670698115	-4.00579240959462
PRELCSRAITM	V1P	A7R	-11.5973457287332	-6.94492328863776	-7.06351400539134	-7.56381820758465	-7.66069424328583	-3.88088925599749	-4.00418226190313
PRELCSSAITM	V1P	A7S	-12.4539774796498	-3.6349524000997	-4.1868786558359	-3.82495637935271	-4.40704798054279	-1.99709514453623	-2.33870883139787
PRELCSTAITM	V1P	A7T	-12.6812897017812	-6.94730742020993	-7.0224503463289	-7.56321513933047	-7.64440922236458	-3.88140561077622	-3.98824259902751
PRELCSVAITM	V1P	A7V	-11.7149579422974	-6.35248745680785	-5.93903363810953	-6.89097842902003	-6.35718881892583	-3.54279006777309	-3.34492460647653
PRELCSYAITM	V1P	A7Y	-11.5343315967996	-6.95134895059217	-7.07973455680216	-7.56440492346231	-7.66424268283418	-3.88284501327245	-4.00972932897988
PRELCTAAITM	V1P	S6T	-6.71527516641147	-2.73596768685921	-3.56769153503058	-2.85459776840353	-3.70410774750373	-1.49696236041053	-1.97954458613973
PRELCVAAITM	V1P	S6V	-6.92611300338069	-3.80785897505011	-3.68662154816759	-4.05016506142832	-3.80438472583128	-2.10312493073072	-2.03950646017148
PRELCYAAITM	V1P	S6Y	-7.95882446483979	-3.17648382178702	-3.41240617531943	-3.33827592336608	-3.57495183134406	-1.74412289372324	-1.90171409509024
PRELGSAAITM	V1P	C5G	-12.3347481101904	-6.95329168173395	-7.07866618152796	-7.56506322607349	-7.66388137173275	-3.88355895031618	-4.00933082400309
PRGLCSAAITM	V1P	E3G	-9.91639871497019	-3.65213470606929	-3.97461037370426	-3.91641588595664	-4.09841548797248	-2.02524717261837	-2.19800694514938
PRHLCSAAITM	V1P	E3H	-10.9395616018457	-5.15996527260074	-5.28010260105166	-5.75175428300748	-5.75658545729447	-2.91708784746297	-3.00101149505809
PRILCSAAITM	V1P	E3I	-11.7322971902042	-6.95276329800748	-7.07973455680217	-7.56488428531644	-7.66424268283418	-3.88336480041934	-4.00972932897988
PRKLCSAAITM	V1P	E3K	-8.94475149710343	-5.39524850785452	-5.03744758766297	-5.79558500433304	-5.3638148984934	-2.99439886259892	-2.82978824798228
PRLLCSAAITM	V1P	E3L	-11.9440525894602	-6.32663979883854	-5.85943441303611	-6.87527369913501	-6.30682094159073	-3.5315199933447	-3.3091428127313
PRNLCSAAITM	V1P	E3N	-9.92022643831382	-4.8476634060898	-4.67432588797327	-5.46077998267183	-4.90568742405938	-2.75510605620854	-2.6072361481577
PRQLCSAAITM	V1P	E3Q	-7.35400870346773	-2.71898310622455	-3.34895554571177	-2.83890241134352	-3.39493856570487	-1.48818593518417	-1.83685901841303
PRRLCSAAITM	V1P	E3R	-10.0317060579635	-6.39521993856951	-5.67853426466702	-7.02576988711753	-6.15954296937685	-3.5891735557388	-3.21930069356221
PRSLCSAAITM	V1P	E3S	-9.52596797932444	-3.47089455352	-3.64868346386456	-3.62950644922895	-3.80090146650819	-1.90114113175126	-2.02778357476932
PRTLCSAAITM	V1P	E3T	-9.62590455036772	-3.67663784748583	-3.90074581012699	-3.86360581811586	-4.06564165894847	-2.01866790157999	-2.16843080432522
PRVLCSAAITM	V1P	E3V	-10.9920061927899	-6.95524872336829	-7.07973455680217	-7.56572531473582	-7.66424268283418	-3.88427787524547	-4.00972932897988
PSELCSAAITM	V1P	R2S	-5.9285512732382	-1.48906425621225	-2.12579306390416	-1.63050439218963	-2.25647145374331	-0.834332662557805	-1.19233426800333
PTELCSAAITM	V1P	R2T	-7.68035055277609	-2.70713355191241	-3.23546888964645	-2.78296461050668	-3.34059254938407	-1.4705909656923	-1.79038082710539
TAELCSAAITM	V1T	R2A	-3.23101567074757	0.216262486211381	0.016412567088711	0.42450073911815	0.057499155372799	0.169036304852104	0.0196166265682467
TGELCSAAITM	V1T	R2G	-4.41115200608408	0.0426979278067297	-0.0393562087689503	0.165608446550589	0.190188710939109	0.0542321756353239	0.0381830078192151
THELCSAAITM	V1T	R2H	-7.05472167145702	-0.735932910237009	-0.318921146973759	-0.75730700486638	-0.305968006795121	-0.399973086656673	-0.170421774762219
TLELCSAAITM	V1T	R2L	-6.34223742234581	-2.20418789006484	-2.81574428621971	-2.48877677790785	-2.82572661081866	-1.25420301368696	-1.53694943930205
TRALCSAAITM	V1T	E3A	-7.71435597575523	-2.88786016874224	-3.28702278478202	-2.48361207917037	-3.43076507805238	-1.44505456234951	-1.82850557607391
TREGCSAAITM	V1T	L4G	-12.4251690733812	-6.94638367547359	-7.01999050397342	-7.5628321188454	-7.64355903527292	-3.88104829089477	-3.98732032190948
TRELASAAITM	V1T	C5A	-10.4458436211068	-4.77055260134184	-5.09017731948072	-5.15679000058374	-5.43043126907282	-2.6559134132256	-2.8621290907837
TRELCAAAITM	V1T	S6A	-4.61359475909919	-0.545427073782309	-0.727567730194339	-0.48735997923165	-0.789444303366361	-0.277588073206705	-0.412540163222871
TRELCDAAITM	V1T	S6D	-4.39250048868876	-0.0776951801403598	0.480478985572251	0.2161047881022	0.594604163866919	0.0332684154753879	0.291469129273491
TRELCFAAITM	V1T	S6F	-6.75165639749452	-3.17811830145081	-4.00915234723495	-3.41781427405138	-4.15620241361973	-1.76486477322858	-2.22286792263216
TRELCGAAITM	V1T	S6G	-6.71053387608062	-0.482359726251089	-1.21314760731683	-0.62816451940577	-1.30628492265955	-0.295766391967516	-0.685263133218651
TRELCHAAITM	V1T	S6H	-5.596625453229	-0.245882119917079	-0.52611897426364	-0.209954265198201	-0.54872130160499	-0.122652050930503	-0.292564347430173
TRELCKAAITM	V1T	S6K	-5.84778302414457	-0.516732487089389	-0.66227956411033	-0.484629486263051	-0.74637112370544	-0.268826235015804	-0.382734112640267
TRELCLAAITM	V1T	S6L	-6.32208445202953	-2.03356674193297	-2.43219563626594	-2.19409643963908	-2.51218082901573	-1.13110019585928	-1.34613066213209
TRELCNAAITM	V1T	S6N	-6.33609613076679	-0.0935122551872691	-0.80001510870082	-0.00203323152675061	-0.86420529651974	-0.0268031705130189	-0.452619222049719
TRELCRAAITM	V1T	S6R	-5.5288338918839	-0.416488770222389	-0.66489284815322	-0.45907264144717	-0.70392354409549	-0.234132392611961	-0.372452659648674
TRELCSAAGTM	V1T	I9G	-9.42017723893164	-6.95524872336828	-7.07825408261277	-7.56572531473582	-7.66374192027496	-3.88427787524547	-4.00917708869892
TRELCSAAIAM	V1T	T10A	-7.84415139831445	-0.888286508673549	-1.6603186034731	-0.9639295887534	-1.70422478260225	-0.495486287331957	-0.916146904622777
TRELCSAAICM	V1T	T10C	-9.50441937106355	-2.6907793996543	-2.62987208891109	-2.88799682002342	-2.70949113559493	-1.49277753949006	-1.45375346737646
TRELCSAAIDM	V1T	T10D	-8.44903654172759	-2.82988211295731	-3.47498736442417	-2.94171099066142	-3.13209295829935	-1.54557416002689	-1.80451742290698
TRELCSAAIEM	V1T	T10E	-8.11214144960989	-1.52021005233886	-2.13342689871341	-1.48120462826256	-1.6992786986099	-0.805015442044934	-1.04976879496048
TRELCSAAIFM	V1T	T10F	-11.1817670605209	-6.90588064532895	-7.03604337923587	-7.54868633528932	-7.6491998865962	-3.86605637732608	-3.99336312308963
TRELCSAAIGM	V1T	T10G	-8.99325345840142	-1.36042649573671	-0.64526877696028	-1.29443504743989	-0.55454560399682	-0.712476367168865	-0.328052872347129
TRELCSAAIHM	V1T	T10H	-9.7438332997016	-3.52437546358962	-4.2430541431236	-3.89580649825573	-4.57697248125965	-1.98408080013001	-2.3988686388241
TRELCSAAIIM	V1T	T10I	-8.19801484518744	-3.27144030686473	-2.95359592858974	-3.42299722358475	-3.05776051386384	-1.79241765284744	-1.63653337887385
TRELCSAAILM	V1T	T10L	-8.37924828107272	-3.2981644080794	-3.88964944838032	-3.516836340585	-4.05908348530406	-1.82385852192332	-2.1635630586888
TRELCSAAIMM	V1T	T10M	-9.34084189886715	-2.41082503590535	-2.414810955847	-2.55201463403334	-2.36278814630985	-1.32841096641479	-1.30236560697379
TRELCSAAIQM	V1T	T10Q	-7.72758111750831	-5.8374790925113	-5.44679518779015	-7.15590989463099	-7.05789925976001	-3.46558815417892	-3.38658683469213
TRELCSAAIRM	V1T	T10R	-7.35749746893916	-3.21970574481864	-3.55046551084405	-3.19665666507484	-3.53986076977004	-1.7201586113978	-1.93196606362347
TRELCSAAISM	V1T	T10S	-7.18703902693968	-0.69616895919844	-0.590923902121969	-0.798030715477081	-0.69317593190406	-0.399180757888429	-0.348568516296659
TRELCSAAITG	V1T	M11G	-10.3303020081611	-3.24489536541918	-4.19131938047855	-3.39921498483957	-4.48437663161699	-1.7788918013672	-2.36006280813733
TRELCSAAITL	V1T	M11L	-5.76812363413634	-1.6656667100114	-2.63696699407129	-1.77692289849002	-2.83707227834964	-0.921309627909981	-1.48891839976589
TRELCSAAITR	V1T	M11R	-7.04058631533193	-1.01946321064087	-1.48395682354509	-1.0629204342322	-1.55722820423803	-0.557600694141551	-0.827671998151496
TRELCSAAITT	V1T	M11T	-6.22768587944663	-1.15687179232933	-1.65004245635721	-1.20551280573537	-1.76859982068932	-0.632585261058208	-0.929939401315774
TRELCSAAITV	V1T	M11V	-6.41382595926513	-1.87597970921162	-1.87853787553044	-1.97726257128868	-1.98797196264212	-1.03151206640025	-1.05208124355214
TRELCSAAIVM	V1T	T10V	-7.87068539408444	-2.28534546592438	-2.67769558786876	-2.48104752751995	-2.76148399194088	-1.27504404114688	-1.48089654074282
TRELCSAAVTM	V1T	I9V	-5.74275288701678	-1.21405598953717	-1.7497649734397	-1.24618765067384	-1.85534876786774	-0.659030934055604	-0.980910077754729
TRELCSACITM	V1T	A8C	-10.8765988872862	-3.56301186459954	-4.16289171811938	-3.77108956503065	-4.48902364741506	-1.96313773643179	-2.35316382358925
TRELCSAGITM	V1T	A8G	-10.3682944086969	-2.93920737527664	-3.70057429436529	-2.96541515718533	-3.78259289251805	-1.58234823212378	-2.03782420682565
TRELCSAIITM	V1T	A8I	-9.10211576623913	-5.12433540821651	-5.27525075103017	-5.42446928626567	-5.65911694237087	-2.82361450552061	-2.97430854281121
TRELCSAMITM	V1T	A8M	-9.16535267193622	-3.96120562042995	-3.90285853595581	-4.2289557108754	-4.08549204944017	-2.19182005505878	-2.17418979421715
TRELCSANITM	V1T	A8N	-10.4074641784268	-6.25601777282476	-5.86209744757551	-6.78031809298445	-6.2749213036801	-3.48745546288902	-3.3016155905317
TRELCSASITM	V1T	A8S	-8.60034719645372	-2.40502043670004	-2.78390663947384	-2.59767184374536	-2.8802745327686	-1.33842208250644	-1.5420408834152
TRELCSATITM	V1T	A8T	-5.94069024254587	-2.5106245853677	-2.7780993401747	-2.69573603268429	-2.88401429465012	-1.39311218347288	-1.54135641310464
TRELCSAVITM	V1T	A8V	-9.16761618356104	-2.77005534791968	-3.66042844969981	-2.90038518527717	-3.78672931216604	-1.51821971015754	-2.02745114706605
TRELCSDAITM	V1T	A7D	-11.0061115643839	-6.95301529981169	-7.07011180489462	-7.56496963715593	-7.66097688167474	-3.88345739871456	-4.00613704425739
TRELCSFAITM	V1T	A7F	-10.7687404157932	-6.65142198367354	-6.59857449052399	-7.23388029654597	-7.1500961661267	-3.71425617344055	-3.73896651564326
TRELCSGAITM	V1T	A7G	-10.5407801694931	-2.99241962622536	-3.6261214160541	-3.12735722274828	-3.76067977766087	-1.63860086850292	-2.01090160168958
TRELCSHAITM	V1T	A7H	-11.1682582085714	-6.16364184251152	-6.09249221910965	-6.68085677428511	-6.56776922870289	-3.43612731617036	-3.44338587612303
TRELCSIAITM	V1T	A7I	-10.5475508645905	-6.67042851645645	-6.83129169802193	-7.29189314073259	-7.41171618299491	-3.73439198754034	-3.87328695301566
TRELCSLAITM	V1T	A7L	-10.3110603461845	-6.65198582535832	-6.49290656243724	-7.2344030288349	-7.03657860346448	-3.71454795756244	-3.67934680888894
TRELCSPAITM	V1T	A7P	-12.0868626713679	-6.95281958329661	-7.07878121356353	-7.56490335041813	-7.66399420989263	-3.88338548289238	-4.00939293739442
TRELCSRAITM	V1T	A7R	-10.6971515108325	-6.90015814985221	-7.02122463003741	-7.55127309938031	-7.65223334933455	-3.86510751250335	-3.98992556390936
TRELCSSAITM	V1T	A7S	-11.5934243626624	-2.48105233043313	-2.63148800982805	-2.61693647882291	-2.72545812305706	-1.36470586906234	-1.45836199976693
TRELCSTAITM	V1T	A7T	-11.8206992201321	-4.84058754170539	-4.62725144686639	-5.25452838336615	-4.85225434448043	-2.70052253816266	-2.57993254093169
TRELCSVAITM	V1T	A7V	-10.8546601120035	-4.20771440293646	-4.10179000136507	-4.52622512293538	-4.33143042540255	-2.33691380561071	-2.29480260565454
TRELCSYAITM	V1T	A7Y	-10.6355626637912	-5.78841987438822	-5.4519964402312	-6.24389000698447	-5.84759459644932	-3.21923136103204	-3.07366848212478
TRELCTAAITM	V1T	S6T	-6.04484966803489	-1.27211402838122	-2.19665177612063	-1.32299610691338	-2.25605845077576	-0.694936379733528	-1.21243232983608
TRELCVAAITM	V1T	S6V	-6.22105084359378	-2.79714261125846	-2.67147323359199	-3.01309194277412	-2.51502434870389	-1.55457394792562	-1.41509928451596
TRELCYAAITM	V1T	S6Y	-7.23195396390737	-1.91034824066615	-2.27009731141237	-2.03627838311304	-2.36868575006645	-1.05622163396177	-1.26263256343913
TRELGSAAITM	V1T	C5G	-11.7137549192956	-5.45672870267628	-6.29496523194869	-5.83639906888589	-6.80201627693526	-3.02208756819456	-3.56197149666512
TRGLCSAAITM	V1T	E3G	-9.42852039843832	-2.74152736751826	-3.15021244130786	-2.89785361853811	-3.23854923507625	-1.50955542876764	-1.73956212140371
TRHLCSAAITM	V1T	E3H	-10.4564742284298	-3.6828027351601	-3.7430854597086	-3.85949309709006	-3.86029086972225	-2.01935199287375	-2.07012990227962
TRKLCSAAITM	V1T	E3K	-8.30379633814431	-3.71155316581354	-4.76139288208408	-3.84532531398705	-5.10635776689503	-2.02382043008318	-2.68419152649612
TRNLCSAAITM	V1T	E3N	-9.43342160143436	-3.08730115903644	-4.17000349702735	-3.21764339693009	-4.34366106130903	-1.6882936149947	-2.31743082932965
TRQLCSAAITM	V1T	E3Q	-7.17545410011926	-1.58018043998373	-2.70252696601663	-1.73208044278365	-2.83592034694785	-0.885845977426682	-1.50731357501988
TRTLCSAAITM	V1T	E3T	-9.13705248765532	-4.76547902037054	-5.13219719733232	-5.1285213974335	-5.52038788839409	-2.64727876027701	-2.89747912971488
TTELCSAAITM	V1T	R2T	-7.18918863126471	-0.71799369180671	-1.92035713295663	-0.83158995272972	-1.99164214330207	-0.413872995813734	-1.06495940136153
TVELCSAAITM	V1T	R2V	-8.183267778526	-2.59301104220377	-2.88917672478422	-2.80549626539568	-2.89051298296552	-1.44425870627793	-1.57471827518526
VAALCSAAITM	R2A	E3A	-1.21790183755393	-0.0775205334584204	0.0538610455867108	-0.0451920522423901	0.0561469983549898	-0.0333137663692784	0.0299438022865899
VADLCSAAITM	R2A	E3D	-1.43297651474073	-0.52992475029619	-0.28598860686788	-0.44595431771242	-0.202167225424921	-0.262672100572098	-0.134066683031574
VAEACSAAITM	R2A	L4A	-3.0498781772944	0.177965326090071	-0.29380370107544	0.169811550523759	-0.276802747322991	0.0933253233918592	-0.155683264983766
VAEFCSAAITM	R2A	L4F	-5.85138156866981	-1.13142510371603	-1.4667640763247	-1.22760132926184	-1.59223824166372	-0.631065255425932	-0.831864065784424
VAEGCSAAITM	R2A	L4G	-7.03856701075669	-2.67211559988809	-3.22892387585628	-2.79804407243867	-3.3375067293389	-1.4645933157784	-1.78771291259112
VAEHCSAAITM	R2A	L4H	-6.4444381044128	-0.796416435340319	-1.65906951834623	-0.89483696215294	-1.77039916442651	-0.452044411971641	-0.932980882747662
VAEICSAAITM	R2A	L4I	-2.70862864041535	0.0634623804864507	-0.503037321761689	0.134645262096949	-0.42992698839684	0.0521730268490392	-0.255123356587918
VAELASAAITM	R2A	C5A	-4.16320378618438	-0.214948454225789	-0.20481773977289	-0.22496631898221	-0.187221489460551	-0.117785234666596	-0.107038364452278
VAELCAAAITM	R2A	S6A	1.42702388023269	-0.0683216984974191	-0.0620305676745101	-0.0740862695208211	-0.0699540023225111	-0.0380962208381295	-0.0358599926945051
VAELCDAAITM	R2A	S6D	1.15231764804483	0.42264765499095	-0.0665040657696192	0.489916237372379	-0.0540919048203712	0.243728734705159	-0.0330151042570459
VAELCEAAITM	R2A	S6E	2.49349191427363	-0.50708749124507	-0.00343425220478899	-0.48356421132771	0.00348088216703957	-0.265843544551273	-7.50457205991317e-05
VAELCGAAITM	R2A	S6G	-0.370133199013752	0.000444188084649966	-0.0940017510318505	0.0840221446812386	-0.098292410088451	0.0215506863289545	-0.0523380526504309
VAELCHAAITM	R2A	S6H	0.935617165164723	-0.390397446313269	0.0959675861636704	-0.28196963526516	0.192069424314059	-0.181636910546261	0.0772591152123381
VAELCKAAITM	R2A	S6K	0.659649104982039	-0.653633753104589	-0.218521346017239	-0.52854973256324	-0.201334266198771	-0.318506594095297	-0.114612028623517
VAELCLAAITM	R2A	S6L	-0.045579104795693	0.17535162064379	-0.0436413349133193	0.242941661514999	-0.0538010203759001	0.111238995592644	-0.0264202378483094
VAELCMAAITM	R2A	S6M	-0.501866344867599	0.0573881084993513	-0.17485104534105	0.32562979905936	-0.140866441892621	0.0991671323219681	-0.0864516919766749
VAELCNAAITM	R2A	S6N	-0.0551963640416679	-0.113627017603429	0.253980175256771	-0.12683207536339	0.275535709381579	-0.0642810665450355	0.14399845531648
VAELCQAAITM	R2A	S6Q	0.589620188975434	-0.2871365918382	0.0760189800877704	-0.22305164988939	0.0806598824574589	-0.137587837872973	0.0426298579388473
VAELCRAAITM	R2A	S6R	0.687797844614991	-0.14251171242695	0.0165282721928506	-0.105442388422031	0.00862758425559917	-0.0669456416642582	0.00695422572994842
VAELCSAAATM	R2A	I9A	-3.57510113572725	-0.782179668250399	-1.78642633617808	-0.853544577227231	-1.89350403262861	-0.43751305132808	-1.00127567162117
VAELCSAAGTM	R2A	I9G	-3.68671211511747	-5.00625495515294	-4.95903018933347	-5.76078272361122	-5.26015052810635	-2.87618478439448	-2.78049859344053
VAELCSAAIAM	R2A	T10A	-1.70022085148254	-0.0514050300442097	-0.0880033554685902	-0.0340077749786012	-0.0872944337702908	-0.0231211305910857	-0.0477706611558859
VAELCSAAICM	R2A	T10C	-3.65367210997464	-0.858808606698419	-1.11564371395511	-0.829708118961111	-1.00411822367075	-0.45297378281688	-0.578965912478435
VAELCSAAIEM	R2A	T10E	-2.12169474434621	-0.13321558525165	-0.248290252670069	-0.175841558422411	-0.231712732711381	-0.0822846036738323	-0.130992056960841
VAELCSAAIFM	R2A	T10F	-5.18491185011544	-2.47834910097992	-2.72292241113359	-2.73235771215106	-2.76145340892277	-1.39337870730387	-1.49378501592322
VAELCSAAIGM	R2A	T10G	-3.09187610469166	-0.067195991658199	-0.0207124727987704	0.0542770951683202	-0.0116224385120702	-0.00504686212611283	-0.0089253245981431
VAELCSAAIHM	R2A	T10H	-4.01560709633764	-0.568375643909039	-0.366156735319249	-0.622893000085751	-0.326218830081231	-0.31859974288346	-0.189151560655464
VAELCSAAIIM	R2A	T10I	-2.32013321031447	-0.34665933529739	-0.36268941263719	-0.29288434395875	-0.384613678790981	-0.172126152133459	-0.203332115306993
VAELCSAAILM	R2A	T10L	-2.36225891223482	-0.0234710356603696	-0.25041058489235	-0.0241547550209908	-0.243253527943351	-0.012756821729857	-0.13459462781652
VAELCSAAIMM	R2A	T10M	-3.55084960749431	-3.40659964762305	-3.54318640446386	-6.21798780131623	-6.66018096675646	-2.54313740391814	-2.74045767165797
VAELCSAAIQM	R2A	T10Q	-1.61032383175262	-0.38818654099717	-0.274761959254379	-0.391322753505181	-0.28763978101869	-0.208900749898987	-0.153068658083401
VAELCSAAIRM	R2A	T10R	-1.84308790833643	-0.43302111722727	-0.43177117483884	-0.42682746067007	-0.457223521317861	-0.23055675956872	-0.241892663760381
VAELCSAAISM	R2A	T10S	-1.22839244274496	-0.0102519640065495	-0.2399452891399	-0.0139481394957013	-0.21028880367157	-0.00643845775828744	-0.123047186766808
VAELCSAAITA	R2A	M11A	-1.92764198639728	-0.22452550966038	-0.18330093166033	-0.12865574244967	-0.169487920261991	-0.0959177708175218	-0.0962961921161063
VAELCSAAITD	R2A	M11D	-1.6435703991884	-0.31041270247268	-0.59020321381645	-0.29392567199625	-0.56816127941636	-0.162203385925813	-0.315887889135188
VAELCSAAITE	R2A	M11E	-1.25949789618139	0.0662496674466713	-0.13894461028964	0.29218529345043	-0.0534918505027697	0.0931295417618623	-0.0535156348305539
VAELCSAAITF	R2A	M11F	-1.3122499770816	-0.503409690250299	-0.312555573561269	-0.412192291762741	-0.25735825499787	-0.246609780437939	-0.155979251575828
VAELCSAAITG	R2A	M11G	-3.98247520330281	-0.399742006598509	-0.305924985016039	-0.357796064602441	-0.29636706567609	-0.203599413399666	-0.164221880138057
VAELCSAAITH	R2A	M11H	-1.4460755692111	-0.19215977032812	-0.37456922732283	-0.160425082622501	-0.38155467743322	-0.0949215682819213	-0.20592500370891
VAELCSAAITI	R2A	M11I	-0.801618407532382	0.250551213454401	-0.938038690792689	0.297234618924699	-0.683463750660501	0.146221136270987	-0.44502529142023
VAELCSAAITK	R2A	M11K	-1.3890714184954	-0.507366983293649	-0.18977143036329	-0.459997106230521	-0.159326050522921	-0.259912441066892	-0.0955014992185697
VAELCSAAITL	R2A	M11L	0.779253598218364	0.0180435885971697	-0.129100365912789	0.0524880125662399	-0.14341019384686	0.0184563027166584	-0.0740666865509714
VAELCSAAITN	R2A	M11N	-2.45542231959443	-0.205737776003879	-0.72215198683149	-0.171272862722251	-0.759741813602361	-0.10150432083848	-0.403280033442715
VAELCSAAITQ	R2A	M11Q	0.0584397019307699	0.185053545306111	-0.35697365331964	0.199551371547269	-0.386161200140711	0.102901420427454	-0.202104268110589
VAELCSAAITR	R2A	M11R	-0.452383328573158	0.0171113009413801	-0.18572262625325	0.0506435070205296	-0.14053658578789	0.0177238996450866	-0.0894660342363598
VAELCSAAITS	R2A	M11S	-1.80467258630834	-0.10339085198917	-0.317874990139989	0.00636386197289873	-0.287417534622261	-0.0274385973295459	-0.165304597285014
VAELCSAAITT	R2A	M11T	0.214904040460046	-0.221474911626849	0.0862088908444605	-0.27168693735452	0.0909486493586389	-0.131533570955188	0.0482082274563962
VAELCSAAITV	R2A	M11V	0.0128454599200891	-0.33202430686319	0.000567506538150298	-0.29513572606932	0.103897097328179	-0.168586603925409	0.0271512288303577
VAELCSAAITW	R2A	M11W	-1.45426011240183	-0.391522437440649	0.289915122834511	-0.275957165875731	0.363806578514719	-0.180419933279665	0.177175469351845
VAELCSAAITY	R2A	M11Y	-0.406788067034808	0.41180759874117	-0.0640953257626098	0.49517131414248	0.00364688881714947	0.242021836905591	-0.0173294152633527
VAELCSAAIVM	R2A	T10V	-1.97517713838236	-0.207298300753539	-0.0244516612187393	-0.177973235229981	-0.00428726626716092	-0.103651567400087	-0.00808609182877573
VAELCSAALTM	R2A	I9L	-0.670151171324544	-0.19192052305177	0.0431185993601702	-0.20462990225035	0.07933242923413	-0.106126646718644	0.0329034876208456
VAELCSAAMTM	R2A	I9M	-1.44586155639486	-0.35271271362264	0.11897495108386	-0.303269813802281	0.16319693597389	-0.17647597078884	0.0763194390747466
VAELCSAAQTM	R2A	I9Q	-3.57523961455082	-2.72412766003026	-2.53367661717943	-2.63555930468039	-2.58969797522543	-1.43777903926803	-1.39520461431884
VAELCSAASTM	R2A	I9S	-4.99677689457484	-1.65226441688236	-2.45811039284733	-1.73940336303617	-2.58190533692388	-0.907974908549912	-1.37163262251919
VAELCSAATTM	R2A	I9T	-2.90189681300692	0.00640435180437038	-0.46031285555228	0.0533984718635399	-0.46559411127064	0.015416881903914	-0.252205751016875
VAELCSAAVTM	R2A	I9V	-0.217762816513007	0.0239114862177399	0.0741281283421511	0.0679143062335488	0.0907965095841998	0.024039407146073	0.0447238789775057
VAELCSACITM	R2A	A8C	-4.60055174330854	-5.98557881644129	-6.84607991827345	-7.49187188437837	-7.65250479473768	-3.59288749812162	-3.9400535973588
VAELCSAGITM	R2A	A8G	-4.13546753141897	-0.0444913509009695	-0.31557259117324	0.0661496252413087	-0.299976923703651	0.00436254461516272	-0.1679106278813
VAELCSANITM	R2A	A8N	-4.21495799559543	-0.815687445718679	-1.30020542049389	-0.875288834796981	-1.40749362276088	-0.452476346953907	-0.736378689571182
VAELCSASITM	R2A	A8S	-2.20161174411782	0.21484361214706	0.0394588873080401	0.19073967903587	0.186809137836269	0.109027896491652	0.0597792034347671
VAELCSATITM	R2A	A8T	0.365378941441334	-0.0291379859058694	0.0684863365315902	-0.0805313691763399	0.10116416098024	-0.0287258655651468	0.0458083334931274
VAELCSAVITM	R2A	A8V	-3.18093628323092	-0.0788453742020696	-0.31357388252925	-0.0415487318831911	-0.30947645349354	-0.0327571016451236	-0.169808394431232
VAELCSDAITM	R2A	A7D	-5.15843053013505	-2.68828689759254	-3.55011940061373	-2.80203813610421	-3.7553449567129	-1.47015728542613	-1.98784381266761
VAELCSFAITM	R2A	A7F	-4.91041844743462	-4.94972373524159	-5.21971434835946	-6.9644583738636	-6.81462477067744	-3.16723477974054	-3.2586392341133
VAELCSGAITM	R2A	A7G	-4.53626839228897	-0.51924879277908	-0.0858338569395194	-0.46123081332235	-0.0609364151913212	-0.263566812075565	-0.0403049925164356
VAELCSHAITM	R2A	A7H	-5.22520776082747	-0.884245425859509	-1.71379145740939	-1.01357818145964	-1.82184649519065	-0.507010909140346	-0.961949333479882
VAELCSIAITM	R2A	A7I	-4.49236576649693	-1.25200139897453	-1.27647144423543	-1.0652833321321	-1.34547622322969	-0.623565736981148	-0.713500657922289
VAELCSLAITM	R2A	A7L	-4.83473947234605	-2.42791395610429	-2.67188213813959	-2.59886717984117	-2.73138256096063	-1.34516187172551	-1.47141937189785
VAELCSMAITM	R2A	A7M	-5.43283657107513	-1.7094019189761	-1.70846370768965	-1.53813851802865	-1.73498476218499	-0.872712300469581	-0.937866007930483
VAELCSPAITM	R2A	A7P	-5.74730849946613	-6.95323332628426	-7.07952481777435	-7.56515121800803	-7.66424268283418	-3.88356498573744	-4.00966952193741
VAELCSRAITM	R2A	A7R	-4.86959670014773	-3.76267493576793	-4.23849221242066	-3.98137048702427	-4.46171485009331	-2.07288170323524	-2.36762726878825
VAELCSSAITM	R2A	A7S	-5.67680018552253	-0.0473229012814489	-0.331638401147739	-0.0160534147584013	-0.290844168995561	-0.0173953126158457	-0.170119369864351
VAELCSTAITM	R2A	A7T	-5.8822117016608	0.118411146230921	-0.7215574939544	0.13994009552413	-0.822165221793291	0.0689683772180558	-0.419326275995009
VAELCSVAITM	R2A	A7V	-4.94191093712866	-0.0884125091025698	0.0147918453110911	-0.035880187846951	0.12983070746008	-0.0340007680063201	0.0379440839824383
VAELCSWAITM	R2A	A7W	-5.1870606701934	-3.31740119934087	-3.54952781882346	-3.63190034152829	-3.62559886637218	-1.85860722885142	-1.95397091206593
VAELCTAAITM	R2A	S6T	0.495792299064837	0.164158366584431	-0.14962346262112	0.162181263011249	-0.12946907515477	0.0874986835622127	-0.0762973516886576
VAELCVAAITM	R2A	S6V	-0.372822787717466	0.12524251721797	0.21472150866496	0.188006979409289	0.232245007595539	0.0831457201714079	0.121558205549435
VAELCYAAITM	R2A	S6Y	-0.770358059932772	0.372005021857431	0.19591150985168	0.38419851844435	0.28521126040442	0.20253570655418	0.129953609867638
VAELGSAAITM	R2A	C5G	-5.75775062390494	-1.8024395889969	-1.88310072776816	-1.91347082486651	-1.98504120840454	-0.994574162821845	-1.05262101637587
VAELLSAAITM	R2A	C5L	-4.01380277042966	-2.99029972414233	-3.08175482330444	-3.12654335045444	-3.1334961398403	-1.63779746113156	-1.69275174646498
VAELMSAAITM	R2A	C5M	-4.50423664674657	-0.0265811946482497	-0.655970358362589	0.0291538573272803	-0.65715065355014	-3.72200902374331e-05	-0.357758194688863
VAELNSAAITM	R2A	C5N	-6.21166694877917	-3.91531325907297	-3.88952669155998	-4.12087486919218	-4.04636415526907	-2.15135964534905	-2.16022394745049
VAELSSAAITM	R2A	C5S	-3.91244149661798	-2.06681464826504	-1.87348624686312	-2.09508862428941	-1.83276059853923	-1.11519840057771	-1.01032143369844
VAELTSAAITM	R2A	C5T	-5.52147549792136	-2.97670780486486	-3.01756348011845	-3.02020804256873	-3.10785412870401	-1.60686126698513	-1.66778655867143
VAELVSAAITM	R2A	C5V	-4.50666589173743	-2.35600040151758	-2.81777468756146	-2.55144990791712	-2.89840815284743	-1.31285669506521	-1.55640893082869
VAEMCSAAITM	R2A	L4M	-3.63374590830711	-0.313930248376579	0.0783170028126108	-0.3456938745315	0.0830472194709095	-0.17639311389239	0.0439052984770743
VAEQCSAAITM	R2A	L4Q	-7.05495430464398	-2.61024791172038	-2.74030446476516	-2.70269105391331	-2.81128287635571	-1.4228881385931	-1.51168573245658
VAESCSAAITM	R2A	L4S	-6.69689019128807	-1.54527608533396	-2.11192762419367	-1.6687287014909	-2.22708092543528	-0.859880127548402	-1.18074574736767
VAETCSAAITM	R2A	L4T	-4.93821168752702	-0.657363278999919	-0.76326910381627	-0.774090949124341	-0.875533736074441	-0.382168453025882	-0.445083900785736
VAEVCSAAITM	R2A	L4V	-3.51603200679162	-0.610099043420759	-0.81349253158257	-0.69480322640025	-0.911048228964871	-0.34866474198665	-0.468630720105156
VAFLCSAAITM	R2A	E3F	-4.4898452294542	-5.75893345048999	-6.12146038270059	-6.85419025796386	-7.24937921675885	-3.36657114613616	-3.62870833283521
VAGLCSAAITM	R2A	E3G	-2.77861670996599	0.18104604720215	0.0810189568137609	0.179456492265379	0.0803808097402801	0.0966507427575429	0.0439831054488447
VAHLCSAAITM	R2A	E3H	-4.33091205242892	0.0709089381924599	-0.21540306507667	0.0378115987917589	-0.23546948451647	0.0295733283251169	-0.122590175317596
VALLCSAAITM	R2A	E3L	-5.30460815130857	-2.70417462239039	-3.17806576976329	-2.77367646962126	-3.25347969665847	-1.46739076486211	-1.75138298650546
VANLCSAAITM	R2A	E3N	-3.17074076924521	0.180721587663381	-0.0650244819767494	0.2221739458654	0.120933765666699	0.107452587862214	0.0128733106541818
VAQLCSAAITM	R2A	E3Q	-0.352334947889416	0.145458837015761	0.127296726023511	0.179943545522159	0.14576616924343	0.0867719876553079	0.0741643919785679
VARLCSAAITM	R2A	E3R	-2.90953570896948	-0.274681557960399	-0.74849708435813	-0.322516564552801	-0.829348893272721	-0.159450714512813	-0.428874201069569
VASLCSAAITM	R2A	E3S	-3.0248984062279	0.0886067034015703	-0.214132678859869	0.12350806519393	-0.20512922644982	0.0564006551697238	-0.114346419898742
VATLCSAAITM	R2A	E3T	-3.23026563990317	-0.472010295106879	-0.486787632175099	-0.493656142474391	-0.37279145469139	-0.258557410754473	-0.235647632702022
VDALCSAAITM	R2D	E3A	-2.75596240292652	-0.213196033101729	-0.0629743912012302	-0.0946706863566007	-0.052786130422751	-0.0840669847158551	-0.0316694165364386
VDDLCSAAITM	R2D	E3D	-4.14739753824893	0.05633781314069	0.209694653634401	0.100770551616739	0.26930720658544	0.041532307023262	0.129752466049804
VDEACSAAITM	R2D	L4A	-5.28049154761389	-1.24067943669255	-1.89202352391985	-1.2683615401999	-2.04137391659145	-0.672168719538113	-1.06979892762806
VDELASAAITM	R2D	C5A	-6.45339164877958	-1.47166013716976	-1.55979772996287	-1.45911059318707	-1.65238170246024	-0.785734865321234	-0.874016092725042
VDELCAAAITM	R2D	S6A	-1.09897404241658	-0.0232717899853299	0.126385619405111	0.0439232327272094	0.190097973127669	0.0046592202149176	0.0854206864734262
VDELCDAAITM	R2D	S6D	-1.52874363925922	-0.257024226455979	0.36725794316761	-0.158810366052201	0.469866903634019	-0.11274209871949	0.226781106629744
VDELCEAAITM	R2D	S6E	-0.893522971052879	0.00754859759986104	-0.95498543113021	0.0764555674300897	-0.721846949724071	0.0216181201330574	-0.459828475207035
VDELCGAAITM	R2D	S6G	-3.0544185388066	0.13902070653689	0.138910350795161	0.119937384840499	0.16093580229299	0.0696606358863376	0.0814166384727972
VDELCHAAITM	R2D	S6H	-1.83266951460015	-0.216674679440279	0.0860112463945004	-0.0457289158464409	0.0995137610417594	-0.0725645128781327	0.050376832816005
VDELCKAAITM	R2D	S6K	-2.20835488634394	0.10755474183834	-0.0580910811886994	0.241964124341409	-0.0716250324495	0.0919331809706465	-0.0351707332872855
VDELCLAAITM	R2D	S6L	-2.60804911330831	-1.02686062868073	0.500854144830431	-0.897367363775011	0.689249591686719	-0.517463582532696	0.321865195247728
VDELCNAAITM	R2D	S6N	-2.82410057027815	0.332928925611631	0.217932361959351	0.41262775741221	0.252959718828299	0.198801604524362	0.127854851332355
VDELCQAAITM	R2D	S6Q	-2.14140826809027	-0.0944274137143388	-0.56870434809922	-0.1707242532175	-0.55294487113899	-0.0700769894062816	-0.305804717306143
VDELCRAAITM	R2D	S6R	-1.59904220389711	0.0840814818982096	0.0146919251931212	0.14431582737882	0.00748724127137024	0.0604347183394731	0.00613436423866887
VDELCSAAATM	R2D	I9A	-5.48656678511378	-2.8941704552785	-3.56521206869951	-3.06051331296176	-3.75672860807741	-1.59393936591134	-1.99250691585386
VDELCSAAGTM	R2D	I9G	-5.89920749136691	-6.61141799997491	-5.99521024814276	-7.17822305860415	-6.42169777361862	-3.6888190206203	-3.3777008813721
VDELCSAAIAM	R2D	T10A	-4.38799350257901	0.152142388518321	-0.266815016312359	0.13967965263628	-0.273273266998661	0.0783832377033797	-0.14707059184996
VDELCSAAICM	R2D	T10C	-6.16155238500585	0.0970308520030212	-1.0059541274717	0.313988339575259	-0.730616256912	0.107341430069998	-0.476640196542352
VDELCSAAIEM	R2D	T10E	-4.61639912952776	0.0655974656662206	-0.0129118875076699	0.133917206000579	0.0176315207082602	0.0525875067798163	0.000898327369362129
VDELCSAAIGM	R2D	T10G	-5.46657434582642	-0.01321697722768	-0.172095143843169	0.0236058678217894	-0.0857114007210704	0.00230448275095707	-0.0713381927100047
VDELCSAAIHM	R2D	T10H	-6.29983329491183	-0.0461252606190392	-0.571635511615449	0.134898248649149	-0.66231821161106	0.0214343315782868	-0.335052509064058
VDELCSAAIIM	R2D	T10I	-4.5085492488478	-0.20856481574914	-0.7520867464544	-0.0740918865126599	-0.77428514673114	-0.0775175894434321	-0.415593853666903
VDELCSAAIKM	R2D	T10K	-5.76636991543598	-0.2698216365922	-0.40447987110489	-0.251378737955131	-0.42988504986193	-0.139944370850268	-0.227008824546652
VDELCSAAILM	R2D	T10L	-4.73862778215568	0.0210070011665913	-0.47425720215269	0.132488705369809	-0.559696830574941	0.0396896207440847	-0.280627092347312
VDELCSAAIQM	R2D	T10Q	-4.45160758236643	-0.33553557677449	-0.27364126918879	-0.3036992842248	-0.28654596130289	-0.171757287972754	-0.152464951400238
VDELCSAAIRM	R2D	T10R	-3.80951310822288	-0.220897982506509	-0.44022869878104	-0.20714824263008	-0.454966824477141	-0.114913896214739	-0.243718101703579
VDELCSAAISM	R2D	T10S	-3.34077502316462	-0.41226986279965	-0.491283502450949	-0.40710308097448	-0.49042861325978	-0.219694177225673	-0.267488296723965
VDELCSAAITA	R2D	M11A	-4.74485101120438	-0.14349270569717	-0.0571725898106088	-0.075909191701621	-0.0217122483164509	-0.0596903515930247	-0.021942955064624
VDELCSAAITD	R2D	M11D	-4.57264190091062	-0.48186976035141	0.0184921480126299	-0.58418669188646	0.0471507754311897	-0.284414227696506	0.0175214144758207
VDELCSAAITE	R2D	M11E	-4.17345704627745	-0.1960072854322	0.0741657164929901	0.0116398265186	0.10896932868898	-0.0521261065465168	0.0494553601542349
VDELCSAAITF	R2D	M11F	-3.890115060677	-7.7694189180022e-05	-0.190170651158621	-0.0117494905128002	-0.198327479789601	-0.00301798456446978	-0.105746759056647
VDELCSAAITG	R2D	M11G	-6.76920230101307	-0.229292368140369	-0.73634051050887	-0.27215878660779	-0.81772292942029	-0.133851246579851	-0.422387673592399
VDELCSAAITH	R2D	M11H	-4.12298256178591	-0.40900455556777	0.0527579071013005	-0.470377112584851	0.0757109015506199	-0.234911373299467	0.0347113681447406
VDELCSAAITL	R2D	M11L	-2.12493500949451	0.0824692085096803	0.20702487832083	0.07785444432022	0.223677455881429	0.043033736296346	0.117137915438774
VDELCSAAITN	R2D	M11N	-5.1489042015907	-0.103206485115249	-0.103354846616069	0.0986494239927787	-0.0659916291430314	-0.00385375259682164	-0.0466142948999182
VDELCSAAITQ	R2D	M11Q	-3.07320966268003	-0.08436032145352	0.0564971562664098	-0.0959684883497811	0.0746369458087788	-0.0481844170069881	0.0354986322512558
VDELCSAAITR	R2D	M11R	-3.53082468477541	0.096310231069781	-0.0208106553278995	0.120110632643279	0.164928336138569	0.0576996319336507	0.0369093676800367
VDELCSAAITS	R2D	M11S	-4.66387360490035	-0.35956880391322	-0.513227121194189	-0.0826865999929804	-0.458469048299111	-0.122153892998683	-0.265443362031333
VDELCSAAITT	R2D	M11T	-2.73978064628048	0.10473888500157	0.37830272420331	0.16298909224988	0.441811551633219	0.0710028840796952	0.222642569996527
VDELCSAAITV	R2D	M11V	-2.52929079655644	-3.07717248859151	-2.85167746555971	-5.71268048605468	-6.76545915693379	-2.32168659378087	-2.57062220558945
VDELCSAAITW	R2D	M11W	-4.30386026813315	0.0753834937599596	-0.0118926006850391	0.0812358606554699	0.0236250201557802	0.0419043319831292	0.00274591135804547
VDELCSAAITY	R2D	M11Y	-3.03983286578676	0.126851991576141	-0.03452845711276	0.372384713994499	-0.0271990400583011	0.130614845815561	-0.0169112919058518
VDELCSAALTM	R2D	I9L	-3.03534830542224	0.3008722230815	-0.1134742681951	0.39860381289043	-0.0516777972342002	0.186214878087196	-0.0457815342119652
VDELCSAAQTM	R2D	I9Q	-5.58429121025884	-4.40471421790138	-4.71478549976904	-4.78398501711232	-5.01183474935564	-2.45801641963402	-2.6463471458671
VDELCSAASTM	R2D	I9S	-7.04515090378698	-2.80036466721684	-3.93296013110681	-2.94294350118564	-4.11819234318142	-1.53759160491603	-2.19126783091322
VDELCSAATTM	R2D	I9T	-4.80736482696931	-0.69825891730695	-1.32459640252203	-0.66613536676633	-1.3661340888778	-0.36613460373642	-0.732589785090828
VDELCSAAVTM	R2D	I9V	-2.04240230534942	0.300694672785731	0.0281232419164397	0.28599653572225	0.0512921296807498	0.157449867082211	0.0213435208106629
VDELCSAIITM	R2D	A8I	-5.37358062165025	-1.7626367922449	-2.94286500340565	-1.91915489639678	-3.03739444218602	-0.984835729748864	-1.62818295235589
VDELCSANITM	R2D	A8N	-6.76234159167824	-2.57362965321362	-3.15011201532961	-2.71776848024468	-3.20685043998012	-1.41644015087623	-1.73129907202688
VDELCSASITM	R2D	A8S	-4.9532248217189	0.556232982674571	-0.0917836703522799	0.84962143231008	-0.0175094978492698	0.373002900485215	-0.0307205471319687
VDELCSATITM	R2D	A8T	-2.54653469273004	0.0550321306917105	-0.100766738478919	0.0516813236332201	-0.0736167504590011	0.0286474403929455	-0.0478570782102654
VDELCSAVITM	R2D	A8V	-5.83939762010219	-0.225802995739299	-0.51293218317669	-0.0156073780963712	-0.56949199017969	-0.067449267388247	-0.294199749410983
VDELCSDAITM	R2D	A7D	-7.96358043261816	-4.94457485087699	-4.72055097495654	-5.44046309047728	-4.95936747305609	-2.77716534968376	-2.63436171760016
VDELCSHAITM	R2D	A7H	-8.01016180662017	-4.79099078574558	-4.41277170775086	-6.11219334195214	-4.94968931234076	-2.90528820102883	-2.54408441919105
VDELCSLAITM	R2D	A7L	-7.75742791638456	-5.43031322486102	-5.06550777155305	-6.37506832017878	-5.63060823016059	-3.15202448030036	-2.90709465012426
VDELCSPAITM	R2D	A7P	-8.83933850768312	-6.95351209641498	-7.07973455680217	-7.56513784801445	-7.66424268283418	-3.88363993386468	-4.00972932897988
VDELCSRAITM	R2D	A7R	-7.80547633752846	-5.93068033556045	-5.67636238764329	-6.41363563243042	-6.20604245898223	-3.30250384789545	-3.23076058050157
VDELCSSAITM	R2D	A7S	-8.54274363682804	-0.0204611156749799	-0.0883086386055805	-0.000628698127821181	-0.0681688552796302	-0.00591158829148775	-0.0428894508449269
VDELCSTAITM	R2D	A7T	-8.80456397550278	-1.72215258813842	-1.87542598220435	-1.5462668866206	-2.00401492846092	-0.878369046966835	-1.05536137758054
VDELCSWAITM	R2D	A7W	-8.13076091380581	-4.17631852320153	-4.5232145232142	-4.53211161029998	-4.80787870740259	-2.32959002928804	-2.5387389497007
VDELCVAAITM	R2D	S6V	-3.18571834359146	-0.0346282691482198	0.06813808622897	0.0533785573521897	0.25793955244877	0.00387823727685266	0.0864346571459058
VDELCYAAITM	R2D	S6Y	-3.24412889153785	0.29109126757189	-0.397943015184259	0.380539115928329	-0.37425338004857	0.178859081487607	-0.210693372794129
VDELISAAITM	R2D	C5I	-6.48562901261754	-1.93172487397373	-2.98797911804096	-1.92609644758802	-3.01289942398757	-1.03413360197485	-1.63468414930226
VDELLSAAITM	R2D	C5L	-6.75362340806334	-2.55489801283101	-3.01679860004027	-2.76531080355197	-3.23834026616963	-1.42329840541877	-1.70146490687527
VDELNSAAITM	R2D	C5N	-9.01737882620496	-5.60606677027867	-5.46116813104352	-6.0224599596241	-5.80405806900469	-3.11150987762729	-3.06497428097143
VDELSSAAITM	R2D	C5S	-7.05143753602869	-4.57856649532967	-3.27448899748311	-5.10220798446122	-3.32173694855126	-2.58803087498982	-1.79660927367369
VDELVSAAITM	R2D	C5V	-7.43659472059307	-3.25932579977057	-4.16456994197208	-3.41694347391517	-4.61104827441719	-1.787468753015	-2.38534077130641
VDEQCSAAITM	R2D	L4Q	-9.44185436162233	-3.45967928533509	-4.05126979191481	-3.65808819324099	-4.21702672149556	-1.90527712003205	-2.25067806662471
VDGLCSAAITM	R2D	E3G	-5.16084924642127	0.32503187851507	-0.19339099054608	0.438231738766429	-0.104493821242981	0.203110951811492	-0.0822898186120709
VDLLCSAAITM	R2D	E3L	-7.39779690362231	-2.94139708044481	-3.08347292364002	-3.10978543006338	-3.17981495506318	-1.61977845950792	-1.70527392580147
VDRLCSAAITM	R2D	E3R	-4.98108797522975	-0.197253990785999	-0.47436358643144	-0.10313024799459	-0.40739816799309	-0.0817431568162963	-0.241094722898871
VDSLCSAAITM	R2D	E3S	-4.66636021528716	0.49353310805383	-0.18742157165604	0.488527806401079	0.01739625075707	0.263299367499372	-0.0489241908998337
VEEACSAAITM	R2E	L4A	-4.52078732315819	-0.499447512217389	-0.81017944278853	-0.601432764493021	-0.851924457730371	-0.29375281908116	-0.452327379863008
VEEFCSAAITM	R2E	L4F	-7.69882407382276	-1.94464648577032	-2.10970942291382	-2.06925365723728	-2.19036308725341	-1.07427105054407	-1.17057501527815
VEEGCSAAITM	R2E	L4G	-8.81581339397857	-3.15728105557261	-3.3289829363142	-3.32544608086694	-3.43875007814637	-1.73545368710266	-1.84254477275832
VEEHCSAAITM	R2E	L4H	-8.34127930002787	-3.02073077245576	-2.4189143615474	-3.28589340566497	-2.49858917173411	-1.68698572358652	-1.33881279719178
VEELASAAITM	R2E	C5A	-7.05266810979637	-0.297101615299709	-0.64143888722703	-0.353960476128181	-0.73225876762802	-0.173770875290328	-0.373125423457129
VEELCAAAITM	R2E	S6A	-0.680662890118977	0.0219184106707502	-0.0948357773367601	0.108780600932029	-0.0990246365008201	0.0339001832807444	-0.0527660859331704
VEELCDAAITM	R2E	S6D	-1.34855087844563	-0.56276281243716	0.544538390266231	-0.48134818852694	0.91440986003262	-0.280927832257102	0.392811752372055
VEELCGAAITM	R2E	S6G	-2.66495863110763	-0.14824414056001	0.21177767760611	0.00292307329319996	0.30274791906661	-0.0409234966082392	0.139033351663301
VEELCHAAITM	R2E	S6H	-1.84038704235888	0.03901135766713	-0.0632284201463005	0.0829896480251193	-0.00739551273745143	0.032127967663143	-0.0199507078459344
VEELCKAAITM	R2E	S6K	-1.73296164351951	0.107097467490711	0.29827569292874	0.249429606556099	0.334998932974639	0.0937083634614106	0.17207610680286
VEELCLAAITM	R2E	S6L	-2.5958866293893	0.234604276974421	0.0488572421604907	0.285096802161899	0.0597934938328599	0.138643555671324	0.0294642208024851
VEELCNAAITM	R2E	S6N	-2.37711483409845	-0.223560654774829	-0.0350995323406504	-0.0323750038336712	-0.0193359583923414	-0.0710947654179654	-0.0150315369714629
VEELCQAAITM	R2E	S6Q	-2.00730020929161	-0.00798662909295977	-0.524343605064409	0.0549480248363903	-0.37482186857609	0.0117669632931872	-0.246884152674477
VEELCRAAITM	R2E	S6R	-1.36056051123691	0.148770007034651	0.25757247670038	0.223986385194459	0.28420237244411	0.0989337222868709	0.147274143057336
VEELCSAAATM	R2E	I9A	-5.59592149749242	-1.35805034981485	-2.02255282999381	-1.59510649502067	-2.12062723126579	-0.788480357219739	-1.12760700942292
VEELCSAAGTM	R2E	I9G	-6.14173519263714	-4.82462425179095	-4.73132629362491	-5.34329266381444	-4.9755589340029	-2.71867061878322	-2.64164036205265
VEELCSAAIAM	R2E	T10A	-3.96371814188711	-0.0763964405325588	-0.30220050852118	-0.0538021440456511	-0.311990216583951	-0.0351933955639741	-0.16721828065293
VEELCSAAICM	R2E	T10C	-5.66195561818794	0.2939022616436	0.19113773567935	1.16764419039648	0.2796881699349	0.380362738069111	0.127157632941975
VEELCSAAIDM	R2E	T10D	-4.56675342907262	-0.433434551339939	-0.47781798415814	-0.431852394858101	-0.4359858400625	-0.231954338139269	-0.249505978569307
VEELCSAAIEM	R2E	T10E	-4.18714064171871	0.0417396209446004	0.0389145061758498	0.0631470400955401	0.041434107601269	0.0278349268080658	0.0218598240294328
VEELCSAAIGM	R2E	T10G	-4.88581181825297	-0.42992694246402	0.0605616294228	-0.38216460319749	0.0920570833051286	-0.218297912673886	0.0411828543909496
VEELCSAAIHM	R2E	T10H	-5.74855250614415	-0.358495116695789	-0.121698939332649	0.26172858616421	-0.06701553125788	-0.0340254639308011	-0.0521110889246352
VEELCSAAIKM	R2E	T10K	-5.32471971138509	-0.131147038495699	-0.1493071382425	-0.0464753458483713	-0.128496323298451	-0.0487145003950471	-0.0759544595852346
VEELCSAAILM	R2E	T10L	-4.18430399745827	0.12154256929891	-0.0239389523499796	0.128407736601529	0.0288685892413998	0.066907789540581	0.000673021294476772
VEELCSAAIMM	R2E	T10M	-5.49938325911638	-0.0714270504933303	-0.19541918424051	-0.0101560130710503	-0.206347210543001	-0.0226667253043971	-0.109326666971595
VEELCSAAINM	R2E	T10N	-5.92306652432939	-0.11466114166474	-0.845716979366339	-0.0838727599637199	-0.80310996685993	-0.0536170206791411	-0.449780335059911
VEELCSAAIQM	R2E	T10Q	-4.073183787572	-0.0467888385577488	-0.0766227085375295	-0.0483076655793298	-0.0689658827133002	-0.0254701020146468	-0.039764254429405
VEELCSAAIRM	R2E	T10R	-3.55904161344056	-0.0293186772751	-0.215755271939219	0.0728011941186502	-0.2077540946041	0.010323487857419	-0.115490965397864
VEELCSAAISM	R2E	T10S	-2.5316490710516	0.12278093160416	-0.0973590125983499	0.263315857519	-0.101780082686211	0.101657741082129	-0.0542013696980619
VEELCSAAITA	R2E	M11A	-4.42689051824739	0.0383631917653613	-0.31068439485985	0.179981811021449	-0.258795050958751	0.0566789953592268	-0.155818922591604
VEELCSAAITD	R2E	M11D	-4.2574365469767	-0.82938896463046	-0.267854462772279	-0.853514749293451	-0.25837657809312	-0.450775169105857	-0.143497268971658
VEELCSAAITE	R2E	M11E	-3.82346457018334	-0.43131939167011	-0.16530207189766	-0.386051987025091	-0.0963324148885913	-0.219680597748142	-0.0721601761043105
VEELCSAAITF	R2E	M11F	-3.81161402273329	0.0137159782724812	-0.0561620925127801	0.08114350192964	-0.0252638812358104	0.024547098783736	-0.0225774215391392
VEELCSAAITG	R2E	M11G	-6.54779352438375	-0.440370905424089	-0.136067214805649	-0.396694255953241	-0.113008612492401	-0.224938625213906	-0.0681558471182409
VEELCSAAITH	R2E	M11H	-3.87400353750645	0.120946424664691	-0.154336979599099	0.14638579378461	-0.133940024431771	0.0713246678352202	-0.0788028310078057
VEELCSAAITI	R2E	M11I	-3.24187443430895	0.42809636230214	-0.10057151738841	0.924758772573879	-0.100024647872811	0.356146080873711	-0.0546614045674434
VEELCSAAITK	R2E	M11K	-4.13209349269009	-0.165364281975229	-0.26514547589375	-0.143571566263471	-0.20135743556731	-0.0830921318891695	-0.127912908795253
VEELCSAAITL	R2E	M11L	-1.71374362829003	0.21287144082274	-0.00549993872343002	0.23857276167608	-0.00292034500912131	0.120671094774173	-0.00232692602632056
VEELCSAAITQ	R2E	M11Q	-2.80400517310286	0.16373406111137	-0.0984845037870699	0.14896362103911	-0.0915237692046098	0.0840088906390202	-0.0518580152590138
VEELCSAAITR	R2E	M11R	-3.40275636463184	0.286061690750961	-0.0622253942393396	0.283470375987719	-0.0508235778741497	0.152692610347986	-0.0309460268767272
VEELCSAAITS	R2E	M11S	-4.43036522694266	-0.0619434460054595	-0.0560526359289195	-0.0209376197890112	-0.0285687810452302	-0.0227503801995144	-0.0234047256040775
VEELCSAAITT	R2E	M11T	-2.51297928842672	-0.12102048447921	-0.26642948729784	-0.11044213472778	-0.222205376945691	-0.0621797722461692	-0.133694725258683
VEELCSAAITV	R2E	M11V	-2.41747106765709	-0.22995334574707	-0.0202582231213793	-0.14917932834309	-0.0289126801728301	-0.102677002281271	-0.0132872907010921
VEELCSAAITW	R2E	M11W	-4.20465466275704	-0.204762879355849	-0.7422535632203	-0.22871264636089	-0.698927995185111	-0.115877565933244	-0.393214355907228
VEELCSAAITY	R2E	M11Y	-2.69344995757328	0.290580620905251	-0.0679794385692798	0.29046673766803	-0.0114220902047908	0.155746891850322	-0.0223514459924545
VEELCSAAIVM	R2E	T10V	-4.13701919141024	-0.117173468332709	-0.0707050723051594	-0.0675803675013409	-0.0466457116966001	-0.0501685965385521	-0.0322787188794007
VEELCSAALTM	R2E	I9L	-3.31718855562789	-0.39704599841764	-0.36792064952563	-0.4636624984158	-0.398257311921441	-0.229837786414474	-0.208368015339372
VEELCSAAMTM	R2E	I9M	-3.73911780680806	0.15115911472429	-0.410593875172379	0.15597117313485	-0.294583712250331	0.0822612300436325	-0.193604930881771
VEELCSAASTM	R2E	I9S	-7.26577754143617	-1.70320442011665	-2.582600093061	-1.83365768642031	-2.67769788904433	-0.946328331128751	-1.43201491843552
VEELCSAATTM	R2E	I9T	-5.20187634814148	-0.208398494586639	-0.37060044689542	-0.113398517485551	-0.34271858068011	-0.0874941172234358	-0.194704833160042
VEELCSAAVTM	R2E	I9V	-2.23701121008035	0.176296131894491	0.1435479787948	0.224767126165169	0.156632606671929	0.106869934815368	0.081621213759258
VEELCSAGITM	R2E	A8G	-6.83252468658298	0.129156186220001	-0.13467346038275	0.180422143676859	-0.0258251412538506	0.0823116355587397	-0.0451107214404431
VEELCSANITM	R2E	A8N	-6.65209812996171	-0.604447830003919	-1.45836863652966	-0.65071358653665	-1.56505338249352	-0.335833327115886	-0.822408282397163
VEELCSASITM	R2E	A8S	-5.00494705055557	-0.45863786206085	0.17673823274313	-0.40097072411554	0.216806433296089	-0.231163662435536	0.106716795210668
VEELCSATITM	R2E	A8T	-2.61902013624428	0.314406115403111	-0.00499954354915033	0.342831019143359	0.0267771517939597	0.175796837502452	0.00553029616173051
VEELCSAVITM	R2E	A8V	-5.44595319405404	-2.63824108623609	-0.78508008127933	-5.87135356676858	-0.75153702686284	-2.23877248700975	-0.419092605349368
VEELCSDAITM	R2E	A7D	-7.55896725842968	-2.91236838351315	-3.78265252214021	-3.0747212509177	-3.93115001662934	-1.60267754718895	-2.09981956076997
VEELCSGAITM	R2E	A7G	-7.09267859804255	0.201799943395411	-0.44651216204136	0.22347716560958	-0.449493004437761	0.113709676256806	-0.244087892860258
VEELCSLAITM	R2E	A7L	-7.18476408051299	-2.10891969352998	-2.96697746534403	-2.29277179034093	-3.02426812721257	-1.17744305148569	-1.63164878627915
VEELCSMAITM	R2E	A7M	-7.84347215903753	-2.17261605511498	-2.39337318017513	-1.95039579263856	-2.2781809897272	-1.10804037043493	-1.27427418321805
VEELCSPAITM	R2E	A7P	-8.42016625825831	-6.94863168612391	-7.06626158913927	-7.5635144396528	-7.65987884504555	-3.88185416146849	-4.00475391843148
VEELCSRAITM	R2E	A7R	-7.22160596417177	-3.59790663350786	-4.35731400479521	-3.78734990339863	-4.57782094819315	-1.97709248005431	-2.43167022258671
VEELCSSAITM	R2E	A7S	-8.06660658764146	0.18020116974024	0.0501157727898498	0.18930030393293	0.06159298717232	0.0989234559261734	0.0302905459093012
VEELCSTAITM	R2E	A7T	-8.33692853051561	-0.26638774542724	-0.66163590606043	-0.237330445046641	-0.761678107459341	-0.135396817152974	-0.386526877017594
VEELCSYAITM	R2E	A7Y	-7.14863576667283	-1.80721020527327	-2.19610567314695	-1.95835788461895	-2.21113196277413	-1.00736140076612	-1.20060603090229
VEELCTAAITM	R2E	S6T	-2.16541133606344	0.0703956856162797	0.23064526209977	0.051243860232109	0.509623523359819	0.0328543181908993	0.198153625862413
VEELCVAAITM	R2E	S6V	-2.81717833255472	-0.574017454549129	0.186912513134921	-0.352194807975021	0.207766608436859	-0.251156921623774	0.107269709129902
VEELGSAAITM	R2E	C5G	-8.60545279669286	-2.23017384773218	-2.09190117588029	-2.51166927473736	-2.15761051483382	-1.26734485825327	-1.15698884391664
VEELISAAITM	R2E	C5I	-6.37808371905955	-1.04182548352502	-1.27139510549033	-1.0634819791041	-1.32483535117481	-0.56402954090681	-0.706691250573139
VEELLSAAITM	R2E	C5L	-6.85904419526035	-1.15318096012589	-1.14758016663299	-1.23323332706226	-1.16905377837978	-0.638616625623146	-0.630917982790623
VEELMSAAITM	R2E	C5M	-7.58800606990547	0.0988134754332304	-0.41544589781277	0.31012569689252	-0.467817119428901	0.106857512534441	-0.23998941886953
VEELNSAAITM	R2E	C5N	-9.20343833126195	-4.67265265766574	-4.53543600024559	-5.02119447365986	-4.73801598204003	-2.5938182580489	-2.5240756239961
VEELSSAAITM	R2E	C5S	-7.27135706142517	-1.9106411752822	-2.2006764296593	-2.04619017761371	-2.31983503790742	-1.05883150237429	-1.23014723709519
VEELTSAAITM	R2E	C5T	-8.59119653844037	-3.2710249380194	-2.93943656619383	-3.51160399665593	-3.01273010377155	-1.81489582283397	-1.62079826579971
VEELVSAAITM	R2E	C5V	-7.50424445045255	-1.94574550585889	-2.63675234849466	-2.08713108137246	-2.77388817274745	-1.07913874893463	-1.47244382477014
VEEMCSAAITM	R2E	L4M	-5.41271981294852	-0.329596376562059	-0.0197479466190398	-0.142165661438771	0.0286159281598195	-0.128896449628346	0.00180245184923011
VEESCSAAITM	R2E	L4S	-8.51387984896025	-1.65711243039491	-2.54881044284163	-1.73915862323125	-2.62973451466716	-0.909275192853912	-1.4099203349559
VEEVCSAAITM	R2E	L4V	-5.04418557270698	-0.34140370269095	-0.784646095575869	-0.22461808835104	-0.882747269608471	-0.153240837776673	-0.453053409234246
VEGLCSAAITM	R2E	E3G	-4.67884777074104	0.0513076787678912	-0.0332618282929502	0.0610853459469887	-0.00584177514360107	0.0299986072833933	-0.0110021248359042
VEKLCSAAITM	R2E	E3K	-3.50515099947997	0.16921517246624	-0.47919646019277	0.175747601764559	-0.513490378552401	0.0923795113917603	-0.270032446089146
VELLCSAAITM	R2E	E3L	-6.82171995677929	-5.69788038627927	-5.28023139113236	-7.10187556692343	-6.92988560196415	-3.41257047777126	-3.30583702463351
VENLCSAAITM	R2E	E3N	-4.76569469107183	-0.339837281809359	0.206604489646141	-0.399697882983491	0.390368172543319	-0.197446278462698	0.160319378169109
VEQLCSAAITM	R2E	E3Q	-1.79621589074264	0.29324454657586	0.31349899799867	0.497260464035479	0.35488549471625	0.209228533151135	0.1815829720084
VERLCSAAITM	R2E	E3R	-4.17608130011716	0.0457188667626411	-0.24171084228737	0.0558542894448202	-0.233503064290881	0.0270937570559386	-0.129581014776335
VESLCSAAITM	R2E	E3S	-4.34125193332871	-0.140439996133109	-0.398772079693849	-0.121118048653921	-0.445021074153731	-0.0703606457458097	-0.229313142062581
VETLCSAAITM	R2E	E3T	-4.61717217174565	-0.21320937733813	-0.47540792451167	-0.130307373255771	-0.452565416804761	-0.0931581695064283	-0.25312563603937
VFEACSAAITM	R2F	L4A	-6.91507422797476	-2.09075976829753	-1.42987189370447	-2.38686597662285	-1.49610023155532	-1.1963328333447	-0.7963704449531
VFEFCSAAITM	R2F	L4F	-9.93632046881935	-4.27157307105319	-4.46934042782539	-4.72758311841032	-4.83389205100546	-2.40621011663744	-2.53013426216866
VFEICSAAITM	R2F	L4I	-6.92443026832616	-2.18393292014327	-2.50706645412181	-2.33007554558476	-2.67852442641912	-1.20804052370399	-1.41069122622222
VFELASAAITM	R2F	C5A	-8.23252238765028	-0.76746525316802	-0.6940683741932	-0.82841153429278	-0.797207665057901	-0.42696809995871	-0.4050045210684
VFELCAAAITM	R2F	S6A	-2.88083147399362	0.0522001857982204	0.01574795539862	0.0665079430647797	0.0142702731961393	0.0316322499653423	0.00819752286895659
VFELCDAAITM	R2F	S6D	-3.07860558883853	-0.96723463400134	-0.11000905351284	-0.826713966178851	-0.0129935974548605	-0.482686964910142	-0.0347444136941459
VFELCEAAITM	R2F	S6E	-2.2437778761738	-0.080876086295639	0.06280943872693	-0.0661996969724505	0.0585230982965488	-0.0396139506076016	0.0331126755789257
VFELCGAAITM	R2F	S6G	-4.71537784655309	0.021150772317041	-0.14334680668224	0.0179891315583998	-0.112733746779551	0.0105323878616281	-0.0701602192952624
VFELCHAAITM	R2F	S6H	-3.6167836488089	0.117929577076941	-0.13781551027445	0.1578127238375	0.0649512841748301	0.0733905761212901	-0.0224256358411425
VFELCLAAITM	R2F	S6L	-4.46517851268383	0.270256858364501	-0.523232602891079	0.35937124636896	-0.53490943915245	0.167605032654459	-0.288153384317039
VFELCQAAITM	R2F	S6Q	-3.80989198423681	-0.11220551402198	-0.0306303975758091	0.16871441832838	0.0251197548973092	0.0114835031098868	-0.00220887969330574
VFELCRAAITM	R2F	S6R	-3.66420515752859	0.0818527232744106	0.0492792243197506	0.0760294525208902	0.0686035485673493	0.0423950759202785	0.0318731415549398
VFELCSAAATM	R2F	I9A	-7.35104223344045	-5.71931436493687	-6.06052845763061	-6.99384864409243	-7.23364077893481	-3.3910480975811	-3.60724522400327
VFELCSAAGTM	R2F	I9G	-7.78774114011252	-6.17641669880045	-5.53236927089307	-6.73724354951069	-6.00906430755035	-3.45409686164854	-3.13853185203565
VFELCSAAIAM	R2F	T10A	-6.04943609223591	0.0340678448670211	-0.20618759472948	0.0827630328089999	-0.20336020909974	0.0306806435738634	-0.11162134214194
VFELCSAAICM	R2F	T10C	-7.889667158236	0.144098476770861	-0.289594570818439	0.15799356265835	-0.280702988674971	0.0807923195460969	-0.155496200098582
VFELCSAAIDM	R2F	T10D	-6.71056121685333	-0.361432921697659	-0.537794017794639	-0.18272760078144	-0.616497872065061	-0.148188540952437	-0.313499839694147
VFELCSAAIEM	R2F	T10E	-6.18621736982897	0.0324584140060011	-0.493138135901599	0.194985128696889	-0.511206173627871	0.0588451427293579	-0.273414543038971
VFELCSAAIFM	R2F	T10F	-9.32147378176199	-4.03773888903427	-4.4758035223551	-4.44193585750492	-4.61966120250691	-2.26764265326071	-2.4763263503898
VFELCSAAIGM	R2F	T10G	-7.19094757159125	-2.52851439028766	-3.29312558678067	-2.37826599252596	-6.64068799617431	-1.31718513878642	-2.66408917936347
VFELCSAAIHM	R2F	T10H	-8.02751932448153	-0.229609739832739	-0.6184771923786	0.134561951518849	-0.661211342236701	-0.0302257668123724	-0.348121873060605
VFELCSAAIIM	R2F	T10I	-6.15470567600909	-0.242873423294	0.150272238358131	-0.178605895174151	0.223069637814129	-0.113812454214259	0.100797018105919
VFELCSAAIKM	R2F	T10K	-7.4829138624933	-0.404787126158999	-0.27111128268869	-0.41978971495195	-0.18302813363203	-0.220826027937775	-0.124852644876613
VFELCSAAILM	R2F	T10L	-6.50176437456012	-0.213272395039219	-0.37030105210539	-0.214736957586181	-0.35476234141829	-0.114705613385872	-0.197748074952808
VFELCSAAIMM	R2F	T10M	-7.56689921754948	0.141961359954731	0.000755012084360018	0.14083871675367	0.0843260417055891	0.0758170890065655	0.0221207124301404
VFELCSAAINM	R2F	T10N	-8.19361400032774	-0.924380781816089	-0.80448004236528	-1.02778440447274	-0.74559303184183	-0.521914887992493	-0.423080425671921
VFELCSAAIQM	R2F	T10Q	-6.22252248405651	-0.0400316599743888	-0.26066993405256	-0.00329598242980111	-0.240117668910461	-0.0120926962170365	-0.136705475433673
VFELCSAAIRM	R2F	T10R	-5.87049650220632	0.127184963446151	-0.27640605903826	0.124680996272239	-0.277174226872871	0.0675434427913326	-0.150818830224057
VFELCSAAISM	R2F	T10S	-5.18360611017413	0.233192517525991	0.311418865678501	0.22981977065084	0.329029867494999	0.124150969033614	0.174273292597084
VFELCSAAITA	R2F	M11A	-6.32657255238697	-0.101595012027149	-0.0356781306262093	-0.0489809896473208	-0.0152349567365899	-0.0410468770343395	-0.0141312047686442
VFELCSAAITD	R2F	M11D	-6.20766038435705	0.27433901805901	-0.27233224747061	0.58668762071968	-0.238703619780901	0.226718635841234	-0.139663653510675
VFELCSAAITF	R2F	M11F	-5.59232159472134	-0.21090964961153	-0.2325826774399	-0.0534144416059998	-0.21197265402526	-0.072903887877354	-0.121385154196022
VFELCSAAITG	R2F	M11G	-8.35297313929001	-0.626114376618189	-0.786251767413789	-0.67235849064301	-0.89254228204611	-0.347442920374132	-0.456055721853967
VFELCSAAITH	R2F	M11H	-5.76748315701418	-0.138016500253979	-0.229283278997489	-0.0939535159821112	-0.139792345233731	-0.062752426702954	-0.101694014021718
VFELCSAAITI	R2F	M11I	-5.17831213458527	0.0768341387875005	-0.16788172509612	0.104674275499349	-0.0334415928421308	0.0482889310430537	-0.0565585812798686
VFELCSAAITK	R2F	M11K	-5.95068883163542	0.11297534664128	-0.26106917364276	0.16423637894486	-0.23147946956148	0.0736360731250691	-0.134575368866614
VFELCSAAITL	R2F	M11L	-3.56704579076318	0.191952611976111	-0.0224341126331993	0.184847963166179	-0.000532261951260438	0.101091228159524	-0.00653534877065942
VFELCSAAITR	R2F	M11R	-5.06295595126642	-0.484465379605069	-0.295405707832289	-0.404856371605321	-0.30460587976941	-0.239414183592084	-0.163362511457145
VFELCSAAITS	R2F	M11S	-6.20573173102051	-0.0182197416463303	-0.0131696325432689	0.0195193992832401	0.0148564050662898	-0.000143767084244573	0.00010393815102594
VFELCSAAITT	R2F	M11T	-4.15108861884715	0.000196200911030786	0.02706129960273	0.0597178245270094	0.0889095881818296	0.0152833260075029	0.0308126154511434
VFELCSAAITV	R2F	M11V	-4.28657698445991	0.199041601789411	0.0381772270200695	0.20371202836734	0.0470167299562689	0.107894200015052	0.023099789813569
VFELCSAAITW	R2F	M11W	-5.89884150329596	-0.688585483150099	-0.25456423549911	-0.53251422333704	-0.23205008736355	-0.329341880193583	-0.132868716727131
VFELCSAAITY	R2F	M11Y	-4.56521578380327	0.0297902705266111	-0.0756400872777192	0.0282535987021699	-0.0260212039848202	0.0155782645301246	-0.0283282980454307
VFELCSAAIVM	R2F	T10V	-6.25254223576272	-0.16883034214014	-0.260176481792959	-0.179492230233901	-0.255066311317281	-0.0932262307230367	-0.140447984439442
VFELCSAALTM	R2F	I9L	-5.05041441193677	0.0540149713691598	0.0287523991883898	0.0463440033562197	0.0573446037003293	0.0270005058713547	0.0230951792908738
VFELCSAANTM	R2F	I9N	-8.8424897373833	-5.50461380208583	-4.13329963305191	-7.00532957821456	-4.3170486203248	-3.33362711327348	-2.30005160174002
VFELCSAASTM	R2F	I9S	-8.95246257118598	-2.74369063271172	-4.02306952173973	-2.80356879007522	-4.24296646126898	-1.48612064580327	-2.24937514519028
VFELCSAAVTM	R2F	I9V	-4.26575236523261	-0.34544596598059	-0.0684441733055099	-0.221226115309181	-0.0557529050010999	-0.153512088070737	-0.0339998044427383
VFELCSANITM	R2F	A8N	-8.61298617706554	-2.43467564234563	-3.62051253841925	-2.66995645433629	-3.55676959977442	-1.36519038800099	-1.95633237554138
VFELCSASITM	R2F	A8S	-6.67909805052357	-0.34404805583943	-0.0289903518460104	-0.340656579761221	-0.0183049864867098	-0.183574191996827	-0.0130216892340576
VFELCSATITM	R2F	A8T	-4.23912420360438	0.21733893973283	0.10495093125116	0.31654551037645	0.145343452500109	0.141810055459188	0.0676826836456992
VFELCSAVITM	R2F	A8V	-7.55981064621291	-0.419398840281439	-0.657335177284669	-0.33047200138299	-0.76542548699096	-0.202156915860876	-0.386273983836123
VFELCSDAITM	R2F	A7D	-9.68242575226317	-3.10833883273973	-4.0615565603084	-2.98332517970242	-4.31282028009269	-1.63445528096528	-2.27849568047575
VFELCSFAITM	R2F	A7F	-9.37397241399327	-6.32275059905683	-6.36242836114368	-7.14989092806765	-7.22897941777005	-3.60045480652887	-3.69212103775735
VFELCSGAITM	R2F	A7G	-9.22588972306348	-1.16375087515115	-0.912476968072389	-1.21809924289058	-1.00817757233839	-0.637728422624599	-0.522087454071074
VFELCSHAITM	R2F	A7H	-9.6417893184954	-2.7712874326181	-2.6218990560018	-2.47395775676204	-2.70980612938544	-1.40982609091444	-1.45156178471769
VFELCSIAITM	R2F	A7I	-9.1568506860814	-3.0567362747826	-2.85186680665503	-3.25589142075494	-2.81395823499416	-1.68945568060808	-1.54419269161839
VFELCSLAITM	R2F	A7L	-9.25459518765729	-4.65441259785106	-5.20307551219884	-5.31778717944284	-6.02806937578092	-2.66432308566146	-3.04957075831525
VFELCSPAITM	R2F	A7P	-10.4436595224613	-6.95524872336829	-7.07973455680217	-7.56572531473582	-7.66424268283418	-3.88427787524547	-4.00972932897988
VFELCSRAITM	R2F	A7R	-9.43336967801315	-5.86522492199569	-5.54492440887413	-6.46701163692686	-6.0922888189534	-3.29771645232131	-3.16373122292652
VFELCSSAITM	R2F	A7S	-10.1943691924788	-0.0312963522517489	-0.24945808978473	-0.0264382496119602	-0.224480003502871	-0.0155386802544575	-0.129446215555415
VFELCSTAITM	R2F	A7T	-10.4100063920678	-1.65004158892909	-2.40463708881861	-1.63290154144119	-2.46704227922461	-0.880191909725603	-1.32654668257195
VFELCSVAITM	R2F	A7V	-9.46653011557944	-1.07347930798335	-1.18743988506565	-1.20705317199579	-1.20488703208664	-0.609537859996228	-0.651592397102002
VFELCTAAITM	R2F	S6T	-4.04033590299272	0.376637545273411	-0.228221355595789	0.44487571713027	-0.18764853421588	0.219310649303667	-0.113822834539383
VFELCVAAITM	R2F	S6V	-4.80116015457329	-0.696304010934069	-0.65126525597605	-0.77317341079017	-0.66374466786613	-0.392880050959924	-0.358129466289918
VFELGSAAITM	R2F	C5G	-10.0133145531862	-3.23728190224596	-3.5935442594856	-3.49578009910747	-3.65892222148124	-1.80137610502703	-1.97517861720345
VFELISAAITM	R2F	C5I	-8.03398909464922	-2.96753141205334	-2.6564694080528	-3.06452788614206	-2.69535742761582	-1.61558359836983	-1.45766616682289
VFELLSAAITM	R2F	C5L	-8.42799364540029	-1.97754003058586	-2.23060775678462	-2.08706188029912	-2.35914075226741	-1.08805799839781	-1.24889261553861
VFELMSAAITM	R2F	C5M	-8.76541590167249	-0.897548404975869	-0.55549288795101	-0.861361833347141	-0.67030571885698	-0.4719346432053	-0.332524362127651
VFELSSAAITM	R2F	C5S	-8.58756793332007	-3.38415255030303	-2.52227715283389	-3.51509857197873	-2.62710515185426	-1.84758517988617	-1.40167134155349
VFELTSAAITM	R2F	C5T	-9.94514293771657	-4.24707179893905	-4.07842262454923	-4.5441990268102	-4.31402243515574	-2.35255988020565	-2.28361731983522
VFELVSAAITM	R2F	C5V	-8.997761704333	-3.41507419541752	-3.77438803473194	-3.57909438306334	-3.91566461109501	-1.87259579760533	-2.09344029174837
VFEMCSAAITM	R2F	L4M	-7.70522256299233	0.1926389425069	-0.181986743164279	0.297684307527579	0.0411679117153803	0.13005766120799	-0.0411992735647737
VFESCSAAITM	R2F	L4S	-10.756156461962	-3.32453335009146	-3.59578480167872	-3.50827480620989	-3.71810339650876	-1.82908716931974	-1.99119103280753
VFETCSAAITM	R2F	L4T	-8.9776719903932	-3.39057105237311	-4.23110474802812	-3.55757610035928	-4.42446613599548	-1.86022117445209	-2.35584461641998
VFEVCSAAITM	R2F	L4V	-7.35960867795156	-2.88939076952268	-2.86562366602171	-2.88485394594662	-2.93476347832463	-1.54780235119327	-1.57949709992616
VFFLCSAAITM	R2F	E3F	-8.6247642782768	-6.84591850666267	-6.8324254881982	-7.5048171254275	-7.46327030847983	-3.83801530248482	-3.88700249576766
VFGLCSAAITM	R2F	E3G	-7.18397055559874	-0.150069666103979	-0.306835682433009	0.07400862841377	0.0111582757489401	-0.0233096468152993	-0.0845955431702774
VFLLCSAAITM	R2F	E3L	-9.4090089961574	-6.7745025577755	-6.50272138702674	-7.41827994756022	-7.17664074265848	-3.79587433174455	-3.71852952087773
VFNLCSAAITM	R2F	E3N	-7.28751535953548	0.28418245175467	-0.0200928969768697	0.663206404399279	0.11842003866915	0.248997915346926	0.0250325510639704
VFSLCSAAITM	R2F	E3S	-6.85863727116301	-0.589090481140469	-0.600345147641369	-0.67511809235917	-0.72579302843714	-0.337739842545576	-0.359727943184713
VFVLCSAAITM	R2F	E3V	-8.18294527295333	-6.95524872336829	-7.07973455680216	-7.56572531473582	-7.66424268283418	-3.88427787524547	-4.00972932897988
VGALCSAAITM	R2G	E3A	-1.65050260143449	0.26400804794846	0.0221873380149802	0.32667897350543	0.0335587898112202	0.157511997296405	0.0150442998148299
VGDLCSAAITM	R2G	E3D	-2.28716794956455	-0.147159561793309	0.103277302739311	-0.172525045178761	0.119765241617289	-0.0853582982466508	0.0605609833056437
VGEACSAAITM	R2G	L4A	-2.73795474538467	0.10714102701173	-0.0334755071480988	0.13966767726707	-0.00798224903950029	0.0657310726361802	-0.0116190873662956
VGEFCSAAITM	R2G	L4F	-5.96005990704186	-0.536714471856	-0.54309739971158	-0.605584424606311	-0.596987605153641	-0.305286605126608	-0.309943905549524
VGEGCSAAITM	R2G	L4G	-7.11062707169821	-2.82277450726445	-3.33912512184821	-2.95932140112195	-3.45658047699492	-1.54806702750803	-1.85006862719613
VGEHCSAAITM	R2G	L4H	-6.60979394815881	-1.03322182670499	-1.81386027454411	-1.01836061738591	-1.92810547297877	-0.550105153451054	-1.01808688838014
VGEICSAAITM	R2G	L4I	-2.6985655111923	0.18415572480699	-0.45466033280077	0.20310430500267	-0.38411083807415	0.10355506436219	-0.229426981878087
VGELASAAITM	R2G	C5A	-4.29281720550193	-0.0936774644464293	-0.14232285794904	-0.0845442227160511	-0.11919768547966	-0.0478900931945785	-0.0715473813234335
VGELCAAAITM	R2G	S6A	0.787530506755877	0.0223426453078304	-0.00385294261663915	0.0663429440875802	-0.0105275782757506	0.023197732037219	-0.00383342045866053
VGELCEAAITM	R2G	S6E	1.39573566512067	0.15919143002991	-0.452731627127229	0.18595976476642	-0.48937540666863	0.0921661333617401	-0.256221645028926
VGELCFAAITM	R2G	S6F	-1.47525379308995	-0.181214542355509	-0.00821467246620955	-0.0664261912204598	0.2276496126395	-0.067875127172611	0.0567942492015621
VGELCGAAITM	R2G	S6G	-0.927112599373687	-0.0848154810438899	0.0182491558411897	-0.0441885779295408	0.0131859918338293	-0.0351083629195328	0.00862907533410784
VGELCHAAITM	R2G	S6H	-0.19876303876119	-0.456979338175939	0.11803940051619	-0.476059682734471	0.118785718664169	-0.249845330276036	0.0645159413790037
VGELCIAAITM	R2G	S6I	-1.93029706264298	-0.0730016955781299	-0.22695079058448	0.0965626485545492	0.0681663234515302	0.00410416363114985	-0.0470073709982457
VGELCKAAITM	R2G	S6K	-0.200887192124054	-0.32427471201831	-0.11268537648848	-0.212114555394441	0.00114459803091904	-0.14523774356778	-0.0318348800726249
VGELCLAAITM	R2G	S6L	-0.86650201342303	0.2891990930289	0.13121805367388	0.31836958870538	0.135437363032759	0.162473856755612	0.0725994382810287
VGELCMAAITM	R2G	S6M	-1.27976790239592	-1.11632762449417	-0.156385441923049	-1.07382238630183	-0.141913112759411	-0.587607642341824	-0.0814581230484785
VGELCNAAITM	R2G	S6N	-0.947073744495558	0.176621955774971	0.05512074328729	0.179307269298269	0.0542513772319388	0.0953691543070678	0.0298105783264613
VGELCQAAITM	R2G	S6Q	-0.103518989025796	0.00235231029814997	0.28734169373479	0.161180056777859	0.301506341639669	0.0417624649609012	0.160257890750227
VGELCRAAITM	R2G	S6R	-0.169368048247633	-0.19886244117766	-0.10424046611997	-0.19444346607273	-0.0904599249847706	-0.105480337159642	-0.0532229714036383
VGELCSAAATM	R2G	I9A	-3.74674296726767	-0.8208370780845	-0.83275933839646	-0.90902904570963	-0.921685913312661	-0.462527648723366	-0.476888003217308
VGELCSAAGTM	R2G	I9G	-4.35670052126239	-3.57804716818754	-4.0694667992607	-3.77330688014633	-4.28736798926257	-1.96792932279749	-2.27413952837506
VGELCSAAIAM	R2G	T10A	-1.87170655610654	0.0301438504199396	-0.207169507973399	0.0381261417077088	-0.201910140593101	0.0181951700724809	-0.111524649439783
VGELCSAAICM	R2G	T10C	-3.99456677672919	-0.136425419914099	-0.80123890061135	-0.138796410359321	-0.79938703071611	-0.0737402385100925	-0.436130310552004
VGELCSAAIDM	R2G	T10D	-2.69315406377011	0.173047500619921	-0.185177259769819	0.26775094712905	-0.085570871619991	0.116917769636997	-0.0750320501705719
VGELCSAAIEM	R2G	T10E	-2.4751915168375	-0.0945047734788691	0.0303266207667008	-0.0783243557422608	0.0350859784221687	-0.0465365557512776	0.0177619332895635
VGELCSAAIFM	R2G	T10F	-5.38819383875939	-0.94498583104581	-1.98385172337811	-1.00341796033807	-2.11031225803928	-0.521493116996037	-1.11389187038982
VGELCSAAIGM	R2G	T10G	-3.12622621423242	-0.0861960745521699	-0.163107607400249	-0.0733046512860103	-0.14832587707442	-0.0429210871725973	-0.0850407944209421
VGELCSAAIHM	R2G	T10H	-4.00254996620289	-0.6892804130546	-0.621483757759639	-0.60574336350467	-0.570610045075	-0.348210805734918	-0.325443647243202
VGELCSAAIKM	R2G	T10K	-3.47769278217686	-0.21671504436118	-0.447945198374359	-0.19848984421537	-0.407123902862841	-0.111530233264513	-0.233490278747685
VGELCSAAILM	R2G	T10L	-2.59080411349999	-0.0992080280318302	-0.0622715514393395	-0.0427527109230912	-0.037039557150921	-0.038787711904285	-0.0273785061694389
VGELCSAAINM	R2G	T10N	-4.25718967389466	-0.274836739827139	-0.344146209776909	-0.12793996124034	-0.330291976643151	-0.109876869408497	-0.183933347089047
VGELCSAAIQM	R2G	T10Q	-2.29252540842595	-0.0744677938169591	-0.0674542346768003	-0.0614914499398811	-0.0421110634733903	-0.0366120760370352	-0.0301737751794766
VGELCSAAIRM	R2G	T10R	-1.69170052722321	-0.52590337773464	-0.323642686987249	-0.534304953178211	-0.33071427134036	-0.284071369071169	-0.178196471322372
VGELCSAAISM	R2G	T10S	-1.04430523825221	-0.303979369712069	-0.180513550212819	-0.30851504033542	-0.195689000150541	-0.164115407549382	-0.102307639358989
VGELCSAAITA	R2G	M11A	-2.68919619523557	-0.17120065355666	-0.404792479455409	-0.167523095013291	-0.41111350816279	-0.0908403286853137	-0.222221671345272
VGELCSAAITD	R2G	M11D	-2.65560381446952	-0.27789705690795	-0.190521308438729	-0.19648784266727	-0.153305279502531	-0.128216933408972	-0.0941513079011185
VGELCSAAITE	R2G	M11E	-2.29167209346115	-0.14016794419369	0.00817915774902112	-0.12460515623351	0.0262267574617194	-0.0711733967520911	0.00914522401200424
VGELCSAAITF	R2G	M11F	-2.18117374294293	0.0745521190006606	-0.196902502956879	0.17431664833418	-0.18067693734252	0.0654064534555507	-0.103081254434543
VGELCSAAITG	R2G	M11G	-4.70567824142243	-0.24038113950046	-0.25027455173657	-0.243740219283101	-0.23556172495638	-0.129721312626041	-0.132557734219682
VGELCSAAITH	R2G	M11H	-2.03540944363872	-0.40137331556432	-0.37279224817433	-0.38307547448254	-0.365124880993811	-0.210504251800562	-0.201150321460277
VGELCSAAITK	R2G	M11K	-2.29912020623165	-0.0411947931594003	-0.0487447620121397	-0.0307090284418905	0.00591536629836931	-0.0194100203625327	-0.012362921426289
VGELCSAAITL	R2G	M11L	0.111807985824204	0.155002880821181	-0.16988699001975	0.188050305680859	-0.12212832025293	0.0915218965333553	-0.0801685807151098
VGELCSAAITN	R2G	M11N	-3.22904004659926	0.0303937417542599	0.08163621955919	0.270236686162699	0.24895781078485	0.0774541122914689	0.0879504553786208
VGELCSAAITQ	R2G	M11Q	-0.788694081015644	0.133623349634071	-0.0745846159039694	0.24415856123891	-0.0609486039424798	0.099820206023792	-0.0371004399288828
VGELCSAAITR	R2G	M11R	-1.72435741279482	-0.370913196204	-0.282876807361919	-0.342659383305621	-0.26268270444597	-0.19163624177243	-0.148899492315112
VGELCSAAITS	R2G	M11S	-2.62398996932285	-0.328417221567659	-0.42653268068428	-0.33320743684688	-0.441153481184331	-0.177281084507715	-0.236224385277138
VGELCSAAITT	R2G	M11T	-0.661452819485555	-0.119241650665019	0.0405752597346201	-0.152704205364151	0.0782823957315202	-0.0724566940097908	0.0319054870638067
VGELCSAAITV	R2G	M11V	-0.45708938102069	-0.149946082737799	0.0876832590614001	-0.142303134484221	0.094263806054979	-0.0784348874687204	0.0494898232883689
VGELCSAAITW	R2G	M11W	-2.37463252147071	0.0443297958431597	-0.177960537703759	0.0738226023948787	-0.18472510309161	0.0312852725628963	-0.0987315509512112
VGELCSAAITY	R2G	M11Y	-0.947448758736524	0.0254544595060811	0.0433794494009998	0.0247784016581001	0.0483370523226796	0.0134733594451033	0.0249261833471657
VGELCSAAIVM	R2G	T10V	-2.54237853415559	-0.36113735313968	-0.11963736173408	-0.261273249589401	-0.0791704306051511	-0.168134775813207	-0.0546807151724074
VGELCSAALTM	R2G	I9L	-1.53127462633574	-0.246844167949769	-0.126782051213409	-0.241682849817781	-0.12617037867404	-0.131013325373478	-0.0689272235776923
VGELCSAAMTM	R2G	I9M	-2.11466439635288	-0.20217455108237	-0.29100242690466	-0.16022937596251	-0.205563860521531	-0.0976866458509802	-0.136378718540489
VGELCSAANTM	R2G	I9N	-5.45827834216599	-0.330816310435449	-1.00382829599284	-0.436992041626141	-1.05150123071747	-0.204420730957729	-0.559390477109035
VGELCSAASTM	R2G	I9S	-5.57371246644737	-0.73751727350317	-1.8081675915529	-0.832946385084311	-1.90410602692687	-0.419706633211643	-1.01022927202995
VGELCSAATTM	R2G	I9T	-3.35557003908859	-0.241541610598739	-0.400824164630381	-0.157362903909121	-0.39103882236771	-0.108021094752795	-0.215875295305771
VGELCSAAVTM	R2G	I9V	-0.993804664420854	-0.195247515563679	0.0184830790589707	-0.204270067996731	0.0331968247566188	-0.106970048753284	0.0138940032474926
VGELCSACITM	R2G	A8C	-5.34612234080154	-0.761737344765259	-0.33398204052542	-0.677179084848291	-0.32937385053547	-0.386793474098807	-0.180796534119376
VGELCSAGITM	R2G	A8G	-4.89765970367145	0.0364910859098799	-0.132948031765389	0.0828824464728992	-0.0931384359996006	0.0313922258409693	-0.0621047263306034
VGELCSANITM	R2G	A8N	-4.9279132890952	-0.57747926351156	-0.891441179578719	-0.683690732836201	-0.97341457731391	-0.336662170581948	-0.507058701344189
VGELCSASITM	R2G	A8S	-3.02253906348888	-0.181171241436299	0.0610158488696104	-0.090165488266031	0.0692071244544099	-0.0739165292623163	0.0353766289644981
VGELCSATITM	R2G	A8T	-0.336841093598395	0.0500395209700901	-0.352545849831909	0.1095052482084	-0.37532231462661	0.0419893320011653	-0.198026057740204
VGELCSAVITM	R2G	A8V	-3.85956706484505	-0.0495271491969795	-0.0965184036369795	0.00132265920544938	-0.0611726361887399	-0.0135839516399576	-0.0434130521577241
VGELCSDAITM	R2G	A7D	-6.00717106058952	-2.04390600775247	-2.65553240468043	-2.06836239149851	-2.77239431569087	-1.10194392596648	-1.47741089404783
VGELCSFAITM	R2G	A7F	-5.77801767887976	-0.7929902455976	-1.23658829760191	-0.817821302668971	-1.27654294056115	-0.431442205310181	-0.684221150865647
VGELCSGAITM	R2G	A7G	-5.81368543856108	0.0903647166894608	-0.178476122450899	0.14754531978946	-0.17104066874983	0.0630243556395778	-0.095323757024032
VGELCSHAITM	R2G	A7H	-5.88680000338959	-0.43384367610142	-0.81398643746381	-0.517353105082	-0.893597121464721	-0.253872206251713	-0.464238273755927
VGELCSIAITM	R2G	A7I	-5.64972368019304	0.48320931887527	-0.268466146102019	0.506901152186879	-0.18027007139875	0.265082771128253	-0.123381921400724
VGELCSLAITM	R2G	A7L	-5.59475416771559	-0.55299111208444	-1.28982939193275	-0.61227631326479	-1.38291430932331	-0.311568136090369	-0.727034985693606
VGELCSMAITM	R2G	A7M	-6.27786167579984	-0.89615561548829	-0.854109351125619	-0.979563334687541	-0.9535148190017	-0.501684798148544	-0.491244166969625
VGELCSPAITM	R2G	A7P	-6.86171110400965	-6.95164935917717	-7.07899907868432	-7.56450678707996	-7.66425115604606	-3.88295542842392	-4.00952180863019
VGELCSRAITM	R2G	A7R	-5.95216348044007	-2.91789580235361	-4.05321170666103	-3.05050095671787	-4.27719186121616	-1.59805498130218	-2.26686093370486
VGELCSSAITM	R2G	A7S	-6.60737530045156	-0.0447831162101391	0.10697605990442	-0.03501392346495	0.116971269155989	-0.0215163942115906	0.0608898914646505
VGELCSTAITM	R2G	A7T	-6.84469181203126	-0.30189576350797	-0.29170294355324	-0.330146572403001	-0.290873083176411	-0.169045830067917	-0.158739293048054
VGELCSYAITM	R2G	A7Y	-5.56465270302608	-0.48573812449734	-1.10415007309753	-0.498294611886331	-1.09899631617576	-0.263598888234402	-0.600335035805171
VGELCVAAITM	R2G	S6V	-1.32924763242288	-0.11247851805704	0.05373943705324	-0.095275409387531	0.061720370146169	-0.0559112234119201	0.0313569234035289
VGELCYAAITM	R2G	S6Y	-1.59838691510094	0.198494983701631	0.38983982506022	0.200437747533579	0.42080057235262	0.106905606188247	0.220474338726512
VGELGSAAITM	R2G	C5G	-6.44635877601963	-2.10622013268524	-2.36156259325189	-2.22830447510504	-2.44456227651909	-1.16024494328034	-1.30842435633699
VGELISAAITM	R2G	C5I	-4.43032652342929	-1.81803411721828	-2.00047072656523	-1.90344793372655	-2.12681611146015	-0.996401657986818	-1.12291799069181
VGELLSAAITM	R2G	C5L	-4.911802844303	-3.5701125562412	-3.62530428503553	-3.77570828596363	-3.79890564905379	-1.96631140318486	-2.02059855196446
VGELMSAAITM	R2G	C5M	-5.48936249881816	-0.990863959253219	-0.75371040006994	-0.87699913573117	-0.859581323308191	-0.502151592612466	-0.438214271512197
VGELNSAAITM	R2G	C5N	-7.09382424404431	-4.01472825847272	-4.71369788676336	-4.26405775370043	-4.96361336853136	-2.21581544967929	-2.63351051938634
VGELSSAAITM	R2G	C5S	-5.26089598438216	-1.4130773967698	-1.67192301476894	-1.53888138425961	-1.78709412640827	-0.789609989302307	-0.940982913910246
VGELTSAAITM	R2G	C5T	-6.45592368541498	-2.83800804866238	-2.82388249020028	-2.95476347759177	-2.93914355652169	-1.55118663428876	-1.56873242711302
VGELVSAAITM	R2G	C5V	-5.42392658072118	-2.62783547709462	-2.84652446300682	-2.79892159212383	-2.94932908856693	-1.45237070175583	-1.57783468229822
VGEMCSAAITM	R2G	L4M	-3.6302890002831	0.376049223575791	-0.16577767127376	0.344629649464489	-0.111020849677461	0.193582313253524	-0.0761114157212996
VGESCSAAITM	R2G	L4S	-6.69780674427214	-0.98641999335441	-1.92451919253499	-1.0658304644758	-2.03120731582822	-0.549054876324239	-1.07642407782511
VGETCSAAITM	R2G	L4T	-5.00769006268707	-0.34832067061062	-1.27801000561132	-0.2367256013522	-1.20116110720745	-0.15827252147644	-0.676450563643966
VGEVCSAAITM	R2G	L4V	-3.44167073954615	-0.239332447544479	-0.81171730385736	-0.28206458832793	-0.867265375597421	-0.13919934213779	-0.456751019070123
VGGLCSAAITM	R2G	E3G	-3.60642206261741	0.0289658250698004	0.10294151739293	0.0326863384346101	0.105485294951489	0.0164768854774424	0.0567557248095518
VGHLCSAAITM	R2G	E3H	-4.80108798670723	-0.357578729628489	-0.26390815946556	-0.37735640259643	-0.23380346943728	-0.196735968429575	-0.135988611803624
VGKLCSAAITM	R2G	E3K	-2.56113431940962	0.277459233831641	-0.13169787454037	0.350076406290599	-0.119168260244161	0.167259292166102	-0.0685100255877131
VGLLCSAAITM	R2G	E3L	-5.78219082696758	-1.33152227091183	-1.47350669666726	-1.46705627713792	-1.60208950385346	-0.748370680287371	-0.836345790286753
VGMLCSAAITM	R2G	E3M	-4.62650070511126	-0.225435082572659	-0.194650551208559	-0.0951365805201814	-0.15273830146525	-0.0876259757663753	-0.0951814764762511
VGNLCSAAITM	R2G	E3N	-3.83562508064641	-0.338566067569279	0.0684125668808697	-0.142128687288581	0.0887963969160293	-0.131408247525053	0.0425745174165524
VGQLCSAAITM	R2G	E3Q	-1.56498940184585	-0.58885749883523	-0.0201912000792692	-0.50260976858215	0.310068735367619	-0.29368435122232	0.0747892042331837
VGRLCSAAITM	R2G	E3R	-3.05273218491573	-0.0717591166494689	0.00373111962801964	-0.0545350862054406	0.0317255871025992	-0.0340768251831873	0.00930530072988356
VGSLCSAAITM	R2G	E3S	-3.08709053079666	0.29211985731105	0.0699709908874802	0.28861308324154	0.0615026952284392	0.155706858841616	0.0359288022532334
VGTLCSAAITM	R2G	E3T	-3.81057465585606	-0.20163330856718	-0.105517269468349	-0.0898924327855308	-0.0709300824272301	-0.0795984358277866	-0.0485137739971071
VGVLCSAAITM	R2G	E3V	-4.62777811546891	-3.3503169815955	-3.18674712611638	-3.5574472333724	-3.25333030923787	-1.84887358381141	-1.75381966710989
VGWLCSAAITM	R2G	E3W	-4.77578235007357	-3.15017408440883	-3.13987190213499	-3.20301244446737	-3.23759249933016	-1.70223519134268	-1.7363649869393
VHALCSAAITM	R2H	E3A	-4.62661505877005	-0.764546152200619	-0.0676134350151401	-0.86089498142687	-0.0444551502824702	-0.434430941557341	-0.030828095806712
VHEACSAAITM	R2H	L4A	-6.06535584917981	-1.34706002453299	-1.82081061537388	-1.46701442450834	-1.93013707757294	-0.752727403974345	-1.02059652770929
VHEFCSAAITM	R2H	L4F	-9.15288819941227	-3.85180063688985	-3.0266359709654	-4.1574624270525	-3.04522809227782	-2.142837244117	-1.65410517872578
VHELASAAITM	R2H	C5A	-7.89230041457604	-1.31076812805792	-0.71630304421305	-1.42720061720639	-0.82610186716561	-0.732373765085391	-0.418850595156523
VHELCAAAITM	R2H	S6A	-2.46260581127266	-0.0381230864680404	0.15505686562582	-0.0548837172591004	0.156754667821259	-0.0247112153660303	0.0849346784625946
VHELCDAAITM	R2H	S6D	-2.47805481627813	-0.232293899071779	0.43567593488641	-0.179286815270901	0.520261955651719	-0.111012367436207	0.25938163306766
VHELCEAAITM	R2H	S6E	-2.00259685840466	-0.0562029660287795	-0.58222868377933	0.0525072281953491	-0.497883889204791	-0.00240823105176968	-0.295357958282989
VHELCGAAITM	R2H	S6G	-4.25469792622467	0.10741965978535	0.263119208864961	0.124369004439519	0.262837715015049	0.0619081961351693	0.143305884172914
VHELCHAAITM	R2H	S6H	-3.21476235813632	-0.1040975496319	0.0737987594020595	-0.09902082094872	0.09485985224158	-0.0545105650807711	0.0456854961809867
VHELCLAAITM	R2H	S6L	-3.94878736022964	-0.0324234275286202	-0.0212207566913296	-0.0266725638513901	-0.0149290624483207	-0.0159152324439873	-0.00992922511562755
VHELCNAAITM	R2H	S6N	-4.06426238664033	0.0951163349480311	-0.61855138647168	0.64444745163188	-0.40100309128807	0.191071096386188	-0.280548593194576
VHELCQAAITM	R2H	S6Q	-3.24854300773125	0.359598762877031	0.0647498247182199	0.502321727628679	0.0776527000224192	0.229170199339208	0.0386352831175283
VHELCRAAITM	R2H	S6R	-3.20958752131214	-0.289876113158989	0.0833173067293096	-0.28141905921313	0.0880543032841601	-0.153241688788236	0.0466318269900929
VHELCSAAATM	R2H	I9A	-6.94810037138105	-2.25426790366912	-2.66482253337377	-2.35351011024729	-2.78758583933345	-1.23378634771929	-1.48400628262393
VHELCSAAGTM	R2H	I9G	-7.3886192130769	-6.18883840906059	-5.64434393384319	-6.70650429284968	-6.02714831151535	-3.44974981305878	-3.1751590964911
VHELCSAAIAM	R2H	T10A	-5.2113993148461	-0.32149498503032	-0.0468442699425289	-0.37203125099545	-0.00200079020850019	-0.185235520925696	-0.0138773806898307
VHELCSAAIDM	R2H	T10D	-6.01911260105124	-1.15536575710522	-0.90518158070061	-1.09098171208951	-0.94198872575741	-0.6029562582568	-0.502813263778304
VHELCSAAIEM	R2H	T10E	-5.59392795004605	-0.167077938919499	0.0515628444483109	-0.14051650123845	0.106426979317179	-0.0827947631449426	0.0423497281880296
VHELCSAAIFM	R2H	T10F	-8.66579132793814	-3.35386854840382	-3.91183577772299	-3.41572909779421	-3.98529284486408	-1.81373343044047	-2.15072085206123
VHELCSAAIGM	R2H	T10G	-6.46745936560924	0.00873117099663112	-0.0360677657588404	0.0150159352419497	-0.0219231292217898	0.00628327918837668	-0.0159796992878678
VHELCSAAIHM	R2H	T10H	-7.36931724076199	-0.71375009148931	-0.64936463667877	-0.63213442711878	-0.66586063882275	-0.361818592466128	-0.358137171976896
VHELCSAAIKM	R2H	T10K	-6.82470445485304	-0.201705319525189	-0.17332194517317	-0.190273760655721	-0.145314865699291	-0.105216137430641	-0.0871712387925969
VHELCSAAILM	R2H	T10L	-5.84112039285226	0.133118185057191	-0.179570249936139	0.1562815945213	-0.162590173245091	0.0772693921055572	-0.0934405575312489
VHELCSAAIMM	R2H	T10M	-6.97674625175273	-0.174458037304259	0.000866101817059928	0.24382060060316	0.0284561502522092	0.0131376284717	0.00763903810883582
VHELCSAAINM	R2H	T10N	-7.41579613083063	-1.27259329553008	-0.237337197606509	-0.64756437269445	-0.18152439869224	-0.522834507861612	-0.114831345138346
VHELCSAAIQM	R2H	T10Q	-5.51678898928523	-0.816395917005759	-0.298558597961019	-0.89142294172516	-0.17013461545476	-0.456789719028643	-0.129329885319363
VHELCSAAIRM	R2H	T10R	-5.32290923235101	-0.413734893538649	-0.1887145795901	-0.38809919910477	-0.161199358871071	-0.21525994035768	-0.0956867687386453
VHELCSAAISM	R2H	T10S	-4.57282944554677	-1.16118503577839	-1.38932421400901	-1.14901643968781	-0.99732803621621	-0.619390941596103	-0.655241962551374
VHELCSAAITA	R2H	M11A	-5.69574436371653	-0.00600920261159033	-0.120967251445629	0.129012872426719	-0.0888619471556211	0.031209483878758	-0.0575775033912289
VHELCSAAITD	R2H	M11D	-5.63127486960819	-0.45017511732513	-0.296042192112239	-0.46676894081928	-0.229248517281	-0.245563620699652	-0.143968382530673
VHELCSAAITE	R2H	M11E	-4.93519779295798	0.179063002508611	0.0370441584420398	0.177256047240929	0.0928289677800098	0.0955322245402916	0.0346773650143488
VHELCSAAITG	R2H	M11G	-7.76669726937138	-0.8689119815399	-1.05425155585226	-0.478060887969981	-1.09882300169974	-0.366142846877183	-0.58606146144532
VHELCSAAITH	R2H	M11H	-5.14269493051625	-0.255632110876579	-0.34374371161389	-0.24421256941282	-0.33627569167189	-0.134128549580415	-0.185372967665376
VHELCSAAITK	R2H	M11K	-5.31777392905488	-1.31978509216044	-0.25507430974961	-1.32893970346086	-0.00500341629549084	-0.709851528862124	-0.0740341293156188
VHELCSAAITL	R2H	M11L	-3.05052659263086	0.0422697632116709	-0.0630817042345697	0.11401551173701	-0.0212625619555205	0.0409555134541	-0.0235111226128155
VHELCSAAITN	R2H	M11N	-6.18156547823282	-0.233780104521559	0.00819489175052013	-0.172100978555861	0.0445575522290902	-0.109597710061399	0.0139115109045815
VHELCSAAITQ	R2H	M11Q	-4.03679057908836	-0.220834423068249	-0.0382351979411091	-0.230068883412871	-0.0185643084438407	-0.12074084482489	-0.0157252194807467
VHELCSAAITR	R2H	M11R	-4.46553136781868	-0.121760757509099	-0.0405147866439997	-0.0796037298972401	0.228270556378069	-0.054523988887734	0.0477451808912406
VHELCSAAITS	R2H	M11S	-5.6871111860378	-0.27370843761425	-0.371230341151509	-0.28694732734977	-0.40986010259212	-0.150106952931594	-0.212325836382982
VHELCSAAITT	R2H	M11T	-3.46701305290029	-0.25389912961351	-0.27698121612765	-0.264833943324891	-0.24580918721516	-0.138899934196398	-0.142835123054385
VHELCSAAITY	R2H	M11Y	-4.1227696693697	-0.0133322688777699	-0.08460775567276	0.0768761986858699	-0.069050185515021	0.0158561283991272	-0.0420630884313229
VHELCSAAIVM	R2H	T10V	-5.60432603110679	-0.25676187044826	-0.195337215873989	-0.288296726203111	-0.160693572566871	-0.145687663084701	-0.0974438237924606
VHELCSAALTM	R2H	I9L	-4.52051075985214	-0.40051697557776	-0.190481873016159	-0.39279096025936	-0.153433150728091	-0.212741019664126	-0.094173280074684
VHELCSAAQTM	R2H	I9Q	-7.01920689698901	-3.81454226386968	-4.12828487664948	-4.03945563142498	-4.39048039945275	-2.10227256032511	-2.31769705741521
VHELCSAASTM	R2H	I9S	-8.54012067666589	-2.78011361353583	-3.61645550969344	-2.88796654406082	-3.76204757770159	-1.51788013523825	-2.00850068454134
VHELCSAATTM	R2H	I9T	-6.33025280451341	-0.681891293905109	-0.82087928890987	-0.76755087776683	-0.896391870196611	-0.387395124908183	-0.466929762358793
VHELCSACITM	R2H	A8C	-8.26307054227963	-0.93215084031416	-1.92260941569038	-0.688392608975981	-1.23191084926743	-0.437553259974251	-0.868245835400594
VHELCSAGITM	R2H	A8G	-7.933453680873	-0.35625211812775	-0.718513611936159	-0.38321065107467	-0.813973834939631	-0.197855926983136	-0.416330432699867
VHELCSAIITM	R2H	A8I	-6.41006627386218	-6.31555852505741	-5.9053689648731	-7.36040425143963	-7.04954976839995	-3.65211460073105	-3.51518010509029
VHELCSANITM	R2H	A8N	-7.87938178881586	-2.08718371978795	-2.71111452830606	-2.23738887281538	-2.80481718039592	-1.15721067543295	-1.50168263053163
VHELCSASITM	R2H	A8S	-5.89236678323746	-0.133471820134339	-0.16231330585258	-0.0817917918225	-0.145956456926211	-0.058373728473561	-0.0841987939539046
VHELCSATITM	R2H	A8T	-3.436003480672	0.174695626956961	-0.0669675288273304	0.18356875322093	-0.0523871413988903	0.0959143841195083	-0.0327044133523597
VHELCSAVITM	R2H	A8V	-6.83132148387437	-0.3767297397829	-0.5745750674156	-0.369220142573081	-0.69066850189771	-0.200044224808135	-0.343255292868061
VHELCSGAITM	R2H	A7G	-8.63332472120544	-0.587955388028529	-1.03508672107619	-0.651044150502971	-1.10578847510822	-0.331281878926708	-0.582406037329897
VHELCSHAITM	R2H	A7H	-8.94015788988336	-3.49719958107057	-3.72004967958481	-3.61890705970866	-3.85974835169675	-1.9058321563203	-2.06342032391662
VHELCSIAITM	R2H	A7I	-8.49720080554027	-2.94182825734547	-2.98086195104224	-3.02292443929472	-3.05611856360032	-1.59774991124196	-1.64388174950989
VHELCSLAITM	R2H	A7L	-8.62669452581848	-3.65173816007236	-3.57291197659311	-3.88626954702949	-3.65026591537109	-2.01744832725402	-1.96704667253921
VHELCSPAITM	R2H	A7P	-9.84547538212405	-6.94588237447789	-7.04387964912925	-7.56260370844454	-7.65196535377943	-3.88084913862076	-3.99631602079343
VHELCSRAITM	R2H	A7R	-8.75087017808344	-5.78710459780515	-5.60433919164009	-6.33176718253012	-6.18113344906593	-3.2412705333972	-3.20375255353787
VHELCSSAITM	R2H	A7S	-9.59803026293219	0.0348030523045004	-0.342059164360519	0.0547849379987486	-0.220891245221791	0.0237528217437513	-0.154919140079544
VHELCSTAITM	R2H	A7T	-9.80952514832552	-1.08786586175751	-2.03928433829004	-1.09897726169211	-2.14158803456955	-0.586022077562028	-1.13782299478566
VHELCSVAITM	R2H	A7V	-8.86987444695047	-1.36526186193858	-0.63284575458301	-0.906335589848991	-0.693497004451421	-0.614869285921642	-0.360605929457242
VHELCTAAITM	R2H	S6T	-3.70243637274809	-0.7195706158147	-0.0314451659720891	-0.573501510392061	-0.0167451469223412	-0.348503118673819	-0.0133164786421047
VHELCYAAITM	R2H	S6Y	-4.61798279364298	0.381739941940101	-0.273519861492769	0.40545969268193	-0.20590526653881	0.210693672157259	-0.131482255679582
VHELGSAAITM	R2H	C5G	-9.51387465436974	-3.69102425859634	-3.3736544880571	-4.05016363268895	-3.44565556448115	-2.07028433034457	-1.85707669881318
VHELISAAITM	R2H	C5I	-7.52516279048393	-1.59059550641466	-2.68843416402285	-1.63557190043801	-2.7841479955565	-0.864163582383726	-1.48984608393992
VHELLSAAITM	R2H	C5L	-7.8187458101091	-1.78627147626779	-2.08064695420005	-1.86623882871177	-2.17990698251815	-0.977985320029281	-1.15957167013724
VHELNSAAITM	R2H	C5N	-10.1266563379245	-5.61937721763979	-6.19698498119569	-6.02945328244256	-6.75155219151803	-3.1170345289988	-3.52092336504231
VHELSSAAITM	R2H	C5S	-8.09025054472814	-3.71922307387328	-3.33076290698098	-3.80388527176197	-3.33521077999365	-2.01540900736964	-1.81615587227353
VHELTSAAITM	R2H	C5T	-9.39379771421747	-4.35065167380754	-4.39359295951187	-4.68220592051464	-4.63990264749617	-2.41686647053784	-2.45814215555851
VHELVSAAITM	R2H	C5V	-8.45168629884184	-3.35555609806377	-3.41943189744731	-3.61920605132558	-3.385354506989	-1.86609484477457	-1.85446568018097
VHESCSAAITM	R2H	L4S	-10.0325921184969	-3.33623342178685	-3.71803908232062	-3.53463473231977	-3.8448374351456	-1.83909769835633	-2.05897358574794
VHEVCSAAITM	R2H	L4V	-6.70949323089451	-2.88385633709829	-2.62012802964733	-3.03700745396865	-2.71229102668027	-1.58504619807565	-1.45170227999867
VHGLCSAAITM	R2H	E3G	-6.55490772239609	-0.696794869390899	-0.12971141355513	-0.534716502614391	-0.0146394750074403	-0.332210984028499	-0.04079008827089
VHHLCSAAITM	R2H	E3H	-7.79794041663419	-1.39505792425242	-1.82803789224128	-1.13215006421482	-1.66026370072936	-0.680827638538847	-0.952552233072887
VHQLCSAAITM	R2H	E3Q	-4.31723585840988	-0.213922958544389	-0.0483839538320705	-0.167885790913301	0.0363222943800796	-0.10294132454269	-0.00436121310006987
VHRLCSAAITM	R2H	E3R	-6.38567409178571	-1.19794530240788	-1.93855455695719	-1.2844497550721	-2.05988815232833	-0.664259417289154	-1.08787669543895
VHSLCSAAITM	R2H	E3S	-6.18170493446229	-0.12229912608526	-0.0335143577683805	-0.140797745339	0.0245249367861291	-0.0702799243078052	-0.00318575659264031
VHTLCSAAITM	R2H	E3T	-6.59213302269174	-3.05625016295658	-3.69403132732143	-3.30148714213393	-3.99908753485989	-1.70094605267348	-2.09219740990834
VIEACSAAITM	R2I	L4A	-6.1381060594421	-3.17788842581489	-3.5568903902689	-3.19536656264309	-3.60172141109104	-1.70807550087141	-1.94986768855501
VIELASAAITM	R2I	C5A	-7.8661111315398	-2.77726789221073	-2.48967000034256	-2.85707627776262	-2.59635987281036	-1.50920316554759	-1.38438670088713
VIELCEAAITM	R2I	S6E	-1.97170125222161	-0.33351057446468	-0.135510799714229	-0.25739076942641	-0.0537224844815114	-0.15937932087045	-0.0525963963330169
VIELCGAAITM	R2I	S6G	-4.43919225720401	-0.51926431629014	-0.335242892466519	-0.545547291611351	-0.290837874681991	-0.285072063861675	-0.171145554776864
VIELCHAAITM	R2I	S6H	-3.38817186431517	-1.05233353151664	0.201038717517461	-0.938395458107031	0.25234178726909	-0.535085833642706	0.122877111535548
VIELCRAAITM	R2I	S6R	-3.29942298576679	0.0750231076922798	-0.28897627441124	0.1850434952903	-0.25604239007032	0.0682742099948479	-0.148913796131832
VIELCSAAGTM	R2I	I9G	-7.68697349555237	-6.95524872336829	-7.07973455680217	-7.56572531473582	-7.66424268283418	-3.88427787524547	-4.00972932897988
VIELCSAAIAM	R2I	T10A	-5.63522159809119	-1.65181275438284	-1.74645317505288	-1.7566523675994	-1.31514635482642	-0.912246488265905	-0.839637049799471
VIELCSAAIEM	R2I	T10E	-5.87221460032319	-0.00157828609643929	-0.27886591114998	0.17868144336787	-0.260973025330991	0.0451205339685461	-0.147311661793505
VIELCSAAIKM	R2I	T10K	-7.03857719998644	-1.33182242989977	-1.82318231514862	-1.37973264944148	-1.99638063513092	-0.726187331692496	-1.0384809417531
VIELCSAAILM	R2I	T10L	-5.94757206764836	-3.47981950978542	-3.05175935697575	-3.67366224355072	-3.11478061872975	-1.91490960915249	-1.67933680423567
VIELCSAAIQM	R2I	T10Q	-5.72677493043398	-0.478813625700299	-0.767530169186529	-0.371342780676571	-0.73844558144973	-0.229279532662188	-0.410687479606608
VIELCSAAIRM	R2I	T10R	-5.39033172614355	-1.08832036377907	-2.09073567413823	-1.18259565685711	-2.22225308437544	-0.60747270594249	-1.17344873613261
VIELCSAAISM	R2I	T10S	-4.78136796240296	-0.0376739857274	-0.287439572986949	0.00818163613339884	-0.25343962529489	-0.00850317628922959	-0.147799484427763
VIELCSAAITA	R2I	M11A	-6.01274384334509	-0.01649488545225	-0.714856355180959	0.0103676725763098	-0.82014214334961	-0.00199265012034999	-0.416889911425817
VIELCSAAITD	R2I	M11D	-5.89505307879475	-0.61943109551887	-0.56519885112256	-0.563921017596861	-0.687842779288621	-0.317912569230122	-0.339847627167514
VIELCSAAITE	R2I	M11E	-5.38214041243763	-0.498938491637619	-0.39183044317037	-0.372623635892531	-0.392355795607061	-0.235262908415737	-0.213652848244237
VIELCSAAITG	R2I	M11G	-8.03221745410381	-2.57470960709473	-2.73233406627214	-2.72883774762546	-2.83921095091624	-1.41956639505703	-1.51666786573778
VIELCSAAITH	R2I	M11H	-5.44701247888756	0.0666465269840497	-0.3219909298079	0.10289077616504	-0.279336215543941	0.044970571723967	-0.164378968098454
VIELCSAAITL	R2I	M11L	-3.21834078728723	-0.82878733068055	-1.4084994456698	-0.91340268288069	-1.33429703506454	-0.465877615596642	-0.748244392851528
VIELCSAAITR	R2I	M11R	-4.76574819113525	-0.59311537899891	-0.82315563885636	-0.613417389865511	-0.91127240734305	-0.323137356779765	-0.471444388178309
VIELCSAAITS	R2I	M11S	-5.90571054969956	-1.18913474977068	-0.68350274252755	-1.06971164416578	-0.46667137679462	-0.607024228888412	-0.316128145175024
VIELCSAAITY	R2I	M11Y	-4.29409530776024	0.0959669426549699	-0.54686846542855	0.102303101410179	-0.527293371259091	0.0530621796066582	-0.292914715841389
VIELCSAAIVM	R2I	T10V	-5.75969498455031	-6.07748217119259	-5.48555767196814	-7.3957600156595	-7.06836657838439	-3.59421121673308	-3.40035905037038
VIELCSAAQTM	R2I	I9Q	-7.21554425365272	-5.73855876079275	-6.07957887287845	-6.14019740509875	-6.56639797801006	-3.17877441395012	-3.43934742746355
VIELCSAASTM	R2I	I9S	-8.84969437122976	-5.39773971351511	-4.78640186900326	-5.79897293706678	-5.05285662433221	-2.99596302814478	-2.67742481381853
VIELCSAATTM	R2I	I9T	-6.68379079565663	-2.53435165429784	-2.48343922131677	-2.60354077425562	-2.47933504519699	-1.37627146107846	-1.35221039351597
VIELCSANITM	R2I	A8N	-8.24328079575575	-5.0041223095581	-5.05936679096529	-5.44538957714762	-5.39572610312722	-2.79515938457061	-2.84432809515527
VIELCSASITM	R2I	A8S	-6.37514281363583	-2.72862765393156	-2.48547730643992	-2.8711928547219	-2.49557076819976	-1.49913098667897	-1.35700911552158
VIELCSATITM	R2I	A8T	-3.81255664310467	-2.38622075512065	-2.11265793394178	-2.60595415365511	-2.23600363436472	-1.33524982161192	-1.18327185191174
VIELCSGAITM	R2I	A7G	-8.89303105398532	-3.18004316268324	-3.5206723420966	-3.3240393811341	-3.66503670105836	-1.74149301368903	-1.9559875659356
VIELCSHAITM	R2I	A7H	-9.31847368087132	-5.51932854601609	-5.6223365995984	-6.20515588444423	-6.30865392765698	-3.13371711440646	-3.24201057369094
VIELCSLAITM	R2I	A7L	-8.92822424574436	-6.81214652483955	-6.90918033746537	-7.45203637546656	-7.53404543038306	-3.81506336936017	-3.92727441713058
VIELCSPAITM	R2I	A7P	-10.1106736868735	-6.95362202218556	-7.07877732145125	-7.56517505860243	-7.66393142545434	-3.88368032089669	-4.00937551801231
VIELCSRAITM	R2I	A7R	-9.12253206415655	-6.83768480175112	-7.0025141763317	-7.54075176068888	-7.6499638242271	-3.84486436061915	-3.9840007259708
VIELCSSAITM	R2I	A7S	-9.86144969686068	-2.15771907769819	-2.3849485540274	-2.37217557548119	-2.44413449229485	-1.21140786265105	-1.31498173271031
VIELCSTAITM	R2I	A7T	-10.0806894607845	-3.69875582406502	-4.19942683007175	-3.87532495184258	-4.38772871922018	-2.02787329066975	-2.33726836598005
VIELGSAAITM	R2I	C5G	-9.63254077001825	-3.9055786878594	-4.16825558815657	-4.01012020146677	-4.32902160635969	-2.12038073909141	-2.31312951442988
VIELISAAITM	R2I	C5I	-7.50570820273326	-3.72352773320464	-3.53450505940135	-3.92247107762524	-3.60494441464055	-2.04685861601523	-1.94432175721962
VIELLSAAITM	R2I	C5L	-8.12939025368758	-2.90654483203445	-3.67940947776886	-3.0451567660251	-3.84502500757623	-1.59350163767688	-2.04800708740789
VIELMSAAITM	R2I	C5M	-8.49214688680157	-0.85641327196692	-0.939796556537	-0.911339818920691	-0.971944071152901	-0.473116759266881	-0.520465233390437
VIELSSAAITM	R2I	C5S	-8.2977173588954	-6.15870104109065	-6.71373633583557	-6.69653685918795	-7.41278496595542	-3.43873699790445	-3.84004370295902
VIELTSAAITM	R2I	C5T	-9.59431054761104	-5.16525818801199	-5.90991043705995	-5.46092777066029	-6.4222937462676	-2.8444141915697	-3.35353247317337
VIELVSAAITM	R2I	C5V	-8.61675467887676	-4.60632796361608	-4.14251006283666	-4.98228168660809	-4.3151747964676	-2.56525267672968	-2.30219118975533
VIESCSAAITM	R2I	L4S	-10.1507224144659	-5.21416754265401	-5.67736932385304	-5.58373650929057	-6.35926970608342	-2.88947827266148	-3.2708516319645
VIRLCSAAITM	R2I	E3R	-6.52455137879304	-6.92180919823442	-7.0654441895302	-7.55426247500158	-7.65938335561376	-3.87195554846187	-4.00439212353964
VKALCSAAITM	R2K	E3A	-3.1826918542515	-0.28289513909794	-0.0232551554445504	-0.389869431173491	0.22834423192041	-0.178934541286295	0.0526859000637634
VKEACSAAITM	R2K	L4A	-4.97517850750286	-0.53061111260865	-0.714180109585659	-0.651442992816701	-0.80989168207193	-0.315265091753983	-0.414034312327763
VKEFCSAAITM	R2K	L4F	-8.17683738355462	-3.03909286466355	-2.55465923835519	-3.25609464715586	-2.57314530327995	-1.68454824364249	-1.39688790818475
VKEGCSAAITM	R2K	L4G	-9.3834009811114	-3.76478241523208	-3.80667081574303	-3.97351518353582	-3.9658800360659	-2.07147095982875	-2.11569020815529
VKEHCSAAITM	R2K	L4H	-8.86586976534979	-2.78922183556092	-2.98487341695155	-2.88421906995794	-3.10286659356488	-1.51948468613732	-1.65716937893074
VKEICSAAITM	R2K	L4I	-5.13521246724207	-0.34641388151804	-1.16315529313989	-0.41909866476146	-1.14865029982798	-0.204242090156838	-0.630059004528205
VKELASAAITM	R2K	C5A	-6.40177066937755	-0.92652653496258	-0.750958931073949	-0.998898001597841	-0.832912099920421	-0.515151925817275	-0.430501812269351
VKELCFAAITM	R2K	S6F	-2.99163837143057	-6.67711452736716	-7.03376259613162	-7.26922566736472	-7.64839907904065	-3.73049105476988	-3.99250473203029
VKELCGAAITM	R2K	S6G	-2.70777991464158	-0.144811972464399	0.180688258807491	-0.0716962195410709	0.189132817187849	-0.0589868576507611	0.100654354331212
VKELCHAAITM	R2K	S6H	-1.60156392940893	-0.111427056277	0.30143525797361	-0.102648726997451	0.310386009338149	-0.0574958878227925	0.166583343837123
VKELCIAAITM	R2K	S6I	-3.50582112366058	-0.26043754309277	-0.0804640308635705	-0.0318286410150712	-0.0260509096111505	-0.0813209028663575	-0.0297115612553611
VKELCRAAITM	R2K	S6R	-1.60175383098951	0.570367850695501	-0.23647200699253	0.676975694148179	-0.233453672321131	0.332950924627899	-0.12807433134535
VKELCSAAATM	R2K	I9A	-5.7584371853304	-1.4968250938601	-2.48993099607613	-1.62214660752631	-2.57638493071241	-0.834382847418209	-1.379272222394
VKELCSAAGTM	R2K	I9G	-6.15980675756462	-5.61159333188439	-5.01543186809443	-6.02340632359349	-5.32935445978139	-3.11330462426491	-2.81455866331723
VKELCSAAIAM	R2K	T10A	-4.46784505115778	-0.0641820134245101	-0.135280817510299	-0.0688531684566307	-0.0633899858784801	-0.0355981739830824	-0.055042148953079
VKELCSAAIDM	R2K	T10D	-4.89355282464853	-0.0770889504929304	-0.3211608569421	-0.0106140400292514	-0.33363850587201	-0.024374986227004	-0.178248407939543
VKELCSAAIEM	R2K	T10E	-4.47415852646469	-0.00625431506809981	0.0431114033617295	-0.00986931511453015	0.0574390526956687	-0.00427467793225755	0.0272141815691067
VKELCSAAIFM	R2K	T10F	-7.55656833530217	-2.91204843482763	-3.3640889307283	-3.04083571933419	-3.49928854254766	-1.59394672962085	-1.86828134937635
VKELCSAAIGM	R2K	T10G	-5.4733563070553	-0.138991050802209	-0.31718194231483	-0.081411395961771	-0.28657385209493	-0.0598280878199695	-0.164887810973512
VKELCSAAIHM	R2K	T10H	-6.14155184514332	-0.44119370857974	-0.66648686923017	-0.516962313484651	-0.763039158290811	-0.255838521668238	-0.388263689111411
VKELCSAAIIM	R2K	T10I	-4.27788540858017	-0.297339214837599	-0.301122214722559	-0.10184900048206	0.00569860238882924	-0.109548676721939	-0.0843846112419659
VKELCSAAIKM	R2K	T10K	-5.56126553032468	-0.24289987924943	-0.199144240389609	-0.158182047286921	-0.180669266579871	-0.10861176416005	-0.103718492783906
VKELCSAAILM	R2K	T10L	-4.74204234917565	-0.102742167632449	-0.14010204274328	-0.0726394460076598	-0.108123556806611	-0.0474022814932082	-0.0680373839860087
VKELCSAAIMM	R2K	T10M	-5.73137546200907	-0.00471120095591893	-1.10380534622564	0.0158820446695191	-0.969517144531041	0.0027257186761096	-0.566601863447041
VKELCSAAINM	R2K	T10N	-6.399998233276	-0.311449745482259	-0.1914563920839	-0.178735873848321	-0.121484591406501	-0.13312122771885	-0.0861518696798136
VKELCSAAIQM	R2K	T10Q	-4.69102694154024	0.0245344628063009	-0.39730235130823	0.0635231435824988	-0.39490617080345	0.0230947590010846	-0.215875674098789
VKELCSAAIRM	R2K	T10R	-4.20177459418339	-0.13459188448604	-0.27946957962803	-0.11692611413301	-0.25735485495608	-0.0676478892366568	-0.146543903690789
VKELCSAAISM	R2K	T10S	-3.32337140139808	-0.449548453381399	-0.0278669905870093	-0.4681118393865	-0.00278734192496977	-0.24572991831101	-0.0086703361782372
VKELCSAAITA	R2K	M11A	-4.39651855714528	-0.118270574524349	0.16565220563662	0.0181428134800097	0.28185378766854	-0.0286173735926876	0.120453002744293
VKELCSAAITD	R2K	M11D	-4.32709283996633	-0.944715140897959	-0.49663859470152	-0.72114784759675	-0.47081476589897	-0.44943752776781	-0.263920200622144
VKELCSAAITE	R2K	M11E	-3.8813166624641	-0.0761524548560093	-0.397914903358659	-0.0876934807037397	-0.298569992040891	-0.0437671811565128	-0.191025042595805
VKELCSAAITG	R2K	M11G	-6.46264280857049	-0.68645810033102	-0.72272766643661	-0.64698518786575	-0.725485141272451	-0.357934258408035	-0.394545314304946
VKELCSAAITH	R2K	M11H	-3.9589508284185	-0.28582118749747	-0.42725165444406	-0.350576955659061	-0.4528674866066	-0.169737335199527	-0.239472353946833
VKELCSAAITI	R2K	M11I	-3.23285714849981	0.10650364592898	-0.43933029330746	0.12213918743838	-0.26091126374191	0.0610821120765701	-0.193052004924142
VKELCSAAITN	R2K	M11N	-4.93470875214549	-0.19443867431103	-0.00385489595301891	-0.23225894443326	0.0127684294443089	-0.113879922718698	0.00221763891308813
VKELCSAAITQ	R2K	M11Q	-2.82121065273943	-0.86567282322305	-0.682301457741739	-0.709674876645751	-0.24071363519972	-0.4242944542257	-0.257088435862048
VKELCSAAITS	R2K	M11S	-4.38383423802568	-0.88480751669648	-0.54776560493569	-0.72182719385345	-0.5996957849549	-0.432771756318294	-0.311978548662969
VKELCSAAITT	R2K	M11T	-2.31760779760526	-0.171096311325639	-0.456669969083509	-0.24860979169139	-0.510111506291301	-0.111488286813973	-0.262731290133987
VKELCSAAITW	R2K	M11W	-4.09109345261623	-0.153153262537939	-0.386148488495829	-0.0561771305500809	-0.39075018904002	-0.0573740493004147	-0.211615550712455
VKELCSAAITY	R2K	M11Y	-2.56389846036697	-0.127559215667949	-0.273828127102709	-0.167945070200261	-0.23634042303544	-0.0786810731870755	-0.139476314412693
VKELCSAAIVM	R2K	T10V	-4.2148483466316	-0.67447273949178	-0.43202922588179	-0.701349567791441	-0.359655630636631	-0.368428416009524	-0.216620983902095
VKELCSAALTM	R2K	I9L	-3.27677750341555	-0.3970246710623	-0.235216120664349	-0.39424359096277	-0.181647973144361	-0.212129816769954	-0.114258621467412
VKELCSAAMTM	R2K	I9M	-3.32670588150688	0.13433562388677	0.164234898317121	0.184828684121939	0.19333302374991	0.0848911642593819	0.0970537717290649
VKELCSAANTM	R2K	I9N	-7.22320148539723	-1.62734289061783	-3.52494267026157	-1.7604860146797	-3.52582944676065	-0.906346017497522	-1.92104330638693
VKELCSAASTM	R2K	I9S	-7.32035224252164	-2.53754060145052	-2.98694995466132	-2.70184695404441	-3.07295487094288	-1.40223611266713	-1.64999131909172
VKELCSAATTM	R2K	I9T	-5.14331317819996	-0.204837603415539	-0.77470606878562	-0.122248626689231	-0.833669490628871	-0.0887500091699573	-0.437470051700032
VKELCSAAVTM	R2K	I9V	-2.95750625814114	-0.0953076822610903	-0.110623346274989	-0.123601045784611	0.000620417349098901	-0.0583078957174594	-0.031383059258951
VKELCSACITM	R2K	A8C	-6.94488601812378	-0.01386795149112	-0.49492669453134	0.502064361933979	-0.594617627779941	0.124129478947656	-0.295592388165832
VKELCSAIITM	R2K	A8I	-5.22987878091818	-1.104181563642	-1.69138705007391	-1.25105096296357	-1.81946741934573	-0.629387271753258	-0.954942707337684
VKELCSANITM	R2K	A8N	-6.55895267294706	-1.60231825495697	-2.48796542559521	-1.71749385758246	-2.61510341907823	-0.888348926258566	-1.38876966275645
VKELCSASITM	R2K	A8S	-4.64711822771907	0.15248380908338	-0.18301296951239	0.204891048713849	-0.18213414503446	0.0951082553583831	-0.0994991963284089
VKELCSATITM	R2K	A8T	-2.14820477857387	-0.35689520703565	-0.15438138939456	-0.285765237726361	-0.13598806562014	-0.173187892389182	-0.079347515205368
VKELCSDAITM	R2K	A7D	-7.64024789511257	-3.06740583614049	-3.92109049571441	-3.18570057997471	-4.09014189384277	-1.67455589181606	-2.18059652651528
VKELCSHAITM	R2K	A7H	-7.5908644052182	-2.10029708148872	-2.64919646388136	-2.24786439400185	-2.7289589798802	-1.16356789768693	-1.46432098139923
VKELCSIAITM	R2K	A7I	-7.01990662934203	-3.58365762374659	-1.93706073274362	-5.760542002447	-2.06735084007952	-2.47625567578337	-1.08938931814075
VKELCSLAITM	R2K	A7L	-7.26543318844165	-4.91624599895433	-4.11784339263444	-6.51712880690343	-4.12949813819447	-3.04375473328268	-2.24692416893607
VKELCSPAITM	R2K	A7P	-8.28727508300291	-6.8174172897023	-6.98244741054007	-7.54633996490872	-7.65375134355627	-3.84059251483294	-3.97926257757574
VKELCSRAITM	R2K	A7R	-7.45488233423497	-5.1650218007415	-4.74875105470956	-5.70419797811053	-5.00221392597781	-2.90638218794707	-2.65353321074321
VKELCSSAITM	R2K	A7S	-8.16146456635774	-0.10869372027677	-0.29089325025865	-0.138530235208611	-0.25557750194721	-0.065877457857376	-0.149339657181222
VKELCSTAITM	R2K	A7T	-8.32283355482038	-0.41636422859742	-1.23071528093793	-0.30449516124656	-1.3095879614197	-0.194679786863395	-0.691130584034576
VKELCSWAITM	R2K	A7W	-7.63753761492479	-5.31583395134124	-5.46282597815386	-6.57219701915824	-6.35077253172948	-3.17011457298339	-3.20746732366955
VKELCSYAITM	R2K	A7Y	-7.09419951802742	-2.91486484270161	-3.07072218734766	-3.07220326732448	-3.20048062812372	-1.60273716768967	-1.7070063887849
VKELCTAAITM	R2K	S6T	-2.00661384387202	0.35914741107652	0.43240561151565	0.43463305700516	0.58113770245992	0.211782571411681	0.274262826257816
VKELGSAAITM	R2K	C5G	-8.00109630949298	-3.98750413551968	-4.4580428306972	-4.21624325068587	-5.74881837019123	-2.19597041139391	-2.76458365306716
VKELISAAITM	R2K	C5I	-6.11329906919549	-1.56924773994974	-1.98647416672579	-1.63927917224648	-1.92311430074049	-0.859108453674733	-1.06601114626496
VKELLSAAITM	R2K	C5L	-6.52642117552759	-0.98864516397476	-1.05315169169723	-1.07916171286869	-1.13720785861656	-0.553079831459005	-0.595719090176455
VKELMSAAITM	R2K	C5M	-6.83691301300296	-0.0682438434512402	-0.352592359548529	-0.0601715593016099	-0.35980805753783	-0.0345260552469293	-0.194009173128356
VKELNSAAITM	R2K	C5N	-8.64739342775986	-5.70529122909734	-5.65497064331164	-6.17669549504902	-6.15960242293265	-3.1787305746883	-3.21259697585509
VKELSSAAITM	R2K	C5S	-6.91408952062736	-3.10386385455516	-2.73487410872648	-3.28238269553742	-2.82487307544417	-1.70945776908088	-1.51366760077578
VKELTSAAITM	R2K	C5T	-8.14712280092315	-3.81307923964728	-4.25882486613163	-4.02877158436358	-4.46930991678271	-2.09913687367103	-2.37539809551936
VKELVSAAITM	R2K	C5V	-7.11429511668027	-2.57987408266122	-2.88684226980085	-2.71568043052443	-2.94141341775792	-1.4176628956586	-1.58727503893273
VKEMCSAAITM	R2K	L4M	-6.07845196113367	-0.106979602158189	-0.0363951651857803	-0.0969175715393309	-0.0041719650925014	-0.0547843273929294	-0.0114618277852068
VKEQCSAAITM	R2K	L4Q	-9.40653781556609	-3.00571949980798	-3.47288656864084	-3.03341316181218	-3.52504870124582	-1.61838329172961	-1.90599670458201
VKESCSAAITM	R2K	L4S	-8.96681754423975	-2.95561232159243	-3.15473498653451	-3.10474610227541	-3.27618291793563	-1.62248908039349	-1.75062784617678
VKETCSAAITM	R2K	L4T	-7.28942442775631	-2.19188971575656	-2.68278306820868	-2.34525242075329	-2.79603833310224	-1.21414717928332	-1.49132343441495
VKGLCSAAITM	R2K	E3G	-5.21914832169338	0.20381477596473	-0.120537963000219	0.205000477479299	-0.0858010655118804	0.109564414828017	-0.0566599650164918
VKHLCSAAITM	R2K	E3H	-6.43134128960263	-0.0721455955233097	-0.0120296389596604	0.0271382267324203	0.185682252747929	-0.0133585823852469	0.044804528768136
VKKLCSAAITM	R2K	E3K	-4.33458903307543	-0.705250496203769	-0.896259472898469	-0.77780573356482	-0.9902593124944	-0.396576007161571	-0.512808402588165
VKMLCSAAITM	R2K	E3M	-6.21204931743106	-1.40542769006466	-1.5498951477597	-1.58867599637069	-1.44111398129766	-0.800157524063795	-0.816311244619072
VKNLCSAAITM	R2K	E3N	-5.31562662246297	-0.0270397953343089	-0.0492535531208294	-0.0393394079213607	-0.024277742355391	-0.0176320589636552	-0.0203512830684853
VKQLCSAAITM	R2K	E3Q	-2.59645390688587	-0.0196746850309601	0.1731808907294	-0.00376783738474984	0.18637349190691	-0.00649102356954856	0.0977968384005092
VKRLCSAAITM	R2K	E3R	-5.07987132989602	-0.99226834582238	-1.55245559537971	-1.0905130586835	-1.6670515244332	-0.556992864050414	-0.875733271981984
VKSLCSAAITM	R2K	E3S	-4.79273655677556	0.166704759936941	-0.0936768728702493	0.185075387511109	-0.0681017141756612	0.0940524834521543	-0.0444027605078885
VKTLCSAAITM	R2K	E3T	-5.25940110580994	-1.94714282174374	-2.26806085070174	-1.99310740420173	-2.30496922579046	-1.05555526490617	-1.24550019153349
VLALCSAAITM	R2L	E3A	-4.39720927452453	-2.61173392777289	-3.95972521401951	-2.5747974744448	-5.67686735178976	-1.39069268668668	-2.60379772833512
VLDLCSAAITM	R2L	E3D	-4.87030064232317	-0.44159520950058	-0.106018398898719	-0.390374530316091	-0.11591218700792	-0.223671212092383	-0.0603416962823276
VLEACSAAITM	R2L	L4A	-5.25296794203618	-2.30274417973254	-2.61269196304189	-2.53667860993384	-2.69954202240827	-1.29412057037526	-1.44627007142297
VLEFCSAAITM	R2L	L4F	-8.30426194229449	-4.75324639810429	-4.97022698863437	-5.18889333376342	-5.38247278799978	-2.65923535709604	-2.81546707732733
VLEGCSAAITM	R2L	L4G	-9.47635587575444	-4.57182289549117	-4.56398092035672	-4.9985525477209	-4.80870650326314	-2.55970299911359	-2.55057851679041
VLEHCSAAITM	R2L	L4H	-8.95416584174789	-4.21234294094705	-4.2159633730673	-4.44278771247877	-4.4456413520423	-2.31693808415236	-2.35702775351152
VLELASAAITM	R2L	C5A	-6.83621797849507	-1.62619170729579	-1.34000231860402	-1.71610089964466	-1.44975930047679	-0.894704137126397	-0.758706144899633
VLELCAAAITM	R2L	S6A	-1.98024141637326	0.174589184429161	-0.12066225877785	0.233492846358679	-0.12264256269869	0.108615219085288	-0.0662657433301477
VLELCEAAITM	R2L	S6E	-1.18667539420366	-0.0121386643920403	0.1703192288537	-0.00115210759135032	0.1748362365985	-0.00370576046695748	0.0939837971079824
VLELCFAAITM	R2L	S6F	-3.84962267783656	-5.21911373468234	-4.61632641084295	-6.99817561478767	-6.56981876483759	-3.251553661779	-3.0229898956964
VLELCGAAITM	R2L	S6G	-3.54659726346056	-0.0585891907738993	0.0311024178170296	-0.0583360317364701	0.0540770178890089	-0.0313442342884902	0.0229164641289779
VLELCHAAITM	R2L	S6H	-2.34925099177276	-0.048950130611729	0.0187606840774599	-0.0303131972556905	0.01853589382476	-0.0214889749533524	0.0101646844069125
VLELCIAAITM	R2L	S6I	-4.11329560918806	-6.75690110968141	-6.81908504169444	-7.54659032895052	-7.60445009480697	-3.82364629736094	-3.91987281855681
VLELCKAAITM	R2L	S6K	-2.55300207552145	0.235724110365771	-0.45324001048682	0.292068667802269	-0.268950105294991	0.140736162795403	-0.199106612201457
VLELCLAAITM	R2L	S6L	-3.30533524374402	-0.94794712725946	-1.51898732510393	-1.03187091439834	-1.57946202805662	-0.529581052796983	-0.843436631058322
VLELCNAAITM	R2L	S6N	-3.28117057218574	0.21282883450567	-0.2151497585246	0.213202437337589	-0.0435162618939202	0.114189630066933	-0.072654153862743
VLELCQAAITM	R2L	S6Q	-2.47559351218107	-0.191006466155699	0.0781813460875611	-0.14659553439445	0.0821494194634393	-0.0910708288723603	0.043633394001287
VLELCRAAITM	R2L	S6R	-2.4298852814449	-0.0887140260547294	0.00566199970345949	-0.11872576848058	0.00990793483337882	-0.0552113254919457	0.00418830762279887
VLELCSAAATM	R2L	I9A	-6.2643311516287	-2.78427857388657	-3.67015063750207	-2.92665552669854	-3.84821503986889	-1.52891661031515	-2.04619560732128
VLELCSAAGTM	R2L	I9G	-6.806438972688	-6.612694007184	-6.26562901063744	-7.17975422879595	-6.79018944119969	-3.68956813615833	-3.55053401550105
VLELCSAAIAM	R2L	T10A	-4.940594215601	-0.0573212625395794	-0.115907209478969	-0.0452768270092605	-0.0932942717426002	-0.0276577153159732	-0.0572860207456896
VLELCSAAICM	R2L	T10C	-6.8365333472301	-0.10015852416138	0.00531056213345948	-0.0910129276220513	0.0432648313856987	-0.051361342038128	0.0127532340985077
VLELCSAAIDM	R2L	T10D	-5.68964540017974	-0.844618791834	-1.55556131592164	-0.9676641987629	-1.69092513385415	-0.484164374475313	-0.882820527850405
VLELCSAAIEM	R2L	T10E	-5.19877402409454	-0.229948277748219	-0.126668085589589	-0.187631207454471	-0.0907515328037398	-0.112480891946829	-0.0596939537975305
VLELCSAAIFM	R2L	T10F	-8.25411769901564	-5.71814910658333	-5.42731260466455	-6.25711304754912	-5.92871625077703	-3.20285135734056	-3.0877029067367
VLELCSAAIGM	R2L	T10G	-6.15973719084934	-0.154078577534589	-0.0973388300383498	-0.16172826423351	-0.0936009343842503	-0.0845499119546593	-0.052070912923083
VLELCSAAIHM	R2L	T10H	-6.97378288071462	-0.79584631484782	-1.78703242491714	-0.914327861147491	-1.88853540088634	-0.456854383213343	-1.00015779358488
VLELCSAAIIM	R2L	T10I	-5.10120964757688	-0.39358552448775	-0.29067026481669	-0.313287594922841	-0.273075375296621	-0.190519173631043	-0.153821504829994
VLELCSAAIKM	R2L	T10K	-6.2512007433948	-0.41460776072396	-0.358420392901209	-0.465209619770501	-0.357756314085661	-0.235168616127306	-0.195138053198969
VLELCSAAILM	R2L	T10L	-5.45889931136076	-0.885990604109219	-0.90051450837344	-0.999019707898311	-1.00014335342053	-0.503789005883163	-0.516589307705241
VLELCSAAIMM	R2L	T10M	-6.62894986265357	-0.29631005098501	-0.0896883645972704	-0.343142880703791	-0.0407927766584404	-0.170789869378521	-0.036171380877815
VLELCSAAINM	R2L	T10N	-7.13557784885009	-0.70115416749003	-0.757090666494419	-0.759059019782221	-0.822718485174251	-0.390644145913162	-0.42960227467108
VLELCSAAIQM	R2L	T10Q	-5.14355049167415	-0.131738344559379	-0.198032809061219	-0.103877730496571	-0.17592599929322	-0.0635184413995078	-0.10216940728359
VLELCSAAIRM	R2L	T10R	-4.85636063937012	-0.292795009361159	-0.49049088749484	-0.293470954057321	-0.533691421354131	-0.157135400308787	-0.27850068548582
VLELCSAAISM	R2L	T10S	-4.13439448596012	-0.0808974240071603	0.00165806911567046	-0.0858568759967806	0.0204034869828291	-0.0446325723871306	0.00577302279055703
VLELCSAAITA	R2L	M11A	-5.15649570983161	-0.3844115830227	-0.373392588683709	-0.340245423881221	-0.3760305586014	-0.194814841931788	-0.204154482133927
VLELCSAAITD	R2L	M11D	-4.93603561513734	0.17201514612665	-0.44561236662811	0.228598229796489	-0.422051327451241	0.106643562996042	-0.236702777291048
VLELCSAAITE	R2L	M11E	-4.58089052773969	-0.0530345297535799	-0.0283380603566705	-0.0174621941041107	-0.0182887301446613	-0.0193599953206469	-0.0128314655256747
VLELCSAAITF	R2L	M11F	-4.27811125886172	-0.204994024865929	-0.19730479447488	-0.217645309711951	-0.18235344530631	-0.113120341657786	-0.103631475150666
VLELCSAAITG	R2L	M11G	-7.12747267937167	-0.901161356014909	-1.4131865788978	-0.984406825326301	-1.52753796084761	-0.504326926826063	-0.799779226447487
VLELCSAAITH	R2L	M11H	-4.55338326260087	-0.58204993858842	-0.29189906629799	-0.465893908937561	-0.277665794615361	-0.282408237339138	-0.155364353008056
VLELCSAAITI	R2L	M11I	-3.83663530041032	-0.520368165209209	-0.91786944769862	-0.55111659761987	-0.96737646452158	-0.286802522217318	-0.513026193009659
VLELCSAAITK	R2L	M11K	-4.58467554765855	-0.0372156564194199	-0.37554156429019	0.07023375492229	-0.36838479042474	0.00744907971540609	-0.202781116822911
VLELCSAAITL	R2L	M11L	-2.43228767301889	0.0418291097688712	-0.1137490470496	0.04255233001793	-0.10093336833153	0.0226083839764648	-0.0586550333540603
VLELCSAAITN	R2L	M11N	-5.50539317220561	0.13926866861472	-1.03116559251279	0.125878420308419	-0.898552742189761	0.0712453109562938	-0.527454191290576
VLELCSAAITQ	R2L	M11Q	-3.41492975343429	-0.0199662191129004	-0.0373160422704597	-8.48372793900154e-05	0.00314109609908009	-0.00563379563237021	-0.00982469789372775
VLELCSAAITR	R2L	M11R	-3.8108718048771	-0.29961375897178	-0.3213406064562	-0.18593185695504	-0.303608271684771	-0.131629326402212	-0.170498693507481
VLELCSAAITS	R2L	M11S	-5.04140838326429	-0.271273730256869	-0.25529163502792	-0.268753353861651	-0.24221992907718	-0.144783094960752	-0.135717959772048
VLELCSAAITT	R2L	M11T	-2.91716152992196	0.0378061583318505	-0.200753493466209	0.0383269527943586	-0.19841642375256	0.0204001207529632	-0.108787559477307
VLELCSAAITV	R2L	M11V	-2.78178243605872	-0.110510752695049	-0.0532815911386901	-0.0882877133607511	-0.0306929542154197	-0.0535762403623172	-0.0231663603265546
VLELCSAAITW	R2L	M11W	-4.73398541667532	-0.109732440444599	-0.135378962107449	-0.0955642396603107	-0.124942310087521	-0.0552130004255682	-0.0710596149936253
VLELCSAAITY	R2L	M11Y	-3.56788796885774	-0.0437247304080692	0.0748635405946896	-0.0214140554390703	0.0904006097988788	-0.0177509036882695	0.0448307385378524
VLELCSAAIVM	R2L	T10V	-5.04139469351558	-0.0991316925028194	-0.24679914920061	-0.0536703885007306	-0.232798267615701	-0.0415502872176345	-0.130848859081929
VLELCSAALTM	R2L	I9L	-4.03880055573147	-0.11645342643452	-0.223090132092569	-0.0700241709296403	-0.20979292286861	-0.0505893803813176	-0.118112126833104
VLELCSAAMTM	R2L	I9M	-4.45925065804689	-0.55448571028293	-0.18040716802793	-0.34644051119529	-0.18714006751105	-0.244199524715039	-0.100056543703129
VLELCSAANTM	R2L	I9N	-7.75137635336599	-2.36611626039945	-3.96420088212549	-2.46718107796887	-4.2649956961037	-1.29421135163331	-2.23831131029377
VLELCSAASTM	R2L	I9S	-7.90899408546408	-3.26388125047112	-4.00172800997844	-3.4566279088409	-4.17803283922555	-1.79886883077004	-2.22642177564237
VLELCSAATTM	R2L	I9T	-5.84839317154829	-3.00905723200404	-3.68188749910826	-2.61263072294334	-6.41956205964637	-1.51202101874508	-2.71750255949347
VLELCSAAVTM	R2L	I9V	-3.31159065126593	-0.0537856261364098	-0.15658144865052	-0.0389430604082914	-0.139210658556191	-0.0250487840420677	-0.0808119963567679
VLELCSACITM	R2L	A8C	-7.83024356020248	-6.54470831856127	-4.09358815628792	-7.47024398252757	-6.95363010506652	-3.74453405396834	-2.97363406215599
VLELCSAGITM	R2L	A8G	-7.50726377284913	-1.23883218959539	-1.880256476737	-1.30133143519747	-2.01173369262671	-0.680056886167073	-1.05874389963433
VLELCSAIITM	R2L	A8I	-6.027476746259	-4.52649039393414	-4.34418445715228	-4.70169463252117	-4.39490861830183	-2.47126138525085	-2.38041110105306
VLELCSAMITM	R2L	A8M	-6.17584616887665	-1.41137002006551	-2.21943195031876	-1.50051662504068	-2.35118185864863	-0.779346976550038	-1.24363835048044
VLELCSANITM	R2L	A8N	-7.38476098021826	-2.7277566539173	-3.48998254327247	-2.85894670245263	-3.62259225506682	-1.49576336759959	-1.93621055944466
VLELCSASITM	R2L	A8S	-5.66894682524583	0.0375702118974512	-0.60429713505844	0.045775729004859	-0.651157673644471	0.0222332546582025	-0.341466785649527
VLELCSATITM	R2L	A8T	-2.99380758720931	-0.0733744675238093	-0.504708205814629	-0.0856230827833411	-0.468388012672001	-0.0424583804892444	-0.265590849660255
VLELCSAVITM	R2L	A8V	-6.34083914497282	-0.978018700956749	-1.10571777114496	-1.08921151317369	-1.18798526349447	-0.55265563615841	-0.623898770958694
VLELCSDAITM	R2L	A7D	-8.53619572970464	-5.63542309256142	-5.14228348389725	-6.30652434979451	-5.51724868416327	-3.19219848418439	-2.89953975958322
VLELCSFAITM	R2L	A7F	-8.15725566705807	-5.92723680716522	-5.90073260607799	-6.5956897357973	-6.67962566709209	-3.34796012998408	-3.41776266696106
VLELCSGAITM	R2L	A7G	-8.05460888158482	-2.32574013594535	-2.40991382624037	-2.432116967575	-2.46960759528832	-1.27392088948336	-1.32871773673233
VLELCSHAITM	R2L	A7H	-8.30125865183716	-4.1761691694388	-4.5352215736657	-4.4730973730423	-4.66982823480971	-2.31449928752025	-2.5063013127896
VLELCSIAITM	R2L	A7I	-7.97324923670212	-4.54817712830042	-4.00900249701845	-5.0263866511326	-4.24545259543568	-2.56015433719702	-2.2460097602613
VLELCSLAITM	R2L	A7L	-7.97978551874981	-5.43611079512475	-5.79823408693943	-6.16395957222076	-6.58612803210664	-3.09982088041622	-3.36424730384715
VLELCSMAITM	R2L	A7M	-8.72419038391643	-3.78277626813353	-4.37362751268909	-3.86366202999792	-4.68278539506577	-2.04851592638981	-2.46358868656387
VLELCSPAITM	R2L	A7P	-9.26745539692886	-6.95291108714101	-7.07969123807202	-7.56502256685361	-7.66424268283418	-3.88344160350915	-4.00971697665251
VLELCSRAITM	R2L	A7R	-8.22623524199294	-6.44307337497466	-6.25538595345992	-6.98929792182993	-6.77962388665237	-3.5933239046347	-3.54486859001742
VLELCSSAITM	R2L	A7S	-9.01296730350337	-0.40795960977549	-0.87131808423191	-0.45902632085234	-0.947047766439921	-0.231723179960186	-0.494471284128629
VLELCSTAITM	R2L	A7T	-9.18177384894805	-2.68810273673412	-2.90933661250626	-2.84591820787124	-2.98343124180314	-1.48129503628811	-1.60460428891457
VLELCSVAITM	R2L	A7V	-8.30607472928953	-2.57391639826478	-2.65433992217128	-2.77386645033563	-2.7832431852452	-1.43082585640451	-1.47988907453248
VLELCSYAITM	R2L	A7Y	-7.75834504555019	-4.56200349658279	-4.4072177046679	-4.92909588619372	-4.79497789031441	-2.53923133213831	-2.50231122759184
VLELCTAAITM	R2L	S6T	-2.77822034704177	0.0153176101819401	-0.0373590893536093	0.0318224701544292	0.00142870215182	0.012420317903973	-0.0102818022510882
VLELCVAAITM	R2L	S6V	-3.70619721947432	-1.10127045696684	-2.14872914108533	-1.06784344254255	-2.16879863397887	-0.581850686776227	-1.17609967068823
VLELCYAAITM	R2L	S6Y	-4.03915076966853	-0.60494773468791	-1.00694144955474	-0.66138410037518	-1.09223731122791	-0.338694846375428	-0.570860225620914
VLELGSAAITM	R2L	C5G	-8.58249024998247	-3.03729231395239	-2.84747511433065	-3.19858576600277	-2.93281012109671	-1.66937724785187	-1.57381461933532
VLELISAAITM	R2L	C5I	-6.44942908672542	-2.74747301803754	-3.69886604902498	-2.82572794830848	-3.9237509453721	-1.49283444382691	-2.0740058037699
VLELLSAAITM	R2L	C5L	-7.23955535732858	-2.96112512658809	-3.19420412935148	-3.09558458186658	-3.31169184157813	-1.62170242741815	-1.77110663653425
VLELMSAAITM	R2L	C5M	-7.38413266766339	-1.17248009615746	-0.512107591596189	-1.25723871095518	-0.57543034601828	-0.650162707912695	-0.295507227151395
VLELNSAAITM	R2L	C5N	-9.26121283889956	-5.95406833309449	-6.45207819659584	-6.45744068714204	-7.01272479607739	-3.32024819890069	-3.66150809212708
VLELSSAAITM	R2L	C5S	-7.18653754452378	-3.81875473545776	-3.44089595024658	-4.03844113578618	-3.5190492783318	-2.10319791524876	-1.89531611275287
VLELTSAAITM	R2L	C5T	-8.60484896110274	-5.15592462706298	-5.19515627658746	-5.69304594281949	-5.69391458505259	-2.90098133470954	-2.96050902141801
VLELVSAAITM	R2L	C5V	-7.49537879711232	-3.83862063289694	-4.06202603772742	-4.05495135407047	-4.25299035086372	-2.11299202065223	-2.26308749920504
VLEMCSAAITM	R2L	L4M	-5.91739191670696	-0.69477396510968	-0.85102556340837	-0.789781782268021	-0.949339530939131	-0.396685152755318	-0.489280208699781
VLEQCSAAITM	R2L	L4Q	-9.49799949464821	-3.66420109863333	-3.72248475708085	-3.75602778998305	-3.90137415658837	-1.98773950962773	-2.07492784334946
VLESCSAAITM	R2L	L4S	-9.12176484572788	-3.61028188812018	-3.70659607480308	-3.81867393904151	-3.81477711810789	-1.98855865034199	-2.04790182979907
VLETCSAAITM	R2L	L4T	-7.19945156489774	-2.95253335523832	-3.29600390211862	-3.05731431772445	-3.35216678829741	-1.60952842579449	-1.81064902021357
VLEVCSAAITM	R2L	L4V	-5.67300276704541	-3.71965242652775	-4.06368237556835	-4.09752013637964	-4.31723501694829	-2.09040723076546	-2.28024867482888
VLFLCSAAITM	R2L	E3F	-7.53329283425717	-6.83111334581247	-6.85449643299318	-7.47664646250087	-7.44175932553977	-3.82667024422126	-3.88770810180452
VLGLCSAAITM	R2L	E3G	-6.17419559209173	-0.933803262247589	-0.87623258363153	-0.964911506523981	-0.962833540763381	-0.508530657731602	-0.499973331690029
VLHLCSAAITM	R2L	E3H	-7.40764485782774	-2.38544824067422	-1.93094484959054	-2.4889026281064	-2.04610062200814	-1.30518428321928	-1.08212519476829
VLILCSAAITM	R2L	E3I	-7.93306547755559	-6.95077498685203	-7.07973455680217	-7.56577683267926	-7.66424268283418	-3.8830335217875	-4.00972932897988
VLLLCSAAITM	R2L	E3L	-8.38289452197114	-6.90574323332296	-6.96725159856149	-7.54930956393295	-7.59980957589709	-3.8661766778488	-3.9609170129935
VLNLCSAAITM	R2L	E3N	-6.2220023641643	-1.12520176262304	-0.737224211806049	-1.2338712609804	-0.8338208436688	-0.63091482737456	-0.426821424623692
VLQLCSAAITM	R2L	E3Q	-3.84898843619535	0.0778901541022599	-0.000609534654358868	0.12100154128232	0.081179830117609	0.0527492477215485	0.0209143191320691
VLRLCSAAITM	R2L	E3R	-5.88795449731089	-3.42705780482709	-3.84361253820048	-3.65525266709892	-4.07209352228488	-1.89538471561173	-2.15381526707088
VLSLCSAAITM	R2L	E3S	-5.81768641113062	-1.49156971294505	-1.23064416374741	-1.59953545260115	-1.31068908509814	-0.827139755428188	-0.69139634446764
VLTLCSAAITM	R2L	E3T	-6.2272738950548	-6.7271294006791	-6.97497645830849	-7.49264688073873	-7.6408095349759	-3.80152228173014	-3.97377033649248
VLVLCSAAITM	R2L	E3V	-7.16482667245672	-6.95524872336829	-7.07963177627739	-7.56572531473582	-7.66424268283418	-3.88427787524547	-4.00970002113348
VMDLCSAAITM	R2M	E3D	-6.27316891139863	-0.118056523712289	0.0774679717045199	-0.0884117820393797	0.192721034706999	-0.0557288650356149	0.0721532229722057
VMEGCSAAITM	R2M	L4G	-11.0688649946586	-3.80720705897614	-4.28788231819007	-4.0051877617023	-4.53351689852989	-2.0914723774192	-2.40036290418572
VMELASAAITM	R2M	C5A	-8.29504833329441	-0.871245235800989	-1.18857981720873	-0.97869861374649	-1.07462987271556	-0.494462411671717	-0.618080476682501
VMELCAAAITM	R2M	S6A	-3.37258177664669	0.40995934981701	-0.0341784165439591	0.486465658156279	0.0330062204486801	0.239282364289773	-0.00117192523579579
VMELCEAAITM	R2M	S6E	-2.94151505114227	-0.21728149219215	0.119918567255361	-0.13779466623914	0.146908453854159	-0.0962120474547756	0.0723572433421222
VMELCGAAITM	R2M	S6G	-5.09376401894759	0.35499592417537	0.193823470101821	0.416141126319619	0.215090989116289	0.205900176395386	0.111143025428253
VMELCLAAITM	R2M	S6L	-4.8447930399496	0.0337791616892105	-0.807324492743859	0.110444957737569	-0.838506493233101	0.0376584517445213	-0.448027699617511
VMELCMAAITM	R2M	S6M	-5.30181367792257	-6.91859200603842	-7.05912962145377	-7.55314241947522	-7.65731147799305	-3.87076563424784	-4.0020533129403
VMELCRAAITM	R2M	S6R	-4.04576168607754	-0.333706724173299	-0.40307216041843	-0.28557481128707	-0.404361005574511	-0.166621448182543	-0.219977021507551
VMELCSAAATM	R2M	I9A	-7.62134734071664	-2.85151146546728	-3.53165626428959	-3.01567522219561	-3.6343876684938	-1.57051484283572	-1.95115791363033
VMELCSAAIAM	R2M	T10A	-6.28102406372509	-0.421868175426299	-0.580711174975059	-0.244551552961251	-0.469977066378531	-0.180941099318011	-0.287675870678806
VMELCSAAIDM	R2M	T10D	-6.98097142947	-0.2232654618218	-0.844796442213689	-0.16419292269887	-0.84868114227754	-0.104625652508111	-0.461355892644818
VMELCSAAIFM	R2M	T10F	-9.59951774749956	-6.8644254524341	-6.92790313857468	-7.55151253125731	-7.61250201668806	-3.85512471943481	-3.95299392949912
VMELCSAAIGM	R2M	T10G	-7.47392546081172	0.20643166445692	-0.0121841522552604	0.38257651509597	0.100509499573999	0.155582259550496	0.0226350977590877
VMELCSAAIHM	R2M	T10H	-8.30799898932437	-0.951016142578149	-0.82103645045809	-1.02807014930386	-0.891907722293741	-0.529474496892211	-0.465809727448107
VMELCSAAIKM	R2M	T10K	-7.75424558526994	-0.239051185444609	-0.211197430891319	-0.22171446683255	-0.151523499830271	-0.123730869763207	-0.0995842462897696
VMELCSAAILM	R2M	T10L	-6.77333862118577	-0.0819500030134801	-0.443698585336989	-0.0861791997122605	-0.440067129154571	-0.0450106275629856	-0.240837037361469
VMELCSAAIMM	R2M	T10M	-7.90331977121439	0.284198838854831	-0.44695535549852	0.92296393777238	-0.29168247751535	0.315241266831861	-0.203219744539695
VMELCSAAIQM	R2M	T10Q	-6.47928674969366	-0.45279955711162	-0.150821747940709	-0.4348023800839	-0.138790856231381	-0.238149762068591	-0.0790605665595501
VMELCSAAIRM	R2M	T10R	-6.17501975687955	-0.133427678324219	-0.41641489196804	-0.0990760370881603	-0.331908011774251	-0.0627688417268031	-0.204960545892772
VMELCSAAISM	R2M	T10S	-5.42360911756676	0.0851300424543009	0.141196619395311	0.367217992073559	0.16159752594805	0.117569995586959	0.082240463821118
VMELCSAAITA	R2M	M11A	-6.64162288884779	-0.33355881907361	-0.305475166168049	-0.36179025844547	-0.288724255965821	-0.186014982137367	-0.16210823762253
VMELCSAAITE	R2M	M11E	-5.8912660375874	-0.54392277390716	-0.050134371237359	-0.328619275482271	-0.0634476178995413	-0.236686009855246	-0.0307776276673075
VMELCSAAITF	R2M	M11F	-5.86370126198412	-0.592031076362449	-0.67045228039134	-0.468259332789351	-0.42760253666861	-0.285816952386494	-0.302257875005106
VMELCSAAITG	R2M	M11G	-8.66780301307096	-0.700369600925059	-0.5821737553827	-0.75789574646849	-0.674973068404531	-0.390126980433441	-0.341344846105755
VMELCSAAITH	R2M	M11H	-6.04617652280716	-0.272465511962359	-0.165726522715019	-0.238410398244021	-0.15894056029402	-0.137380563596186	-0.088544959535271
VMELCSAAITL	R2M	M11L	-4.03225860799554	-1.24690761987106	0.129454228559041	-1.00747613453418	0.14576786538829	-0.607392999787804	0.0747800440101494
VMELCSAAITN	R2M	M11N	-7.1434489159193	-0.92007575546846	-0.648394001344889	-0.994469950135981	-0.50268687950377	-0.512209559365029	-0.315472660911437
VMELCSAAITQ	R2M	M11Q	-4.88355990159625	0.0225320499249211	-0.211313714903589	0.0630859378878199	-0.198248722406081	0.0224204266459695	-0.111755240672204
VMELCSAAITR	R2M	M11R	-5.441255696926	-0.03632022612579	-0.18184865395491	0.00270202299001987	-0.158271123196171	-0.00951997113826542	-0.0929682820509803
VMELCSAAITS	R2M	M11S	-6.58387870252495	0.0166723752052302	-0.0951577014783798	0.0901923499690991	0.12662169733234	0.0276855675416767	0.00575838609356216
VMELCSAAITT	R2M	M11T	-4.54526664699413	0.10999610660436	0.0230126897778202	0.121611803356929	0.0867146472062501	0.0619292987990017	0.0290879741675734
VMELCSAAITV	R2M	M11V	-4.49203024891546	0.0426542759028408	-0.309821708892949	0.0422646206521495	-0.198019541139031	0.0227669575075895	-0.139785241218758
VMELCSAAITW	R2M	M11W	-6.20988111771565	-0.374522217160259	-0.0218363638325805	-0.3641279678095	-0.00437721860182982	-0.198125212215644	-0.00736370726015867
VMELCSAAIVM	R2M	T10V	-6.47161738182246	-0.69006107658944	-0.24806245942484	-0.536835190128151	-0.25749193683267	-0.330858500300953	-0.137623779382201
VMELCSAALTM	R2M	I9L	-5.29281897987437	-0.32154863484568	-0.27345553280759	0.10160160735898	-0.26189216113209	-0.0644731748538159	-0.146007657872509
VMELCSAAMTM	R2M	I9M	-5.50340987491727	-0.0252814123562288	-0.13123318682563	0.42960562438682	-0.0824062246405806	0.102444212458315	-0.0588278263581321
VMELCSAASTM	R2M	I9S	-9.22190670426955	-3.65468645867458	-3.96401238999313	-3.96838938605979	-4.24870799191622	-2.03921778397774	-2.23402649618513
VMELCSAAVTM	R2M	I9V	-4.30118186054792	0.0784667955999208	0.0589505206043111	0.13725117772327	0.0943070949242095	0.0570550249834598	0.041307933748405
VMELCSAGITM	R2M	A8G	-8.97941609358131	-0.83781482709407	-0.85153226886667	-0.893103401436781	-0.936375963102101	-0.463238728440921	-0.48605714272201
VMELCSAMITM	R2M	A8M	-7.66023230569608	-6.95524872336828	-7.07973455680216	-7.56572531473582	-7.66424268283418	-3.88427787524547	-4.00972932897988
VMELCSAVITM	R2M	A8V	-7.86788929559525	-0.32173369535472	-0.561194852422879	-0.381140609287131	-0.642506780203531	-0.187625524811793	-0.326928931035594
VMELCSGAITM	R2M	A7G	-9.62489756773067	-1.56686482352821	-0.86895654430447	-1.49483511712898	-0.96093334364687	-0.821605103285037	-0.497404955289166
VMELCSLAITM	R2M	A7L	-9.65368743250148	-6.82015628320701	-6.82804025879217	-7.54107613714231	-7.55617257950337	-3.84002011123711	-3.90988532101862
VMELCSPAITM	R2M	A7P	-10.8345216771642	-6.95234155588049	-7.07960005339928	-7.5647414035867	-7.66424268283418	-3.8832098207798	-4.00969097536104
VMELCSRAITM	R2M	A7R	-9.84494110891538	-5.89992869095893	-5.82175756125907	-6.47026540122668	-6.53665893505966	-3.3083008039875	-3.35810440416106
VMELCSSAITM	R2M	A7S	-10.5879951549553	-0.0444437343785999	-0.13771546455957	-0.0545369170454002	-0.129347850149221	-0.0263994063260133	-0.0728702977020497
VMELCSVAITM	R2M	A7V	-9.85745178552014	-6.95216726221586	-7.07973455680216	-7.56468234025533	-7.66424268283418	-3.88314576853826	-4.00972932897988
VMELCTAAITM	R2M	S6T	-4.3438642220342	-0.0724584455411197	-0.25932125793293	0.00233311951961923	-0.238369106820731	-0.019771876347555	-0.135866675795997
VMELCVAAITM	R2M	S6V	-5.18779482004316	-6.77989065890536	-6.88586755774511	-7.54665450691449	-7.65703402830523	-3.83012463109152	-3.95257559634108
VMELGSAAITM	R2M	C5G	-10.1915426678464	-2.75587255040417	-2.45536867278123	-2.80076318963378	-2.53936156583729	-1.48882933973241	-1.35979920344924
VMELISAAITM	R2M	C5I	-8.09581544008853	-4.16937309216827	-3.40384884090352	-4.21967049840126	-3.08765529675326	-2.24796461331775	-1.77268869186551
VMELLSAAITM	R2M	C5L	-8.55520341582202	-2.49292602659918	-2.73435890246631	-2.60252740607184	-2.8374336575345	-1.3643690161088	-1.51678355892896
VMELMSAAITM	R2M	C5M	-9.04413996385754	-0.82698925333507	-1.10897472056046	-0.88075260252495	-1.07302644269066	-0.457046364194558	-0.594964575176267
VMELNSAAITM	R2M	C5N	-10.7838913613567	-6.95524872336829	-7.07973455680217	-7.56572531473582	-7.66424268283418	-3.88427787524547	-4.00972932897988
VMELSSAAITM	R2M	C5S	-8.86089974024357	-5.20006080078376	-5.92768352839413	-6.62259540096392	-7.29091930021194	-3.15042442370013	-3.58424379065114
VMELTSAAITM	R2M	C5T	-9.9807914130462	-3.86948436983086	-3.99234214796364	-3.98321236092582	-4.1403643219213	-2.10337368617699	-2.21396022808256
VMEMCSAAITM	R2M	L4M	-7.6663028784437	0.24195865460085	-0.260628065391609	0.27464849648657	-0.260051807726411	0.138046404106757	-0.141871838478063
VMESCSAAITM	R2M	L4S	-10.7116251342182	-3.10928892452563	-3.57264428605603	-3.28698690379241	-3.70947497778494	-1.71215674654014	-1.98235111039547
VMETCSAAITM	R2M	L4T	-8.91475212309674	-2.95523231753999	-2.66612390111084	-2.64775610363204	-2.76566953166913	-1.50584880767775	-1.47868415643287
VMGLCSAAITM	R2M	E3G	-7.61803834406113	-0.0866781759204187	-0.505591492601179	-0.0483089567690413	-0.506250674614311	-0.036682640234162	-0.27567832262446
VMRLCSAAITM	R2M	E3R	-7.4591725688804	-2.95148793837679	-2.62194811951316	-3.08905209258888	-2.69279203570546	-1.61732777979973	-1.44715601496772
VMSLCSAAITM	R2M	E3S	-7.29236416576077	-0.50138054693572	-0.593762321417709	-0.574018881324111	-0.658762748926581	-0.287305561183003	-0.34043836008157
VNEACSAAITM	R2N	L4A	-6.44152406333146	-1.76703323814795	-1.84028200363529	-1.83098963521398	-1.94308463791308	-0.963589158788747	-1.02951218490089
VNEGCSAAITM	R2N	L4G	-10.6491886214462	-4.21889137196324	-4.40904895055965	-4.6659258786685	-4.56715898998819	-2.37567946161232	-2.4436527696069
VNEHCSAAITM	R2N	L4H	-10.1260355775457	-4.02916296499403	-3.63018340723295	-4.29444205329201	-3.71528660473379	-2.22762086182527	-2.00026806890361
VNEICSAAITM	R2N	L4I	-6.51135267404257	-0.93201968410817	-1.15192579001808	-0.955013959180901	-1.15497584594025	-0.505505428033451	-0.628500104415822
VNELASAAITM	R2N	C5A	-8.10232877460946	-0.793674586079709	-0.91890461986616	-0.87280410211558	-0.934588893869641	-0.445655297118623	-0.504804127412945
VNELCAAAITM	R2N	S6A	-2.61391380613942	-0.835081590345929	0.17797901150421	-0.659338887917341	0.268187422624749	-0.40285999462629	0.120417870064788
VNELCGAAITM	R2N	S6G	-4.49119381445228	-0.552502389139089	0.0248235840703401	-0.31098559742578	0.0984816820263195	-0.23460096573443	0.0326610792371285
VNELCHAAITM	R2N	S6H	-3.5407130648809	-0.0116346950218791	0.182419067803151	0.12661091976109	0.195933709993179	0.0290157511518716	0.102914565731109
VNELCKAAITM	R2N	S6K	-3.73387573738782	-0.35086987542587	-0.0618024075973995	-0.283830688948251	-0.0647503580363402	-0.171000960742004	-0.0344431794385458
VNELCLAAITM	R2N	S6L	-4.26771985847051	0.13969993127291	0.31841705967522	0.17830555491255	0.511680486151619	0.0847355667410219	0.223716074978784
VNELCNAAITM	R2N	S6N	-4.39980175964515	0.370621771153731	-0.23855672536914	0.49105582655238	-0.219855121441091	0.229395748329014	-0.125136285556318
VNELCRAAITM	R2N	S6R	-3.66921566595823	-0.0272549033837794	-0.14754180829801	-0.0622083175145907	-0.16064893090185	-0.0235241446600645	-0.0838033761454615
VNELCSAAATM	R2N	I9A	-7.02892970339934	-2.95192401482059	-3.50285484629515	-3.07297240564493	-3.6170708220636	-1.61334999768901	-1.93844678851698
VNELCSAAGTM	R2N	I9G	-7.61086239021705	-6.59652240512714	-6.13778179603418	-7.15759081081471	-6.6056771302822	-3.67937085543815	-3.46614754589972
VNELCSAAIAM	R2N	T10A	-5.54735470591972	0.10594343149808	0.00330056881137963	0.181372671959869	0.0378014399926787	0.0760293149253517	0.0107608567989979
VNELCSAAIDM	R2N	T10D	-6.29947757116347	-0.14796680604419	-0.412200924267129	-0.137892880868501	-0.48314869653516	-0.0767539222948463	-0.243046807273805
VNELCSAAIEM	R2N	T10E	-5.89051100127497	0.0341135829350403	0.0977866645544498	0.0121309883701102	0.11244469479977	0.0126821722565138	0.0570936665526411
VNELCSAAIGM	R2N	T10G	-6.73422613206242	-0.169722767303019	-0.46174101974968	-0.19464172591052	-0.389448794871461	-0.0973402310327947	-0.232832682254797
VNELCSAAIHM	R2N	T10H	-7.61956910986868	-1.00963332413319	-1.12330548996361	-1.1977122236825	-1.08795912611482	-0.589209885888571	-0.602930062396358
VNELCSAAIIM	R2N	T10I	-5.75183797925856	-0.0310523815224304	-0.298769971948829	0.100149605941009	-0.17838493152842	0.0168100787959879	-0.131533347582387
VNELCSAAIKM	R2N	T10K	-7.03067138419379	-0.535872790374169	-0.292973410673151	-0.506265932051331	-0.27149035075405	-0.279723587688317	-0.154066503745593
VNELCSAAILM	R2N	T10L	-6.01674739571177	0.0219980270166804	-0.50205084726582	0.23609708362015	-0.458575867383521	0.0663885466618339	-0.262284198172222
VNELCSAAIMM	R2N	T10M	-7.22864845426395	0.15296385514058	-0.36537345565492	0.176216176455	-0.0491066600089312	0.0879310322481479	-0.116942632219124
VNELCSAAINM	R2N	T10N	-7.7940900123904	-0.43061093084123	-0.595024104549729	-0.473012636099671	-0.61834710013828	-0.241656619343354	-0.330299362625964
VNELCSAAIQM	R2N	T10Q	-5.63874890876213	-0.187319646910009	0.00986171146263004	-0.177883660449611	0.0508258921811091	-0.098013068504863	0.0160151342337942
VNELCSAAIRM	R2N	T10R	-5.4802247346612	-0.627066264032069	-0.47870920822023	-0.601370200103261	-0.45769788774559	-0.329608308561599	-0.255400261155715
VNELCSAAITA	R2N	M11A	-6.11386943657764	-0.32901402460608	-0.50055147425187	-0.28275241109961	-0.47558963824242	-0.164582692486522	-0.266276328593738
VNELCSAAITD	R2N	M11D	-5.93931476057739	-0.465424666536189	-0.38253058698305	-0.469120513750491	-0.399632369954821	-0.250449663877279	-0.212891235687785
VNELCSAAITE	R2N	M11E	-5.4415034748665	0.35752896324672	-0.0535995479524392	0.57924024481898	-0.0335127886445399	0.248202806098604	-0.0239895355447906
VNELCSAAITG	R2N	M11G	-8.1398054648793	-0.51774041922291	-1.20355129154076	-0.49887680209463	-1.12590614321797	-0.27274264449976	-0.635669653809249
VNELCSAAITH	R2N	M11H	-5.56725116573469	-0.39995122479753	-0.47604010145629	-0.333348101488131	-0.41717934193807	-0.197423936398781	-0.244113641606766
VNELCSAAITI	R2N	M11I	-4.99693589386654	0.0140534553778	0.0368621387523405	0.0135068150548499	0.0816445670566495	0.00739445311066733	0.0317200843874312
VNELCSAAITK	R2N	M11K	-5.71562887783819	0.0414042659724103	0.0388276229610511	0.30920273449064	0.0807988561752389	0.0904854103908033	0.0320608510552147
VNELCSAAITL	R2N	M11L	-3.45877855841627	-0.239272961940539	0.110474289053441	-0.14034328061585	0.11469558083655	-0.103043374932028	0.0612962540476487
VNELCSAAITN	R2N	M11N	-6.61404042147767	-0.304820356633659	-0.359294156712609	-0.29892294397982	-0.342422754946931	-0.161905788777665	-0.19140399993231
VNELCSAAITQ	R2N	M11Q	-4.27038324800354	-0.37419810412667	-0.33013335146107	-0.19472940022821	-0.288496615127691	-0.154837100312579	-0.169080379920767
VNELCSAAITS	R2N	M11S	-6.05569280365579	-0.667037857434989	-0.333973754738169	-0.5517974432752	-0.340381288637481	-0.328202475687848	-0.183653579502374
VNELCSAAITT	R2N	M11T	-4.01477509145345	0.0135777874961196	-0.15431228170508	-0.0318054413583013	-0.10984822304559	-0.00429397455101821	-0.0725374482973646
VNELCSAAITV	R2N	M11V	-3.97631016976276	-0.59071390952761	-0.00968140310162013	-0.35110515042296	-0.0194909911389214	-0.255572143828227	-0.00782383536396436
VNELCSAAITY	R2N	M11Y	-4.37442314169828	-0.37280443236347	-0.0250623588684604	-0.3582787212291	0.0199577042103787	-0.196150801543856	-0.00196210321584944
VNELCSAAIVM	R2N	T10V	-5.90017573658871	-0.0409138564758287	-0.21305679206122	-0.0434983810406209	-0.202404390609491	-0.0225923670673192	-0.113331798928712
VNELCSAALTM	R2N	I9L	-4.72717863981545	0.00864357041117003	-0.72395161894317	0.401447010161709	-0.69617561733668	0.104799434695749	-0.387280573437421
VNELCSAASTM	R2N	I9S	-8.77009987359622	-3.1065956946142	-3.66521301325737	-3.19439756886877	-3.79551137511273	-1.68778924065152	-2.03109678560344
VNELCSAATTM	R2N	I9T	-6.59835924496256	-0.66741141726972	-1.00923328825671	-0.69529926401913	-0.975265514520311	-0.364900758536092	-0.541127916883152
VNELCSAAVTM	R2N	I9V	-4.30949517883135	-0.50817873155805	-0.195574666801509	-0.564739794524861	-0.14492882738849	-0.286850226697677	-0.0934163166045057
VNELCSACITM	R2N	A8C	-8.73670880338365	0.29542190215404	-0.385968967933019	0.35901905514975	-0.221846281132651	0.174588685553516	-0.167688102109533
VNELCSAIITM	R2N	A8I	-6.90056202490971	-2.07760843927734	-2.65743556391853	-2.18893394386751	-2.74462514217967	-1.1421631141987	-1.47073996649836
VNELCSAMITM	R2N	A8M	-7.00700784262176	-0.847059772798749	-1.33624731521048	-0.90577364339801	-1.41017643203439	-0.469068263919706	-0.747352943549379
VNELCSANITM	R2N	A8N	-8.36438139556865	-2.46453908731184	-3.08362945005147	-2.62934827470552	-3.19206322710763	-1.3632293148787	-1.70850029944629
VNELCSASITM	R2N	A8S	-6.47056895113031	-0.26350167753251	-0.24867014473819	-0.18998047446893	-0.223750586083531	-0.122511245748382	-0.129032052028044
VNELCSATITM	R2N	A8T	-3.94699809234694	-0.044703425951349	-0.0501535448423489	-0.0416815273065207	-0.0245966284672008	-0.023194248368001	-0.020690752746185
VNELCSAVITM	R2N	A8V	-7.29228608386561	-0.3046787172213	-0.872444218449569	-0.14855941385432	-0.962741786621951	-0.123522943720636	-0.498869245082129
VNELCSDAITM	R2N	A7D	-9.37694089900705	-4.56948199377233	-4.7725950033093	-5.06939723125258	-5.05856998226517	-2.57711056271042	-2.67497195082602
VNELCSFAITM	R2N	A7F	-9.09676978586915	-3.80305067114447	-4.29647121756872	-4.08367609654474	-4.54797490727708	-2.11031878697504	-2.40656779180477
VNELCSGAITM	R2N	A7G	-8.89250715423882	-0.45784102565656	-0.69214902817491	-0.280985658437071	-0.745927560624581	-0.200343228338113	-0.391136159817652
VNELCSHAITM	R2N	A7H	-9.31600506037974	-3.08476373945527	-3.37943084967252	-3.25116573007564	-3.46697638451643	-1.69612865891832	-1.8642623479959
VNELCSIAITM	R2N	A7I	-8.81599028243599	-4.02713313229465	-4.35759512267176	-4.68633977012308	-5.10774238712405	-2.32698509495301	-2.56940835845672
VNELCSLAITM	R2N	A7L	-8.87874550152307	-3.57034145049252	-3.91684885007041	-3.81819876092721	-4.05303190111806	-1.97721090650037	-2.16974693946882
VNELCSPAITM	R2N	A7P	-10.045236290752	-6.95132912417722	-7.07973455680217	-7.56439819976258	-7.66424268283418	-3.88283772584877	-4.00972932897988
VNELCSRAITM	R2N	A7R	-8.99807219672626	-5.97990360287691	-5.49922425239546	-6.48229276847228	-5.92136234658082	-3.33384738606606	-3.10629817130551
VNELCSSAITM	R2N	A7S	-9.83726197827796	-0.25603090590265	-0.0100535920347795	-0.23723403005585	0.0180373488557901	-0.132461101060176	0.00181879195515799
VNELCSTAITM	R2N	A7T	-10.0806426068125	-1.37411541666174	-2.01291518077843	-1.37517171378891	-2.11685389467981	-0.73691211662344	-1.12387863398726
VNELCSYAITM	R2N	A7Y	-8.68962783742359	-3.7545281452614	-5.34769882535106	-4.13702536794086	-6.98888921137883	-2.11028411887077	-3.34040274933935
VNELCTAAITM	R2N	S6T	-3.93042936410056	-0.789908393787909	-0.44405382620541	-0.691301354761231	-0.47619550867045	-0.398313083133711	-0.25032342266411
VNELCVAAITM	R2N	S6V	-4.61658108806987	0.19269162047798	0.10250228053412	0.238395599526219	0.146338361779859	0.114953716450899	0.0672428994908234
VNELGSAAITM	R2N	C5G	-9.82965787042338	-3.60602858094776	-3.47466489935333	-3.80225390198485	-3.52571903530922	-1.98317597284928	-1.90667792827206
VNELISAAITM	R2N	C5I	-7.6586315435778	-2.1245225633725	-2.51897158286216	-2.24245711515389	-2.6237527490102	-1.16899839731745	-1.39985790345008
VNELLSAAITM	R2N	C5L	-8.19203882099401	-1.42532162041815	-1.8885407674428	-1.49211359366568	-1.98904048612611	-0.781125740675302	-1.05521113712708
VNELMSAAITM	R2N	C5M	-8.73160563673902	-0.507207724855069	-0.80492729047217	-0.61687699815433	-0.867952235411181	-0.299872395562605	-0.454993274031104
VNELNSAAITM	R2N	C5N	-10.4477124677023	-6.25297177824646	-6.02349503439681	-6.81489492401078	-6.57198547143138	-3.49541645438993	-3.42480659811493
VNELSSAAITM	R2N	C5S	-8.47419538992215	-3.99009037420525	-3.92964600256329	-4.23535375068739	-4.07145324451099	-2.20157057851102	-2.17818136719195
VNELVSAAITM	R2N	C5V	-8.87532039060096	-2.81810803707818	-3.74844320955211	-2.8491445724209	-3.91635915233752	-1.51866002780236	-2.08622255130715
VNEMCSAAITM	R2N	L4M	-7.11548573670326	0.30443946242484	-0.66783039689926	0.342488944795299	-0.656998305900551	0.172908152480108	-0.361100506911687
VNEQCSAAITM	R2N	L4Q	-10.6692281266121	-3.46542268249023	-4.43138248509093	-3.54491267058808	-4.75893011410026	-1.87803148200563	-2.49983765989441
VNESCSAAITM	R2N	L4S	-10.2924300834135	-4.09924852062868	-4.00380417111128	-4.38868728259399	-4.12314324564508	-2.27135345198629	-2.21275509354574
VNETCSAAITM	R2N	L4T	-8.52088241530481	-2.82533361661916	-2.93324478360185	-2.94116112578376	-3.05695862033396	-1.54415543891541	-1.63052194557789
VNEVCSAAITM	R2N	L4V	-6.72347710118661	-1.84107129583199	-2.18146185873427	-1.89138694055548	-2.27089410960951	-0.999801434073393	-1.21195479490206
VNGLCSAAITM	R2N	E3G	-6.87966694719278	-0.249710984856589	-0.268649595004609	-0.278671402057961	-0.249626357100601	-0.14125130106948	-0.141450951191378
VNHLCSAAITM	R2N	E3H	-8.12239474877169	-0.31037223841904	-0.76281061086345	0.0484655198346093	-0.78608966289365	-0.0748815012065207	-0.421718226958278
VNKLCSAAITM	R2N	E3K	-5.93834901637818	-0.76965281950951	-1.20044458882681	-0.80073069621354	-1.23759229269477	-0.42052431244434	-0.66379654883085
VNLLCSAAITM	R2N	E3L	-9.10170058349786	-4.6579208638398	-4.30051141831678	-5.40447468694354	-4.37847237881904	-2.68741470517815	-2.36368809192254
VNRLCSAAITM	R2N	E3R	-6.69709248577948	-0.82349650963263	-1.73184686845097	-0.903321984043451	-1.84670250605375	-0.461819856000898	-0.973554689597422
VNSLCSAAITM	R2N	E3S	-6.48470220542826	0.149524039084561	-0.0796328899406689	0.16562875185266	0.0314078203842403	0.084264342235826	-0.0145484766116879
VNTLCSAAITM	R2N	E3T	-6.97803050487273	-1.96463008176588	-1.97758752245673	-2.09663784319733	-2.09867726290718	-1.0868711247946	-1.1090832058323
VNVLCSAAITM	R2N	E3V	-7.88130596236651	-6.95524872336829	-7.07973455680216	-7.56572531473582	-7.66424268283418	-3.88427787524547	-4.00972932897988
VQALCSAAITM	R2Q	E3A	-3.49675419471417	0.0496838420836898	-0.95637699288971	0.0267271170690293	-0.972743792513921	0.0207807502944206	-0.525400885596186
VQDLCSAAITM	R2Q	E3D	-4.14196916603559	-0.422350240767379	-0.0986347961449088	-0.16154022563898	0.0897998027551594	-0.159908527611034	-0.00479834998261763
VQEACSAAITM	R2Q	L4A	-5.25637387453562	-0.679178138980539	-0.7933214635841	-0.762967270666771	-0.85189018906296	-0.385463673621672	-0.44751142842271
VQEFCSAAITM	R2Q	L4F	-8.42093340779416	-2.62844914456167	-2.53524944877194	-2.66364221348793	-2.59603959075065	-1.41804665249734	-1.39730047178904
VQEGCSAAITM	R2Q	L4G	-9.59660813126717	-3.4295501421454	-3.78690694200073	-3.55889365894187	-3.92670312440773	-1.87151350877264	-2.09987753618837
VQEHCSAAITM	R2Q	L4H	-9.07244989973608	-3.29308432420375	-2.89761700989831	-3.56100303160021	-3.02735483907568	-1.83369320129141	-1.61267250285705
VQEICSAAITM	R2Q	L4I	-5.4200414265526	-0.820356256527149	-0.60348142348023	-0.90902841527719	-0.62306966820857	-0.462392337264007	-0.333937749482893
VQELASAAITM	R2Q	C5A	-6.8490353838217	-0.5010060978855	-0.54074118171076	-0.605264421170881	-0.123372091139721	-0.295167991720636	-0.186240675470116
VQELCAAAITM	R2Q	S6A	-1.87309994413642	-0.7270898740926	0.323990531309221	-0.672676169264971	0.35489433861305	-0.375906410577797	0.184576928049578
VQELCDAAITM	R2Q	S6D	-1.89103043951549	0.26529182153015	0.31430868849232	0.332985294935829	0.326642739020629	0.159480969952675	0.17447721936486
VQELCEAAITM	R2Q	S6E	-1.00439177680995	0.0293187438333611	0.319073533296031	0.0294562677176096	0.33764636764257	0.015752409717523	0.178694332405217
VQELCGAAITM	R2Q	S6G	-3.45492557327814	-0.0876885195998387	0.0220393441531499	-0.10419265702733	0.0222576635226392	-0.0512170976520649	0.0120663997836212
VQELCHAAITM	R2Q	S6H	-2.37146379157366	-0.54830966487466	0.12919147593129	-0.621506515014161	0.162843677446599	-0.312605983382168	0.0791409129667593
VQELCKAAITM	R2Q	S6K	-2.60717990009166	-0.213501827953159	-0.155401087244719	-0.140735040821321	-0.1719652160648	-0.0958994506467334	-0.0889840854289132
VQELCLAAITM	R2Q	S6L	-3.18477773454371	-0.21434484862101	-0.0494601382922788	-0.101939995362381	-0.0584888938045598	-0.086243586935141	-0.029297239869742
VQELCMAAITM	R2Q	S6M	-3.62028748835091	0.0314297917504405	0.1781304299128	0.28692109359695	0.174104799539659	0.0819998889718914	0.0960211537563547
VQELCNAAITM	R2Q	S6N	-3.26086134017278	-0.67182827729656	0.193185691147651	-0.60438967589214	0.19959087021666	-0.342960116197576	0.106934688721633
VQELCQAAITM	R2Q	S6Q	-2.56142511724143	-0.41050453263464	0.210076763676	-0.503258205627571	0.334883800928379	-0.243717742569132	0.146896291582508
VQELCRAAITM	R2Q	S6R	-2.53795494733729	-0.22516896431358	0.13657368045846	-0.20899414289838	0.177823238834019	-0.116585104638829	0.0851371957944074
VQELCSAAATM	R2Q	I9A	-6.26877094531822	-1.77723636399023	-2.854919727942	-1.83118147558919	-2.95291315517839	-0.966506002284373	-1.58115962533869
VQELCSAAGTM	R2Q	I9G	-6.69152511437709	-5.55682809893103	-5.00001485605505	-6.02204051865039	-5.31248231148017	-3.09756277276821	-2.80577961839657
VQELCSAAIAM	R2Q	T10A	-4.72749789513427	-0.222978174495619	0.14776737794242	-0.21734122371144	0.177956949904569	-0.118097835238071	0.0883638106237572
VQELCSAAIDM	R2Q	T10D	-5.36179825484433	-0.260768625161379	-0.23185081172706	-0.313395997075991	-0.22219836176947	-0.153214262720948	-0.123832800393255
VQELCSAAIEM	R2Q	T10E	-4.89583049655841	0.247383890195181	0.176029547390501	0.30418101900707	0.187623940520009	0.147102203375966	0.0989339619903795
VQELCSAAIFM	R2Q	T10F	-7.92336248776513	-3.80320967821104	-3.83685340273104	-3.89140417414941	-4.04380023633984	-2.0613337157985	-2.14453813892463
VQELCSAAIGM	R2Q	T10G	-5.81970325004083	0.23117097626635	-0.1775145129139	0.284533882436289	-0.0247640202492612	0.137534967920066	-0.0570511911629326
VQELCSAAIHM	R2Q	T10H	-6.58724596974706	-0.20404533418316	-0.25045805827771	-0.22826615698542	-0.0534561220773906	-0.115562020507151	-0.0853043913716318
VQELCSAAIIM	R2Q	T10I	-4.76523715236221	-0.15719250649396	-0.0152093527118691	-0.123442797978351	0.00264944631974018	-0.0756623054603591	-0.00364869584532768
VQELCSAAIKM	R2Q	T10K	-6.14788277500985	-0.44465758254162	-0.31297377871876	-0.455734965681311	-0.31746793747169	-0.241199048194636	-0.171713227008213
VQELCSAAILM	R2Q	T10L	-5.09425583461971	-0.0290903131876892	-0.1359548826922	0.0165421342952587	-0.128160913799061	-0.003958507559779	-0.0720599370397932
VQELCSAAIMM	R2Q	T10M	-6.21888035247527	0.0867222307844902	-0.296833219943329	0.161742483184899	-0.318777214914801	0.0656208233466824	-0.16745086155253
VQELCSAAINM	R2Q	T10N	-6.83985724942074	-0.64622367378946	-0.175837413412779	-0.678615702372161	-0.141145349039601	-0.354690901928351	-0.0868054064965844
VQELCSAAIQM	R2Q	T10Q	-4.86361946811961	-0.62389373214608	0.0774271908450501	-0.573936139974901	0.25520853847255	-0.321720818239569	0.0883740065389254
VQELCSAAIRM	R2Q	T10R	-4.59162909825653	-0.105894569737169	-0.268157837700299	-0.11003315543968	-0.23568717408768	-0.0578238462726857	-0.137689737678271
VQELCSAAISM	R2Q	T10S	-3.8302636189989	-0.22041208813369	0.28367706277816	-0.014601176984451	0.294752129893139	-0.0656773921610831	0.157458376762563
VQELCSAAITA	R2Q	M11A	-5.04287881878869	-0.32408339274868	-0.64697691805643	-0.405431719079681	-0.6457801774666	-0.194480271177949	-0.352240002312738
VQELCSAAITD	R2Q	M11D	-4.94806597838261	-0.337227024172069	0.080824970034401	-0.19973540541214	0.12321261516383	-0.145721705873459	0.0550542311234659
VQELCSAAITE	R2Q	M11E	-4.3567249616365	0.122672342117811	-0.58938818881981	0.13471400207729	-0.65241996439436	0.0688334609537025	-0.337543408507779
VQELCSAAITG	R2Q	M11G	-7.04523241839657	-0.2391211941128	-0.8386974535451	-0.265617759661431	-0.85417201581639	-0.134945984744347	-0.461043134378305
VQELCSAAITH	R2Q	M11H	-4.42075126797938	-0.302276358707539	-0.23715888612568	-0.330788334665611	-0.23757237023378	-0.16931645965043	-0.129340111151004
VQELCSAAITL	R2Q	M11L	-2.53361436975597	0.13572272452728	-0.0378405640743491	0.50827563799268	-0.0426154068672098	0.167760742872812	-0.021860456391797
VQELCSAAITN	R2Q	M11N	-5.53561394543905	-0.00381160633326871	0.0325708749036711	0.01852310785155	0.0748091610079591	0.00365205625498488	0.0287207942667762
VQELCSAAITQ	R2Q	M11Q	-3.17487771665563	-0.48526414716721	-0.18713879465488	-0.34634316813467	-0.158434113047331	-0.224717707199852	-0.0945191045904488
VQELCSAAITR	R2Q	M11R	-3.7489871410404	0.0700468596023907	-0.302921757939499	0.0742077232559293	-0.31670713492278	0.0386121050236117	-0.168649261178183
VQELCSAAITT	R2Q	M11T	-2.85260629487726	-0.0530599266352603	-0.201656890223699	0.032653608522029	-0.209179895780801	-0.00658749346957688	-0.111841195761141
VQELCSAAITV	R2Q	M11V	-2.85631490781831	0.12759747469058	0.103868550771711	0.342254830857449	0.272792550307159	0.123141201521014	0.100481563258791
VQELCSAAITY	R2Q	M11Y	-3.13022777408671	-0.610006047707589	-0.12383597107482	-0.59313602414565	-0.102101386285	-0.322713241117651	-0.0618347344008927
VQELCSAAIVM	R2Q	T10V	-4.82900740755136	-0.0671841988667001	-0.52930269762778	0.0573512260650801	-0.49271132002246	-0.00425963719878109	-0.278922442696116
VQELCSAALTM	R2Q	I9L	-3.88583860886999	-0.181597167828729	-0.138964523189639	-0.253476182358771	-0.10109504299381	-0.115680837955013	-0.0658872197230074
VQELCSAANTM	R2Q	I9N	-7.73997284504402	-1.71069597322168	-2.7694808032385	-1.87532111886358	-2.86151619621239	-0.959058345682697	-1.53305449594967
VQELCSAAQTM	R2Q	I9Q	-6.35225501616373	-2.7018522796892	-3.73005699337293	-2.80723222960023	-3.86198513754557	-1.47529478712635	-2.06685495852691
VQELCSAASTM	R2Q	I9S	-7.84809043957458	-2.64991089275395	-3.255847329534	-2.81320340126239	-3.26689207109319	-1.46221761559685	-1.77704652262535
VQELCSAATTM	R2Q	I9T	-5.70545154033393	-0.19129603195606	-0.48712723826076	-0.137210819717961	-0.446899265591691	-0.0887590978624471	-0.254995496920736
VQELCSAAVTM	R2Q	I9V	-3.3021895907875	-0.127408978562929	-0.32335512298889	-0.0282941407915498	-0.2176693806594	-0.0430275483350995	-0.148748740888041
VQELCSACITM	R2Q	A8C	-7.5980413135797	-0.596555604900299	-0.377020296644549	-0.62262967610928	-0.21129211887329	-0.326453498670634	-0.162394729887994
VQELCSAMITM	R2Q	A8M	-5.96309359584692	-0.283802258228739	-0.68422533171214	-0.26391643116051	-0.663891025076341	-0.147071223430348	-0.367566044685816
VQELCSANITM	R2Q	A8N	-7.21920318610775	-3.12206854982929	-3.86850387364888	-3.03992328844174	-3.85116301911495	-1.6527471119599	-2.10352179168935
VQELCSASITM	R2Q	A8S	-5.18849304362464	0.00685661655159109	0.10615366299956	0.0602368127130593	0.12846127033065	0.0172877978084616	0.0636401488898524
VQELCSATITM	R2Q	A8T	-2.74803340767466	0.33451062412192	-0.13682598546554	0.40966671610691	-0.0518051450533701	0.198491120782752	-0.0524733530039154
VQELCSAVITM	R2Q	A8V	-6.18289152289562	-0.258914876941249	-0.397839913023269	-0.0977733652535004	-0.35335114237826	-0.0977089580013244	-0.205234187792063
VQELCSFAITM	R2Q	A7F	-8.10589487380873	-2.46849384670807	-3.32833910350955	-2.30958315748644	-3.14165238962541	-1.28280011804024	-1.76518395876712
VQELCSGAITM	R2Q	A7G	-7.88018789169737	0.0489981612193713	-0.7334851431203	0.38868505095958	-0.722775084761281	0.112888090613241	-0.396908813835763
VQELCSHAITM	R2Q	A7H	-8.34249932923706	-5.56854273722742	-5.93045290012365	-7.05479483252633	-7.23225883007005	-3.36421019031446	-3.56979521480167
VQELCSLAITM	R2Q	A7L	-7.81383637544287	-3.15651816405927	-3.00221851741795	-3.22826709578737	-3.05719654571609	-1.71045839531075	-1.65025159819597
VQELCSMAITM	R2Q	A7M	-8.57860367738087	-2.53104629979031	-2.57868133726563	-2.66187610285581	-2.68075178241603	-1.39021802036214	-1.4316907975041
VQELCSPAITM	R2Q	A7P	-9.13000856890474	-6.95403735864997	-7.07895344439243	-7.56531562233518	-7.66411416904057	-3.88383290891993	-4.00947321083328
VQELCSRAITM	R2Q	A7R	-8.09639918204857	-5.16506259532282	-5.00135383574893	-5.58427642369847	-5.30991773641985	-2.87581339307468	-2.80549522715972
VQELCSSAITM	R2Q	A7S	-8.87628138837445	0.0540257639517101	-0.0388877184937702	0.0537865627280194	-0.00684436109657049	0.028901408577128	-0.0128667886071212
VQELCSTAITM	R2Q	A7T	-9.08898365525468	-0.910734415477759	-0.36755404905497	-0.99077463996362	-0.361288007669071	-0.508641556555157	-0.198659943380548
VQELCSVAITM	R2Q	A7V	-8.14870945949295	-0.30334900820244	-0.38579693192834	-0.24963623560866	-0.20573112214077	-0.148923998344039	-0.163452802620053
VQELCVAAITM	R2Q	S6V	-3.63850317403344	0.227519751454921	0.188152992380081	0.27886321461089	0.23642641678841	0.135062638379904	0.115068405261851
VQELCYAAITM	R2Q	S6Y	-3.90860302654025	-0.187782756112579	0.22084873816797	-0.132168987310621	0.42595200206882	-0.0864858978345051	0.173624753227143
VQELGSAAITM	R2Q	C5G	-8.53039455381479	-2.47153546879893	-2.17570491060822	-2.69143014959571	-2.26541863182933	-1.38102689314946	-1.20889083449084
VQELISAAITM	R2Q	C5I	-6.52123542084691	-2.0850195381097	-2.38137424655806	-2.2392294662724	-2.4962160474923	-1.15707171646207	-1.3274917730439
VQELLSAAITM	R2Q	C5L	-6.72681825095911	-1.83148311958705	-1.91927001264108	-1.95244433598151	-1.98671790622956	-1.01267613292393	-1.06337023752383
VQELNSAAITM	R2Q	C5N	-9.13982208656761	-5.75748449845085	-5.69355744942554	-6.28162756080519	-6.25337852822974	-3.22015911680428	-3.24796026496785
VQELSSAAITM	R2Q	C5S	-7.12547888185439	-3.88660499318457	-3.00582793139651	-4.24358462470257	-3.05484704207355	-2.17458150288998	-1.65067049006532
VQELTSAAITM	R2Q	C5T	-8.43971324238304	-3.77239618825023	-5.27346258631675	-3.97424309136984	-6.02730154189964	-2.07379667901859	-3.06944215802114
VQELVSAAITM	R2Q	C5V	-7.46235599122632	-2.76862642454747	-2.79560707734918	-2.95444415509186	-2.89268793315916	-1.53160322112258	-1.54860189661923
VQEMCSAAITM	R2Q	L4M	-6.18989254361219	-0.23158288010935	-0.39850601606183	-0.186368893208121	-0.21672271960726	-0.112618457726866	-0.169932088601144
VQEQCSAAITM	R2Q	L4Q	-9.61681799768378	-3.0190451087965	-3.34267154552175	-3.1713791018787	-3.2907570062786	-1.65731051176244	-1.80800383767249
VQETCSAAITM	R2Q	L4T	-7.47023999157112	-1.93279863941283	-2.5646493952639	-1.98019766807357	-2.6719448715744	-1.04823134987902	-1.42540181607353
VQEVCSAAITM	R2Q	L4V	-5.76306837687152	-1.13555362720848	-2.02884034889002	-1.16800353659442	-2.19803944644542	-0.617028143704897	-1.14950930667238
VQGLCSAAITM	R2Q	E3G	-5.40051170900435	-0.0310348780625187	-0.0451302983016095	0.0226154818844293	-0.0287374123275512	-0.00295637434919893	-0.0203340286188651
VQHLCSAAITM	R2Q	E3H	-6.64314017944275	-0.50692280497457	-0.447130957799569	-0.44056720438366	-0.499673883076611	-0.254832922223547	-0.257299855988861
VQKLCSAAITM	R2Q	E3K	-4.43745471254262	-0.62711550670383	-0.297082472861339	-0.68890669065796	-0.267402990013741	-0.351944148473202	-0.154176426137236
VQNLCSAAITM	R2Q	E3N	-5.43782895766613	-0.25940959636392	0.0879429016091304	0.0104241004474996	0.15444001812754	-0.0702574221649037	0.0651958670531978
VQQLCSAAITM	R2Q	E3Q	-2.80500863512015	0.45259443518019	0.0871205181855412	0.71988874450528	0.11116703462732	0.310789759082884	0.0537203185508006
VQRLCSAAITM	R2Q	E3R	-5.17935811145786	-0.79086958454087	-0.89937887468861	-0.812336635580191	-0.97383202557023	-0.429447521604163	-0.509430574298044
VQSLCSAAITM	R2Q	E3S	-4.84193266436622	0.0672504911892897	-0.0881175628790096	0.10492244562095	-0.0417583029607602	0.0456584159125311	-0.035974282360328
VQTLCSAAITM	R2Q	E3T	-5.24071345366359	-3.1054540489447	-2.10377442912816	-3.55839971381901	-2.06428314286793	-1.78028969541971	-1.13613079849075
VRAACSAAITM	E3A	L4A	-6.62822283969962	-4.05726152832647	-4.54646313685601	-4.19930600865836	-4.85009085726672	-2.21125898458813	-2.55633376001326
VRAGCSAAITM	E3A	L4G	-11.0991670798396	-6.51992022047353	-6.88240227755266	-7.07046231819807	-7.47849258014874	-3.63562133615608	-3.90520766504999
VRAHCSAAITM	E3A	L4H	-10.4655167251815	-6.85480464381867	-7.00864107791743	-7.50784741859902	-7.64502502611948	-3.84128577477518	-3.98446485652971
VRALASAAITM	E3A	C5A	-8.36984229066685	-3.65843851922506	-3.36051957850719	-3.90432225607093	-3.33198295423484	-2.02393516407794	-1.82380248727819
VRALCAAAITM	E3A	S6A	-2.77138396041378	-0.0960491991432892	-0.28935554983542	-0.10547603979907	-0.285533532200931	-0.0538944068002647	-0.156682876183537
VRALCDAAITM	E3A	S6D	-2.39184636573549	0.15588611920017	-0.00400790341172907	0.134561557073299	-0.00383033406782118	0.0781304105392753	-0.00213786079472067
VRALCEAAITM	E3A	S6E	-1.53563685766442	0.0982298643794	-0.141963786785279	0.170345172556399	-0.169077130119151	0.0710491267011695	-0.0844022022208351
VRALCGAAITM	E3A	S6G	-4.51740554435516	-0.160531722222149	-0.22076881438162	-0.17537326135945	-0.19814300785827	-0.0898432847458812	-0.114423898901816
VRALCHAAITM	E3A	S6H	-3.76009083839316	0.0678366888477502	-0.0205534936116401	0.0517999980454196	-0.0238152444016109	0.0322768444367649	-0.0120473234109819
VRALCKAAITM	E3A	S6K	-3.66837355078036	-0.354990481452599	-0.315239740144341	-0.47577503316945	-0.270841551687131	-0.221105424640704	-0.160247204329283
VRALCLAAITM	E3A	S6L	-4.32560394316097	-6.85757966091735	-7.03772363527839	-7.56343123889383	-7.66234725756593	-3.85623978158807	-3.99725754734661
VRALCNAAITM	E3A	S6N	-4.32323114696509	0.0683325186419701	0.0150658185436097	0.0899536511430288	0.045847897803629	0.0421454795928273	0.0162059480854517
VRALCQAAITM	E3A	S6Q	-3.56670611680852	0.35209040143951	-0.08588920879337	0.388806149098919	-0.0767595978047204	0.198113004129011	-0.0444311726835358
VRALCRAAITM	E3A	S6R	-3.51780511857148	-0.145393951427099	-0.30130703086982	-0.13205650620467	-0.27549404141865	-0.0745424485210711	-0.157482874765382
VRALCSAAATM	E3A	I9A	-7.57768760171895	-5.33460949165106	-4.85532079573227	-5.78278645031012	-5.128387374709	-2.97409061502305	-2.71669769556086
VRALCSAAGTM	E3A	I9G	-7.65357717476857	-6.95381488642545	-7.07696653172942	-7.5652403362732	-7.66406878043658	-3.88375117767889	-4.00889485245682
VRALCSAAIAM	E3A	T10A	-6.03319400454437	-0.436446768772639	-0.796325387742719	-0.379357010600961	-0.81865856494335	-0.219414581768712	-0.439735400062125
VRALCSAAICM	E3A	T10C	-8.00412347947596	-2.21965757743414	-0.676162765577439	-2.56676368856886	-0.57612217556286	-1.27843811228338	-0.342467244634638
VRALCSAAIDM	E3A	T10D	-7.07436859252329	-2.38908801739914	-2.77575516035659	-2.58634360007239	-2.85842529969045	-1.3310550253649	-1.53404070380626
VRALCSAAIEM	E3A	T10E	-6.10276490214948	0.12438407425401	-0.39990291312145	0.12796819468498	-0.29941188205701	0.0675944037147769	-0.191810621407209
VRALCSAAIGM	E3A	T10G	-6.91511892987907	-0.140005716304429	-0.16711030462217	-0.14936099693641	-0.125839960249751	-0.0774405913893874	-0.0803409841247547
VRALCSAAIKM	E3A	T10K	-7.59948989626482	-0.67709599606148	-1.57536953572961	-0.543218793050581	-1.65328904345656	-0.328842071267321	-0.878692090527962
VRALCSAAILM	E3A	T10L	-6.62864457992363	-4.31622205563454	-2.66496453611475	-5.14362235857079	-2.83314669219393	-2.52485110697806	-1.49588214175408
VRALCSAAINM	E3A	T10N	-8.24172390345518	-1.31513573474962	-2.33328157212591	-1.47472711657572	-2.38672930666867	-0.745720786881961	-1.28533672727219
VRALCSAAIQM	E3A	T10Q	-6.71147989951853	-0.230570927218439	-0.280393937636299	-0.28533399998112	-0.20303598473002	-0.13757033616158	-0.132697042270551
VRALCSAAIRM	E3A	T10R	-5.97122892849254	-1.09002554038447	-1.79868710330512	-1.1944872585737	-1.91603853065873	-0.610984386587597	-1.01062562553935
VRALCSAAISM	E3A	T10S	-5.70630640049691	-0.246834562874419	0.02590345207242	-0.288231715002011	0.12515178839533	-0.142880689096177	0.0398971111582611
VRALCSAAITA	E3A	M11A	-6.18990753144476	-0.314428603959989	-0.74787888249843	-0.0788039195836401	-0.85155244525726	-0.108475664480424	-0.434465749486478
VRALCSAAITD	E3A	M11D	-6.05842460972126	-0.54856805168323	-0.90421274203543	-0.38829011786394	-0.920458034235301	-0.253207914554016	-0.49694396038989
VRALCSAAITE	E3A	M11E	-5.9002725603819	-0.81285396027399	-0.241977951199239	-0.368330168810791	-0.146268840059131	-0.322404322018951	-0.106996299819224
VRALCSAAITF	E3A	M11F	-5.8924400216408	-0.253864191830219	-0.41026590026298	-0.149010431471231	-0.47239010732846	-0.109354862167941	-0.239700271096906
VRALCSAAITG	E3A	M11G	-8.31011377418486	-3.08843216625609	-3.58325101568739	-3.30086221337189	-3.58103969096257	-1.70983250393201	-1.95201191422027
VRALCSAAITH	E3A	M11H	-5.19523983452302	0.179429865237111	-0.0757180000807391	0.19002741954807	0.0301371790202989	0.0988920715413446	-0.0137622217247144
VRALCSAAITK	E3A	M11K	-5.99381290681023	0.0348900708376902	-0.412103436282949	0.323950039910729	-0.455566761492891	0.0924149772919689	-0.235854034599957
VRALCSAAITL	E3A	M11L	-3.83388933614091	-0.81781856501552	-0.80267545475658	-0.87377010772345	-0.890173842405481	-0.452688089295571	-0.460123682235247
VRALCSAAITN	E3A	M11N	-6.85008417520977	-1.04806780472814	-0.725585573757139	-1.05432105105214	-0.80330913078628	-0.56344809348458	-0.41557662532768
VRALCSAAITQ	E3A	M11Q	-4.08090944268413	-0.31449351687286	-0.7205731303819	-0.152478589315271	-0.764160292903	-0.127281114068865	-0.403977613564385
VRALCSAAITR	E3A	M11R	-5.40730042856277	-0.991427364816129	-0.376281161017429	-0.84588592700659	-0.29052651394786	-0.494376019240274	-0.182766726628234
VRALCSAAITS	E3A	M11S	-6.26495895465571	-0.87772003754914	-0.844704752799419	-0.98734346839567	-0.93143046221399	-0.498486824504199	-0.482825582453448
VRALCSAAITT	E3A	M11T	-4.23258613452604	-0.738237966047669	-1.03974419931315	-0.72008261633435	-1.14429333563819	-0.391128696951212	-0.59373654451297
VRALCSAAITV	E3A	M11V	-4.05617683487658	-1.26188687576512	-1.01449227122475	-0.792703659733181	-1.09981502351583	-0.556835955899324	-0.57498180730056
VRALCSAAITW	E3A	M11W	-5.57364017551059	-1.12523470116506	-0.0724964805755892	-0.954727082168951	0.0563053888634286	-0.559741703030127	-0.00604587622777686
VRALCSAAITY	E3A	M11Y	-4.17804593387156	-0.30122615537937	-0.25768270692876	-0.269218689391161	-0.225983017463481	-0.153320869817386	-0.132181902253484
VRALCSAALTM	E3A	I9L	-4.62463301584627	-0.63909465544298	-0.69374406995867	-0.73967056924897	-0.79214784553969	-0.368256183124459	-0.403597653761661
VRALCSAANTM	E3A	I9N	-8.69409794961637	-6.2444321504181	-6.28095112689843	-6.96261482156134	-6.99304552037951	-3.53068501188504	-3.60759914594674
VRALCSAAQTM	E3A	I9Q	-7.22859738550754	-6.6481760219273	-6.30134102073554	-7.2290258142175	-6.80222275445416	-3.7121058855075	-3.56384318835744
VRALCSAASTM	E3A	I9S	-8.80769760684434	-5.71707677060317	-5.18301523603846	-6.12339864327028	-5.53542266625854	-3.16845247333527	-2.91587547571848
VRALCSAATTM	E3A	I9T	-6.56237876207519	-3.23163113123574	-3.95688481997631	-3.44807851146759	-4.13831843652374	-1.78762375983997	-2.20331811724745
VRALCSAAVTM	E3A	I9V	-3.60722640204587	-0.73962806526638	-0.862391678733959	-0.837996522012011	-0.941859605070151	-0.421587736676576	-0.490578189909342
VRALCSAGITM	E3A	A8G	-9.16598568762673	-3.34455140073158	-3.66797668500618	-3.53294192738816	-3.80970230316063	-1.84100407065327	-2.03557123101514
VRALCSAMITM	E3A	A8M	-7.7604872066482	-3.54279734805595	-3.76109028147301	-3.78631284224046	-3.88873658364036	-1.96133775168993	-2.08265333195419
VRALCSANITM	E3A	A8N	-9.08307465443915	-5.79074681588902	-4.89358569756903	-6.29643125656305	-5.18818549906075	-3.23328355921514	-2.74314271547837
VRALCSASITM	E3A	A8S	-7.2647821890009	-4.82544464851193	-4.79371021543019	-6.62850868352165	-6.53866313090745	-3.04663414496523	-3.06547753697911
VRALCSDAITM	E3A	A7D	-8.87160762689648	-6.1233277809132	-5.37370256284337	-6.68403967186059	-5.79502345818742	-3.42560737042426	-3.03768656574756
VRALCSGAITM	E3A	A7G	-8.30255009830143	-3.34066644938633	-3.14718415016093	-3.11014478979242	-3.01014511469542	-1.73209787250405	-1.6793659444631
VRALCSHAITM	E3A	A7H	-9.45241298955072	-5.37419714103988	-5.65748914810325	-5.74416955883433	-6.16578605286707	-2.97537063195738	-3.2149214518505
VRALCSLAITM	E3A	A7L	-8.42896229802937	-6.1662632339251	-5.63999821064992	-6.6821743111547	-5.9692954563821	-3.43720011917663	-3.15889144730765
VRALCSPAITM	E3A	A7P	-10.1336505450486	-6.9082782140673	-7.03672298547223	-7.55652903785542	-7.65437942833154	-3.86873019929524	-3.9949024049965
VRALCSRAITM	E3A	A7R	-8.99570284008295	-6.95015180494648	-7.0573720888286	-7.56410282145251	-7.6566127804577	-3.88243147947204	-4.00137065182649
VRALCSSAITM	E3A	A7S	-9.71720326542681	-2.3491164088525	-2.15276124788137	-2.55074989977476	-2.26574066781606	-1.31074321910604	-1.20243210904286
VRALCSTAITM	E3A	A7T	-9.91329783797921	-4.23170328558932	-4.56037661443763	-4.577424848931	-4.85270048965709	-2.35671271265023	-2.56097909100521
VRALCSWAITM	E3A	A7W	-9.39816994771712	-6.95524872336829	-7.07973455680217	-7.56572531473582	-7.66424268283418	-3.88427787524547	-4.00972932897988
VRALCTAAITM	E3A	S6T	-3.46489414310885	-2.69210571055093	-2.35516448374801	-2.758365051919	-1.96242668769407	-1.46009395525652	-1.18135531730816
VRALGSAAITM	E3A	C5G	-10.4232076758151	-4.76456245854883	-5.03364348251287	-5.09944755983716	-5.36699330277356	-2.63960723758899	-2.82952916392497
VRALISAAITM	E3A	C5I	-8.13996852712825	-4.15562258265715	-3.95219332708806	-4.40332613152451	-4.10165782614315	-2.29093217332241	-2.19245699263938
VRALLSAAITM	E3A	C5L	-8.39938186165787	-3.30734336677571	-3.25205367276732	-3.53112327091981	-3.3550754673062	-1.83008176869505	-1.79887221006857
VRALMSAAITM	E3A	C5M	-9.28083432234539	-3.48827208180624	-2.41548517464015	-3.81384836986828	-2.52041994925643	-1.95303325442863	-1.34350595795484
VRALNSAAITM	E3A	C5N	-10.8857645433157	-6.64357708959335	-6.77741051570005	-7.22304878551663	-7.33407857418873	-3.7092890489274	-3.83775478139037
VRALSSAAITM	E3A	C5S	-9.10678924767628	-5.8905302492861	-6.19766191156819	-6.41654249133141	-6.92698597415092	-3.29195960232978	-3.56668891899883
VRALTSAAITM	E3A	C5T	-10.0647229114743	-6.31456755455365	-6.78250630105461	-6.84278617537759	-7.34296947725132	-3.51984230202419	-3.8415174382169
VRALVSAAITM	E3A	C5V	-9.05256311918085	-6.06069034346293	-6.39412405166075	-6.68141447672702	-7.21769802633844	-3.40733162990295	-3.69822848459007
VRATCSAAITM	E3A	L4T	-9.04582128429322	-6.70983544928928	-6.97555369461466	-7.31561541368187	-7.62425205496359	-3.75151783291315	-3.96963378988721
VRAVCSAAITM	E3A	L4V	-7.46255637046551	-6.84965500665446	-6.37702470443303	-7.51510172717281	-7.03242348658011	-3.84168816476773	-3.64522374296806
VRDACSAAITM	E3D	L4A	-6.20371582913799	-1.14033700573945	-1.37221043881586	-1.06794619612636	-1.38867706850951	-0.592857826361873	-0.752022920019895
VRDFCSAAITM	E3D	L4F	-9.74346336662202	-2.53248505773236	-2.57056979351231	-2.59657773790571	-2.64121260792434	-1.37397120311548	-1.41910667992911
VRDGCSAAITM	E3D	L4G	-10.9877370198877	-3.7321389821726	-4.19404110810187	-3.93373636591794	-4.42607116729909	-2.05215176391201	-2.34569286663284
VRDLASAAITM	E3D	C5A	-8.9704902208892	-1.19512835415916	-0.662450549656279	-1.33708280675625	-0.765139317621221	-0.67688916597837	-0.387658292890518
VRDLCAAAITM	E3D	S6A	-2.73175514567439	-0.0865182469864898	0.0579568831126096	-0.0280449707401704	0.0420312504573896	-0.0314703257098472	0.0274448741814957
VRDLCEAAITM	E3D	S6E	-2.92810750448051	0.19219158392338	-0.160937622370419	0.298218266481399	0.0906288399361195	0.130068077092475	-0.0223486291801991
VRDLCFAAITM	E3D	S6F	-4.87969077217656	0.20763989790723	-0.253790529277529	0.20510624104727	-0.173121534106281	0.110666560980806	-0.117340192803622
VRDLCGAAITM	E3D	S6G	-4.95199418172463	0.096567935914651	0.154646365271331	0.177459991346549	0.16143079591275	0.0723962816207813	0.0860323446586766
VRDLCHAAITM	E3D	S6H	-4.33317734245279	0.330679001786461	0.0839491444086296	0.399871127255219	0.220095744237009	0.194916220608707	0.0811124710048143
VRDLCIAAITM	E3D	S6I	-5.42707371387781	0.25683151914871	-0.191005010316079	0.4094932589758	-0.18241213563253	0.176612623971442	-0.101850338955796
VRDLCLAAITM	E3D	S6L	-4.3565357178543	0.13544067757832	0.0691133122588798	0.0864236048835494	0.119770511860009	0.0601082631234107	0.0508204972019017
VRDLCMAAITM	E3D	S6M	-4.91305168479006	0.58747173412549	0.0329802005990896	0.66494024471438	0.10099918088703	0.334689466854327	0.0356409088573635
VRDLCRAAITM	E3D	S6R	-4.13115737649634	0.0568850933078	0.12144394300849	0.0549887311399999	0.15051651942056	0.0300116726486128	0.0737294730565794
VRDLCSAAATM	E3D	I9A	-7.62113980888451	-3.10243460246805	-3.90116779291948	-3.13926748391736	-4.20889955373064	-1.67256133541822	-2.20576531246099
VRDLCSAAGTM	E3D	I9G	-7.58603441709609	-6.4056111274602	-6.13739922011149	-6.94512008955122	-6.62215751728691	-3.5715284641121	-3.47031957338325
VRDLCSAAIAM	E3D	T10A	-6.06539245617027	-1.30833059992347	-0.80264891916264	-0.935946188518901	-0.746913671394651	-0.6064176521973	-0.422901344493137
VRDLCSAAICM	E3D	T10C	-8.202001702555	-0.139187750040309	-0.12674387070015	0.159727917470699	-0.0609361516367208	0.00160768149690282	-0.0519704064200637
VRDLCSAAIDM	E3D	T10D	-7.02754512463048	-0.5681202637029	-0.783361413692839	-0.69374797430814	-0.86578622314158	-0.336596134977103	-0.448281102350592
VRDLCSAAIEM	E3D	T10E	-6.1614006475135	0.225131284378051	-0.0207076454108801	0.390737727289219	-0.0130457600097102	0.162919529322126	-0.0092936850549159
VRDLCSAAIKM	E3D	T10K	-7.60318327961837	-0.091648577618999	-0.40058940993214	-0.0587099828692601	-0.374732516919851	-0.0407320196036514	-0.211572457376234
VRDLCSAAILM	E3D	T10L	-6.90066173865803	0.038554844471971	-0.25685056253797	0.0620200704940199	-0.229143691072181	0.0266523609937623	-0.13276566631542
VRDLCSAAIMM	E3D	T10M	-7.86510052456617	0.0546701321814407	-0.0642445871867192	0.0585730024452698	-0.0493575137280597	0.030303082152014	-0.0311409590819376
VRDLCSAAINM	E3D	T10N	-8.47357366716408	-0.11600177775494	-0.366476007573899	-0.0844098028129601	-0.305177813449561	-0.0541307976173666	-0.183776764949938
VRDLCSAAIQM	E3D	T10Q	-6.6995780330404	0.1648820891395	-0.231619606608369	0.1939310029721	-0.21209039227255	0.0957983634575226	-0.12114111966544
VRDLCSAAIRM	E3D	T10R	-6.31051623577244	-0.39031516787024	-0.38408145603284	-0.41107446797225	-0.393038106416391	-0.214535801286321	-0.21162047033128
VRDLCSAAISM	E3D	T10S	-6.0950900529988	-0.00254552093890936	-0.350412002227509	0.0193833447052487	-0.224280559327461	0.00422729345627326	-0.158181394087458
VRDLCSAAITA	E3D	M11A	-5.91013839783483	-1.52144483137471	-1.06448915434525	-1.52983143226696	-0.631420452010111	-0.817762459804095	-0.467563300719165
VRDLCSAAITD	E3D	M11D	-5.74092549754992	-0.708807445170719	-0.0461731404886194	-0.688168301650231	0.00277074799338983	-0.374718061211408	-0.0124465032315655
VRDLCSAAITE	E3D	M11E	-5.62230167655309	0.162563164330271	0.24874251177641	0.1629433048049	0.30164332442709	0.0872446218952874	0.14928692570805
VRDLCSAAITF	E3D	M11F	-5.61340965780053	0.423772683215601	-0.0905267230408988	0.50527432696598	-0.0765435829966403	0.247961307658425	-0.0456974446758989
VRDLCSAAITG	E3D	M11G	-8.07791199322747	-0.19100516604334	-0.99256766133108	-0.18824394479382	-1.02292944476862	-0.101690900172413	-0.548757401259885
VRDLCSAAITH	E3D	M11H	-5.40473620241226	-0.174724230276389	-0.0967581746884889	-0.21994008007597	-0.0327977137372599	-0.105197192789841	-0.0361104540687491
VRDLCSAAITL	E3D	M11L	-3.26902999447739	0.47814345957112	-0.0573565150155595	0.807260542873779	-0.0385997738544912	0.340251153655593	-0.0263822828273508
VRDLCSAAITQ	E3D	M11Q	-3.85051831672457	0.204125873256501	-0.0177676079334894	0.227093667358959	0.0181372835505886	0.115285671212892	-0.000354898070189957
VRDLCSAAITR	E3D	M11R	-5.38892776263854	0.00318315547545112	-0.11344731570644	-0.0113149295128601	-0.101977237820311	-0.00199060160428122	-0.058840161255493
VRDLCSAAIVM	E3D	T10V	-6.72973392175527	-0.46429978112457	-0.242956412588869	-0.463523144679181	-0.220212147979	-0.248706136381119	-0.126483600474984
VRDLCSAALTM	E3D	I9L	-4.51906683849558	0.31809833847282	-0.31887367861758	0.3194683912161	-0.262947236498301	0.17087713633869	-0.159232710697214
VRDLCSAAQTM	E3D	I9Q	-7.34949485385349	-4.20869648870388	-4.58105094808688	-4.76880630280439	-4.86714700802057	-2.39904859031569	-2.5706271529634
VRDLCSAASTM	E3D	I9S	-8.85995781588577	-3.13519454769122	-3.88894787825389	-3.2631310451686	-4.06728652245261	-1.71335507645064	-2.16549391344581
VRDLCSAATTM	E3D	I9T	-6.46983868810184	-1.96249638104309	-0.92183421848409	-1.83994362648293	-0.986291863532571	-1.02081378526578	-0.51907040992003
VRDLCSAGITM	E3D	A8G	-9.45020357069465	-0.619052992405259	-0.97706832800054	-0.6023266876305	-1.03024029450105	-0.327599821702367	-0.5462369127519
VRDLCSAMITM	E3D	A8M	-7.87619384804169	-0.58818997446466	-1.28872708252269	-0.63362396358878	-1.35038249701029	-0.326905630972349	-0.718269856126251
VRDLCSANITM	E3D	A8N	-9.27138541561032	-5.15951608551648	-5.98925328064407	-6.69555195180441	-7.22219023610274	-3.15763208101842	-3.58394660769599
VRDLCSASITM	E3D	A8S	-7.65731095034564	-0.24853163776022	0.0113706762700811	-0.3072054924816	0.06611888031326	-0.148196062965527	0.0204180829448393
VRDLCSATITM	E3D	A8T	-5.02713841745257	-0.496232313830109	-0.0973945313128102	-0.329915990380751	-0.0742551277501313	-0.223611704187363	-0.0470613256107479
VRDLCSAVITM	E3D	A8V	-8.00827795981853	-0.23569548197572	-0.39848070949868	-0.187086622956311	-0.339262747208641	-0.113957462287428	-0.201757160844584
VRDLCSDAITM	E3D	A7D	-9.02036751741069	-3.46655648660591	-4.55749826188915	-3.61926762116348	-4.95849375531016	-1.89731085170792	-2.5876403024539
VRDLCSFAITM	E3D	A7F	-8.52300712209391	-3.30536656697458	-3.34010865148835	-3.45307797613965	-3.39804184530262	-1.8096244014241	-1.83514246886568
VRDLCSGAITM	E3D	A7G	-8.30595398934588	-3.14145411918607	-1.1082301544987	-6.32540521572328	-1.19013329902694	-2.49600121908948	-0.62517317291454
VRDLCSHAITM	E3D	A7H	-9.31608504129597	-2.49852795514181	-2.71939722310772	-2.37309887001175	-2.82910387018793	-1.30743883821814	-1.51035340569927
VRDLCSIAITM	E3D	A7I	-8.17848708209021	-1.39644702381033	-2.70103350077865	-1.44371032800128	-2.8103638451545	-0.760666646759908	-1.50024888758365
VRDLCSLAITM	E3D	A7L	-8.00406103999545	-2.82347905352702	-3.48319921543639	-2.98073241071857	-3.58456175132975	-1.55372491817371	-1.92439709058443
VRDLCSMAITM	E3D	A7M	-8.81300056931611	-2.85381888224188	-3.24675484883615	-2.98424864488856	-3.34091098374391	-1.56314957143849	-1.79368173600946
VRDLCSPAITM	E3D	A7P	-9.88363996911596	-6.95524872336829	-7.07670899573295	-7.56572531473582	-7.66321865227915	-3.88427787524547	-4.00860057787273
VRDLCSRAITM	E3D	A7R	-8.42507887990346	-5.58065727917989	-4.84482476720095	-6.04987770920728	-5.12990304659427	-3.11135929200647	-2.71409848198715
VRDLCSSAITM	E3D	A7S	-9.25109001489068	-1.1480414236462	-1.79918424207826	-1.00153965775148	-1.79815394086505	-0.578089592053931	-0.980144441722922
VRDLCSVAITM	E3D	A7V	-9.06678536587254	-0.6663511365571	-0.977005971081669	-0.77020823962126	-0.98831242668224	-0.383704686210204	-0.535327507076485
VRDLCSWAITM	E3D	A7W	-9.02364750402284	-5.37269586019659	-4.62749066453412	-6.58852456942203	-4.92649190888547	-3.19026104227386	-2.59928548555001
VRDLCSYAITM	E3D	A7Y	-8.33023102105713	-2.27748700516676	-2.6459433048631	-2.45973293147151	-2.77413156035895	-1.26739989341456	-1.47512784909841
VRDLCTAAITM	E3D	S6T	-3.48387088008912	-0.17010020351082	-0.150945851962259	-0.140015965836241	0.320228965800759	-0.0835166322806566	0.0401438694836016
VRDLCVAAITM	E3D	S6V	-4.33752831537549	-0.009350245409669	-0.0507409381772792	-0.0488691049778804	-0.05983614111741	-0.0150899235282771	-0.0300124348585928
VRDLGSAAITM	E3D	C5G	-10.7295628431619	-3.52468065892948	-3.8878618556653	-3.7990222264595	-4.05434412229499	-1.95948638200374	-2.16182218011851
VRDLISAAITM	E3D	C5I	-8.19842600990091	-2.0861714830096	-3.00396257712704	-2.20426763819828	-3.0548923957783	-1.14848016496528	-1.65015036621883
VRDLLSAAITM	E3D	C5L	-8.75710970609244	-2.15482363344717	-2.28630096707516	-2.2336859572022	-2.3287385630173	-1.17527884403356	-1.25687593054927
VRDLVSAAITM	E3D	C5V	-9.37318334695245	-3.17073380786973	-3.6447915307835	-3.32783101565777	-3.77886929414948	-1.73984318881583	-2.02095048163916
VRDMCSAAITM	E3D	L4M	-7.58384490053041	0.157730184775861	-0.00772001225431929	0.29110199364988	0.0464584369723688	0.118566903211003	0.00986717300656847
VRDTCSAAITM	E3D	L4T	-8.86444235737789	-1.98634015855068	-2.58073949954586	-2.17689691172043	-2.58811624796583	-1.11343969516384	-1.40821369982258
VRDVCSAAITM	E3D	L4V	-7.67867195336634	-1.50505140841132	-2.1713119299876	-1.51324171786138	-2.29251585195087	-0.808924135765102	-1.21467723627256
VREAASAAITM	L4A	C5A	-8.68922401995466	-5.10877793967798	-5.37998797509809	-5.42909759086517	-5.83136440177041	-2.8204217957016	-3.04891915613438
VREACAAAITM	L4A	S6A	-3.95183051863388	-0.632256040971099	-0.82424544235624	-0.742193788255541	-0.92272649564749	-0.366977392247288	-0.474730580066876
VREACDAAITM	L4A	S6D	-3.64961349221912	-0.82256375904624	-0.827593038935349	-0.948907234000991	-0.76676716260082	-0.473182015331262	-0.435171507346183
VREACEAAITM	L4A	S6E	-3.13171294434741	0.19233557159221	-0.32139504787831	0.199069171294639	-0.291822089716851	0.104825311059876	-0.167452514684786
VREACGAAITM	L4A	S6G	-5.76246117567774	-1.4590486030273	-1.99959395351087	-1.58032126823625	-2.09945153767609	-0.813098969399102	-1.11555946908378
VREACHAAITM	L4A	S6H	-4.76813563311448	-0.18365221144018	-0.58667681803722	-0.20047050380829	-0.69926479438471	-0.10274191025775	-0.34893916816426
VREACIAAITM	L4A	S6I	-6.47627282226516	-6.41387568064065	-6.80700067416583	-7.28899844464889	-7.538555095943	-3.66154122923167	-3.89930938449379
VREACKAAITM	L4A	S6K	-4.49200344466235	-0.61818632947716	-1.18036430095222	-0.700470336230261	-1.20508284485123	-0.352383065004639	-0.649625662071886
VREACLAAITM	L4A	S6L	-5.49200497231356	-3.2003472060402	-3.09837297023287	-3.37700099887179	-3.11867037531725	-1.76070546185662	-1.69363911102204
VREACMAAITM	L4A	S6M	-5.5880993770545	-2.00343370046212	-2.46545911659403	-2.04765610218616	-2.50194710684467	-1.08528770459191	-1.35295731752393
VREACNAAITM	L4A	S6N	-5.73433062981226	-0.931753944330289	-1.19319376973065	-0.884299071514771	-1.2756666522342	-0.487398280426746	-0.671619575902315
VREACQAAITM	L4A	S6Q	-4.33915514880019	-0.504370876895679	-0.50665604605783	-0.607750196460511	-0.591654661903661	-0.296747651617584	-0.298167319215854
VREACRAAITM	L4A	S6R	-4.57347056739893	-0.700331378059389	-1.14609542197852	-0.808091958653971	-1.2243580977428	-0.402916381735693	-0.64486104071758
VREACSAAATM	L4A	I9A	-8.26610955198264	-6.89033569590413	-6.84679182164937	-7.54323974220215	-7.4303159424632	-3.86029806522894	-3.88253847966468
VREACSAAGTM	L4A	I9G	-8.42549338593943	-6.95268065070477	-7.07755527761067	-7.56487222591766	-7.66361977360111	-3.88333849450591	-4.0089460944835
VREACSAAIAM	L4A	T10A	-7.32583838286168	-1.75410395632863	-2.44382403248715	-1.86941069956775	-2.59397420013345	-0.969752415660496	-1.37069400471651
VREACSAAICM	L4A	T10C	-9.14022632775038	-3.14015908903022	-3.58305384436917	-2.88308113540675	-3.71679944346426	-1.6178369566147	-1.98722207425918
VREACSAAIDM	L4A	T10D	-8.23365683550205	-4.82210363051157	-5.34137400373969	-5.54690759989537	-5.98152186453036	-2.76988437425654	-3.07691487408933
VREACSAAIEM	L4A	T10E	-7.22677945907687	-1.54158782805297	-1.90232177852923	-1.71897297906116	-2.01976326252987	-0.871655823523542	-1.06712166175645
VREACSAAIFM	L4A	T10F	-10.5647895117212	-6.95524872336828	-7.07725449501838	-7.56572531473582	-7.66408687056575	-3.88427787524547	-4.00898166441447
VREACSAAIGM	L4A	T10G	-8.59881718224199	-1.18845725337824	-2.03438351770378	-1.3003005471241	-2.14017341769211	-0.665634476368266	-1.13605805097897
VREACSAAIHM	L4A	T10H	-9.30024645231509	-5.54207083168212	-4.93904179442795	-6.00569977699636	-5.22280044639526	-3.08924783265628	-2.76509645589899
VREACSAAIIM	L4A	T10I	-7.3163893506261	-3.55607472403244	-3.686061253883	-3.61777550346052	-3.79379485812746	-1.92209240044411	-2.03659575677828
VREACSAAIKM	L4A	T10K	-8.65022881258534	-2.7681629296925	-3.79575077946614	-2.89502459665371	-3.96074921230811	-1.51632082188145	-2.11124352513408
VREACSAAILM	L4A	T10L	-7.66601738189598	-3.84385120799792	-4.39251907147178	-4.06417720911074	-4.74604603297416	-2.11681485908666	-2.48540886052029
VREACSAAINM	L4A	T10N	-9.55322387587105	-3.34464317755425	-3.67403265665142	-3.55090824437542	-3.79409283658342	-1.84561131810144	-2.03324321066914
VREACSAAIQM	L4A	T10Q	-7.19693250731206	-1.7526198443809	-1.88965575693039	-1.89582795038775	-2.01000656932993	-0.976071714601593	-1.06097544678938
VREACSAAIRM	L4A	T10R	-7.45011942997474	-3.1197952125816	-3.98650776502419	-3.25695524033535	-4.16540227423354	-1.70745174343384	-2.21880067717847
VREACSAAISM	L4A	T10S	-7.10302187812533	-1.16212817263983	-1.40140323844167	-1.21077737696111	-1.48198449988796	-0.635405216763312	-0.784585762358441
VREACSAAITA	L4A	M11A	-7.48116449617093	-2.14023021990274	-2.55029288075918	-2.25257310925885	-2.69192926308288	-1.17599315117676	-1.42649941484336
VREACSAAITD	L4A	M11D	-7.63561654423025	-2.13628215028666	-2.47901107046009	-2.29754850126399	-2.55899775807681	-1.18635224088914	-1.37164173263497
VREACSAAITE	L4A	M11E	-6.80081942457648	-1.2978171950491	-1.1286094519304	-1.20664791687813	-1.09787556600195	-0.672492053576117	-0.607018484991408
VREACSAAITF	L4A	M11F	-6.6534731846349	-1.53914741916822	-1.88328716112965	-1.67755482227761	-1.95746513622188	-0.860408144860483	-1.045510726816
VREACSAAITG	L4A	M11G	-9.53002594606816	-4.88620334618717	-5.2721835236935	-5.55748429077756	-5.77223582704141	-2.79059878511832	-3.00281887661521
VREACSAAITH	L4A	M11H	-6.54510613958908	-0.64682920417956	-1.05022266357117	-0.771887341283181	-1.12864419900515	-0.378645580293558	-0.592659291952979
VREACSAAITK	L4A	M11K	-7.15759736656299	-2.01656621700462	-2.97955588566096	-2.17471258136512	-3.00016787116776	-1.12137871300018	-1.62897498397341
VREACSAAITL	L4A	M11L	-4.67764026053237	-1.83844761008719	-2.11206339011087	-1.97514357844037	-2.23429551281572	-1.02042208883721	-1.18265859820854
VREACSAAITN	L4A	M11N	-7.95205520596453	-2.093123558647	-2.60224692243137	-2.1582370677982	-2.70722833935504	-1.13869637702806	-1.44528834880751
VREACSAAITQ	L4A	M11Q	-5.96805968612829	-0.625905640845209	-1.08524067373099	-0.7233399997153	-1.16794206764436	-0.360384645863496	-0.612853098974887
VREACSAAITR	L4A	M11R	-6.49123653922113	-1.54126897973921	-2.19278784368593	-1.64855762209122	-2.28569930632375	-0.853610129007582	-1.21903035113683
VREACSAAITS	L4A	M11S	-7.65145194513251	-2.02222389748174	-2.68465521225711	-2.08368695137686	-2.78817608297645	-1.09975725308932	-1.48981489500815
VREACSAAITT	L4A	M11T	-5.58798231639049	-1.88977995781971	-3.13370811503679	-1.99526074955035	-3.18975687706895	-1.03998065497679	-1.72218109912364
VREACSAAITV	L4A	M11V	-5.31351944962954	-2.44674412525894	-2.6323495410248	-2.54420314560822	-2.7052457305497	-1.33651525989921	-1.4533570812232
VREACSAAITW	L4A	M11W	-6.35369256039168	-1.83231911569773	-1.42106691313239	-2.07482672494394	-1.3901090907456	-1.04411889688161	-0.766326331230796
VREACSAAITY	L4A	M11Y	-5.39293049122095	-0.697977097516129	-0.600089016175279	-0.80729001787401	-0.710733523137201	-0.402050137159216	-0.355742891614235
VREACSAAIVM	L4A	T10V	-7.61441259510739	-4.22705491429022	-4.50158823040997	-4.83267834540666	-4.90799764569048	-2.42049634114324	-2.55858016662786
VREACSAALTM	L4A	I9L	-5.26908999152776	-2.67611248838123	-2.90978416391258	-2.84374371520807	-3.00012708887742	-1.47737028257179	-1.60906899721982
VREACSAAMTM	L4A	I9M	-5.73767036766216	-1.90846007854549	-2.80389996480105	-1.87150227469174	-2.9119060795584	-1.0136726319771	-1.55595891999538
VREACSAANTM	L4A	I9N	-9.50293514040626	-6.93580903268845	-7.07274161104628	-7.55913602880563	-7.66187197592298	-3.87713342894232	-4.00711945207448
VREACSAAQTM	L4A	I9Q	-8.25141902103486	-6.95524872336829	-7.07973455680216	-7.56572531473582	-7.66424268283418	-3.88427787524547	-4.00972932897988
VREACSAASTM	L4A	I9S	-9.65508384832298	-6.94378685194879	-7.0555873521337	-7.56377538253089	-7.65715530897171	-3.88055890264123	-4.0010026674312
VREACSAATTM	L4A	I9T	-7.60147581093688	-5.14598290877058	-4.75241673516728	-5.60034701398967	-5.00758672032384	-2.87454845629974	-2.65597417246012
VREACSAAVTM	L4A	I9V	-4.77406092087875	-2.08709240072045	-3.07884409450415	-2.12721616155279	-3.24471002733268	-1.129090722237	-1.72081184366159
VREACSACITM	L4A	A8C	-10.3272992126047	-5.65195551684426	-5.82235603285915	-6.74123429536334	-6.8376079617868	-3.30769746255089	-3.4364527475961
VREACSAGITM	L4A	A8G	-9.89530118512734	-4.10612401801467	-4.30327707160204	-4.56460542205866	-4.52560869420975	-2.31814555097471	-2.40269839663029
VREACSANITM	L4A	A8N	-9.9189689397285	-6.92052567610197	-6.94746068722588	-7.55383460556513	-7.56404417656107	-3.87148566473979	-3.94598284163979
VREACSASITM	L4A	A8S	-8.10453294137335	-3.91527871381025	-4.63346225737738	-3.91909404405313	-5.8939132982481	-2.09989537870607	-2.8522958549796
VREACSATITM	L4A	A8T	-5.46180418900681	-3.00337926302241	-2.95776292863937	-3.1633352204734	-3.00996246058786	-1.65085590350998	-1.62530507229429
VREACSAVITM	L4A	A8V	-8.73307193448167	-3.7814997861448	-4.25331904943572	-3.99154606364642	-4.51079265901969	-2.08076784052459	-2.38460410707499
VREACSDAITM	L4A	A7D	-10.2283199836257	-6.59582670537297	-5.97684824748809	-7.15548695646596	-6.40306432717995	-3.678638818652	-3.36762454017007
VREACSFAITM	L4A	A7F	-10.100017765184	-5.46633361592951	-5.00346441439999	-5.84492466874089	-5.31924121463561	-3.02696139147963	-2.80851902316116
VREACSGAITM	L4A	A7G	-10.0484722097957	-3.59541379692351	-3.97670659653422	-3.79612924532289	-4.16840502306661	-1.97863053802422	-2.21678590158152
VREACSHAITM	L4A	A7H	-10.2839983079203	-4.69636154543783	-4.78305565926842	-5.14083607303478	-5.04059604228892	-2.63099129236844	-2.67328570482723
VREACSIAITM	L4A	A7I	-10.0253850831305	-6.67678154491034	-6.79389574292148	-7.26965589409868	-7.35904170269099	-3.73050716787756	-3.84894022590713
VREACSLAITM	L4A	A7L	-9.05778168968023	-5.45398561326002	-4.9377514368216	-5.85715629803203	-5.23637765873459	-3.02660967210868	-2.76825547038111
VREACSMAITM	L4A	A7M	-10.4129510434247	-5.90356347075193	-5.68321828544958	-6.53940808891903	-6.29044950046263	-3.32695401652197	-3.25464200064862
VREACSPAITM	L4A	A7P	-11.1932465178677	-6.94074922767912	-7.06769428334057	-7.56095464415823	-7.66125769317883	-3.87898578400707	-4.00552063501671
VREACSRAITM	L4A	A7R	-9.86098027995827	-5.13767466971757	-4.8354452305321	-5.59127000938201	-5.10022840435187	-2.86989849647409	-2.70371531129194
VREACSSAITM	L4A	A7S	-10.704643449705	-3.04411758872445	-3.40815728698948	-3.10945214297826	-3.53423343079961	-1.64856644464192	-1.88992508476712
VREACSTAITM	L4A	A7T	-10.9854100932971	-5.85364735312321	-4.99680046591412	-6.39382821798476	-5.30461806802211	-3.27580026252615	-2.80282013695838
VREACSVAITM	L4A	A7V	-10.28135449155	-4.79344691833209	-4.70389672093125	-5.1524116308922	-4.94836437220353	-2.6612321193328	-2.62675447896062
VREACSWAITM	L4A	A7W	-10.1214519874021	-3.99010139766575	-3.99207867088048	-4.22844842508075	-4.16765740172994	-2.19981280371896	-2.22097503556025
VREACSYAITM	L4A	A7Y	-10.001584104514	-4.08178825567613	-4.28026390246254	-4.31709330868111	-4.51202736780715	-2.24818904915901	-2.39260816757032
VREACTAAITM	L4A	S6T	-4.80814309208317	-2.80731127650468	-3.03077910279767	-3.0063348555912	-3.0727236191424	-1.55570911324652	-1.66242911964773
VREACVAAITM	L4A	S6V	-5.79544997716502	-3.63612768853231	-3.2223878968148	-3.89666385586081	-3.29033214032849	-2.015711063028	-1.77359461127668
VREACYAAITM	L4A	S6Y	-6.17348851419495	-3.80833822533663	-3.9079224162634	-4.33781307573079	-3.94611238971144	-2.17661051942786	-2.1394270300548
VREAGSAAITM	L4A	C5G	-10.5536353199913	-6.24479890370197	-6.63071451931772	-6.75530613646565	-7.15687547633793	-3.47792392687316	-3.74989230355804
VREAISAAITM	L4A	C5I	-7.86086907813237	-5.57900493872211	-5.20937475011399	-6.02571389621708	-5.60967801446346	-3.10473302168728	-2.94268123742075
VREALSAAITM	L4A	C5L	-8.86539551724382	-4.03210282431607	-4.68573332174664	-4.24948969784099	-4.97536206372743	-2.21698425585386	-2.62858839400369
VREAMSAAITM	L4A	C5M	-9.15984710126623	-3.67007763391724	-3.3362032259264	-3.85972470997236	-3.3961975068873	-2.0158342468408	-1.8335497327608
VREANSAAITM	L4A	C5N	-11.0911682145037	-6.95524872336828	-7.07504036325049	-7.56572531473582	-7.66303854016816	-3.88427787524547	-4.00807797982971
VREASSAAITM	L4A	C5S	-9.07046032151328	-6.46067944495855	-6.84087389559156	-7.0037616973421	-7.42164853692096	-3.60196096384596	-3.87859944764873
VREATSAAITM	L4A	C5T	-10.5083639040392	-6.95359142507109	-7.07973455680217	-7.56516470161817	-7.66424268283418	-3.88366907951841	-4.00972932897988
VREAVSAAITM	L4A	C5V	-9.12501687186039	-6.78420141797332	-6.91588972055211	-7.41407070844504	-7.52242048206753	-3.79752714981033	-3.92616777736496
VREFASAAITM	L4F	C5A	-12.273538576186	-6.03549869874741	-6.46321484767305	-6.61255261170129	-7.09626387142606	-3.38269076256006	-3.68638469620079
VREFCAAAITM	L4F	S6A	-7.04608899970951	-5.81333670120611	-6.05023505317939	-6.90833151747529	-7.1216167565142	-3.39566910823605	-3.5752095216274
VREFCEAAITM	L4F	S6E	-6.58420184487999	-0.635176310425019	-0.966991842393369	-0.61136350405086	-0.955588571488921	-0.334436218185542	-0.523971286915399
VREFCGAAITM	L4F	S6G	-9.00003939391953	-3.02666170118579	-3.72215834922351	-2.92668774906458	-3.8288432155869	-1.59705456932497	-2.0559933669386
VREFCLAAITM	L4F	S6L	-8.78209348561861	-6.69492282876232	-6.85048344492591	-7.29592584611643	-7.45423772661321	-3.74230526764588	-3.88980531995759
VREFCQAAITM	L4F	S6Q	-7.73377738659207	-2.29996129483806	-2.48411492702525	-2.49333055846998	-2.59395071380897	-1.28228450016586	-1.38217684430442
VREFCRAAITM	L4F	S6R	-7.91258695576979	-3.59697959864396	-2.84740466774692	-3.68387393027575	-2.9178581828646	-1.95044530450612	-1.56991045852713
VREFCSAAATM	L4F	I9A	-11.5948163393208	-6.95282992825848	-7.07967534658111	-7.56510002606599	-7.66424268283418	-3.8834385434089	-4.00971244519701
VREFCSAAGTM	L4F	I9G	-11.827583191652	-6.95524872336828	-7.07973455680216	-7.56572531473582	-7.66424268283418	-3.88427787524547	-4.00972932897988
VREFCSAAIAM	L4F	T10A	-10.7605547876477	-3.26156478032644	-3.4928491105559	-3.42958314427035	-3.53855733856431	-1.79132123595717	-1.9151981654075
VREFCSAAIDM	L4F	T10D	-11.4633266461451	-6.85383842734346	-6.85593593550208	-7.52087438000855	-7.44750708652527	-3.84433609184949	-3.88961167460189
VREFCSAAIEM	L4F	T10E	-10.4867948586424	-2.91116405446309	-3.03713956417166	-3.01920093329545	-3.12673709689737	-1.58818122718424	-1.67827391391491
VREFCSAAIGM	L4F	T10G	-11.8322458405985	-3.25593104133928	-3.45713325258856	-3.42033404759099	-3.66041061527116	-1.78737914839588	-1.93666768630006
VREFCSAAIHM	L4F	T10H	-12.6183817598559	-6.52386973798393	-6.3555760550621	-7.0941952418557	-6.89307646984189	-3.6427834258348	-3.60290941587612
VREFCSAAIQM	L4F	T10Q	-10.6560831656714	-4.61254430654439	-5.50424181740141	-5.9322507695869	-6.64555246875294	-2.80924420077523	-3.29585218372447
VREFCSAAIRM	L4F	T10R	-10.6658879473401	-5.00254412746632	-4.84649433053192	-5.36807720435796	-5.1154605563186	-2.77500095863291	-2.71082282423116
VREFCSAAISM	L4F	T10S	-10.2743185057564	-2.51602414825187	-3.24980629587949	-2.46425908518828	-3.33420891808049	-1.33560277461917	-1.79281085635673
VREFCSAAITA	L4F	M11A	-10.6171743247288	-3.06207284608677	-3.63229725046284	-3.1568232730647	-3.7434314217087	-1.66569310261648	-2.0081820250189
VREFCSAAITD	L4F	M11D	-10.69647394583	-3.60311979480308	-3.71692940919693	-3.7895920016663	-3.84631622818807	-1.97912955034786	-2.05904130953355
VREFCSAAITE	L4F	M11E	-9.82668624728638	-2.11180026352405	-2.59065766634758	-2.25646350758364	-2.66554640710069	-1.16899403795005	-1.43115593691814
VREFCSAAITF	L4F	M11F	-9.7611326450506	-3.93077994874236	-4.19046733193613	-4.23657273062011	-4.40821492345915	-2.1852102771705	-2.34003527906564
VREFCSAAITG	L4F	M11G	-12.6284283730166	-5.90329633794432	-5.15845262948418	-6.38717530637508	-5.49490800907994	-3.28805923392295	-2.89834693916706
VREFCSAAITH	L4F	M11H	-9.62607213667928	-2.80886424338358	-2.87545700075709	-2.90026370453395	-2.97332234968745	-1.52909724756552	-1.59231753199336
VREFCSAAITL	L4F	M11L	-7.7796323697618	-3.6182554613072	-3.86076405301778	-3.79566492064263	-4.02373321973716	-1.98493253451836	-2.14614343652669
VREFCSAAITN	L4F	M11N	-11.0788027707475	-4.10069433702165	-4.55104315259545	-4.34698331194765	-4.9387480198515	-2.26112524146549	-2.58067026906594
VREFCSAAITQ	L4F	M11Q	-9.04843216996814	-2.69705543989214	-2.86798393698776	-2.83917916557139	-2.94098304666547	-1.48209301699471	-1.58178579131639
VREFCSAAITR	L4F	M11R	-9.47336550339718	-3.24171666548546	-3.71784126850769	-3.39477369722517	-3.84344118454557	-1.77686578514235	-2.05855447441419
VREFCSAAITS	L4F	M11S	-10.7044967424241	-3.846593394421	-4.07812932219696	-4.06544002938689	-4.29212623941337	-2.11790766264717	-2.27784569826692
VREFCSAAITT	L4F	M11T	-8.52649505276092	-3.55473400149814	-3.94433639156782	-3.65069792229837	-4.13469317071077	-1.93011083591932	-2.19879819812188
VREFCSAAITV	L4F	M11V	-8.45309104314289	-3.63510390371694	-3.99596062278933	-3.80197060266351	-4.18767416725391	-1.99127630572713	-2.22728173925146
VREFCSAAITW	L4F	M11W	-9.66405506462586	-3.65618970017553	-3.89186089337674	-3.91645316442921	-4.10408399746533	-2.02639646804524	-2.1758834588679
VREFCSAAITY	L4F	M11Y	-8.62231421447025	-2.90057091773954	-2.71486354403821	-3.02933766480936	-2.81212824702311	-1.58778856698423	-1.50465086131112
VREFCSAALTM	L4F	I9L	-8.77633422214611	-3.60501115154538	-4.10847524560204	-3.7792465394176	-4.29735387977768	-1.97702306255918	-2.28785681927873
VREFCSAAMTM	L4F	I9M	-9.12314436536462	-3.49369869125854	-3.82855164046083	-3.6922546221663	-3.98918112373883	-1.92355190680841	-2.12798245700184
VREFCSAASTM	L4F	I9S	-13.0074771564164	-6.9519201933603	-7.07965837007429	-7.56459860087404	-7.66424268283418	-3.88305496799075	-4.00970760434943
VREFCSAATTM	L4F	I9T	-11.0161553842247	-6.53870144158487	-6.14087937268878	-7.09418988032458	-6.6539655575189	-3.64695099627475	-3.47957472980149
VREFCSAAVTM	L4F	I9V	-8.30914959541436	-3.78006688202083	-3.8769419301187	-3.98248786769778	-4.05463677075446	-2.07805521574249	-2.15878438694597
VREFCSACITM	L4F	A8C	-13.4307944354913	-6.79939377029536	-6.95071062434319	-7.4430379802316	-7.59277432147432	-3.80918417798016	-3.95437280565445
VREFCSAGITM	L4F	A8G	-12.990708173202	-5.84865939404101	-5.47228614707283	-6.30253393283612	-5.93249812818383	-3.25111798815916	-3.10150952381113
VREFCSAMITM	L4F	A8M	-11.7459930724935	-6.03239866126365	-5.51037777471058	-6.58113741897027	-5.93463267461006	-3.37380845155559	-3.11292583619553
VREFCSASITM	L4F	A8S	-11.2571419035419	-6.16337164787479	-6.11038111001267	-6.92329315552583	-6.86241991097366	-3.49787318234952	-3.5250284549146
VREFCSAVITM	L4F	A8V	-11.9147136262163	-5.99729941742812	-5.7615182340226	-6.51762091877518	-6.25138340952381	-3.34774580778353	-3.26682099626043
[truncated: 4,633 more rows]
