# Supplementary material for: Origins and breadth of pairwise epistasis in an α-helix of β-lactamase TEM-1
Source: Nat Commun. 2026 Mar 17;17:4083. doi: 10.1038/s41467-026-70627-5 (PMC13144301; doi:10.1038/s41467-026-70627-5)
Supplement: Supplementary file 3 — Source data [file 41467_2026_70627_MOESM3_ESM.zip › Source Data/FigureS2C_sourcedata.txt]

Sequence	Mutation	MIC[mma] (replicate 1)	MIC[mma] (replicate 2)
ARELCSAAITM	V1A	-1.90350700057321	-2.57900516840713
CRELCSAAITM	V1C	-3.04126475283887	-3.03896938225918
DRELCSAAITM	V1D	-6.69878620635919	-6.55248954366465
ERELCSAAITM	V1E	-3.54240510179235	-3.88024388671737
FRELCSAAITM	V1F	-1.77225288359875	-2.5335475799975
GRELCSAAITM	V1G	-3.7157620237289	-4.05238010938335
HRELCSAAITM	V1H	-2.84524822715874	-3.49121973673147
IRELCSAAITM	V1I	-0.11771800404868	0.0602032262833596
KRELCSAAITM	V1K	-4.51792828272222	-4.55335748106501
LRELCSAAITM	V1L	0.0531449553749699	-0.0428415199538392
MRELCSAAITM	V1M	0.0593296598805502	-0.166103626646489
NRELCSAAITM	V1N	-2.40797345350197	-2.76135814511392
PRELCSAAITM	V1P	-1.96817408482108	-2.65220120860287
QRELCSAAITM	V1Q	-2.97231576550205	-3.1010512213584
RRELCSAAITM	V1R	-4.58922341948545	-4.70909916181221
SRELCSAAITM	V1S	-2.99601741307348	-3.66013580468073
TRELCSAAITM	V1T	-0.39768292737507	-0.709802489332519
VAELCSAAITM	R2A	-0.126284364287889	0.0312545060994207
VCELCSAAITM	R2C	0.18512356003974	-0.0323626807407091
VDELCSAAITM	R2D	-0.10890230492639	0.262088170075581
VEELCSAAITM	R2E	0.0209719561943498	-0.0477124282908097
VFELCSAAITM	R2F	0.0331180185321198	0.0446852662303598
VGELCSAAITM	R2G	-0.0438901123870803	-0.0133827236236392
VHELCSAAITM	R2H	0.061849855196801	0.0399246120091306
VIELCSAAITM	R2I	-0.22939120549769	-0.171051915351379
VKELCSAAITM	R2K	0.0367927806344497	0.0273080898093099
VLELCSAAITM	R2L	0.03750955424184	-0.0414801903832398
VMELCSAAITM	R2M	0.0319749340861204	0.143069704567841
VNELCSAAITM	R2N	-0.0681804551035601	0.0731210075500197
VPELCSAAITM	R2P	-1.04862085956789	-1.82686356235401
VQELCSAAITM	R2Q	0.0796270813996305	0.154743604454699
VRALCSAAITM	E3A	0.0769820587929608	-0.14098849391662
VRCLCSAAITM	E3C	-5.52401203725113	-4.96668111307867
VRDLCSAAITM	E3D	0.37288923299362	-0.0893468912416093
VREACSAAITM	L4A	-0.805903382143989	-0.870162343886659
VRECCSAAITM	L4C	-1.43655036344198	-1.15832399296227
VREDCSAAITM	L4D	-6.94704221740695	-7.0400177043907
VREECSAAITM	L4E	-6.31886268441901	-6.12350260459396
VREFCSAAITM	L4F	-2.7719883167519	-2.99497729141382
VREGCSAAITM	L4G	-3.79600734857947	-4.02376057263657
VREHCSAAITM	L4H	-2.96261876594133	-3.66415522281795
VREICSAAITM	L4I	-0.804811655552999	-0.65312733638978
VREKCSAAITM	L4K	-6.44841231699279	-6.05843287411246
VRELASAAITM	C5A	-0.79162524322208	-0.84709539349333
VRELCAAAITM	S6A	-0.0194907820527597	-0.0264590200450403
VRELCCAAITM	S6C	-1.57509600063866	-0.700203497450279
VRELCDAAITM	S6D	0.11539534988936	0.10392043212909
VRELCEAAITM	S6E	0.0485367090762097	0.0281775306363201
VRELCFAAITM	S6F	0.0348768508847908	-0.11610230989791
VRELCGAAITM	S6G	-0.0454249942771998	0.0274446811954903
VRELCHAAITM	S6H	-0.0476854696907498	-0.0122375162688098
VRELCIAAITM	S6I	-0.0165770291476193	-0.219718614893269
VRELCKAAITM	S6K	-0.0788075923593201	-0.0671647670978093
VRELCLAAITM	S6L	0.0465519289205201	0.0267629623072008
VRELCMAAITM	S6M	0.0853243674749802	-0.0181194387421399
VRELCNAAITM	S6N	-0.0100352648880602	0.11987112847314
VRELCPAAITM	S6P	-3.05101277870632	-3.87531250991526
VRELCQAAITM	S6Q	-0.0421165029161195	-0.134933646682009
VRELCRAAITM	S6R	-0.0825008238128593	-0.0638566633097692
VRELCSAAATM	I9A	-2.09594016290438	-2.92724960902332
VRELCSAACTM	I9C	-0.208595726054119	-0.5047337278102
VRELCSAADTM	I9D	-6.94326322061175	-6.93609553476247
VRELCSAAETM	I9E	-6.31870001857181	-5.96180705080871
VRELCSAAFTM	I9F	-4.60210234651435	-4.67612773349497
VRELCSAAGTM	I9G	-5.91085891834664	-5.24154527295118
VRELCSAAHTM	I9H	-2.86004656662705	-3.551530985266
VRELCSAAIAM	T10A	-0.06907305620207	-0.10231905064869
VRELCSAAICM	T10C	0.0775480287710302	-0.0108469991062794
VRELCSAAIDM	T10D	-0.188375702623819	-0.428341908097849
VRELCSAAIEM	T10E	-0.0563785606317495	-0.11148911069272
VRELCSAAIFM	T10F	-3.61079353646059	-4.30859640160391
VRELCSAAIGM	T10G	-0.0648612656599195	-0.130565369365149
VRELCSAAIHM	T10H	-0.570680940334769	-0.714539145954039
VRELCSAAIIM	T10I	-0.22465779557735	-0.26570367360894
VRELCSAAIKM	T10K	-0.35499431397251	-0.23264081683452
VRELCSAAILM	T10L	-0.12675676580966	-0.146178047532549
VRELCSAAIMM	T10M	-0.13520866581098	-0.0774502808603295
VRELCSAAINM	T10N	-0.359419029624109	-0.303821682539599
VRELCSAAIPM	T10P	-3.27240934496177	-3.83219881129315
VRELCSAAIQM	T10Q	-0.0772799763426004	-0.208010058402799
VRELCSAAIRM	T10R	-0.36852943055464	-0.38540199417799
VRELCSAAISM	T10S	-0.0986517361431289	-0.0317307665673301
VRELCSAAITA	M11A	-0.134153747777919	-0.23096478163794
VRELCSAAITC	M11C	-0.120531744605479	-0.22441842304438
VRELCSAAITD	M11D	-0.0822957352562188	-0.15578022561539
VRELCSAAITE	M11E	-0.0602977309819703	-0.144748110914959
VRELCSAAITF	M11F	-0.162438902655609	-0.21934466765223
VRELCSAAITG	M11G	-0.41161421087992	-0.672153940899119
VRELCSAAITH	M11H	-0.362677117860019	-0.28939353684016
VRELCSAAITI	M11I	0.0893874972322397	-0.128452980880109
VRELCSAAITK	M11K	-0.222483236560599	-0.28606092961042
VRELCSAAITL	M11L	0.0619764324826306	-0.016823373169979
VRELCSAAITM		0	0
VRELCSAAITN	M11N	-0.234931269630039	-0.361750869571839
VRELCSAAITP	M11P	-5.63515133291332	-5.12663569920588
VRELCSAAITQ	M11Q	-0.112510148709029	-0.160591303588181
VRELCSAAITR	M11R	-0.16332238567546	-0.12380316673244
VRELCSAAITS	M11S	-0.24126160164985	-0.198417814117109
VRELCSAAITT	M11T	0.01576021987076	-0.0543651028804391
VRELCSAAITV	M11V	-0.0369191730107001	-0.0411487314751202
VRELCSAAITW	M11W	-0.107995492563759	-0.23873430238678
VRELCSAAITY	M11Y	-0.26877845942686	-0.15903016409983
VRELCSAAIVM	T10V	-0.19566823485064	-0.15450052308513
VRELCSAAIWM	T10W	-2.83771218855586	-3.59245554696118
VRELCSAAIYM	T10Y	-2.2866196457068	-2.89100316913051
VRELCSAAKTM	I9K	-6.92866498954416	-7.05765871009627
VRELCSAALTM	I9L	-0.0773189355033796	-0.2865433236668
VRELCSAAMTM	I9M	-0.0583994899665594	-0.209810097137289
VRELCSAANTM	I9N	-2.56712442422832	-2.88292663851587
VRELCSAAPTM	I9P	-6.94828204551009	-7.07087669449541
VRELCSAAQTM	I9Q	-3.58167271495525	-3.97822035576816
VRELCSAARTM	I9R	-6.94845186981887	-7.07131714265037
VRELCSAASTM	I9S	-2.75672596795777	-3.30804382315298
VRELCSAATTM	I9T	-0.642246265833729	-0.775235267810699
VRELCSAAVTM	I9V	-0.0138976791178891	-0.0784937674836197
VRELCSAAWTM	I9W	-6.90428901787807	-7.0361681358123
VRELCSAAYTM	I9Y	-6.95217955217126	-7.03553133909298
VRELCSACITM	A8C	-0.09449639130513	-0.187614063447089
VRELCSADITM	A8D	-6.74254032937123	-6.50996903612938
VRELCSAEITM	A8E	-6.69020512560748	-6.51947131353143
VRELCSAFITM	A8F	-6.94541107072809	-7.07301900178119
VRELCSAGITM	A8G	-0.0885733324510802	-0.643948399744629
VRELCSAHITM	A8H	-6.94223147321846	-7.07066754534022
VRELCSAIITM	A8I	-1.45302540649499	-2.35035673957351
VRELCSAKITM	A8K	-6.95371548739551	-7.07933141203675
VRELCSALITM	A8L	-2.85066941155333	-3.53740024839793
VRELCSAMITM	A8M	-0.531999433558999	-0.83856265904322
VRELCSANITM	A8N	-2.39400792899115	-3.11888193930938
VRELCSAPITM	A8P	-6.95136462725544	-7.07476382061192
VRELCSAQITM	A8Q	-3.16524568248172	-4.00020156906897
VRELCSARITM	A8R	-6.94126583750778	-7.07274844345776
VRELCSASITM	A8S	0.0589071592527901	-0.14502843386636
VRELCSATITM	A8T	0.12458598176706	-0.149492121306169
VRELCSAVITM	A8V	-0.0620378221784303	-0.376834186222439
VRELCSAWITM	A8W	-6.94054616561131	-7.07044506923391
VRELCSAYITM	A8Y	-6.95381181401963	-7.07972212001942
VRELCSCAITM	A7C	-0.111105717735519	-0.526135227709539
VRELCSDAITM	A7D	-3.13405513757722	-3.91275402880176
VRELCSEAITM	A7E	-1.96432888726776	-2.64685718516502
VRELCSFAITM	A7F	-3.30393506812014	-3.64790103761388
VRELCSGAITM	A7G	-0.61717252610875	-0.816892903841589
VRELCSHAITM	A7H	-2.47779562345009	-2.94478324539932
VRELCSIAITM	A7I	-2.43628468560048	-2.56650270099211
VRELCSKAITM	A7K	-3.58005188213082	-4.10878938373604
VRELCSLAITM	A7L	-2.83331291161606	-3.13703284406206
VRELCSMAITM	A7M	-2.76203241744186	-2.8572056427814
VRELCSNAITM	A7N	-1.63215627302249	-2.47095754618353
VRELCSPAITM	A7P	-6.92893268946277	-7.05289354894275
VRELCSQAITM	A7Q	-2.81720051292898	-2.93797561491721
VRELCSRAITM	A7R	-5.33409944921237	-4.90698320511476
VRELCSSAITM	A7S	-0.0433886884517491	-0.112698805554651
VRELCSTAITM	A7T	-0.717316871136769	-1.35169387416832
VRELCSVAITM	A7V	-0.54110020104187	-0.85834065254287
VRELCSWAITM	A7W	-4.50613862948871	-4.78275369436343
VRELCSYAITM	A7Y	-2.50492274935249	-2.8222399481223
VRELCTAAITM	S6T	0.100121075109911	-0.0361980804904203
VRELCVAAITM	S6V	0.0739624071032807	-0.00211642431253978
VRELCWAAITM	S6W	0.0358735115038513	0.0386424923413706
VRELCYAAITM	S6Y	0.0610928056013904	-0.0307955959121298
VRELDSAAITM	C5D	-6.95367594741095	-7.07878545587163
VRELESAAITM	C5E	-6.04892718168165	-6.09668438734029
VRELFSAAITM	C5F	-5.67212845895742	-5.84350420644434
VRELGSAAITM	C5G	-2.51073736868113	-2.62695417756873
VRELHSAAITM	C5H	-6.81505028868855	-6.98601877642363
VRELISAAITM	C5I	-1.93123340298046	-2.14795926728457
VRELKSAAITM	C5K	-6.95446117441449	-7.0778093404876
VRELLSAAITM	C5L	-1.71748709292935	-1.77123251120582
VRELMSAAITM	C5M	-0.403600643306589	-0.739834570038759
VRELNSAAITM	C5N	-5.34588495076945	-5.39564035034197
VRELPSAAITM	C5P	-6.94068048335615	-7.06530465583551
VRELQSAAITM	C5Q	-4.58447183433239	-5.17200384063966
VRELRSAAITM	C5R	-6.93195908286238	-7.02704339914337
VRELSSAAITM	C5S	-3.13763673545882	-2.63038286277836
VRELTSAAITM	C5T	-3.92813723509001	-4.00065109052026
VRELVSAAITM	C5V	-2.85556039860655	-3.04822171505827
VRELWSAAITM	C5W	-6.95295234816586	-7.07865738733845
VRELYSAAITM	C5Y	-6.94984584217345	-7.07973455680217
VREMCSAAITM	L4M	-0.044660137695109	-0.0834338100984091
VRENCSAAITM	L4N	-3.74736553995805	-4.03942808349942
VREPCSAAITM	L4P	-6.95144078911434	-7.07327973049577
VREQCSAAITM	L4Q	-3.55679687206697	-3.61851829647526
VRERCSAAITM	L4R	-6.92310102603433	-7.03928836893797
VRESCSAAITM	L4S	-3.26151523549818	-3.64777750651429
VRETCSAAITM	L4T	-2.33045836841896	-2.78044133680034
VREVCSAAITM	L4V	-1.78560272345088	-2.07265729113133
VREWCSAAITM	L4W	-6.95447790656409	-7.07830332746507
VREYCSAAITM	L4Y	-3.95539337539718	-4.06010759743977
VRFLCSAAITM	E3F	-5.24490991292741	-5.75526671918228
VRGLCSAAITM	E3G	0.0519378462012501	-0.09568237768549
VRHLCSAAITM	E3H	0.0153424243808402	-0.22113725194421
VRILCSAAITM	E3I	-6.84094915512933	-7.00343733245243
VRKLCSAAITM	E3K	-0.7931469562372	-1.01024796538653
VRLLCSAAITM	E3L	-5.32880845329381	-5.55003476595477
VRMLCSAAITM	E3M	-1.8855101345242	-1.59237904500956
VRNLCSAAITM	E3N	-0.154216889291389	-0.154967143876309
VRPLCSAAITM	E3P	-6.66081836467883	-6.55304059301651
VRQLCSAAITM	E3Q	0.168889320355211	0.0257599336811811
VRRLCSAAITM	E3R	-1.29700443664906	-1.76936315057226
VRSLCSAAITM	E3S	-0.0426073933693587	-0.12480200317461
VRTLCSAAITM	E3T	-2.9221048586726	-3.09583068526177
VRVLCSAAITM	E3V	-6.7855834478887	-6.93178913301048
VRWLCSAAITM	E3W	-6.73724352192411	-6.85940676580834
VRYLCSAAITM	E3Y	-4.48910751650424	-4.98552664714176
VSELCSAAITM	R2S	-0.0404915672699104	0.0272959785768805
VTELCSAAITM	R2T	0.014742032821621	0.15382275800774
VVELCSAAITM	R2V	0.00746170521584055	-0.0828495230845796
VWELCSAAITM	R2W	0.0419408286947505	0.11131488947402
VYELCSAAITM	R2Y	0.0824014616585007	0.0606502182012409
WRELCSAAITM	V1W	-4.0759051680341	-4.64036357757247
YRELCSAAITM	V1Y	-2.93038325067814	-3.26972748875158
