# Supplementary material for: Origins and breadth of pairwise epistasis in an α-helix of β-lactamase TEM-1
Source: Nat Commun. 2026 Mar 17;17:4083. doi: 10.1038/s41467-026-70627-5 (PMC13144301; doi:10.1038/s41467-026-70627-5)
Supplement: Supplementary file 3 — Source data [file 41467_2026_70627_MOESM3_ESM.zip › Source Data/FigureS3F_sourcedata.txt]

Sequence	First Mutation	Second Mutation	Log Fitness	MIC[75] (replicat 1)
AAELCSAAITM	V1A	R2A	-0.606363013575841	-0.420371658256372
AEELCSAAITM	V1A	R2E	-1.51414826761514	-0.463191161330696
AGELCSAAITM	V1A	R2G	-0.578260424351951	-0.307392843934064
AHELCSAAITM	V1A	R2H	-2.55480380349232	-0.714030919598462
ALELCSAAITM	V1A	R2L	-3.35109561082418	-0.713111108208889
APELCSAAITM	V1A	R2P	-5.28993283458108	-0.797834775719925
AQELCSAAITM	V1A	R2Q	-2.85577589583029	-0.640665095352139
ARDLCSAAITM	V1A	E3D	-2.86622501952138	-0.672484855684196
AREACSAAITM	V1A	L4A	-5.73034611878182	-0.862027149559989
AREGCSAAITM	V1A	L4G	-7.56572531473582	-0.865306549330408
ARELCAAAITM	V1A	S6A	-2.17782096738803	-0.587596855878163
ARELCDAAITM	V1A	S6D	-1.03072725489658	-0.406007349775314
ARELCEAAITM	V1A	S6E	-0.701511658227231	-0.332714457864988
ARELCFAAITM	V1A	S6F	-4.53863260132159	-0.864601090607152
ARELCGAAITM	V1A	S6G	-2.73968122068514	-0.720272239212375
ARELCHAAITM	V1A	S6H	-1.27125194955584	-0.488011430480413
ARELCIAAITM	V1A	S6I	-4.63397458600358	-0.762318554243807
ARELCKAAITM	V1A	S6K	-2.31335037468757	-0.711481163978142
ARELCLAAITM	V1A	S6L	-3.87564530035749	-0.781183431258297
ARELCMAAITM	V1A	S6M	-3.05094027727091	-0.793131523706321
ARELCNAAITM	V1A	S6N	-2.58771819250451	-0.591699659625693
ARELCPAAITM	V1A	S6P	-7.56498464060662	-0.847440752638522
ARELCRAAITM	V1A	S6R	-3.01900432577578	-0.739376880030683
ARELCSAAETM	V1A	I9E	-7.56229388990964	-0.8207223471064
ARELCSAAGTM	V1A	I9G	-7.56572531473582	-0.85518568166333
ARELCSAAIAM	V1A	T10A	-2.84413716977893	-0.750323637020544
ARELCSAAICM	V1A	T10C	-4.22146423994395	-0.760209843857379
ARELCSAAIDM	V1A	T10D	-6.56080100410852	-0.841637031537432
ARELCSAAIFM	V1A	T10F	-7.54346019054278	-0.825797111946712
ARELCSAAIGM	V1A	T10G	-2.94147600904685	-0.713905764436357
ARELCSAAIHM	V1A	T10H	-7.13788979551744	-0.797699954124196
ARELCSAAIIM	V1A	T10I	-3.92961783031783	-0.838232796570241
ARELCSAAIKM	V1A	T10K	-5.76034697959922	-0.748330564872841
ARELCSAAILM	V1A	T10L	-5.7912922916738	-0.805345384902675
ARELCSAAIMM	V1A	T10M	-3.94518813606693	-0.773956270878547
ARELCSAAIPM	V1A	T10P	-7.56311985176933	-0.850269767700477
ARELCSAAIQM	V1A	T10Q	-2.88226765643917	-0.771831266514238
ARELCSAAIRM	V1A	T10R	-5.82361108297018	-0.768446320981771
ARELCSAAISM	V1A	T10S	-2.79021069293142	-0.702656346900263
ARELCSAAITA	V1A	M11A	-2.86416803562844	-0.70169037946799
ARELCSAAITC	V1A	M11C	-3.78597589562849	-0.785769239075315
ARELCSAAITG	V1A	M11G	-6.00415806405195	-0.784034219295868
ARELCSAAITL	V1A	M11L	-2.59482986222483	-0.700739542512088
ARELCSAAITN	V1A	M11N	-3.41434746378292	-0.812448802616649
ARELCSAAITP	V1A	M11P	-7.56464846050575	-0.71856173809633
ARELCSAAITQ	V1A	M11Q	-2.53562686614617	-0.606605321594511
ARELCSAAITR	V1A	M11R	-2.98957279429057	-0.748287355558959
ARELCSAAITV	V1A	M11V	-2.59851013383814	-0.74981543013677
ARELCSAAITW	V1A	M11W	-2.72508079867636	-0.692763847918797
ARELCSAAIVM	V1A	T10V	-3.67301634031591	-0.746261100689899
ARELCSAAIWM	V1A	T10W	-7.56389486450971	-0.827121099638179
ARELCSAAIYM	V1A	T10Y	-7.563179695985	-0.914208186012716
ARELCSAAKTM	V1A	I9K	-7.56477719796521	-0.775626645404704
ARELCSAALTM	V1A	I9L	-2.83532911650511	-0.710894685288839
ARELCSAAMTM	V1A	I9M	-3.03033460537819	-0.790979303552944
ARELCSAANTM	V1A	I9N	-7.56572531473582	-0.988140783402953
ARELCSAARTM	V1A	I9R	-7.56572531473582	-0.856645232900615
ARELCSAASTM	V1A	I9S	-7.56572531473582	-0.774589812940974
ARELCSAATTM	V1A	I9T	-6.84823179306963	-0.772583039665359
ARELCSAAVTM	V1A	I9V	-2.9727332983595	-0.742833247297548
ARELCSAAWTM	V1A	I9W	-7.56558895211995	-0.791784598920116
ARELCSADITM	V1A	A8D	-7.56572531473582	-0.847464565033694
ARELCSAGITM	V1A	A8G	-6.27275322484129	-0.874125981051751
ARELCSAHITM	V1A	A8H	-7.56455991373921	-0.863005012141853
ARELCSAIITM	V1A	A8I	-7.56483394643785	-0.937314665360895
ARELCSAKITM	V1A	A8K	-7.56572531473582	-0.838385133500879
ARELCSALITM	V1A	A8L	-7.56531070709915	-0.809066640033476
ARELCSAMITM	V1A	A8M	-6.59569928465399	-0.863101041032085
ARELCSANITM	V1A	A8N	-7.56572531473582	-0.788418567038148
ARELCSAPITM	V1A	A8P	-7.56377225626666	-0.850618998980012
ARELCSAQITM	V1A	A8Q	-7.56572531473582	-0.869056559183272
ARELCSARITM	V1A	A8R	-7.56537063156054	-0.848581281430744
ARELCSASITM	V1A	A8S	-3.3574237422909	-0.762187698474696
ARELCSATITM	V1A	A8T	-3.50019238190988	-0.748886371275754
ARELCSAVITM	V1A	A8V	-5.99521729631166	-0.827873969400888
ARELCSAWITM	V1A	A8W	-7.56476849577188	-0.908057023066341
ARELCSAYITM	V1A	A8Y	-7.56020516870145	-0.814072943342095
ARELCSCAITM	V1A	A7C	-5.89049902125554	-0.848362062008649
ARELCSFAITM	V1A	A7F	-7.56538679765158	-0.856015137956826
ARELCSGAITM	V1A	A7G	-5.79468284178715	-0.80893831455834
ARELCSHAITM	V1A	A7H	-7.55832502318293	-0.877878182833771
ARELCSIAITM	V1A	A7I	-7.56452010087725	-0.834669703485094
ARELCSLAITM	V1A	A7L	-7.56458888512355	-0.821672168650614
ARELCSMAITM	V1A	A7M	-7.56572531473582	-0.81630257818446
ARELCSPAITM	V1A	A7P	-7.56347609687227	-0.841332004005198
ARELCSRAITM	V1A	A7R	-7.56499196436645	-0.834607074861479
ARELCSSAITM	V1A	A7S	-4.38962326275726	-0.77717586995403
ARELCSTAITM	V1A	A7T	-7.41355902909164	-0.842328378054268
ARELCSVAITM	V1A	A7V	-6.21259436155111	-0.857918361236582
ARELCSYAITM	V1A	A7Y	-7.56484307857761	-0.88172939777055
ARELCTAAITM	V1A	S6T	-3.50814205304129	-0.759959590704359
ARELCVAAITM	V1A	S6V	-4.27521764764862	-0.79772745894475
ARELCWAAITM	V1A	S6W	-3.47701786101798	-0.822090076294507
ARELGSAAITM	V1A	C5G	-7.23509960570119	-0.832794657824649
ARELHSAAITM	V1A	C5H	-7.56572531473582	-0.892100794276084
ARELLSAAITM	V1A	C5L	-6.77819011240576	-0.788522165885428
ARELQSAAITM	V1A	C5Q	-7.56572531473582	-0.920444722778216
ARELRSAAITM	V1A	C5R	-7.47021024853885	-0.839609293495425
ARELSSAAITM	V1A	C5S	-7.54319763132384	-0.803147767412228
ARELTSAAITM	V1A	C5T	-7.56572531473582	-0.839049822737253
ARENCSAAITM	V1A	L4N	-7.56572531473582	-0.819005427651994
ARERCSAAITM	V1A	L4R	-7.56572531473582	-0.775840873025848
ARGLCSAAITM	V1A	E3G	-4.00381413804703	-0.788046645262297
ARKLCSAAITM	V1A	E3K	-7.20092187719527	-0.828365319313517
ARNLCSAAITM	V1A	E3N	-6.38335052744174	-0.797640679957435
ARPLCSAAITM	V1A	E3P	-7.56572531473582	-0.813002690731526
ARQLCSAAITM	V1A	E3Q	-2.92168458757172	-0.737150805297768
ARRLCSAAITM	V1A	E3R	-7.50475630992094	-0.779756302894971
ARSLCSAAITM	V1A	E3S	-5.06523029226445	-0.805598867725194
ARTLCSAAITM	V1A	E3T	-6.58040489799248	-0.763547813082225
ARVLCSAAITM	V1A	E3V	-7.55319164630068	-0.799081975201654
ASELCSAAITM	V1A	R2S	-1.05067446206393	-0.513921168164296
ATELCSAAITM	V1A	R2T	-2.89156389472283	-0.715328521174378
AVELCSAAITM	V1A	R2V	-3.49950799315036	-0.757124046681182
AWELCSAAITM	V1A	R2W	-2.56020001443253	-0.634072314950002
CPELCSAAITM	V1C	R2P	-5.84119161108148	-0.970588229351545
CREECSAAITM	V1C	L4E	-7.56438798483057	-0.88850596801778
CRELCAAAITM	V1C	S6A	-2.54734706058195	-0.594752198807024
CRELCCAAITM	V1C	S6C	-7.53147301100048	-0.778504098761281
CRELCFAAITM	V1C	S6F	-5.50188217717719	-0.787349263437455
CRELCHAAITM	V1C	S6H	-1.29915923917381	-0.432639890481853
CRELCLAAITM	V1C	S6L	-4.20162551471201	-0.779789680023128
CRELCPAAITM	V1C	S6P	-7.56493527554237	-0.865900774440905
CRELCRAAITM	V1C	S6R	-3.17675321465688	-0.682485778646214
CRELCSAAATM	V1C	I9A	-7.21322265250779	-0.759135596518802
CRELCSAAETM	V1C	I9E	-7.56572531473582	-0.973122987678646
CRELCSAAGTM	V1C	I9G	-7.56572531473582	-0.874268550401119
CRELCSAAIAM	V1C	T10A	-3.70376300298766	-0.694787150177553
CRELCSAAIEM	V1C	T10E	-3.39815144746384	-0.630855913653837
CRELCSAAIGM	V1C	T10G	-3.08650646864766	-0.684901725615845
CRELCSAAIKM	V1C	T10K	-5.16204798445897	-0.773148026154701
CRELCSAAILM	V1C	T10L	-6.06839425172001	-0.7698711738571
CRELCSAAIPM	V1C	T10P	-7.56572531473582	-0.83088776652223
CRELCSAAIRM	V1C	T10R	-5.65529623890936	-0.853843509515587
CRELCSAAISM	V1C	T10S	-3.12761030221057	-0.689047212470003
CRELCSAAITC	V1C	M11C	-7.50589436506415	-0.883320203851351
CRELCSAAITE	V1C	M11E	-3.18856679229933	-0.603846413687452
CRELCSAAITF	V1C	M11F	-3.49040476878645	-0.741833525050256
CRELCSAAITG	V1C	M11G	-6.28810033187667	-0.816138779176443
CRELCSAAITI	V1C	M11I	-7.11465662401028	-0.719025116775465
CRELCSAAITK	V1C	M11K	-5.96994206485096	-0.754639704415103
CRELCSAAITL	V1C	M11L	-4.89347746775707	-0.738290411055256
CRELCSAAITN	V1C	M11N	-3.54886662826128	-0.80314908025665
CRELCSAAITQ	V1C	M11Q	-3.33793094342788	-0.712763883995306
CRELCSAAITR	V1C	M11R	-3.69971824186956	-0.757720656952953
CRELCSAAITW	V1C	M11W	-6.28784878419032	-0.80334853522313
CRELCSAAITY	V1C	M11Y	-3.54733349600372	-0.686342399689462
CRELCSAAIVM	V1C	T10V	-4.64278492174388	-0.764643636418795
CRELCSAALTM	V1C	I9L	-4.72665959653979	-0.764047237250164
CRELCSAASTM	V1C	I9S	-7.56410786781791	-0.75833148122821
CRELCSAAVTM	V1C	I9V	-3.82412968475994	-0.719445506289667
CRELCSAAWTM	V1C	I9W	-7.56500590268706	-0.838949788784915
CRELCSADITM	V1C	A8D	-7.56572531473582	-0.81856845333637
CRELCSAEITM	V1C	A8E	-7.56572531473582	-0.802398626337575
CRELCSAGITM	V1C	A8G	-6.12587327836665	-0.831104471928917
CRELCSALITM	V1C	A8L	-7.55957559298951	-0.80997013990473
CRELCSANITM	V1C	A8N	-7.56572531473582	-0.874739200259376
CRELCSAPITM	V1C	A8P	-7.56456409175932	-0.913106227330144
CRELCSARITM	V1C	A8R	-7.56490415974739	-0.798943719938945
CRELCSASITM	V1C	A8S	-5.46189271261489	-0.772688350812596
CRELCSAVITM	V1C	A8V	-6.20216117680458	-0.805116966552248
CRELCSAWITM	V1C	A8W	-7.56440492346231	-0.931319042800111
CRELCSAYITM	V1C	A8Y	-7.56386214954852	-0.959584016809742
CRELCSCAITM	V1C	A7C	-7.56572531473582	-0.819661311637879
CRELCSEAITM	V1C	A7E	-7.46381894861673	-0.838783023182733
CRELCSFAITM	V1C	A7F	-7.17581824063377	-0.858165380649479
CRELCSHAITM	V1C	A7H	-7.56572531473582	-0.861012225264478
CRELCSKAITM	V1C	A7K	-7.56442143837123	-0.789605433579233
CRELCSLAITM	V1C	A7L	-7.56572531473582	-0.810221258051779
CRELCSNAITM	V1C	A7N	-7.54520601265145	-0.785959109830193
CRELCSPAITM	V1C	A7P	-7.56507962948327	-0.849186454725693
CRELCSRAITM	V1C	A7R	-7.56572531473582	-0.798760156208896
CRELCSSAITM	V1C	A7S	-5.19581169614176	-0.827651193430597
CRELCSTAITM	V1C	A7T	-7.09981553089412	-1.02519766551699
CRELCSYAITM	V1C	A7Y	-7.55700280451285	-0.830152218982486
CRELCTAAITM	V1C	S6T	-3.29003182889115	-0.65380250339008
CRELCYAAITM	V1C	S6Y	-3.84336574258169	-0.712826906681856
CRELGSAAITM	V1C	C5G	-7.56575715985607	-0.842227750634721
CRELKSAAITM	V1C	C5K	-7.56572531473582	-0.869263965340905
CRELVSAAITM	V1C	C5V	-7.56572531473582	-0.795271263115399
CRGLCSAAITM	V1C	E3G	-5.76683701673861	-0.824451698789145
CRSLCSAAITM	V1C	E3S	-5.59029858322316	-0.906274064095942
CRTLCSAAITM	V1C	E3T	-7.01498981724726	-0.886169369975881
DGELCSAAITM	V1D	R2G	-5.67908590391128	-0.879707053313824
DLELCSAAITM	V1D	R2L	-7.56023247293097	-0.83233913897629
DNELCSAAITM	V1D	R2N	-7.55791192019037	-0.84549390927441
DPELCSAAITM	V1D	R2P	-7.56572531473582	-0.642651318609123
DREGCSAAITM	V1D	L4G	-7.56457913389543	-0.786398330963764
DRELASAAITM	V1D	C5A	-7.56572531473582	-0.868516462555015
DRELCCAAITM	V1D	S6C	-7.56449818079477	-0.82758163199509
DRELCFAAITM	V1D	S6F	-6.72623156986027	-0.779103513699494
DRELCGAAITM	V1D	S6G	-7.56572531473582	-0.854424590597518
DRELCHAAITM	V1D	S6H	-6.53116504049072	-0.81923666957251
DRELCLAAITM	V1D	S6L	-7.56572531473582	-0.844411150221933
DRELCPAAITM	V1D	S6P	-7.56572531473582	-0.868586143986673
DRELCRAAITM	V1D	S6R	-7.56414465502392	-0.853340861465296
DRELCSAAETM	V1D	I9E	-7.56481314767877	-0.839942092788432
DRELCSAAFTM	V1D	I9F	-7.56572531473582	-1.01593560548075
DRELCSAAGTM	V1D	I9G	-7.56479517451378	-0.828833173726805
DRELCSAAIAM	V1D	T10A	-7.56419117821677	-0.822075451635436
DRELCSAAICM	V1D	T10C	-7.56572531473582	-0.653376677874664
DRELCSAAIDM	V1D	T10D	-7.56572531473582	-0.805529058590819
DRELCSAAIGM	V1D	T10G	-7.56572531473582	-0.989665075238172
DRELCSAAIIM	V1D	T10I	-7.56572531473582	-0.777550100235062
DRELCSAAILM	V1D	T10L	-7.56572531473582	-0.715772247561185
DRELCSAAIMM	V1D	T10M	-7.56478574329368	-0.837084124652931
DRELCSAAIPM	V1D	T10P	-7.56522801829309	-0.832799941071596
DRELCSAAIQM	V1D	T10Q	-7.56572531473582	-0.799470175029265
DRELCSAAIRM	V1D	T10R	-7.56572531473582	-0.853366187909387
DRELCSAAISM	V1D	T10S	-7.55248090797635	-0.809478289811531
DRELCSAAITA	V1D	M11A	-7.56572531473582	-0.888788900598449
DRELCSAAITD	V1D	M11D	-7.56572531473582	-1.08789200550738
DRELCSAAITE	V1D	M11E	-7.49097357185174	-0.793775071294432
DRELCSAAITF	V1D	M11F	-7.56572531473582	-0.84259955101606
DRELCSAAITG	V1D	M11G	-7.56518503985031	-0.835320387200517
DRELCSAAITI	V1D	M11I	-7.56582509227165	-0.827947570841597
DRELCSAAITL	V1D	M11L	-7.56508360411794	-0.901815381330063
DRELCSAAITR	V1D	M11R	-7.56572531473582	-0.853442503627622
DRELCSAAITS	V1D	M11S	-7.55700280451285	-0.928714229364284
DRELCSAAITV	V1D	M11V	-7.56473728770838	-0.86349173244984
DRELCSAAITW	V1D	M11W	-7.25612391452816	-0.860939899013008
DRELCSAAIVM	V1D	T10V	-7.56528721349803	-0.82117834250355
DRELCSAAIYM	V1D	T10Y	-7.56572531473582	-1.00172144269806
DRELCSAAKTM	V1D	I9K	-7.56572531473582	-0.81419416789353
DRELCSAALTM	V1D	I9L	-7.56491689562356	-0.849263948234402
DRELCSAARTM	V1D	I9R	-7.5649009128299	-0.852115272173392
DRELCSAAWTM	V1D	I9W	-7.56476849577188	-0.898403346164746
DRELCSACITM	V1D	A8C	-7.56572531473582	-0.806938301955191
DRELCSADITM	V1D	A8D	-7.56572531473582	-0.865014756070062
DRELCSAEITM	V1D	A8E	-7.56572531473582	-0.947706127016401
DRELCSAGITM	V1D	A8G	-7.56294179703957	-0.80513143253834
DRELCSAHITM	V1D	A8H	-7.5649960684186	-0.790440144373218
DRELCSAKITM	V1D	A8K	-7.565006130356	-0.790376529719507
DRELCSALITM	V1D	A8L	-7.56572531473582	-0.82528349757165
DRELCSAMITM	V1D	A8M	-7.56572531473582	-0.939489724161427
DRELCSANITM	V1D	A8N	-7.56572531473582	-0.925979351087696
DRELCSAPITM	V1D	A8P	-7.56168026998262	-0.867279075445673
DRELCSAQITM	V1D	A8Q	-7.56572531473582	-0.696713723418185
DRELCSARITM	V1D	A8R	-7.56473287497142	-0.832587939979666
DRELCSASITM	V1D	A8S	-7.56435594702447	-0.844958118183592
DRELCSATITM	V1D	A8T	-7.56572531473582	-0.800127116357396
DRELCSAWITM	V1D	A8W	-7.56572531473582	-0.813365652846547
DRELCSAYITM	V1D	A8Y	-7.56572531473582	-0.874235730228963
DRELCSCAITM	V1D	A7C	-7.56572531473582	-0.891841548535514
DRELCSHAITM	V1D	A7H	-7.56572531473582	-0.825533869547995
DRELCSLAITM	V1D	A7L	-7.56572531473582	-0.810895099848544
DRELCSMAITM	V1D	A7M	-7.56572531473582	-0.795389365764095
DRELCSNAITM	V1D	A7N	-7.56476849577188	-0.88667962240372
DRELCSPAITM	V1D	A7P	-7.52694654599439	-0.823844372521798
DRELCSRAITM	V1D	A7R	-7.55776859820225	-0.84755432260066
DRELCSYAITM	V1D	A7Y	-7.20260066205762	-0.856337124344754
DRELCTAAITM	V1D	S6T	-7.56572531473582	-0.848304274544882
DRELGSAAITM	V1D	C5G	-7.56313086646429	-0.805251390006335
DRELKSAAITM	V1D	C5K	-7.56572531473582	-0.770941287396787
DRELNSAAITM	V1D	C5N	-7.565006130356	-0.768816250363721
DRELPSAAITM	V1D	C5P	-7.56572531473582	-0.9893405638404
DRELRSAAITM	V1D	C5R	-7.5651119229644	-0.833115502570635
DRELTSAAITM	V1D	C5T	-7.56506215040666	-0.807892896542875
DRELVSAAITM	V1D	C5V	-7.56572531473582	-0.856787424744586
DREQCSAAITM	V1D	L4Q	-7.56572531473582	-0.751486925268211
DRERCSAAITM	V1D	L4R	-7.56543162153379	-0.837710825915416
DRESCSAAITM	V1D	L4S	-7.56572531473582	-0.813611905650739
DRGLCSAAITM	V1D	E3G	-7.56430192505492	-0.839891234256736
DRILCSAAITM	V1D	E3I	-7.56572531473582	-0.849148034302475
DRKLCSAAITM	V1D	E3K	-7.56572531473582	-0.923258779547823
DRNLCSAAITM	V1D	E3N	-7.56572531473582	-0.882216671898734
DRTLCSAAITM	V1D	E3T	-7.56572531473582	-0.923258779547823
DRVLCSAAITM	V1D	E3V	-7.56363835251636	-0.900371321963065
EAELCSAAITM	V1E	R2A	-3.07826192932108	-0.686076940002604
EDELCSAAITM	V1E	R2D	-3.98023697844937	-0.795759424568179
EEELCSAAITM	V1E	R2E	-3.27670593682325	-0.765310519039309
EGELCSAAITM	V1E	R2G	-2.82681515264574	-0.706424834092861
EKELCSAAITM	V1E	R2K	-3.74946929887656	-0.784673616541725
ELELCSAAITM	V1E	R2L	-3.38857454723184	-0.847785191762771
ENELCSAAITM	V1E	R2N	-4.27954635693297	-0.797873022315845
EPELCSAAITM	V1E	R2P	-7.54334204033465	-0.95280772844923
ERCLCSAAITM	V1E	E3C	-7.56190462281316	-0.738064534766789
EREECSAAITM	V1E	L4E	-7.5650653219345	-0.834686268056545
EREFCSAAITM	V1E	L4F	-7.56572531473582	-0.756466004760432
EREGCSAAITM	V1E	L4G	-7.56300138308657	-0.818796988176401
EREKCSAAITM	V1E	L4K	-7.56461326360062	-0.850730089748826
ERELASAAITM	V1E	C5A	-7.56512273505809	-0.821349969495792
ERELCAAAITM	V1E	S6A	-2.89233395102744	-0.738064534766789
ERELCEAAITM	V1E	S6E	-2.34830347623559	-0.649039799625411
ERELCGAAITM	V1E	S6G	-4.03116118225053	-0.845672946744891
ERELCKAAITM	V1E	S6K	-4.1147211714916	-0.772304394305459
ERELCLAAITM	V1E	S6L	-5.52449359119407	-0.769951382301922
ERELCMAAITM	V1E	S6M	-4.74296233009968	-0.792223917576356
ERELCQAAITM	V1E	S6Q	-2.48701529549724	-0.860033834309161
ERELCRAAITM	V1E	S6R	-3.85245125643848	-0.758326517894008
ERELCSAAATM	V1E	I9A	-7.56576582499638	-0.748844801095137
ERELCSAADTM	V1E	I9D	-7.56572531473582	-0.810735208561011
ERELCSAAETM	V1E	I9E	-7.56377046325812	-0.831417246644445
ERELCSAAGTM	V1E	I9G	-7.56273627977479	-0.839367102910979
ERELCSAAIAM	V1E	T10A	-5.73558043516642	-0.774266301568676
ERELCSAAICM	V1E	T10C	-6.33670872853347	-1.00734907583467
ERELCSAAIEM	V1E	T10E	-3.56282448531579	-0.76238543421241
ERELCSAAIFM	V1E	T10F	-7.56572531473582	-0.853442503627622
ERELCSAAIGM	V1E	T10G	-5.1695673914601	-0.782592040987327
ERELCSAAIIM	V1E	T10I	-6.87366466245575	-0.777298562861948
ERELCSAAIKM	V1E	T10K	-7.53269013369596	-0.835015675942153
ERELCSAAILM	V1E	T10L	-7.55619210695585	-0.825293080513467
ERELCSAAIMM	V1E	T10M	-6.6848908670852	-0.889326146395613
ERELCSAAINM	V1E	T10N	-7.56121600552882	-0.785242740337531
ERELCSAAIPM	V1E	T10P	-7.56572531473582	-0.729522995669073
ERELCSAAIQM	V1E	T10Q	-5.33304902504959	-0.768511375613669
ERELCSAAIRM	V1E	T10R	-7.55256788918152	-0.825036421512628
ERELCSAAISM	V1E	T10S	-4.23428122990381	-0.760178811201155
ERELCSAAITA	V1E	M11A	-5.53453343702205	-0.755357057856986
ERELCSAAITC	V1E	M11C	-6.66014360486985	-0.787053839756345
ERELCSAAITD	V1E	M11D	-6.37516542450933	-0.768613991783866
ERELCSAAITE	V1E	M11E	-3.40186521115917	-0.784572606053222
ERELCSAAITF	V1E	M11F	-5.85061355954934	-0.709252119247782
ERELCSAAITG	V1E	M11G	-7.56403220146888	-0.836301134977464
ERELCSAAITK	V1E	M11K	-6.71781080093538	-0.819201250984346
ERELCSAAITL	V1E	M11L	-4.82216671771924	-0.784467286379964
ERELCSAAITN	V1E	M11N	-6.70139228006795	-0.775384959047891
ERELCSAAITP	V1E	M11P	-7.56572531473582	-0.844411150221933
ERELCSAAITQ	V1E	M11Q	-3.65805622301682	-0.764803921743397
ERELCSAAITR	V1E	M11R	-5.98487160488237	-0.825871557643007
ERELCSAAITS	V1E	M11S	-6.16247098550427	-0.75687931392898
ERELCSAAITT	V1E	M11T	-5.3531956801797	-0.893360869642327
ERELCSAAITV	V1E	M11V	-5.27158757946244	-0.73734949046611
ERELCSAAITW	V1E	M11W	-3.66082955405648	-0.774782379466201
ERELCSAAIVM	V1E	T10V	-6.77898858076319	-0.799765658347487
ERELCSAAIWM	V1E	T10W	-7.56541775792314	-0.82501643070357
ERELCSAAIYM	V1E	T10Y	-7.56508947515964	-0.806326277633893
ERELCSAAKTM	V1E	I9K	-7.56364913390994	-0.837005009587588
ERELCSAALTM	V1E	I9L	-4.29707719246359	-0.774067436434861
ERELCSAAMTM	V1E	I9M	-6.8076851780991	-0.845340360280709
ERELCSAAQTM	V1E	I9Q	-7.56572531473582	-0.896411514831848
ERELCSAARTM	V1E	I9R	-7.56546136627187	-0.839347197664943
ERELCSAATTM	V1E	I9T	-7.56572531473582	-0.877757283394567
ERELCSAAVTM	V1E	I9V	-5.96867265002638	-0.810474057365903
ERELCSAAWTM	V1E	I9W	-7.56320904461754	-0.807225053039674
ERELCSACITM	V1E	A8C	-7.20331763128321	-0.793229919291501
ERELCSADITM	V1E	A8D	-7.56485713705089	-0.825801590759327
ERELCSAFITM	V1E	A8F	-7.54863283318517	-0.72520586773614
ERELCSAGITM	V1E	A8G	-7.56449818079477	-0.792303151626918
ERELCSAHITM	V1E	A8H	-7.55976339051555	-0.792225066350489
ERELCSAIITM	V1E	A8I	-7.5653003926177	-0.84899413327001
ERELCSAKITM	V1E	A8K	-7.56423504109717	-0.854311851904971
ERELCSALITM	V1E	A8L	-7.56382824390179	-0.972776541491156
ERELCSAMITM	V1E	A8M	-7.56587898944125	-0.924888470439083
ERELCSANITM	V1E	A8N	-7.56578241865849	-0.79206467376729
ERELCSAPITM	V1E	A8P	-7.56572531473582	-0.857293263094291
ERELCSAQITM	V1E	A8Q	-7.56345668588927	-0.802573101032139
ERELCSASITM	V1E	A8S	-6.90125324103801	-0.927880146806357
ERELCSATITM	V1E	A8T	-6.2318100304714	-0.890854564712723
ERELCSAVITM	V1E	A8V	-7.56497694620014	-0.884833383732479
ERELCSAWITM	V1E	A8W	-7.56522641021299	-0.840224357351972
ERELCSAYITM	V1E	A8Y	-7.56506111685892	-0.90067613354001
ERELCSCAITM	V1E	A7C	-7.55839019400573	-0.925477962272948
ERELCSEAITM	V1E	A7E	-7.56572531473582	-0.878008089302117
ERELCSGAITM	V1E	A7G	-7.56572531473582	-0.831941261238366
ERELCSKAITM	V1E	A7K	-7.56572531473582	-0.798184859194445
ERELCSLAITM	V1E	A7L	-7.56572531473582	-0.864965286691479
ERELCSMAITM	V1E	A7M	-7.56572531473582	-0.799873027170196
ERELCSNAITM	V1E	A7N	-7.5649857209379	-0.80858707291599
ERELCSPAITM	V1E	A7P	-7.56572531473582	-0.741848672157241
ERELCSQAITM	V1E	A7Q	-7.56572531473582	-0.798995071968538
ERELCSTAITM	V1E	A7T	-7.5651850398503	-0.889576716982999
ERELCSWAITM	V1E	A7W	-7.56572531473582	-0.840373032899191
ERELCSYAITM	V1E	A7Y	-7.56572531473582	-0.765165062401503
ERELCTAAITM	V1E	S6T	-5.34509878826211	-0.883119839157603
ERELCVAAITM	V1E	S6V	-5.71981725177142	-0.787053839756345
ERELDSAAITM	V1E	C5D	-7.56572531473582	-0.822294858979913
ERELESAAITM	V1E	C5E	-7.56572531473582	-0.563438370835462
ERELFSAAITM	V1E	C5F	-7.56406932748977	-0.972950641524756
ERELGSAAITM	V1E	C5G	-7.55031861717429	-0.842408354464139
ERELISAAITM	V1E	C5I	-7.56572531473582	-0.79072265384184
ERELKSAAITM	V1E	C5K	-7.48283647858773	-0.743468926120333
ERELPSAAITM	V1E	C5P	-7.56447612365337	-0.828701838428377
ERELRSAAITM	V1E	C5R	-7.5653115571436	-0.821058310640819
ERELSSAAITM	V1E	C5S	-7.56572531473582	-0.923543004716147
ERELTSAAITM	V1E	C5T	-7.56192252885223	-0.835836341957267
ERELVSAAITM	V1E	C5V	-7.56572531473582	-0.831069123438523
ERELWSAAITM	V1E	C5W	-7.56572531473582	-0.896255203441795
ERERCSAAITM	V1E	L4R	-7.56521821957351	-0.832019104748055
ERETCSAAITM	V1E	L4T	-7.56572531473582	-0.791539442432706
EREVCSAAITM	V1E	L4V	-7.5646717999929	-0.807617337512086
EREWCSAAITM	V1E	L4W	-7.48118764236136	-0.797705723569059
EREYCSAAITM	V1E	L4Y	-7.56389486450971	-0.771651731922469
ERGLCSAAITM	V1E	E3G	-7.21617391282619	-0.816902180184529
ERKLCSAAITM	V1E	E3K	-7.56519020450234	-0.77736941345221
ERNLCSAAITM	V1E	E3N	-7.56425604522299	-0.880394026420119
ERRLCSAAITM	V1E	E3R	-7.56540050913909	-0.865151329819051
ERSLCSAAITM	V1E	E3S	-7.31805603944857	-0.813359158544593
ERVLCSAAITM	V1E	E3V	-7.56534890642989	-0.851568327098623
ERWLCSAAITM	V1E	E3W	-7.56572531473582	-0.885621548570208
ESELCSAAITM	V1E	R2S	-2.76988399721367	-0.738855840353737
EWELCSAAITM	V1E	R2W	-3.63091381162968	-0.770588617745595
FFELCSAAITM	V1F	R2F	-2.99241348322729	-0.730763292914532
FGELCSAAITM	V1F	R2G	-0.75187129522293	-0.457522968082622
FHELCSAAITM	V1F	R2H	-1.09745716699102	-0.672451020476279
FIELCSAAITM	V1F	R2I	-3.93125948450698	-0.744351009947393
FLELCSAAITM	V1F	R2L	-3.32533554677721	-0.753072763162737
FREECSAAITM	V1F	L4E	-7.56453326122043	-0.865460259542545
FREFCSAAITM	V1F	L4F	-7.56230193883994	-0.844411150221933
FRELASAAITM	V1F	C5A	-6.00675448825698	-1.03118801229684
FRELCAAAITM	V1F	S6A	-2.10855119038384	-0.554170609920716
FRELCDAAITM	V1F	S6D	-0.963411989182461	-0.411470940791338
FRELCEAAITM	V1F	S6E	-0.891381355932531	-0.356471605864834
FRELCFAAITM	V1F	S6F	-7.55938845848168	-0.865259597811753
FRELCGAAITM	V1F	S6G	-3.12898846241625	-0.785742375651412
FRELCHAAITM	V1F	S6H	-0.76630813536242	-0.558646573202054
FRELCKAAITM	V1F	S6K	-2.42354121150143	-0.732685680557568
FRELCLAAITM	V1F	S6L	-6.91925722169518	-0.819002897127853
FRELCMAAITM	V1F	S6M	-7.32007244880766	-0.816734048680194
FRELCNAAITM	V1F	S6N	-2.0275382728472	-0.623611135797483
FRELCPAAITM	V1F	S6P	-7.56519058251055	-0.910889785948455
FRELCRAAITM	V1F	S6R	-3.49486332006456	-0.717883987483722
FRELCSAAETM	V1F	I9E	-7.56572531473582	-0.964363783993363
FRELCSAAFTM	V1F	I9F	-7.56478574329368	-0.986950250303198
FRELCSAAGTM	V1F	I9G	-7.56553712707026	-0.862213226046212
FRELCSAAIAM	V1F	T10A	-3.0805242492691	-0.762684790831692
FRELCSAAICM	V1F	T10C	-4.37192269043313	-0.765135537888576
FRELCSAAIDM	V1F	T10D	-6.90861691454736	-0.890640755517849
FRELCSAAIEM	V1F	T10E	-1.76745349864917	-0.649235123875812
FRELCSAAIFM	V1F	T10F	-7.56572531473582	-0.867538870405946
FRELCSAAIGM	V1F	T10G	-6.28606125051884	-0.813300751668208
FRELCSAAIHM	V1F	T10H	-7.38796109388974	-0.776283332405057
FRELCSAAIKM	V1F	T10K	-6.55291693941369	-0.808738378261893
FRELCSAAILM	V1F	T10L	-5.98161919771052	-0.835752850863382
FRELCSAAIMM	V1F	T10M	-3.84811234835667	-0.835703911097449
FRELCSAAIPM	V1F	T10P	-7.56536328555892	-0.848286587735239
FRELCSAAIQM	V1F	T10Q	-2.86883730783803	-0.758173347102881
FRELCSAAIRM	V1F	T10R	-5.9502970956677	-0.844605037499693
FRELCSAAISM	V1F	T10S	-2.32400657142638	-0.728969166096172
FRELCSAAITA	V1F	M11A	-3.53215014159124	-0.720757779208081
FRELCSAAITC	V1F	M11C	-4.77023131131931	-0.786651320665695
FRELCSAAITF	V1F	M11F	-2.97163425963765	-0.74118736301046
FRELCSAAITG	V1F	M11G	-6.847586005723	-0.788019759586829
FRELCSAAITL	V1F	M11L	-2.92090919703617	-0.72832194549204
FRELCSAAITN	V1F	M11N	-3.58301080832134	-0.78601441764379
FRELCSAAITP	V1F	M11P	-7.56572531473582	-0.948762404087319
FRELCSAAITR	V1F	M11R	-3.03783583180464	-0.732319363364706
FRELCSAAITS	V1F	M11S	-3.47762153487396	-0.779754869439372
FRELCSAAITT	V1F	M11T	-2.9968059823859	-0.731221002552803
FRELCSAAITV	V1F	M11V	-3.00987148961703	-0.738266573938011
FRELCSAAITW	V1F	M11W	-2.68957926818877	-0.68161895807453
FRELCSAAITY	V1F	M11Y	-1.81764540544586	-0.634201208519504
FRELCSAAIVM	V1F	T10V	-3.68438769898618	-0.818634884446328
FRELCSAALTM	V1F	I9L	-3.19098721142258	-0.764909534467409
FRELCSAAMTM	V1F	I9M	-3.28166456145193	-0.763272253864919
FRELCSAANTM	V1F	I9N	-7.56438798483057	-0.893791399186413
FRELCSAAPTM	V1F	I9P	-7.56357374264554	-0.847208381776957
FRELCSAARTM	V1F	I9R	-7.56373511335338	-0.845686886697392
FRELCSAASTM	V1F	I9S	-7.56572531473582	-0.837181737382778
FRELCSAAVTM	V1F	I9V	-2.80284927318185	-0.755076193187762
FRELCSAAWTM	V1F	I9W	-7.56522158874911	-0.848323939670133
FRELCSACITM	V1F	A8C	-4.96583248252302	-0.873384736260308
FRELCSADITM	V1F	A8D	-7.56572531473582	-0.793038189790634
FRELCSAGITM	V1F	A8G	-6.93920597171552	-0.827193864501933
FRELCSAHITM	V1F	A8H	-7.56442143837123	-0.775629811252071
FRELCSAIITM	V1F	A8I	-7.56572531473582	-0.837189892651861
FRELCSAKITM	V1F	A8K	-7.5649909311255	-0.835976556978853
FRELCSALITM	V1F	A8L	-7.56511919599874	-0.857849213266355
FRELCSAMITM	V1F	A8M	-7.0438954608135	-0.840691813578207
FRELCSANITM	V1F	A8N	-7.56572531473582	-0.86922509034321
FRELCSAPITM	V1F	A8P	-7.56572531473582	-0.874984829934673
FRELCSAQITM	V1F	A8Q	-7.56476849577188	-0.838600937148541
FRELCSARITM	V1F	A8R	-7.56534198592486	-0.85540601151849
FRELCSASITM	V1F	A8S	-3.8313915949245	-0.750584423378442
FRELCSATITM	V1F	A8T	-3.24321408868815	-0.806051625417442
FRELCSAVITM	V1F	A8V	-5.61342123264701	-0.838217917729548
FRELCSAWITM	V1F	A8W	-7.56442143837123	-0.807259720465029
FRELCSAYITM	V1F	A8Y	-7.56572531473582	-0.7591902216694
FRELCSCAITM	V1F	A7C	-6.07603661871334	-0.824459384052241
FRELCSDAITM	V1F	A7D	-7.56572531473582	-0.829017208021407
FRELCSFAITM	V1F	A7F	-7.56469437373993	-0.861787877896001
FRELCSGAITM	V1F	A7G	-6.8489028367376	-0.863539444169997
FRELCSHAITM	V1F	A7H	-7.56303361935098	-0.835480057802803
FRELCSIAITM	V1F	A7I	-7.56572531473582	-0.821976361020274
FRELCSKAITM	V1F	A7K	-7.56572531473582	-0.815476268531171
FRELCSLAITM	V1F	A7L	-7.56486814954916	-0.847483997202441
FRELCSMAITM	V1F	A7M	-7.5651119229644	-0.900904883376436
FRELCSPAITM	V1F	A7P	-7.56495852028355	-0.878816348497824
FRELCSRAITM	V1F	A7R	-7.56498043629323	-0.764958820450196
FRELCSSAITM	V1F	A7S	-4.62039958861648	-0.817858600114685
FRELCSTAITM	V1F	A7T	-7.55257304473099	-0.823079595627418
FRELCSWAITM	V1F	A7W	-7.56572531473582	-0.835568367451382
FRELCSYAITM	V1F	A7Y	-7.56463886100643	-0.824315094168297
FRELCTAAITM	V1F	S6T	-2.91320968053415	-0.704309741102697
FRELCVAAITM	V1F	S6V	-7.51798457880612	-0.847380452854659
FRELESAAITM	V1F	C5E	-7.56435792016254	-0.885300824668185
FRELFSAAITM	V1F	C5F	-7.56448356361277	-0.856742695076049
FRELGSAAITM	V1F	C5G	-7.37730674039858	-0.849292871530679
FRELKSAAITM	V1F	C5K	-7.56224479013073	-0.901972618970678
FRELLSAAITM	V1F	C5L	-6.32239468953287	-0.824573906983437
FRELMSAAITM	V1F	C5M	-4.84568310151614	-0.782509372166313
FRELNSAAITM	V1F	C5N	-7.56282566058273	-0.905031139417805
FRELPSAAITM	V1F	C5P	-7.56572531473582	-0.788875761039224
FRELRSAAITM	V1F	C5R	-7.56097634684864	-0.780810284538837
FRELSSAAITM	V1F	C5S	-7.56022458973612	-0.785574191142961
FRELVSAAITM	V1F	C5V	-7.56521914290115	-0.851834846118802
FRELWSAAITM	V1F	C5W	-7.4772789047164	-0.839311584312731
FREVCSAAITM	V1F	L4V	-7.49094323599154	-0.876580282825573
FRFLCSAAITM	V1F	E3F	-7.56329823063113	-0.875081971265593
FRNLCSAAITM	V1F	E3N	-6.41208348170092	-0.877850777041119
FRPLCSAAITM	V1F	E3P	-7.56381082407112	-0.843425011559218
FRSLCSAAITM	V1F	E3S	-5.22282214571314	-0.837570304934779
FRTLCSAAITM	V1F	E3T	-6.86718438116708	-0.791362102330178
FSELCSAAITM	V1F	R2S	-1.21482197257319	-0.555697824414194
FVELCSAAITM	V1F	R2V	-7.03887586804167	-0.873721830281351
GAELCSAAITM	V1G	R2A	-3.20336551864592	-0.70896966810671
GCELCSAAITM	V1G	R2C	-6.29005787857572	-0.838410645839452
GDELCSAAITM	V1G	R2D	-4.23307432387105	-0.753764645983868
GEELCSAAITM	V1G	R2E	-3.15297826268217	-0.772542699563791
GGELCSAAITM	V1G	R2G	-3.28163658532961	-0.762921735105892
GHELCSAAITM	V1G	R2H	-3.81865407302789	-0.924159748189734
GKELCSAAITM	V1G	R2K	-4.01780216698738	-0.743373845072841
GLELCSAAITM	V1G	R2L	-4.97637540539883	-0.802254405517256
GMELCSAAITM	V1G	R2M	-4.32103609349546	-0.80590811859847
GPELCSAAITM	V1G	R2P	-7.54640573469893	-0.789321644807224
GQELCSAAITM	V1G	R2Q	-3.87117227309941	-0.807314859851236
GRALCSAAITM	V1G	E3A	-7.49158631850757	-0.808595049306481
GRDLCSAAITM	V1G	E3D	-5.0281129351618	-0.742916232313545
GREACSAAITM	V1G	L4A	-7.56572531473582	-0.808277294752242
GRECCSAAITM	V1G	L4C	-7.56572531473582	-0.946100107852308
GREECSAAITM	V1G	L4E	-7.56496801792771	-0.83514605247684
GREFCSAAITM	V1G	L4F	-7.56466104451649	-0.846411281473436
GREGCSAAITM	V1G	L4G	-7.55969299807026	-0.826027060874441
GREKCSAAITM	V1G	L4K	-7.55953145850287	-0.832204779807183
GRELASAAITM	V1G	C5A	-7.56521051543634	-0.841213390099251
GRELCAAAITM	V1G	S6A	-3.76453530332466	-0.773188473003908
GRELCCAAITM	V1G	S6C	-5.81117097485358	-0.956558773067474
GRELCEAAITM	V1G	S6E	-2.77136008904332	-0.675861633436564
GRELCFAAITM	V1G	S6F	-7.02267662472995	-0.824364818171638
GRELCGAAITM	V1G	S6G	-5.75055153666848	-0.771011061037458
GRELCKAAITM	V1G	S6K	-3.90004820273549	-0.781871353185498
GRELCLAAITM	V1G	S6L	-6.43213489411515	-0.79703743424135
GRELCNAAITM	V1G	S6N	-2.9389818535546	-0.79072265384184
GRELCPAAITM	V1G	S6P	-7.56329823063113	-0.856645232900615
GRELCQAAITM	V1G	S6Q	-3.86127818002503	-0.758416200969213
GRELCRAAITM	V1G	S6R	-5.04617947099974	-0.814978848344593
GRELCSAAATM	V1G	I9A	-7.56545906516693	-0.839262658206532
GRELCSAACTM	V1G	I9C	-7.56572531473582	-0.866735734428621
GRELCSAADTM	V1G	I9D	-7.56540351704884	-0.85843542944946
GRELCSAAETM	V1G	I9E	-7.56279135088176	-0.837542412771418
GRELCSAAFTM	V1G	I9F	-7.56572531473582	-0.965050079036012
GRELCSAAGTM	V1G	I9G	-7.56498355830324	-0.835161917378156
GRELCSAAIAM	V1G	T10A	-6.03572367016346	-0.774720074196727
GRELCSAAICM	V1G	T10C	-7.11253473907178	-0.84184036889979
GRELCSAAIDM	V1G	T10D	-7.56264400653851	-0.774673085021796
GRELCSAAIEM	V1G	T10E	-3.80033109486583	-0.772588761880903
GRELCSAAIFM	V1G	T10F	-7.56519331141184	-0.805881490994489
GRELCSAAIGM	V1G	T10G	-5.70390166369996	-0.815026780285958
GRELCSAAIHM	V1G	T10H	-7.5647414035867	-0.829594506243863
GRELCSAAIIM	V1G	T10I	-7.45328323114165	-0.871378687066563
GRELCSAAIKM	V1G	T10K	-7.56337634949568	-0.828548350524507
GRELCSAAILM	V1G	T10L	-7.56025638531949	-0.854058615411168
GRELCSAAIMM	V1G	T10M	-7.22219280016979	-0.813493629202877
GRELCSAAINM	V1G	T10N	-7.56223540908266	-0.82758163199509
GRELCSAAIPM	V1G	T10P	-7.4727702842681	-0.878876643217215
GRELCSAAIQM	V1G	T10Q	-5.70153346738554	-0.811086494916288
GRELCSAAIRM	V1G	T10R	-7.5505611250179	-0.807780404046145
GRELCSAAISM	V1G	T10S	-4.77185093367524	-0.778043356600425
GRELCSAAITA	V1G	M11A	-6.4053711474137	-0.807138369323799
GRELCSAAITC	V1G	M11C	-7.17158264145227	-0.853366187909387
GRELCSAAITD	V1G	M11D	-6.68413956236266	-0.812214451961723
GRELCSAAITE	V1G	M11E	-3.91793594967438	-0.764097836556927
GRELCSAAITF	V1G	M11F	-5.86637539053289	-0.821646336874739
GRELCSAAITG	V1G	M11G	-7.56311553838263	-0.839964441169404
GRELCSAAITI	V1G	M11I	-7.31763061688074	-0.82744933225959
GRELCSAAITK	V1G	M11K	-6.80389145499569	-0.850329941810539
GRELCSAAITL	V1G	M11L	-5.3256974676083	-0.813971647689377
GRELCSAAITN	V1G	M11N	-6.78180550095816	-0.711222159629726
GRELCSAAITP	V1G	M11P	-7.56275137269242	-0.848898883846392
GRELCSAAITQ	V1G	M11Q	-4.92591864272371	-0.857189017004278
GRELCSAAITR	V1G	M11R	-6.22792805227379	-0.807862102245363
GRELCSAAITS	V1G	M11S	-6.95323360631855	-0.842560949340682
GRELCSAAITT	V1G	M11T	-6.26077796289862	-0.815643561346939
GRELCSAAITV	V1G	M11V	-5.79061345299991	-0.822676820122462
GRELCSAAITW	V1G	M11W	-5.25018827969553	-0.812176960779031
GRELCSAAITY	V1G	M11Y	-3.75700887819867	-0.798908637194389
GRELCSAAIVM	V1G	T10V	-6.97110911282801	-0.829690160087677
GRELCSAAIWM	V1G	T10W	-7.56416854079546	-0.851643438750985
GRELCSAAIYM	V1G	T10Y	-7.56475963235437	-0.802398626337575
GRELCSAAKTM	V1G	I9K	-7.56291991375786	-0.838539477740936
GRELCSAALTM	V1G	I9L	-5.22521198938241	-0.815582319631054
GRELCSAAMTM	V1G	I9M	-6.7409231695737	-0.773103192161779
GRELCSAANTM	V1G	I9N	-7.56524489931003	-0.981125707407213
GRELCSAAPTM	V1G	I9P	-7.56572531473582	-0.837718296169752
GRELCSAAQTM	V1G	I9Q	-7.55410472072624	-0.82696699717545
GRELCSAARTM	V1G	I9R	-7.56396052418998	-0.839791662866167
GRELCSAASTM	V1G	I9S	-7.5586902547777	-0.891322205734406
GRELCSAATTM	V1G	I9T	-7.53519006885768	-0.843124018905756
GRELCSAAVTM	V1G	I9V	-5.91301593198745	-0.804093260590464
GRELCSAAWTM	V1G	I9W	-7.5652753340664	-0.849113219820176
GRELCSACITM	V1G	A8C	-7.44781515730186	-0.766058897818782
GRELCSADITM	V1G	A8D	-7.56572531473582	-0.943993328082846
GRELCSAFITM	V1G	A8F	-7.56496963715593	-0.822362428498807
GRELCSAGITM	V1G	A8G	-7.56572531473582	-0.826436866780235
GRELCSAIITM	V1G	A8I	-7.5637565907155	-0.922777467913531
GRELCSAKITM	V1G	A8K	-7.56572531473582	-0.842417143497682
GRELCSALITM	V1G	A8L	-7.56540252062146	-0.802830338058163
GRELCSAMITM	V1G	A8M	-7.56527393491339	-0.784206644875027
GRELCSAPITM	V1G	A8P	-7.56572531473582	-0.820604584621273
GRELCSAQITM	V1G	A8Q	-7.03598929198078	-0.759116584679813
GRELCSARITM	V1G	A8R	-7.56512945330483	-0.863094544036614
GRELCSASITM	V1G	A8S	-7.29728182075406	-0.877160469378123
GRELCSATITM	V1G	A8T	-7.09180613847579	-0.825622362080606
GRELCSAVITM	V1G	A8V	-7.56527393491339	-0.881451676788493
GRELCSAWITM	V1G	A8W	-7.56490415974739	-0.80190869100697
GRELCSAYITM	V1G	A8Y	-7.56463886100643	-0.793053656572198
GRELCSCAITM	V1G	A7C	-7.56572531473582	-0.869881289476705
GRELCSEAITM	V1G	A7E	-7.56282566058273	-0.903189078370114
GRELCSFAITM	V1G	A7F	-7.56572531473582	-0.766435047055032
GRELCSGAITM	V1G	A7G	-7.56483394643785	-0.880622647804586
GRELCSHAITM	V1G	A7H	-7.5635957192278	-0.703199513603894
GRELCSIAITM	V1G	A7I	-7.56572531473582	-0.893073787200525
GRELCSKAITM	V1G	A7K	-7.56572531473582	-0.904968666114387
GRELCSLAITM	V1G	A7L	-7.56536946455462	-0.82664244692499
GRELCSMAITM	V1G	A7M	-7.56572531473582	-0.905125339503894
GRELCSNAITM	V1G	A7N	-7.56386214954852	-0.782903643899046
GRELCSPAITM	V1G	A7P	-7.4624832515841	-0.801575567141868
GRELCSQAITM	V1G	A7Q	-7.56477719796521	-0.808798310357024
GRELCSRAITM	V1G	A7R	-7.56510169169973	-0.815775853569058
GRELCSSAITM	V1G	A7S	-7.54477426775055	-0.780300135094237
GRELCSTAITM	V1G	A7T	-7.56572531473582	-0.980735751834852
GRELCSVAITM	V1G	A7V	-7.56572531473582	-0.866280819472754
GRELCSWAITM	V1G	A7W	-7.56572531473582	-0.882174602601886
GRELCSYAITM	V1G	A7Y	-7.56572531473582	-0.863430950178838
GRELCVAAITM	V1G	S6V	-6.92195696316362	-0.885425478754629
GRELCWAAITM	V1G	S6W	-5.68344659680153	-0.8368248999424
GRELCYAAITM	V1G	S6Y	-6.10333587265486	-0.818634884446328
GRELDSAAITM	V1G	C5D	-7.5640008433322	-0.831732646932868
GRELESAAITM	V1G	C5E	-7.55233730431733	-0.840954518009804
GRELFSAAITM	V1G	C5F	-7.56572531473582	-0.852285785594073
GRELGSAAITM	V1G	C5G	-7.56102936515044	-0.82946109849002
GRELHSAAITM	V1G	C5H	-7.56483087610108	-0.855247366011053
GRELKSAAITM	V1G	C5K	-7.56572531473582	-0.833042161462015
GRELLSAAITM	V1G	C5L	-7.56520194735422	-0.84112800862793
GRELMSAAITM	V1G	C5M	-7.4564732890946	-0.797824512096157
GRELPSAAITM	V1G	C5P	-7.56093969021241	-0.847246400881056
GRELQSAAITM	V1G	C5Q	-7.56572531473582	-0.801457352453543
GRELRSAAITM	V1G	C5R	-7.56072108754814	-0.851358534208396
GRELSSAAITM	V1G	C5S	-7.5654966789253	-0.85101656327465
GRELTSAAITM	V1G	C5T	-7.56480462371753	-0.825468691086514
GRELVSAAITM	V1G	C5V	-7.55484078863143	-0.859431637430472
GRELWSAAITM	V1G	C5W	-7.56487744498011	-0.79713778120213
GRELYSAAITM	V1G	C5Y	-7.56423607643733	-0.810272025922762
GREMCSAAITM	V1G	L4M	-7.27035547693022	-0.795825565550464
GRENCSAAITM	V1G	L4N	-7.56491057745386	-0.825888782078991
GREPCSAAITM	V1G	L4P	-7.5647414035867	-0.853951623773284
GREQCSAAITM	V1G	L4Q	-7.56572531473582	-0.823903486027296
GRERCSAAITM	V1G	L4R	-7.56498051443818	-0.843506892000641
GRESCSAAITM	V1G	L4S	-7.56572531473582	-0.832850630297668
GRETCSAAITM	V1G	L4T	-7.56572531473582	-0.822167757542707
GREVCSAAITM	V1G	L4V	-7.5589390444191	-0.806684041163967
GREWCSAAITM	V1G	L4W	-7.56502505548587	-0.823498263745763
GRGLCSAAITM	V1G	E3G	-7.48834214995978	-0.829243731331887
GRKLCSAAITM	V1G	E3K	-7.55475053274828	-0.907034546139423
GRLLCSAAITM	V1G	E3L	-7.56572531473582	-0.87166827377901
GRMLCSAAITM	V1G	E3M	-7.56572531473582	-0.986036800290637
GRNLCSAAITM	V1G	E3N	-7.54934934222673	-0.82006796560227
GRRLCSAAITM	V1G	E3R	-7.56544390990346	-0.840995184368159
GRSLCSAAITM	V1G	E3S	-7.55422146044681	-0.88401765507318
GRTLCSAAITM	V1G	E3T	-7.56408237673198	-0.839183660396257
GRVLCSAAITM	V1G	E3V	-7.56572531473582	-0.846802397001325
GRWLCSAAITM	V1G	E3W	-7.56436619223074	-0.838592280787081
GSELCSAAITM	V1G	R2S	-3.32291844128173	-0.809443482454726
GTELCSAAITM	V1G	R2T	-5.37872037852689	-0.834686069191667
GVELCSAAITM	V1G	R2V	-6.4211595261265	-0.848326376050477
GWELCSAAITM	V1G	R2W	-4.14425714046911	-0.780033069566905
GYELCSAAITM	V1G	R2Y	-3.86134280183974	-0.798866762667928
HEELCSAAITM	V1H	R2E	-2.09142021725903	-0.639445014625676
HHELCSAAITM	V1H	R2H	-2.90128366834494	-0.755513313531155
HKELCSAAITM	V1H	R2K	-3.07883541897964	-0.688739094648297
HNELCSAAITM	V1H	R2N	-3.16812112939917	-0.752216166152122
HPELCSAAITM	V1H	R2P	-7.54015250536914	-0.804307353203537
HQELCSAAITM	V1H	R2Q	-2.68624862007505	-0.791039208432556
HRELCAAAITM	V1H	S6A	-3.04265025734657	-0.708382622307754
HRELCCAAITM	V1H	S6C	-7.1163443768707	-0.77133641637817
HRELCDAAITM	V1H	S6D	-2.00717429924742	-0.580920970556254
HRELCEAAITM	V1H	S6E	-1.54439476693387	-0.485296510910481
HRELCGAAITM	V1H	S6G	-3.60550095839213	-0.754740044239609
HRELCLAAITM	V1H	S6L	-5.7245240046623	-0.887008629347082
HRELCPAAITM	V1H	S6P	-7.55262575433375	-0.790200173511162
HRELCRAAITM	V1H	S6R	-3.56836605593623	-0.790927184570801
HRELCSAAGTM	V1H	I9G	-7.56572531473582	-0.845116930728456
HRELCSAAIAM	V1H	T10A	-4.36950613863128	-0.865931210413566
HRELCSAAIHM	V1H	T10H	-7.56477719796521	-0.777550100235062
HRELCSAAIIM	V1H	T10I	-6.41960806597017	-0.801675117040505
HRELCSAAILM	V1H	T10L	-7.28429882527001	-0.822294858979913
HRELCSAAIPM	V1H	T10P	-7.56506111685892	-0.822547226925032
HRELCSAAISM	V1H	T10S	-3.50821564706319	-0.794030126889316
HRELCSAAITE	V1H	M11E	-2.61842440159633	-0.774565017523404
HRELCSAAITG	V1H	M11G	-7.55980829717235	-0.795941142068984
HRELCSAAITH	V1H	M11H	-2.9220011645249	-0.783155697726871
HRELCSAAITL	V1H	M11L	-4.17565851234471	-0.79206467376729
HRELCSAAITR	V1H	M11R	-7.13501007877446	-0.944157900790693
HRELCSAAITT	V1H	M11T	-3.89455939738064	-0.825331672727791
HRELCSAAIVM	V1H	T10V	-6.38343286118891	-0.814266241431859
HRELCSAALTM	V1H	I9L	-2.82437905094341	-0.829918891006518
HRELCSAARTM	V1H	I9R	-7.56572531473582	-0.79142375502279
HRELCSAAWTM	V1H	I9W	-7.56572531473582	-0.901972618970678
HRELCSACITM	V1H	A8C	-6.65498045261896	-0.741900704391654
HRELCSADITM	V1H	A8D	-7.5652433042919	-0.871245061701541
HRELCSAEITM	V1H	A8E	-7.56572531473582	-0.92268287653332
HRELCSAFITM	V1H	A8F	-7.56572531473582	-0.861863525517752
HRELCSAGITM	V1H	A8G	-7.55714398671229	-0.831578667493193
HRELCSAHITM	V1H	A8H	-7.56572531473582	-0.812222173636746
HRELCSAIITM	V1H	A8I	-7.56572531473582	-0.900412445034855
HRELCSAKITM	V1H	A8K	-7.56520911728796	-0.814003649715657
HRELCSALITM	V1H	A8L	-7.56535981094316	-0.795115612885825
HRELCSAMITM	V1H	A8M	-7.56510829238478	-0.850731114785827
HRELCSANITM	V1H	A8N	-7.5649155882412	-0.852875841573201
HRELCSAPITM	V1H	A8P	-7.56310702625294	-0.833609852368019
HRELCSAQITM	V1H	A8Q	-7.56572531473582	-0.845711982662798
HRELCSARITM	V1H	A8R	-7.56297783169244	-0.841232074150665
HRELCSASITM	V1H	A8S	-5.97082332756621	-0.849399931336371
HRELCSATITM	V1H	A8T	-5.66765087450029	-0.847368771522138
HRELCSAVITM	V1H	A8V	-7.27555202955585	-0.788718211460903
HRELCSAWITM	V1H	A8W	-7.56421342772763	-0.887655775614105
HRELCSAYITM	V1H	A8Y	-7.56572531473582	-0.834034341598547
HRELCSDAITM	V1H	A7D	-7.56572531473582	-0.875497038413721
HRELCSFAITM	V1H	A7F	-7.56572531473582	-0.812178928000675
HRELCSHAITM	V1H	A7H	-7.56572531473582	-0.894786954771353
HRELCSLAITM	V1H	A7L	-7.56572531473582	-0.867824926100212
HRELCSMAITM	V1H	A7M	-7.56572531473582	-0.868863806044083
HRELCSNAITM	V1H	A7N	-7.56154733135084	-1.01442042704238
HRELCSPAITM	V1H	A7P	-7.56562497628512	-0.84111991288857
HRELCSRAITM	V1H	A7R	-7.56543888414714	-0.841187892119842
HRELCSSAITM	V1H	A7S	-6.02679421340816	-0.823448102015775
HRELCSTAITM	V1H	A7T	-7.56572531473582	-0.749553776860038
HRELCSVAITM	V1H	A7V	-7.56572531473582	-0.874235730228963
HRELCSYAITM	V1H	A7Y	-7.56572531473582	-0.901240019083906
HRELCVAAITM	V1H	S6V	-7.5581363422202	-0.827510325798758
HRELCYAAITM	V1H	S6Y	-4.82867453498754	-0.919187328014544
HRELGSAAITM	V1H	C5G	-7.54311142667957	-0.866231486883881
HRELPSAAITM	V1H	C5P	-7.56398646110476	-0.966467106986538
HRELRSAAITM	V1H	C5R	-7.56572531473582	-0.855124847390189
HRELTSAAITM	V1H	C5T	-7.56572531473582	-0.963880011794231
HREVCSAAITM	V1H	L4V	-7.56572531473582	-0.924981070306913
HRFLCSAAITM	V1H	E3F	-7.56478574329368	-0.738393788033074
HRGLCSAAITM	V1H	E3G	-5.76303264031199	-0.82804800160552
HRHLCSAAITM	V1H	E3H	-7.14765309762031	-0.819892046131397
HRILCSAAITM	V1H	E3I	-7.56572531473582	-0.839198349104932
HRKLCSAAITM	V1H	E3K	-7.56572531473582	-0.795526486132064
HRLLCSAAITM	V1H	E3L	-7.56572531473582	-1.04838814815122
HRMLCSAAITM	V1H	E3M	-6.19414921124989	-1.00336816239418
HRNLCSAAITM	V1H	E3N	-7.38748885151489	-0.806147598604666
HRPLCSAAITM	V1H	E3P	-7.56485864804217	-0.850665102077746
HRQLCSAAITM	V1H	E3Q	-4.22359649927221	-0.795609038906729
HRSLCSAAITM	V1H	E3S	-6.92554184768415	-0.830056350118439
HRTLCSAAITM	V1H	E3T	-7.56469267169937	-0.860312336306138
HRVLCSAAITM	V1H	E3V	-7.56578706057386	-0.800014934735024
HRYLCSAAITM	V1H	E3Y	-7.56572531473582	-0.801589813147664
HSELCSAAITM	V1H	R2S	-3.04003309142506	-0.660831465910357
IKELCSAAITM	V1I	R2K	0.59750649691958	-0.0002860601873164
INELCSAAITM	V1I	R2N	-0.0850023971641498	-0.0011383909199188
IRDLCSAAITM	V1I	E3D	-0.60554543909646	8.68726631145789e-05
IRELASAAITM	V1I	C5A	-0.434598343953031	-0.167368646309391
IRELCAAAITM	V1I	S6A	0.13736611455667	-0.0023999053193592
IRELCDAAITM	V1I	S6D	-0.27749428256501	0.0056533293408226
IRELCEAAITM	V1I	S6E	0.128487058365229	0.0062727592613687
IRELCFAAITM	V1I	S6F	-0.231252907618471	0.0001174012457768
IRELCGAAITM	V1I	S6G	0.282173440834109	-0.0033597007685195
IRELCHAAITM	V1I	S6H	0.0653694291151599	0.0006404345984089
IRELCKAAITM	V1I	S6K	-0.386762083942521	-0.0042979281802365
IRELCLAAITM	V1I	S6L	0.0488779534669597	-0.0065235600736769
IRELCMAAITM	V1I	S6M	0.127284064564829	-0.0039327736265564
IRELCNAAITM	V1I	S6N	0.0323733125926395	0.002523213284774
IRELCPAAITM	V1I	S6P	-2.11887752878394	-0.747111553211368
IRELCQAAITM	V1I	S6Q	0.0260890574499495	0.0056200554329268
IRELCRAAITM	V1I	S6R	0.0128508639947	0.0023641772920164
IRELCSAAETM	V1I	I9E	-5.85011525149318	-0.803959323532324
IRELCSAAGTM	V1I	I9G	-5.98298239766447	-0.759945898381724
IRELCSAAIAM	V1I	T10A	0.871703716235679	0.0055838461859094
IRELCSAAICM	V1I	T10C	0.12913927189455	-0.0127337246663813
IRELCSAAIEM	V1I	T10E	-0.131033320955611	-0.0076469997808743
IRELCSAAIFM	V1I	T10F	-2.42087418341855	-0.724374304970988
IRELCSAAIGM	V1I	T10G	0.61351789526328	-0.0004247051244933
IRELCSAAIHM	V1I	T10H	-0.674159651503061	-0.351434911092814
IRELCSAAIIM	V1I	T10I	0.0145454185231095	-0.0141859803951233
IRELCSAAIKM	V1I	T10K	-0.435932928243211	-0.171674000508054
IRELCSAAILM	V1I	T10L	0.00336547167535883	-0.0722550849694581
IRELCSAAIMM	V1I	T10M	0.0895953649210792	-0.0033092971353719
IRELCSAAINM	V1I	T10N	-0.00385077125556066	-0.126479160868674
IRELCSAAIQM	V1I	T10Q	-7.31018979817585	-0.0244986645411867
IRELCSAAIRM	V1I	T10R	-0.10128027481273	-0.223483721763968
IRELCSAAISM	V1I	T10S	-0.15892866947669	0.0051103809028407
IRELCSAAITC	V1I	M11C	0.0847860021121392	-0.0104249007672908
IRELCSAAITF	V1I	M11F	-0.43818237196526	-0.0082909997147
IRELCSAAITG	V1I	M11G	-0.0931401552075108	-0.275356542908193
IRELCSAAITK	V1I	M11K	-0.15017619077161	-0.0112248789312134
IRELCSAAITL	V1I	M11L	-0.00215027556428993	-0.0045515519812356
IRELCSAAITR	V1I	M11R	-0.0136555056854899	-0.005224942924773
IRELCSAAITV	V1I	M11V	-0.169389691247281	-0.0043442452838704
IRELCSAAITW	V1I	M11W	-0.73045766222574	-0.0010781397850698
IRELCSAAITY	V1I	M11Y	0.0935363542648897	-0.0009861488343156
IRELCSAAIVM	V1I	T10V	-0.1140787892662	-0.0066583172513418
IRELCSAAIWM	V1I	T10W	-1.74577752544426	-0.663102723036213
IRELCSAAIYM	V1I	T10Y	-0.688456409029181	-0.583140072581928
IRELCSAAKTM	V1I	I9K	-7.56572531473582	-0.824551946051117
IRELCSAALTM	V1I	I9L	-0.293444938472891	-0.0034497726463439
IRELCSAARTM	V1I	I9R	-7.56572531473582	-0.84615076929234
IRELCSAAVTM	V1I	I9V	-6.55788956933018	-0.0066635880289122
IRELCSAAWTM	V1I	I9W	-7.56572531473582	-0.841727643626008
IRELCSADITM	V1I	A8D	-6.61498553454234	-0.766147335720567
IRELCSAFITM	V1I	A8F	-7.56421342772763	-0.780591229940855
IRELCSAGITM	V1I	A8G	-0.27818871661626	-0.153126429109884
IRELCSAHITM	V1I	A8H	-7.56572531473582	-0.829321679554398
IRELCSALITM	V1I	A8L	-2.73365338814398	-0.754873794372019
IRELCSAMITM	V1I	A8M	-0.711377741916921	-0.45351736998255
IRELCSANITM	V1I	A8N	-0.87452850341789	-0.618309612284808
IRELCSAPITM	V1I	A8P	-7.56506809586191	-0.80218531645101
IRELCSAQITM	V1I	A8Q	-3.11378077857481	-0.740666069262688
IRELCSARITM	V1I	A8R	-7.56501105791426	-0.821933871091699
IRELCSASITM	V1I	A8S	-0.205499369239321	-0.0029509833333173
IRELCSATITM	V1I	A8T	0.108992428547129	-0.0021669042207633
IRELCSAVITM	V1I	A8V	-0.824515955304461	-0.16405189279883
IRELCSAYITM	V1I	A8Y	-7.56572531473582	-0.911399151736561
IRELCSCAITM	V1I	A7C	-0.0628077847704009	-0.0415518528873813
IRELCSFAITM	V1I	A7F	-2.71870763909058	-0.706993434700847
IRELCSIAITM	V1I	A7I	-1.41245016931471	-0.563178680752981
IRELCSLAITM	V1I	A7L	-2.52282902634029	-0.693930412175797
IRELCSNAITM	V1I	A7N	-0.73279920308774	-0.519748207364645
IRELCSPAITM	V1I	A7P	-7.56572531473582	-0.83426502579157
IRELCSRAITM	V1I	A7R	-3.12990571335868	-0.743083014943339
IRELCSSAITM	V1I	A7S	0.0261614027444494	-0.0098524962273772
IRELCSWAITM	V1I	A7W	-2.44729251829388	-0.692992054836622
IRELCTAAITM	V1I	S6T	0.33489277105206	0.0049917567675126
IRELCVAAITM	V1I	S6V	0.433797660764519	-0.0070756003871406
IRELCYAAITM	V1I	S6Y	0.21438908944195	0.000936886860824
IRELPSAAITM	V1I	C5P	-7.56577683267926	-0.782035184406277
IRELSSAAITM	V1I	C5S	-2.49263341070876	-0.51422518840625
IRELVSAAITM	V1I	C5V	-2.63390385458805	-0.721421606532202
IRHLCSAAITM	V1I	E3H	0.305495684581269	-0.0242473641278071
IRKLCSAAITM	V1I	E3K	-0.296763083343361	-0.33784130425094
IRNLCSAAITM	V1I	E3N	0.323060004829689	-0.0171652251993871
IRQLCSAAITM	V1I	E3Q	0.15074277897795	-0.0011273039018716
IRSLCSAAITM	V1I	E3S	0.22314908002617	-0.0168988597267492
IWELCSAAITM	V1I	R2W	0.90769165319748	0.0066151867771078
KAELCSAAITM	V1K	R2A	-3.70244483528548	-0.732861207631345
KEELCSAAITM	V1K	R2E	-3.65008616610809	-0.759077274327539
KGELCSAAITM	V1K	R2G	-3.19183724669147	-0.746187622068314
KHELCSAAITM	V1K	R2H	-5.75738072658908	-0.844283008929094
KKELCSAAITM	V1K	R2K	-4.27882827740834	-0.817680528364739
KLELCSAAITM	V1K	R2L	-6.14380410474754	-0.719989118821707
KNELCSAAITM	V1K	R2N	-5.54278730843441	-0.874090022375735
KPELCSAAITM	V1K	R2P	-7.56572531473582	-0.865014756070062
KQELCSAAITM	V1K	R2Q	-4.70100261211527	-0.849265839777806
KREECSAAITM	V1K	L4E	-7.56529146776713	-0.831212998345696
KREGCSAAITM	V1K	L4G	-7.56541239308892	-0.837993656762455
KREKCSAAITM	V1K	L4K	-7.56531461354462	-0.856677603640569
KRELASAAITM	V1K	C5A	-7.56535947407648	-0.777362340267146
KRELCGAAITM	V1K	S6G	-6.62051584134359	-0.8729436706612
KRELCKAAITM	V1K	S6K	-5.13598669639904	-0.828826514963576
KRELCLAAITM	V1K	S6L	-7.07790931843969	-0.890226762068998
KRELCRAAITM	V1K	S6R	-5.55856482341962	-0.788607566653883
KRELCSAAATM	V1K	I9A	-7.56572531473582	-0.855883262521793
KRELCSAADTM	V1K	I9D	-7.56510461857147	-0.872478028645119
KRELCSAAETM	V1K	I9E	-7.56494480204783	-0.84539796282746
KRELCSAAGTM	V1K	I9G	-7.56253587185586	-0.858459216059035
KRELCSAAIAM	V1K	T10A	-6.48655810186151	-0.855175815744349
KRELCSAAICM	V1K	T10C	-6.64802021942377	-0.882895364275799
KRELCSAAIDM	V1K	T10D	-7.56572531473582	-0.938587046940323
KRELCSAAIEM	V1K	T10E	-4.33924704360255	-0.758078722078255
KRELCSAAIGM	V1K	T10G	-6.35459094002091	-0.862024549750187
KRELCSAAIHM	V1K	T10H	-7.56572531473582	-0.824508857313148
KRELCSAAIKM	V1K	T10K	-7.56465006716669	-0.881075463982384
KRELCSAAILM	V1K	T10L	-7.56535426548074	-0.778690702656381
KRELCSAAIMM	V1K	T10M	-7.54836271635446	-0.799293852785789
KRELCSAAINM	V1K	T10N	-7.56487744498011	-0.83629957114509
KRELCSAAIPM	V1K	T10P	-7.56572531473582	-0.908694071391842
KRELCSAAIRM	V1K	T10R	-7.56509701545629	-0.858968050875766
KRELCSAAISM	V1K	T10S	-5.52378897535753	-0.850916725484135
KRELCSAAITA	V1K	M11A	-7.26950879106505	-0.792564933550149
KRELCSAAITE	V1K	M11E	-5.04160981025901	-0.791186543692512
KRELCSAAITG	V1K	M11G	-7.5653110055766	-0.830322826440039
KRELCSAAITI	V1K	M11I	-7.32699781951598	-0.79872336765243
KRELCSAAITK	V1K	M11K	-7.40850263967099	-0.814967265703601
KRELCSAAITL	V1K	M11L	-6.93305367846505	-0.857675384553317
KRELCSAAITN	V1K	M11N	-7.24757928861881	-0.840703309710817
KRELCSAAITQ	V1K	M11Q	-6.01267218737585	-0.868737043456497
KRELCSAAITR	V1K	M11R	-6.82576694837187	-0.820325360847663
KRELCSAAITS	V1K	M11S	-7.30035799569057	-0.805515755791013
KRELCSAAITT	V1K	M11T	-6.72717982030508	-0.836986760814854
KRELCSAAITV	V1K	M11V	-6.02867147081494	-0.844647693239859
KRELCSAAITW	V1K	M11W	-6.00432214805791	-0.789785027611027
KRELCSAAITY	V1K	M11Y	-5.28203008674394	-0.828917891769088
KRELCSAAIVM	V1K	T10V	-7.47281235198519	-0.816890860508813
KRELCSAAIWM	V1K	T10W	-7.5653196084225	-0.856873484345613
KRELCSAAIYM	V1K	T10Y	-7.56458616390344	-0.866280819472754
KRELCSAAKTM	V1K	I9K	-7.56448178529762	-0.826749993400411
KRELCSAALTM	V1K	I9L	-5.61211618365999	-0.851388682072067
KRELCSAAMTM	V1K	I9M	-7.35469096348285	-0.853503922165169
KRELCSAANTM	V1K	I9N	-7.49116102149864	-0.854646141039978
KRELCSAAQTM	V1K	I9Q	-7.56409522192506	-0.866584936603125
KRELCSAARTM	V1K	I9R	-7.56455511835972	-0.837820288000529
KRELCSAASTM	V1K	I9S	-7.56572531473582	-0.889262168620727
KRELCSAATTM	V1K	I9T	-7.56477125072724	-0.808798310357024
KRELCSAAVTM	V1K	I9V	-6.5917181785617	-0.82042320897209
KRELCSAAWTM	V1K	I9W	-7.56572531473582	-0.8176007222451
KRELCSACITM	V1K	A8C	-7.56340621748947	-0.92477665360064
KRELCSADITM	V1K	A8D	-7.56391079491298	-0.91855536827871
KRELCSAEITM	V1K	A8E	-7.5646717999929	-0.840521061013735
KRELCSAGITM	V1K	A8G	-6.87581057500599	-0.822294858979913
KRELCSAHITM	V1K	A8H	-7.56504315036487	-0.866353448097061
KRELCSAKITM	V1K	A8K	-7.56488428531644	-0.833879990429828
KRELCSALITM	V1K	A8L	-7.56572531473582	-0.838809613486832
KRELCSAMITM	V1K	A8M	-7.56572531473582	-0.720294628376075
KRELCSANITM	V1K	A8N	-7.56014298838778	-0.912404263001146
KRELCSAPITM	V1K	A8P	-7.55503527813979	-0.80368594179785
KRELCSAQITM	V1K	A8Q	-7.56494415561522	-0.844187926203396
KRELCSARITM	V1K	A8R	-7.56572531473582	-0.820098163965175
KRELCSASITM	V1K	A8S	-7.5401076743752	-0.856458978884533
KRELCSATITM	V1K	A8T	-7.39073781807378	-0.82022901066489
KRELCSAVITM	V1K	A8V	-6.9494178810082	-0.904968666114387
KRELCSAWITM	V1K	A8W	-7.56572531473582	-0.747323548324608
KRELCSAYITM	V1K	A8Y	-7.56467709662011	-0.847876671465233
KRELCSCAITM	V1K	A7C	-7.56572531473582	-0.868719139863484
KRELCSDAITM	V1K	A7D	-7.5651822252072	-0.81798538663997
KRELCSFAITM	V1K	A7F	-7.56572531473582	-0.82520442059617
KRELCSGAITM	V1K	A7G	-7.5649909311255	-0.874790736815408
KRELCSIAITM	V1K	A7I	-7.56572531473582	-0.810486285338722
KRELCSKAITM	V1K	A7K	-7.56427169893016	-0.819727071299966
KRELCSLAITM	V1K	A7L	-7.56481047938777	-0.878004590114007
KRELCSNAITM	V1K	A7N	-7.56391162567776	-0.845047140842405
KRELCSPAITM	V1K	A7P	-7.56508947515964	-0.880687933441075
KRELCSQAITM	V1K	A7Q	-7.56572531473582	-0.802671717387086
KRELCSRAITM	V1K	A7R	-7.56263665433172	-0.846744849468968
KRELCSSAITM	V1K	A7S	-7.56462741880643	-0.899427822902049
KRELCSTAITM	V1K	A7T	-7.56488198611852	-0.908729750899924
KRELCSWAITM	V1K	A7W	-7.56324037606715	-0.810506017778458
KRELCSYAITM	V1K	A7Y	-7.56302964231278	-0.864315652969171
KRELCVAAITM	V1K	S6V	-7.18924848588064	-0.937068933394497
KRELESAAITM	V1K	C5E	-7.56425604522299	-0.968057678871374
KRELGSAAITM	V1K	C5G	-7.56572531473582	-0.825727692321508
KRELHSAAITM	V1K	C5H	-7.56572531473582	-0.82631006453514
KRELKSAAITM	V1K	C5K	-7.56572531473582	-0.779408476855457
KRELLSAAITM	V1K	C5L	-7.56572531473582	-0.660184281751363
KRELNSAAITM	V1K	C5N	-7.56572531473582	-0.846790157338185
KRELRSAAITM	V1K	C5R	-7.5651328398149	-0.863412580660916
KRELTSAAITM	V1K	C5T	-7.55204849825085	-0.801030460580066
KRELVSAAITM	V1K	C5V	-7.56579937018991	-0.865931210413566
KREMCSAAITM	V1K	L4M	-7.55823453569051	-0.854646141039978
KRENCSAAITM	V1K	L4N	-7.56572531473582	-0.855276657588022
KREQCSAAITM	V1K	L4Q	-7.56515237716457	-0.824358278784719
KRERCSAAITM	V1K	L4R	-7.56526420007167	-0.850761791120337
KRESCSAAITM	V1K	L4S	-7.5650694740999	-0.847241465335936
KREWCSAAITM	V1K	L4W	-7.56345668588927	-0.801589813147664
KRHLCSAAITM	V1K	E3H	-7.56423504109717	-0.788682837410075
KRNLCSAAITM	V1K	E3N	-7.56572531473582	-0.887342172386348
KRSLCSAAITM	V1K	E3S	-7.55897858949469	-0.776505017489125
KRVLCSAAITM	V1K	E3V	-7.56427646550735	-0.870936677153005
KSELCSAAITM	V1K	R2S	-4.10482695909225	-0.827660952368933
LAELCSAAITM	V1L	R2A	-0.28526034773423	0.0013316330935563
LCELCSAAITM	V1L	R2C	-0.0458151393248709	-0.0092489123136912
LDELCSAAITM	V1L	R2D	-2.2610872892675	-0.689045289178392
LEELCSAAITM	V1L	R2E	-0.444430230041201	-0.004236496649933
LFELCSAAITM	V1L	R2F	0.0817546248689691	-0.0071783050352197
LGELCSAAITM	V1L	R2G	0.00317894325034906	-0.0012727815938298
LIELCSAAITM	V1L	R2I	-0.0678084822380498	-0.288078643669305
LKELCSAAITM	V1L	R2K	0.3048487406758	-0.0033266554889369
LLELCSAAITM	V1L	R2L	-0.0423516849966514	-0.0176195972096918
LMELCSAAITM	V1L	R2M	0.264742117275439	-0.0039309677509881
LNELCSAAITM	V1L	R2N	-0.359546065149511	0.0137559281620002
LPELCSAAITM	V1L	R2P	-0.70353686261458	-0.580233327595596
LQELCSAAITM	V1L	R2Q	-0.072898374622671	0.0006129247040591
LRALCSAAITM	V1L	E3A	-1.02767955781272	-0.346534349634001
LREACSAAITM	V1L	L4A	-2.34173182176477	-0.679861107981868
LREECSAAITM	V1L	L4E	-7.56491057745386	-0.825285222689388
LREFCSAAITM	V1L	L4F	-4.07316267291548	-0.800146507274499
LREGCSAAITM	V1L	L4G	-5.20925289059472	-0.780267467028504
LRELASAAITM	V1L	C5A	-1.68645038588028	-0.603442631617095
LRELCAAAITM	V1L	S6A	-0.0931203019202407	0.0002094214824711
LRELCCAAITM	V1L	S6C	-1.47959325188352	-0.16902069748131
LRELCDAAITM	V1L	S6D	0.0072479627642501	-0.0048560394927927
LRELCEAAITM	V1L	S6E	-0.29597039768681	-0.0001380965657075
LRELCFAAITM	V1L	S6F	0.0491333755859493	-0.113854680008493
LRELCGAAITM	V1L	S6G	0.0897490925364295	-0.0053754483290042
LRELCHAAITM	V1L	S6H	0.151246214190099	-0.005123243429327
LRELCIAAITM	V1L	S6I	-0.10384548861235	-0.302655093087738
LRELCKAAITM	V1L	S6K	-0.14880788286348	-0.0061059565862978
LRELCLAAITM	V1L	S6L	0.00412763478902889	-0.0594747784953065
LRELCMAAITM	V1L	S6M	-0.125266909117451	-0.0183021847892691
LRELCNAAITM	V1L	S6N	0.130081441556969	-0.0023261546188584
LRELCPAAITM	V1L	S6P	-3.74999647675032	-0.749148732481006
LRELCQAAITM	V1L	S6Q	-0.19286207135614	-0.0014684593278927
LRELCRAAITM	V1L	S6R	0.0314296987413698	-0.0102191278326773
LRELCSAAATM	V1L	I9A	-3.97861335024984	-0.731053918614543
LRELCSAACTM	V1L	I9C	-0.897082223932991	-0.419392275787531
LRELCSAAFTM	V1L	I9F	-6.44724197630403	-0.790421295556135
LRELCSAAGTM	V1L	I9G	-7.56524179283895	-0.845407228465867
LRELCSAAIAM	V1L	T10A	-0.102276127583171	-0.0340010426255212
LRELCSAAICM	V1L	T10C	-0.169637121063531	-0.16235405064092
LRELCSAAIDM	V1L	T10D	-0.41376864490525	-0.549676695173958
LRELCSAAIEM	V1L	T10E	0.11409109487699	-0.0045225222748138
LRELCSAAIFM	V1L	T10F	-6.50895641830188	-0.813325979926443
LRELCSAAIGM	V1L	T10G	-0.0541923778585609	-0.0168265073730476
LRELCSAAIHM	V1L	T10H	-1.75775291373927	-0.657233058431496
LRELCSAAIIM	V1L	T10I	0.030991003965859	-0.291797940731318
LRELCSAAIKM	V1L	T10K	-0.65023888003182	-0.431361216268964
LRELCSAAILM	V1L	T10L	-0.594860073854841	-0.473420044504926
LRELCSAAIMM	V1L	T10M	-0.0857646887747414	-0.260813244961497
LRELCSAAINM	V1L	T10N	-1.48487760482856	-0.425786986570782
LRELCSAAIPM	V1L	T10P	-5.69328146224689	-0.793402855495195
LRELCSAAIRM	V1L	T10R	-1.13086321485227	-0.443894212383102
LRELCSAAISM	V1L	T10S	0.13044786335834	-0.0089846152952597
LRELCSAAITA	V1L	M11A	-0.279350927068791	-0.121551063412395
LRELCSAAITC	V1L	M11C	0.40003853668409	-0.150372377998175
LRELCSAAITF	V1L	M11F	-0.222900296580791	-0.0227396116199261
LRELCSAAITG	V1L	M11G	-0.711343019903461	-0.576896267316139
LRELCSAAITH	V1L	M11H	0.377224280093829	-0.0208853634814225
LRELCSAAITI	V1L	M11I	0.0792502484044988	-0.226259635099171
LRELCSAAITK	V1L	M11K	0.0451868616101301	-0.296534404199236
LRELCSAAITL	V1L	M11L	0.15266591836226	-0.0117212444983682
LRELCSAAITR	V1L	M11R	-0.2088504310566	-0.07229367469529
LRELCSAAITS	V1L	M11S	-0.0948710897928713	-0.197525961865422
LRELCSAAITT	V1L	M11T	0.255442923330889	-0.0290217264211207
LRELCSAAITV	V1L	M11V	-0.175989079964031	-0.0150714722109091
LRELCSAAITW	V1L	M11W	-0.11799521521719	-0.0058831602084443
LRELCSAAITY	V1L	M11Y	0.145259810333719	-0.0072898565902246
LRELCSAAIVM	V1L	T10V	-0.0184271316871207	-0.171453060369467
LRELCSAAIWM	V1L	T10W	-4.17629266871208	-0.828936574514531
LRELCSAAIYM	V1L	T10Y	-3.81709517326819	-0.814739179222509
LRELCSAAKTM	V1L	I9K	-7.56471273247207	-0.828416981618531
LRELCSAALTM	V1L	I9L	-0.20873367261802	-0.0365680994639481
LRELCSAAMTM	V1L	I9M	-0.29964986465475	-0.174636228465749
LRELCSAARTM	V1L	I9R	-7.56279852408913	-0.879579287880813
LRELCSAASTM	V1L	I9S	-5.0461275746838	-0.817338952363416
LRELCSAAVTM	V1L	I9V	0.0172193892770203	-0.0271416365805003
LRELCSAAWTM	V1L	I9W	-7.56529201438073	-0.813075620991491
LRELCSACITM	V1L	A8C	-0.55575383673502	-0.343846850443677
LRELCSADITM	V1L	A8D	-7.56513949865189	-0.873120318637289
LRELCSAEITM	V1L	A8E	-7.54423338048599	-0.803035038397289
LRELCSAFITM	V1L	A8F	-7.55468036907319	-0.779812233259488
LRELCSAGITM	V1L	A8G	-0.947174335254861	-0.605908643257342
LRELCSAIITM	V1L	A8I	-4.49410781698683	-0.80513143253834
LRELCSAKITM	V1L	A8K	-7.56572531473582	-0.780415222117576
LRELCSALITM	V1L	A8L	-5.26412900573416	-0.786075957845364
LRELCSAMITM	V1L	A8M	-2.75539772881121	-0.720489305719575
LRELCSANITM	V1L	A8N	-3.36635566011734	-0.723185032476485
LRELCSAPITM	V1L	A8P	-7.5642505088732	-0.843870638082107
LRELCSAQITM	V1L	A8Q	-7.12981595410017	-0.848285091189104
LRELCSARITM	V1L	A8R	-7.55683813240159	-0.867390560725901
LRELCSASITM	V1L	A8S	-0.0186232714636514	-0.284909993798034
LRELCSATITM	V1L	A8T	0.140283848173389	-0.217656262857911
LRELCSAVITM	V1L	A8V	-0.92296787267426	-0.580223964412561
LRELCSAWITM	V1L	A8W	-7.56502124195592	-0.829624019374226
LRELCSAYITM	V1L	A8Y	-7.56572531473582	-0.842151459347584
LRELCSCAITM	V1L	A7C	-1.10897647838675	-0.46269491620765
LRELCSDAITM	V1L	A7D	-7.04793481012734	-1.04444038933167
LRELCSEAITM	V1L	A7E	-2.97804508632553	-0.797556910804035
LRELCSFAITM	V1L	A7F	-4.56534306948864	-0.806427021565138
LRELCSGAITM	V1L	A7G	-0.947631995519611	-0.560047506890746
LRELCSHAITM	V1L	A7H	-4.25651222971242	-0.792384784078509
LRELCSIAITM	V1L	A7I	-3.40812199469671	-0.710527411447261
LRELCSKAITM	V1L	A7K	-5.98400421389301	-0.822623328994503
LRELCSLAITM	V1L	A7L	-4.91796465716064	-0.796911839839908
LRELCSMAITM	V1L	A7M	-4.2904875225207	-0.801746254070114
LRELCSNAITM	V1L	A7N	-2.56039108429216	-0.728546649030873
LRELCSPAITM	V1L	A7P	-7.56476529159926	-0.816405826170792
LRELCSRAITM	V1L	A7R	-7.24506557348371	-0.821602747379957
LRELCSSAITM	V1L	A7S	-0.437493434382791	-0.331756051992946
LRELCSTAITM	V1L	A7T	-2.60803646611197	-0.704503237486695
LRELCSVAITM	V1L	A7V	-1.45518541546906	-0.653970233977192
LRELCSWAITM	V1L	A7W	-5.53525792837035	-0.784642653043678
LRELCSYAITM	V1L	A7Y	-4.03844488000686	-0.792195520405854
LRELCTAAITM	V1L	S6T	0.23846456758025	-0.0245074385443094
LRELCVAAITM	V1L	S6V	-0.076497089265791	-0.0941590325563956
LRELCWAAITM	V1L	S6W	0.18412901383358	-0.0353832506619675
LRELCYAAITM	V1L	S6Y	-0.194738478998271	-0.0237036002246235
LRELESAAITM	V1L	C5E	-6.71254214810924	-0.81347676824326
LRELFSAAITM	V1L	C5F	-6.98041344010711	-0.774262219239147
LRELGSAAITM	V1L	C5G	-5.01207245061769	-0.761203409230284
LRELISAAITM	V1L	C5I	-3.31753041756186	-0.730895881523818
LRELLSAAITM	V1L	C5L	-2.87955501840803	-0.645936016729327
LRELMSAAITM	V1L	C5M	-0.973928646020061	-0.328682357862563
LRELRSAAITM	V1L	C5R	-7.55957559298951	-0.831773032894732
LRELSSAAITM	V1L	C5S	-4.28410119791013	-0.753514173005088
LRELTSAAITM	V1L	C5T	-5.31301796304069	-0.805452874883569
LRELVSAAITM	V1L	C5V	-4.87828706043938	-0.797988647140019
LRELWSAAITM	V1L	C5W	-7.56525136094284	-0.812850104018445
LRELYSAAITM	V1L	C5Y	-7.56572531473582	-0.839198349104932
LREMCSAAITM	V1L	L4M	0.05882594610366	-0.321613747919207
LRERCSAAITM	V1L	L4R	-7.56483394643785	-0.809521541474512
LRESCSAAITM	V1L	L4S	-4.08920121458739	-0.772746949789655
LREVCSAAITM	V1L	L4V	-2.78577630062089	-0.773292976354308
LREWCSAAITM	V1L	L4W	-7.56467428166768	-0.820961928294722
LRFLCSAAITM	V1L	E3F	-7.3401912058201	-0.839152643538149
LRGLCSAAITM	V1L	E3G	-0.176604146996301	-0.3269620793156
LRHLCSAAITM	V1L	E3H	-0.424367008984911	-0.383615056280484
LRKLCSAAITM	V1L	E3K	-2.45367803690346	-0.719182809104718
LRNLCSAAITM	V1L	E3N	-0.87287101133197	-0.435290333348962
LRPLCSAAITM	V1L	E3P	-7.13247678405547	-0.828890024508242
LRQLCSAAITM	V1L	E3Q	-0.70362763741908	-0.0259134341298096
LRRLCSAAITM	V1L	E3R	-3.36106322576866	-0.683542757318776
LRSLCSAAITM	V1L	E3S	-0.6188612137195	-0.349452056788789
LRTLCSAAITM	V1L	E3T	-2.52177562289723	-0.641898290143147
LRVLCSAAITM	V1L	E3V	-7.56572531473582	-0.846873740517193
LRYLCSAAITM	V1L	E3Y	-6.44461311709897	-0.878610075609119
LSELCSAAITM	V1L	R2S	0.20506581220652	0.0015497324151326
LTELCSAAITM	V1L	R2T	-0.10283335768071	-0.0103499923605757
LVELCSAAITM	V1L	R2V	-0.133003257869991	-0.238758608454459
LWELCSAAITM	V1L	R2W	0.26776586862861	-0.0044762156052442
LYELCSAAITM	V1L	R2Y	0.24088817999246	-0.0106148193949222
MAELCSAAITM	V1M	R2A	-0.38371007276862	-0.0070453132463806
MGELCSAAITM	V1M	R2G	-0.00371137338029115	-0.0069624610222545
MLELCSAAITM	V1M	R2L	-0.12504532024405	-0.0490612984399854
MREGCSAAITM	V1M	L4G	-5.98400693160941	-0.769012007983511
MRELCAAAITM	V1M	S6A	0.0345199306992487	0.0045921670258259
MRELCEAAITM	V1M	S6E	-0.144085666941001	-7.38342258410629e-05
MRELCGAAITM	V1M	S6G	0.103701193401399	-0.0255644459990102
MRELCLAAITM	V1M	S6L	0.10894209386516	-0.207105982816708
MRELCMAAITM	V1M	S6M	-0.0729594476814999	-0.0424892091597968
MRELCNAAITM	V1M	S6N	0.50629594828418	-0.0005785988496426
MRELCPAAITM	V1M	S6P	-5.94576303618646	-0.899330243978298
MRELCQAAITM	V1M	S6Q	0.74358793299348	-0.0071890662230943
MRELCRAAITM	V1M	S6R	-0.0969292928884311	-0.0166233798454267
MRELCSAACTM	V1M	I9C	-1.11281142621029	-0.49670768650539
MRELCSAAGTM	V1M	I9G	-7.5633534525386	-0.808762854602722
MRELCSAAIAM	V1M	T10A	-0.200582155030141	-0.0467973556081468
MRELCSAAICM	V1M	T10C	-0.433061346131801	-0.275790397411985
MRELCSAAIDM	V1M	T10D	-1.27547316657504	-0.598964996998822
MRELCSAAIEM	V1M	T10E	-0.193461901246721	-0.0025587890513858
MRELCSAAIFM	V1M	T10F	-6.95652877905991	-0.784842875271571
MRELCSAAIGM	V1M	T10G	0.15866757518746	-0.0256576470251809
MRELCSAAIIM	V1M	T10I	-0.420797518794741	-0.314169553605488
MRELCSAAIKM	V1M	T10K	-0.354110981102531	-0.425383129720169
MRELCSAAILM	V1M	T10L	-1.08924372636324	-0.516497329209971
MRELCSAAIMM	V1M	T10M	0.0461255759815202	-0.308652329950975
MRELCSAAINM	V1M	T10N	-0.54959864143836	-0.454663186890771
MRELCSAAIPM	V1M	T10P	-6.69172425142071	-0.82407512742608
MRELCSAAIQM	V1M	T10Q	-0.153045191987431	-0.0319057542741327
MRELCSAAIRM	V1M	T10R	-0.56862170335946	-0.456448649376333
MRELCSAAISM	V1M	T10S	-0.0713120418793309	-0.0109535597517563
MRELCSAAITE	V1M	M11E	0.238646945489309	-0.0037332496234195
MRELCSAAITF	V1M	M11F	-0.50000461548848	-0.0228353358216527
MRELCSAAITG	V1M	M11G	-1.36863179954407	-0.598433718808556
MRELCSAAITK	V1M	M11K	-0.14986758320498	-0.289021659343212
MRELCSAAITL	V1M	M11L	0.20019062090876	-0.0281434075481503
MRELCSAAITR	V1M	M11R	-0.00297550521472978	-0.0851793970283443
MRELCSAAITW	V1M	M11W	-0.077188239364121	-0.0108006516453786
MRELCSAAIVM	V1M	T10V	0.0579943974366586	-0.28554232949373
MRELCSAAIWM	V1M	T10W	-4.04093765210935	-0.752119519630777
MRELCSAAIYM	V1M	T10Y	-7.11974418769289	-0.768381113970123
MRELCSAAKTM	V1M	I9K	-7.5637565907155	-0.745654938803139
MRELCSAALTM	V1M	I9L	-0.2370309058317	-0.151669992421692
MRELCSAARTM	V1M	I9R	-7.56572531473582	-0.849497937390516
MRELCSAASTM	V1M	I9S	-6.14743148811903	-0.748447260190956
MRELCSAAVTM	V1M	I9V	0.213792965882469	-0.0597174021620142
MRELCSAEITM	V1M	A8E	-7.56572531473582	-0.840299171601574
MRELCSAGITM	V1M	A8G	-2.02534760809751	-0.629538793386208
MRELCSAIITM	V1M	A8I	-5.0352663451819	-0.797079046394453
MRELCSAKITM	V1M	A8K	-7.56484150351438	-0.826819221584054
MRELCSALITM	V1M	A8L	-5.27147174268233	-0.812375219769878
MRELCSANITM	V1M	A8N	-3.93807684752352	-0.804141037236532
MRELCSAPITM	V1M	A8P	-7.56457913389543	-0.819562363926673
MRELCSARITM	V1M	A8R	-7.56508947515964	-0.857573742221081
MRELCSASITM	V1M	A8S	-0.784899430427011	-0.330459794310592
MRELCSAVITM	V1M	A8V	-0.749593935457471	-0.613887541400621
MRELCSAWITM	V1M	A8W	-7.56572531473582	-0.873425239802808
MRELCSCAITM	V1M	A7C	-2.55364382995856	-0.536105038997065
MRELCSFAITM	V1M	A7F	-5.19763856745157	-0.831225906648898
MRELCSGAITM	V1M	A7G	-1.9054749920384	-0.594922421494705
MRELCSLAITM	V1M	A7L	-5.78712003039523	-0.795779694584112
MRELCSNAITM	V1M	A7N	-4.24891256837318	-0.828860581719498
MRELCSSAITM	V1M	A7S	-0.827341605425321	-0.343824757593803
MRELCSVAITM	V1M	A7V	-2.96634563395008	-0.685632663019265
MRELCSWAITM	V1M	A7W	-6.0174247635248	-0.844367649208039
MRELCSYAITM	V1M	A7Y	-5.74784573585426	-0.80314908025665
MRELCTAAITM	V1M	S6T	-0.0402408415794397	-0.0549317235786744
MRELCVAAITM	V1M	S6V	-0.0650657594948303	-0.267741665343126
MRELCWAAITM	V1M	S6W	0.0720013734260903	-0.0516524736962172
MRELCYAAITM	V1M	S6Y	-0.0267035770389512	-0.0536845120137746
MRELFSAAITM	V1M	C5F	-7.32066340642977	-0.822075451635436
MRELLSAAITM	V1M	C5L	-2.65233814401208	-0.624969603168856
MRELTSAAITM	V1M	C5T	-5.85272438075913	-0.809485382116091
MRELWSAAITM	V1M	C5W	-7.56572531473582	-0.791358637468769
MRERCSAAITM	V1M	L4R	-7.56572531473582	-0.699351166109238
MREVCSAAITM	V1M	L4V	-2.87797602797167	-0.804882456535611
MREWCSAAITM	V1M	L4W	-7.56496688826728	-0.832315956903282
MRNLCSAAITM	V1M	E3N	-0.576581422200961	-0.500087441646194
MRRLCSAAITM	V1M	E3R	-3.71036304270069	-0.734840853996236
MWELCSAAITM	V1M	R2W	-0.0790039932867312	-0.0059244661735361
NEELCSAAITM	V1N	R2E	-1.7943997283421	-0.533094611763138
NHELCSAAITM	V1N	R2H	-2.82354650853833	-0.754194099820294
NKELCSAAITM	V1N	R2K	-2.23986652382362	-0.651672222372107
NLELCSAAITM	V1N	R2L	-2.84181491545808	-0.780415222117576
NMELCSAAITM	V1N	R2M	-2.87494602955584	-0.650967638091764
NNELCSAAITM	V1N	R2N	-3.34308100640604	-0.788890337349459
NPELCSAAITM	V1N	R2P	-7.56365493167202	-0.79514039969588
NREECSAAITM	V1N	L4E	-7.56572531473582	-0.860033834309161
NREKCSAAITM	V1N	L4K	-7.34013196274623	-0.774613938729008
NRELASAAITM	V1N	C5A	-7.22866328778612	-0.883055279274699
NRELCCAAITM	V1N	S6C	-5.57279421857386	-0.943415690825462
NRELCEAAITM	V1N	S6E	-0.77421287700559	-0.35736440500235
NRELCFAAITM	V1N	S6F	-6.39469372216132	-0.804317530052936
NRELCGAAITM	V1N	S6G	-2.82922092032582	-0.781944690991803
NRELCHAAITM	V1N	S6H	-1.89892053984404	-0.533424406101378
NRELCLAAITM	V1N	S6L	-4.27507314950648	-0.80616719507218
NRELCNAAITM	V1N	S6N	-2.68971496724356	-0.622194837909036
NRELCQAAITM	V1N	S6Q	-2.42569698555706	-0.636525221607812
NRELCRAAITM	V1N	S6R	-2.84295971379719	-0.740422614405958
NRELCSAADTM	V1N	I9D	-7.5651119229644	-0.791084187248737
NRELCSAAETM	V1N	I9E	-7.56296025465919	-0.853843509515587
NRELCSAAGTM	V1N	I9G	-7.56536701844098	-0.80759847644738
NRELCSAAIAM	V1N	T10A	-3.53891419922252	-0.797419756375564
NRELCSAAIEM	V1N	T10E	-4.23862674403614	-0.733839452105216
NRELCSAAIFM	V1N	T10F	-7.56481047938777	-0.841125644313768
NRELCSAAIGM	V1N	T10G	-2.94723566760553	-0.716221812286152
NRELCSAAIIM	V1N	T10I	-5.7661999269203	-0.914700368743536
NRELCSAAILM	V1N	T10L	-6.60637968940183	-0.802866571707857
NRELCSAAIMM	V1N	T10M	-4.83313898622052	-0.79728547205353
NRELCSAAIPM	V1N	T10P	-7.56465488560082	-0.849970122540169
NRELCSAAIQM	V1N	T10Q	-2.71797065890414	-0.757720656952953
NRELCSAAIRM	V1N	T10R	-5.54598851358228	-0.779732272404854
NRELCSAAISM	V1N	T10S	-2.56181770659314	-0.703567000253178
NRELCSAAITG	V1N	M11G	-6.65138783733294	-0.817518332572381
NRELCSAAITK	V1N	M11K	-4.34463940363339	-0.733291827308874
NRELCSAAITL	V1N	M11L	-3.32115083825952	-0.80164620727267
NRELCSAAITR	V1N	M11R	-3.25167996025904	-0.77207575018923
NRELCSAAITW	V1N	M11W	-2.67278742795645	-0.700809747321255
NRELCSAAIVM	V1N	T10V	-4.87651589234224	-0.828291857643834
NRELCSAAKTM	V1N	I9K	-7.56464405446241	-0.835620094166011
NRELCSAAQTM	V1N	I9Q	-7.56572531473582	-0.943670135008311
NRELCSAARTM	V1N	I9R	-7.56572531473582	-0.771958168354288
NRELCSAASTM	V1N	I9S	-7.56572531473582	-0.833340452518559
NRELCSACITM	V1N	A8C	-6.00598589307392	-0.839891234256736
NRELCSADITM	V1N	A8D	-7.56534057117406	-0.88117035260801
NRELCSAEITM	V1N	A8E	-7.56529086508003	-0.831270575269247
NRELCSAFITM	V1N	A8F	-7.56572531473582	-0.808936810071517
NRELCSAGITM	V1N	A8G	-6.61571060779986	-0.871909421835807
NRELCSAHITM	V1N	A8H	-7.565101901716	-0.836296123578418
NRELCSAIITM	V1N	A8I	-7.56525350600116	-0.879204992055011
NRELCSAKITM	V1N	A8K	-7.5652777160607	-0.845035032721452
NRELCSALITM	V1N	A8L	-7.56558071854816	-0.833079046674221
NRELCSANITM	V1N	A8N	-7.55266306297983	-0.842880063977662
NRELCSAPITM	V1N	A8P	-7.56520210619374	-0.849036460839989
NRELCSAQITM	V1N	A8Q	-7.56531908143154	-0.850992138183708
NRELCSARITM	V1N	A8R	-7.56527276760242	-0.804640978940949
NRELCSASITM	V1N	A8S	-4.04299076188139	-0.805939796787463
NRELCSATITM	V1N	A8T	-4.59925203342581	-0.772620236112985
NRELCSAVITM	V1N	A8V	-6.4463842459473	-0.844956192949827
NRELCSAYITM	V1N	A8Y	-7.56560123761296	-0.804734001293863
NRELCSCAITM	V1N	A7C	-6.53409470503549	-0.818980956595988
NRELCSDAITM	V1N	A7D	-7.56582405302005	-0.846873740517193
NRELCSEAITM	V1N	A7E	-7.56367931231887	-0.851822152932484
NRELCSFAITM	V1N	A7F	-7.56545392213342	-0.902868494497992
NRELCSHAITM	V1N	A7H	-7.56572531473582	-0.875444956040245
NRELCSIAITM	V1N	A7I	-7.5650301109269	-0.822588304857386
NRELCSKAITM	V1N	A7K	-7.56572531473582	-0.904924201109907
NRELCSLAITM	V1N	A7L	-7.56572531473582	-0.750501156998476
NRELCSNAITM	V1N	A7N	-7.56539167305469	-0.868098478133305
NRELCSPAITM	V1N	A7P	-7.56572531473582	-0.814714372635237
NRELCSQAITM	V1N	A7Q	-7.56572531473582	-0.824551946051117
NRELCSRAITM	V1N	A7R	-7.56504275774051	-0.869263965340905
NRELCSSAITM	V1N	A7S	-4.66171926284399	-0.849990895122915
NRELCSTAITM	V1N	A7T	-7.56111632205512	-0.810874346592029
NRELCSYAITM	V1N	A7Y	-7.56496309042477	-0.855232560596752
NRELCTAAITM	V1N	S6T	-3.43586836721115	-0.834706106940146
NRELCYAAITM	V1N	S6Y	-5.33974055093944	-0.827035328725534
NRELGSAAITM	V1N	C5G	-7.56572531473582	-0.90670498069331
NRELKSAAITM	V1N	C5K	-7.56572531473582	-0.826819221584054
NRELNSAAITM	V1N	C5N	-7.56290413253575	-0.850491486520681
NRELPSAAITM	V1N	C5P	-7.56572531473582	-0.820307758784386
NRELRSAAITM	V1N	C5R	-7.56461573302963	-0.817158518351339
NRELSSAAITM	V1N	C5S	-7.56572531473582	-0.935653275564307
NRELTSAAITM	V1N	C5T	-7.56572531473582	-0.82720057411104
NRELVSAAITM	V1N	C5V	-7.56311597821339	-0.980426314844098
NREMCSAAITM	V1N	L4M	-7.55762459447963	-0.795577006773596
NREQCSAAITM	V1N	L4Q	-7.56572531473582	-0.878714686900477
NRERCSAAITM	V1N	L4R	-7.56572531473582	-0.889295636639105
NREWCSAAITM	V1N	L4W	-7.56601599566928	-0.862120171303689
NRFLCSAAITM	V1N	E3F	-7.56572531473582	-0.955646098226519
NRKLCSAAITM	V1N	E3K	-7.24865557897267	-0.79437447020721
NRMLCSAAITM	V1N	E3M	-6.13747980738233	-0.937330747105664
NRNLCSAAITM	V1N	E3N	-6.79080510348312	-0.846411281473436
NRQLCSAAITM	V1N	E3Q	-3.6787940407142	-0.719250900913999
NRSLCSAAITM	V1N	E3S	-5.6215341266629	-0.883796179515932
NRTLCSAAITM	V1N	E3T	-6.87248242712157	-0.784973770825154
NRYLCSAAITM	V1N	E3Y	-7.56572531473582	-0.931922333111235
NSELCSAAITM	V1N	R2S	-1.98048917340975	-0.59406165631907
NTELCSAAITM	V1N	R2T	-2.44492512786925	-0.736634481063753
PAELCSAAITM	V1P	R2A	-0.987515449373211	-0.472312338276089
PFELCSAAITM	V1P	R2F	-1.70930056506588	-0.587124663171178
PGELCSAAITM	V1P	R2G	-0.89844530174326	-0.494521266660423
PHELCSAAITM	V1P	R2H	-2.31568579031714	-0.680349380627124
PIELCSAAITM	V1P	R2I	-2.62792469735508	-0.768321853269812
PLELCSAAITM	V1P	R2L	-2.26323031156552	-0.663530424577239
PNELCSAAITM	V1P	R2N	-7.56572531473582	-0.853752903988686
PPELCSAAITM	V1P	R2P	-3.44477974485603	-0.768396183194758
PRALCSAAITM	V1P	E3A	-3.88197055264265	-0.779172115892517
PRDLCSAAITM	V1P	E3D	-2.57494478859981	-0.694426321580457
PRELASAAITM	V1P	C5A	-7.45033934067952	-0.829401067604937
PRELCAAAITM	V1P	S6A	-1.95799384178579	-0.583832383742402
PRELCCAAITM	V1P	S6C	-4.28056185798101	-0.764620255965646
PRELCEAAITM	V1P	S6E	-1.3199441213318	-0.324903170104019
PRELCFAAITM	V1P	S6F	-3.8039472346147	-0.76391771696112
PRELCGAAITM	V1P	S6G	-2.45064118612683	-0.697262167208443
PRELCHAAITM	V1P	S6H	-0.897250608035241	-0.44742119170628
PRELCIAAITM	V1P	S6I	-4.47038061181693	-0.813359158544593
PRELCKAAITM	V1P	S6K	-2.15435437364088	-0.657929228134019
PRELCLAAITM	V1P	S6L	-3.65464982079645	-0.761657692258056
PRELCPAAITM	V1P	S6P	-7.56079878380706	-0.828979657953993
PRELCQAAITM	V1P	S6Q	-1.58170010479603	-0.577088140316883
PRELCRAAITM	V1P	S6R	-2.62202932464036	-0.681722813402061
PRELCSAAGTM	V1P	I9G	-7.56438798483057	-0.796137183902257
PRELCSAAHTM	V1P	I9H	-7.56336809103828	-0.792564933550149
PRELCSAAIAM	V1P	T10A	-2.9179418509547	-0.743797777157086
PRELCSAAICM	V1P	T10C	-4.86735807225098	-0.809565739064592
PRELCSAAIDM	V1P	T10D	-6.85178356111163	-0.851158404823052
PRELCSAAIEM	V1P	T10E	-1.94469744852772	-0.555909040387107
PRELCSAAIFM	V1P	T10F	-7.56485623966073	-0.903472099474269
PRELCSAAIGM	V1P	T10G	-2.67926091863362	-0.745230464644843
PRELCSAAIHM	V1P	T10H	-7.16855991054325	-0.83431448486288
PRELCSAAIIM	V1P	T10I	-4.6590598263527	-0.836251753727826
PRELCSAAIKM	V1P	T10K	-5.82219034301067	-0.724374304970988
PRELCSAAILM	V1P	T10L	-6.18514544558495	-0.791944498491611
PRELCSAAIMM	V1P	T10M	-4.93360904965669	-0.752977578230932
PRELCSAAIPM	V1P	T10P	-7.55852525286343	-0.826885440996519
PRELCSAAIQM	V1P	T10Q	-3.24667472552324	-0.727766912557033
PRELCSAAIRM	V1P	T10R	-5.88580287769892	-0.79770633076313
PRELCSAAISM	V1P	T10S	-2.77541175246067	-0.697376389258569
PRELCSAAITA	V1P	M11A	-3.19310511567554	-0.759088170149362
PRELCSAAITN	V1P	M11N	-3.2271364658024	-0.766435047055032
PRELCSAAITP	V1P	M11P	-7.56514600947481	-0.812091167486098
PRELCSAAITT	V1P	M11T	-2.98793982041626	-0.713622158494586
PRELCSAAITV	V1P	M11V	-3.40276247383127	-0.670321986065539
PRELCSAAITW	V1P	M11W	-2.56433774528648	-0.657052323440477
PRELCSAAIVM	V1P	T10V	-4.30522131307714	-0.777829693325588
PRELCSAAIWM	V1P	T10W	-7.56572531473582	-0.843639402315249
PRELCSAAIYM	V1P	T10Y	-7.56572531473582	-0.799263099830332
PRELCSAAKTM	V1P	I9K	-7.56572531473582	-0.839685141756944
PRELCSAALTM	V1P	I9L	-2.89241677970467	-0.780824299619859
PRELCSACITM	V1P	A8C	-5.73711811041493	-0.800731037047368
PRELCSADITM	V1P	A8D	-7.56572531473582	-0.739674022070993
PRELCSAEITM	V1P	A8E	-7.56149076082116	-0.817158518351339
PRELCSAFITM	V1P	A8F	-7.34932217205711	-0.7932264001542
PRELCSAGITM	V1P	A8G	-5.77782483239224	-0.826938594932521
PRELCSAHITM	V1P	A8H	-7.56526558704554	-0.844224294608411
PRELCSAKITM	V1P	A8K	-7.5652944562932	-0.857502756004436
PRELCSALITM	V1P	A8L	-7.56515628636877	-0.839402977303172
PRELCSAMITM	V1P	A8M	-6.31849773808287	-0.89147409908586
PRELCSANITM	V1P	A8N	-7.56521791104861	-0.831120435022131
PRELCSAPITM	V1P	A8P	-7.56515646375162	-0.839404609607737
PRELCSAQITM	V1P	A8Q	-7.55132557447688	-0.815270546651022
PRELCSARITM	V1P	A8R	-7.55802397433611	-0.837750441460476
PRELCSASITM	V1P	A8S	-3.39302463707862	-0.763799930368955
PRELCSATITM	V1P	A8T	-3.6305568140678	-0.79630019303209
PRELCSAVITM	V1P	A8V	-6.02644328355663	-0.80144747440247
PRELCSAWITM	V1P	A8W	-7.56572531473582	-0.808163556661889
PRELCSAYITM	V1P	A8Y	-7.56572531473582	-0.892507643936315
PRELCSCAITM	V1P	A7C	-5.79530294914736	-0.848667325841488
PRELCSDAITM	V1P	A7D	-7.56483394643785	-0.839564042258459
PRELCSEAITM	V1P	A7E	-7.56572531473582	-0.780103641624713
PRELCSFAITM	V1P	A7F	-7.56527283320961	-0.810670877996168
PRELCSGAITM	V1P	A7G	-6.49929383211381	-0.757026500331427
PRELCSHAITM	V1P	A7H	-7.56529895826668	-0.82717701952421
PRELCSIAITM	V1P	A7I	-7.56574832337411	-0.880221120866323
PRELCSLAITM	V1P	A7L	-7.56410999431531	-0.846936130351334
PRELCSMAITM	V1P	A7M	-7.56572531473582	-0.815806641054568
PRELCSNAITM	V1P	A7N	-7.56572531473582	-0.815696952062576
PRELCSPAITM	V1P	A7P	-7.5623655919203	-0.839624722232606
PRELCSQAITM	V1P	A7Q	-7.56518360129562	-0.868250508935676
PRELCSRAITM	V1P	A7R	-7.56381820758465	-0.830010723689156
PRELCSSAITM	V1P	A7S	-3.82495637935271	-0.764560701116499
PRELCSTAITM	V1P	A7T	-7.56321513933047	-0.834778589499617
PRELCSVAITM	V1P	A7V	-6.89097842902003	-0.781055002940996
PRELCSYAITM	V1P	A7Y	-7.56440492346231	-0.847255020210524
PRELCTAAITM	V1P	S6T	-2.85459776840353	-0.723189476395206
PRELCVAAITM	V1P	S6V	-4.05016506142832	-0.821791132175954
PRELCWAAITM	V1P	S6W	-2.77704909544594	-0.723261300362642
PRELCYAAITM	V1P	S6Y	-3.33827592336608	-0.762930001306743
PRELESAAITM	V1P	C5E	-7.5635957192278	-0.848149850090654
PRELGSAAITM	V1P	C5G	-7.56506322607349	-0.840932927879791
PRELQSAAITM	V1P	C5Q	-7.56572531473582	-0.811132966992851
PRELRSAAITM	V1P	C5R	-7.56572531473582	-0.823572210754898
PRELWSAAITM	V1P	C5W	-7.56572531473582	-0.829002250524109
PRERCSAAITM	V1P	L4R	-7.56572531473582	-0.821446679423037
PRGLCSAAITM	V1P	E3G	-3.91641588595664	-0.767530555960368
PRHLCSAAITM	V1P	E3H	-5.75175428300748	-0.786054631247764
PRILCSAAITM	V1P	E3I	-7.56488428531644	-0.868459740811499
PRKLCSAAITM	V1P	E3K	-5.79558500433304	-0.838897342178103
PRLLCSAAITM	V1P	E3L	-6.87527369913501	-0.835015675942153
PRNLCSAAITM	V1P	E3N	-5.46077998267183	-0.815403686211887
PRPLCSAAITM	V1P	E3P	-7.56520395406067	-0.908901678072188
PRQLCSAAITM	V1P	E3Q	-2.83890241134352	-0.797419756375564
PRRLCSAAITM	V1P	E3R	-7.02576988711753	-0.858491510236221
PRSLCSAAITM	V1P	E3S	-3.62950644922895	-0.816734048680194
PRTLCSAAITM	V1P	E3T	-3.86360581811586	-0.786791689626683
PRVLCSAAITM	V1P	E3V	-7.56572531473582	-0.914208186012716
PRYLCSAAITM	V1P	E3Y	-7.54967975257824	-0.802720959126375
PSELCSAAITM	V1P	R2S	-1.63050439218963	-0.527410118269538
PTELCSAAITM	V1P	R2T	-2.78296461050668	-0.716554539460783
QAELCSAAITM	V1Q	R2A	-2.49323533919634	-0.525632976662846
QEELCSAAITM	V1Q	R2E	-2.0659699175419	-0.606382721915668
QGELCSAAITM	V1Q	R2G	-1.37548554503165	-0.541618622833887
QNELCSAAITM	V1Q	R2N	-3.00257949653978	-0.707784973822109
QPELCSAAITM	V1Q	R2P	-6.99668104287703	-0.790267232967558
QRALCSAAITM	V1Q	E3A	-5.97372081065217	-0.870346533634997
QRCLCSAAITM	V1Q	E3C	-6.98725038502158	-0.809600289128144
QREKCSAAITM	V1Q	L4K	-7.56514761463008	-0.825277443713867
QRELASAAITM	V1Q	C5A	-7.38187973691255	-0.823032838696445
QRELCAAAITM	V1Q	S6A	-3.09938548336933	-0.625827231144876
QRELCDAAITM	V1Q	S6D	-1.5165483528877	-0.532365004057619
QRELCGAAITM	V1Q	S6G	-3.48809311485151	-0.821976361020274
QRELCHAAITM	V1Q	S6H	-1.89992355036642	-0.546235904192507
QRELCLAAITM	V1Q	S6L	-4.65629626803732	-0.808031804170922
QRELCMAAITM	V1Q	S6M	-3.91724575408572	-0.743468926120333
QRELCPAAITM	V1Q	S6P	-7.56572531473582	-0.889566837716576
QRELCQAAITM	V1Q	S6Q	-2.22468202348107	-0.701039411068816
QRELCRAAITM	V1Q	S6R	-3.0550226567073	-0.71725391349129
QRELCSAAATM	V1Q	I9A	-7.56572531473582	-0.854458127966964
QRELCSAAETM	V1Q	I9E	-7.56527295557527	-0.842360337585529
QRELCSAAGTM	V1Q	I9G	-7.5654867886968	-0.809183213063822
QRELCSAAIAM	V1Q	T10A	-5.30766898320138	-0.822609851194021
QRELCSAAICM	V1Q	T10C	-5.74483753285859	-1.02572434194335
QRELCSAAIDM	V1Q	T10D	-7.37307137185207	-0.819892046131397
QRELCSAAIFM	V1Q	T10F	-7.56572531473582	-0.826258904422323
QRELCSAAIGM	V1Q	T10G	-2.75846743575435	-0.79405990827574
QRELCSAAIKM	V1Q	T10K	-6.29966560205099	-0.808139172233487
QRELCSAAILM	V1Q	T10L	-7.12106226753558	-0.778339349019601
QRELCSAAIMM	V1Q	T10M	-5.14323618414089	-0.844335136439156
QRELCSAAIPM	V1Q	T10P	-7.56572531473582	-0.774719062746354
QRELCSAAIRM	V1Q	T10R	-6.44189335376295	-0.818949065560518
QRELCSAAISM	V1Q	T10S	-2.83995792095593	-0.791489694418606
QRELCSAAITA	V1Q	M11A	-3.82885322864619	-0.770015697265185
QRELCSAAITE	V1Q	M11E	-2.34914787505625	-0.631908036631958
QRELCSAAITG	V1Q	M11G	-7.12913882116025	-0.810439166575448
QRELCSAAITK	V1Q	M11K	-4.45838873213611	-0.796448892849653
QRELCSAAITQ	V1Q	M11Q	-3.11675699041453	-0.84259955101606
QRELCSAAITR	V1Q	M11R	-3.3112427718254	-0.811844167576915
QRELCSAAITT	V1Q	M11T	-3.76906952157624	-0.730344675470529
QRELCSAAIVM	V1Q	T10V	-5.6302245749144	-0.810594759914712
QRELCSAAIWM	V1Q	T10W	-7.56381082407112	-0.815136278002196
QRELCSAAKTM	V1Q	I9K	-7.56486520278493	-0.801430002659745
QRELCSAARTM	V1Q	I9R	-7.54443721706257	-0.968373776943818
QRELCSAAVTM	V1Q	I9V	-7.56535015081674	-0.85492139256114
QRELCSAAWTM	V1Q	I9W	-7.56572531473582	-0.791513720243421
QRELCSADITM	V1Q	A8D	-7.56572531473582	-0.85197418180359
QRELCSAGITM	V1Q	A8G	-7.19931712258604	-0.790461600780381
QRELCSAHITM	V1Q	A8H	-7.56501591840877	-0.890511017333833
QRELCSALITM	V1Q	A8L	-7.56480644755225	-0.8625031788489
QRELCSANITM	V1Q	A8N	-7.56513784801445	-0.831460209825489
QRELCSAPITM	V1Q	A8P	-7.56548673713386	-0.857068216538543
QRELCSAQITM	V1Q	A8Q	-7.56497507558396	-0.835613935101919
QRELCSARITM	V1Q	A8R	-7.56374128011565	-0.867877223569457
QRELCSASITM	V1Q	A8S	-6.01796244026115	-0.812554305370973
QRELCSATITM	V1Q	A8T	-4.92914864210016	-0.759497167611136
QRELCSAVITM	V1Q	A8V	-6.97025155958088	-0.713767999100911
QRELCSAWITM	V1Q	A8W	-7.56572531473582	-0.868332077902989
QRELCSAYITM	V1Q	A8Y	-7.56572531473582	-0.830477125949609
QRELCSCAITM	V1Q	A7C	-6.05199949626308	-0.970588229351545
QRELCSKAITM	V1Q	A7K	-7.56538458477068	-0.862426230031811
QRELCSLAITM	V1Q	A7L	-7.56572531473582	-0.880165217626963
QRELCSNAITM	V1Q	A7N	-7.56391604360686	-0.835015176206921
QRELCSRAITM	V1Q	A7R	-7.56446859400346	-0.905813016642698
QRELCSTAITM	V1Q	A7T	-7.56572531473582	-0.790002472929258
QRELCSVAITM	V1Q	A7V	-7.49183965090415	-0.897252510166912
QRELESAAITM	V1Q	C5E	-7.56572531473582	-0.882174602601886
QRELGSAAITM	V1Q	C5G	-7.56572531473582	-0.828050456411248
QRELKSAAITM	V1Q	C5K	-7.56572531473582	-0.870346533634997
QRELLSAAITM	V1Q	C5L	-5.85022622009916	-0.798497668961179
QRELPSAAITM	V1Q	C5P	-7.56572531473582	-0.890391117569794
QRELRSAAITM	V1Q	C5R	-7.55879638760957	-0.848930818986394
QRELSSAAITM	V1Q	C5S	-7.56572531473582	-0.862909914175233
QRELTSAAITM	V1Q	C5T	-7.56509295866233	-0.864520008671665
QRERCSAAITM	V1Q	L4R	-7.56572531473582	-0.832994565727046
QRETCSAAITM	V1Q	L4T	-7.56572531473582	-1.03670000787487
QREWCSAAITM	V1Q	L4W	-7.56572531473582	-0.792064883160803
QRGLCSAAITM	V1Q	E3G	-5.9232351987413	-0.832238411839959
QRKLCSAAITM	V1Q	E3K	-7.56572531473582	-0.903189078370114
QRLLCSAAITM	V1Q	E3L	-7.56572531473582	-0.868212133611179
QRMLCSAAITM	V1Q	E3M	-7.56572531473582	-0.856970971144672
QRNLCSAAITM	V1Q	E3N	-6.72348800092666	-0.817130975476274
QRPLCSAAITM	V1Q	E3P	-7.56572531473582	-0.840022495887372
QRRLCSAAITM	V1Q	E3R	-7.56329823063113	-0.720269489552782
QRVLCSAAITM	V1Q	E3V	-7.56475060319034	-0.934786485305068
QRWLCSAAITM	V1Q	E3W	-7.56572531473582	-0.880478204582951
QWELCSAAITM	V1Q	R2W	-2.77628365518342	-0.712934268706641
RAELCSAAITM	V1R	R2A	-6.7078045076921	-0.804219162587364
RDELCSAAITM	V1R	R2D	-5.86892354870648	-0.7925249894833
REELCSAAITM	V1R	R2E	-3.32441331370939	-0.741725785764555
RGELCSAAITM	V1R	R2G	-3.55648797316834	-0.771274304573353
RHELCSAAITM	V1R	R2H	-5.85577327161629	-0.756382494788746
RKELCSAAITM	V1R	R2K	-3.8145194199505	-0.782694743347081
RLELCSAAITM	V1R	R2L	-5.75899483212776	-0.823447920925607
RNELCSAAITM	V1R	R2N	-6.25261250796716	-0.825797111946712
RPELCSAAITM	V1R	R2P	-7.56466807719748	-0.802711621633089
RQELCSAAITM	V1R	R2Q	-3.82212788238051	-0.921567929663566
RRALCSAAITM	V1R	E3A	-7.41322153506552	-0.91340514818197
RREACSAAITM	V1R	L4A	-7.56576822401053	-0.844472342614215
RREECSAAITM	V1R	L4E	-7.56528629099114	-0.858179511595823
RREGCSAAITM	V1R	L4G	-7.56551405417572	-0.841121020265299
RREKCSAAITM	V1R	L4K	-7.56283840025736	-0.875327004510704
RRELASAAITM	V1R	C5A	-7.56362759157345	-0.824339908378426
RRELCAAAITM	V1R	S6A	-4.89932772849577	-0.776543367957608
RRELCEAAITM	V1R	S6E	-2.74095845485815	-0.705884557041429
RRELCFAAITM	V1R	S6F	-7.45343464130963	-0.795243966068627
RRELCGAAITM	V1R	S6G	-6.01490311412145	-0.855646987357581
RRELCHAAITM	V1R	S6H	-4.11009673397178	-0.860176638790599
RRELCKAAITM	V1R	S6K	-5.72656165202834	-0.86620857542511
RRELCLAAITM	V1R	S6L	-7.20014903175094	-0.848020472942099
RRELCMAAITM	V1R	S6M	-7.11112598041036	-0.836173441278672
RRELCNAAITM	V1R	S6N	-3.74883740538047	-0.830854415604658
RRELCPAAITM	V1R	S6P	-7.56482768004593	-0.860009568652322
RRELCQAAITM	V1R	S6Q	-4.33645220530367	-0.775602606399012
RRELCRAAITM	V1R	S6R	-5.6539128768186	-0.812406175596152
RRELCSAAATM	V1R	I9A	-7.56482625901238	-0.831816785777848
RRELCSAACTM	V1R	I9C	-7.56572531473582	-0.846873740517193
RRELCSAAETM	V1R	I9E	-7.5603362278102	-0.848377744190105
RRELCSAAFTM	V1R	I9F	-7.56487744498011	-0.856680606147397
RRELCSAAGTM	V1R	I9G	-7.56550301703428	-0.865250711773725
RRELCSAAIAM	V1R	T10A	-6.97151555259252	-0.858978393688518
RRELCSAAICM	V1R	T10C	-7.06191896646262	-0.837919356528475
RRELCSAAIDM	V1R	T10D	-7.56572531473582	-0.792676409082891
RRELCSAAIEM	V1R	T10E	-6.15476678542666	-0.829178081539961
RRELCSAAIFM	V1R	T10F	-7.56572531473582	-0.928232548146108
RRELCSAAIGM	V1R	T10G	-6.56158883446831	-0.830948820931933
RRELCSAAIHM	V1R	T10H	-7.56572531473582	-0.9578729421361
RRELCSAAIKM	V1R	T10K	-7.56572531473582	-0.788515158204603
RRELCSAAILM	V1R	T10L	-7.56510086897072	-0.858356606926911
RRELCSAAIMM	V1R	T10M	-7.55312890470645	-0.786879825195067
RRELCSAAIPM	V1R	T10P	-7.55983555168717	-0.836033500966637
RRELCSAAIQM	V1R	T10Q	-6.38534024103626	-0.815481621860174
RRELCSAAIRM	V1R	T10R	-7.56332205186911	-0.822504999493494
RRELCSAAISM	V1R	T10S	-5.7987751390247	-0.84261159780188
RRELCSAAITA	V1R	M11A	-6.64772267737813	-0.801545982377338
RRELCSAAITD	V1R	M11D	-7.35445941617378	-0.883618882994048
RRELCSAAITE	V1R	M11E	-3.45847334958042	-0.723499751678064
RRELCSAAITG	V1R	M11G	-7.56501474180353	-0.862027283390801
RRELCSAAITH	V1R	M11H	-5.60456421151463	-0.828353453238579
RRELCSAAITI	V1R	M11I	-7.04797304838113	-0.879770719315204
RRELCSAAITK	V1R	M11K	-7.31183230507849	-0.79514267440821
RRELCSAAITL	V1R	M11L	-6.97868499309846	-0.810768096189599
RRELCSAAITN	V1R	M11N	-7.23347543672035	-0.917024293829293
RRELCSAAITP	V1R	M11P	-7.55772654599909	-0.796263093275933
RRELCSAAITQ	V1R	M11Q	-5.64530596500359	-0.560244942325577
RRELCSAAITR	V1R	M11R	-6.58847503125138	-0.846969830711536
RRELCSAAITS	V1R	M11S	-7.40604736840172	-0.826386712578648
RRELCSAAITT	V1R	M11T	-6.78915053202716	-0.634510153666285
RRELCSAAITV	V1R	M11V	-6.18576834240969	-0.780340146801955
RRELCSAAITW	V1R	M11W	-6.32979643377795	-0.855165582418435
RRELCSAAIVM	V1R	T10V	-7.51947728051191	-0.818725863530615
RRELCSAAIWM	V1R	T10W	-7.56504817386066	-0.858462598791992
RRELCSAAIYM	V1R	T10Y	-7.56572531473582	-0.823515255411162
RRELCSAAKTM	V1R	I9K	-7.56452418827483	-0.827332144934846
RRELCSAALTM	V1R	I9L	-6.58878445256727	-0.956429247177278
RRELCSAAMTM	V1R	I9M	-7.42669342518697	-0.799087018844329
RRELCSAANTM	V1R	I9N	-7.56572531473582	-0.771940059364239
RRELCSAAPTM	V1R	I9P	-7.56572531473582	-0.736733553684662
RRELCSAAQTM	V1R	I9Q	-7.56576685487027	-0.847639068123835
RRELCSAARTM	V1R	I9R	-7.56486240578966	-0.805559061555462
RRELCSAASTM	V1R	I9S	-7.56572531473582	-0.817259299720078
RRELCSAATTM	V1R	I9T	-7.56572531473582	-0.884833383732479
RRELCSAAVTM	V1R	I9V	-6.86813683942151	-0.827446870683401
RRELCSAAWTM	V1R	I9W	-7.56572531473582	-0.782670201917791
RRELCSAAYTM	V1R	I9Y	-7.56572531473582	-0.739261097946008
RRELCSADITM	V1R	A8D	-7.56438798483057	-0.849332597589042
RRELCSAEITM	V1R	A8E	-7.56572531473582	-0.940539050073686
RRELCSAFITM	V1R	A8F	-7.56521166074056	-0.790562391889495
RRELCSAGITM	V1R	A8G	-7.34649369380767	-0.789950632833586
RRELCSAHITM	V1R	A8H	-7.55678881388234	-0.836907515650402
RRELCSAIITM	V1R	A8I	-7.56355130775446	-0.799081975201654
RRELCSAKITM	V1R	A8K	-7.53770433034139	-0.796448892849653
RRELCSALITM	V1R	A8L	-7.56550134544873	-0.865788342130644
RRELCSAMITM	V1R	A8M	-7.56572531473582	-0.897103884422833
RRELCSANITM	V1R	A8N	-7.56572531473582	-0.857573742221081
RRELCSAPITM	V1R	A8P	-7.5614276269457	-0.849058848715992
RRELCSAQITM	V1R	A8Q	-7.56544949404958	-0.808883381083332
RRELCSARITM	V1R	A8R	-7.56492438767366	-0.840997030392246
RRELCSASITM	V1R	A8S	-7.54156673984457	-0.809785803626946
RRELCSATITM	V1R	A8T	-7.44197876280797	-0.86202213194653
RRELCSAVITM	V1R	A8V	-7.56553980612957	-0.861617187524159
RRELCSAWITM	V1R	A8W	-7.56475363161406	-0.83553683547832
RRELCSAYITM	V1R	A8Y	-7.56572531473582	-0.773267614153921
RRELCSCAITM	V1R	A7C	-7.56572531473582	-0.822618210365081
RRELCSFAITM	V1R	A7F	-7.56519605915885	-0.827153342770053
RRELCSGAITM	V1R	A7G	-7.56485984723423	-0.812258246185788
RRELCSHAITM	V1R	A7H	-7.56536946455462	-0.862611745592401
RRELCSIAITM	V1R	A7I	-7.56572531473582	-0.852363606376588
RRELCSKAITM	V1R	A7K	-7.56572531473582	-0.853442503627622
RRELCSLAITM	V1R	A7L	-7.56147256593429	-0.822848758167681
RRELCSNAITM	V1R	A7N	-7.56572531473582	-0.858579816743674
RRELCSPAITM	V1R	A7P	-7.5554082298584	-0.856048073275388
RRELCSQAITM	V1R	A7Q	-7.56286543475392	-0.865432517148964
RRELCSRAITM	V1R	A7R	-7.56481268920431	-0.807687586294979
RRELCSSAITM	V1R	A7S	-7.56322341878045	-0.845958662906137
RRELCSTAITM	V1R	A7T	-7.56572531473582	-0.878935302179231
RRELCSVAITM	V1R	A7V	-7.56572531473582	-0.991447185223957
RRELCSWAITM	V1R	A7W	-7.56572531473582	-0.847380452854659
RRELCTAAITM	V1R	S6T	-7.0950252476383	-0.82298551034342
RRELCVAAITM	V1R	S6V	-7.50544306331908	-0.853442503627622
RRELDSAAITM	V1R	C5D	-7.56572531473582	-0.887870926023254
RRELESAAITM	V1R	C5E	-7.56572531473582	-0.813381444037635
RRELGSAAITM	V1R	C5G	-7.55244446462544	-0.841165265985229
RRELISAAITM	V1R	C5I	-7.56572531473582	-0.88401765507318
RRELLSAAITM	V1R	C5L	-7.56572531473582	-0.831903830631679
RRELMSAAITM	V1R	C5M	-7.56304898879279	-0.868212133611179
RRELNSAAITM	V1R	C5N	-7.56517938108391	-0.833636955297744
RRELPSAAITM	V1R	C5P	-7.56520525452674	-0.841209995586175
RRELQSAAITM	V1R	C5Q	-7.56572531473582	-1.01134391532223
RRELRSAAITM	V1R	C5R	-7.5646276528383	-0.840117369087656
RRELSSAAITM	V1R	C5S	-7.56572531473582	-0.850084030382541
RRELTSAAITM	V1R	C5T	-7.35125825517397	-0.849067109539586
RRELVSAAITM	V1R	C5V	-7.56476849577188	-0.88835174254418
RRELWSAAITM	V1R	C5W	-7.56572531473582	-0.818108552171108
RRENCSAAITM	V1R	L4N	-7.56572531473582	-0.736072886274927
RRERCSAAITM	V1R	L4R	-7.56461667706121	-0.836637943177168
RRESCSAAITM	V1R	L4S	-7.56572531473582	-0.753516259384016
RRETCSAAITM	V1R	L4T	-7.56572531473582	-0.869957646748455
RREVCSAAITM	V1R	L4V	-7.56572531473582	-0.868212133611179
RREWCSAAITM	V1R	L4W	-7.52392047334524	-0.909709126063366
RRGLCSAAITM	V1R	E3G	-7.53358259862832	-0.851540422063353
RRKLCSAAITM	V1R	E3K	-5.64508557181821	-0.78590303576673
RRLLCSAAITM	V1R	E3L	-7.56290413253575	-0.870096270901262
RRNLCSAAITM	V1R	E3N	-7.56572531473582	-0.790681398533731
RRQLCSAAITM	V1R	E3Q	-6.85766894198612	-0.929566194280251
RRRLCSAAITM	V1R	E3R	-7.36542018318443	-0.855542252710919
RRVLCSAAITM	V1R	E3V	-7.56572531473582	-0.822028008135487
RSELCSAAITM	V1R	R2S	-3.7149940669134	-0.778612232296008
RTELCSAAITM	V1R	R2T	-5.88011777481891	-0.77745922457169
RVELCSAAITM	V1R	R2V	-7.13492442795374	-0.765894735828656
RWELCSAAITM	V1R	R2W	-5.27583854947554	-0.815303274703528
RYELCSAAITM	V1R	R2Y	-5.6033960404636	-0.953386071473175
SAELCSAAITM	V1S	R2A	-2.55464367087029	-0.654647885538192
SEELCSAAITM	V1S	R2E	-3.31224221011923	-0.770471547853113
SFELCSAAITM	V1S	R2F	-3.4146692442127	-0.714625439718725
SGELCSAAITM	V1S	R2G	-2.00425358184635	-0.543171266921483
SHELCSAAITM	V1S	R2H	-4.2100497452443	-0.790895831632634
SKELCSAAITM	V1S	R2K	-3.30249395338698	-0.74595810642405
SLELCSAAITM	V1S	R2L	-3.7815665240829	-0.784445070172261
SPELCSAAITM	V1S	R2P	-6.71214572697	-0.812103594599098
SQELCSAAITM	V1S	R2Q	-3.0652996227027	-0.700942778100376
SRDLCSAAITM	V1S	E3D	-3.31625072647399	-0.755813447863515
SREACSAAITM	V1S	L4A	-7.56572531473582	-0.722095251913588
SREFCSAAITM	V1S	L4F	-7.56371869527279	-0.813551599767634
SREGCSAAITM	V1S	L4G	-7.56572531473582	-0.826538942983135
SREKCSAAITM	V1S	L4K	-7.56572531473582	-0.90734969216081
SRELASAAITM	V1S	C5A	-7.55598395981003	-0.792564933550149
SRELCAAAITM	V1S	S6A	-3.13170380992858	-0.75020570585553
SRELCCAAITM	V1S	S6C	-5.85877759051984	-0.827160272605246
SRELCDAAITM	V1S	S6D	-2.48327722659788	-0.594335119219767
SRELCFAAITM	V1S	S6F	-6.07237676879408	-0.79618630533065
SRELCGAAITM	V1S	S6G	-3.70032774150204	-0.777180123961792
SRELCHAAITM	V1S	S6H	-5.78415733526426	-0.738426153568154
SRELCIAAITM	V1S	S6I	-6.98824105863423	-0.884910183083754
SRELCKAAITM	V1S	S6K	-2.78289153189371	-0.69915156655204
SRELCLAAITM	V1S	S6L	-5.69028342652086	-0.858698973487514
SRELCMAAITM	V1S	S6M	-4.35441192349862	-0.812730770347484
SRELCNAAITM	V1S	S6N	-2.54413377885384	-0.72972925946996
SRELCPAAITM	V1S	S6P	-7.56509033932033	-0.831527564140069
SRELCQAAITM	V1S	S6Q	-2.99338244892054	-0.868212133611179
SRELCRAAITM	V1S	S6R	-3.6700559133164	-0.759925147575239
SRELCSAAETM	V1S	I9E	-7.55466796219199	-0.842799950794772
SRELCSAAGTM	V1S	I9G	-7.54751900075068	-0.842233938628152
SRELCSAAHTM	V1S	I9H	-7.56572531473582	-0.764992247302903
SRELCSAAIAM	V1S	T10A	-4.88046234038987	-0.795837315949526
SRELCSAAICM	V1S	T10C	-5.33575971736162	-0.827031326300974
SRELCSAAIDM	V1S	T10D	-7.5617842548439	-0.901065146368387
SRELCSAAIEM	V1S	T10E	-3.28993116676298	-0.789941909696986
SRELCSAAIFM	V1S	T10F	-7.56435276945225	-0.880716424127858
SRELCSAAIGM	V1S	T10G	-3.89624077378839	-0.775746141891054
SRELCSAAIHM	V1S	T10H	-7.56501591840877	-0.837453996641024
SRELCSAAIIM	V1S	T10I	-6.65972174563265	-0.785606149208012
SRELCSAAIKM	V1S	T10K	-6.97248846525815	-0.82246179367058
SRELCSAAILM	V1S	T10L	-7.10216016616085	-0.832760515393895
SRELCSAAIMM	V1S	T10M	-5.49977287600003	-0.751833291572106
SRELCSAAINM	V1S	T10N	-6.68325793197602	-0.773493502811532
SRELCSAAIPM	V1S	T10P	-7.56503188837684	-0.8486131897801
SRELCSAAIRM	V1S	T10R	-7.04679555178018	-0.774838899676819
SRELCSAAISM	V1S	T10S	-3.62585300794426	-0.750466895144923
SRELCSAAITA	V1S	M11A	-5.68174023891769	-0.822773171324092
SRELCSAAITE	V1S	M11E	-2.57873490481644	-0.725496212463887
SRELCSAAITF	V1S	M11F	-3.79652261484174	-0.825777796765785
SRELCSAAITG	V1S	M11G	-7.54134898145455	-0.821576552513607
SRELCSAAITK	V1S	M11K	-5.14883788372248	-0.764786926456106
SRELCSAAITL	V1S	M11L	-4.06573671410476	-0.784117039729768
SRELCSAAITN	V1S	M11N	-4.59460971071537	-0.850491486520681
SRELCSAAITR	V1S	M11R	-4.96259076607156	-0.781130685684663
SRELCSAAITS	V1S	M11S	-4.93285172824521	-0.897117064756763
SRELCSAAITT	V1S	M11T	-4.38678103164159	-0.745143188380415
SRELCSAAITV	V1S	M11V	-4.62411497445385	-0.808929085750412
SRELCSAAITW	V1S	M11W	-4.10372896460087	-0.783060359833483
SRELCSAAITY	V1S	M11Y	-3.62920724684756	-0.710338039388376
SRELCSAAIVM	V1S	T10V	-5.88756208297571	-0.789361710036934
SRELCSAAIWM	V1S	T10W	-7.56350991857356	-0.992884008511502
SRELCSAAKTM	V1S	I9K	-7.56364104773653	-0.836813474204975
SRELCSAALTM	V1S	I9L	-4.08034908575694	-0.793648648016962
SRELCSAAMTM	V1S	I9M	-4.51104038471194	-0.789875493165206
SRELCSAANTM	V1S	I9N	-7.56324037606715	-0.799260197650962
SRELCSAAPTM	V1S	I9P	-7.56572531473582	-0.836126894585012
SRELCSAAQTM	V1S	I9Q	-7.56572531473582	-0.844289780345858
SRELCSAARTM	V1S	I9R	-7.5654770793055	-0.837870250738822
SRELCSAASTM	V1S	I9S	-7.56572531473582	-0.826017028302819
SRELCSAATTM	V1S	I9T	-7.5643534766294	-0.785799133668891
SRELCSAAVTM	V1S	I9V	-4.34247932905321	-0.819151668126831
SRELCSAAWTM	V1S	I9W	-7.56572531473582	-0.851686212201439
SRELCSACITM	V1S	A8C	-6.93219314921156	-0.812976507978288
SRELCSADITM	V1S	A8D	-7.56460379581459	-0.836162261827563
SRELCSAEITM	V1S	A8E	-7.56521914290115	-0.83451066619222
SRELCSAFITM	V1S	A8F	-7.56514277225494	-0.900983944657154
SRELCSAGITM	V1S	A8G	-7.54943360004282	-0.844542479285984
SRELCSAHITM	V1S	A8H	-7.56545273941057	-0.831155408002289
SRELCSAIITM	V1S	A8I	-7.56572531473582	-0.797518428976048
SRELCSAKITM	V1S	A8K	-7.56463886100643	-0.843407266335859
SRELCSALITM	V1S	A8L	-7.56496497560758	-0.830353055943658
SRELCSAMITM	V1S	A8M	-7.55657802586763	-0.852202675194109
SRELCSANITM	V1S	A8N	-7.56543037513976	-0.882566674485245
SRELCSAPITM	V1S	A8P	-7.55782178519456	-0.841470083312526
SRELCSAQITM	V1S	A8Q	-7.56512256280052	-0.833346236353693
SRELCSARITM	V1S	A8R	-7.56559334861128	-0.811186671044189
SRELCSASITM	V1S	A8S	-5.52037537153364	-0.785808181237176
SRELCSATITM	V1S	A8T	-5.52092925219544	-0.817502118362431
SRELCSAVITM	V1S	A8V	-7.09990149921156	-0.842753305760411
SRELCSAWITM	V1S	A8W	-7.56553366742955	-0.839717651132092
SRELCSAYITM	V1S	A8Y	-7.56529973315608	-0.813474923010663
SRELCSCAITM	V1S	A7C	-7.14683552624312	-0.803777043687894
SRELCSDAITM	V1S	A7D	-7.56572531473582	-0.832630198508409
SRELCSFAITM	V1S	A7F	-7.56515132562207	-0.821187442254188
SRELCSGAITM	V1S	A7G	-7.5537519653662	-0.867639188695958
SRELCSHAITM	V1S	A7H	-7.56279481561829	-0.845242637936285
SRELCSIAITM	V1S	A7I	-7.56482625901238	-0.842902978627763
SRELCSKAITM	V1S	A7K	-7.562425855165	-0.86266969713854
SRELCSLAITM	V1S	A7L	-7.56514416405449	-0.81729434381482
SRELCSMAITM	V1S	A7M	-7.56463886100643	-0.869881289476705
SRELCSNAITM	V1S	A7N	-7.56572531473582	-0.851496633513717
SRELCSPAITM	V1S	A7P	-7.56539239101892	-0.824189671624964
SRELCSQAITM	V1S	A7Q	-7.56572531473582	-0.903130780457051
SRELCSRAITM	V1S	A7R	-7.56379904557897	-0.827828500734466
SRELCSSAITM	V1S	A7S	-6.13266017985646	-0.820981551198772
SRELCSTAITM	V1S	A7T	-7.56572531473582	-0.881928109023887
SRELCSWAITM	V1S	A7W	-7.56572531473582	-0.833027511540107
SRELCSYAITM	V1S	A7Y	-7.56552326698519	-0.870806575076762
SRELCTAAITM	V1S	S6T	-4.26552547775194	-0.781460301917932
SRELCVAAITM	V1S	S6V	-6.25501034292588	-0.823104981238777
SRELCWAAITM	V1S	S6W	-5.92541318149841	-0.793006077257059
SRELCYAAITM	V1S	S6Y	-6.98883098975415	-0.765603662125993
SRELFSAAITM	V1S	C5F	-7.56290413253575	-0.790412765474558
SRELGSAAITM	V1S	C5G	-7.56506111685892	-0.875406507011791
SRELLSAAITM	V1S	C5L	-6.69110178811485	-0.867239266710808
SRELNSAAITM	V1S	C5N	-7.5635957192278	-0.946866016875342
SRELRSAAITM	V1S	C5R	-7.54618144931452	-0.856933482693608
SRELSSAAITM	V1S	C5S	-7.56572531473582	-0.885143223659573
SRELVSAAITM	V1S	C5V	-7.56572531473582	-0.961907112300132
SRERCSAAITM	V1S	L4R	-7.56572531473582	-0.881860958456978
SREVCSAAITM	V1S	L4V	-7.54764908052191	-0.749869297184371
SREWCSAAITM	V1S	L4W	-7.39367087914771	-1.06109988708347
SRFLCSAAITM	V1S	E3F	-7.55343772023736	-0.850306881193953
SRILCSAAITM	V1S	E3I	-7.56572531473582	-0.917919494206607
SRKLCSAAITM	V1S	E3K	-7.56466104451649	-0.954572943141518
SRLLCSAAITM	V1S	E3L	-7.56423504109717	-0.838232796570241
SRNLCSAAITM	V1S	E3N	-7.00097511962522	-0.793698742576181
SRPLCSAAITM	V1S	E3P	-7.56536946455462	-0.853517106242707
SRQLCSAAITM	V1S	E3Q	-5.76122760682391	-0.801589813147664
SRRLCSAAITM	V1S	E3R	-7.56572531473582	-0.83368427356515
SRSLCSAAITM	V1S	E3S	-5.80480604988614	-0.811193242916776
SRTLCSAAITM	V1S	E3T	-7.5444809180066	-0.800354709303694
SRVLCSAAITM	V1S	E3V	-7.54192490212438	-0.815136278002196
SRWLCSAAITM	V1S	E3W	-7.56572531473582	-1.00761177880756
SSELCSAAITM	V1S	R2S	-3.22877896205041	-0.836656154053038
STELCSAAITM	V1S	R2T	-6.28313867791868	-0.832013368108314
SVELCSAAITM	V1S	R2V	-5.8089950145956	-0.822529415249267
SYELCSAAITM	V1S	R2Y	-3.09529370652117	-0.74977575401176
TAELCSAAITM	V1T	R2A	0.42450073911815	-0.0173916980968327
TGELCSAAITM	V1T	R2G	0.165608446550589	-0.0026519688303575
THELCSAAITM	V1T	R2H	-0.75730700486638	-0.344526034813571
TLELCSAAITM	V1T	R2L	-2.48877677790785	-0.522048096387391
TPELCSAAITM	V1T	R2P	-4.0690136278096	-0.852773656579393
TRALCSAAITM	V1T	E3A	-2.48361207917037	-0.7704316483752
TREGCSAAITM	V1T	L4G	-7.5628321188454	-0.799477708184208
TRELASAAITM	V1T	C5A	-5.15679000058374	-0.85691639019555
TRELCAAAITM	V1T	S6A	-0.48735997923165	-0.274423154248096
TRELCCAAITM	V1T	S6C	-3.20433751773326	-0.652116663595524
TRELCDAAITM	V1T	S6D	0.2161047881022	-0.0428980175575787
TRELCFAAITM	V1T	S6F	-3.41781427405138	-0.705564260343784
TRELCGAAITM	V1T	S6G	-0.62816451940577	-0.395457627900537
TRELCHAAITM	V1T	S6H	-0.209954265198201	-0.0597719437358923
TRELCKAAITM	V1T	S6K	-0.484629486263051	-0.311682648143328
TRELCLAAITM	V1T	S6L	-2.19409643963908	-0.649871718615442
TRELCNAAITM	V1T	S6N	-0.00203323152675061	-0.256393907059354
TRELCPAAITM	V1T	S6P	-7.55638262474406	-0.850335812939549
TRELCRAAITM	V1T	S6R	-0.45907264144717	-0.364513483256673
TRELCSAAGTM	V1T	I9G	-7.56572531473582	-0.827371277213975
TRELCSAAIAM	V1T	T10A	-0.9639295887534	-0.496624720289943
TRELCSAAICM	V1T	T10C	-2.88799682002342	-0.670276777331445
TRELCSAAIDM	V1T	T10D	-2.94171099066142	-0.880478204582951
TRELCSAAIEM	V1T	T10E	-1.48120462826256	-0.324578276087755
TRELCSAAIFM	V1T	T10F	-7.54868633528932	-0.826017028302819
TRELCSAAIGM	V1T	T10G	-1.29443504743989	-0.381322416403549
TRELCSAAIHM	V1T	T10H	-3.89580649825573	-0.652577388462397
TRELCSAAIIM	V1T	T10I	-3.42299722358475	-0.674793173735378
TRELCSAAILM	V1T	T10L	-3.516836340585	-0.741725785764555
TRELCSAAIMM	V1T	T10M	-2.55201463403334	-0.67459737998862
TRELCSAAIPM	V1T	T10P	-7.56332949312391	-0.844793074356357
TRELCSAAIQM	V1T	T10Q	-7.15590989463099	-0.615478524758342
TRELCSAAIRM	V1T	T10R	-3.19665666507484	-0.752408484284247
TRELCSAAISM	V1T	T10S	-0.798030715477081	-0.334761315515864
TRELCSAAITG	V1T	M11G	-3.39921498483957	-0.917599677396272
TRELCSAAITL	V1T	M11L	-1.77692289849002	-0.474093516928195
TRELCSAAITP	V1T	M11P	-7.56572531473582	-0.822773171324092
TRELCSAAITR	V1T	M11R	-1.0629204342322	-0.489637961511942
TRELCSAAITT	V1T	M11T	-1.20551280573537	-0.569717784600107
TRELCSAAITV	V1T	M11V	-1.97726257128868	-0.504866835150952
TRELCSAAIVM	V1T	T10V	-2.48104752751995	-0.633504832261516
TRELCSAAIWM	V1T	T10W	-6.77835998073459	-0.909072649423813
TRELCSAAIYM	V1T	T10Y	-6.34000714249426	-0.873321221328636
TRELCSAAKTM	V1T	I9K	-7.55775079608624	-0.850667770692397
TRELCSAARTM	V1T	I9R	-7.56491689562356	-0.869957646748455
TRELCSAAVTM	V1T	I9V	-1.24618765067384	-0.465694475027854
TRELCSAAWTM	V1T	I9W	-7.56572531473582	-0.846139544819428
TRELCSACITM	V1T	A8C	-3.77108956503065	-0.727944992598112
TRELCSADITM	V1T	A8D	-7.56476408449488	-0.765634445726368
TRELCSAFITM	V1T	A8F	-7.56572531473582	-0.871659776041314
TRELCSAGITM	V1T	A8G	-2.96541515718533	-0.823144599389596
TRELCSAHITM	V1T	A8H	-7.54278614288911	-0.822744526860909
TRELCSAIITM	V1T	A8I	-5.42446928626567	-0.81335338968298
TRELCSAKITM	V1T	A8K	-7.56539369194046	-0.830526874436177
TRELCSALITM	V1T	A8L	-6.95601415607983	-0.803054620988214
TRELCSAMITM	V1T	A8M	-4.2289557108754	-0.773042643928288
TRELCSANITM	V1T	A8N	-6.78031809298445	-0.82369408602338
TRELCSAPITM	V1T	A8P	-7.56403295672048	-0.811737582018951
TRELCSAQITM	V1T	A8Q	-7.56352629358832	-0.855948378295851
TRELCSARITM	V1T	A8R	-7.56509654477493	-0.853397359892872
TRELCSASITM	V1T	A8S	-2.59767184374536	-0.638797037714759
TRELCSATITM	V1T	A8T	-2.69573603268429	-0.637566204592679
TRELCSAVITM	V1T	A8V	-2.90038518527717	-0.775985163078121
TRELCSAWITM	V1T	A8W	-7.56572531473582	-0.826791225369179
TRELCSAYITM	V1T	A8Y	-7.56534385996924	-0.844484229351392
TRELCSCAITM	V1T	A7C	-4.32185857301551	-0.836577794812084
TRELCSDAITM	V1T	A7D	-7.56496963715593	-0.902532718403826
TRELCSFAITM	V1T	A7F	-7.23388029654597	-0.829185730482308
TRELCSGAITM	V1T	A7G	-3.12735722274828	-0.794765174979275
TRELCSHAITM	V1T	A7H	-6.68085677428511	-0.846790157338185
TRELCSIAITM	V1T	A7I	-7.29189314073259	-0.90993589543988
TRELCSLAITM	V1T	A7L	-7.2344030288349	-0.82823803371319
TRELCSNAITM	V1T	A7N	-5.53210435315302	-0.730192617735054
TRELCSPAITM	V1T	A7P	-7.56490335041813	-0.816621162949258
TRELCSQAITM	V1T	A7Q	-7.07290323474417	-0.82758163199509
TRELCSRAITM	V1T	A7R	-7.55127309938031	-0.837866276678707
TRELCSSAITM	V1T	A7S	-2.61693647882291	-0.757455431515907
TRELCSTAITM	V1T	A7T	-5.25452838336615	-0.828016325487285
TRELCSVAITM	V1T	A7V	-4.52622512293538	-0.793229919291501
TRELCSYAITM	V1T	A7Y	-6.24389000698447	-0.791799705084964
TRELCTAAITM	V1T	S6T	-1.32299610691338	-0.511730926668068
TRELCVAAITM	V1T	S6V	-3.01309194277412	-0.687235639124557
TRELCYAAITM	V1T	S6Y	-2.03627838311304	-0.509441428387496
TRELFSAAITM	V1T	C5F	-7.56572531473582	-0.876445110608692
TRELGSAAITM	V1T	C5G	-5.83639906888589	-0.943670135008311
TRGLCSAAITM	V1T	E3G	-2.89785361853811	-0.67539001092841
TRHLCSAAITM	V1T	E3H	-3.85949309709006	-0.749175414136721
TRKLCSAAITM	V1T	E3K	-3.84532531398705	-0.775409408951595
TRNLCSAAITM	V1T	E3N	-3.21764339693009	-0.74892502205783
TRPLCSAAITM	V1T	E3P	-7.56572531473582	-0.825175703250398
TRQLCSAAITM	V1T	E3Q	-1.73208044278365	-0.607577286432385
TRTLCSAAITM	V1T	E3T	-5.1285213974335	-0.741800326805744
TTELCSAAITM	V1T	R2T	-0.83158995272972	-0.467622504635685
TVELCSAAITM	V1T	R2V	-2.80549626539568	-0.637169917069373
VAALCSAAITM	R2A	E3A	-0.0451920522423901	-0.0046099635124586
VADLCSAAITM	R2A	E3D	-0.44595431771242	0.001303286723603
VAEACSAAITM	R2A	L4A	0.169811550523759	-0.122955640104074
VAECCSAAITM	R2A	L4C	-0.3787286403377	-0.089222327542519
VAEDCSAAITM	R2A	L4D	-6.35988477498247	-0.861826646463059
VAEECSAAITM	R2A	L4E	-6.46819672029605	-0.791207604110986
VAEFCSAAITM	R2A	L4F	-1.22760132926184	-0.467480666480345
VAEGCSAAITM	R2A	L4G	-2.79804407243867	-0.714296082155852
VAEHCSAAITM	R2A	L4H	-0.89483696215294	-0.467535386928186
VAEICSAAITM	R2A	L4I	0.134645262096949	-0.140485573938258
VAEKCSAAITM	R2A	L4K	-6.34414841335852	-0.813344246016512
VAELASAAITM	R2A	C5A	-0.22496631898221	-0.0341215747836901
VAELCAAAITM	R2A	S6A	-0.0740862695208211	0.001991099249792
VAELCDAAITM	R2A	S6D	0.489916237372379	0.0002005338496361
VAELCEAAITM	R2A	S6E	-0.48356421132771	0.0120315016043882
VAELCGAAITM	R2A	S6G	0.0840221446812386	0.0024674580891782
VAELCHAAITM	R2A	S6H	-0.28196963526516	0.0004085212228679
VAELCKAAITM	R2A	S6K	-0.52854973256324	0.0085502397387283
VAELCLAAITM	R2A	S6L	0.242941661514999	-0.0005886951013024
VAELCMAAITM	R2A	S6M	0.32562979905936	0.006997474209171
VAELCNAAITM	R2A	S6N	-0.12683207536339	0.0092884116804199
VAELCPAAITM	R2A	S6P	-1.79710894027441	-0.693950215316695
VAELCQAAITM	R2A	S6Q	-0.22305164988939	-5.77804307430041e-05
VAELCRAAITM	R2A	S6R	-0.105442388422031	0.0009579138804737
VAELCSAAATM	R2A	I9A	-0.853544577227231	-0.593344379212633
VAELCSAACTM	R2A	I9C	0.1460904407464	-0.0340642239895927
VAELCSAADTM	R2A	I9D	-7.26430370865374	-0.835419582644794
VAELCSAAETM	R2A	I9E	-5.53626082647288	-0.706235818203824
VAELCSAAFTM	R2A	I9F	-3.22600845469886	-0.703164412075404
VAELCSAAGTM	R2A	I9G	-5.76078272361122	-0.796688217176899
VAELCSAAHTM	R2A	I9H	-2.31408963505969	-0.666332386720464
VAELCSAAIAM	R2A	T10A	-0.0340077749786012	0.000915243279647
VAELCSAAICM	R2A	T10C	-0.829708118961111	-0.0026831475334064
VAELCSAAIEM	R2A	T10E	-0.175841558422411	0.0033433850343879
VAELCSAAIFM	R2A	T10F	-2.73235771215106	-0.695217565397902
VAELCSAAIGM	R2A	T10G	0.0542770951683202	0.000255622352166
VAELCSAAIHM	R2A	T10H	-0.622893000085751	-0.301637415379354
VAELCSAAIIM	R2A	T10I	-0.29288434395875	-0.0082229121771401
VAELCSAAILM	R2A	T10L	-0.0241547550209908	-0.0310097245598896
VAELCSAAIMM	R2A	T10M	-6.21798780131623	-0.0200250904491836
VAELCSAAIPM	R2A	T10P	-2.68276351301381	-0.725926960779293
VAELCSAAIQM	R2A	T10Q	-0.391322753505181	0.0002731792301186
VAELCSAAIRM	R2A	T10R	-0.42682746067007	-0.119635606964689
VAELCSAAISM	R2A	T10S	-0.0139481394957013	0.0019673579061268
VAELCSAAITA	R2A	M11A	-0.12865574244967	-0.0043871620387335
VAELCSAAITC	R2A	M11C	-0.0250230058896506	-0.000957755303914
VAELCSAAITD	R2A	M11D	-0.29392567199625	-0.0082915909217576
VAELCSAAITE	R2A	M11E	0.29218529345043	-0.002367271116851
VAELCSAAITF	R2A	M11F	-0.412192291762741	-0.0020147245303354
VAELCSAAITG	R2A	M11G	-0.357796064602441	-0.121926137429908
VAELCSAAITH	R2A	M11H	-0.160425082622501	-0.0091628525805691
VAELCSAAITI	R2A	M11I	0.297234618924699	-0.0007621256054735
VAELCSAAITK	R2A	M11K	-0.459997106230521	0.0008768959650905
VAELCSAAITL	R2A	M11L	0.0524880125662399	-6.92511411537478e-06
VAELCSAAITN	R2A	M11N	-0.171272862722251	-0.0027119974273487
VAELCSAAITP	R2A	M11P	-4.31109236748849	-0.760979905247186
VAELCSAAITQ	R2A	M11Q	0.199551371547269	0.0033231450291868
VAELCSAAITR	R2A	M11R	0.0506435070205296	-0.0058255502757497
VAELCSAAITS	R2A	M11S	0.00636386197289873	-0.0037385333349244
VAELCSAAITT	R2A	M11T	-0.27168693735452	-0.0005184103162184
VAELCSAAITV	R2A	M11V	-0.29513572606932	-0.0010035575523706
VAELCSAAITW	R2A	M11W	-0.275957165875731	-0.0021937135032575
VAELCSAAITY	R2A	M11Y	0.49517131414248	0.013154676966954
VAELCSAAIVM	R2A	T10V	-0.177973235229981	-0.0001887452324168
VAELCSAAIYM	R2A	T10Y	-0.684927664114671	-0.529390632954617
VAELCSAAKTM	R2A	I9K	-7.56572531473582	-0.818542709450142
VAELCSAALTM	R2A	I9L	-0.20462990225035	0.0016096780825313
VAELCSAAMTM	R2A	I9M	-0.303269813802281	-0.0008489333364175
VAELCSAAPTM	R2A	I9P	-7.56525478708443	-0.830223211930803
VAELCSAAQTM	R2A	I9Q	-2.63555930468039	-0.699337894178189
VAELCSAARTM	R2A	I9R	-7.56364559535177	-0.854387029279888
VAELCSAASTM	R2A	I9S	-1.73940336303617	-0.655124059321464
VAELCSAATTM	R2A	I9T	0.0533984718635399	-0.146363157380095
VAELCSAAVTM	R2A	I9V	0.0679143062335488	-0.0001608342011419
VAELCSAAWTM	R2A	I9W	-7.54900522758628	-0.859556383004123
VAELCSAAYTM	R2A	I9Y	-7.22800116339977	-0.800610492466515
VAELCSACITM	R2A	A8C	-7.49187188437837	-0.176357247222628
VAELCSADITM	R2A	A8D	-6.07675369723858	-0.814422030027235
VAELCSAEITM	R2A	A8E	-6.59868595944275	-0.781375239630633
VAELCSAFITM	R2A	A8F	-7.56572531473582	-0.729041545493568
VAELCSAGITM	R2A	A8G	0.0661496252413087	-0.0213867297675228
VAELCSAHITM	R2A	A8H	-7.56572531473582	-0.770842767113618
VAELCSALITM	R2A	A8L	-3.13054478151045	-0.739089400555604
VAELCSANITM	R2A	A8N	-0.875288834796981	-0.582572327117942
VAELCSAPITM	R2A	A8P	-7.56490783933294	-0.829793760313289
VAELCSAQITM	R2A	A8Q	-2.43621950519718	-0.759366159535412
VAELCSARITM	R2A	A8R	-7.56184537817077	-0.835407616562445
VAELCSASITM	R2A	A8S	0.19073967903587	-0.0002255646787515
VAELCSATITM	R2A	A8T	-0.0805313691763399	-0.0015006328768462
VAELCSAVITM	R2A	A8V	-0.0415487318831911	-0.0952760923845227
VAELCSAWITM	R2A	A8W	-7.56572531473582	-0.841175833732796
VAELCSCAITM	R2A	A7C	0.0517474497191692	-0.0141409448114431
VAELCSDAITM	R2A	A7D	-2.80203813610421	-0.715203611841627
VAELCSEAITM	R2A	A7E	-1.37591862746492	-0.503257992719678
VAELCSFAITM	R2A	A7F	-6.9644583738636	-0.733296269687862
VAELCSGAITM	R2A	A7G	-0.46123081332235	-0.026740793890551
VAELCSHAITM	R2A	A7H	-1.01357818145964	-0.530334336994936
VAELCSIAITM	R2A	A7I	-1.0652833321321	-0.546344531093838
VAELCSKAITM	R2A	A7K	-2.63285681851341	-0.748982494566944
VAELCSLAITM	R2A	A7L	-2.59886717984117	-0.703417148452295
VAELCSMAITM	R2A	A7M	-1.53813851802865	-0.611169042945586
VAELCSNAITM	R2A	A7N	-0.80084502856484	-0.376447244081452
VAELCSPAITM	R2A	A7P	-7.56515121800803	-0.858365589259885
VAELCSRAITM	R2A	A7R	-3.98137048702427	-0.790269923128783
VAELCSSAITM	R2A	A7S	-0.0160534147584013	0.0020594589709412
VAELCSTAITM	R2A	A7T	0.13994009552413	-0.312190028718035
VAELCSVAITM	R2A	A7V	-0.035880187846951	-0.0885038603780316
VAELCSWAITM	R2A	A7W	-3.63190034152829	-0.730126174258042
VAELCTAAITM	R2A	S6T	0.162181263011249	0.0065052999184104
VAELCVAAITM	R2A	S6V	0.188006979409289	-0.0011979659329428
VAELCYAAITM	R2A	S6Y	0.38419851844435	0.0010608628458046
VAELDSAAITM	R2A	C5D	-7.55656054707428	-0.820409332277909
VAELESAAITM	R2A	C5E	-6.27553801947656	-0.783752764271635
VAELFSAAITM	R2A	C5F	-5.55029466533663	-0.822940901875476
VAELGSAAITM	R2A	C5G	-1.91347082486651	-0.44781969892535
VAELHSAAITM	R2A	C5H	-6.98765567054789	-0.738670488979609
VAELKSAAITM	R2A	C5K	-7.56404259709581	-0.938917030807577
VAELLSAAITM	R2A	C5L	-3.12654335045444	-0.591128322603124
VAELMSAAITM	R2A	C5M	0.0291538573272803	-0.0554888684068747
VAELNSAAITM	R2A	C5N	-4.12087486919218	-0.815136278002196
VAELPSAAITM	R2A	C5P	-7.5652899579032	-0.837276468065024
VAELRSAAITM	R2A	C5R	-7.56040255494514	-0.810297459112476
VAELSSAAITM	R2A	C5S	-2.09508862428941	-0.437766906913046
VAELTSAAITM	R2A	C5T	-3.02020804256873	-0.74365284184385
VAELVSAAITM	R2A	C5V	-2.55144990791712	-0.651131131388106
VAELWSAAITM	R2A	C5W	-7.56572531473582	-0.899478997554174
VAEMCSAAITM	R2A	L4M	-0.3456938745315	-0.0077670554601767
VAEPCSAAITM	R2A	L4P	-7.56005877473918	-0.89528871711215
VAEQCSAAITM	R2A	L4Q	-2.70269105391331	-0.659641035811907
VAERCSAAITM	R2A	L4R	-7.56549516461863	-0.894918835166
VAESCSAAITM	R2A	L4S	-1.6687287014909	-0.516338847494421
VAETCSAAITM	R2A	L4T	-0.774090949124341	-0.381492281496589
VAEVCSAAITM	R2A	L4V	-0.69480322640025	-0.344690245610858
VAEWCSAAITM	R2A	L4W	-6.98917623325743	-0.830577804046942
VAEYCSAAITM	R2A	L4Y	-3.42958849132222	-0.691076435407309
VAFLCSAAITM	R2A	E3F	-6.85419025796386	-0.896033023314119
VAGLCSAAITM	R2A	E3G	0.179456492265379	-0.003391014383831
VAHLCSAAITM	R2A	E3H	0.0378115987917589	-0.004720980076013
VALLCSAAITM	R2A	E3L	-2.77367646962126	-0.68478797214676
VANLCSAAITM	R2A	E3N	0.2221739458654	-0.0089636533519344
VAPLCSAAITM	R2A	E3P	-5.49703468104963	-0.795497410915479
VAQLCSAAITM	R2A	E3Q	0.179943545522159	0.0022992140582057
VARLCSAAITM	R2A	E3R	-0.322516564552801	-0.331240527351006
VASLCSAAITM	R2A	E3S	0.12350806519393	-0.0060272987606321
VATLCSAAITM	R2A	E3T	-0.493656142474391	-0.344519362697545
[truncated: 12,093 more rows]
