# Supplementary material for: Origins and breadth of pairwise epistasis in an α-helix of β-lactamase TEM-1
Source: Nat Commun. 2026 Mar 17;17:4083. doi: 10.1038/s41467-026-70627-5 (PMC13144301; doi:10.1038/s41467-026-70627-5)
Supplement: Supplementary file 3 — Source data [file 41467_2026_70627_MOESM3_ESM.zip › Source Data/FigureS4G_sourcedata.txt]

Sequence	First Mutation	Second Mutation	Sum of single mutants Log Fitness	Double mutants Log Fitness	Epistasis type
AAELCSAAITM	V1A	R2A	-0.604814918185073	-0.420371658256372	1
AEELCSAAITM	V1A	R2E	-0.60509479614719	-0.463191161330696	1
AGELCSAAITM	V1A	R2G	-0.605936505989045	-0.307392843934064	1
AHELCSAAITM	V1A	R2H	-0.605968463030243	-0.714030919598462	0
ALELCSAAITM	V1A	R2L	-0.60992428007449	-0.713111108208889	0
APELCSAAITM	V1A	R2P	-1.14822398846036	-0.797834775719925	0
AQELCSAAITM	V1A	R2Q	-0.606613464983975	-0.640665095352139	0
ARDLCSAAITM	V1A	E3D	-0.608955189998251	-0.672484855684196	0
AREACSAAITM	V1A	L4A	-0.986878693482882	-0.862027149559989	0
AREGCSAAITM	V1A	L4G	-1.39004854983041	-0.865306549330408	0
ARELCAAAITM	V1A	S6A	-0.606776776866147	-0.587596855878163	1
ARELCDAAITM	V1A	S6D	-0.607769479666084	-0.406007349775314	2
ARELCEAAITM	V1A	S6E	-0.605723653709604	-0.332714457864988	1
ARELCFAAITM	V1A	S6F	-0.638300466328842	-0.864601090607152	0
ARELCGAAITM	V1A	S6G	-0.607391210921992	-0.720272239212375	0
ARELCHAAITM	V1A	S6H	-0.607310189140642	-0.488011430480413	1
ARELCIAAITM	V1A	S6I	-0.669006047967956	-0.762318554243807	0
ARELCKAAITM	V1A	S6K	-0.60755065921952	-0.711481163978142	0
ARELCLAAITM	V1A	S6L	-0.615199774475735	-0.781183431258297	0
ARELCMAAITM	V1A	S6M	-0.608715987162854	-0.793131523706321	0
ARELCNAAITM	V1A	S6N	-0.606597520682379	-0.591699659625693	1
ARELCPAAITM	V1A	S6P	-1.37133262930929	-0.847440752638522	0
ARELCRAAITM	V1A	S6R	-0.608359216442731	-0.739376880030683	0
ARELCSAAETM	V1A	I9E	-1.41346775420147	-0.8207223471064	0
ARELCSAAGTM	V1A	I9G	-1.40915127983902	-0.85518568166333	0
ARELCSAAIAM	V1A	T10A	-0.610569914830642	-0.750323637020544	0
ARELCSAAICM	V1A	T10C	-0.617564350149701	-0.760209843857379	0
ARELCSAAIDM	V1A	T10D	-0.900195100720672	-0.841637031537432	0
ARELCSAAIFM	V1A	T10F	-1.38321237030634	-0.825797111946712	0
ARELCSAAIGM	V1A	T10G	-0.611331550218617	-0.713905764436357	0
ARELCSAAIHM	V1A	T10H	-1.00079683811366	-0.797699954124196	0
ARELCSAAIIM	V1A	T10I	-0.633934362227385	-0.838232796570241	0
ARELCSAAIKM	V1A	T10K	-0.8432670373153	-0.748330564872841	0
ARELCSAAILM	V1A	T10L	-0.856583322211819	-0.805345384902675	0
ARELCSAAIMM	V1A	T10M	-0.619082504982943	-0.773956270878547	0
ARELCSAAIPM	V1A	T10P	-1.38409352963711	-0.850269767700477	0
ARELCSAAIQM	V1A	T10Q	-0.612623972663466	-0.771831266514238	0
ARELCSAAIRM	V1A	T10R	-0.876018106176436	-0.768446320981771	0
ARELCSAAISM	V1A	T10S	-0.607874336252938	-0.702656346900263	0
ARELCSAAITA	V1A	M11A	-0.61717343025803	-0.70169037946799	0
ARELCSAAITC	V1A	M11C	-0.61862644701624	-0.785769239075315	0
ARELCSAAITG	V1A	M11G	-0.929385155733008	-0.784034219295868	0
ARELCSAAITL	V1A	M11L	-0.608287969942042	-0.700739542512088	0
ARELCSAAITN	V1A	M11N	-0.622448075550897	-0.812448802616649	0
ARELCSAAITP	V1A	M11P	-1.40919250912771	-0.71856173809633	0
ARELCSAAITQ	V1A	M11Q	-0.608840684805177	-0.606605321594511	0
ARELCSAAITR	V1A	M11R	-0.61258778583522	-0.748287355558959	0
ARELCSAAITV	V1A	M11V	-0.609011447038149	-0.74981543013677	0
ARELCSAAITW	V1A	M11W	-0.607883119713458	-0.692763847918797	0
ARELCSAAIVM	V1A	T10V	-0.619492505752252	-0.746261100689899	0
ARELCSAAIWM	V1A	T10W	-1.33888083695645	-0.827121099638179	0
ARELCSAAIYM	V1A	T10Y	-1.33175498291288	-0.914208186012716	0
ARELCSAAKTM	V1A	I9K	-1.4150179493499	-0.775626645404704	0
ARELCSAALTM	V1A	I9L	-0.610922493371227	-0.710894685288839	0
ARELCSAAMTM	V1A	I9M	-0.613469501064238	-0.790979303552944	0
ARELCSAANTM	V1A	I9N	-1.31921088335895	-0.988140783402953	0
ARELCSAARTM	V1A	I9R	-1.44500167952821	-0.856645232900615	0
ARELCSAASTM	V1A	I9S	-1.34859553770477	-0.774589812940974	0
ARELCSAATTM	V1A	I9T	-0.966156856784653	-0.772583039665359	0
ARELCSAAVTM	V1A	I9V	-0.609125705814049	-0.742833247297548	0
ARELCSAAWTM	V1A	I9W	-1.44156307324235	-0.791784598920116	0
ARELCSADITM	V1A	A8D	-1.43212094633757	-0.847464565033694	0
ARELCSAGITM	V1A	A8G	-0.924412670638874	-0.874125981051751	0
ARELCSAHITM	V1A	A8H	-1.42876994491635	-0.863005012141853	0
ARELCSAIITM	V1A	A8I	-1.29662095040295	-0.937314665360895	0
ARELCSAKITM	V1A	A8K	-1.46074257517221	-0.838385133500879	0
ARELCSALITM	V1A	A8L	-1.36396051915648	-0.809066640033476	0
ARELCSAMITM	V1A	A8M	-1.02001194440343	-0.863101041032085	0
ARELCSANITM	V1A	A8N	-1.32865662116898	-0.788418567038148	0
ARELCSAPITM	V1A	A8P	-1.4413272969903	-0.850618998980012	0
ARELCSAQITM	V1A	A8Q	-1.38738321164464	-0.869056559183272	0
ARELCSARITM	V1A	A8R	-1.43002279744607	-0.848581281430744	0
ARELCSASITM	V1A	A8S	-0.617152395226737	-0.762187698474696	0
ARELCSATITM	V1A	A8T	-0.615383351448495	-0.748886371275754	0
ARELCSAVITM	V1A	A8V	-0.915430737797908	-0.827873969400888	0
ARELCSAWITM	V1A	A8W	-1.45028017442159	-0.908057023066341	0
ARELCSAYITM	V1A	A8Y	-1.42102327109314	-0.814072943342095	0
ARELCSCAITM	V1A	A7C	-0.851190383090835	-0.848362062008649	0
ARELCSFAITM	V1A	A7F	-1.35257950188943	-0.856015137956826	0
ARELCSGAITM	V1A	A7G	-0.935606526967918	-0.80893831455834	0
ARELCSHAITM	V1A	A7H	-1.30125741394153	-0.877878182833771	0
ARELCSIAITM	V1A	A7I	-1.27032025270991	-0.834669703485094	0
ARELCSLAITM	V1A	A7L	-1.35629352246271	-0.821672168650614	0
ARELCSMAITM	V1A	A7M	-1.31096434472645	-0.81630257818446	0
ARELCSPAITM	V1A	A7P	-1.44324897816488	-0.841332004005198	0
ARELCSRAITM	V1A	A7R	-1.40674179502743	-0.834607074861479	0
ARELCSSAITM	V1A	A7S	-0.630151704115911	-0.77717586995403	0
ARELCSTAITM	V1A	A7T	-1.08785455381479	-0.842328378054268	0
ARELCSVAITM	V1A	A7V	-0.952854014829389	-0.857918361236582	0
ARELCSYAITM	V1A	A7Y	-1.29091177428454	-0.88172939777055	0
ARELCTAAITM	V1A	S6T	-0.609213743979013	-0.759959590704359	0
ARELCVAAITM	V1A	S6V	-0.629030535046988	-0.79772745894475	0
ARELCWAAITM	V1A	S6W	-0.612714845564762	-0.822090076294507	0
ARELGSAAITM	V1A	C5G	-1.20480663113224	-0.832794657824649	0
ARELHSAAITM	V1A	C5H	-1.43248106147648	-0.892100794276084	0
ARELLSAAITM	V1A	C5L	-1.05282670546964	-0.788522165885428	0
ARELQSAAITM	V1A	C5Q	-1.40728633512202	-0.920444722778216	0
ARELRSAAITM	V1A	C5R	-1.45648983988549	-0.839609293495425	0
ARELSSAAITM	V1A	C5S	-1.24988824840707	-0.803147767412228	0
ARELTSAAITM	V1A	C5T	-1.38584028153686	-0.839049822737253	0
ARENCSAAITM	V1A	L4N	-1.39585418681727	-0.819005427651994	0
ARERCSAAITM	V1A	L4R	-1.44119117925038	-0.775840873025848	0
ARGLCSAAITM	V1A	E3G	-0.635730810137059	-0.788046645262297	0
ARKLCSAAITM	V1A	E3K	-1.06181575810663	-0.828365319313517	0
ARNLCSAAITM	V1A	E3N	-0.68299550099379	-0.797640679957435	0
ARPLCSAAITM	V1A	E3P	-1.45609438357627	-0.813002690731526	0
ARQLCSAAITM	V1A	E3Q	-0.609500051214229	-0.737150805297768	0
ARRLCSAAITM	V1A	E3R	-1.17704556731903	-0.779756302894971	0
ARSLCSAAITM	V1A	E3S	-0.656897950196039	-0.805598867725194	0
ARTLCSAAITM	V1A	E3T	-1.20968466114119	-0.763547813082225	0
ARVLCSAAITM	V1A	E3V	-1.45376094858175	-0.799081975201654	0
ASELCSAAITM	V1A	R2S	-0.6051306664407	-0.513921168164296	1
ATELCSAAITM	V1A	R2T	-0.608168586361122	-0.715328521174378	0
AVELCSAAITM	V1A	R2V	-0.621991937970286	-0.757124046681182	0
AWELCSAAITM	V1A	R2W	-0.607130805824274	-0.634072314950002	0
CPELCSAAITM	V1C	R2P	-1.20408994390066	-0.970588229351545	0
CREECSAAITM	V1C	L4E	-1.49106613355639	-0.88850596801778	0
CRELCAAAITM	V1C	S6A	-0.662642732306455	-0.594752198807024	1
CRELCCAAITM	V1C	S6C	-0.793340217702269	-0.778504098761281	0
CRELCFAAITM	V1C	S6F	-0.694166421769151	-0.787349263437455	0
CRELCHAAITM	V1C	S6H	-0.66317614458095	-0.432639890481853	1
CRELCLAAITM	V1C	S6L	-0.671065729916043	-0.779789680023128	0
CRELCPAAITM	V1C	S6P	-1.4271985847496	-0.865900774440905	0
CRELCRAAITM	V1C	S6R	-0.664225171883039	-0.682485778646214	0
CRELCSAAATM	V1C	I9A	-1.36230870330791	-0.759135596518802	0
CRELCSAAETM	V1C	I9E	-1.46933370964178	-0.973122987678646	0
CRELCSAAGTM	V1C	I9G	-1.46501723527933	-0.874268550401119	0
CRELCSAAIAM	V1C	T10A	-0.66643587027095	-0.694787150177553	0
CRELCSAAIEM	V1C	T10E	-0.664069974017328	-0.630855913653837	0
CRELCSAAIGM	V1C	T10G	-0.667197505658926	-0.684901725615845	0
CRELCSAAIKM	V1C	T10K	-0.899132992755608	-0.773148026154701	0
CRELCSAAILM	V1C	T10L	-0.912449277652127	-0.7698711738571	0
CRELCSAAIPM	V1C	T10P	-1.43995948507742	-0.83088776652223	0
CRELCSAAIRM	V1C	T10R	-0.931884061616744	-0.853843509515587	0
CRELCSAAISM	V1C	T10S	-0.663740291693246	-0.689047212470003	0
CRELCSAAITC	V1C	M11C	-0.674492402456549	-0.883320203851351	0
CRELCSAAITE	V1C	M11E	-0.663486629669067	-0.603846413687452	0
CRELCSAAITF	V1C	M11F	-0.667325891143985	-0.741833525050256	0
CRELCSAAITG	V1C	M11G	-0.985251111173316	-0.816138779176443	0
CRELCSAAITI	V1C	M11I	-0.675754723674829	-0.719025116775465	0
CRELCSAAITK	V1C	M11K	-0.682576351848296	-0.754639704415103	0
CRELCSAAITL	V1C	M11L	-0.66415392538235	-0.738290411055256	0
CRELCSAAITN	V1C	M11N	-0.678314030991206	-0.80314908025665	0
CRELCSAAITQ	V1C	M11Q	-0.664706640245486	-0.712763883995306	0
CRELCSAAITR	V1C	M11R	-0.668453741275528	-0.757720656952953	0
CRELCSAAITW	V1C	M11W	-0.663749075153766	-0.80334853522313	0
CRELCSAAITY	V1C	M11Y	-0.66575377822278	-0.686342399689462	0
CRELCSAAIVM	V1C	T10V	-0.67535846119256	-0.764643636418795	0
CRELCSAALTM	V1C	I9L	-0.666788448811535	-0.764047237250164	0
CRELCSAASTM	V1C	I9S	-1.40446149314508	-0.75833148122821	0
CRELCSAAVTM	V1C	I9V	-0.664991661254357	-0.719445506289667	0
CRELCSAAWTM	V1C	I9W	-1.49742902868266	-0.838949788784915	0
CRELCSADITM	V1C	A8D	-1.48798690177788	-0.81856845333637	0
CRELCSAEITM	V1C	A8E	-1.47019433012148	-0.802398626337575	0
CRELCSAGITM	V1C	A8G	-0.980278626079183	-0.831104471928917	0
CRELCSALITM	V1C	A8L	-1.41982647459678	-0.80997013990473	0
CRELCSANITM	V1C	A8N	-1.38452257660929	-0.874739200259376	0
CRELCSAPITM	V1C	A8P	-1.49719325243061	-0.913106227330144	0
CRELCSARITM	V1C	A8R	-1.48588875288638	-0.798943719938945	0
CRELCSASITM	V1C	A8S	-0.673018350667045	-0.772688350812596	0
CRELCSAVITM	V1C	A8V	-0.971296693238216	-0.805116966552248	0
CRELCSAWITM	V1C	A8W	-1.5061461298619	-0.931319042800111	0
CRELCSAYITM	V1C	A8Y	-1.47688922653345	-0.959584016809742	0
CRELCSCAITM	V1C	A7C	-0.907056338531144	-0.819661311637879	0
CRELCSEAITM	V1C	A7E	-1.29979264406534	-0.838783023182733	0
CRELCSFAITM	V1C	A7F	-1.40844545732974	-0.858165380649479	0
CRELCSHAITM	V1C	A7H	-1.35712336938184	-0.861012225264478	0
CRELCSKAITM	V1C	A7K	-1.44977098054243	-0.789605433579233	0
CRELCSLAITM	V1C	A7L	-1.41215947790302	-0.810221258051779	0
CRELCSNAITM	V1C	A7N	-1.26259450382577	-0.785959109830193	0
CRELCSPAITM	V1C	A7P	-1.49911493360519	-0.849186454725693	0
CRELCSRAITM	V1C	A7R	-1.46260775046774	-0.798760156208896	0
CRELCSSAITM	V1C	A7S	-0.686017659556219	-0.827651193430597	0
CRELCSTAITM	V1C	A7T	-1.1437205092551	-1.02519766551699	0
CRELCSYAITM	V1C	A7Y	-1.34677772972484	-0.830152218982486	0
CRELCTAAITM	V1C	S6T	-0.665079699419321	-0.65380250339008	0
CRELCYAAITM	V1C	S6Y	-0.66509887449982	-0.712826906681856	0
CRELGSAAITM	V1C	C5G	-1.26067258657255	-0.842227750634721	0
CRELKSAAITM	V1C	C5K	-1.50168212749274	-0.869263965340905	0
CRELVSAAITM	V1C	C5V	-1.40557390830994	-0.795271263115399	0
CRGLCSAAITM	V1C	E3G	-0.691596765577367	-0.824451698789145	0
CRSLCSAAITM	V1C	E3S	-0.712763905636348	-0.906274064095942	0
CRTLCSAAITM	V1C	E3T	-1.2655506165815	-0.886169369975881	0
DGELCSAAITM	V1D	R2G	-0.818199568211988	-0.879707053313824	0
DLELCSAAITM	V1D	R2L	-0.822187342297433	-0.83233913897629	0
DNELCSAAITM	V1D	R2N	-0.82114175813411	-0.84549390927441	0
DPELCSAAITM	V1D	R2P	-1.3604870506833	-0.642651318609123	0
DREGCSAAITM	V1D	L4G	-1.60231161205335	-0.786398330963764	0
DRELASAAITM	V1D	C5A	-1.12339369474797	-0.868516462555015	0
DRELCCAAITM	V1D	S6C	-0.949737324484904	-0.82758163199509	0
DRELCFAAITM	V1D	S6F	-0.850563528551785	-0.779103513699494	0
DRELCGAAITM	V1D	S6G	-0.819654273144935	-0.854424590597518	0
DRELCHAAITM	V1D	S6H	-0.819573251363584	-0.81923666957251	0
DRELCLAAITM	V1D	S6L	-0.827462836698677	-0.844411150221933	0
DRELCPAAITM	V1D	S6P	-1.58359569153223	-0.868586143986673	0
DRELCRAAITM	V1D	S6R	-0.820622278665674	-0.853340861465296	0
DRELCSAAETM	V1D	I9E	-1.62573081642441	-0.839942092788432	0
DRELCSAAFTM	V1D	I9F	-1.57034921105733	-1.01593560548075	0
DRELCSAAGTM	V1D	I9G	-1.62141434206196	-0.828833173726805	0
DRELCSAAIAM	V1D	T10A	-0.822832977053585	-0.822075451635436	0
DRELCSAAICM	V1D	T10C	-0.829827412372644	-0.653376677874664	0
DRELCSAAIDM	V1D	T10D	-1.11245816294361	-0.805529058590819	0
DRELCSAAIGM	V1D	T10G	-0.82359461244156	-0.989665075238172	0
DRELCSAAIIM	V1D	T10I	-0.846197424450328	-0.777550100235062	0
DRELCSAAILM	V1D	T10L	-1.06884638443476	-0.715772247561185	0
DRELCSAAIMM	V1D	T10M	-0.831345567205886	-0.837084124652931	0
DRELCSAAIPM	V1D	T10P	-1.59635659186005	-0.832799941071596	0
DRELCSAAIQM	V1D	T10Q	-0.824887034886409	-0.799470175029265	0
DRELCSAAIRM	V1D	T10R	-1.08828116839938	-0.853366187909387	0
DRELCSAAISM	V1D	T10S	-0.82013739847588	-0.809478289811531	0
DRELCSAAITA	V1D	M11A	-0.829436492480973	-0.888788900598449	0
DRELCSAAITD	V1D	M11D	-0.832327407789312	-1.08789200550738	0
DRELCSAAITE	V1D	M11E	-0.819883736451701	-0.793775071294432	0
DRELCSAAITF	V1D	M11F	-0.82372299792662	-0.84259955101606	0
DRELCSAAITG	V1D	M11G	-1.14164821795595	-0.835320387200517	0
DRELCSAAITI	V1D	M11I	-0.832151830457464	-0.827947570841597	0
DRELCSAAITL	V1D	M11L	-0.820551032164984	-0.901815381330063	0
DRELCSAAITR	V1D	M11R	-0.824850848058163	-0.853442503627622	0
DRELCSAAITS	V1D	M11S	-0.830374207164911	-0.928714229364284	0
DRELCSAAITV	V1D	M11V	-0.821274509261092	-0.86349173244984	0
DRELCSAAITW	V1D	M11W	-0.820146181936401	-0.860939899013008	0
DRELCSAAIVM	V1D	T10V	-0.831755567975195	-0.82117834250355	0
DRELCSAAIYM	V1D	T10Y	-1.54401804513582	-1.00172144269806	0
DRELCSAAKTM	V1D	I9K	-1.62728101157285	-0.81419416789353	0
DRELCSAALTM	V1D	I9L	-0.82318555559417	-0.849263948234402	0
DRELCSAARTM	V1D	I9R	-1.65726474175115	-0.852115272173392	0
DRELCSAAWTM	V1D	I9W	-1.65382613546529	-0.898403346164746	0
DRELCSACITM	V1D	A8C	-0.856277195774241	-0.806938301955191	0
DRELCSADITM	V1D	A8D	-1.64438400856051	-0.865014756070062	0
DRELCSAEITM	V1D	A8E	-1.62659143690412	-0.947706127016401	0
DRELCSAGITM	V1D	A8G	-1.13667573286182	-0.80513143253834	0
DRELCSAHITM	V1D	A8H	-1.64103300713929	-0.790440144373218	0
DRELCSAKITM	V1D	A8K	-1.67300563739516	-0.790376529719507	0
DRELCSALITM	V1D	A8L	-1.57622358137942	-0.82528349757165	0
DRELCSAMITM	V1D	A8M	-1.23227500662637	-0.939489724161427	0
DRELCSANITM	V1D	A8N	-1.54091968339192	-0.925979351087696	0
DRELCSAPITM	V1D	A8P	-1.65359035921324	-0.867279075445673	0
DRELCSAQITM	V1D	A8Q	-1.59964627386759	-0.696713723418185	0
DRELCSARITM	V1D	A8R	-1.64228585966901	-0.832587939979666	0
DRELCSASITM	V1D	A8S	-0.82941545744968	-0.844958118183592	0
DRELCSATITM	V1D	A8T	-0.827646413671438	-0.800127116357396	0
DRELCSAWITM	V1D	A8W	-1.66254323664453	-0.813365652846547	0
DRELCSAYITM	V1D	A8Y	-1.63328633331609	-0.874235730228963	0
DRELCSCAITM	V1D	A7C	-1.06345344531378	-0.891841548535514	0
DRELCSHAITM	V1D	A7H	-1.51352047616447	-0.825533869547995	0
DRELCSLAITM	V1D	A7L	-1.56855658468565	-0.810895099848544	0
DRELCSMAITM	V1D	A7M	-1.5232274069494	-0.795389365764095	0
DRELCSNAITM	V1D	A7N	-1.41899161060841	-0.88667962240372	0
DRELCSPAITM	V1D	A7P	-1.65551204038783	-0.823844372521798	0
DRELCSRAITM	V1D	A7R	-1.61900485725038	-0.84755432260066	0
DRELCSYAITM	V1D	A7Y	-1.50317483650748	-0.856337124344754	0
DRELCTAAITM	V1D	S6T	-0.821476806201956	-0.848304274544882	0
DRELGSAAITM	V1D	C5G	-1.41706969335518	-0.805251390006335	0
DRELKSAAITM	V1D	C5K	-1.65807923427537	-0.770941287396787	0
DRELNSAAITM	V1D	C5N	-1.60616488696783	-0.768816250363721	0
DRELPSAAITM	V1D	C5P	-1.66074141073506	-0.9893405638404	0
DRELRSAAITM	V1D	C5R	-1.66875290210844	-0.833115502570635	0
DRELTSAAITM	V1D	C5T	-1.5981033437598	-0.807892896542875	0
DRELVSAAITM	V1D	C5V	-1.56197101509258	-0.856787424744586	0
DREQCSAAITM	V1D	L4Q	-1.6104251598337	-0.751486925268211	0
DRERCSAAITM	V1D	L4R	-1.65345424147333	-0.837710825915416	0
DRESCSAAITM	V1D	L4S	-1.54612568475968	-0.813611905650739	0
DRGLCSAAITM	V1D	E3G	-0.847993872360001	-0.839891234256736	0
DRILCSAAITM	V1D	E3I	-1.68209630313122	-0.849148034302475	0
DRKLCSAAITM	V1D	E3K	-1.27407882032957	-0.923258779547823	0
DRNLCSAAITM	V1D	E3N	-0.895258563216732	-0.882216671898734	0
DRTLCSAAITM	V1D	E3T	-1.42194772336414	-0.923258779547823	0
DRVLCSAAITM	V1D	E3V	-1.66602401080469	-0.900371321963065	0
EAELCSAAITM	V1E	R2A	-0.772147783864062	-0.686076940002604	0
EDELCSAAITM	V1E	R2D	-0.776760404828483	-0.795759424568179	0
EEELCSAAITM	V1E	R2E	-0.77242766182618	-0.765310519039309	0
EGELCSAAITM	V1E	R2G	-0.773269371668035	-0.706424834092861	0
EKELCSAAITM	V1E	R2K	-0.774553864120716	-0.784673616541725	0
ELELCSAAITM	V1E	R2L	-0.77725714575348	-0.847785191762771	0
ENELCSAAITM	V1E	R2N	-0.776211561590157	-0.797873022315845	0
EPELCSAAITM	V1E	R2P	-1.31555685413935	-0.95280772844923	0
ERCLCSAAITM	V1E	E3C	-1.52372642520383	-0.738064534766789	0
EREECSAAITM	V1E	L4E	-1.60253304379507	-0.834686268056545	0
EREFCSAAITM	V1E	L4F	-1.4712548570952	-0.756466004760432	0
EREGCSAAITM	V1E	L4G	-1.5573814155094	-0.818796988176401	0
EREKCSAAITM	V1E	L4K	-1.58759795703372	-0.850730089748826	0
ERELASAAITM	V1E	C5A	-1.07846349820402	-0.821349969495792	0
ERELCAAAITM	V1E	S6A	-0.774109642545137	-0.738064534766789	0
ERELCEAAITM	V1E	S6E	-0.773056519388594	-0.649039799625411	0
ERELCGAAITM	V1E	S6G	-0.774724076600982	-0.845672946744891	0
ERELCKAAITM	V1E	S6K	-0.774883524898509	-0.772304394305459	0
ERELCLAAITM	V1E	S6L	-0.782532640154725	-0.769951382301922	0
ERELCMAAITM	V1E	S6M	-0.776048852841844	-0.792223917576356	0
ERELCQAAITM	V1E	S6Q	-0.775050636165719	-0.860033834309161	0
ERELCRAAITM	V1E	S6R	-0.775692082121721	-0.758326517894008	0
ERELCSAAATM	V1E	I9A	-1.47377561354659	-0.748844801095137	0
ERELCSAADTM	V1E	I9D	-1.58159992774184	-0.810735208561011	0
ERELCSAAETM	V1E	I9E	-1.58080061988046	-0.831417246644445	0
ERELCSAAGTM	V1E	I9G	-1.57648414551801	-0.839367102910979	0
ERELCSAAIAM	V1E	T10A	-0.777902780509632	-0.774266301568676	0
ERELCSAAICM	V1E	T10C	-0.784897215828691	-1.00734907583467	0
ERELCSAAIEM	V1E	T10E	-0.77553688425601	-0.76238543421241	0
ERELCSAAIFM	V1E	T10F	-1.55054523598533	-0.853442503627622	0
ERELCSAAIGM	V1E	T10G	-0.778664415897607	-0.782592040987327	0
ERELCSAAIIM	V1E	T10I	-0.801267227906375	-0.777298562861948	0
ERELCSAAIKM	V1E	T10K	-1.01059990299429	-0.835015675942153	0
ERELCSAAILM	V1E	T10L	-1.02391618789081	-0.825293080513467	0
ERELCSAAIMM	V1E	T10M	-0.786415370661933	-0.889326146395613	0
ERELCSAAINM	V1E	T10N	-1.006428981873	-0.785242740337531	0
ERELCSAAIPM	V1E	T10P	-1.5514263953161	-0.729522995669073	0
ERELCSAAIQM	V1E	T10Q	-0.779956838342456	-0.768511375613669	0
ERELCSAAIRM	V1E	T10R	-1.04335097185543	-0.825036421512628	0
ERELCSAAISM	V1E	T10S	-0.775207201931927	-0.760178811201155	0
ERELCSAAITA	V1E	M11A	-0.78450629593702	-0.755357057856986	0
ERELCSAAITC	V1E	M11C	-0.78595931269523	-0.787053839756345	0
ERELCSAAITD	V1E	M11D	-0.787397211245359	-0.768613991783866	0
ERELCSAAITE	V1E	M11E	-0.774953539907749	-0.784572606053222	0
ERELCSAAITF	V1E	M11F	-0.778792801382667	-0.709252119247782	0
ERELCSAAITG	V1E	M11G	-1.096718021412	-0.836301134977464	0
ERELCSAAITK	V1E	M11K	-0.794043262086977	-0.819201250984346	0
ERELCSAAITL	V1E	M11L	-0.775620835621032	-0.784467286379964	0
ERELCSAAITN	V1E	M11N	-0.789780941229887	-0.775384959047891	0
ERELCSAAITP	V1E	M11P	-1.5765253748067	-0.844411150221933	0
ERELCSAAITQ	V1E	M11Q	-0.776173550484167	-0.764803921743397	0
ERELCSAAITR	V1E	M11R	-0.77992065151421	-0.825871557643007	0
ERELCSAAITS	V1E	M11S	-0.785444010620958	-0.75687931392898	0
ERELCSAAITT	V1E	M11T	-0.777952413667517	-0.893360869642327	0
ERELCSAAITV	V1E	M11V	-0.776344312717139	-0.73734949046611	0
ERELCSAAITW	V1E	M11W	-0.775215985392448	-0.774782379466201	0
ERELCSAAIVM	V1E	T10V	-0.786825371431242	-0.799765658347487	0
ERELCSAAIWM	V1E	T10W	-1.50621370263544	-0.82501643070357	0
ERELCSAAIYM	V1E	T10Y	-1.49908784859187	-0.806326277633893	0
ERELCSAAKTM	V1E	I9K	-1.58235081502889	-0.837005009587588	0
ERELCSAALTM	V1E	I9L	-0.778255359050217	-0.774067436434861	0
ERELCSAAMTM	V1E	I9M	-0.780802366743228	-0.845340360280709	0
ERELCSAAQTM	V1E	I9Q	-1.54969297437193	-0.896411514831848	0
ERELCSAARTM	V1E	I9R	-1.6123345452072	-0.839347197664943	0
ERELCSAATTM	V1E	I9T	-1.13348972246364	-0.877757283394567	0
ERELCSAAVTM	V1E	I9V	-0.776458571493039	-0.810474057365903	0
ERELCSAAWTM	V1E	I9W	-1.60889593892134	-0.807225053039674	0
ERELCSACITM	V1E	A8C	-0.811346999230288	-0.793229919291501	0
ERELCSADITM	V1E	A8D	-1.59945381201656	-0.825801590759327	0
ERELCSAFITM	V1E	A8F	-1.61510832702736	-0.72520586773614	0
ERELCSAGITM	V1E	A8G	-1.09174553631786	-0.792303151626918	0
ERELCSAHITM	V1E	A8H	-1.59610281059534	-0.792225066350489	0
ERELCSAIITM	V1E	A8I	-1.46395381608194	-0.84899413327001	0
ERELCSAKITM	V1E	A8K	-1.6280754408512	-0.854311851904971	0
ERELCSALITM	V1E	A8L	-1.53129338483547	-0.972776541491156	0
ERELCSAMITM	V1E	A8M	-1.18734481008242	-0.924888470439083	0
ERELCSANITM	V1E	A8N	-1.49598948684797	-0.79206467376729	0
ERELCSAPITM	V1E	A8P	-1.60866016266929	-0.857293263094291	0
ERELCSAQITM	V1E	A8Q	-1.55471607732363	-0.802573101032139	0
ERELCSASITM	V1E	A8S	-0.784485260905727	-0.927880146806357	0
ERELCSATITM	V1E	A8T	-0.782716217127485	-0.890854564712723	0
ERELCSAVITM	V1E	A8V	-1.0827636034769	-0.884833383732479	0
ERELCSAWITM	V1E	A8W	-1.61761304010058	-0.840224357351972	0
ERELCSAYITM	V1E	A8Y	-1.58835613677213	-0.90067613354001	0
ERELCSCAITM	V1E	A7C	-1.01852324876983	-0.925477962272948	0
ERELCSEAITM	V1E	A7E	-1.41125955430402	-0.878008089302117	0
ERELCSGAITM	V1E	A7G	-1.10293939264691	-0.831941261238366	0
ERELCSKAITM	V1E	A7K	-1.56123789078111	-0.798184859194445	0
ERELCSLAITM	V1E	A7L	-1.5236263881417	-0.864965286691479	0
ERELCSMAITM	V1E	A7M	-1.47829721040544	-0.799873027170196	0
ERELCSNAITM	V1E	A7N	-1.37406141406445	-0.80858707291599	0
ERELCSPAITM	V1E	A7P	-1.61058184384387	-0.741848672157241	0
ERELCSQAITM	V1E	A7Q	-1.51221126456308	-0.798995071968538	0
ERELCSTAITM	V1E	A7T	-1.25518741949378	-0.889576716982999	0
ERELCSWAITM	V1E	A7W	-1.58498893884046	-0.840373032899191	0
ERELCSYAITM	V1E	A7Y	-1.45824463996352	-0.765165062401503	0
ERELCTAAITM	V1E	S6T	-0.776546609658003	-0.883119839157603	0
ERELCVAAITM	V1E	S6V	-0.796363400725978	-0.787053839756345	0
ERELDSAAITM	V1E	C5D	-1.64353710854142	-0.822294858979913	0
ERELESAAITM	V1E	C5E	-1.59209127701869	-0.563438370835462	3
ERELFSAAITM	V1E	C5F	-1.61595788543658	-0.972950641524756	0
ERELGSAAITM	V1E	C5G	-1.37213949681123	-0.842408354464139	0
ERELISAAITM	V1E	C5I	-1.36123287265608	-0.79072265384184	0
ERELKSAAITM	V1E	C5K	-1.61314903773142	-0.743468926120333	0
ERELPSAAITM	V1E	C5P	-1.61581121419111	-0.828701838428377	0
ERELRSAAITM	V1E	C5R	-1.62382270556448	-0.821058310640819	0
ERELSSAAITM	V1E	C5S	-1.41722111408606	-0.923543004716147	0
ERELTSAAITM	V1E	C5T	-1.55317314721585	-0.835836341957267	0
ERELVSAAITM	V1E	C5V	-1.51704081854862	-0.831069123438523	0
ERELWSAAITM	V1E	C5W	-1.63840476928774	-0.896255203441795	0
ERERCSAAITM	V1E	L4R	-1.60852404492937	-0.832019104748055	0
ERETCSAAITM	V1E	L4T	-1.42043484621854	-0.791539442432706	0
EREVCSAAITM	V1E	L4V	-1.35534239826426	-0.807617337512086	0
EREWCSAAITM	V1E	L4W	-1.60533758400464	-0.797705723569059	0
EREYCSAAITM	V1E	L4Y	-1.56181517490731	-0.771651731922469	0
ERGLCSAAITM	V1E	E3G	-0.803063675816049	-0.816902180184529	0
ERKLCSAAITM	V1E	E3K	-1.22914862378562	-0.77736941345221	0
ERNLCSAAITM	V1E	E3N	-0.850328366672779	-0.880394026420119	0
ERRLCSAAITM	V1E	E3R	-1.34437843299802	-0.865151329819051	0
ERSLCSAAITM	V1E	E3S	-0.824230815875029	-0.813359158544593	0
ERVLCSAAITM	V1E	E3V	-1.62109381426074	-0.851568327098623	0
ERWLCSAAITM	V1E	E3W	-1.58131304401868	-0.885621548570208	0
ESELCSAAITM	V1E	R2S	-0.77246353211969	-0.738855840353737	0
EWELCSAAITM	V1E	R2W	-0.774463671503264	-0.770588617745595	0
FFELCSAAITM	V1F	R2F	-0.636299036470679	-0.730763292914532	0
FGELCSAAITM	V1F	R2G	-0.636007970382138	-0.457522968082622	1
FHELCSAAITM	V1F	R2H	-0.636039927423336	-0.672451020476279	0
FIELCSAAITM	V1F	R2I	-0.679020824337968	-0.744351009947393	0
FLELCSAAITM	V1F	R2L	-0.639995744467583	-0.753072763162737	0
FREECSAAITM	V1F	L4E	-1.46527164250917	-0.865460259542545	0
FREFCSAAITM	V1F	L4F	-1.3339934558093	-0.844411150221933	0
FRELASAAITM	V1F	C5A	-0.94120209691812	-1.03118801229684	0
FRELCAAAITM	V1F	S6A	-0.63684824125924	-0.554170609920716	1
FRELCDAAITM	V1F	S6D	-0.637840944059177	-0.411470940791338	2
FRELCEAAITM	V1F	S6E	-0.635795118102697	-0.356471605864834	1
FRELCFAAITM	V1F	S6F	-0.668371930721935	-0.865259597811753	0
FRELCGAAITM	V1F	S6G	-0.637462675315085	-0.785742375651412	0
FRELCHAAITM	V1F	S6H	-0.637381653533735	-0.558646573202054	1
FRELCKAAITM	V1F	S6K	-0.637622123612613	-0.732685680557568	0
FRELCLAAITM	V1F	S6L	-0.645271238868828	-0.819002897127853	0
FRELCMAAITM	V1F	S6M	-0.638787451555947	-0.816734048680194	0
FRELCNAAITM	V1F	S6N	-0.636668985075472	-0.623611135797483	0
FRELCPAAITM	V1F	S6P	-1.40140409370238	-0.910889785948455	0
FRELCRAAITM	V1F	S6R	-0.638430680835824	-0.717883987483722	0
FRELCSAAETM	V1F	I9E	-1.44353921859456	-0.964363783993363	0
FRELCSAAFTM	V1F	I9F	-1.38815761322748	-0.986950250303198	0
FRELCSAAGTM	V1F	I9G	-1.43922274423211	-0.862213226046212	0
FRELCSAAIAM	V1F	T10A	-0.640641379223735	-0.762684790831692	0
FRELCSAAICM	V1F	T10C	-0.647635814542794	-0.765135537888576	0
FRELCSAAIDM	V1F	T10D	-0.930266565113765	-0.890640755517849	0
FRELCSAAIEM	V1F	T10E	-0.638275482970113	-0.649235123875812	0
FRELCSAAIFM	V1F	T10F	-1.41328383469943	-0.867538870405946	0
FRELCSAAIGM	V1F	T10G	-0.64140301461171	-0.813300751668208	0
FRELCSAAIHM	V1F	T10H	-1.03086830250676	-0.776283332405057	0
FRELCSAAIKM	V1F	T10K	-0.873338501708393	-0.808738378261893	0
FRELCSAAILM	V1F	T10L	-0.886654786604912	-0.835752850863382	0
FRELCSAAIMM	V1F	T10M	-0.649153969376036	-0.835703911097449	0
FRELCSAAIPM	V1F	T10P	-1.4141649940302	-0.848286587735239	0
FRELCSAAIQM	V1F	T10Q	-0.642695437056559	-0.758173347102881	0
FRELCSAAIRM	V1F	T10R	-0.906089570569529	-0.844605037499693	0
FRELCSAAISM	V1F	T10S	-0.637945800646031	-0.728969166096172	0
FRELCSAAITA	V1F	M11A	-0.647244894651123	-0.720757779208081	0
FRELCSAAITC	V1F	M11C	-0.648697911409333	-0.786651320665695	0
FRELCSAAITF	V1F	M11F	-0.64153140009677	-0.74118736301046	0
FRELCSAAITG	V1F	M11G	-0.959456620126101	-0.788019759586829	0
FRELCSAAITL	V1F	M11L	-0.638359434335135	-0.72832194549204	0
FRELCSAAITN	V1F	M11N	-0.65251953994399	-0.78601441764379	0
FRELCSAAITP	V1F	M11P	-1.4392639735208	-0.948762404087319	0
FRELCSAAITR	V1F	M11R	-0.642659250228313	-0.732319363364706	0
FRELCSAAITS	V1F	M11S	-0.648182609335061	-0.779754869439372	0
FRELCSAAITT	V1F	M11T	-0.64069101238162	-0.731221002552803	0
FRELCSAAITV	V1F	M11V	-0.639082911431242	-0.738266573938011	0
FRELCSAAITW	V1F	M11W	-0.637954584106551	-0.68161895807453	0
FRELCSAAITY	V1F	M11Y	-0.639959287175565	-0.634201208519504	0
FRELCSAAIVM	V1F	T10V	-0.649563970145345	-0.818634884446328	0
FRELCSAALTM	V1F	I9L	-0.64099395776432	-0.764909534467409	0
FRELCSAAMTM	V1F	I9M	-0.643540965457331	-0.763272253864919	0
FRELCSAANTM	V1F	I9N	-1.34928234775205	-0.893791399186413	0
FRELCSAAPTM	V1F	I9P	-1.47667537308826	-0.847208381776957	0
FRELCSAARTM	V1F	I9R	-1.4750731439213	-0.845686886697392	0
FRELCSAASTM	V1F	I9S	-1.37866700209786	-0.837181737382778	0
FRELCSAAVTM	V1F	I9V	-0.639197170207142	-0.755076193187762	0
FRELCSAAWTM	V1F	I9W	-1.47163453763544	-0.848323939670133	0
FRELCSACITM	V1F	A8C	-0.674085597944391	-0.873384736260308	0
FRELCSADITM	V1F	A8D	-1.46219241073066	-0.793038189790634	0
FRELCSAGITM	V1F	A8G	-0.954484135031967	-0.827193864501933	0
FRELCSAHITM	V1F	A8H	-1.45884140930944	-0.775629811252071	0
FRELCSAIITM	V1F	A8I	-1.32669241479604	-0.837189892651861	0
FRELCSAKITM	V1F	A8K	-1.49081403956531	-0.835976556978853	0
FRELCSALITM	V1F	A8L	-1.39403198354957	-0.857849213266355	0
FRELCSAMITM	V1F	A8M	-1.05008340879652	-0.840691813578207	0
FRELCSANITM	V1F	A8N	-1.35872808556207	-0.86922509034321	0
FRELCSAPITM	V1F	A8P	-1.47139876138339	-0.874984829934673	0
FRELCSAQITM	V1F	A8Q	-1.41745467603774	-0.838600937148541	0
FRELCSARITM	V1F	A8R	-1.46009426183916	-0.85540601151849	0
FRELCSASITM	V1F	A8S	-0.64722385961983	-0.750584423378442	0
FRELCSATITM	V1F	A8T	-0.645454815841588	-0.806051625417442	0
FRELCSAVITM	V1F	A8V	-0.945502202191001	-0.838217917729548	0
FRELCSAWITM	V1F	A8W	-1.48035163881468	-0.807259720465029	0
FRELCSAYITM	V1F	A8Y	-1.45109473548624	-0.7591902216694	0
FRELCSCAITM	V1F	A7C	-0.881261847483928	-0.824459384052241	0
FRELCSDAITM	V1F	A7D	-1.41310503226721	-0.829017208021407	0
FRELCSFAITM	V1F	A7F	-1.38265096628253	-0.861787877896001	0
FRELCSGAITM	V1F	A7G	-0.965677991361011	-0.863539444169997	0
FRELCSHAITM	V1F	A7H	-1.33132887833462	-0.835480057802803	0
FRELCSIAITM	V1F	A7I	-1.300391717103	-0.821976361020274	0
FRELCSKAITM	V1F	A7K	-1.42397648949521	-0.815476268531171	0
FRELCSLAITM	V1F	A7L	-1.3863649868558	-0.847483997202441	0
FRELCSMAITM	V1F	A7M	-1.34103580911955	-0.900904883376436	0
FRELCSPAITM	V1F	A7P	-1.47332044255798	-0.878816348497824	0
FRELCSRAITM	V1F	A7R	-1.43681325942052	-0.764958820450196	0
FRELCSSAITM	V1F	A7S	-0.660223168509004	-0.817858600114685	0
FRELCSTAITM	V1F	A7T	-1.11792601820788	-0.823079595627418	0
FRELCSWAITM	V1F	A7W	-1.44772753755457	-0.835568367451382	0
FRELCSYAITM	V1F	A7Y	-1.32098323867763	-0.824315094168297	0
FRELCTAAITM	V1F	S6T	-0.639285208372106	-0.704309741102697	0
FRELCVAAITM	V1F	S6V	-0.659101999440081	-0.847380452854659	0
FRELESAAITM	V1F	C5E	-1.45482987573279	-0.885300824668185	0
FRELFSAAITM	V1F	C5F	-1.47869648415068	-0.856742695076049	0
FRELGSAAITM	V1F	C5G	-1.23487809552533	-0.849292871530679	0
FRELKSAAITM	V1F	C5K	-1.47588763644552	-0.901972618970678	0
FRELLSAAITM	V1F	C5L	-1.08289816986273	-0.824573906983437	0
FRELMSAAITM	V1F	C5M	-0.771390460745681	-0.782509372166313	0
FRELNSAAITM	V1F	C5N	-1.42397328913798	-0.905031139417805	0
FRELPSAAITM	V1F	C5P	-1.47854981290521	-0.788875761039224	0
FRELRSAAITM	V1F	C5R	-1.48656130427859	-0.780810284538837	0
FRELSSAAITM	V1F	C5S	-1.27995971280016	-0.785574191142961	0
FRELVSAAITM	V1F	C5V	-1.37977941726273	-0.851834846118802	0
FRELWSAAITM	V1F	C5W	-1.50114336800184	-0.839311584312731	0
FREVCSAAITM	V1F	L4V	-1.21808099697836	-0.876580282825573	0
FRFLCSAAITM	V1F	E3F	-1.44392597346757	-0.875081971265593	0
FRNLCSAAITM	V1F	E3N	-0.713066965386883	-0.877850777041119	0
FRPLCSAAITM	V1F	E3P	-1.48616584796936	-0.843425011559218	0
FRSLCSAAITM	V1F	E3S	-0.686969414589132	-0.837570304934779	0
FRTLCSAAITM	V1F	E3T	-1.23975612553429	-0.791362102330178	0
FSELCSAAITM	V1F	R2S	-0.635202130833793	-0.555697824414194	1
FVELCSAAITM	V1F	R2V	-0.652063402363379	-0.873721830281351	0
GAELCSAAITM	V1G	R2A	-0.78262848390638	-0.70896966810671	0
GCELCSAAITM	V1G	R2C	-0.790049738469423	-0.838410645839452	0
GDELCSAAITM	V1G	R2D	-0.7872411048708	-0.753764645983868	0
GEELCSAAITM	V1G	R2E	-0.782908361868497	-0.772542699563791	0
GGELCSAAITM	V1G	R2G	-0.783750071710352	-0.762921735105892	0
GHELCSAAITM	V1G	R2H	-0.78378202875155	-0.924159748189734	0
GKELCSAAITM	V1G	R2K	-0.785034564163033	-0.743373845072841	0
GLELCSAAITM	V1G	R2L	-0.787737845795797	-0.802254405517256	0
GMELCSAAITM	V1G	R2M	-0.788595128398021	-0.80590811859847	0
GPELCSAAITM	V1G	R2P	-1.32603755418166	-0.789321644807224	0
GQELCSAAITM	V1G	R2Q	-0.784427030705282	-0.807314859851236	0
GRALCSAAITM	V1G	E3A	-0.845330708751038	-0.808595049306481	0
GRDLCSAAITM	V1G	E3D	-0.786768755719558	-0.742916232313545	0
GREACSAAITM	V1G	L4A	-1.16469225920419	-0.808277294752242	0
GRECCSAAITM	V1G	L4C	-1.20195410036039	-0.946100107852308	0
GREECSAAITM	V1G	L4E	-1.61301374383738	-0.83514605247684	0
GREFCSAAITM	V1G	L4F	-1.48173555713752	-0.846411281473436	0
GREGCSAAITM	V1G	L4G	-1.56786211555171	-0.826027060874441	0
GREKCSAAITM	V1G	L4K	-1.59807865707603	-0.832204779807183	0
GRELASAAITM	V1G	C5A	-1.08894419824633	-0.841213390099251	0
GRELCAAAITM	V1G	S6A	-0.784590342587454	-0.773188473003908	0
GRELCCAAITM	V1G	S6C	-0.915287827983268	-0.956558773067474	0
GRELCEAAITM	V1G	S6E	-0.783537219430911	-0.675861633436564	0
GRELCFAAITM	V1G	S6F	-0.816114032050149	-0.824364818171638	0
GRELCGAAITM	V1G	S6G	-0.785204776643299	-0.771011061037458	0
GRELCKAAITM	V1G	S6K	-0.785364224940826	-0.781871353185498	0
GRELCLAAITM	V1G	S6L	-0.793013340197042	-0.79703743424135	0
GRELCNAAITM	V1G	S6N	-0.784411086403686	-0.79072265384184	0
GRELCPAAITM	V1G	S6P	-1.5491461950306	-0.856645232900615	0
GRELCQAAITM	V1G	S6Q	-0.785531336208036	-0.758416200969213	0
GRELCRAAITM	V1G	S6R	-0.786172782164038	-0.814978848344593	0
GRELCSAAATM	V1G	I9A	-1.48425631358891	-0.839262658206532	0
GRELCSAACTM	V1G	I9C	-0.991105998258386	-0.866735734428621	0
GRELCSAADTM	V1G	I9D	-1.59208062778416	-0.85843542944946	0
GRELCSAAETM	V1G	I9E	-1.59128131992278	-0.837542412771418	0
GRELCSAAFTM	V1G	I9F	-1.5358997145557	-0.965050079036012	0
GRELCSAAGTM	V1G	I9G	-1.58696484556033	-0.835161917378156	0
GRELCSAAIAM	V1G	T10A	-0.788383480551949	-0.774720074196727	0
GRELCSAAICM	V1G	T10C	-0.795377915871008	-0.84184036889979	0
GRELCSAAIDM	V1G	T10D	-1.07800866644198	-0.774673085021796	0
GRELCSAAIEM	V1G	T10E	-0.786017584298327	-0.772588761880903	0
GRELCSAAIFM	V1G	T10F	-1.56102593602764	-0.805881490994489	0
GRELCSAAIGM	V1G	T10G	-0.789145115939924	-0.815026780285958	0
GRELCSAAIHM	V1G	T10H	-1.17861040383497	-0.829594506243863	0
GRELCSAAIIM	V1G	T10I	-0.811747927948692	-0.871378687066563	0
GRELCSAAIKM	V1G	T10K	-1.02108060303661	-0.828548350524507	0
GRELCSAAILM	V1G	T10L	-1.03439688793313	-0.854058615411168	0
GRELCSAAIMM	V1G	T10M	-0.79689607070425	-0.813493629202877	0
GRELCSAAINM	V1G	T10N	-1.01690968191532	-0.82758163199509	0
GRELCSAAIPM	V1G	T10P	-1.56190709535841	-0.878876643217215	0
GRELCSAAIQM	V1G	T10Q	-0.790437538384773	-0.811086494916288	0
GRELCSAAIRM	V1G	T10R	-1.05383167189774	-0.807780404046145	0
GRELCSAAISM	V1G	T10S	-0.785687901974245	-0.778043356600425	0
GRELCSAAITA	V1G	M11A	-0.794986995979337	-0.807138369323799	0
GRELCSAAITC	V1G	M11C	-0.796440012737547	-0.853366187909387	0
GRELCSAAITD	V1G	M11D	-0.797877911287676	-0.812214451961723	0
GRELCSAAITE	V1G	M11E	-0.785434239950066	-0.764097836556927	0
GRELCSAAITF	V1G	M11F	-0.789273501424984	-0.821646336874739	0
GRELCSAAITG	V1G	M11G	-1.10719872145431	-0.839964441169404	0
GRELCSAAITI	V1G	M11I	-0.797702333955828	-0.82744933225959	0
GRELCSAAITK	V1G	M11K	-0.804523962129294	-0.850329941810539	0
GRELCSAAITL	V1G	M11L	-0.786101535663349	-0.813971647689377	0
GRELCSAAITN	V1G	M11N	-0.800261641272204	-0.711222159629726	0
GRELCSAAITP	V1G	M11P	-1.58700607484901	-0.848898883846392	0
GRELCSAAITQ	V1G	M11Q	-0.786654250526484	-0.857189017004278	0
GRELCSAAITR	V1G	M11R	-0.790401351556527	-0.807862102245363	0
GRELCSAAITS	V1G	M11S	-0.795924710663275	-0.842560949340682	0
GRELCSAAITT	V1G	M11T	-0.788433113709834	-0.815643561346939	0
GRELCSAAITV	V1G	M11V	-0.786825012759456	-0.822676820122462	0
GRELCSAAITW	V1G	M11W	-0.785696685434765	-0.812176960779031	0
GRELCSAAITY	V1G	M11Y	-0.787701388503779	-0.798908637194389	0
GRELCSAAIVM	V1G	T10V	-0.797306071473559	-0.829690160087677	0
GRELCSAAIWM	V1G	T10W	-1.51669440267776	-0.851643438750985	0
GRELCSAAIYM	V1G	T10Y	-1.50956854863419	-0.802398626337575	0
GRELCSAAKTM	V1G	I9K	-1.59283151507121	-0.838539477740936	0
GRELCSAALTM	V1G	I9L	-0.788736059092534	-0.815582319631054	0
GRELCSAAMTM	V1G	I9M	-0.791283066785545	-0.773103192161779	0
GRELCSAANTM	V1G	I9N	-1.49702444908026	-0.981125707407213	0
GRELCSAAPTM	V1G	I9P	-1.62441747441647	-0.837718296169752	0
GRELCSAAQTM	V1G	I9Q	-1.56017367441425	-0.82696699717545	0
GRELCSAARTM	V1G	I9R	-1.62281524524951	-0.839791662866167	0
GRELCSAASTM	V1G	I9S	-1.52640910342608	-0.891322205734406	0
GRELCSAATTM	V1G	I9T	-1.14397042250596	-0.843124018905756	0
GRELCSAAVTM	V1G	I9V	-0.786939271535356	-0.804093260590464	0
GRELCSAAWTM	V1G	I9W	-1.61937663896365	-0.849113219820176	0
GRELCSACITM	V1G	A8C	-0.821827699272605	-0.766058897818782	0
GRELCSADITM	V1G	A8D	-1.60993451205888	-0.943993328082846	0
GRELCSAFITM	V1G	A8F	-1.62558902706968	-0.822362428498807	0
GRELCSAGITM	V1G	A8G	-1.10222623636018	-0.826436866780235	0
GRELCSAIITM	V1G	A8I	-1.47443451612425	-0.922777467913531	0
GRELCSAKITM	V1G	A8K	-1.63855614089352	-0.842417143497682	0
GRELCSALITM	V1G	A8L	-1.54177408487778	-0.802830338058163	0
GRELCSAMITM	V1G	A8M	-1.19782551012474	-0.784206644875027	0
GRELCSAPITM	V1G	A8P	-1.61914086271161	-0.820604584621273	0
GRELCSAQITM	V1G	A8Q	-1.56519677736595	-0.759116584679813	0
GRELCSARITM	V1G	A8R	-1.60783636316738	-0.863094544036614	0
GRELCSASITM	V1G	A8S	-0.794965960948044	-0.877160469378123	0
GRELCSATITM	V1G	A8T	-0.793196917169802	-0.825622362080606	0
GRELCSAVITM	V1G	A8V	-1.09324430351921	-0.881451676788493	0
GRELCSAWITM	V1G	A8W	-1.62809374014289	-0.80190869100697	0
GRELCSAYITM	V1G	A8Y	-1.59883683681445	-0.793053656572198	0
GRELCSCAITM	V1G	A7C	-1.02900394881214	-0.869881289476705	0
GRELCSEAITM	V1G	A7E	-1.42174025434634	-0.903189078370114	0
GRELCSFAITM	V1G	A7F	-1.53039306761074	-0.766435047055032	0
GRELCSGAITM	V1G	A7G	-1.11342009268922	-0.880622647804586	0
GRELCSHAITM	V1G	A7H	-1.47907097966284	-0.703199513603894	0
GRELCSIAITM	V1G	A7I	-1.44813381843121	-0.893073787200525	0
GRELCSKAITM	V1G	A7K	-1.57171859082343	-0.904968666114387	0
GRELCSLAITM	V1G	A7L	-1.53410708818402	-0.82664244692499	0
GRELCSMAITM	V1G	A7M	-1.48877791044776	-0.905125339503894	0
GRELCSNAITM	V1G	A7N	-1.38454211410677	-0.782903643899046	0
GRELCSPAITM	V1G	A7P	-1.62106254388619	-0.801575567141868	0
GRELCSQAITM	V1G	A7Q	-1.5226919646054	-0.808798310357024	0
GRELCSRAITM	V1G	A7R	-1.58455536074874	-0.815775853569058	0
GRELCSSAITM	V1G	A7S	-0.807965269837218	-0.780300135094237	0
GRELCSTAITM	V1G	A7T	-1.26566811953609	-0.980735751834852	0
GRELCSVAITM	V1G	A7V	-1.1306675805507	-0.866280819472754	0
GRELCSWAITM	V1G	A7W	-1.59546963888278	-0.882174602601886	0
GRELCSYAITM	V1G	A7Y	-1.46872534000584	-0.863430950178838	0
GRELCVAAITM	V1G	S6V	-0.806844100768295	-0.885425478754629	0
GRELCWAAITM	V1G	S6W	-0.790528411286069	-0.8368248999424	0
GRELCYAAITM	V1G	S6Y	-0.787046484780819	-0.818634884446328	0
GRELDSAAITM	V1G	C5D	-1.65401780858374	-0.831732646932868	0
GRELESAAITM	V1G	C5E	-1.60257197706101	-0.840954518009804	0
GRELFSAAITM	V1G	C5F	-1.6264385854789	-0.852285785594073	0
GRELGSAAITM	V1G	C5G	-1.38262019685354	-0.82946109849002	0
GRELHSAAITM	V1G	C5H	-1.61029462719779	-0.855247366011053	0
GRELKSAAITM	V1G	C5K	-1.62362973777374	-0.833042161462015	0
GRELLSAAITM	V1G	C5L	-1.23064027119095	-0.84112800862793	0
GRELMSAAITM	V1G	C5M	-0.919132562073895	-0.797824512096157	0
GRELPSAAITM	V1G	C5P	-1.62629191423342	-0.847246400881056	0
GRELQSAAITM	V1G	C5Q	-1.58509990084333	-0.801457352453543	0
GRELRSAAITM	V1G	C5R	-1.6343034056068	-0.851358534208396	0
GRELSSAAITM	V1G	C5S	-1.42770181412838	-0.85101656327465	0
GRELTSAAITM	V1G	C5T	-1.56365384725817	-0.825468691086514	0
GRELVSAAITM	V1G	C5V	-1.52752151859094	-0.859431637430472	0
GRELWSAAITM	V1G	C5W	-1.64888546933006	-0.79713778120213	0
GRELYSAAITM	V1G	C5Y	-1.65753260309836	-0.810272025922762	0
GREMCSAAITM	V1G	L4M	-0.805184464192524	-0.795825565550464	0
GRENCSAAITM	V1G	L4N	-1.57366775253858	-0.825888782078991	0
GREPCSAAITM	V1G	L4P	-1.60941154681223	-0.853951623773284	0
GREQCSAAITM	V1G	L4Q	-1.57597566333206	-0.823903486027296	0
GRERCSAAITM	V1G	L4R	-1.61900474497169	-0.843506892000641	0
GRESCSAAITM	V1G	L4S	-1.51167618825804	-0.832850630297668	0
GRETCSAAITM	V1G	L4T	-1.43091554626086	-0.822167757542707	0
GREVCSAAITM	V1G	L4V	-1.36582309830657	-0.806684041163967	0
GREWCSAAITM	V1G	L4W	-1.61581828404696	-0.823498263745763	0
GRGLCSAAITM	V1G	E3G	-0.813544375858366	-0.829243731331887	0
GRKLCSAAITM	V1G	E3K	-1.23962932382793	-0.907034546139423	0
GRLLCSAAITM	V1G	E3L	-1.60362215412451	-0.87166827377901	0
GRMLCSAAITM	V1G	E3M	-1.31659589070502	-0.986036800290637	0
GRNLCSAAITM	V1G	E3N	-0.860809066715096	-0.82006796560227	0
GRRLCSAAITM	V1G	E3R	-1.35485913304034	-0.840995184368159	0
GRSLCSAAITM	V1G	E3S	-0.834711515917346	-0.88401765507318	0
GRTLCSAAITM	V1G	E3T	-1.3874982268625	-0.839183660396257	0
GRVLCSAAITM	V1G	E3V	-1.63157451430306	-0.846802397001325	0
GRWLCSAAITM	V1G	E3W	-1.591793744061	-0.838592280787081	0
GSELCSAAITM	V1G	R2S	-0.782944232162007	-0.809443482454726	0
GTELCSAAITM	V1G	R2T	-0.785982152082429	-0.834686069191667	0
GVELCSAAITM	V1G	R2V	-0.799805503691593	-0.848326376050477	0
GWELCSAAITM	V1G	R2W	-0.784944371545581	-0.780033069566905	0
GYELCSAAITM	V1G	R2Y	-0.785897982663121	-0.798866762667928	0
HEELCSAAITM	V1H	R2E	-0.740903922361165	-0.639445014625676	0
HHELCSAAITM	V1H	R2H	-0.741777589244218	-0.755513313531155	0
HKELCSAAITM	V1H	R2K	-0.743030124655701	-0.688739094648297	0
HNELCSAAITM	V1H	R2N	-0.744687822125142	-0.752216166152122	0
HPELCSAAITM	V1H	R2P	-1.28403311467433	-0.804307353203537	0
HQELCSAAITM	V1H	R2Q	-0.742422591197951	-0.791039208432556	0
HRELCAAAITM	V1H	S6A	-0.742585903080122	-0.708382622307754	0
HRELCCAAITM	V1H	S6C	-0.873283388475936	-0.77133641637817	0
HRELCDAAITM	V1H	S6D	-0.743578605880059	-0.580920970556254	2
HRELCEAAITM	V1H	S6E	-0.741532779923579	-0.485296510910481	1
HRELCGAAITM	V1H	S6G	-0.743200337135967	-0.754740044239609	0
HRELCLAAITM	V1H	S6L	-0.75100890068971	-0.887008629347082	0
HRELCPAAITM	V1H	S6P	-1.50714175552326	-0.790200173511162	0
HRELCRAAITM	V1H	S6R	-0.744168342656706	-0.790927184570801	0
HRELCSAAGTM	V1H	I9G	-1.54496040605299	-0.845116930728456	0
HRELCSAAIAM	V1H	T10A	-0.746379041044617	-0.865931210413566	0
HRELCSAAIHM	V1H	T10H	-1.13660596432764	-0.777550100235062	0
HRELCSAAIIM	V1H	T10I	-0.769743488441361	-0.801675117040505	0
HRELCSAAILM	V1H	T10L	-0.992392448425794	-0.822294858979913	0
HRELCSAAIPM	V1H	T10P	-1.51990265585108	-0.822547226925032	0
HRELCSAAISM	V1H	T10S	-0.743683462466913	-0.794030126889316	0
HRELCSAAITE	V1H	M11E	-0.743429800442734	-0.774565017523404	0
HRELCSAAITG	V1H	M11G	-1.06519428194698	-0.795941142068984	0
HRELCSAAITH	V1H	M11H	-0.750867757505104	-0.783155697726871	0
HRELCSAAITL	V1H	M11L	-0.744097096156017	-0.79206467376729	0
HRELCSAAITR	V1H	M11R	-0.748396912049195	-0.944157900790693	0
HRELCSAAITT	V1H	M11T	-0.746428674202502	-0.825331672727791	0
HRELCSAAIVM	V1H	T10V	-0.755301631966227	-0.814266241431859	0
HRELCSAALTM	V1H	I9L	-0.746731619585202	-0.829918891006518	0
HRELCSAARTM	V1H	I9R	-1.58081080574218	-0.79142375502279	0
HRELCSAAWTM	V1H	I9W	-1.57737219945632	-0.901972618970678	0
HRELCSACITM	V1H	A8C	-0.779823259765273	-0.741900704391654	0
HRELCSADITM	V1H	A8D	-1.56793007255154	-0.871245061701541	0
HRELCSAEITM	V1H	A8E	-1.55013750089515	-0.92268287653332	0
HRELCSAFITM	V1H	A8F	-1.58358458756235	-0.861863525517752	0
HRELCSAGITM	V1H	A8G	-1.06022179685285	-0.831578667493193	0
HRELCSAHITM	V1H	A8H	-1.56457907113032	-0.812222173636746	0
HRELCSAIITM	V1H	A8I	-1.43243007661692	-0.900412445034855	0
HRELCSAKITM	V1H	A8K	-1.59655170138619	-0.814003649715657	0
HRELCSALITM	V1H	A8L	-1.49976964537045	-0.795115612885825	0
HRELCSAMITM	V1H	A8M	-1.1558210706174	-0.850731114785827	0
HRELCSANITM	V1H	A8N	-1.46446574738296	-0.852875841573201	0
HRELCSAPITM	V1H	A8P	-1.57713642320427	-0.833609852368019	0
HRELCSAQITM	V1H	A8Q	-1.52319233785862	-0.845711982662798	0
HRELCSARITM	V1H	A8R	-1.56583192366005	-0.841232074150665	0
HRELCSASITM	V1H	A8S	-0.752961521440712	-0.849399931336371	0
HRELCSATITM	V1H	A8T	-0.75119247766247	-0.847368771522138	0
HRELCSAVITM	V1H	A8V	-1.05123986401188	-0.788718211460903	0
HRELCSAWITM	V1H	A8W	-1.58608930063556	-0.887655775614105	0
HRELCSAYITM	V1H	A8Y	-1.55683239730712	-0.834034341598547	0
HRELCSDAITM	V1H	A7D	-1.51884269408809	-0.875497038413721	0
HRELCSFAITM	V1H	A7F	-1.48838862810341	-0.812178928000675	0
HRELCSHAITM	V1H	A7H	-1.4370665401555	-0.894786954771353	0
HRELCSLAITM	V1H	A7L	-1.49210264867669	-0.867824926100212	0
HRELCSMAITM	V1H	A7M	-1.44677347094043	-0.868863806044083	0
HRELCSNAITM	V1H	A7N	-1.34253767459944	-1.01442042704238	0
HRELCSPAITM	V1H	A7P	-1.57905810437886	-0.84111991288857	0
HRELCSRAITM	V1H	A7R	-1.54255092124141	-0.841187892119842	0
HRELCSSAITM	V1H	A7S	-0.765960830329886	-0.823448102015775	0
HRELCSTAITM	V1H	A7T	-1.22366368002876	-0.749553776860038	0
HRELCSVAITM	V1H	A7V	-1.08866314104336	-0.874235730228963	0
HRELCSYAITM	V1H	A7Y	-1.42672090049851	-0.901240019083906	0
HRELCVAAITM	V1H	S6V	-0.764839661260963	-0.827510325798758	0
HRELCYAAITM	V1H	S6Y	-0.745042045273487	-0.919187328014544	0
HRELGSAAITM	V1H	C5G	-1.34061575734621	-0.866231486883881	0
HRELPSAAITM	V1H	C5P	-1.58428747472609	-0.966467106986538	0
HRELRSAAITM	V1H	C5R	-1.59229896609947	-0.855124847390189	0
HRELTSAAITM	V1H	C5T	-1.52164940775084	-0.963880011794231	0
HREVCSAAITM	V1H	L4V	-1.32381865879924	-0.924981070306913	0
HRFLCSAAITM	V1H	E3F	-1.54966363528845	-0.738393788033074	0
HRGLCSAAITM	V1H	E3G	-0.771539936351034	-0.82804800160552	0
HRHLCSAAITM	V1H	E3H	-0.936368934775184	-0.819892046131397	0
HRILCSAAITM	V1H	E3I	-1.60564236712225	-0.839198349104932	0
HRKLCSAAITM	V1H	E3K	-1.1976248843206	-0.795526486132064	0
HRLLCSAAITM	V1H	E3L	-1.56161771461718	-1.04838814815122	0
HRMLCSAAITM	V1H	E3M	-1.27459145119769	-1.00336816239418	0
HRNLCSAAITM	V1H	E3N	-0.818804627207765	-0.806147598604666	0
HRPLCSAAITM	V1H	E3P	-1.59190350979024	-0.850665102077746	0
HRQLCSAAITM	V1H	E3Q	-0.745309177428204	-0.795609038906729	0
HRSLCSAAITM	V1H	E3S	-0.792707076410015	-0.830056350118439	0
HRTLCSAAITM	V1H	E3T	-1.34549378735517	-0.860312336306138	0
HRVLCSAAITM	V1H	E3V	-1.58957007479572	-0.800014934735024	0
HRYLCSAAITM	V1H	E3Y	-1.51213488307052	-0.801589813147664	0
HSELCSAAITM	V1H	R2S	-0.740939792654675	-0.660831465910357	0
IKELCSAAITM	V1I	R2K	0.0041447175773566	-0.0002860601873164	-3
INELCSAAITM	V1I	R2N	0.002487020107916	-0.0011383909199188	-1
IRDLCSAAITM	V1I	E3D	0.0024105260208313	8.68726631145789e-05	-1
IRELASAAITM	V1I	C5A	-0.299764916505944	-0.167368646309391	1
IRELCAAAITM	V1I	S6A	0.004588939152936	-0.0023999053193592	-3
IRELCDAAITM	V1I	S6D	0.0035962363529984	0.0056533293408226	2
IRELCEAAITM	V1I	S6E	0.0056420623094787	0.0062727592613687	1
IRELCFAAITM	V1I	S6F	-0.0269347503097595	0.0001174012457768	1
IRELCGAAITM	V1I	S6G	0.003974505097091	-0.0033597007685195	-3
IRELCHAAITM	V1I	S6H	0.0040555268784411	0.0006404345984089	-2
IRELCKAAITM	V1I	S6K	0.00381505679956319	-0.0042979281802365	-3
IRELCLAAITM	V1I	S6L	-0.0038340584566519	-0.0065235600736769	-1
IRELCMAAITM	V1I	S6M	0.0026497288562283	-0.0039327736265564	-2
IRELCNAAITM	V1I	S6N	0.0047681953367033	0.002523213284774	-2
IRELCPAAITM	V1I	S6P	-0.759966913290206	-0.747111553211368	0
IRELCQAAITM	V1I	S6Q	0.0036479455323537	0.0056200554329268	2
IRELCRAAITM	V1I	S6R	0.0030064995763517	0.0023641772920164	-1
IRELCSAAETM	V1I	I9E	-0.802102038182387	-0.803959323532324	0
IRELCSAAGTM	V1I	I9G	-0.797785563819936	-0.759945898381724	0
IRELCSAAIAM	V1I	T10A	0.0007958011884408	0.0055838461859094	2
IRELCSAAICM	V1I	T10C	-0.0061986341306184	-0.0127337246663813	-2
IRELCSAAIEM	V1I	T10E	0.0031616974420627	-0.0076469997808743	-2
IRELCSAAIFM	V1I	T10F	-0.771846654287254	-0.724374304970988	0
IRELCSAAIGM	V1I	T10G	3.41658004654999e-05	-0.0004247051244933	-1
IRELCSAAIHM	V1I	T10H	-0.38943112209458	-0.351434911092814	1
IRELCSAAIIM	V1I	T10I	-0.0225686462083027	-0.0141859803951233	1
IRELCSAAIKM	V1I	T10K	-0.231901321296217	-0.171674000508054	1
IRELCSAAILM	V1I	T10L	-0.245217606192736	-0.0722550849694581	1
IRELCSAAIMM	V1I	T10M	-0.0077167889638602	-0.0033092971353719	1
IRELCSAAINM	V1I	T10N	-0.227730400174929	-0.126479160868674	1
IRELCSAAIQM	V1I	T10Q	-0.0012582566443831	-0.0244986645411867	-2
IRELCSAAIRM	V1I	T10R	-0.264652390157353	-0.223483721763968	1
IRELCSAAISM	V1I	T10S	0.0034913797661451	0.0051103809028407	2
IRELCSAAITC	V1I	M11C	-0.0072607309971577	-0.0104249007672908	-1
IRELCSAAITF	V1I	M11F	-9.42196845943001e-05	-0.0082909997147	-2
IRELCSAAITG	V1I	M11G	-0.318019439713925	-0.275356542908193	1
IRELCSAAITK	V1I	M11K	-0.0153446803889047	-0.0112248789312134	1
IRELCSAAITL	V1I	M11L	0.0030777460770411	-0.0045515519812356	-2
IRELCSAAITR	V1I	M11R	-0.0012220698161373	-0.005224942924773	-2
IRELCSAAITV	V1I	M11V	0.002354268980934	-0.0043442452838704	-2
IRELCSAAITW	V1I	M11W	0.003482596305625	-0.0010781397850698	-2
IRELCSAAITY	V1I	M11Y	0.0014778932366106	-0.0009861488343156	-1
IRELCSAAIVM	V1I	T10V	-0.0081267897331695	-0.0066583172513418	1
IRELCSAAIWM	V1I	T10W	-0.727515120937367	-0.663102723036213	0
IRELCSAAIYM	V1I	T10Y	-0.720389266893799	-0.583140072581928	1
IRELCSAAKTM	V1I	I9K	-0.803652233330822	-0.824551946051117	0
IRELCSAALTM	V1I	I9L	0.0004432226478559	-0.0034497726463439	-2
IRELCSAARTM	V1I	I9R	-0.833635963509123	-0.84615076929234	0
IRELCSAAVTM	V1I	I9V	0.0022400102050339	-0.0066635880289122	-2
IRELCSAAWTM	V1I	I9W	-0.830197357223265	-0.841727643626008	0
IRELCSADITM	V1I	A8D	-0.820755230318486	-0.766147335720567	0
IRELCSAFITM	V1I	A8F	-0.836409745329289	-0.780591229940855	0
IRELCSAGITM	V1I	A8G	-0.313046954619792	-0.153126429109884	1
IRELCSAHITM	V1I	A8H	-0.817404228897264	-0.829321679554398	0
IRELCSALITM	V1I	A8L	-0.752594803137393	-0.754873794372019	0
IRELCSAMITM	V1I	A8M	-0.408646228384346	-0.45351736998255	-2
IRELCSANITM	V1I	A8N	-0.717290905149898	-0.618309612284808	0
IRELCSAPITM	V1I	A8P	-0.829961580971216	-0.80218531645101	0
IRELCSAQITM	V1I	A8Q	-0.776017495625562	-0.740666069262688	0
IRELCSARITM	V1I	A8R	-0.818657081426987	-0.821933871091699	0
IRELCSASITM	V1I	A8S	-0.0057866792076541	-0.0029509833333173	1
IRELCSATITM	V1I	A8T	-0.0040176354294126	-0.0021669042207633	1
IRELCSAVITM	V1I	A8V	-0.304065021778825	-0.16405189279883	1
IRELCSAYITM	V1I	A8Y	-0.809657555074061	-0.911399151736561	0
IRELCSCAITM	V1I	A7C	-0.239824667071753	-0.0415518528873813	1
IRELCSFAITM	V1I	A7F	-0.741213785870352	-0.706993434700847	0
IRELCSIAITM	V1I	A7I	-0.658954536690825	-0.563178680752981	1
IRELCSLAITM	V1I	A7L	-0.744927806443629	-0.693930412175797	0
IRELCSNAITM	V1I	A7N	-0.595362832366381	-0.519748207364645	1
IRELCSPAITM	V1I	A7P	-0.831883262145802	-0.83426502579157	0
IRELCSRAITM	V1I	A7R	-0.795376079008349	-0.743083014943339	0
IRELCSSAITM	V1I	A7S	-0.0187859880968279	-0.0098524962273772	1
IRELCSWAITM	V1I	A7W	-0.80629035714239	-0.692992054836622	0
IRELCTAAITM	V1I	S6T	0.0021519720400697	0.0049917567675126	2
IRELCVAAITM	V1I	S6V	-0.017664819027905	-0.0070756003871406	1
IRELCYAAITM	V1I	S6Y	0.0021327969595706	0.000936886860824	-1
IRELPSAAITM	V1I	C5P	-0.837112632493035	-0.782035184406277	0
IRELSSAAITM	V1I	C5S	-0.638522532387988	-0.51422518840625	1
IRELVSAAITM	V1I	C5V	-0.73834223685055	-0.721421606532202	0
IRHLCSAAITM	V1I	E3H	-0.189194092542127	-0.0242473641278071	1
IRKLCSAAITM	V1I	E3K	-0.450450042087545	-0.33784130425094	1
IRNLCSAAITM	V1I	E3N	-0.0716297849747068	-0.0171652251993871	1
IRQLCSAAITM	V1I	E3Q	0.0018656648048541	-0.0011273039018716	-1
IRSLCSAAITM	V1I	E3S	-0.0455322341769567	-0.0168988597267492	1
IWELCSAAITM	V1I	R2W	0.0042349101948088	0.0066151867771078	1
KAELCSAAITM	V1K	R2A	-0.813869496346458	-0.732861207631345	0
KEELCSAAITM	V1K	R2E	-0.814149374308575	-0.759077274327539	0
KGELCSAAITM	V1K	R2G	-0.81499108415043	-0.746187622068314	0
KHELCSAAITM	V1K	R2H	-0.815023041191628	-0.844283008929094	0
KKELCSAAITM	V1K	R2K	-0.816275576603111	-0.817680528364739	0
KLELCSAAITM	V1K	R2L	-0.818978858235875	-0.719989118821707	0
KNELCSAAITM	V1K	R2N	-0.817933274072552	-0.874090022375735	0
KPELCSAAITM	V1K	R2P	-1.35727856662174	-0.865014756070062	0
KQELCSAAITM	V1K	R2Q	-0.81566804314536	-0.849265839777806	0
KREECSAAITM	V1K	L4E	-1.64425475627746	-0.831212998345696	0
KREGCSAAITM	V1K	L4G	-1.59910312799179	-0.837993656762455	0
KREKCSAAITM	V1K	L4K	-1.62931966951611	-0.856677603640569	0
KRELASAAITM	V1K	C5A	-1.12018521068641	-0.777362340267146	0
KRELCGAAITM	V1K	S6G	-0.816445789083377	-0.8729436706612	0
KRELCKAAITM	V1K	S6K	-0.816605237380905	-0.828826514963576	0
KRELCLAAITM	V1K	S6L	-0.82425435263712	-0.890226762068998	0
KRELCRAAITM	V1K	S6R	-0.817413794604116	-0.788607566653883	0
KRELCSAAATM	V1K	I9A	-1.51549732602899	-0.855883262521793	0
KRELCSAADTM	V1K	I9D	-1.62332164022424	-0.872478028645119	0
KRELCSAAETM	V1K	I9E	-1.62252233236285	-0.84539796282746	0
KRELCSAAGTM	V1K	I9G	-1.6182058580004	-0.858459216059035	0
KRELCSAAIAM	V1K	T10A	-0.819624492992027	-0.855175815744349	0
KRELCSAAICM	V1K	T10C	-0.826618928311086	-0.882895364275799	0
KRELCSAAIDM	V1K	T10D	-1.10924967888206	-0.938587046940323	0
KRELCSAAIEM	V1K	T10E	-0.817258596738405	-0.758078722078255	0
KRELCSAAIGM	V1K	T10G	-0.820386128380002	-0.862024549750187	0
KRELCSAAIHM	V1K	T10H	-1.20985141627505	-0.824508857313148	0
KRELCSAAIKM	V1K	T10K	-1.05232161547668	-0.881075463982384	0
KRELCSAAILM	V1K	T10L	-1.0656379003732	-0.778690702656381	0
KRELCSAAIMM	V1K	T10M	-0.828137083144328	-0.799293852785789	0
KRELCSAAINM	V1K	T10N	-1.0481506943554	-0.83629957114509	0
KRELCSAAIPM	V1K	T10P	-1.59314810779849	-0.908694071391842	0
KRELCSAAIRM	V1K	T10R	-1.08507268433782	-0.858968050875766	0
KRELCSAAISM	V1K	T10S	-0.816928914414323	-0.850916725484135	0
KRELCSAAITA	V1K	M11A	-0.826228008419415	-0.792564933550149	0
KRELCSAAITE	V1K	M11E	-0.816675252390144	-0.791186543692512	0
KRELCSAAITG	V1K	M11G	-1.13843973389439	-0.830322826440039	0
KRELCSAAITI	V1K	M11I	-0.828943346395906	-0.79872336765243	0
KRELCSAAITK	V1K	M11K	-0.835764974569372	-0.814967265703601	0
KRELCSAAITL	V1K	M11L	-0.817342548103427	-0.857675384553317	0
KRELCSAAITN	V1K	M11N	-0.831502653712282	-0.840703309710817	0
KRELCSAAITQ	V1K	M11Q	-0.817895262966562	-0.868737043456497	0
KRELCSAAITR	V1K	M11R	-0.821642363996605	-0.820325360847663	0
KRELCSAAITS	V1K	M11S	-0.827165723103353	-0.805515755791013	0
KRELCSAAITT	V1K	M11T	-0.819674126149912	-0.836986760814854	0
KRELCSAAITV	V1K	M11V	-0.818066025199534	-0.844647693239859	0
KRELCSAAITW	V1K	M11W	-0.816937697874843	-0.789785027611027	0
KRELCSAAITY	V1K	M11Y	-0.818942400943857	-0.828917891769088	0
KRELCSAAIVM	V1K	T10V	-0.828547083913637	-0.816890860508813	0
KRELCSAAIWM	V1K	T10W	-1.54793541511783	-0.856873484345613	0
KRELCSAAIYM	V1K	T10Y	-1.54080956107427	-0.866280819472754	0
KRELCSAAKTM	V1K	I9K	-1.62407252751129	-0.826749993400411	0
KRELCSAALTM	V1K	I9L	-0.819977071532612	-0.851388682072067	0
KRELCSAAMTM	V1K	I9M	-0.822524079225623	-0.853503922165169	0
KRELCSAANTM	V1K	I9N	-1.52826546152034	-0.854646141039978	0
KRELCSAAQTM	V1K	I9Q	-1.59141468685433	-0.866584936603125	0
KRELCSAARTM	V1K	I9R	-1.65405625768959	-0.837820288000529	0
KRELCSAASTM	V1K	I9S	-1.55765011586615	-0.889262168620727	0
KRELCSAATTM	V1K	I9T	-1.17521143494604	-0.808798310357024	0
KRELCSAAVTM	V1K	I9V	-0.818180283975434	-0.82042320897209	0
KRELCSAAWTM	V1K	I9W	-1.65061765140373	-0.8176007222451	0
KRELCSACITM	V1K	A8C	-0.853068711712683	-0.92477665360064	0
KRELCSADITM	V1K	A8D	-1.64117552449895	-0.91855536827871	0
KRELCSAEITM	V1K	A8E	-1.62338295284256	-0.840521061013735	0
KRELCSAGITM	V1K	A8G	-1.13346724880026	-0.822294858979913	0
KRELCSAHITM	V1K	A8H	-1.63782452307773	-0.866353448097061	0
KRELCSAKITM	V1K	A8K	-1.6697971533336	-0.833879990429828	0
KRELCSALITM	V1K	A8L	-1.57301509731786	-0.838809613486832	0
KRELCSAMITM	V1K	A8M	-1.22906652256481	-0.720294628376075	0
KRELCSANITM	V1K	A8N	-1.53771119933037	-0.912404263001146	0
KRELCSAPITM	V1K	A8P	-1.65038187515168	-0.80368594179785	0
KRELCSAQITM	V1K	A8Q	-1.59643778980603	-0.844187926203396	0
KRELCSARITM	V1K	A8R	-1.63907737560745	-0.820098163965175	0
KRELCSASITM	V1K	A8S	-0.826206973388122	-0.856458978884533	0
KRELCSATITM	V1K	A8T	-0.82443792960988	-0.82022901066489	0
KRELCSAVITM	V1K	A8V	-1.12448531595929	-0.904968666114387	0
KRELCSAWITM	V1K	A8W	-1.65933475258297	-0.747323548324608	0
KRELCSAYITM	V1K	A8Y	-1.63007784925453	-0.847876671465233	0
KRELCSCAITM	V1K	A7C	-1.06024496125222	-0.868719139863484	0
KRELCSDAITM	V1K	A7D	-1.5920881460355	-0.81798538663997	0
KRELCSFAITM	V1K	A7F	-1.56163408005082	-0.82520442059617	0
KRELCSGAITM	V1K	A7G	-1.1446611051293	-0.874790736815408	0
KRELCSIAITM	V1K	A7I	-1.47937483087129	-0.810486285338722	0
KRELCSKAITM	V1K	A7K	-1.6029596032635	-0.819727071299966	0
KRELCSLAITM	V1K	A7L	-1.5653481006241	-0.878004590114007	0
KRELCSNAITM	V1K	A7N	-1.41578312654685	-0.845047140842405	0
KRELCSPAITM	V1K	A7P	-1.65230355632627	-0.880687933441075	0
KRELCSQAITM	V1K	A7Q	-1.55393297704548	-0.802671717387086	0
KRELCSRAITM	V1K	A7R	-1.61579637318882	-0.846744849468968	0
KRELCSSAITM	V1K	A7S	-0.839206282277296	-0.899427822902049	0
KRELCSTAITM	V1K	A7T	-1.29690913197617	-0.908729750899924	0
KRELCSWAITM	V1K	A7W	-1.62671065132286	-0.810506017778458	0
KRELCSYAITM	V1K	A7Y	-1.49996635244592	-0.864315652969171	0
KRELCVAAITM	V1K	S6V	-0.838085113208373	-0.937068933394497	0
KRELESAAITM	V1K	C5E	-1.63381298950108	-0.968057678871374	0
KRELGSAAITM	V1K	C5G	-1.41386120929362	-0.825727692321508	0
KRELHSAAITM	V1K	C5H	-1.64153563963787	-0.82631006453514	0
KRELKSAAITM	V1K	C5K	-1.65487075021382	-0.779408476855457	0
KRELLSAAITM	V1K	C5L	-1.26188128363102	-0.660184281751363	0
KRELNSAAITM	V1K	C5N	-1.60295640290627	-0.846790157338185	0
KRELRSAAITM	V1K	C5R	-1.66554441804688	-0.863412580660916	0
KRELTSAAITM	V1K	C5T	-1.59489485969825	-0.801030460580066	0
KRELVSAAITM	V1K	C5V	-1.55876253103102	-0.865931210413566	0
KREMCSAAITM	V1K	L4M	-0.836425476632602	-0.854646141039978	0
KRENCSAAITM	V1K	L4N	-1.60490876497866	-0.855276657588022	0
KREQCSAAITM	V1K	L4Q	-1.60721667577214	-0.824358278784719	0
KRERCSAAITM	V1K	L4R	-1.65024575741177	-0.850761791120337	0
KRESCSAAITM	V1K	L4S	-1.54291720069812	-0.847241465335936	0
KREWCSAAITM	V1K	L4W	-1.64705929648704	-0.801589813147664	0
KRHLCSAAITM	V1K	E3H	-1.00961438672259	-0.788682837410075	0
KRNLCSAAITM	V1K	E3N	-0.892050079155175	-0.887342172386348	0
KRSLCSAAITM	V1K	E3S	-0.865952528357424	-0.776505017489125	0
KRVLCSAAITM	V1K	E3V	-1.66281552674313	-0.870936677153005	0
KSELCSAAITM	V1K	R2S	-0.814185244602085	-0.827660952368933	0
LAELCSAAITM	V1L	R2A	0.0003379726207296	0.0013316330935563	1
LCELCSAAITM	V1L	R2C	-0.0070832819423141	-0.0092489123136912	-1
LDELCSAAITM	V1L	R2D	-0.0042746483436913	-0.689045289178392	-1
LEELCSAAITM	V1L	R2E	5.80946586118997e-05	-0.004236496649933	-2
LFELCSAAITM	V1L	R2F	-0.0010746812717842	-0.0071783050352197	-2
LGELCSAAITM	V1L	R2G	-0.0007836151832428	-0.0012727815938298	-1
LIELCSAAITM	V1L	R2I	-0.0437964691390725	-0.288078643669305	-1
LKELCSAAITM	V1L	R2K	-0.002068107635924	-0.0033266554889369	-2
LLELCSAAITM	V1L	R2L	-0.0047713892686878	-0.0176195972096918	-1
LMELCSAAITM	V1L	R2M	-0.0056286718709118	-0.0039309677509881	1
LNELCSAAITM	V1L	R2N	-0.0037258051053646	0.0137559281620002	3
LPELCSAAITM	V1L	R2P	-0.543071097654554	-0.580233327595596	-1
LQELCSAAITM	V1L	R2Q	-0.0014605741781732	0.0006129247040591	1
LRALCSAAITM	V1L	E3A	-0.0623642522239289	-0.346534349634001	-1
LREACSAAITM	V1L	L4A	-0.38172580267708	-0.679861107981868	-1
LREECSAAITM	V1L	L4E	-0.830047287310275	-0.825285222689388	0
LREFCSAAITM	V1L	L4F	-0.698769100610408	-0.800146507274499	0
LREGCSAAITM	V1L	L4G	-0.784895659024604	-0.780267467028504	0
LRELASAAITM	V1L	C5A	-0.305977741719225	-0.603442631617095	-1
LRELCAAAITM	V1L	S6A	-0.0016238860603446	0.0002094214824711	1
LRELCCAAITM	V1L	S6C	-0.132321371456159	-0.16902069748131	-1
LRELCDAAITM	V1L	S6D	-0.0026165888602822	-0.0048560394927927	-1
LRELCEAAITM	V1L	S6E	-0.0005707629038019	-0.0001380965657075	1
LRELCFAAITM	V1L	S6F	-0.0331475755230401	-0.113854680008493	-1
LRELCGAAITM	V1L	S6G	-0.0022383201161896	-0.0053754483290042	-2
LRELCHAAITM	V1L	S6H	-0.0021572983348395	-0.005123243429327	-2
LRELCIAAITM	V1L	S6I	-0.0638531571621542	-0.302655093087738	-1
LRELCKAAITM	V1L	S6K	-0.00239776841371741	-0.0061059565862978	-2
LRELCLAAITM	V1L	S6L	-0.0100468836699325	-0.0594747784953065	-1
LRELCMAAITM	V1L	S6M	-0.0035630963570523	-0.0183021847892691	-1
LRELCNAAITM	V1L	S6N	-0.0014446298765773	-0.0023261546188584	-1
LRELCPAAITM	V1L	S6P	-0.766179738503487	-0.749148732481006	0
LRELCQAAITM	V1L	S6Q	-0.0025648796809269	-0.0014684593278927	2
LRELCRAAITM	V1L	S6R	-0.0032063256369289	-0.0102191278326773	-1
LRELCSAAATM	V1L	I9A	-0.701289857061803	-0.731053918614543	0
LRELCSAACTM	V1L	I9C	-0.208139541731277	-0.419392275787531	-1
LRELCSAAFTM	V1L	I9F	-0.752933258028587	-0.790421295556135	0
LRELCSAAGTM	V1L	I9G	-0.803998389033217	-0.845407228465867	0
LRELCSAAIAM	V1L	T10A	-0.0054170240248398	-0.0340010426255212	-1
LRELCSAAICM	V1L	T10C	-0.012411459343899	-0.16235405064092	-1
LRELCSAAIDM	V1L	T10D	-0.29504220991487	-0.549676695173958	-1
LRELCSAAIEM	V1L	T10E	-0.0030511277712179	-0.0045225222748138	-1
LRELCSAAIFM	V1L	T10F	-0.778059479500535	-0.813325979926443	0
LRELCSAAIGM	V1L	T10G	-0.0061786594128151	-0.0168265073730476	-1
LRELCSAAIHM	V1L	T10H	-0.39564394730786	-0.657233058431496	-1
LRELCSAAIIM	V1L	T10I	-0.0287814714215833	-0.291797940731318	-1
LRELCSAAIKM	V1L	T10K	-0.238114146509497	-0.431361216268964	-1
LRELCSAAILM	V1L	T10L	-0.251430431406017	-0.473420044504926	-1
LRELCSAAIMM	V1L	T10M	-0.0139296141771408	-0.260813244961497	-1
LRELCSAAINM	V1L	T10N	-0.23394322538821	-0.425786986570782	-1
LRELCSAAIPM	V1L	T10P	-0.778940638831305	-0.793402855495195	0
LRELCSAAIRM	V1L	T10R	-0.270865215370634	-0.443894212383102	-1
LRELCSAAISM	V1L	T10S	-0.0027214454471355	-0.0089846152952597	-1
LRELCSAAITA	V1L	M11A	-0.012020539452228	-0.121551063412395	-1
LRELCSAAITC	V1L	M11C	-0.0134735562104383	-0.150372377998175	-1
LRELCSAAITF	V1L	M11F	-0.0063070448978749	-0.0227396116199261	-1
LRELCSAAITG	V1L	M11G	-0.324232264927206	-0.576896267316139	-1
LRELCSAAITH	V1L	M11H	-0.0099057404853271	-0.0208853634814225	-1
LRELCSAAITI	V1L	M11I	-0.0147358774287191	-0.226259635099171	-1
LRELCSAAITK	V1L	M11K	-0.0215575056021853	-0.296534404199236	-1
LRELCSAAITL	V1L	M11L	-0.0031350791362395	-0.0117212444983682	-1
LRELCSAAITR	V1L	M11R	-0.0074348950294179	-0.07229367469529	-1
LRELCSAAITS	V1L	M11S	-0.0129582541361659	-0.197525961865422	-1
LRELCSAAITT	V1L	M11T	-0.0054666571827246	-0.0290217264211207	-1
LRELCSAAITV	V1L	M11V	-0.0038585562323466	-0.0150714722109091	-1
LRELCSAAITW	V1L	M11W	-0.0027302289076556	-0.0058831602084443	-1
LRELCSAAITY	V1L	M11Y	-0.00473493197667	-0.0072898565902246	-1
LRELCSAAIVM	V1L	T10V	-0.0143396149464501	-0.171453060369467	-1
LRELCSAAIWM	V1L	T10W	-0.733727946150648	-0.828936574514531	0
LRELCSAAIYM	V1L	T10Y	-0.726602092107079	-0.814739179222509	0
LRELCSAAKTM	V1L	I9K	-0.809865058544102	-0.828416981618531	0
LRELCSAALTM	V1L	I9L	-0.0057696025654247	-0.0365680994639481	-1
LRELCSAAMTM	V1L	I9M	-0.0083166102584359	-0.174636228465749	-1
LRELCSAARTM	V1L	I9R	-0.839848788722403	-0.879579287880813	0
LRELCSAASTM	V1L	I9S	-0.743442646898968	-0.817338952363416	0
LRELCSAAVTM	V1L	I9V	-0.0039728150082467	-0.0271416365805003	-1
LRELCSAAWTM	V1L	I9W	-0.836410182436545	-0.813075620991491	0
LRELCSACITM	V1L	A8C	-0.0388612427454961	-0.343846850443677	-1
LRELCSADITM	V1L	A8D	-0.826968055531766	-0.873120318637289	0
LRELCSAEITM	V1L	A8E	-0.809175483875374	-0.803035038397289	0
LRELCSAFITM	V1L	A8F	-0.84262257054257	-0.779812233259488	0
LRELCSAGITM	V1L	A8G	-0.319259779833072	-0.605908643257342	-1
LRELCSAIITM	V1L	A8I	-0.691468059597143	-0.80513143253834	0
LRELCSAKITM	V1L	A8K	-0.855589684366412	-0.780415222117576	0
LRELCSALITM	V1L	A8L	-0.758807628350674	-0.786075957845364	0
LRELCSAMITM	V1L	A8M	-0.414859053597627	-0.720489305719575	-1
LRELCSANITM	V1L	A8N	-0.723503730363178	-0.723185032476485	0
LRELCSAPITM	V1L	A8P	-0.836174406184497	-0.843870638082107	0
LRELCSAQITM	V1L	A8Q	-0.782230320838843	-0.848285091189104	0
LRELCSARITM	V1L	A8R	-0.824869906640268	-0.867390560725901	0
LRELCSASITM	V1L	A8S	-0.0119995044209347	-0.284909993798034	-1
LRELCSATITM	V1L	A8T	-0.0102304606426932	-0.217656262857911	-1
LRELCSAVITM	V1L	A8V	-0.310277846992106	-0.580223964412561	-1
LRELCSAWITM	V1L	A8W	-0.845127283615785	-0.829624019374226	0
LRELCSAYITM	V1L	A8Y	-0.815870380287341	-0.842151459347584	0
LRELCSCAITM	V1L	A7C	-0.246037492285033	-0.46269491620765	-1
LRELCSDAITM	V1L	A7D	-0.777880677068313	-1.04444038933167	0
LRELCSEAITM	V1L	A7E	-0.63877379781923	-0.797556910804035	0
LRELCSFAITM	V1L	A7F	-0.747426611083633	-0.806427021565138	0
LRELCSGAITM	V1L	A7G	-0.330453636162115	-0.560047506890746	-1
LRELCSHAITM	V1L	A7H	-0.696104523135727	-0.792384784078509	0
LRELCSIAITM	V1L	A7I	-0.665167361904105	-0.710527411447261	0
LRELCSKAITM	V1L	A7K	-0.788752134296318	-0.822623328994503	0
LRELCSLAITM	V1L	A7L	-0.75114063165691	-0.796911839839908	0
LRELCSMAITM	V1L	A7M	-0.705811453920653	-0.801746254070114	0
LRELCSNAITM	V1L	A7N	-0.601575657579661	-0.728546649030873	0
LRELCSPAITM	V1L	A7P	-0.838096087359083	-0.816405826170792	0
LRELCSRAITM	V1L	A7R	-0.80158890422163	-0.821602747379957	0
LRELCSSAITM	V1L	A7S	-0.0249988133101085	-0.331756051992946	-1
LRELCSTAITM	V1L	A7T	-0.482701663008985	-0.704503237486695	-1
LRELCSVAITM	V1L	A7V	-0.347701124023587	-0.653970233977192	-1
LRELCSWAITM	V1L	A7W	-0.81250318235567	-0.784642653043678	0
LRELCSYAITM	V1L	A7Y	-0.685758883478733	-0.792195520405854	0
LRELCTAAITM	V1L	S6T	-0.0040608531732109	-0.0245074385443094	-1
LRELCVAAITM	V1L	S6V	-0.0238776442411856	-0.0941590325563956	-1
LRELCWAAITM	V1L	S6W	-0.0075619547589599	-0.0353832506619675	-1
LRELCYAAITM	V1L	S6Y	-0.00408002825371	-0.0237036002246235	-1
LRELESAAITM	V1L	C5E	-0.819605520533897	-0.81347676824326	0
LRELFSAAITM	V1L	C5F	-0.843472128951787	-0.774262219239147	0
LRELGSAAITM	V1L	C5G	-0.599653740326435	-0.761203409230284	-1
LRELISAAITM	V1L	C5I	-0.588747116171289	-0.730895881523818	-1
LRELLSAAITM	V1L	C5L	-0.447673814663837	-0.645936016729327	-1
LRELMSAAITM	V1L	C5M	-0.136166105546786	-0.328682357862563	-1
LRELRSAAITM	V1L	C5R	-0.851336949079691	-0.831773032894732	0
LRELSSAAITM	V1L	C5S	-0.644735357601269	-0.753514173005088	0
LRELTSAAITM	V1L	C5T	-0.780687390731058	-0.805452874883569	0
LRELVSAAITM	V1L	C5V	-0.744555062063831	-0.797988647140019	0
LRELWSAAITM	V1L	C5W	-0.865919012802947	-0.812850104018445	0
LRELYSAAITM	V1L	C5Y	-0.874566146571246	-0.839198349104932	0
LREMCSAAITM	V1L	L4M	-0.0222180076654153	-0.321613747919207	-1
LRERCSAAITM	V1L	L4R	-0.836038288444581	-0.809521541474512	0
LRESCSAAITM	V1L	L4S	-0.728709731730932	-0.772746949789655	0
LREVCSAAITM	V1L	L4V	-0.582856641779464	-0.773292976354308	-1
LREWCSAAITM	V1L	L4W	-0.832851827519851	-0.820961928294722	0
LRFLCSAAITM	V1L	E3F	-0.80870161826867	-0.839152643538149	0
LRGLCSAAITM	V1L	E3G	-0.0305779193312565	-0.3269620793156	-1
LRHLCSAAITM	V1L	E3H	-0.195406917755407	-0.383615056280484	-1
LRKLCSAAITM	V1L	E3K	-0.456662867300826	-0.719182809104718	-1
LRNLCSAAITM	V1L	E3N	-0.0778426101879874	-0.435290333348962	-1
LRPLCSAAITM	V1L	E3P	-0.850941492770466	-0.828890024508242	0
LRQLCSAAITM	V1L	E3Q	-0.0043471604084265	-0.0259134341298096	-1
LRRLCSAAITM	V1L	E3R	-0.571892676513226	-0.683542757318776	-1
LRSLCSAAITM	V1L	E3S	-0.0517450593902373	-0.349452056788789	-1
LRTLCSAAITM	V1L	E3T	-0.604531770335392	-0.641898290143147	0
LRVLCSAAITM	V1L	E3V	-0.848608057775947	-0.846873740517193	0
LRYLCSAAITM	V1L	E3Y	-0.77117286605074	-0.878610075609119	0
LSELCSAAITM	V1L	R2S	2.22243651024998e-05	0.0015497324151326	1
LTELCSAAITM	V1L	R2T	-0.0030156955553201	-0.0103499923605757	-1
LVELCSAAITM	V1L	R2V	-0.0168390471644841	-0.238758608454459	-1
LWELCSAAITM	V1L	R2W	-0.0019779150184718	-0.0044762156052442	-2
LYELCSAAITM	V1L	R2Y	-0.0029315261360115	-0.0106148193949222	-1
MAELCSAAITM	V1M	R2A	-0.0052053017064879	-0.0070453132463806	-1
MGELCSAAITM	V1M	R2G	-0.0063268895104603	-0.0069624610222545	-1
MLELCSAAITM	V1M	R2L	-0.0103146635959053	-0.0490612984399854	-1
MREGCSAAITM	V1M	L4G	-0.790438933351821	-0.769012007983511	0
MRELCAAAITM	V1M	S6A	-0.0071671603875621	0.0045921670258259	2
MRELCEAAITM	V1M	S6E	-0.0061140372310194	-7.38342258410629e-05	1
MRELCGAAITM	V1M	S6G	-0.0077815944434071	-0.0255644459990102	-2
MRELCLAAITM	V1M	S6L	-0.01559015799715	-0.207105982816708	-1
MRELCMAAITM	V1M	S6M	-0.0091063706842698	-0.0424892091597968	-1
MRELCNAAITM	V1M	S6N	-0.0069879042037948	-0.0005785988496426	1
MRELCPAAITM	V1M	S6P	-0.771723012830705	-0.899330243978298	0
MRELCQAAITM	V1M	S6Q	-0.0081081540081444	-0.0071890662230943	2
MRELCRAAITM	V1M	S6R	-0.0087495999641464	-0.0166233798454267	-1
MRELCSAACTM	V1M	I9C	-0.213682816058494	-0.49670768650539	-1
MRELCSAAGTM	V1M	I9G	-0.809541663360435	-0.808762854602722	0
MRELCSAAIAM	V1M	T10A	-0.0109602983520573	-0.0467973556081468	-1
MRELCSAAICM	V1M	T10C	-0.0179547336711165	-0.275790397411985	-1
MRELCSAAIDM	V1M	T10D	-0.300585484242087	-0.598964996998822	-1
MRELCSAAIEM	V1M	T10E	-0.0085944020984354	-0.0025587890513858	2
MRELCSAAIFM	V1M	T10F	-0.783602753827752	-0.784842875271571	0
MRELCSAAIGM	V1M	T10G	-0.0117219337400326	-0.0256576470251809	-1
MRELCSAAIIM	V1M	T10I	-0.0343247457488008	-0.314169553605488	-1
MRELCSAAIKM	V1M	T10K	-0.243657420836715	-0.425383129720169	-1
MRELCSAAILM	V1M	T10L	-0.256973705733234	-0.516497329209971	-1
MRELCSAAIMM	V1M	T10M	-0.0194728885043583	-0.308652329950975	-1
MRELCSAAINM	V1M	T10N	-0.239486499715427	-0.454663186890771	-1
MRELCSAAIPM	V1M	T10P	-0.784483913158523	-0.82407512742608	0
MRELCSAAIQM	V1M	T10Q	-0.0130143561848812	-0.0319057542741327	-1
MRELCSAAIRM	V1M	T10R	-0.276408489697851	-0.456448649376333	-1
MRELCSAAISM	V1M	T10S	-0.008264719774353	-0.0109535597517563	-1
MRELCSAAITE	V1M	M11E	-0.008011057750174	-0.0037332496234195	2
MRELCSAAITF	V1M	M11F	-0.0118503192250924	-0.0228353358216527	-1
MRELCSAAITG	V1M	M11G	-0.329775539254423	-0.598433718808556	-1
MRELCSAAITK	V1M	M11K	-0.0271007799294028	-0.289021659343212	-1
MRELCSAAITL	V1M	M11L	-0.008678353463457	-0.0281434075481503	-1
MRELCSAAITR	V1M	M11R	-0.0129781693566354	-0.0851793970283443	-1
MRELCSAAITW	V1M	M11W	-0.0082735032348731	-0.0108006516453786	-1
MRELCSAAIVM	V1M	T10V	-0.0198828892736676	-0.28554232949373	-1
MRELCSAAIWM	V1M	T10W	-0.739271220477865	-0.752119519630777	0
MRELCSAAIYM	V1M	T10Y	-0.732145366434297	-0.768381113970123	0
MRELCSAAKTM	V1M	I9K	-0.81540833287132	-0.745654938803139	0
MRELCSAALTM	V1M	I9L	-0.0113128768926422	-0.151669992421692	-1
MRELCSAARTM	V1M	I9R	-0.845392063049621	-0.849497937390516	0
MRELCSAASTM	V1M	I9S	-0.748985921226185	-0.748447260190956	0
MRELCSAAVTM	V1M	I9V	-0.0095160893354642	-0.0597174021620142	-1
MRELCSAEITM	V1M	A8E	-0.814718758202591	-0.840299171601574	0
MRELCSAGITM	V1M	A8G	-0.32480305416029	-0.629538793386208	-1
MRELCSAIITM	V1M	A8I	-0.697011333924361	-0.797079046394453	0
MRELCSAKITM	V1M	A8K	-0.861132958693629	-0.826819221584054	0
MRELCSALITM	V1M	A8L	-0.764350902677891	-0.812375219769878	0
MRELCSANITM	V1M	A8N	-0.729047004690396	-0.804141037236532	0
MRELCSAPITM	V1M	A8P	-0.841717680511714	-0.819562363926673	0
MRELCSARITM	V1M	A8R	-0.830413180967485	-0.857573742221081	0
MRELCSASITM	V1M	A8S	-0.0175427787481522	-0.330459794310592	-1
MRELCSAVITM	V1M	A8V	-0.315821121319323	-0.613887541400621	-1
MRELCSAWITM	V1M	A8W	-0.850670557943003	-0.873425239802808	0
MRELCSCAITM	V1M	A7C	-0.251580766612251	-0.536105038997065	-1
MRELCSFAITM	V1M	A7F	-0.75296988541085	-0.831225906648898	0
MRELCSGAITM	V1M	A7G	-0.335996910489333	-0.594922421494705	-1
MRELCSLAITM	V1M	A7L	-0.756683905984127	-0.795779694584112	0
MRELCSNAITM	V1M	A7N	-0.607118931906879	-0.828860581719498	0
MRELCSSAITM	V1M	A7S	-0.030542087637326	-0.343824757593803	-1
MRELCSVAITM	V1M	A7V	-0.353244398350805	-0.685632663019265	-1
MRELCSWAITM	V1M	A7W	-0.818046456682888	-0.844367649208039	0
MRELCSYAITM	V1M	A7Y	-0.69130215780595	-0.80314908025665	0
MRELCTAAITM	V1M	S6T	-0.0096041275004284	-0.0549317235786744	-1
MRELCVAAITM	V1M	S6V	-0.0294209185684031	-0.267741665343126	-1
MRELCWAAITM	V1M	S6W	-0.0131052290861774	-0.0516524736962172	-1
MRELCYAAITM	V1M	S6Y	-0.0096233025809275	-0.0536845120137746	-1
MRELFSAAITM	V1M	C5F	-0.849015403279005	-0.822075451635436	0
MRELLSAAITM	V1M	C5L	-0.453217088991055	-0.624969603168856	-1
MRELTSAAITM	V1M	C5T	-0.786230665058275	-0.809485382116091	0
MRELWSAAITM	V1M	C5W	-0.871462287130164	-0.791358637468769	0
MRERCSAAITM	V1M	L4R	-0.841581562771798	-0.699351166109238	0
MREVCSAAITM	V1M	L4V	-0.588399916106681	-0.804882456535611	-1
MREWCSAAITM	V1M	L4W	-0.838395101847068	-0.832315956903282	0
MRNLCSAAITM	V1M	E3N	-0.0833858845152049	-0.500087441646194	-1
MRRLCSAAITM	V1M	E3R	-0.577435950840444	-0.734840853996236	-1
MWELCSAAITM	V1M	R2W	-0.0075211893456893	-0.0059244661735361	1
NEELCSAAITM	V1N	R2E	-0.679687439494506	-0.533094611763138	1
NHELCSAAITM	V1N	R2H	-0.680561106377559	-0.754194099820294	0
NKELCSAAITM	V1N	R2K	-0.681813641789042	-0.651672222372107	0
NLELCSAAITM	V1N	R2L	-0.684516923421806	-0.780415222117576	0
NMELCSAAITM	V1N	R2M	-0.68537420602403	-0.650967638091764	0
NNELCSAAITM	V1N	R2N	-0.683471339258483	-0.788890337349459	0
NPELCSAAITM	V1N	R2P	-1.22281663180767	-0.79514039969588	0
NREECSAAITM	V1N	L4E	-1.50979282146339	-0.860033834309161	0
NREKCSAAITM	V1N	L4K	-1.49485773470204	-0.774613938729008	0
NRELASAAITM	V1N	C5A	-0.985723275872343	-0.883055279274699	0
NRELCCAAITM	V1N	S6C	-0.812066905609277	-0.943415690825462	0
NRELCEAAITM	V1N	S6E	-0.68031629705692	-0.35736440500235	1
NRELCFAAITM	V1N	S6F	-0.712893109676158	-0.804317530052936	0
NRELCGAAITM	V1N	S6G	-0.681983854269308	-0.781944690991803	0
NRELCHAAITM	V1N	S6H	-0.681902832487958	-0.533424406101378	1
NRELCLAAITM	V1N	S6L	-0.689792417823051	-0.80616719507218	0
NRELCNAAITM	V1N	S6N	-0.681190164029696	-0.622194837909036	0
NRELCQAAITM	V1N	S6Q	-0.682310413834045	-0.636525221607812	0
NRELCRAAITM	V1N	S6R	-0.682951859790047	-0.740422614405958	0
NRELCSAADTM	V1N	I9D	-1.48885970541017	-0.791084187248737	0
NRELCSAAETM	V1N	I9E	-1.48806039754879	-0.853843509515587	0
NRELCSAAGTM	V1N	I9G	-1.48374392318634	-0.80759847644738	0
NRELCSAAIAM	V1N	T10A	-0.685162558177958	-0.797419756375564	0
NRELCSAAIEM	V1N	T10E	-0.682796661924336	-0.733839452105216	0
NRELCSAAIFM	V1N	T10F	-1.45780501365365	-0.841125644313768	0
NRELCSAAIGM	V1N	T10G	-0.685924193565933	-0.716221812286152	0
NRELCSAAIIM	V1N	T10I	-0.708527005574702	-0.914700368743536	0
NRELCSAAILM	V1N	T10L	-0.931175965559135	-0.802866571707857	0
NRELCSAAIMM	V1N	T10M	-0.693675148330259	-0.79728547205353	0
NRELCSAAIPM	V1N	T10P	-1.45868617298442	-0.849970122540169	0
NRELCSAAIQM	V1N	T10Q	-0.687216616010782	-0.757720656952953	0
NRELCSAAIRM	V1N	T10R	-0.950610749523752	-0.779732272404854	0
NRELCSAAISM	V1N	T10S	-0.682466979600254	-0.703567000253178	0
NRELCSAAITG	V1N	M11G	-1.00397779908032	-0.817518332572381	0
NRELCSAAITK	V1N	M11K	-0.701303039755304	-0.733291827308874	0
NRELCSAAITL	V1N	M11L	-0.682880613289358	-0.80164620727267	0
NRELCSAAITR	V1N	M11R	-0.687180429182536	-0.77207575018923	0
NRELCSAAITW	V1N	M11W	-0.682475763060774	-0.700809747321255	0
NRELCSAAIVM	V1N	T10V	-0.694085149099568	-0.828291857643834	0
NRELCSAAKTM	V1N	I9K	-1.48961059269722	-0.835620094166011	0
NRELCSAAQTM	V1N	I9Q	-1.45695275204026	-0.943670135008311	0
NRELCSAARTM	V1N	I9R	-1.51959432287552	-0.771958168354288	0
NRELCSAASTM	V1N	I9S	-1.42318818105209	-0.833340452518559	0
NRELCSACITM	V1N	A8C	-0.718606776898614	-0.839891234256736	0
NRELCSADITM	V1N	A8D	-1.50671358968488	-0.88117035260801	0
NRELCSAEITM	V1N	A8E	-1.48892101802849	-0.831270575269247	0
NRELCSAFITM	V1N	A8F	-1.52236810469569	-0.808936810071517	0
NRELCSAGITM	V1N	A8G	-0.999005313986191	-0.871909421835807	0
NRELCSAHITM	V1N	A8H	-1.50336258826366	-0.836296123578418	0
NRELCSAIITM	V1N	A8I	-1.37121359375026	-0.879204992055011	0
NRELCSAKITM	V1N	A8K	-1.53533521851953	-0.845035032721452	0
NRELCSALITM	V1N	A8L	-1.43855316250379	-0.833079046674221	0
NRELCSANITM	V1N	A8N	-1.4032492645163	-0.842880063977662	0
NRELCSAPITM	V1N	A8P	-1.51591994033761	-0.849036460839989	0
NRELCSAQITM	V1N	A8Q	-1.46197585499196	-0.850992138183708	0
NRELCSARITM	V1N	A8R	-1.50461544079339	-0.804640978940949	0
NRELCSASITM	V1N	A8S	-0.691745038574053	-0.805939796787463	0
NRELCSATITM	V1N	A8T	-0.689975994795812	-0.772620236112985	0
NRELCSAVITM	V1N	A8V	-0.990023381145224	-0.844956192949827	0
NRELCSAYITM	V1N	A8Y	-1.49561591444046	-0.804734001293863	0
NRELCSCAITM	V1N	A7C	-0.925783026438152	-0.818980956595988	0
NRELCSDAITM	V1N	A7D	-1.45762621122143	-0.846873740517193	0
NRELCSEAITM	V1N	A7E	-1.31851933197235	-0.851822152932484	0
NRELCSFAITM	V1N	A7F	-1.42717214523675	-0.902868494497992	0
NRELCSHAITM	V1N	A7H	-1.37585005728885	-0.875444956040245	0
NRELCSIAITM	V1N	A7I	-1.34491289605722	-0.822588304857386	0
NRELCSKAITM	V1N	A7K	-1.46849766844944	-0.904924201109907	0
NRELCSLAITM	V1N	A7L	-1.43088616581003	-0.750501156998476	0
NRELCSNAITM	V1N	A7N	-1.28132119173278	-0.868098478133305	0
NRELCSPAITM	V1N	A7P	-1.5178416215122	-0.814714372635237	0
NRELCSQAITM	V1N	A7Q	-1.41947104223141	-0.824551946051117	0
NRELCSRAITM	V1N	A7R	-1.48133443837475	-0.869263965340905	0
NRELCSSAITM	V1N	A7S	-0.704744347463227	-0.849990895122915	0
NRELCSTAITM	V1N	A7T	-1.1624471971621	-0.810874346592029	0
NRELCSYAITM	V1N	A7Y	-1.36550441763185	-0.855232560596752	0
NRELCTAAITM	V1N	S6T	-0.683806387326329	-0.834706106940146	0
NRELCYAAITM	V1N	S6Y	-0.683825562406828	-0.827035328725534	0
NRELGSAAITM	V1N	C5G	-1.27939927447955	-0.90670498069331	0
NRELKSAAITM	V1N	C5K	-1.52040881539975	-0.826819221584054	0
NRELNSAAITM	V1N	C5N	-1.4684944680922	-0.850491486520681	0
NRELPSAAITM	V1N	C5P	-1.52307099185943	-0.820307758784386	0
NRELRSAAITM	V1N	C5R	-1.53108248323281	-0.817158518351339	0
NRELSSAAITM	V1N	C5S	-1.32448089175439	-0.935653275564307	0
NRELTSAAITM	V1N	C5T	-1.46043292488418	-0.82720057411104	0
NRELVSAAITM	V1N	C5V	-1.42430059621695	-0.980426314844098	0
NREMCSAAITM	V1N	L4M	-0.701963541818534	-0.795577006773596	0
NREQCSAAITM	V1N	L4Q	-1.47275474095807	-0.878714686900477	0
NRERCSAAITM	V1N	L4R	-1.5157838225977	-0.889295636639105	0
NREWCSAAITM	V1N	L4W	-1.51259736167297	-0.862120171303689	0
NRFLCSAAITM	V1N	E3F	-1.48844715242179	-0.955646098226519	0
NRKLCSAAITM	V1N	E3K	-1.13640840145394	-0.79437447020721	0
NRMLCSAAITM	V1N	E3M	-1.21337496833103	-0.937330747105664	0
NRNLCSAAITM	V1N	E3N	-0.757588144341106	-0.846411281473436	0
NRQLCSAAITM	V1N	E3Q	-0.684092694561545	-0.719250900913999	0
NRSLCSAAITM	V1N	E3S	-0.731490593543356	-0.883796179515932	0
NRTLCSAAITM	V1N	E3T	-1.28427730448851	-0.784973770825154	0
NRYLCSAAITM	V1N	E3Y	-1.45091840020386	-0.931922333111235	0
NSELCSAAITM	V1N	R2S	-0.679723309788016	-0.59406165631907	1
NTELCSAAITM	V1N	R2T	-0.682761229708438	-0.736634481063753	0
PAELCSAAITM	V1P	R2A	-0.615335718395081	-0.472312338276089	1
PFELCSAAITM	V1P	R2F	-0.616748372287595	-0.587124663171178	1
PGELCSAAITM	V1P	R2G	-0.616457306199054	-0.494521266660423	1
PHELCSAAITM	V1P	R2H	-0.616489263240252	-0.680349380627124	0
PIELCSAAITM	V1P	R2I	-0.659470160154884	-0.768321853269812	0
PLELCSAAITM	V1P	R2L	-0.620445080284499	-0.663530424577239	0
PNELCSAAITM	V1P	R2N	-0.619399496121176	-0.853752903988686	0
PPELCSAAITM	V1P	R2P	-1.15874478867037	-0.768396183194758	0
PRALCSAAITM	V1P	E3A	-0.67803794323974	-0.779172115892517	0
PRDLCSAAITM	V1P	E3D	-0.61947599020826	-0.694426321580457	0
PRELASAAITM	V1P	C5A	-0.921651432735036	-0.829401067604937	0
PRELCAAAITM	V1P	S6A	-0.617297577076156	-0.583832383742402	1
PRELCCAAITM	V1P	S6C	-0.74799506247197	-0.764620255965646	0
PRELCEAAITM	V1P	S6E	-0.616244453919613	-0.324903170104019	1
PRELCFAAITM	V1P	S6F	-0.648821266538851	-0.76391771696112	0
PRELCGAAITM	V1P	S6G	-0.617912011132001	-0.697262167208443	0
PRELCHAAITM	V1P	S6H	-0.617830989350651	-0.44742119170628	1
PRELCIAAITM	V1P	S6I	-0.679526848177965	-0.813359158544593	0
PRELCKAAITM	V1P	S6K	-0.618071459429528	-0.657929228134019	0
PRELCLAAITM	V1P	S6L	-0.625720574685744	-0.761657692258056	0
PRELCPAAITM	V1P	S6P	-1.3818534295193	-0.828979657953993	0
PRELCQAAITM	V1P	S6Q	-0.618238570696738	-0.577088140316883	2
PRELCRAAITM	V1P	S6R	-0.61888001665274	-0.681722813402061	0
PRELCSAAGTM	V1P	I9G	-1.41967208004903	-0.796137183902257	0
PRELCSAAHTM	V1P	I9H	-1.3646701605517	-0.792564933550149	0
PRELCSAAIAM	V1P	T10A	-0.621090715040651	-0.743797777157086	0
PRELCSAAICM	V1P	T10C	-0.62808515035971	-0.809565739064592	0
PRELCSAAIDM	V1P	T10D	-0.910715900930681	-0.851158404823052	0
PRELCSAAIEM	V1P	T10E	-0.618724818787029	-0.555909040387107	2
PRELCSAAIFM	V1P	T10F	-1.39373317051635	-0.903472099474269	0
PRELCSAAIGM	V1P	T10G	-0.621852350428626	-0.745230464644843	0
PRELCSAAIHM	V1P	T10H	-1.01131763832367	-0.83431448486288	0
PRELCSAAIIM	V1P	T10I	-0.644455162437394	-0.836251753727826	0
PRELCSAAIKM	V1P	T10K	-0.853787837525309	-0.724374304970988	0
PRELCSAAILM	V1P	T10L	-0.867104122421828	-0.791944498491611	0
PRELCSAAIMM	V1P	T10M	-0.629603305192952	-0.752977578230932	0
PRELCSAAIPM	V1P	T10P	-1.39461432984712	-0.826885440996519	0
PRELCSAAIQM	V1P	T10Q	-0.623144772873475	-0.727766912557033	0
PRELCSAAIRM	V1P	T10R	-0.886538906386445	-0.79770633076313	0
PRELCSAAISM	V1P	T10S	-0.618395136462947	-0.697376389258569	0
PRELCSAAITA	V1P	M11A	-0.627694230468039	-0.759088170149362	0
PRELCSAAITN	V1P	M11N	-0.632968875760906	-0.766435047055032	0
PRELCSAAITP	V1P	M11P	-1.41971330933772	-0.812091167486098	0
PRELCSAAITT	V1P	M11T	-0.621140348198536	-0.713622158494586	0
PRELCSAAITV	V1P	M11V	-0.619532247248158	-0.670321986065539	0
PRELCSAAITW	V1P	M11W	-0.618403919923467	-0.657052323440477	0
PRELCSAAIVM	V1P	T10V	-0.630013305962261	-0.777829693325588	0
PRELCSAAIWM	V1P	T10W	-1.34940163716646	-0.843639402315249	0
PRELCSAAIYM	V1P	T10Y	-1.34227578312289	-0.799263099830332	0
PRELCSAAKTM	V1P	I9K	-1.42553874955991	-0.839685141756944	0
PRELCSAALTM	V1P	I9L	-0.621443293581236	-0.780824299619859	0
PRELCSACITM	V1P	A8C	-0.654534933761307	-0.800731037047368	0
PRELCSADITM	V1P	A8D	-1.44264174654758	-0.739674022070993	0
PRELCSAEITM	V1P	A8E	-1.42484917489119	-0.817158518351339	0
PRELCSAFITM	V1P	A8F	-1.45829626155838	-0.7932264001542	0
PRELCSAGITM	V1P	A8G	-0.934933470848883	-0.826938594932521	0
PRELCSAHITM	V1P	A8H	-1.43929074512636	-0.844224294608411	0
PRELCSAKITM	V1P	A8K	-1.47126337538222	-0.857502756004436	0
PRELCSALITM	V1P	A8L	-1.37448131936648	-0.839402977303172	0
PRELCSAMITM	V1P	A8M	-1.03053274461344	-0.89147409908586	0
PRELCSANITM	V1P	A8N	-1.33917742137899	-0.831120435022131	0
PRELCSAPITM	V1P	A8P	-1.45184809720031	-0.839404609607737	0
PRELCSAQITM	V1P	A8Q	-1.39790401185465	-0.815270546651022	0
PRELCSARITM	V1P	A8R	-1.44054359765608	-0.837750441460476	0
PRELCSASITM	V1P	A8S	-0.627673195436746	-0.763799930368955	0
PRELCSATITM	V1P	A8T	-0.625904151658504	-0.79630019303209	0
PRELCSAVITM	V1P	A8V	-0.925951538007917	-0.80144747440247	0
PRELCSAWITM	V1P	A8W	-1.4608009746316	-0.808163556661889	0
PRELCSAYITM	V1P	A8Y	-1.43154407130315	-0.892507643936315	0
PRELCSCAITM	V1P	A7C	-0.861711183300844	-0.848667325841488	0
PRELCSDAITM	V1P	A7D	-1.39355436808412	-0.839564042258459	0
PRELCSEAITM	V1P	A7E	-1.25444748883504	-0.780103641624713	0
PRELCSFAITM	V1P	A7F	-1.36310030209944	-0.810670877996168	0
PRELCSGAITM	V1P	A7G	-0.946127327177926	-0.757026500331427	0
PRELCSHAITM	V1P	A7H	-1.31177821415154	-0.82717701952421	0
PRELCSIAITM	V1P	A7I	-1.28084105291992	-0.880221120866323	0
PRELCSLAITM	V1P	A7L	-1.36681432267272	-0.846936130351334	0
PRELCSMAITM	V1P	A7M	-1.32148514493646	-0.815806641054568	0
PRELCSNAITM	V1P	A7N	-1.21724934859547	-0.815696952062576	0
PRELCSPAITM	V1P	A7P	-1.45376977837489	-0.839624722232606	0
PRELCSQAITM	V1P	A7Q	-1.3553991990941	-0.868250508935676	0
PRELCSRAITM	V1P	A7R	-1.41726259523744	-0.830010723689156	0
PRELCSSAITM	V1P	A7S	-0.64067250432592	-0.764560701116499	0
PRELCSTAITM	V1P	A7T	-1.0983753540248	-0.834778589499617	0
PRELCSVAITM	V1P	A7V	-0.963374815039398	-0.781055002940996	0
PRELCSYAITM	V1P	A7Y	-1.30143257449454	-0.847255020210524	0
PRELCTAAITM	V1P	S6T	-0.619734544189022	-0.723189476395206	0
PRELCVAAITM	V1P	S6V	-0.639551335256997	-0.821791132175954	0
PRELCWAAITM	V1P	S6W	-0.623235645774771	-0.723261300362642	0
PRELCYAAITM	V1P	S6Y	-0.619753719269521	-0.762930001306743	0
PRELESAAITM	V1P	C5E	-1.43527921154971	-0.848149850090654	0
PRELGSAAITM	V1P	C5G	-1.21532743134225	-0.840932927879791	0
PRELQSAAITM	V1P	C5Q	-1.41780713533203	-0.811132966992851	0
PRELRSAAITM	V1P	C5R	-1.4670106400955	-0.823572210754898	0
PRELWSAAITM	V1P	C5W	-1.48159270381876	-0.829002250524109	0
PRERCSAAITM	V1P	L4R	-1.45171197946039	-0.821446679423037	0
PRGLCSAAITM	V1P	E3G	-0.646251610347068	-0.767530555960368	0
PRHLCSAAITM	V1P	E3H	-0.811080608771218	-0.786054631247764	0
PRILCSAAITM	V1P	E3I	-1.48035404111829	-0.868459740811499	0
PRKLCSAAITM	V1P	E3K	-1.07233655831664	-0.838897342178103	0
PRLLCSAAITM	V1P	E3L	-1.43632938861321	-0.835015675942153	0
PRNLCSAAITM	V1P	E3N	-0.693516301203798	-0.815403686211887	0
PRPLCSAAITM	V1P	E3P	-1.46661518378628	-0.908901678072188	0
PRQLCSAAITM	V1P	E3Q	-0.620020851424238	-0.797419756375564	0
PRRLCSAAITM	V1P	E3R	-1.18756636752904	-0.858491510236221	0
PRSLCSAAITM	V1P	E3S	-0.667418750406048	-0.816734048680194	0
PRTLCSAAITM	V1P	E3T	-1.2202054613512	-0.786791689626683	0
PRVLCSAAITM	V1P	E3V	-1.46428174879176	-0.914208186012716	0
PRYLCSAAITM	V1P	E3Y	-1.38684655706655	-0.802720959126375	0
PSELCSAAITM	V1P	R2S	-0.615651466650709	-0.527410118269538	1
PTELCSAAITM	V1P	R2T	-0.618689386571131	-0.716554539460783	0
QAELCSAAITM	V1Q	R2A	-0.726355386929377	-0.525632976662846	1
QEELCSAAITM	V1Q	R2E	-0.726635264891494	-0.606382721915668	0
QGELCSAAITM	V1Q	R2G	-0.727476974733349	-0.541618622833887	1
QNELCSAAITM	V1Q	R2N	-0.730419164655471	-0.707784973822109	0
QPELCSAAITM	V1Q	R2P	-1.26976445720466	-0.790267232967558	0
QRALCSAAITM	V1Q	E3A	-0.789057611774035	-0.870346533634997	0
QRCLCSAAITM	V1Q	E3C	-1.47793402826914	-0.809600289128144	0
QREKCSAAITM	V1Q	L4K	-1.54180556009903	-0.825277443713867	0
QRELASAAITM	V1Q	C5A	-1.03267110126933	-0.823032838696445	0
QRELCAAAITM	V1Q	S6A	-0.728317245610451	-0.625827231144876	0
QRELCDAAITM	V1Q	S6D	-0.729309948410388	-0.532365004057619	2
QRELCGAAITM	V1Q	S6G	-0.728931679666296	-0.821976361020274	0
QRELCHAAITM	V1Q	S6H	-0.728850657884946	-0.546235904192507	1
QRELCLAAITM	V1Q	S6L	-0.736740243220039	-0.808031804170922	0
QRELCMAAITM	V1Q	S6M	-0.730256455907158	-0.743468926120333	0
QRELCPAAITM	V1Q	S6P	-1.49287309805359	-0.889566837716576	0
QRELCQAAITM	V1Q	S6Q	-0.729258239231033	-0.701039411068816	0
QRELCRAAITM	V1Q	S6R	-0.729899685187035	-0.71725391349129	0
QRELCSAAATM	V1Q	I9A	-1.42798321661191	-0.854458127966964	0
QRELCSAAETM	V1Q	I9E	-1.53500822294577	-0.842360337585529	0
QRELCSAAGTM	V1Q	I9G	-1.53069174858332	-0.809183213063822	0
QRELCSAAIAM	V1Q	T10A	-0.732110383574946	-0.822609851194021	0
QRELCSAAICM	V1Q	T10C	-0.739104818894005	-1.02572434194335	0
QRELCSAAIDM	V1Q	T10D	-1.02173556946498	-0.819892046131397	0
QRELCSAAIFM	V1Q	T10F	-1.50475283905064	-0.826258904422323	0
QRELCSAAIGM	V1Q	T10G	-0.732872018962921	-0.79405990827574	0
QRELCSAAIKM	V1Q	T10K	-0.964807506059604	-0.808139172233487	0
QRELCSAAILM	V1Q	T10L	-0.978123790956123	-0.778339349019601	0
QRELCSAAIMM	V1Q	T10M	-0.740622973727247	-0.844335136439156	0
QRELCSAAIPM	V1Q	T10P	-1.50563399838141	-0.774719062746354	0
QRELCSAAIRM	V1Q	T10R	-0.99755857492074	-0.818949065560518	0
QRELCSAAISM	V1Q	T10S	-0.729414804997242	-0.791489694418606	0
QRELCSAAITA	V1Q	M11A	-0.738713899002334	-0.770015697265185	0
QRELCSAAITE	V1Q	M11E	-0.729161142973063	-0.631908036631958	0
QRELCSAAITG	V1Q	M11G	-1.05092562447731	-0.810439166575448	0
QRELCSAAITK	V1Q	M11K	-0.748250865152291	-0.796448892849653	0
QRELCSAAITQ	V1Q	M11Q	-0.730381153549481	-0.84259955101606	0
QRELCSAAITR	V1Q	M11R	-0.734128254579524	-0.811844167576915	0
QRELCSAAITT	V1Q	M11T	-0.732160016732831	-0.730344675470529	0
QRELCSAAIVM	V1Q	T10V	-0.741032974496556	-0.810594759914712	0
QRELCSAAIWM	V1Q	T10W	-1.46042130570075	-0.815136278002196	0
QRELCSAAKTM	V1Q	I9K	-1.53655841809421	-0.801430002659745	0
QRELCSAARTM	V1Q	I9R	-1.56654214827251	-0.968373776943818	0
QRELCSAAVTM	V1Q	I9V	-0.730666174558353	-0.85492139256114	0
QRELCSAAWTM	V1Q	I9W	-1.56310354198665	-0.791513720243421	0
QRELCSADITM	V1Q	A8D	-1.55366141508187	-0.85197418180359	0
QRELCSAGITM	V1Q	A8G	-1.04595313938318	-0.790461600780381	0
QRELCSAHITM	V1Q	A8H	-1.55031041366065	-0.890511017333833	0
QRELCSALITM	V1Q	A8L	-1.48550098790078	-0.8625031788489	0
QRELCSANITM	V1Q	A8N	-1.45019708991328	-0.831460209825489	0
QRELCSAPITM	V1Q	A8P	-1.5628677657346	-0.857068216538543	0
QRELCSAQITM	V1Q	A8Q	-1.50892368038895	-0.835613935101919	0
QRELCSARITM	V1Q	A8R	-1.55156326619037	-0.867877223569457	0
QRELCSASITM	V1Q	A8S	-0.738692863971041	-0.812554305370973	0
QRELCSATITM	V1Q	A8T	-0.736923820192799	-0.759497167611136	0
QRELCSAVITM	V1Q	A8V	-1.03697120654221	-0.713767999100911	0
QRELCSAWITM	V1Q	A8W	-1.57182064316589	-0.868332077902989	0
QRELCSAYITM	V1Q	A8Y	-1.54256373983745	-0.830477125949609	0
QRELCSCAITM	V1Q	A7C	-0.972730851835139	-0.970588229351545	0
QRELCSKAITM	V1Q	A7K	-1.51544549384642	-0.862426230031811	0
QRELCSLAITM	V1Q	A7L	-1.47783399120702	-0.880165217626963	0
QRELCSNAITM	V1Q	A7N	-1.32826901712977	-0.835015176206921	0
QRELCSRAITM	V1Q	A7R	-1.52828226377174	-0.905813016642698	0
QRELCSTAITM	V1Q	A7T	-1.20939502255909	-0.790002472929258	0
QRELCSVAITM	V1Q	A7V	-1.07439448357369	-0.897252510166912	0
QRELESAAITM	V1Q	C5E	-1.546298880084	-0.882174602601886	0
QRELGSAAITM	V1Q	C5G	-1.32634709987654	-0.828050456411248	0
QRELKSAAITM	V1Q	C5K	-1.56735664079673	-0.870346533634997	0
QRELLSAAITM	V1Q	C5L	-1.17436717421394	-0.798497668961179	0
QRELPSAAITM	V1Q	C5P	-1.57001881725642	-0.890391117569794	0
QRELRSAAITM	V1Q	C5R	-1.5780303086298	-0.848930818986394	0
QRELSSAAITM	V1Q	C5S	-1.37142871715137	-0.862909914175233	0
QRELTSAAITM	V1Q	C5T	-1.50738075028116	-0.864520008671665	0
QRERCSAAITM	V1Q	L4R	-1.56273164799469	-0.832994565727046	0
QRETCSAAITM	V1Q	L4T	-1.37464244928385	-1.03670000787487	0
QREWCSAAITM	V1Q	L4W	-1.55954518706996	-0.792064883160803	0
QRGLCSAAITM	V1Q	E3G	-0.757271278881363	-0.832238411839959	0
QRKLCSAAITM	V1Q	E3K	-1.18335622685093	-0.903189078370114	0
QRLLCSAAITM	V1Q	E3L	-1.54734905714751	-0.868212133611179	0
QRMLCSAAITM	V1Q	E3M	-1.26032279372802	-0.856970971144672	0
QRNLCSAAITM	V1Q	E3N	-0.804535969738094	-0.817130975476274	0
QRPLCSAAITM	V1Q	E3P	-1.57763485232057	-0.840022495887372	0
QRRLCSAAITM	V1Q	E3R	-1.29858603606333	-0.720269489552782	0
QRVLCSAAITM	V1Q	E3V	-1.57530141732605	-0.934786485305068	0
QRWLCSAAITM	V1Q	E3W	-1.535520647084	-0.880478204582951	0
QWELCSAAITM	V1Q	R2W	-0.728671274568578	-0.712934268706641	0
RAELCSAAITM	V1R	R2A	-0.807347126305834	-0.804219162587364	0
RDELCSAAITM	V1R	R2D	-0.811959747270255	-0.7925249894833	0
REELCSAAITM	V1R	R2E	-0.807627004267952	-0.741725785764555	0
RGELCSAAITM	V1R	R2G	-0.808468714109806	-0.771274304573353	0
RHELCSAAITM	V1R	R2H	-0.808500671151004	-0.756382494788746	0
RKELCSAAITM	V1R	R2K	-0.809753206562488	-0.782694743347081	0
RLELCSAAITM	V1R	R2L	-0.812456488195251	-0.823447920925607	0
RNELCSAAITM	V1R	R2N	-0.811410904031928	-0.825797111946712	0
RPELCSAAITM	V1R	R2P	-1.35075619658112	-0.802711621633089	0
RQELCSAAITM	V1R	R2Q	-0.809145673104737	-0.921567929663566	0
RRALCSAAITM	V1R	E3A	-0.870049351150492	-0.91340514818197	0
RREACSAAITM	V1R	L4A	-1.18941090160364	-0.844472342614215	0
RREECSAAITM	V1R	L4E	-1.63773238623684	-0.858179511595823	0
RREGCSAAITM	V1R	L4G	-1.59258075795117	-0.841121020265299	0
RREKCSAAITM	V1R	L4K	-1.62279729947549	-0.875327004510704	0
RRELASAAITM	V1R	C5A	-1.11366284064579	-0.824339908378426	0
RRELCAAAITM	V1R	S6A	-0.809308984986908	-0.776543367957608	0
RRELCEAAITM	V1R	S6E	-0.808255861830365	-0.705884557041429	0
RRELCFAAITM	V1R	S6F	-0.840832674449604	-0.795243966068627	0
RRELCGAAITM	V1R	S6G	-0.809923419042753	-0.855646987357581	0
RRELCHAAITM	V1R	S6H	-0.809842397261403	-0.860176638790599	0
RRELCKAAITM	V1R	S6K	-0.810082867340281	-0.86620857542511	0
RRELCLAAITM	V1R	S6L	-0.817731982596496	-0.848020472942099	0
RRELCMAAITM	V1R	S6M	-0.811248195283616	-0.836173441278672	0
RRELCNAAITM	V1R	S6N	-0.809129728803141	-0.830854415604658	0
RRELCPAAITM	V1R	S6P	-1.57386483743005	-0.860009568652322	0
RRELCQAAITM	V1R	S6Q	-0.81024997860749	-0.775602606399012	0
RRELCRAAITM	V1R	S6R	-0.810891424563492	-0.812406175596152	0
RRELCSAAATM	V1R	I9A	-1.50897495598837	-0.831816785777848	0
RRELCSAACTM	V1R	I9C	-1.01582464065784	-0.846873740517193	0
RRELCSAAETM	V1R	I9E	-1.61599996232223	-0.848377744190105	0
RRELCSAAFTM	V1R	I9F	-1.56061835695515	-0.856680606147397	0
RRELCSAAGTM	V1R	I9G	-1.61168348795978	-0.865250711773725	0
RRELCSAAIAM	V1R	T10A	-0.813102122951403	-0.858978393688518	0
RRELCSAAICM	V1R	T10C	-0.820096558270462	-0.837919356528475	0
RRELCSAAIDM	V1R	T10D	-1.10272730884143	-0.792676409082891	0
RRELCSAAIEM	V1R	T10E	-0.810736226697781	-0.829178081539961	0
RRELCSAAIFM	V1R	T10F	-1.5857445784271	-0.928232548146108	0
RRELCSAAIGM	V1R	T10G	-0.813863758339379	-0.830948820931933	0
RRELCSAAIHM	V1R	T10H	-1.20332904623442	-0.9578729421361	0
RRELCSAAIKM	V1R	T10K	-1.04579924543606	-0.788515158204603	0
RRELCSAAILM	V1R	T10L	-1.05911553033258	-0.858356606926911	0
RRELCSAAIMM	V1R	T10M	-0.821614713103704	-0.786879825195067	0
RRELCSAAIPM	V1R	T10P	-1.58662573775787	-0.836033500966637	0
RRELCSAAIQM	V1R	T10Q	-0.815156180784227	-0.815481621860174	0
RRELCSAAIRM	V1R	T10R	-1.0785503142972	-0.822504999493494	0
RRELCSAAISM	V1R	T10S	-0.810406544373699	-0.84261159780188	0
RRELCSAAITA	V1R	M11A	-0.819705638378792	-0.801545982377338	0
RRELCSAAITD	V1R	M11D	-0.82259655368713	-0.883618882994048	0
RRELCSAAITE	V1R	M11E	-0.81015288234952	-0.723499751678064	0
RRELCSAAITG	V1R	M11G	-1.13191736385377	-0.862027283390801	0
RRELCSAAITH	V1R	M11H	-0.817590839411891	-0.828353453238579	0
RRELCSAAITI	V1R	M11I	-0.822420976355283	-0.879770719315204	0
RRELCSAAITK	V1R	M11K	-0.829242604528749	-0.79514267440821	0
RRELCSAAITL	V1R	M11L	-0.810820178062803	-0.810768096189599	0
RRELCSAAITN	V1R	M11N	-0.824980283671659	-0.917024293829293	0
RRELCSAAITP	V1R	M11P	-1.61172471724847	-0.796263093275933	0
RRELCSAAITQ	V1R	M11Q	-0.811372892925939	-0.560244942325577	2
RRELCSAAITR	V1R	M11R	-0.815119993955981	-0.846969830711536	0
RRELCSAAITS	V1R	M11S	-0.820643353062729	-0.826386712578648	0
RRELCSAAITT	V1R	M11T	-0.813151756109288	-0.634510153666285	0
RRELCSAAITV	V1R	M11V	-0.81154365515891	-0.780340146801955	0
RRELCSAAITW	V1R	M11W	-0.810415327834219	-0.855165582418435	0
RRELCSAAIVM	V1R	T10V	-0.822024713873014	-0.818725863530615	0
RRELCSAAIWM	V1R	T10W	-1.54141304507721	-0.858462598791992	0
RRELCSAAIYM	V1R	T10Y	-1.53428719103364	-0.823515255411162	0
RRELCSAAKTM	V1R	I9K	-1.61755015747067	-0.827332144934846	0
RRELCSAALTM	V1R	I9L	-0.813454701491988	-0.956429247177278	0
RRELCSAAMTM	V1R	I9M	-0.816001709184999	-0.799087018844329	0
RRELCSAANTM	V1R	I9N	-1.52174309147971	-0.771940059364239	0
RRELCSAAPTM	V1R	I9P	-1.64913611681593	-0.736733553684662	0
RRELCSAAQTM	V1R	I9Q	-1.5848923168137	-0.847639068123835	0
RRELCSAARTM	V1R	I9R	-1.64753388764897	-0.805559061555462	0
RRELCSAASTM	V1R	I9S	-1.55112774582553	-0.817259299720078	0
RRELCSAATTM	V1R	I9T	-1.16868906490541	-0.884833383732479	0
RRELCSAAVTM	V1R	I9V	-0.81165791393481	-0.827446870683401	0
RRELCSAAWTM	V1R	I9W	-1.64409528136311	-0.782670201917791	0
RRELCSAAYTM	V1R	I9Y	-1.63072688459392	-0.739261097946008	0
RRELCSADITM	V1R	A8D	-1.63465315445833	-0.849332597589042	0
RRELCSAEITM	V1R	A8E	-1.61686058280194	-0.940539050073686	0
RRELCSAFITM	V1R	A8F	-1.65030766946913	-0.790562391889495	0
RRELCSAGITM	V1R	A8G	-1.12694487875964	-0.789950632833586	0
RRELCSAHITM	V1R	A8H	-1.63130215303711	-0.836907515650402	0
RRELCSAIITM	V1R	A8I	-1.49915315852371	-0.799081975201654	0
RRELCSAKITM	V1R	A8K	-1.66327478329298	-0.796448892849653	0
RRELCSALITM	V1R	A8L	-1.56649272727724	-0.865788342130644	0
RRELCSAMITM	V1R	A8M	-1.22254415252419	-0.897103884422833	0
RRELCSANITM	V1R	A8N	-1.53118882928974	-0.857573742221081	0
RRELCSAPITM	V1R	A8P	-1.64385950511106	-0.849058848715992	0
RRELCSAQITM	V1R	A8Q	-1.58991541976541	-0.808883381083332	0
RRELCSARITM	V1R	A8R	-1.63255500556683	-0.840997030392246	0
RRELCSASITM	V1R	A8S	-0.819684603347498	-0.809785803626946	0
RRELCSATITM	V1R	A8T	-0.817915559569257	-0.86202213194653	0
RRELCSAVITM	V1R	A8V	-1.11796294591867	-0.861617187524159	0
RRELCSAWITM	V1R	A8W	-1.65281238254235	-0.83553683547832	0
RRELCSAYITM	V1R	A8Y	-1.6235554792139	-0.773267614153921	0
RRELCSCAITM	V1R	A7C	-1.0537225912116	-0.822618210365081	0
RRELCSFAITM	V1R	A7F	-1.5551117100102	-0.827153342770053	0
RRELCSGAITM	V1R	A7G	-1.13813873508868	-0.812258246185788	0
RRELCSHAITM	V1R	A7H	-1.50378962206229	-0.862611745592401	0
RRELCSIAITM	V1R	A7I	-1.47285246083067	-0.852363606376588	0
RRELCSKAITM	V1R	A7K	-1.59643723322288	-0.853442503627622	0
RRELCSLAITM	V1R	A7L	-1.55882573058347	-0.822848758167681	0
RRELCSNAITM	V1R	A7N	-1.40926075650622	-0.858579816743674	0
RRELCSPAITM	V1R	A7P	-1.64578118628565	-0.856048073275388	0
RRELCSQAITM	V1R	A7Q	-1.54741060700485	-0.865432517148964	0
RRELCSRAITM	V1R	A7R	-1.60927400314819	-0.807687586294979	0
RRELCSSAITM	V1R	A7S	-0.832683912236672	-0.845958662906137	0
RRELCSTAITM	V1R	A7T	-1.29038676193555	-0.878935302179231	0
RRELCSVAITM	V1R	A7V	-1.15538622295015	-0.991447185223957	0
RRELCSWAITM	V1R	A7W	-1.62018828128223	-0.847380452854659	0
RRELCTAAITM	V1R	S6T	-0.811745952099774	-0.82298551034342	0
RRELCVAAITM	V1R	S6V	-0.831562743167749	-0.853442503627622	0
RRELDSAAITM	V1R	C5D	-1.67873645098319	-0.887870926023254	0
RRELESAAITM	V1R	C5E	-1.62729061946046	-0.813381444037635	0
RRELGSAAITM	V1R	C5G	-1.407338839253	-0.841165265985229	0
RRELISAAITM	V1R	C5I	-1.39643221509785	-0.88401765507318	0
RRELLSAAITM	V1R	C5L	-1.2553589135904	-0.831903830631679	0
RRELMSAAITM	V1R	C5M	-0.943851204473349	-0.868212133611179	0
RRELNSAAITM	V1R	C5N	-1.59643403286565	-0.833636955297744	0
RRELPSAAITM	V1R	C5P	-1.65101055663288	-0.841209995586175	0
RRELQSAAITM	V1R	C5Q	-1.60981854324278	-1.01134391532223	0
RRELRSAAITM	V1R	C5R	-1.65902204800625	-0.840117369087656	0
RRELSSAAITM	V1R	C5S	-1.45242045652783	-0.850084030382541	0
RRELTSAAITM	V1R	C5T	-1.58837248965762	-0.849067109539586	0
RRELVSAAITM	V1R	C5V	-1.55224016099039	-0.88835174254418	0
RRELWSAAITM	V1R	C5W	-1.67360411172951	-0.818108552171108	0
RRENCSAAITM	V1R	L4N	-1.59838639493803	-0.736072886274927	0
RRERCSAAITM	V1R	L4R	-1.64372338737114	-0.836637943177168	0
RRESCSAAITM	V1R	L4S	-1.5363948306575	-0.753516259384016	0
RRETCSAAITM	V1R	L4T	-1.45563418866031	-0.869957646748455	0
RREVCSAAITM	V1R	L4V	-1.39054174070603	-0.868212133611179	0
RREWCSAAITM	V1R	L4W	-1.64053692644641	-0.909709126063366	0
RRGLCSAAITM	V1R	E3G	-0.83826301825782	-0.851540422063353	0
RRKLCSAAITM	V1R	E3K	-1.26434796622739	-0.78590303576673	0
RRLLCSAAITM	V1R	E3L	-1.62834079652396	-0.870096270901262	0
RRNLCSAAITM	V1R	E3N	-0.885527709114551	-0.790681398533731	0
RRQLCSAAITM	V1R	E3Q	-0.81203225933499	-0.929566194280251	0
RRRLCSAAITM	V1R	E3R	-1.37957777543979	-0.855542252710919	0
RRVLCSAAITM	V1R	E3V	-1.65629315670251	-0.822028008135487	0
RSELCSAAITM	V1R	R2S	-0.807662874561461	-0.778612232296008	0
RTELCSAAITM	V1R	R2T	-0.810700794481884	-0.77745922457169	0
RVELCSAAITM	V1R	R2V	-0.824524146091048	-0.765894735828656	0
RWELCSAAITM	V1R	R2W	-0.809663013945035	-0.815303274703528	0
RYELCSAAITM	V1R	R2Y	-0.810616625062575	-0.953386071473175	0
SAELCSAAITM	V1S	R2A	-0.739365855781081	-0.654647885538192	0
SEELCSAAITM	V1S	R2E	-0.739645733743199	-0.770471547853113	0
SFELCSAAITM	V1S	R2F	-0.740778509673595	-0.714625439718725	0
SGELCSAAITM	V1S	R2G	-0.740487443585054	-0.543171266921483	1
SHELCSAAITM	V1S	R2H	-0.740519400626252	-0.790895831632634	0
SKELCSAAITM	V1S	R2K	-0.741771936037735	-0.74595810642405	0
SLELCSAAITM	V1S	R2L	-0.744475217670499	-0.784445070172261	0
SPELCSAAITM	V1S	R2P	-1.28277492605636	-0.812103594599098	0
SQELCSAAITM	V1S	R2Q	-0.741164402579984	-0.700942778100376	0
SRDLCSAAITM	V1S	E3D	-0.74350612759426	-0.755813447863515	0
SREACSAAITM	V1S	L4A	-1.12142963107889	-0.722095251913588	0
SREFCSAAITM	V1S	L4F	-1.43847292901222	-0.813551599767634	0
SREGCSAAITM	V1S	L4G	-1.52459948742641	-0.826538942983135	0
SREKCSAAITM	V1S	L4K	-1.55481602895073	-0.90734969216081	0
SRELASAAITM	V1S	C5A	-1.04568157012104	-0.792564933550149	0
SRELCAAAITM	V1S	S6A	-0.741327714462156	-0.75020570585553	0
SRELCCAAITM	V1S	S6C	-0.87202519985797	-0.827160272605246	0
SRELCDAAITM	V1S	S6D	-0.742320417262093	-0.594335119219767	2
SRELCFAAITM	V1S	S6F	-0.772851403924851	-0.79618630533065	0
SRELCGAAITM	V1S	S6G	-0.741942148518001	-0.777180123961792	0
SRELCHAAITM	V1S	S6H	-0.74186112673665	-0.738426153568154	0
SRELCIAAITM	V1S	S6I	-0.803556985563965	-0.884910183083754	0
SRELCKAAITM	V1S	S6K	-0.742101596815528	-0.69915156655204	0
SRELCLAAITM	V1S	S6L	-0.749750712071743	-0.858698973487514	0
SRELCMAAITM	V1S	S6M	-0.743266924758863	-0.812730770347484	0
SRELCNAAITM	V1S	S6N	-0.741148458278388	-0.72972925946996	0
SRELCPAAITM	V1S	S6P	-1.5058835669053	-0.831527564140069	0
SRELCQAAITM	V1S	S6Q	-0.742268708082738	-0.868212133611179	0
SRELCRAAITM	V1S	S6R	-0.74291015403874	-0.759925147575239	0
SRELCSAAETM	V1S	I9E	-1.54801869179748	-0.842799950794772	0
SRELCSAAGTM	V1S	I9G	-1.54370221743503	-0.842233938628152	0
SRELCSAAHTM	V1S	I9H	-1.4887002979377	-0.764992247302903	0
SRELCSAAIAM	V1S	T10A	-0.745120852426651	-0.795837315949526	0
SRELCSAAICM	V1S	T10C	-0.75211528774571	-0.827031326300974	0
SRELCSAAIDM	V1S	T10D	-1.03474603831668	-0.901065146368387	0
SRELCSAAIEM	V1S	T10E	-0.742754956173029	-0.789941909696986	0
SRELCSAAIFM	V1S	T10F	-1.51776330790235	-0.880716424127858	0
SRELCSAAIGM	V1S	T10G	-0.745882487814626	-0.775746141891054	0
SRELCSAAIHM	V1S	T10H	-1.13534777570967	-0.837453996641024	0
SRELCSAAIIM	V1S	T10I	-0.768485299823394	-0.785606149208012	0
SRELCSAAIKM	V1S	T10K	-0.977817974911308	-0.82246179367058	0
SRELCSAAILM	V1S	T10L	-0.991134259807828	-0.832760515393895	0
SRELCSAAIMM	V1S	T10M	-0.753633442578952	-0.751833291572106	0
SRELCSAAINM	V1S	T10N	-0.973647053790021	-0.773493502811532	0
SRELCSAAIPM	V1S	T10P	-1.51864446723312	-0.8486131897801	0
SRELCSAAIRM	V1S	T10R	-1.01056904377244	-0.774838899676819	0
SRELCSAAISM	V1S	T10S	-0.742425273848946	-0.750466895144923	0
SRELCSAAITA	V1S	M11A	-0.751724367854039	-0.822773171324092	0
SRELCSAAITE	V1S	M11E	-0.742171611824767	-0.725496212463887	0
SRELCSAAITF	V1S	M11F	-0.746010873299686	-0.825777796765785	0
SRELCSAAITG	V1S	M11G	-1.06393609332902	-0.821576552513607	0
SRELCSAAITK	V1S	M11K	-0.761261334003996	-0.764786926456106	0
SRELCSAAITL	V1S	M11L	-0.74283890753805	-0.784117039729768	0
SRELCSAAITN	V1S	M11N	-0.756999013146906	-0.850491486520681	0
SRELCSAAITR	V1S	M11R	-0.747138723431229	-0.781130685684663	0
SRELCSAAITS	V1S	M11S	-0.752662082537977	-0.897117064756763	0
SRELCSAAITT	V1S	M11T	-0.745170485584536	-0.745143188380415	0
SRELCSAAITV	V1S	M11V	-0.743562384634158	-0.808929085750412	0
SRELCSAAITW	V1S	M11W	-0.742434057309467	-0.783060359833483	0
SRELCSAAITY	V1S	M11Y	-0.744438760378481	-0.710338039388376	0
SRELCSAAIVM	V1S	T10V	-0.754043443348261	-0.789361710036934	0
SRELCSAAIWM	V1S	T10W	-1.47343177455246	-0.992884008511502	0
SRELCSAAKTM	V1S	I9K	-1.54956888694591	-0.836813474204975	0
SRELCSAALTM	V1S	I9L	-0.745473430967236	-0.793648648016962	0
SRELCSAAMTM	V1S	I9M	-0.748020438660247	-0.789875493165206	0
SRELCSAANTM	V1S	I9N	-1.45376182095496	-0.799260197650962	0
SRELCSAAPTM	V1S	I9P	-1.58115484629117	-0.836126894585012	0
SRELCSAAQTM	V1S	I9Q	-1.51691104628895	-0.844289780345858	0
SRELCSAARTM	V1S	I9R	-1.57955261712421	-0.837870250738822	0
SRELCSAASTM	V1S	I9S	-1.48314647530078	-0.826017028302819	0
SRELCSAATTM	V1S	I9T	-1.10070779438066	-0.785799133668891	0
SRELCSAAVTM	V1S	I9V	-0.743676643410058	-0.819151668126831	0
SRELCSAAWTM	V1S	I9W	-1.57611401083836	-0.851686212201439	0
SRELCSACITM	V1S	A8C	-0.778565071147307	-0.812976507978288	0
SRELCSADITM	V1S	A8D	-1.56667188393358	-0.836162261827563	0
SRELCSAEITM	V1S	A8E	-1.54887931227718	-0.83451066619222	0
SRELCSAFITM	V1S	A8F	-1.58232639894438	-0.900983944657154	0
SRELCSAGITM	V1S	A8G	-1.05896360823488	-0.844542479285984	0
SRELCSAHITM	V1S	A8H	-1.56332088251236	-0.831155408002289	0
SRELCSAIITM	V1S	A8I	-1.43117188799895	-0.797518428976048	0
SRELCSAKITM	V1S	A8K	-1.59529351276822	-0.843407266335859	0
SRELCSALITM	V1S	A8L	-1.49851145675248	-0.830353055943658	0
SRELCSAMITM	V1S	A8M	-1.15456288199944	-0.852202675194109	0
SRELCSANITM	V1S	A8N	-1.46320755876499	-0.882566674485245	0
SRELCSAPITM	V1S	A8P	-1.57587823458631	-0.841470083312526	0
SRELCSAQITM	V1S	A8Q	-1.52193414924065	-0.833346236353693	0
SRELCSARITM	V1S	A8R	-1.56457373504208	-0.811186671044189	0
SRELCSASITM	V1S	A8S	-0.751703332822746	-0.785808181237176	0
SRELCSATITM	V1S	A8T	-0.749934289044504	-0.817502118362431	0
SRELCSAVITM	V1S	A8V	-1.04998167539392	-0.842753305760411	0
SRELCSAWITM	V1S	A8W	-1.5848311120176	-0.839717651132092	0
SRELCSAYITM	V1S	A8Y	-1.55557420868915	-0.813474923010663	0
SRELCSCAITM	V1S	A7C	-0.985741320686844	-0.803777043687894	0
SRELCSDAITM	V1S	A7D	-1.51758450547012	-0.832630198508409	0
SRELCSFAITM	V1S	A7F	-1.48713043948544	-0.821187442254188	0
SRELCSGAITM	V1S	A7G	-1.07015746456393	-0.867639188695958	0
SRELCSHAITM	V1S	A7H	-1.43580835153754	-0.845242637936285	0
SRELCSIAITM	V1S	A7I	-1.40487119030592	-0.842902978627763	0
SRELCSKAITM	V1S	A7K	-1.52845596269813	-0.86266969713854	0
SRELCSLAITM	V1S	A7L	-1.49084446005872	-0.81729434381482	0
SRELCSMAITM	V1S	A7M	-1.44551528232246	-0.869881289476705	0
SRELCSNAITM	V1S	A7N	-1.34127948598147	-0.851496633513717	0
SRELCSPAITM	V1S	A7P	-1.57779991576089	-0.824189671624964	0
SRELCSQAITM	V1S	A7Q	-1.4794293364801	-0.903130780457051	0
SRELCSRAITM	V1S	A7R	-1.54129273262344	-0.827828500734466	0
SRELCSSAITM	V1S	A7S	-0.764702641711919	-0.820981551198772	0
SRELCSTAITM	V1S	A7T	-1.2224054914108	-0.881928109023887	0
SRELCSWAITM	V1S	A7W	-1.55220701075748	-0.833027511540107	0
SRELCSYAITM	V1S	A7Y	-1.42546271188054	-0.870806575076762	0
SRELCTAAITM	V1S	S6T	-0.743764681575022	-0.781460301917932	0
SRELCVAAITM	V1S	S6V	-0.763581472642997	-0.823104981238777	0
SRELCWAAITM	V1S	S6W	-0.747265783160771	-0.793006077257059	0
SRELCYAAITM	V1S	S6Y	-0.743783856655521	-0.765603662125993	0
SRELFSAAITM	V1S	C5F	-1.5831759573536	-0.790412765474558	0
SRELGSAAITM	V1S	C5G	-1.33935756872825	-0.875406507011791	0
SRELLSAAITM	V1S	C5L	-1.18737764306565	-0.867239266710808	0
SRELNSAAITM	V1S	C5N	-1.5284527623409	-0.946866016875342	0
SRELRSAAITM	V1S	C5R	-1.5910407774815	-0.856933482693608	0
SRELSSAAITM	V1S	C5S	-1.38443918600308	-0.885143223659573	0
SRELVSAAITM	V1S	C5V	-1.48425889046564	-0.961907112300132	0
SRERCSAAITM	V1S	L4R	-1.57574211684639	-0.881860958456978	0
SREVCSAAITM	V1S	L4V	-1.32256047018127	-0.749869297184371	0
SREWCSAAITM	V1S	L4W	-1.57255565592166	-1.06109988708347	0
SRFLCSAAITM	V1S	E3F	-1.54840544667048	-0.850306881193953	0
SRILCSAAITM	V1S	E3I	-1.60438417850429	-0.917919494206607	0
SRKLCSAAITM	V1S	E3K	-1.19636669570264	-0.954572943141518	0
SRLLCSAAITM	V1S	E3L	-1.56035952599921	-0.838232796570241	0
SRNLCSAAITM	V1S	E3N	-0.817546438589798	-0.793698742576181	0
SRPLCSAAITM	V1S	E3P	-1.59064532117228	-0.853517106242707	0
SRQLCSAAITM	V1S	E3Q	-0.744050988810237	-0.801589813147664	0
SRRLCSAAITM	V1S	E3R	-1.31159650491504	-0.83368427356515	0
SRSLCSAAITM	V1S	E3S	-0.791448887792048	-0.811193242916776	0
SRTLCSAAITM	V1S	E3T	-1.3442355987372	-0.800354709303694	0
SRVLCSAAITM	V1S	E3V	-1.58831188617776	-0.815136278002196	0
SRWLCSAAITM	V1S	E3W	-1.5485311159357	-1.00761177880756	0
SSELCSAAITM	V1S	R2S	-0.739681604036708	-0.836656154053038	0
STELCSAAITM	V1S	R2T	-0.742719523957131	-0.832013368108314	0
SVELCSAAITM	V1S	R2V	-0.756542875566295	-0.822529415249267	0
SYELCSAAITM	V1S	R2Y	-0.742635354537822	-0.74977575401176	0
TAELCSAAITM	V1T	R2A	-0.295181389211547	-0.0173916980968327	1
TGELCSAAITM	V1T	R2G	-0.296302977015519	-0.0026519688303575	1
THELCSAAITM	V1T	R2H	-0.296334934056717	-0.344526034813571	-2
TLELCSAAITM	V1T	R2L	-0.300290751100964	-0.522048096387391	-1
TPELCSAAITM	V1T	R2P	-0.83859045948683	-0.852773656579393	0
TRALCSAAITM	V1T	E3A	-0.357883614056205	-0.7704316483752	-1
TREGCSAAITM	V1T	L4G	-1.08041502085688	-0.799477708184208	0
TRELASAAITM	V1T	C5A	-0.601497103551501	-0.85691639019555	0
TRELCAAAITM	V1T	S6A	-0.297143247892621	-0.274423154248096	1
TRELCCAAITM	V1T	S6C	-0.427840733288435	-0.652116663595524	-1
TRELCDAAITM	V1T	S6D	-0.298135950692558	-0.0428980175575787	2
TRELCFAAITM	V1T	S6F	-0.328666937355316	-0.705564260343784	-1
TRELCGAAITM	V1T	S6G	-0.297757681948466	-0.395457627900537	-2
TRELCHAAITM	V1T	S6H	-0.297676660167116	-0.0597719437358923	1
TRELCKAAITM	V1T	S6K	-0.297917130245994	-0.311682648143328	-2
TRELCLAAITM	V1T	S6L	-0.305566245502209	-0.649871718615442	-1
TRELCNAAITM	V1T	S6N	-0.296963991708853	-0.256393907059354	1
TRELCPAAITM	V1T	S6P	-1.06169910033576	-0.850335812939549	0
TRELCRAAITM	V1T	S6R	-0.298725687469205	-0.364513483256673	-1
TRELCSAAGTM	V1T	I9G	-1.09951775086549	-0.827371277213975	0
TRELCSAAIAM	V1T	T10A	-0.300936385857116	-0.496624720289943	-1
TRELCSAAICM	V1T	T10C	-0.307930821176175	-0.670276777331445	-1
TRELCSAAIDM	V1T	T10D	-0.590561571747146	-0.880478204582951	-1
TRELCSAAIEM	V1T	T10E	-0.298570489603494	-0.324578276087755	-1
TRELCSAAIFM	V1T	T10F	-1.07357884133281	-0.826017028302819	0
TRELCSAAIGM	V1T	T10G	-0.301698021245091	-0.381322416403549	-1
TRELCSAAIHM	V1T	T10H	-0.691163309140136	-0.652577388462397	0
TRELCSAAIIM	V1T	T10I	-0.324300833253859	-0.674793173735378	-1
TRELCSAAILM	V1T	T10L	-0.546949793238293	-0.741725785764555	-1
TRELCSAAIMM	V1T	T10M	-0.309448976009417	-0.67459737998862	-1
TRELCSAAIPM	V1T	T10P	-1.07446000066358	-0.844793074356357	0
TRELCSAAIQM	V1T	T10Q	-0.30299044368994	-0.615478524758342	-1
TRELCSAAIRM	V1T	T10R	-0.56638457720291	-0.752408484284247	-1
TRELCSAAISM	V1T	T10S	-0.298240807279412	-0.334761315515864	-1
TRELCSAAITG	V1T	M11G	-0.619751626759482	-0.917599677396272	0
TRELCSAAITL	V1T	M11L	-0.298654440968516	-0.474093516928195	-1
TRELCSAAITP	V1T	M11P	-1.09955898015418	-0.822773171324092	0
TRELCSAAITR	V1T	M11R	-0.302954256861694	-0.489637961511942	-1
TRELCSAAITT	V1T	M11T	-0.300986019015001	-0.569717784600107	-1
TRELCSAAITV	V1T	M11V	-0.299377918064623	-0.504866835150952	-1
TRELCSAAIVM	V1T	T10V	-0.309858976778726	-0.633504832261516	-1
TRELCSAAIWM	V1T	T10W	-1.02924730798292	-0.909072649423813	0
TRELCSAAIYM	V1T	T10Y	-1.02212145393936	-0.873321221328636	0
TRELCSAAKTM	V1T	I9K	-1.10538442037638	-0.850667770692397	0
TRELCSAARTM	V1T	I9R	-1.13536815055468	-0.869957646748455	0
TRELCSAAVTM	V1T	I9V	-0.299492176840523	-0.465694475027854	-1
TRELCSAAWTM	V1T	I9W	-1.13192954426882	-0.846139544819428	0
TRELCSACITM	V1T	A8C	-0.334380604577772	-0.727944992598112	-1
TRELCSADITM	V1T	A8D	-1.12248741736404	-0.765634445726368	0
TRELCSAFITM	V1T	A8F	-1.13814193237485	-0.871659776041314	0
TRELCSAGITM	V1T	A8G	-0.614779141665349	-0.823144599389596	0
TRELCSAHITM	V1T	A8H	-1.11913641594282	-0.822744526860909	0
TRELCSAIITM	V1T	A8I	-0.986987421429419	-0.81335338968298	0
TRELCSAKITM	V1T	A8K	-1.15110904619869	-0.830526874436177	0
TRELCSALITM	V1T	A8L	-1.05432699018295	-0.803054620988214	0
TRELCSAMITM	V1T	A8M	-0.710378415429903	-0.773042643928288	0
TRELCSANITM	V1T	A8N	-1.01902309219545	-0.82369408602338	0
TRELCSAPITM	V1T	A8P	-1.13169376801677	-0.811737582018951	0
TRELCSAQITM	V1T	A8Q	-1.07774968267112	-0.855948378295851	0
TRELCSARITM	V1T	A8R	-1.12038926847254	-0.853397359892872	0
TRELCSASITM	V1T	A8S	-0.307518866253211	-0.638797037714759	-1
TRELCSATITM	V1T	A8T	-0.305749822474969	-0.637566204592679	-1
TRELCSAVITM	V1T	A8V	-0.605797208824382	-0.775985163078121	0
TRELCSAWITM	V1T	A8W	-1.14064664544806	-0.826791225369179	0
TRELCSAYITM	V1T	A8Y	-1.11138974211962	-0.844484229351392	0
TRELCSCAITM	V1T	A7C	-0.541556854117309	-0.836577794812084	-1
TRELCSDAITM	V1T	A7D	-1.07340003890059	-0.902532718403826	0
TRELCSFAITM	V1T	A7F	-1.04294597291591	-0.829185730482308	0
TRELCSGAITM	V1T	A7G	-0.625972997994392	-0.794765174979275	0
TRELCSHAITM	V1T	A7H	-0.991623884968003	-0.846790157338185	0
TRELCSIAITM	V1T	A7I	-0.960686723736382	-0.90993589543988	0
TRELCSLAITM	V1T	A7L	-1.04665999348919	-0.82823803371319	0
TRELCSNAITM	V1T	A7N	-0.897095019411937	-0.730192617735054	0
TRELCSPAITM	V1T	A7P	-1.13361544919136	-0.816621162949258	0
TRELCSQAITM	V1T	A7Q	-1.03524486991057	-0.82758163199509	0
TRELCSRAITM	V1T	A7R	-1.09710826605391	-0.837866276678707	0
TRELCSSAITM	V1T	A7S	-0.320518175142385	-0.757455431515907	-1
TRELCSTAITM	V1T	A7T	-0.778221024841262	-0.828016325487285	0
TRELCSVAITM	V1T	A7V	-0.643220485855863	-0.793229919291501	0
TRELCSYAITM	V1T	A7Y	-0.981278245311009	-0.791799705084964	0
TRELCTAAITM	V1T	S6T	-0.299580215005487	-0.511730926668068	-1
TRELCVAAITM	V1T	S6V	-0.319397006073462	-0.687235639124557	-1
TRELCYAAITM	V1T	S6Y	-0.299599390085986	-0.509441428387496	-1
TRELFSAAITM	V1T	C5F	-1.13899149078406	-0.876445110608692	0
TRELGSAAITM	V1T	C5G	-0.895173102158712	-0.943670135008311	0
TRGLCSAAITM	V1T	E3G	-0.326097281163533	-0.67539001092841	-1
TRHLCSAAITM	V1T	E3H	-0.490926279587683	-0.749175414136721	-1
TRKLCSAAITM	V1T	E3K	-0.752182229133102	-0.775409408951595	0
TRNLCSAAITM	V1T	E3N	-0.373361972020264	-0.74892502205783	-1
TRPLCSAAITM	V1T	E3P	-1.14646085460274	-0.825175703250398	0
TRQLCSAAITM	V1T	E3Q	-0.299866522240703	-0.607577286432385	-1
TRTLCSAAITM	V1T	E3T	-0.900051132167668	-0.741800326805744	0
TTELCSAAITM	V1T	R2T	-0.298535057387596	-0.467622504635685	-1
TVELCSAAITM	V1T	R2V	-0.31235840899676	-0.637169917069373	-1
VAALCSAAITM	R2A	E3A	-0.0572191952299467	-0.0046099635124586	1
VADLCSAAITM	R2A	E3D	0.0013427578015329	0.001303286723603	-1
VAEACSAAITM	R2A	L4A	-0.376580745683098	-0.122955640104074	1
VAECCSAAITM	R2A	L4C	-0.4138425868393	-0.089222327542519	1
VAEDCSAAITM	R2A	L4D	-0.835591864279058	-0.861826646463059	0
VAEECSAAITM	R2A	L4E	-0.824902230316293	-0.791207604110986	0
VAEFCSAAITM	R2A	L4F	-0.693624043616426	-0.467480666480345	1
VAEGCSAAITM	R2A	L4G	-0.779750602030622	-0.714296082155852	0
VAEHCSAAITM	R2A	L4H	-0.751445756939945	-0.467535386928186	1
VAEICSAAITM	R2A	L4I	-0.363853365904696	-0.140485573938258	1
VAEKCSAAITM	R2A	L4K	-0.809967143554941	-0.813344246016512	0
VAELASAAITM	R2A	C5A	-0.300832684725243	-0.0341215747836901	1
VAELCAAAITM	R2A	S6A	0.0035211709336376	0.001991099249792	-2
VAELCDAAITM	R2A	S6D	0.0025284681337	0.0002005338496361	-1
VAELCEAAITM	R2A	S6E	0.0045742940901803	0.0120315016043882	1
VAELCGAAITM	R2A	S6G	0.0029067368777926	0.0024674580891782	-2
VAELCHAAITM	R2A	S6H	0.0029877586591427	0.0004085212228679	-2
VAELCKAAITM	R2A	S6K	0.00274728858026479	0.0085502397387283	1
VAELCLAAITM	R2A	S6L	-0.0049018266759503	-0.0005886951013024	1
VAELCMAAITM	R2A	S6M	0.0015819606369299	0.006997474209171	2
VAELCNAAITM	R2A	S6N	0.0037004271174049	0.0092884116804199	1
VAELCPAAITM	R2A	S6P	-0.761034681509505	-0.693950215316695	0
VAELCQAAITM	R2A	S6Q	0.0025801773130553	-5.77804307430041e-05	-1
VAELCRAAITM	R2A	S6R	0.0019387313570533	0.0009579138804737	-1
VAELCSAAATM	R2A	I9A	-0.696144800067821	-0.593344379212633	1
VAELCSAACTM	R2A	I9C	-0.202994484737295	-0.0340642239895927	1
VAELCSAADTM	R2A	I9D	-0.803969114263067	-0.835419582644794	0
VAELCSAAETM	R2A	I9E	-0.803169806401685	-0.706235818203824	0
VAELCSAAFTM	R2A	I9F	-0.747788201034605	-0.703164412075404	0
VAELCSAAGTM	R2A	I9G	-0.798853332039235	-0.796688217176899	0
VAELCSAAHTM	R2A	I9H	-0.743851412541904	-0.666332386720464	0
VAELCSAAIAM	R2A	T10A	-0.0002719670308576	0.000915243279647	1
VAELCSAAICM	R2A	T10C	-0.0072664023499168	-0.0026831475334064	1
VAELCSAAIEM	R2A	T10E	0.0020939292227643	0.0033433850343879	2
VAELCSAAIFM	R2A	T10F	-0.772914422506552	-0.695217565397902	0
VAELCSAAIGM	R2A	T10G	-0.0010336024188329	0.000255622352166	1
VAELCSAAIHM	R2A	T10H	-0.390498890313878	-0.301637415379354	1
VAELCSAAIIM	R2A	T10I	-0.0236364144276011	-0.0082229121771401	1
VAELCSAAILM	R2A	T10L	-0.246285374412034	-0.0310097245598896	1
VAELCSAAIMM	R2A	T10M	-0.0087845571831586	-0.0200250904491836	-2
VAELCSAAIPM	R2A	T10P	-0.773795581837323	-0.725926960779293	0
VAELCSAAIQM	R2A	T10Q	-0.0023260248636815	0.0002731792301186	1
VAELCSAAIRM	R2A	T10R	-0.265720158376652	-0.119635606964689	1
VAELCSAAISM	R2A	T10S	0.0024236115468467	0.0019673579061268	-1
VAELCSAAITA	R2A	M11A	-0.0068754824582458	-0.0043871620387335	1
VAELCSAAITC	R2A	M11C	-0.0083284992164561	-0.000957755303914	1
VAELCSAAITD	R2A	M11D	-0.0097663977665844	-0.0082915909217576	1
VAELCSAAITE	R2A	M11E	0.0026772735710257	-0.002367271116851	-2
VAELCSAAITF	R2A	M11F	-0.0011619879038927	-0.0020147245303354	-1
VAELCSAAITG	R2A	M11G	-0.319087207933223	-0.121926137429908	1
VAELCSAAITH	R2A	M11H	-0.0047606834913449	-0.0091628525805691	-2
VAELCSAAITI	R2A	M11I	-0.0095908204347369	-0.0007621256054735	1
VAELCSAAITK	R2A	M11K	-0.0164124486082031	0.0008768959650905	1
VAELCSAAITL	R2A	M11L	0.0020099778577427	-6.92511411537478e-06	-1
VAELCSAAITN	R2A	M11N	-0.0121501277511131	-0.0027119974273487	1
VAELCSAAITP	R2A	M11P	-0.798894561327923	-0.760979905247186	0
VAELCSAAITQ	R2A	M11Q	0.001457262994607	0.0033231450291868	2
VAELCSAAITR	R2A	M11R	-0.0022898380354357	-0.0058255502757497	-2
VAELCSAAITS	R2A	M11S	-0.0078131971421837	-0.0037385333349244	1
VAELCSAAITT	R2A	M11T	-0.0003216001887424	-0.0005184103162184	-1
VAELCSAAITV	R2A	M11V	0.0012865007616356	-0.0010035575523706	-1
VAELCSAAITW	R2A	M11W	0.0024148280863266	-0.0021937135032575	-2
VAELCSAAITY	R2A	M11Y	0.0004101250173122	0.013154676966954	2
VAELCSAAIVM	R2A	T10V	-0.0091945579524679	-0.0001887452324168	1
VAELCSAAIYM	R2A	T10Y	-0.721457035113097	-0.529390632954617	1
VAELCSAAKTM	R2A	I9K	-0.80472000155012	-0.818542709450142	0
VAELCSAALTM	R2A	I9L	-0.0006245455714425	0.0016096780825313	1
VAELCSAAMTM	R2A	I9M	-0.0031715532644537	-0.0008489333364175	1
VAELCSAAPTM	R2A	I9P	-0.836305960895381	-0.830223211930803	0
VAELCSAAQTM	R2A	I9Q	-0.772062160893156	-0.699337894178189	0
VAELCSAARTM	R2A	I9R	-0.834703731728421	-0.854387029279888	0
VAELCSAASTM	R2A	I9S	-0.738297589904986	-0.655124059321464	0
VAELCSAATTM	R2A	I9T	-0.355858908984868	-0.146363157380095	1
VAELCSAAVTM	R2A	I9V	0.0011722419857355	-0.0001608342011419	-1
VAELCSAAWTM	R2A	I9W	-0.831265125442563	-0.859556383004123	0
VAELCSAAYTM	R2A	I9Y	-0.817896728673372	-0.800610492466515	0
VAELCSACITM	R2A	A8C	-0.0337161857515139	-0.176357247222628	-2
VAELCSADITM	R2A	A8D	-0.821822998537784	-0.814422030027235	0
VAELCSAEITM	R2A	A8E	-0.804030426881392	-0.781375239630633	0
VAELCSAFITM	R2A	A8F	-0.837477513548588	-0.729041545493568	0
VAELCSAGITM	R2A	A8G	-0.31411472283909	-0.0213867297675228	1
VAELCSAHITM	R2A	A8H	-0.818471997116562	-0.770842767113618	0
VAELCSALITM	R2A	A8L	-0.753662571356692	-0.739089400555604	0
VAELCSANITM	R2A	A8N	-0.718358673369196	-0.582572327117942	1
VAELCSAPITM	R2A	A8P	-0.831029349190514	-0.829793760313289	0
VAELCSAQITM	R2A	A8Q	-0.777085263844861	-0.759366159535412	0
VAELCSARITM	R2A	A8R	-0.819724849646286	-0.835407616562445	0
VAELCSASITM	R2A	A8S	-0.0068544474269525	-0.0002255646787515	1
VAELCSATITM	R2A	A8T	-0.005085403648711	-0.0015006328768462	1
VAELCSAVITM	R2A	A8V	-0.305132789998123	-0.0952760923845227	1
VAELCSAWITM	R2A	A8W	-0.839982226621803	-0.841175833732796	0
VAELCSCAITM	R2A	A7C	-0.240892435291051	-0.0141409448114431	1
VAELCSDAITM	R2A	A7D	-0.772735620074331	-0.715203611841627	0
VAELCSEAITM	R2A	A7E	-0.633628740825248	-0.503257992719678	1
VAELCSFAITM	R2A	A7F	-0.742281554089651	-0.733296269687862	0
VAELCSGAITM	R2A	A7G	-0.325308579168133	-0.026740793890551	1
VAELCSHAITM	R2A	A7H	-0.690959466141745	-0.530334336994936	1
VAELCSIAITM	R2A	A7I	-0.660022304910123	-0.546344531093838	1
VAELCSKAITM	R2A	A7K	-0.783607077302336	-0.748982494566944	0
VAELCSLAITM	R2A	A7L	-0.745995574662928	-0.703417148452295	0
VAELCSMAITM	R2A	A7M	-0.700666396926671	-0.611169042945586	0
VAELCSNAITM	R2A	A7N	-0.596430600585679	-0.376447244081452	1
VAELCSPAITM	R2A	A7P	-0.832951030365101	-0.858365589259885	0
VAELCSRAITM	R2A	A7R	-0.796443847227648	-0.790269923128783	0
VAELCSSAITM	R2A	A7S	-0.0198537563161263	0.0020594589709412	1
VAELCSTAITM	R2A	A7T	-0.477556606015003	-0.312190028718035	1
VAELCSVAITM	R2A	A7V	-0.342556067029605	-0.0885038603780316	1
VAELCSWAITM	R2A	A7W	-0.807358125361688	-0.730126174258042	0
VAELCTAAITM	R2A	S6T	0.0010842038207713	0.0065052999184104	2
VAELCVAAITM	R2A	S6V	-0.0187325872472034	-0.0011979659329428	1
VAELCYAAITM	R2A	S6Y	0.0010650287402722	0.0010608628458046	-1
VAELDSAAITM	R2A	C5D	-0.865906295062646	-0.820409332277909	0
VAELESAAITM	R2A	C5E	-0.814460463539915	-0.783752764271635	0
VAELFSAAITM	R2A	C5F	-0.838327071957805	-0.822940901875476	0
VAELGSAAITM	R2A	C5G	-0.594508683332453	-0.44781969892535	1
VAELHSAAITM	R2A	C5H	-0.822183113676697	-0.738670488979609	0
VAELKSAAITM	R2A	C5K	-0.835518224252646	-0.938917030807577	0
VAELLSAAITM	R2A	C5L	-0.442528757669855	-0.591128322603124	-2
VAELMSAAITM	R2A	C5M	-0.131021048552803	-0.0554888684068747	1
VAELNSAAITM	R2A	C5N	-0.783603876945103	-0.815136278002196	0
VAELPSAAITM	R2A	C5P	-0.838180400712333	-0.837276468065024	0
VAELRSAAITM	R2A	C5R	-0.846191892085709	-0.810297459112476	0
VAELSSAAITM	R2A	C5S	-0.639590300607286	-0.437766906913046	1
VAELTSAAITM	R2A	C5T	-0.775542333737076	-0.74365284184385	0
VAELVSAAITM	R2A	C5V	-0.739410005069849	-0.651131131388106	0
VAELWSAAITM	R2A	C5W	-0.860773955808965	-0.899478997554174	0
VAEMCSAAITM	R2A	L4M	-0.0170729506714331	-0.0077670554601767	1
VAEPCSAAITM	R2A	L4P	-0.821300033291141	-0.89528871711215	0
VAEQCSAAITM	R2A	L4Q	-0.787864149810969	-0.659641035811907	0
VAERCSAAITM	R2A	L4R	-0.830893231450599	-0.894918835166	0
VAESCSAAITM	R2A	L4S	-0.723564674736949	-0.516338847494421	1
VAETCSAAITM	R2A	L4T	-0.642804032739765	-0.381492281496589	1
VAEVCSAAITM	R2A	L4V	-0.577711584785481	-0.344690245610858	1
VAEWCSAAITM	R2A	L4W	-0.827706770525869	-0.830577804046942	0
VAEYCSAAITM	R2A	L4Y	-0.78418436142854	-0.691076435407309	0
VAFLCSAAITM	R2A	E3F	-0.803556561274688	-0.896033023314119	0
VAGLCSAAITM	R2A	E3G	-0.0254328623372743	-0.003391014383831	1
VAHLCSAAITM	R2A	E3H	-0.190261860761425	-0.004720980076013	1
VALLCSAAITM	R2A	E3L	-0.815510640603417	-0.68478797214676	0
VANLCSAAITM	R2A	E3N	-0.0726975531940052	-0.0089636533519344	1
VAPLCSAAITM	R2A	E3P	-0.845796435776484	-0.795497410915479	0
VAQLCSAAITM	R2A	E3Q	0.0007978965855557	0.0022992140582057	1
VARLCSAAITM	R2A	E3R	-0.566747619519244	-0.331240527351006	1
VASLCSAAITM	R2A	E3S	-0.0466000023962551	-0.0060272987606321	1
VATLCSAAITM	R2A	E3T	-0.59938671334141	-0.344519362697545	1
[truncated: 12,093 more rows]
