# Supplementary material for: Origins and breadth of pairwise epistasis in an α-helix of β-lactamase TEM-1
Source: Nat Commun. 2026 Mar 17;17:4083. doi: 10.1038/s41467-026-70627-5 (PMC13144301; doi:10.1038/s41467-026-70627-5)
Supplement: Supplementary file 3 — Source data [file 41467_2026_70627_MOESM3_ESM.zip › Source Data/FigureS5B_sourcedata.txt]

Epistasis	Negative Reciprocal Sign Epistasis	Negative Sign Epistasis	Negative Epistasis	No Epistasis	Positive Epistasis	Positive Sign Epistasis	Positive Reciprocal Sign Epistasis
-0.79	1	0	0	0	0	0	0
-0.77	0	0	0	0	0	0	0
-0.75	0	0	1	0	0	0	0
-0.73	0	0	0	0	0	0	0
-0.71	0	0	1	0	0	0	0
-0.69	0	1	3	0	0	0	0
-0.67	0	0	1	0	0	0	0
-0.65	0	1	1	0	0	0	0
-0.63	0	0	3	0	0	0	0
-0.61	0	1	2	0	0	0	0
-0.59	0	0	2	0	0	0	0
-0.57	0	0	0	0	0	0	0
-0.55	0	0	2	0	0	0	0
-0.53	0	0	4	0	0	0	0
-0.51	0	0	3	0	0	0	0
-0.49	0	2	3	0	0	0	0
-0.47	0	0	4	0	0	0	0
-0.45	0	2	2	0	0	0	0
-0.43	0	2	5	0	0	0	0
-0.41	0	1	3	0	0	0	0
-0.39	0	0	3	0	0	0	0
-0.37	0	0	2	0	0	0	0
-0.35	0	1	2	0	0	0	0
-0.33	0	0	8	0	0	0	0
-0.31	0	0	7	0	0	0	0
-0.29	0	0	3	0	0	0	0
-0.27	0	1	8	0	0	0	0
-0.25	0	0	4	0	0	0	0
-0.23	0	0	1	0	0	0	0
-0.21	0	0	8	0	0	0	0
-0.19	0	1	5	0	0	0	0
-0.17	0	1	8	0	0	0	0
-0.15	0	2	15	0	0	0	0
-0.13	0	2	15	0	0	0	0
-0.11	0	1	11	0	0	0	0
-0.09	0	4	23	0	0	0	0
-0.0700000000000001	0	2	27	0	0	0	0
-0.05	0	2	26	0	0	0	0
-0.03	0	5	41	0	0	0	0
-0.01	0	2	45	0	0	0	0
0.01	0	4	50	0	0	0	0
0.03	0	0	84	0	0	0	0
0.0499999999999999	0	3	81	0	0	0	0
0.07	0	4	68	0	0	0	0
0.09	0	4	93	0	0	0	0
0.11	0	7	98	0	0	0	0
0.13	0	2	112	0	0	0	0
0.15	0	2	126	0	0	0	0
0.17	0	7	106	0	0	0	0
0.19	0	7	117	0	0	0	0
0.21	0	5	134	0	0	0	0
0.23	0	11	118	0	0	0	0
0.25	0	9	132	0	0	0	0
0.27	0	15	141	0	0	0	0
0.29	0	17	142	0	0	0	0
0.31	0	8	148	0	0	0	0
0.33	0	31	109	0	0	0	0
0.35	1	21	135	0	0	0	0
0.37	0	28	163	0	0	0	0
0.39	0	31	165	0	0	0	0
0.41	1	34	187	0	0	0	0
0.43	0	38	212	0	0	0	0
0.45	1	48	210	0	0	0	0
0.47	3	48	209	0	0	0	0
0.49	1	72	221	0	0	0	0
0.51	3	79	242	0	0	0	0
0.53	2	99	253	0	0	0	0
0.55	10	119	215	0	0	0	0
0.57	9	141	259	0	0	0	0
0.59	4	93	399	0	0	0	0
0.61	0	0	0	0	392	110	12
0.63	0	0	0	0	177	205	57
0.65	0	0	0	0	88	138	69
0.67	0	0	0	0	49	91	55
0.69	0	0	0	0	31	67	21
0.71	0	0	0	0	43	67	15
0.73	0	0	0	0	40	47	5
0.75	0	0	0	0	22	32	2
0.77	0	0	0	0	32	27	4
0.79	0	0	0	0	18	43	0
-0.79	0	0	0	0	10	30	0
-0.77	0	0	0	0	13	22	0
-0.75	0	0	0	0	17	16	0
-0.73	0	0	0	0	15	16	0
-0.71	0	0	0	0	7	8	0
-0.69	0	0	0	0	9	13	0
-0.67	0	0	0	0	6	5	0
-0.65	0	0	0	0	8	12	1
-0.63	0	0	0	0	6	4	0
-0.61	0	0	0	0	7	10	0
-0.59	0	0	0	0	4	6	0
-0.57	0	0	0	0	5	6	0
-0.55	0	0	0	0	2	3	0
-0.53	0	0	0	0	4	6	0
-0.51	0	0	0	0	1	5	0
-0.49	0	0	0	0	3	3	0
-0.47	0	0	0	0	1	1	0
-0.45	0	0	0	0	1	2	0
-0.43	0	0	0	0	1	3	0
-0.41	0	0	0	0	0	2	0
-0.39	0	0	0	0	0	3	0
-0.37	0	0	0	0	0	0	0
-0.35	0	0	0	0	0	0	0
-0.33	0	0	0	0	0	0	0
-0.31	0	0	0	0	1	0	0
-0.29	0	0	0	0	0	0	0
-0.27	0	0	0	0	0	1	0
-0.25	0	0	0	0	0	0	0
-0.23	0	0	0	0	1	0	0
-0.21	0	0	0	0	0	2	0
-0.19	0	0	0	0	0	1	0
-0.17	0	0	0	0	0	0	0
-0.15	0	0	0	0	0	0	0
-0.13	0	0	0	0	0	0	0
-0.11	0	0	0	0	1	0	0
-0.09	0	0	0	0	0	0	0
-0.0700000000000001	0	0	0	0	0	0	0
-0.05	0	0	0	0	1	0	0
-0.03	0	0	0	0	0	0	0
-0.01	0	0	0	0	0	0	0
