# Supplementary material for: Origins and breadth of pairwise epistasis in an α-helix of β-lactamase TEM-1
Source: Nat Commun. 2026 Mar 17;17:4083. doi: 10.1038/s41467-026-70627-5 (PMC13144301; doi:10.1038/s41467-026-70627-5)
Supplement: Supplementary file 3 — Source data [file 41467_2026_70627_MOESM3_ESM.zip › Source Data/FigureS7_sourcedata.txt]

Mean square error	Counts
0.005	2
0.015	3
0.025	1
0.035	3
0.045	2
0.055	7
0.065	8
0.075	3
0.085	7
0.095	8
0.105	1
0.115	5
0.125	0
0.135	1
0.145	2
0.155	1
0.165	1
