# Supplementary material for: Origins and breadth of pairwise epistasis in an α-helix of β-lactamase TEM-1
Source: Nat Commun. 2026 Mar 17;17:4083. doi: 10.1038/s41467-026-70627-5 (PMC13144301; doi:10.1038/s41467-026-70627-5)
Supplement: Supplementary file 3 — Source data [file 41467_2026_70627_MOESM3_ESM.zip › Source Data/FigureS3G_sourcedata.txt]

Sequence	Mutation	Log Fitness	MIC[75] (replicat 2)
ARELCSAAITM	V1A	-2.69217069699406	-0.601228552063592
CRELCSAAITM	V1C	-3.06309015155569	-0.645531207123144
DRELCSAAITM	V1D	-7.08599703981293	-0.826117178578674
ERELCSAAITM	V1E	-4.05659101013893	-0.776411869720807
FRELCSAAITM	V1F	-2.66812129856717	-0.628208407797492
GRELCSAAITM	V1G	-4.26877377574396	-0.77776498455333
HRELCSAAITM	V1H	-3.63038734707994	-0.7382957056343
IRELCSAAITM	V1I	0.06022791337206	-0.0002134738127451
KRELCSAAITM	V1K	-4.80128130025514	-0.81254174869193
LRELCSAAITM	V1L	-0.0407079148266103	-0.0018386949223285
MRELCSAAITM	V1M	-0.166810453042261	-0.0043485559430919
NRELCSAAITM	V1N	-2.85059169748647	-0.676187947565254
PRELCSAAITM	V1P	-2.78814685929471	-0.612843874558065
QRELCSAAITM	V1Q	-3.1761987868851	-0.714435184565382
RRELCSAAITM	V1R	-4.95914752245033	-0.789295249240172
SRELCSAAITM	V1S	-3.83816019424834	-0.741528857625087
TRELCSAAITM	V1T	-0.806268741939871	-0.297519496795906
VAELCSAAITM	R2A	0.0302874142685301	0.0022590314481901
VCELCSAAITM	R2C	-0.0280132436617109	-0.0025851266357277
VDELCSAAITM	R2D	0.267061697065309	0.000558828342718
VEELCSAAITM	R2E	-0.03490751050232	0.0007035587146929
VFELCSAAITM	R2F	0.0457299576367891	0.0010301444838614
VGELCSAAITM	R2G	-0.00413558130262004	0.0022406467932636
VHELCSAAITM	R2H	0.0458339072738703	-0.0008169350530786
VIELCSAAITM	R2I	-0.15696282735866	-0.040164359794109
VKELCSAAITM	R2K	0.0285797905793395	0.0002680423762224
VLELCSAAITM	R2L	-0.0399440479335098	-0.001367775355533
VMELCSAAITM	R2M	0.15068328278004	-0.0001457942748359
VNELCSAAITM	R2N	0.0740823071119188	7.32016508467881e-05
VPELCSAAITM	R2P	-1.92445156241315	-0.534581563845301
VQELCSAAITM	R2Q	0.156424395639489	0.0013201863482463
VRALCSAAITM	E3A	-0.132958875056541	-0.0621599722923412
VRCLCSAAITM	E3C	-6.83817763663802	-0.704982135230661
VRDLCSAAITM	E3D	-0.07048275829818	-6.64971548980375e-06
VREACSAAITM	L4A	-0.96044409809136	-0.372896050384253
VRECCSAAITM	L4C	-1.24460247496724	-0.402936214258289
VREDCSAAITM	L4D	-7.65061009272458	-0.826714077265324
VREECSAAITM	L4E	-6.64280211409463	-0.785701896138508
VREFCSAAITM	L4F	-3.09216299981174	-0.685602785899908
VREGCSAAITM	L4G	-4.23241379833844	-0.770798476289595
VREHCSAAITM	L4H	-3.82428117415432	-0.707966236552741
VREICSAAITM	L4I	-0.73897082752762	-0.363993023508536
VREKCSAAITM	L4K	-6.53855673053333	-0.814019020698509
VRELASAAITM	C5A	-0.939500503458451	-0.300036294535948
VRELCAAAITM	S6A	-0.0208948137431104	0.0006543264688715
VRELCCAAITM	S6C	-0.687404598019681	-0.121382854153933
VRELCDAAITM	S6D	0.119445214379999	0.0025991241035533
VRELCEAAITM	S6E	0.0285149570283103	0.00278999555636
VRELCFAAITM	S6F	-0.11537416867408	-0.0270926990315171
VRELCGAAITM	S6G	0.029256249015349	-0.0004767687615542
VRELCHAAITM	S6H	-0.0222821435020712	0.0011526270330831
VRELCIAAITM	S6I	-0.22764311801059	-0.0562220737053775
VRELCKAAITM	S6K	-0.0573675812038204	-0.0006070326632098
VRELCLAAITM	S6L	0.0222155288538186	-0.0053257091446661
VRELCMAAITM	S6M	-0.0230679498616801	-0.000305109375981
VRELCNAAITM	S6N	0.11303866223596	-0.0013560732177382
VRELCPAAITM	S6P	-4.03479546493251	-0.761680737772585
VRELCQAAITM	S6Q	-0.134521778657321	0.0018432104367338
VRELCRAAITM	S6R	-0.0570967210579898	-0.0007091151323022
VRELCSAAATM	I9A	-3.02098929171106	-0.710662132588378
VRELCSAACTM	I9C	-0.542663835197821	-0.220673703445763
VRELCSAADTM	I9D	-7.54902202582991	-0.822435886210091
VRELCSAAETM	I9E	-6.41229640095084	-0.781792549415883
VRELCSAAFTM	I9F	-4.91942775988293	-0.776645652330997
VRELCSAAGTM	I9G	-5.6077923623149	-0.790666751613715
VRELCSAAHTM	I9H	-3.71359357651978	-0.755659175700314
VRELCSAAIAM	T10A	-0.0958406195836901	-0.0014826549675064
VRELCSAAICM	T10C	0.0222542966757793	-0.008519506474292
VRELCSAAIDM	T10D	-0.42012503841579	-0.296907847567857
VRELCSAAIEM	T10E	-0.111457107743121	-0.0005846032755499
VRELCSAAIFM	T10F	-4.55647623864654	-0.760955834545669
VRELCSAAIGM	T10G	-0.13266821276898	-0.0011106991287369
VRELCSAAIHM	T10H	-0.807032407140341	-0.378909208256383
VRELCSAAIIM	T10I	-0.253867900132871	-0.0226967334060697
VRELCSAAIKM	T10K	-0.216667702164571	-0.255076576861761
VRELCSAAILM	T10L	-0.13271803954283	-0.261361709173576
VRELCSAAIMM	T10M	-0.0638698335638104	-0.0098895387868835
VRELCSAAINM	T10N	-0.295296959374591	-0.230529577902519
VRELCSAAIPM	T10P	-3.98776810368343	-0.760333115941737
VRELCSAAIQM	T10Q	-0.20063661667675	-0.0042646219494748
VRELCSAAIRM	T10R	-0.38371070146129	-0.275291887203084
VRELCSAAISM	T10S	-0.0254059178317405	7.40945004862326e-05
VRELCSAAITA	M11A	-0.224153267093211	-0.0084294214192351
VRELCSAAITC	M11C	-0.204125458956531	-0.0088251620635305
VRELCSAAITD	M11D	-0.1284436600207	-0.0108278814121517
VRELCSAAITE	M11E	-0.12576180065321	-0.0008449150430155
VRELCSAAITF	M11F	-0.21534930006589	-0.0039576616618988
VRELCSAAITG	M11G	-0.73860326737252	-0.320654466378535
VRELCSAAITH	M11H	-0.274154391294681	-0.0058654079504358
VRELCSAAITI	M11I	-0.122049467639721	-0.0085919679292663
VRELCSAAITK	M11K	-0.28814261467396	-0.0151073067768624
VRELCSAAITL	M11L	-0.00932823894441093	0.0003087332413076
VRELCSAAITM		0	0
VRELCSAAITN	M11N	-0.35245534659496	-0.0125555770234936
VRELCSAAITP	M11P	-5.4758904483113	-0.786204170070231
VRELCSAAITQ	M11Q	-0.14493424355172	-0.0010668190313996
VRELCSAAITR	M11R	-0.111162975697491	-0.0050046655386696
VRELCSAAITS	M11S	-0.190420428460111	-0.0098597035076348
VRELCSAAITT	M11T	-0.0385342031656606	-0.0025836533331987
VRELCSAAITV	M11V	-0.0436126919586304	-0.0007495847011043
VRELCSAAITW	M11W	-0.23578126432141	0.0005729468413125
VRELCSAAITY	M11Y	-0.14863461028021	-0.0014834980026964
VRELCSAAIVM	T10V	-0.14146854160815	-0.0103996303857983
VRELCSAAIWM	T10W	-3.57618205722335	-0.758681717161498
VRELCSAAIYM	T10Y	-2.98072445576263	-0.702191596827245
VRELCSAAKTM	I9K	-7.66237174469396	-0.834604000507171
VRELCSAALTM	I9L	-0.27601627210802	-0.0025806804959872
VRELCSAAMTM	I9M	-0.191455345723721	-0.0043733800582984
VRELCSAANTM	I9N	-2.9666300423348	-0.715687729094501
VRELCSAAPTM	I9P	-7.6618951678423	-0.83203955499173
VRELCSAAQTM	I9Q	-4.16489435345836	-0.767784494053099
VRELCSAARTM	I9R	-7.66215007484182	-0.828920565188309
VRELCSAASTM	I9S	-3.43899103221516	-0.734069517504076
VRELCSAATTM	I9T	-0.86237686804164	-0.351066018502765
VRELCSAAVTM	I9V	-0.0638691359390613	-0.0015385227020546
VRELCSAAWTM	I9W	-7.65385763298339	-0.825885473528226
VRELCSAAYTM	I9Y	-7.64907398625414	-0.818043295918426
VRELCSACITM	A8C	-0.18036007241629	-0.0367543758952445
VRELCSADITM	A8D	-7.0368576728684	-0.810692804812093
VRELCSAEITM	A8E	-7.04873821933169	-0.806729319775522
VRELCSAFITM	A8F	-7.66273101403551	-0.821822684846993
VRELCSAGITM	A8G	-0.71722463784921	-0.313244855784494
VRELCSAHITM	A8H	-7.66219563875357	-0.84253622359621
VRELCSAIITM	A8I	-2.49350826571196	-0.691817427718961
VRELCSAKITM	A8K	-7.66414002052298	-0.840593190961729
VRELCSALITM	A8L	-3.70263582835422	-0.752357806240973
VRELCSAMITM	A8M	-0.927065667579141	-0.400682098994185
VRELCSANITM	A8N	-3.14482360025295	-0.72540966941889
VRELCSAPITM	A8P	-7.66311876827192	-0.830883249336921
VRELCSAQITM	A8Q	-4.18115245873148	-0.77967189160618
VRELCSARITM	A8R	-7.66242674355276	-0.821969724295582
VRELCSASITM	A8S	-0.140050198070611	-0.0085563769864146
VRELCSATITM	A8T	-0.13421358339497	-0.0047367046040363
VRELCSAVITM	A8V	-0.366849264027531	-0.308744888854665
VRELCSAWITM	A8W	-7.66184412001883	-0.845078385677475
VRELCSAYITM	A8Y	-7.66424268283418	-0.830680877749992
VRELCSCAITM	A7C	-0.531891851778951	-0.25700252407191
VRELCSDAITM	A7D	-4.08372579284392	-0.761152618927507
VRELCSEAITM	A7E	-2.75159216786745	-0.647978278610259
VRELCSFAITM	A7F	-3.81312969208749	-0.745443280723963
VRELCSGAITM	A7G	-0.911149044244821	-0.326831615685063
VRELCSHAITM	A7H	-3.02193830079564	-0.706697417232525
VRELCSIAITM	A7I	-2.70877758875226	-0.665808312883706
VRELCSKAITM	A7K	-4.3307338631375	-0.790148639010841
VRELCSLAITM	A7L	-3.23711785021767	-0.732529030498581
VRELCSMAITM	A7M	-2.96745607284756	-0.731176513093595
VRELCSNAITM	A7N	-2.6059259428821	-0.60447951435974
VRELCSPAITM	A7P	-7.65899993942675	-0.825172555551581
VRELCSQAITM	A7Q	-3.01051782938651	-0.729801161752974
VRELCSRAITM	A7R	-5.18855396172645	-0.790550014744058
VRELCSSAITM	A7S	-0.0954522649168599	-0.0206601721317774
VRELCSTAITM	A7T	-1.44102474146409	-0.487177523668712
VRELCSVAITM	A7V	-0.94094348141623	-0.337646414365078
VRELCSWAITM	A7W	-5.26207807154582	-0.78681887089842
VRELCSYAITM	A7Y	-2.91810816615341	-0.680725506169437
VRELCTAAITM	S6T	-0.0358211133039212	-0.0007141742472551
VRELCVAAITM	S6V	-0.00640249684906991	-0.0200652990087473
VRELCWAAITM	S6W	0.0533292063626991	-0.0029194155035491
VRELCYAAITM	S6Y	-0.0299338080429905	-0.0031648438791098
VRELDSAAITM	C5D	-7.66405574094537	-0.859381062042182
VRELESAAITM	C5E	-6.59057414908633	-0.805161695727401
VRELFSAAITM	C5F	-6.4000501928156	-0.801907583440421
VRELGSAAITM	C5G	-2.74027693311897	-0.585703926160732
VRELHSAAITM	C5H	-7.62479840928362	-0.812783284402461
VRELISAAITM	C5I	-2.27284969603978	-0.587257015246893
VRELKSAAITM	C5K	-7.66370878401655	-0.851312000634308
VRELLSAAITM	C5L	-1.87711738682453	-0.440313514402637
VRELMSAAITM	C5M	-0.83096216004717	-0.150484119225841
VRELNSAAITM	C5N	-5.80752810432983	-0.786969482241803
VRELPSAAITM	C5P	-7.6618575379414	-0.827216335127263
VRELQSAAITM	C5Q	-5.64600395205691	-0.770085765479343
VRELRSAAITM	C5R	-7.66014921386823	-0.830469504105034
VRELSSAAITM	C5S	-2.72981856101383	-0.642760696329272
VRELTSAAITM	C5T	-4.18262461209571	-0.769073534237575
VRELVSAAITM	C5V	-3.14772743930111	-0.737104237578024
VRELWSAAITM	C5W	-7.66407672291265	-0.812150409821458
VRELYSAAITM	C5Y	-7.66424268283418	-0.869599952747832
VREMCSAAITM	L4M	-0.0648209088332603	-0.0166818888941929
VRENCSAAITM	L4N	-4.2498981477737	-0.756335716217345
VREPCSAAITM	L4P	-7.66217600736971	-0.826164618373628
VREQCSAAITM	L4Q	-3.73709898275777	-0.744267026773576
VRERCSAAITM	L4R	-7.65794172627334	-0.826493643420963
VRESCSAAITM	L4S	-3.7983583861302	-0.732002039944663
VRETCSAAITM	L4T	-2.88388604091766	-0.653410519511798
VREVCSAAITM	L4V	-2.1900827833944	-0.580826034287946
VREWCSAAITM	L4W	-7.66375858688222	-0.8362346538667
VREYCSAAITM	L4Y	-4.27198454009039	-0.782129286705933
VRFLCSAAITM	E3F	-6.58590064909541	-0.805404898785465
VRGLCSAAITM	E3G	-0.084909133304361	-0.0250381863275432
VRHLCSAAITM	E3H	-0.21893380275255	-0.204798387593211
VRILCSAAITM	E3I	-7.637255912287	-0.786315761315577
VRKLCSAAITM	E3K	-1.08189799044152	-0.453541810392474
VRLLCSAAITM	E3L	-6.51444219705757	-0.79690396625643
VRMLCSAAITM	E3M	-1.55471830416763	-0.535742683909981
VRNLCSAAITM	E3N	-0.135027002536601	-0.0859352675211373
VRPLCSAAITM	E3P	-7.08396929801378	-0.822870331011
VRQLCSAAITM	E3Q	0.0358859245660703	-0.0011021270250595
VRRLCSAAITM	E3R	-1.889628633912	-0.560309365845487
VRSLCSAAITM	E3S	-0.109750713921841	-0.0528935332727472
VRTLCSAAITM	E3T	-3.04695941064586	-0.600241240278405
VRVLCSAAITM	E3V	-7.56998880581249	-0.821726963931402
VRWLCSAAITM	E3W	-7.49446373766299	-0.814312137048266
VRYLCSAAITM	E3Y	-5.7208493435783	-0.7680594859977
VSELCSAAITM	R2S	0.0230574087070998	0.0009119016022693
VTELCSAAITM	R2T	0.156562379997759	-0.0013299588729778
VVELCSAAITM	R2V	-0.0651382133673106	-0.0133657857967481
VWELCSAAITM	R2W	0.112753003086519	0.0013935380870246
VYELCSAAITM	R2Y	0.060944582572839	0.0019847373769513
WRELCSAAITM	V1W	-4.93258754013042	-0.804618240491857
YRELCSAAITM	V1Y	-3.37670811653269	-0.725639603888311
