# Supplementary material for: Origins and breadth of pairwise epistasis in an α-helix of β-lactamase TEM-1
Source: Nat Commun. 2026 Mar 17;17:4083. doi: 10.1038/s41467-026-70627-5 (PMC13144301; doi:10.1038/s41467-026-70627-5)
Supplement: Supplementary file 3 — Source data [file 41467_2026_70627_MOESM3_ESM.zip › Source Data/FigureS2B_sourcedata.txt]

Sequence	First Mutation	Second Mutation	Log Fitness (replicate 1)	Log Fitness (replicate 2)
AAELCSAAITM	V1A	R2A	-0.420371658256372	-0.436925383608717
AEELCSAAITM	V1A	R2E	-0.463191161330696	-0.471629146892573
AGELCSAAITM	V1A	R2G	-0.307392843934064	-0.305282364740352
AHELCSAAITM	V1A	R2H	-0.714030919598462	-0.735602986046113
ALELCSAAITM	V1A	R2L	-0.713111108208889	-0.713010524809527
APELCSAAITM	V1A	R2P	-0.797834775719925	-0.794491535391368
AQELCSAAITM	V1A	R2Q	-0.640665095352139	-0.682270809229818
ARDLCSAAITM	V1A	E3D	-0.672484855684196	-0.658843479879018
AREACSAAITM	V1A	L4A	-0.862027149559989	-0.777456202013127
AREGCSAAITM	V1A	L4G	-0.865306549330408	-0.904167659772882
ARELCAAAITM	V1A	S6A	-0.587596855878163	-0.603551364481642
ARELCDAAITM	V1A	S6D	-0.406007349775314	-0.381409011889319
ARELCEAAITM	V1A	S6E	-0.332714457864988	-0.317229438827397
ARELCFAAITM	V1A	S6F	-0.864601090607152	-0.750686093606098
ARELCGAAITM	V1A	S6G	-0.720272239212375	-0.711198305307039
ARELCHAAITM	V1A	S6H	-0.488011430480413	-0.466942596139992
ARELCIAAITM	V1A	S6I	-0.762318554243807	-0.727389269828064
ARELCKAAITM	V1A	S6K	-0.711481163978142	-0.657431135661787
ARELCLAAITM	V1A	S6L	-0.781183431258297	-0.806086835163894
ARELCMAAITM	V1A	S6M	-0.793131523706321	-0.736861111932672
ARELCNAAITM	V1A	S6N	-0.591699659625693	-0.498463329486006
ARELCPAAITM	V1A	S6P	-0.847440752638522	-0.818285313729575
ARELCRAAITM	V1A	S6R	-0.739376880030683	-0.722797681484254
ARELCSAAETM	V1A	I9E	-0.8207223471064	-0.820416488831957
ARELCSAAGTM	V1A	I9G	-0.85518568166333	-0.820840410109283
ARELCSAAIAM	V1A	T10A	-0.750323637020544	-0.703262725063537
ARELCSAAICM	V1A	T10C	-0.760209843857379	-0.754479463604274
ARELCSAAIDM	V1A	T10D	-0.841637031537432	-0.761505661735032
ARELCSAAIFM	V1A	T10F	-0.825797111946712	-0.82131866101087
ARELCSAAIGM	V1A	T10G	-0.713905764436357	-0.728184421427367
ARELCSAAIHM	V1A	T10H	-0.797699954124196	-0.813801521921427
ARELCSAAIIM	V1A	T10I	-0.838232796570241	-0.718376226013241
ARELCSAAIKM	V1A	T10K	-0.748330564872841	-0.843006447844216
ARELCSAAILM	V1A	T10L	-0.805345384902675	-0.774818661269351
ARELCSAAIMM	V1A	T10M	-0.773956270878547	-0.764763726447534
ARELCSAAIPM	V1A	T10P	-0.850269767700477	-0.847200490761594
ARELCSAAIQM	V1A	T10Q	-0.771831266514238	-0.738643842190798
ARELCSAAIRM	V1A	T10R	-0.768446320981771	-0.784894084046926
ARELCSAAISM	V1A	T10S	-0.702656346900263	-0.677820884124845
ARELCSAAITA	V1A	M11A	-0.70169037946799	-0.788783429950143
ARELCSAAITC	V1A	M11C	-0.785769239075315	-0.859396240680343
ARELCSAAITG	V1A	M11G	-0.784034219295868	-0.776297988605146
ARELCSAAITL	V1A	M11L	-0.700739542512088	-0.716700150894036
ARELCSAAITN	V1A	M11N	-0.812448802616649	-0.708631622388975
ARELCSAAITP	V1A	M11P	-0.71856173809633	-0.881680603705652
ARELCSAAITQ	V1A	M11Q	-0.606605321594511	-0.632477360209254
ARELCSAAITR	V1A	M11R	-0.748287355558959	-0.734213714459095
ARELCSAAITV	V1A	M11V	-0.74981543013677	-0.706573418608647
ARELCSAAITW	V1A	M11W	-0.692763847918797	-0.697310397046461
ARELCSAAIVM	V1A	T10V	-0.746261100689899	-0.741276637142001
ARELCSAAIWM	V1A	T10W	-0.827121099638179	-0.79592762549811
ARELCSAAIYM	V1A	T10Y	-0.914208186012716	-0.885655308144137
ARELCSAAKTM	V1A	I9K	-0.775626645404704	-0.839088141362408
ARELCSAALTM	V1A	I9L	-0.710894685288839	-0.72971575064345
ARELCSAAMTM	V1A	I9M	-0.790979303552944	-0.74886175842281
ARELCSAANTM	V1A	I9N	-0.988140783402953	-0.780430132281762
ARELCSAARTM	V1A	I9R	-0.856645232900615	-0.80410862097797
ARELCSAASTM	V1A	I9S	-0.774589812940974	-0.846097026383263
ARELCSAATTM	V1A	I9T	-0.772583039665359	-0.784792217734992
ARELCSAAVTM	V1A	I9V	-0.742833247297548	-0.734134713937117
ARELCSAAWTM	V1A	I9W	-0.791784598920116	-0.827997510151995
ARELCSADITM	V1A	A8D	-0.847464565033694	-0.819356231880034
ARELCSAGITM	V1A	A8G	-0.874125981051751	-0.81862390652408
ARELCSAHITM	V1A	A8H	-0.863005012141853	-0.793185318213766
ARELCSAIITM	V1A	A8I	-0.937314665360895	-0.846888375339295
ARELCSAKITM	V1A	A8K	-0.838385133500879	-0.962301331646289
ARELCSALITM	V1A	A8L	-0.809066640033476	-0.823745259070703
ARELCSAMITM	V1A	A8M	-0.863101041032085	-0.841389049390474
ARELCSANITM	V1A	A8N	-0.788418567038148	-0.827942858387487
ARELCSAPITM	V1A	A8P	-0.850618998980012	-0.803689704845886
ARELCSAQITM	V1A	A8Q	-0.869056559183272	-0.837488792809025
ARELCSARITM	V1A	A8R	-0.848581281430744	-0.804980161059555
ARELCSASITM	V1A	A8S	-0.762187698474696	-0.75897391147749
ARELCSATITM	V1A	A8T	-0.748886371275754	-0.741955658115761
ARELCSAVITM	V1A	A8V	-0.827873969400888	-0.794974119606044
ARELCSAWITM	V1A	A8W	-0.908057023066341	-0.851144948757278
ARELCSAYITM	V1A	A8Y	-0.814072943342095	-0.858049830828217
ARELCSCAITM	V1A	A7C	-0.848362062008649	-0.946673801278851
ARELCSFAITM	V1A	A7F	-0.856015137956826	-0.834749136237233
ARELCSGAITM	V1A	A7G	-0.80893831455834	-0.820921410434476
ARELCSHAITM	V1A	A7H	-0.877878182833771	-0.864613445439917
ARELCSIAITM	V1A	A7I	-0.834669703485094	-0.78578217695795
ARELCSLAITM	V1A	A7L	-0.821672168650614	-0.828002247226791
ARELCSMAITM	V1A	A7M	-0.81630257818446	-0.846818861279063
ARELCSPAITM	V1A	A7P	-0.841332004005198	-0.82614295625789
ARELCSRAITM	V1A	A7R	-0.834607074861479	-0.844533817683868
ARELCSSAITM	V1A	A7S	-0.77717586995403	-0.784568658756997
ARELCSTAITM	V1A	A7T	-0.842328378054268	-0.819588915059774
ARELCSVAITM	V1A	A7V	-0.857918361236582	-0.811398454270296
ARELCSYAITM	V1A	A7Y	-0.88172939777055	-0.83760225261351
ARELCTAAITM	V1A	S6T	-0.759959590704359	-0.73389719392271
ARELCVAAITM	V1A	S6V	-0.79772745894475	-0.796482529827173
ARELCWAAITM	V1A	S6W	-0.822090076294507	-0.811074076048324
ARELGSAAITM	V1A	C5G	-0.832794657824649	-0.835009504144716
ARELHSAAITM	V1A	C5H	-0.892100794276084	-0.82711813265102
ARELLSAAITM	V1A	C5L	-0.788522165885428	-0.784341637617706
ARELQSAAITM	V1A	C5Q	-0.920444722778216	-0.822212871844743
ARELRSAAITM	V1A	C5R	-0.839609293495425	-0.893555077863218
ARELSSAAITM	V1A	C5S	-0.803147767412228	-0.881327509025695
ARELTSAAITM	V1A	C5T	-0.839049822737253	-0.829663660897852
ARENCSAAITM	V1A	L4N	-0.819005427651994	-0.707542874382327
ARERCSAAITM	V1A	L4R	-0.775840873025848	-0.80854036273323
ARGLCSAAITM	V1A	E3G	-0.788046645262297	-0.801004253131307
ARKLCSAAITM	V1A	E3K	-0.828365319313517	-0.790650827571185
ARNLCSAAITM	V1A	E3N	-0.797640679957435	-0.807562974457362
ARPLCSAAITM	V1A	E3P	-0.813002690731526	-0.812006119384114
ARQLCSAAITM	V1A	E3Q	-0.737150805297768	-0.819252807290987
ARRLCSAAITM	V1A	E3R	-0.779756302894971	-0.800284707739803
ARSLCSAAITM	V1A	E3S	-0.805598867725194	-0.987721545928976
ARTLCSAAITM	V1A	E3T	-0.763547813082225	-0.847792709058536
ARVLCSAAITM	V1A	E3V	-0.799081975201654	-0.84139142624755
ASELCSAAITM	V1A	R2S	-0.513921168164296	-0.454219834183375
ATELCSAAITM	V1A	R2T	-0.715328521174378	-0.670344170773871
AVELCSAAITM	V1A	R2V	-0.757124046681182	-0.757387842540614
AWELCSAAITM	V1A	R2W	-0.634072314950002	-0.606182995098774
CPELCSAAITM	V1C	R2P	-0.970588229351545	-0.822185060879838
CREECSAAITM	V1C	L4E	-0.88850596801778	-0.902250237577961
CRELCAAAITM	V1C	S6A	-0.594752198807024	-0.573089909479552
CRELCCAAITM	V1C	S6C	-0.778504098761281	-0.78660538706405
CRELCFAAITM	V1C	S6F	-0.787349263437455	-0.764124787419223
CRELCHAAITM	V1C	S6H	-0.432639890481853	-0.441999190279684
CRELCLAAITM	V1C	S6L	-0.779789680023128	-0.777248679824702
CRELCPAAITM	V1C	S6P	-0.865900774440905	-0.844384824752428
CRELCRAAITM	V1C	S6R	-0.682485778646214	-0.663126652156515
CRELCSAAATM	V1C	I9A	-0.759135596518802	-0.817077644413252
CRELCSAAETM	V1C	I9E	-0.973122987678646	-0.817226644361166
CRELCSAAGTM	V1C	I9G	-0.874268550401119	-0.854575675563909
CRELCSAAIAM	V1C	T10A	-0.694787150177553	-0.733062366561048
CRELCSAAIEM	V1C	T10E	-0.630855913653837	-0.653517043888706
CRELCSAAIGM	V1C	T10G	-0.684901725615845	-0.725725808634154
CRELCSAAIKM	V1C	T10K	-0.773148026154701	-0.776329974370721
CRELCSAAILM	V1C	T10L	-0.7698711738571	-0.833760417642173
CRELCSAAIPM	V1C	T10P	-0.83088776652223	-0.819319613499783
CRELCSAAIRM	V1C	T10R	-0.853843509515587	-0.733283145060377
CRELCSAAISM	V1C	T10S	-0.689047212470003	-0.713355991022798
CRELCSAAITC	V1C	M11C	-0.883320203851351	-0.80261383036189
CRELCSAAITE	V1C	M11E	-0.603846413687452	-0.604241001399151
CRELCSAAITF	V1C	M11F	-0.741833525050256	-0.735191182356089
CRELCSAAITG	V1C	M11G	-0.816138779176443	-0.801828211524281
CRELCSAAITI	V1C	M11I	-0.719025116775465	-0.785620766592872
CRELCSAAITK	V1C	M11K	-0.754639704415103	-0.769688550576513
CRELCSAAITL	V1C	M11L	-0.738290411055256	-0.754143381417053
CRELCSAAITN	V1C	M11N	-0.80314908025665	-0.760757002884027
CRELCSAAITQ	V1C	M11Q	-0.712763883995306	-0.584979794538088
CRELCSAAITR	V1C	M11R	-0.757720656952953	-0.754080908947168
CRELCSAAITW	V1C	M11W	-0.80334853522313	-0.818679588520777
CRELCSAAITY	V1C	M11Y	-0.686342399689462	-0.681660097741204
CRELCSAAIVM	V1C	T10V	-0.764643636418795	-0.805875045912096
CRELCSAALTM	V1C	I9L	-0.764047237250164	-0.803581018021341
CRELCSAASTM	V1C	I9S	-0.75833148122821	-0.833875329581537
CRELCSAAVTM	V1C	I9V	-0.719445506289667	-0.755397598286847
CRELCSAAWTM	V1C	I9W	-0.838949788784915	-0.818039880243863
CRELCSADITM	V1C	A8D	-0.81856845333637	-0.86490288652431
CRELCSAEITM	V1C	A8E	-0.802398626337575	-0.847617402007058
CRELCSAGITM	V1C	A8G	-0.831104471928917	-0.804160125133118
CRELCSALITM	V1C	A8L	-0.80997013990473	-0.892487937304265
CRELCSANITM	V1C	A8N	-0.874739200259376	-0.813116576398041
CRELCSAPITM	V1C	A8P	-0.913106227330144	-0.813462644724164
CRELCSARITM	V1C	A8R	-0.798943719938945	-0.815539661820215
CRELCSASITM	V1C	A8S	-0.772688350812596	-0.781729955976539
CRELCSAVITM	V1C	A8V	-0.805116966552248	-0.761733276088267
CRELCSAWITM	V1C	A8W	-0.931319042800111	-0.86831772718569
CRELCSAYITM	V1C	A8Y	-0.959584016809742	-0.887817414654645
CRELCSCAITM	V1C	A7C	-0.819661311637879	-0.873619414217183
CRELCSEAITM	V1C	A7E	-0.838783023182733	-0.719059306251936
CRELCSFAITM	V1C	A7F	-0.858165380649479	-0.760150305513675
CRELCSHAITM	V1C	A7H	-0.861012225264478	-0.799438928994907
CRELCSKAITM	V1C	A7K	-0.789605433579233	-0.769059905963423
CRELCSLAITM	V1C	A7L	-0.810221258051779	-0.794208279404129
CRELCSNAITM	V1C	A7N	-0.785959109830193	-0.814079273499865
CRELCSPAITM	V1C	A7P	-0.849186454725693	-0.794980616788049
CRELCSRAITM	V1C	A7R	-0.798760156208896	-0.897524498157838
CRELCSSAITM	V1C	A7S	-0.827651193430597	-0.751733113148903
CRELCSTAITM	V1C	A7T	-1.02519766551699	-0.817450842116131
CRELCSYAITM	V1C	A7Y	-0.830152218982486	-0.838113111600126
CRELCTAAITM	V1C	S6T	-0.65380250339008	-0.711898034387025
CRELCYAAITM	V1C	S6Y	-0.712826906681856	-0.770672915554884
CRELGSAAITM	V1C	C5G	-0.842227750634721	-0.864735498987986
CRELKSAAITM	V1C	C5K	-0.869263965340905	-0.851131051613599
CRELVSAAITM	V1C	C5V	-0.795271263115399	-0.822182276558302
CRGLCSAAITM	V1C	E3G	-0.824451698789145	-0.785524057870549
CRSLCSAAITM	V1C	E3S	-0.906274064095942	-0.762223657369469
CRTLCSAAITM	V1C	E3T	-0.886169369975881	-0.801896277559493
DGELCSAAITM	V1D	R2G	-0.879707053313824	-0.838867349608943
DLELCSAAITM	V1D	R2L	-0.83233913897629	-0.839825260107888
DNELCSAAITM	V1D	R2N	-0.84549390927441	-0.790908076178452
DPELCSAAITM	V1D	R2P	-0.642651318609123	-0.613256012014277
DREGCSAAITM	V1D	L4G	-0.786398330963764	-0.848274304373444
DRELASAAITM	V1D	C5A	-0.868516462555015	-0.921948965412405
DRELCCAAITM	V1D	S6C	-0.82758163199509	-0.891168142704523
DRELCFAAITM	V1D	S6F	-0.779103513699494	-0.868202652117804
DRELCGAAITM	V1D	S6G	-0.854424590597518	-0.82046063942778
DRELCHAAITM	V1D	S6H	-0.81923666957251	-0.825353805276464
DRELCLAAITM	V1D	S6L	-0.844411150221933	-0.806790418877284
DRELCPAAITM	V1D	S6P	-0.868586143986673	-0.850530693372792
DRELCRAAITM	V1D	S6R	-0.853340861465296	-0.82061004774616
DRELCSAAETM	V1D	I9E	-0.839942092788432	-0.861982009675293
DRELCSAAFTM	V1D	I9F	-1.01593560548075	-0.779445200090094
DRELCSAAGTM	V1D	I9G	-0.828833173726805	-0.834391655368531
DRELCSAAIAM	V1D	T10A	-0.822075451635436	-0.992968676355107
DRELCSAAIDM	V1D	T10D	-0.805529058590819	-0.88983673926477
DRELCSAAIGM	V1D	T10G	-0.989665075238172	-0.904753018087988
DRELCSAAIIM	V1D	T10I	-0.777550100235062	-0.871378677072616
DRELCSAAILM	V1D	T10L	-0.715772247561185	-0.854877351060887
DRELCSAAIMM	V1D	T10M	-0.837084124652931	-0.929080031173379
DRELCSAAIPM	V1D	T10P	-0.832799941071596	-0.83326889647587
DRELCSAAIQM	V1D	T10Q	-0.799470175029265	-0.82325123850617
DRELCSAAIRM	V1D	T10R	-0.853366187909387	-0.796482529827173
DRELCSAAISM	V1D	T10S	-0.809478289811531	-0.814700861178821
DRELCSAAITA	V1D	M11A	-0.888788900598449	-0.841410960036094
DRELCSAAITD	V1D	M11D	-1.08789200550738	-0.810879190719853
DRELCSAAITE	V1D	M11E	-0.793775071294432	-0.699520267671216
DRELCSAAITF	V1D	M11F	-0.84259955101606	-0.838063723033617
DRELCSAAITG	V1D	M11G	-0.835320387200517	-0.799483361541637
DRELCSAAITI	V1D	M11I	-0.827947570841597	-0.883696099321849
DRELCSAAITL	V1D	M11L	-0.901815381330063	-0.84444981266652
DRELCSAAITR	V1D	M11R	-0.853442503627622	-0.918662454326703
DRELCSAAITS	V1D	M11S	-0.928714229364284	-0.775089800739985
DRELCSAAITV	V1D	M11V	-0.86349173244984	-0.931208154820558
DRELCSAAITW	V1D	M11W	-0.860939899013008	-0.835603785553208
DRELCSAAIVM	V1D	T10V	-0.82117834250355	-0.845449486306294
DRELCSAAIYM	V1D	T10Y	-1.00172144269806	-0.854699533635019
DRELCSAAKTM	V1D	I9K	-0.81419416789353	-0.834719117421254
DRELCSAALTM	V1D	I9L	-0.849263948234402	-0.864676957775837
DRELCSAARTM	V1D	I9R	-0.852115272173392	-0.848273365541513
DRELCSAAWTM	V1D	I9W	-0.898403346164746	-0.80833971378195
DRELCSACITM	V1D	A8C	-0.806938301955191	-0.85277399215796
DRELCSADITM	V1D	A8D	-0.865014756070062	-0.914095336289395
DRELCSAEITM	V1D	A8E	-0.947706127016401	-0.856575242389399
DRELCSAGITM	V1D	A8G	-0.80513143253834	-0.939418887538061
DRELCSAHITM	V1D	A8H	-0.790440144373218	-0.847949884746686
DRELCSAKITM	V1D	A8K	-0.790376529719507	-0.863694296003172
DRELCSALITM	V1D	A8L	-0.82528349757165	-0.864327706076094
DRELCSAMITM	V1D	A8M	-0.939489724161427	-0.770534038590046
DRELCSANITM	V1D	A8N	-0.925979351087696	-0.923920142195168
DRELCSAPITM	V1D	A8P	-0.867279075445673	-0.839947050632788
DRELCSAQITM	V1D	A8Q	-0.696713723418185	-0.692805299789021
DRELCSARITM	V1D	A8R	-0.832587939979666	-0.88577078457547
DRELCSASITM	V1D	A8S	-0.844958118183592	-0.846292363290961
DRELCSATITM	V1D	A8T	-0.800127116357396	-0.828441462132489
DRELCSAWITM	V1D	A8W	-0.813365652846547	-0.885664881760747
DRELCSAYITM	V1D	A8Y	-0.874235730228963	-0.782931756072533
DRELCSCAITM	V1D	A7C	-0.891841548535514	-0.785003632502678
DRELCSHAITM	V1D	A7H	-0.825533869547995	-0.792900004883356
DRELCSLAITM	V1D	A7L	-0.810895099848544	-0.757787083359816
DRELCSMAITM	V1D	A7M	-0.795389365764095	-0.807380642235512
DRELCSNAITM	V1D	A7N	-0.88667962240372	-0.818591379640917
DRELCSPAITM	V1D	A7P	-0.823844372521798	-0.830463588647073
DRELCSRAITM	V1D	A7R	-0.84755432260066	-0.855148953213499
DRELCSYAITM	V1D	A7Y	-0.856337124344754	-0.916995428126276
DRELCTAAITM	V1D	S6T	-0.848304274544882	-0.858038161371171
DRELGSAAITM	V1D	C5G	-0.805251390006335	-0.812066285614338
DRELKSAAITM	V1D	C5K	-0.770941287396787	-0.899817319370579
DRELNSAAITM	V1D	C5N	-0.768816250363721	-0.820711534291513
DRELPSAAITM	V1D	C5P	-0.9893405638404	-0.744368876456215
DRELRSAAITM	V1D	C5R	-0.833115502570635	-0.844209041368793
DRELTSAAITM	V1D	C5T	-0.807892896542875	-0.857837213431211
DRELVSAAITM	V1D	C5V	-0.856787424744586	-0.828475549806432
DREQCSAAITM	V1D	L4Q	-0.751486925268211	-0.763130333907633
DRERCSAAITM	V1D	L4R	-0.837710825915416	-0.799680599883864
DRESCSAAITM	V1D	L4S	-0.813611905650739	-0.798414271069008
DRGLCSAAITM	V1D	E3G	-0.839891234256736	-0.791171104641363
DRILCSAAITM	V1D	E3I	-0.849148034302475	-0.773673861370137
DRKLCSAAITM	V1D	E3K	-0.923258779547823	-1.02326429168642
DRNLCSAAITM	V1D	E3N	-0.882216671898734	-0.874087510085912
DRTLCSAAITM	V1D	E3T	-0.923258779547823	-0.814484883023882
DRVLCSAAITM	V1D	E3V	-0.900371321963065	-0.831649042824695
EAELCSAAITM	V1E	R2A	-0.686076940002604	-0.75634696965023
EDELCSAAITM	V1E	R2D	-0.795759424568179	-0.773775318392963
EEELCSAAITM	V1E	R2E	-0.765310519039309	-0.760414499415206
EGELCSAAITM	V1E	R2G	-0.706424834092861	-0.707143469338511
EKELCSAAITM	V1E	R2K	-0.784673616541725	-0.80780037029281
ELELCSAAITM	V1E	R2L	-0.847785191762771	-0.711097933261417
ENELCSAAITM	V1E	R2N	-0.797873022315845	-0.766877908755061
EPELCSAAITM	V1E	R2P	-0.95280772844923	-0.828162750678139
ERCLCSAAITM	V1E	E3C	-0.738064534766789	-0.810417130664842
EREECSAAITM	V1E	L4E	-0.834686268056545	-0.841345285075905
EREFCSAAITM	V1E	L4F	-0.756466004760432	-0.699520267671216
EREGCSAAITM	V1E	L4G	-0.818796988176401	-0.835655548474773
EREKCSAAITM	V1E	L4K	-0.850730089748826	-0.833504985311184
ERELASAAITM	V1E	C5A	-0.821349969495792	-0.809290860829201
ERELCAAAITM	V1E	S6A	-0.738064534766789	-0.767856661821074
ERELCEAAITM	V1E	S6E	-0.649039799625411	-0.582334629566465
ERELCGAAITM	V1E	S6G	-0.845672946744891	-0.785784216130043
ERELCKAAITM	V1E	S6K	-0.772304394305459	-0.751440821471471
ERELCLAAITM	V1E	S6L	-0.769951382301922	-0.844164253621662
ERELCMAAITM	V1E	S6M	-0.792223917576356	-0.766394264162151
ERELCQAAITM	V1E	S6Q	-0.860033834309161	-0.829004966835134
ERELCRAAITM	V1E	S6R	-0.758326517894008	-0.804391837116134
ERELCSAAATM	V1E	I9A	-0.748844801095137	-0.861439683252107
ERELCSAADTM	V1E	I9D	-0.810735208561011	-0.86190340443706
ERELCSAAETM	V1E	I9E	-0.831417246644445	-0.809089748005081
ERELCSAAGTM	V1E	I9G	-0.839367102910979	-0.829428436020338
ERELCSAAIAM	V1E	T10A	-0.774266301568676	-0.826413140695438
ERELCSAAICM	V1E	T10C	-1.00734907583467	-0.956208130614691
ERELCSAAIEM	V1E	T10E	-0.76238543421241	-0.794440883539807
ERELCSAAIFM	V1E	T10F	-0.853442503627622	-1.18838737864566
ERELCSAAIGM	V1E	T10G	-0.782592040987327	-0.804634002092187
ERELCSAAIIM	V1E	T10I	-0.777298562861948	-0.789158592623008
ERELCSAAIKM	V1E	T10K	-0.835015675942153	-0.831193830261472
ERELCSAAILM	V1E	T10L	-0.825293080513467	-0.819002917642928
ERELCSAAIMM	V1E	T10M	-0.889326146395613	-0.839585936420645
ERELCSAAINM	V1E	T10N	-0.785242740337531	-0.856632051929766
ERELCSAAIPM	V1E	T10P	-0.729522995669073	-0.84026848144578
ERELCSAAIQM	V1E	T10Q	-0.768511375613669	-0.770769725617227
ERELCSAAIRM	V1E	T10R	-0.825036421512628	-0.789967153591885
ERELCSAAISM	V1E	T10S	-0.760178811201155	-0.784906435642186
ERELCSAAITA	V1E	M11A	-0.755357057856986	-0.815710709322548
ERELCSAAITC	V1E	M11C	-0.787053839756345	-0.883320111119747
ERELCSAAITD	V1E	M11D	-0.768613991783866	-0.765112555832129
ERELCSAAITE	V1E	M11E	-0.784572606053222	-0.746646918036603
ERELCSAAITF	V1E	M11F	-0.709252119247782	-0.725141599734697
ERELCSAAITG	V1E	M11G	-0.836301134977464	-0.82962001868771
ERELCSAAITK	V1E	M11K	-0.819201250984346	-0.829287776015898
ERELCSAAITL	V1E	M11L	-0.784467286379964	-0.847652295888538
ERELCSAAITN	V1E	M11N	-0.775384959047891	-0.795523108547426
ERELCSAAITP	V1E	M11P	-0.844411150221933	-0.803572657403582
ERELCSAAITQ	V1E	M11Q	-0.764803921743397	-0.745605305425335
ERELCSAAITR	V1E	M11R	-0.825871557643007	-0.7805346331384
ERELCSAAITS	V1E	M11S	-0.75687931392898	-0.783566438518699
ERELCSAAITT	V1E	M11T	-0.893360869642327	-0.758469675342509
ERELCSAAITV	V1E	M11V	-0.73734949046611	-0.862120958147638
ERELCSAAITW	V1E	M11W	-0.774782379466201	-0.81010902982273
ERELCSAAIVM	V1E	T10V	-0.799765658347487	-0.803025699872718
ERELCSAAIWM	V1E	T10W	-0.82501643070357	-0.820918785881788
ERELCSAAIYM	V1E	T10Y	-0.806326277633893	-0.864460282573072
ERELCSAAKTM	V1E	I9K	-0.837005009587588	-0.833434121152071
ERELCSAALTM	V1E	I9L	-0.774067436434861	-0.820615580126011
ERELCSAAMTM	V1E	I9M	-0.845340360280709	-0.82009262708248
ERELCSAAQTM	V1E	I9Q	-0.896411514831848	-0.846097026383263
ERELCSAARTM	V1E	I9R	-0.839347197664943	-0.822820863675008
ERELCSAATTM	V1E	I9T	-0.877757283394567	-0.86866299429188
ERELCSAAVTM	V1E	I9V	-0.810474057365903	-0.797719594968979
ERELCSAAWTM	V1E	I9W	-0.807225053039674	-0.80825214043786
ERELCSACITM	V1E	A8C	-0.793229919291501	-0.917939812214705
ERELCSADITM	V1E	A8D	-0.825801590759327	-0.870744073194943
ERELCSAFITM	V1E	A8F	-0.72520586773614	-0.706051741296163
ERELCSAGITM	V1E	A8G	-0.792303151626918	-0.852314820605555
ERELCSAHITM	V1E	A8H	-0.792225066350489	-0.833070285833494
ERELCSAIITM	V1E	A8I	-0.84899413327001	-0.758850647400754
ERELCSAKITM	V1E	A8K	-0.854311851904971	-0.830654389975041
ERELCSALITM	V1E	A8L	-0.972776541491156	-0.797349720607384
ERELCSAMITM	V1E	A8M	-0.924888470439083	-0.861971062943362
ERELCSANITM	V1E	A8N	-0.79206467376729	-0.859396240680343
ERELCSAPITM	V1E	A8P	-0.857293263094291	-0.818526541146414
ERELCSAQITM	V1E	A8Q	-0.802573101032139	-0.873886907858714
ERELCSASITM	V1E	A8S	-0.927880146806357	-0.794402015373433
ERELCSATITM	V1E	A8T	-0.890854564712723	-0.798106003109702
ERELCSAVITM	V1E	A8V	-0.884833383732479	-0.89324233027364
ERELCSAWITM	V1E	A8W	-0.840224357351972	-0.813089399621982
ERELCSAYITM	V1E	A8Y	-0.90067613354001	-0.814206893909111
ERELCSCAITM	V1E	A7C	-0.925477962272948	-0.834273438601524
ERELCSEAITM	V1E	A7E	-0.878008089302117	-0.958930610385812
ERELCSGAITM	V1E	A7G	-0.831941261238366	-0.82592711146809
ERELCSKAITM	V1E	A7K	-0.798184859194445	-0.82412960527141
ERELCSLAITM	V1E	A7L	-0.864965286691479	-0.770903285310808
ERELCSMAITM	V1E	A7M	-0.799873027170196	-0.794303548314532
ERELCSNAITM	V1E	A7N	-0.80858707291599	-0.943371885394333
ERELCSPAITM	V1E	A7P	-0.741848672157241	-0.860589000790016
ERELCSQAITM	V1E	A7Q	-0.798995071968538	-0.745386138231816
ERELCSTAITM	V1E	A7T	-0.889576716982999	-0.865002512630543
ERELCSWAITM	V1E	A7W	-0.840373032899191	-0.824670188613292
ERELCSYAITM	V1E	A7Y	-0.765165062401503	-0.72470279992828
ERELCTAAITM	V1E	S6T	-0.883119839157603	-0.807953361349009
ERELCVAAITM	V1E	S6V	-0.787053839756345	-0.835761900329924
ERELDSAAITM	V1E	C5D	-0.822294858979913	-0.947680901611532
ERELESAAITM	V1E	C5E	-0.563438370835462	-0.618521306077982
ERELFSAAITM	V1E	C5F	-0.972950641524756	-0.858768104202736
ERELGSAAITM	V1E	C5G	-0.842408354464139	-0.837437006059643
ERELISAAITM	V1E	C5I	-0.79072265384184	-0.819311968274689
ERELKSAAITM	V1E	C5K	-0.743468926120333	-0.717641215590609
ERELPSAAITM	V1E	C5P	-0.828701838428377	-0.837512226551562
ERELRSAAITM	V1E	C5R	-0.821058310640819	-0.785476302383098
ERELSSAAITM	V1E	C5S	-0.923543004716147	-0.848274304373444
ERELTSAAITM	V1E	C5T	-0.835836341957267	-0.859574947480814
ERELVSAAITM	V1E	C5V	-0.831069123438523	-0.836200910470893
ERELWSAAITM	V1E	C5W	-0.896255203441795	-0.858638016252258
ERERCSAAITM	V1E	L4R	-0.832019104748055	-0.825117742890578
ERETCSAAITM	V1E	L4T	-0.791539442432706	-0.734353166543523
EREVCSAAITM	V1E	L4V	-0.807617337512086	-0.832308581273132
EREWCSAAITM	V1E	L4W	-0.797705723569059	-0.843670302862851
EREYCSAAITM	V1E	L4Y	-0.771651731922469	-0.778528604422067
ERGLCSAAITM	V1E	E3G	-0.816902180184529	-0.806474109214242
ERKLCSAAITM	V1E	E3K	-0.77736941345221	-0.815908261691486
ERNLCSAAITM	V1E	E3N	-0.880394026420119	-0.825820079370865
ERRLCSAAITM	V1E	E3R	-0.865151329819051	-0.783905446492128
ERSLCSAAITM	V1E	E3S	-0.813359158544593	-0.813957763451195
ERVLCSAAITM	V1E	E3V	-0.851568327098623	-0.894378128639098
ERWLCSAAITM	V1E	E3W	-0.885621548570208	-0.876039688320483
ESELCSAAITM	V1E	R2S	-0.738855840353737	-0.761166352645917
EWELCSAAITM	V1E	R2W	-0.770588617745595	-0.721598627360849
FFELCSAAITM	V1F	R2F	-0.730763292914532	-0.726515656294835
FGELCSAAITM	V1F	R2G	-0.457522968082622	-0.469734543002406
FHELCSAAITM	V1F	R2H	-0.672451020476279	-0.634880847338072
FIELCSAAITM	V1F	R2I	-0.744351009947393	-0.782322918748632
FLELCSAAITM	V1F	R2L	-0.753072763162737	-0.761506919945136
FREECSAAITM	V1F	L4E	-0.865460259542545	-0.797051956421058
FREFCSAAITM	V1F	L4F	-0.844411150221933	-0.800082225617968
FRELASAAITM	V1F	C5A	-1.03118801229684	-0.809380623621493
FRELCAAAITM	V1F	S6A	-0.554170609920716	-0.612913988458768
FRELCDAAITM	V1F	S6D	-0.411470940791338	-0.410975495621226
FRELCEAAITM	V1F	S6E	-0.356471605864834	-0.361141858396908
FRELCFAAITM	V1F	S6F	-0.865259597811753	-0.830511435123631
FRELCGAAITM	V1F	S6G	-0.785742375651412	-0.72672894495898
FRELCHAAITM	V1F	S6H	-0.558646573202054	-0.506436628509052
FRELCKAAITM	V1F	S6K	-0.732685680557568	-0.716341919261239
FRELCLAAITM	V1F	S6L	-0.819002897127853	-0.770105119578521
FRELCMAAITM	V1F	S6M	-0.816734048680194	-0.852058238737787
FRELCNAAITM	V1F	S6N	-0.623611135797483	-0.611386671499128
FRELCPAAITM	V1F	S6P	-0.910889785948455	-0.826911925650117
FRELCRAAITM	V1F	S6R	-0.717883987483722	-0.79556324258027
FRELCSAAETM	V1F	I9E	-0.964363783993363	-0.826655253741477
FRELCSAAFTM	V1F	I9F	-0.986950250303198	-0.85789722286596
FRELCSAAGTM	V1F	I9G	-0.862213226046212	-0.833041703908109
FRELCSAAIAM	V1F	T10A	-0.762684790831692	-0.723400985785179
FRELCSAAICM	V1F	T10C	-0.765135537888576	-0.783679500639911
FRELCSAAIDM	V1F	T10D	-0.890640755517849	-0.744946672314043
FRELCSAAIEM	V1F	T10E	-0.649235123875812	-0.633242348505664
FRELCSAAIFM	V1F	T10F	-0.867538870405946	-0.813781053538599
FRELCSAAIGM	V1F	T10G	-0.813300751668208	-0.790320846085477
FRELCSAAIHM	V1F	T10H	-0.776283332405057	-0.741238629464798
FRELCSAAIKM	V1F	T10K	-0.808738378261893	-0.793267567778666
FRELCSAAILM	V1F	T10L	-0.835752850863382	-0.768250872590371
FRELCSAAIMM	V1F	T10M	-0.835703911097449	-0.755656255634834
FRELCSAAIPM	V1F	T10P	-0.848286587735239	-0.81738861661275
FRELCSAAIQM	V1F	T10Q	-0.758173347102881	-0.743958940216589
FRELCSAAIRM	V1F	T10R	-0.844605037499693	-0.777542047229018
FRELCSAAISM	V1F	T10S	-0.728969166096172	-0.682637380351868
FRELCSAAITA	V1F	M11A	-0.720757779208081	-0.743100793406603
FRELCSAAITC	V1F	M11C	-0.786651320665695	-0.764676387397917
FRELCSAAITF	V1F	M11F	-0.74118736301046	-0.753078109716585
FRELCSAAITG	V1F	M11G	-0.788019759586829	-0.76870628620418
FRELCSAAITL	V1F	M11L	-0.72832194549204	-0.739780106562596
FRELCSAAITN	V1F	M11N	-0.78601441764379	-0.782011571058656
FRELCSAAITP	V1F	M11P	-0.948762404087319	-0.869353724473398
FRELCSAAITR	V1F	M11R	-0.732319363364706	-0.711929081808252
FRELCSAAITS	V1F	M11S	-0.779754869439372	-0.756927443883404
FRELCSAAITT	V1F	M11T	-0.731221002552803	-0.853765124944861
FRELCSAAITV	V1F	M11V	-0.738266573938011	-0.730972886563145
FRELCSAAITW	V1F	M11W	-0.68161895807453	-0.663969509188259
FRELCSAAITY	V1F	M11Y	-0.634201208519504	-0.650538231206145
FRELCSAAIVM	V1F	T10V	-0.818634884446328	-0.77973388132074
FRELCSAALTM	V1F	I9L	-0.764909534467409	-0.761172102230791
FRELCSAAMTM	V1F	I9M	-0.763272253864919	-0.785323287892693
FRELCSAANTM	V1F	I9N	-0.893791399186413	-0.780588005333897
FRELCSAAPTM	V1F	I9P	-0.847208381776957	-0.962577922040704
FRELCSAARTM	V1F	I9R	-0.845686886697392	-0.807631524621416
FRELCSAASTM	V1F	I9S	-0.837181737382778	-0.851717659366652
FRELCSAAVTM	V1F	I9V	-0.755076193187762	-0.737002566790277
FRELCSAAWTM	V1F	I9W	-0.848323939670133	-0.807049629107698
FRELCSACITM	V1F	A8C	-0.873384736260308	-0.713471843399573
FRELCSADITM	V1F	A8D	-0.793038189790634	-0.825630638374734
FRELCSAGITM	V1F	A8G	-0.827193864501933	-0.815617991848112
FRELCSAHITM	V1F	A8H	-0.775629811252071	-0.895776136153322
FRELCSAIITM	V1F	A8I	-0.837189892651861	-0.833502424479906
FRELCSAKITM	V1F	A8K	-0.835976556978853	-0.814257826341166
FRELCSALITM	V1F	A8L	-0.857849213266355	-0.832241418404415
FRELCSAMITM	V1F	A8M	-0.840691813578207	-0.885755094539101
FRELCSANITM	V1F	A8N	-0.86922509034321	-0.814772612816074
FRELCSAPITM	V1F	A8P	-0.874984829934673	-0.854127255988335
FRELCSAQITM	V1F	A8Q	-0.838600937148541	-0.771750469545316
FRELCSARITM	V1F	A8R	-0.85540601151849	-0.816475941275354
FRELCSASITM	V1F	A8S	-0.750584423378442	-0.805118775732421
FRELCSATITM	V1F	A8T	-0.806051625417442	-0.761122883332329
FRELCSAVITM	V1F	A8V	-0.838217917729548	-0.78108890278218
FRELCSAWITM	V1F	A8W	-0.807259720465029	-0.776515960626012
FRELCSAYITM	V1F	A8Y	-0.7591902216694	-0.940480784796958
FRELCSCAITM	V1F	A7C	-0.824459384052241	-0.804438058601474
FRELCSDAITM	V1F	A7D	-0.829017208021407	-0.885079899336132
FRELCSFAITM	V1F	A7F	-0.861787877896001	-0.83576874321241
FRELCSGAITM	V1F	A7G	-0.863539444169997	-0.865202638560958
FRELCSHAITM	V1F	A7H	-0.835480057802803	-0.767654856029891
FRELCSIAITM	V1F	A7I	-0.821976361020274	-0.816930262830696
FRELCSKAITM	V1F	A7K	-0.815476268531171	-0.82664957024212
FRELCSLAITM	V1F	A7L	-0.847483997202441	-0.849128857769614
FRELCSMAITM	V1F	A7M	-0.900904883376436	-0.817107664660627
FRELCSPAITM	V1F	A7P	-0.878816348497824	-0.805194794317717
FRELCSRAITM	V1F	A7R	-0.764958820450196	-0.854498829921311
FRELCSSAITM	V1F	A7S	-0.817858600114685	-0.81345278627974
FRELCSTAITM	V1F	A7T	-0.823079595627418	-0.839407661881925
FRELCSWAITM	V1F	A7W	-0.835568367451382	-0.846435043460418
FRELCSYAITM	V1F	A7Y	-0.824315094168297	-0.829088538173323
FRELCTAAITM	V1F	S6T	-0.704309741102697	-0.738174633100853
FRELCVAAITM	V1F	S6V	-0.847380452854659	-0.818212518102915
FRELESAAITM	V1F	C5E	-0.885300824668185	-0.75733552526248
FRELFSAAITM	V1F	C5F	-0.856742695076049	-0.818575853050315
FRELGSAAITM	V1F	C5G	-0.849292871530679	-0.836258221328005
FRELKSAAITM	V1F	C5K	-0.901972618970678	-0.828917703496308
FRELLSAAITM	V1F	C5L	-0.824573906983437	-0.826529246450581
FRELMSAAITM	V1F	C5M	-0.782509372166313	-0.812331122789744
FRELNSAAITM	V1F	C5N	-0.905031139417805	-0.943230289923444
FRELPSAAITM	V1F	C5P	-0.788875761039224	-0.846192886523661
FRELRSAAITM	V1F	C5R	-0.780810284538837	-0.852578663909907
FRELSSAAITM	V1F	C5S	-0.785574191142961	-0.799279394536436
FRELVSAAITM	V1F	C5V	-0.851834846118802	-0.85000993629101
FRELWSAAITM	V1F	C5W	-0.839311584312731	-0.784968133959788
FREVCSAAITM	V1F	L4V	-0.876580282825573	-0.867544947601854
FRFLCSAAITM	V1F	E3F	-0.875081971265593	-0.84880635634675
FRNLCSAAITM	V1F	E3N	-0.877850777041119	-0.895898897738883
FRPLCSAAITM	V1F	E3P	-0.843425011559218	-0.808661271977997
FRSLCSAAITM	V1F	E3S	-0.837570304934779	-0.733489555247523
FRTLCSAAITM	V1F	E3T	-0.791362102330178	-0.839538109177487
FSELCSAAITM	V1F	R2S	-0.555697824414194	-0.551827652941912
FVELCSAAITM	V1F	R2V	-0.873721830281351	-0.803980463902267
GAELCSAAITM	V1G	R2A	-0.70896966810671	-0.731819790559968
GCELCSAAITM	V1G	R2C	-0.838410645839452	-0.905692530592001
GDELCSAAITM	V1G	R2D	-0.753764645983868	-0.77828047732924
GEELCSAAITM	V1G	R2E	-0.772542699563791	-0.77331835742794
GGELCSAAITM	V1G	R2G	-0.762921735105892	-0.75097026279296
GHELCSAAITM	V1G	R2H	-0.924159748189734	-0.855610528175969
GKELCSAAITM	V1G	R2K	-0.743373845072841	-0.808151426428655
GLELCSAAITM	V1G	R2L	-0.802254405517256	-0.78356630080512
GMELCSAAITM	V1G	R2M	-0.80590811859847	-0.797922973939571
GPELCSAAITM	V1G	R2P	-0.789321644807224	-0.731715025792965
GQELCSAAITM	V1G	R2Q	-0.807314859851236	-0.796052608201524
GRALCSAAITM	V1G	E3A	-0.808595049306481	-0.872777443361263
GRDLCSAAITM	V1G	E3D	-0.742916232313545	-0.84995474345066
GREACSAAITM	V1G	L4A	-0.808277294752242	-0.749432498720417
GRECCSAAITM	V1G	L4C	-0.946100107852308	-0.758604002983565
GREECSAAITM	V1G	L4E	-0.83514605247684	-0.839584674443991
GREFCSAAITM	V1G	L4F	-0.846411281473436	-0.853230556021749
GREGCSAAITM	V1G	L4G	-0.826027060874441	-0.81922814080101
GREKCSAAITM	V1G	L4K	-0.832204779807183	-0.838697406395522
GRELASAAITM	V1G	C5A	-0.841213390099251	-0.829156628409805
GRELCAAAITM	V1G	S6A	-0.773188473003908	-0.782899704215408
GRELCCAAITM	V1G	S6C	-0.956558773067474	-0.759240926521002
GRELCEAAITM	V1G	S6E	-0.675861633436564	-0.674788957353556
GRELCFAAITM	V1G	S6F	-0.824364818171638	-0.825207907886267
GRELCGAAITM	V1G	S6G	-0.771011061037458	-0.781014428183641
GRELCKAAITM	V1G	S6K	-0.781871353185498	-0.712386622390698
GRELCLAAITM	V1G	S6L	-0.79703743424135	-0.827095907470898
GRELCNAAITM	V1G	S6N	-0.79072265384184	-0.753321074945873
GRELCPAAITM	V1G	S6P	-0.856645232900615	-0.792645780610242
GRELCQAAITM	V1G	S6Q	-0.758416200969213	-0.833521002393335
GRELCRAAITM	V1G	S6R	-0.814978848344593	-0.77482962920557
GRELCSAAATM	V1G	I9A	-0.839262658206532	-0.888092812635948
GRELCSAACTM	V1G	I9C	-0.866735734428621	-0.779844082799991
GRELCSAADTM	V1G	I9D	-0.85843542944946	-0.84699082852375
GRELCSAAETM	V1G	I9E	-0.837542412771418	-0.824560319503332
GRELCSAAFTM	V1G	I9F	-0.965050079036012	-0.873566428240884
GRELCSAAGTM	V1G	I9G	-0.835161917378156	-0.827030445044088
GRELCSAAIAM	V1G	T10A	-0.774720074196727	-0.825522922665006
GRELCSAAICM	V1G	T10C	-0.84184036889979	-0.802704924910101
GRELCSAAIDM	V1G	T10D	-0.774673085021796	-0.890958247377801
GRELCSAAIEM	V1G	T10E	-0.772588761880903	-0.810813679428908
GRELCSAAIFM	V1G	T10F	-0.805881490994489	-0.88006994972743
GRELCSAAIGM	V1G	T10G	-0.815026780285958	-0.816460855182599
GRELCSAAIHM	V1G	T10H	-0.829594506243863	-0.810185990818068
GRELCSAAIIM	V1G	T10I	-0.871378687066563	-0.859697430207904
GRELCSAAIKM	V1G	T10K	-0.828548350524507	-0.830925046101963
GRELCSAAILM	V1G	T10L	-0.854058615411168	-0.844776373632025
GRELCSAAIMM	V1G	T10M	-0.813493629202877	-0.807195008248323
GRELCSAAINM	V1G	T10N	-0.82758163199509	-0.87656758109198
GRELCSAAIPM	V1G	T10P	-0.878876643217215	-0.799411498410513
GRELCSAAIQM	V1G	T10Q	-0.811086494916288	-0.804076475450403
GRELCSAAIRM	V1G	T10R	-0.807780404046145	-0.807583020609557
GRELCSAAISM	V1G	T10S	-0.778043356600425	-0.753779378550788
GRELCSAAITA	V1G	M11A	-0.807138369323799	-0.795686076397991
GRELCSAAITC	V1G	M11C	-0.853366187909387	-0.843697825036162
GRELCSAAITD	V1G	M11D	-0.812214451961723	-0.788200306285419
GRELCSAAITE	V1G	M11E	-0.764097836556927	-0.761412839511454
GRELCSAAITF	V1G	M11F	-0.821646336874739	-0.812735727574414
GRELCSAAITG	V1G	M11G	-0.839964441169404	-0.821598247769222
GRELCSAAITI	V1G	M11I	-0.82744933225959	-0.820287826902543
GRELCSAAITK	V1G	M11K	-0.850329941810539	-0.815775034848084
GRELCSAAITL	V1G	M11L	-0.813971647689377	-0.814590894918086
GRELCSAAITN	V1G	M11N	-0.711222159629726	-0.718423364320197
GRELCSAAITP	V1G	M11P	-0.848898883846392	-0.827533967960455
GRELCSAAITQ	V1G	M11Q	-0.857189017004278	-0.790357856233066
GRELCSAAITR	V1G	M11R	-0.807862102245363	-0.806269872338601
GRELCSAAITS	V1G	M11S	-0.842560949340682	-0.802323809297854
GRELCSAAITT	V1G	M11T	-0.815643561346939	-0.845349591093026
GRELCSAAITV	V1G	M11V	-0.822676820122462	-0.806639014824894
GRELCSAAITW	V1G	M11W	-0.812176960779031	-0.808908867101342
GRELCSAAITY	V1G	M11Y	-0.798908637194389	-0.752270489973922
GRELCSAAIVM	V1G	T10V	-0.829690160087677	-0.822255130928443
GRELCSAAIWM	V1G	T10W	-0.851643438750985	-0.828981401408585
GRELCSAAIYM	V1G	T10Y	-0.802398626337575	-0.787061818025237
GRELCSAAKTM	V1G	I9K	-0.838539477740936	-0.82734723907343
GRELCSAALTM	V1G	I9L	-0.815582319631054	-0.809353166514173
GRELCSAAMTM	V1G	I9M	-0.773103192161779	-0.790269675152187
GRELCSAANTM	V1G	I9N	-0.981125707407213	-0.821222893315529
GRELCSAAPTM	V1G	I9P	-0.837718296169752	-0.844877634247959
GRELCSAAQTM	V1G	I9Q	-0.82696699717545	-0.827467442823578
GRELCSAARTM	V1G	I9R	-0.839791662866167	-0.833804949269879
GRELCSAASTM	V1G	I9S	-0.891322205734406	-0.848813728270617
GRELCSAATTM	V1G	I9T	-0.843124018905756	-0.839628416373265
GRELCSAAVTM	V1G	I9V	-0.804093260590464	-0.814022350929047
GRELCSAAWTM	V1G	I9W	-0.849113219820176	-0.824654499494973
GRELCSACITM	V1G	A8C	-0.766058897818782	-0.825845533534483
GRELCSADITM	V1G	A8D	-0.943993328082846	-0.879619658521528
GRELCSAFITM	V1G	A8F	-0.822362428498807	-0.847823992873443
GRELCSAGITM	V1G	A8G	-0.826436866780235	-0.836777243152262
GRELCSAIITM	V1G	A8I	-0.922777467913531	-0.727348748995568
GRELCSAKITM	V1G	A8K	-0.842417143497682	-0.857235399393844
GRELCSALITM	V1G	A8L	-0.802830338058163	-0.825200851958641
GRELCSAMITM	V1G	A8M	-0.784206644875027	-0.860784179308152
GRELCSAPITM	V1G	A8P	-0.820604584621273	-0.832944734811335
GRELCSAQITM	V1G	A8Q	-0.759116584679813	-0.774762745035882
GRELCSARITM	V1G	A8R	-0.863094544036614	-0.886060690608274
GRELCSASITM	V1G	A8S	-0.877160469378123	-0.81955264541068
GRELCSATITM	V1G	A8T	-0.825622362080606	-0.881383570700914
GRELCSAVITM	V1G	A8V	-0.881451676788493	-0.825834010272375
GRELCSAWITM	V1G	A8W	-0.80190869100697	-0.834770926050948
GRELCSAYITM	V1G	A8Y	-0.793053656572198	-0.808006838618921
GRELCSCAITM	V1G	A7C	-0.869881289476705	-0.774184059015711
GRELCSEAITM	V1G	A7E	-0.903189078370114	-0.924283464906903
GRELCSFAITM	V1G	A7F	-0.766435047055032	-0.82806334106147
GRELCSGAITM	V1G	A7G	-0.880622647804586	-0.794758291297954
GRELCSHAITM	V1G	A7H	-0.703199513603894	-0.807267052305622
GRELCSIAITM	V1G	A7I	-0.893073787200525	-0.860272647212443
GRELCSKAITM	V1G	A7K	-0.904968666114387	-0.79914770372864
GRELCSLAITM	V1G	A7L	-0.82664244692499	-0.832409172853278
GRELCSMAITM	V1G	A7M	-0.905125339503894	-0.78312740343443
GRELCSNAITM	V1G	A7N	-0.782903643899046	-0.945516618254265
GRELCSPAITM	V1G	A7P	-0.801575567141868	-0.813253786004921
GRELCSQAITM	V1G	A7Q	-0.808798310357024	-0.933113872240128
GRELCSRAITM	V1G	A7R	-0.815775853569058	-0.848168434428015
GRELCSSAITM	V1G	A7S	-0.780300135094237	-0.867494360184201
GRELCSTAITM	V1G	A7T	-0.980735751834852	-0.743293352503698
GRELCSVAITM	V1G	A7V	-0.866280819472754	-0.84354590153107
GRELCSWAITM	V1G	A7W	-0.882174602601886	-1.12090053065478
GRELCSYAITM	V1G	A7Y	-0.863430950178838	-0.832704426743772
GRELCVAAITM	V1G	S6V	-0.885425478754629	-0.945774159812795
GRELCWAAITM	V1G	S6W	-0.8368248999424	-0.825189913440757
GRELCYAAITM	V1G	S6Y	-0.818634884446328	-0.788870495398173
GRELDSAAITM	V1G	C5D	-0.831732646932868	-0.819729974302555
GRELESAAITM	V1G	C5E	-0.840954518009804	-0.827850655416179
GRELFSAAITM	V1G	C5F	-0.852285785594073	-0.880236225843572
GRELGSAAITM	V1G	C5G	-0.82946109849002	-0.822650511047925
GRELHSAAITM	V1G	C5H	-0.855247366011053	-0.886342883418236
GRELKSAAITM	V1G	C5K	-0.833042161462015	-0.859193706636362
GRELLSAAITM	V1G	C5L	-0.84112800862793	-0.801196407513011
GRELMSAAITM	V1G	C5M	-0.797824512096157	-0.83370770597714
GRELPSAAITM	V1G	C5P	-0.847246400881056	-0.832402497543054
GRELQSAAITM	V1G	C5Q	-0.801457352453543	-0.856456047200954
GRELRSAAITM	V1G	C5R	-0.851358534208396	-0.818971465477009
GRELSSAAITM	V1G	C5S	-0.85101656327465	-0.843682717906684
GRELTSAAITM	V1G	C5T	-0.825468691086514	-0.827626191893456
GRELVSAAITM	V1G	C5V	-0.859431637430472	-0.833485286977594
GRELWSAAITM	V1G	C5W	-0.79713778120213	-0.868005332982042
GRELYSAAITM	V1G	C5Y	-0.810272025922762	-0.842509309410484
GREMCSAAITM	V1G	L4M	-0.795825565550464	-0.857413349594468
GRENCSAAITM	V1G	L4N	-0.825888782078991	-0.840010579036745
GREPCSAAITM	V1G	L4P	-0.853951623773284	-0.859245698455377
GREQCSAAITM	V1G	L4Q	-0.823903486027296	-0.813498036413526
GRERCSAAITM	V1G	L4R	-0.843506892000641	-0.839031447638996
GRESCSAAITM	V1G	L4S	-0.832850630297668	-0.803644046162378
GRETCSAAITM	V1G	L4T	-0.822167757542707	-0.85727654609907
GREVCSAAITM	V1G	L4V	-0.806684041163967	-0.825266505032589
GREWCSAAITM	V1G	L4W	-0.823498263745763	-0.813030752687623
GRGLCSAAITM	V1G	E3G	-0.829243731331887	-0.832695828280221
GRKLCSAAITM	V1G	E3K	-0.907034546139423	-0.869951152769547
GRLLCSAAITM	V1G	E3L	-0.87166827377901	-0.811518685806755
GRMLCSAAITM	V1G	E3M	-0.986036800290637	-0.829004966835134
GRNLCSAAITM	V1G	E3N	-0.82006796560227	-0.780856037155881
GRRLCSAAITM	V1G	E3R	-0.840995184368159	-0.822471843936621
GRSLCSAAITM	V1G	E3S	-0.88401765507318	-0.914365739676136
GRTLCSAAITM	V1G	E3T	-0.839183660396257	-0.794575598138907
GRVLCSAAITM	V1G	E3V	-0.846802397001325	-0.803530905597755
GRWLCSAAITM	V1G	E3W	-0.838592280787081	-0.806150677685834
GSELCSAAITM	V1G	R2S	-0.809443482454726	-0.772309048326547
GTELCSAAITM	V1G	R2T	-0.834686069191667	-0.847628698242671
GVELCSAAITM	V1G	R2V	-0.848326376050477	-0.825842416237123
GWELCSAAITM	V1G	R2W	-0.780033069566905	-0.770154199620184
GYELCSAAITM	V1G	R2Y	-0.798866762667928	-0.754946274071872
HEELCSAAITM	V1H	R2E	-0.639445014625676	-0.631193014575237
HHELCSAAITM	V1H	R2H	-0.755513313531155	-0.782712334812819
HKELCSAAITM	V1H	R2K	-0.688739094648297	-0.710468481284018
HNELCSAAITM	V1H	R2N	-0.752216166152122	-0.747554562835811
HPELCSAAITM	V1H	R2P	-0.804307353203537	-0.837294138663419
HQELCSAAITM	V1H	R2Q	-0.791039208432556	-0.804177147742132
HRELCAAAITM	V1H	S6A	-0.708382622307754	-0.682934739857767
HRELCCAAITM	V1H	S6C	-0.77133641637817	-0.919948233535305
HRELCDAAITM	V1H	S6D	-0.580920970556254	-0.590692595946075
HRELCEAAITM	V1H	S6E	-0.485296510910481	-0.520943513048448
HRELCGAAITM	V1H	S6G	-0.754740044239609	-0.743237129178607
HRELCLAAITM	V1H	S6L	-0.887008629347082	-0.757461640676163
HRELCPAAITM	V1H	S6P	-0.790200173511162	-0.837221517117232
HRELCRAAITM	V1H	S6R	-0.790927184570801	-0.750592184554918
HRELCSAAGTM	V1H	I9G	-0.845116930728456	-0.82592711146809
HRELCSAAIAM	V1H	T10A	-0.865931210413566	-0.775784542124161
HRELCSAAIHM	V1H	T10H	-0.777550100235062	-0.796304118389352
HRELCSAAIIM	V1H	T10I	-0.801675117040505	-0.790512672094658
HRELCSAAILM	V1H	T10L	-0.822294858979913	-0.902952785712908
HRELCSAAIPM	V1H	T10P	-0.822547226925032	-0.845348953396745
HRELCSAAISM	V1H	T10S	-0.794030126889316	-0.826834304887347
HRELCSAAITE	V1H	M11E	-0.774565017523404	-0.787660549330136
HRELCSAAITG	V1H	M11G	-0.795941142068984	-0.744545744823435
HRELCSAAITH	V1H	M11H	-0.783155697726871	-0.728353179237676
HRELCSAAITL	V1H	M11L	-0.79206467376729	-0.86130468904515
HRELCSAAITR	V1H	M11R	-0.944157900790693	-0.906293485273841
HRELCSAAITT	V1H	M11T	-0.825331672727791	-0.824810958307183
HRELCSAAIVM	V1H	T10V	-0.814266241431859	-0.784531494022262
HRELCSAALTM	V1H	I9L	-0.829918891006518	-0.810589586885991
HRELCSAARTM	V1H	I9R	-0.79142375502279	-0.879885079713294
HRELCSAAWTM	V1H	I9W	-0.901972618970678	-0.797943687448641
HRELCSACITM	V1H	A8C	-0.741900704391654	-0.745646694218217
HRELCSADITM	V1H	A8D	-0.871245061701541	-0.859209985837535
HRELCSAEITM	V1H	A8E	-0.92268287653332	-0.899406983521963
HRELCSAFITM	V1H	A8F	-0.861863525517752	-0.849424349846368
HRELCSAGITM	V1H	A8G	-0.831578667493193	-0.806421143838153
HRELCSAHITM	V1H	A8H	-0.812222173636746	-0.835889292445966
HRELCSAIITM	V1H	A8I	-0.900412445034855	-0.741937597260339
HRELCSAKITM	V1H	A8K	-0.814003649715657	-0.81712092209111
HRELCSALITM	V1H	A8L	-0.795115612885825	-0.792308724594283
HRELCSAMITM	V1H	A8M	-0.850731114785827	-0.779282801463569
HRELCSANITM	V1H	A8N	-0.852875841573201	-0.819116631277386
HRELCSAPITM	V1H	A8P	-0.833609852368019	-0.817613290583073
HRELCSAQITM	V1H	A8Q	-0.845711982662798	-0.835932352833009
HRELCSARITM	V1H	A8R	-0.841232074150665	-0.830974385574754
HRELCSASITM	V1H	A8S	-0.849399931336371	-0.830952385614572
HRELCSATITM	V1H	A8T	-0.847368771522138	-0.805301763307786
HRELCSAVITM	V1H	A8V	-0.788718211460903	-0.999177441840418
HRELCSAWITM	V1H	A8W	-0.887655775614105	-0.914095336289395
HRELCSAYITM	V1H	A8Y	-0.834034341598547	-0.860985681928895
HRELCSDAITM	V1H	A7D	-0.875497038413721	-0.995140633040801
HRELCSFAITM	V1H	A7F	-0.812178928000675	-0.839538109177487
HRELCSHAITM	V1H	A7H	-0.894786954771353	-0.855903001428098
HRELCSLAITM	V1H	A7L	-0.867824926100212	-0.809079612166154
HRELCSMAITM	V1H	A7M	-0.868863806044083	-0.858773167627742
HRELCSNAITM	V1H	A7N	-1.01442042704238	-0.826542523102046
HRELCSPAITM	V1H	A7P	-0.84111991288857	-0.819543343534047
HRELCSRAITM	V1H	A7R	-0.841187892119842	-0.799987490060145
HRELCSSAITM	V1H	A7S	-0.823448102015775	-0.806561289390564
HRELCSTAITM	V1H	A7T	-0.749553776860038	-0.839314634266711
HRELCSVAITM	V1H	A7V	-0.874235730228963	-0.796159518066056
HRELCSYAITM	V1H	A7Y	-0.901240019083906	-0.809954326091722
HRELCVAAITM	V1H	S6V	-0.827510325798758	-0.93933477334062
HRELCYAAITM	V1H	S6Y	-0.919187328014544	-0.84139142624755
HRELGSAAITM	V1H	C5G	-0.866231486883881	-0.826072115369954
HRELPSAAITM	V1H	C5P	-0.966467106986538	-0.832953938032502
HRELRSAAITM	V1H	C5R	-0.855124847390189	-0.843515479646185
HRELTSAAITM	V1H	C5T	-0.963880011794231	-0.813147050684179
HREVCSAAITM	V1H	L4V	-0.924981070306913	-0.939195228782489
HRFLCSAAITM	V1H	E3F	-0.738393788033074	-0.908171691787346
HRGLCSAAITM	V1H	E3G	-0.82804800160552	-0.834247666100397
HRHLCSAAITM	V1H	E3H	-0.819892046131397	-0.858038161371171
HRILCSAAITM	V1H	E3I	-0.839198349104932	-0.955962222105
HRKLCSAAITM	V1H	E3K	-0.795526486132064	-0.856278492796347
HRLLCSAAITM	V1H	E3L	-1.04838814815122	-0.853074374345728
HRMLCSAAITM	V1H	E3M	-1.00336816239418	-0.795635536909959
HRNLCSAAITM	V1H	E3N	-0.806147598604666	-0.807753495090439
HRPLCSAAITM	V1H	E3P	-0.850665102077746	-0.87549629478629
HRQLCSAAITM	V1H	E3Q	-0.795609038906729	-0.753481442299877
HRSLCSAAITM	V1H	E3S	-0.830056350118439	-0.838116256737042
HRTLCSAAITM	V1H	E3T	-0.860312336306138	-0.765000021984702
HRVLCSAAITM	V1H	E3V	-0.800014934735024	-0.842796727898077
HRYLCSAAITM	V1H	E3Y	-0.801589813147664	-0.785795887833434
HSELCSAAITM	V1H	R2S	-0.660831465910357	-0.709782945665507
IKELCSAAITM	V1I	R2K	-0.0002860601873164	-0.0009783429964311
INELCSAAITM	V1I	R2N	-0.0011383909199188	0.0028437226266847
IRDLCSAAITM	V1I	E3D	8.68726631145789e-05	0.0087720906612231
IRELASAAITM	V1I	C5A	-0.167368646309391	-0.182669328088972
IRELCAAAITM	V1I	S6A	-0.0023999053193592	0.0048727551684188
IRELCDAAITM	V1I	S6D	0.0056533293408226	-0.0056252886496598
IRELCEAAITM	V1I	S6E	0.0062727592613687	-0.0020048377579363
IRELCFAAITM	V1I	S6F	0.0001174012457768	-0.0079798685486535
IRELCGAAITM	V1I	S6G	-0.0033597007685195	0.0012847451738845
IRELCHAAITM	V1I	S6H	0.0006404345984089	0.0034171306196356
IRELCKAAITM	V1I	S6K	-0.0042979281802365	-0.0035370451016434
IRELCLAAITM	V1I	S6L	-0.0065235600736769	-0.0011825950924697
IRELCMAAITM	V1I	S6M	-0.0039327736265564	-0.0049638786151002
IRELCNAAITM	V1I	S6N	0.002523213284774	0.0037208736449337
IRELCPAAITM	V1I	S6P	-0.747111553211368	-0.697172104073766
IRELCQAAITM	V1I	S6Q	0.0056200554329268	0.0021360910739208
IRELCRAAITM	V1I	S6R	0.0023641772920164	-0.0004444994845134
IRELCSAAETM	V1I	I9E	-0.803959323532324	-0.777384594694916
IRELCSAAGTM	V1I	I9G	-0.759945898381724	-0.731935402107982
IRELCSAAIAM	V1I	T10A	0.0055838461859094	-0.0042388868970316
IRELCSAAICM	V1I	T10C	-0.0127337246663813	0.0042321441870253
IRELCSAAIEM	V1I	T10E	-0.0076469997808743	-0.0034587824683846
IRELCSAAIFM	V1I	T10F	-0.724374304970988	-0.679847844782758
IRELCSAAIGM	V1I	T10G	-0.0004247051244933	0.0011037343918911
IRELCSAAIHM	V1I	T10H	-0.351434911092814	-0.334823153743536
IRELCSAAIIM	V1I	T10I	-0.0141859803951233	-0.0155995319331557
IRELCSAAIKM	V1I	T10K	-0.171674000508054	-0.187853200521649
IRELCSAAILM	V1I	T10L	-0.0722550849694581	-0.0852606792519992
IRELCSAAIMM	V1I	T10M	-0.0033092971353719	-0.0008279923826903
IRELCSAAINM	V1I	T10N	-0.126479160868674	-0.134766250795969
IRELCSAAIQM	V1I	T10Q	-0.0244986645411867	-0.0292760209871217
IRELCSAAIRM	V1I	T10R	-0.223483721763968	-0.236085702373376
IRELCSAAISM	V1I	T10S	0.0051103809028407	0.005438743985585
IRELCSAAITC	V1I	M11C	-0.0104249007672908	-0.0030797282343487
IRELCSAAITF	V1I	M11F	-0.0082909997147	-0.0019892817632151
IRELCSAAITG	V1I	M11G	-0.275356542908193	-0.273569905823605
IRELCSAAITK	V1I	M11K	-0.0112248789312134	-0.0099085936739049
IRELCSAAITL	V1I	M11L	-0.0045515519812356	0.0002232179362707
IRELCSAAITR	V1I	M11R	-0.005224942924773	-0.000540107028965
IRELCSAAITV	V1I	M11V	-0.0043442452838704	0.0011045561327693
IRELCSAAITW	V1I	M11W	-0.0010781397850698	0.0052602548087898
IRELCSAAITY	V1I	M11Y	-0.0009861488343156	-0.0028598690974934
IRELCSAAIVM	V1I	T10V	-0.0066583172513418	-0.0047679209122974
IRELCSAAIWM	V1I	T10W	-0.663102723036213	-0.652636844040994
IRELCSAAIYM	V1I	T10Y	-0.583140072581928	-0.626226361154385
IRELCSAAKTM	V1I	I9K	-0.824551946051117	-0.759591128682201
IRELCSAALTM	V1I	I9L	-0.0034497726463439	-0.0003692958003616
IRELCSAARTM	V1I	I9R	-0.84615076929234	-0.870878491526786
IRELCSAAVTM	V1I	I9V	-0.0066635880289122	0.0015258029011772
IRELCSAAWTM	V1I	I9W	-0.841727643626008	-0.855904845584101
IRELCSADITM	V1I	A8D	-0.766147335720567	-0.814494119036305
IRELCSAFITM	V1I	A8F	-0.780591229940855	-0.907741534076076
IRELCSAGITM	V1I	A8G	-0.153126429109884	-0.169722887347099
IRELCSAHITM	V1I	A8H	-0.829321679554398	-0.85106627077779
IRELCSALITM	V1I	A8L	-0.754873794372019	-0.739738835499555
IRELCSAMITM	V1I	A8M	-0.45351736998255	-0.470525158505945
IRELCSANITM	V1I	A8N	-0.618309612284808	-0.644377403734976
IRELCSAPITM	V1I	A8P	-0.80218531645101	-0.862907676678545
IRELCSAQITM	V1I	A8Q	-0.740666069262688	-0.752181265429643
IRELCSARITM	V1I	A8R	-0.821933871091699	-0.835066846097051
IRELCSASITM	V1I	A8S	-0.0029509833333173	0.0033557642884107
IRELCSATITM	V1I	A8T	-0.0021669042207633	0.0016537239537136
IRELCSAVITM	V1I	A8V	-0.16405189279883	-0.192142800844696
IRELCSAYITM	V1I	A8Y	-0.911399151736561	-0.850664182833094
IRELCSCAITM	V1I	A7C	-0.0415518528873813	-0.042626412025399
IRELCSFAITM	V1I	A7F	-0.706993434700847	-0.735801131690224
IRELCSIAITM	V1I	A7I	-0.563178680752981	-0.583589587029472
IRELCSLAITM	V1I	A7L	-0.693930412175797	-0.694680287809245
IRELCSNAITM	V1I	A7N	-0.519748207364645	-0.502084698159651
IRELCSPAITM	V1I	A7P	-0.83426502579157	-0.797525330415631
IRELCSRAITM	V1I	A7R	-0.743083014943339	-0.757991216859984
IRELCSSAITM	V1I	A7S	-0.0098524962273772	-0.0033028469049547
IRELCSWAITM	V1I	A7W	-0.692992054836622	-0.705515503555661
IRELCTAAITM	V1I	S6T	0.0049917567675126	0.0009136742613763
IRELCVAAITM	V1I	S6V	-0.0070756003871406	-0.0071603536784213
IRELCYAAITM	V1I	S6Y	0.000936886860824	0.0017026145807774
IRELPSAAITM	V1I	C5P	-0.782035184406277	-0.860388596235275
IRELSSAAITM	V1I	C5S	-0.51422518840625	-0.52871691058102
IRELVSAAITM	V1I	C5V	-0.721421606532202	-0.728939264391368
IRHLCSAAITM	V1I	E3H	-0.0242473641278071	-0.0279070555440764
IRKLCSAAITM	V1I	E3K	-0.33784130425094	-0.327587637676982
IRNLCSAAITM	V1I	E3N	-0.0171652251993871	-0.0205121107577408
IRQLCSAAITM	V1I	E3Q	-0.0011273039018716	-0.0078182725274268
IRSLCSAAITM	V1I	E3S	-0.0168988597267492	-0.0176753643567609
IWELCSAAITM	V1I	R2W	0.0066151867771078	0.0101325956454608
KAELCSAAITM	V1K	R2A	-0.732861207631345	-0.769648875116092
KEELCSAAITM	V1K	R2E	-0.759077274327539	-0.778868702231896
KGELCSAAITM	V1K	R2G	-0.746187622068314	-0.77205337123214
KHELCSAAITM	V1K	R2H	-0.844283008929094	-0.819293276675951
KKELCSAAITM	V1K	R2K	-0.817680528364739	-0.783729669782538
KLELCSAAITM	V1K	R2L	-0.719989118821707	-0.914095336289395
KNELCSAAITM	V1K	R2N	-0.874090022375735	-0.792599517604403
KPELCSAAITM	V1K	R2P	-0.865014756070062	-0.784329777054454
KQELCSAAITM	V1K	R2Q	-0.849265839777806	-0.825288890648056
KREECSAAITM	V1K	L4E	-0.831212998345696	-0.853722842670313
KREGCSAAITM	V1K	L4G	-0.837993656762455	-0.832870864184067
KREKCSAAITM	V1K	L4K	-0.856677603640569	-0.822679834521953
KRELASAAITM	V1K	C5A	-0.777362340267146	-0.847530009740521
KRELCGAAITM	V1K	S6G	-0.8729436706612	-0.856555968825787
KRELCKAAITM	V1K	S6K	-0.828826514963576	-0.810973133228303
KRELCLAAITM	V1K	S6L	-0.890226762068998	-0.808796648447953
KRELCRAAITM	V1K	S6R	-0.788607566653883	-0.843331045377616
KRELCSAAATM	V1K	I9A	-0.855883262521793	-0.820824334318174
KRELCSAADTM	V1K	I9D	-0.872478028645119	-0.789315910388255
KRELCSAAETM	V1K	I9E	-0.84539796282746	-0.811969072108081
KRELCSAAGTM	V1K	I9G	-0.858459216059035	-0.821167649099256
KRELCSAAIAM	V1K	T10A	-0.855175815744349	-0.836704208746224
KRELCSAAICM	V1K	T10C	-0.882895364275799	-0.82545977819911
KRELCSAAIDM	V1K	T10D	-0.938587046940323	-0.906582762738333
KRELCSAAIEM	V1K	T10E	-0.758078722078255	-0.803724808485451
KRELCSAAIGM	V1K	T10G	-0.862024549750187	-0.81398892563821
KRELCSAAIHM	V1K	T10H	-0.824508857313148	-0.879400603084162
KRELCSAAIKM	V1K	T10K	-0.881075463982384	-0.857154458627904
KRELCSAAILM	V1K	T10L	-0.778690702656381	-0.80823124560685
KRELCSAAIMM	V1K	T10M	-0.799293852785789	-0.8169794588565
KRELCSAAINM	V1K	T10N	-0.83629957114509	-0.855545406331666
KRELCSAAIPM	V1K	T10P	-0.908694071391842	-0.910548152147158
KRELCSAAIRM	V1K	T10R	-0.858968050875766	-0.863479430953851
KRELCSAAISM	V1K	T10S	-0.850916725484135	-0.777900389561525
KRELCSAAITA	V1K	M11A	-0.792564933550149	-0.850130206475406
KRELCSAAITE	V1K	M11E	-0.791186543692512	-0.792838068634136
KRELCSAAITG	V1K	M11G	-0.830322826440039	-0.832149632021749
KRELCSAAITI	V1K	M11I	-0.79872336765243	-0.816161262697757
KRELCSAAITK	V1K	M11K	-0.814967265703601	-0.817990462437593
KRELCSAAITL	V1K	M11L	-0.857675384553317	-0.848667084774062
KRELCSAAITN	V1K	M11N	-0.840703309710817	-1.06434165805865
KRELCSAAITQ	V1K	M11Q	-0.868737043456497	-0.793261311461528
KRELCSAAITR	V1K	M11R	-0.820325360847663	-0.834335770404158
KRELCSAAITS	V1K	M11S	-0.805515755791013	-0.832032815579075
KRELCSAAITT	V1K	M11T	-0.836986760814854	-0.786622585675583
KRELCSAAITV	V1K	M11V	-0.844647693239859	-0.814262923770113
KRELCSAAITW	V1K	M11W	-0.789785027611027	-0.742391718898417
KRELCSAAITY	V1K	M11Y	-0.828917891769088	-0.84041526215003
KRELCSAAIVM	V1K	T10V	-0.816890860508813	-0.846005609716345
KRELCSAAIWM	V1K	T10W	-0.856873484345613	-0.830025847328375
KRELCSAAIYM	V1K	T10Y	-0.866280819472754	-0.805827506532729
KRELCSAAKTM	V1K	I9K	-0.826749993400411	-0.829653364784937
KRELCSAALTM	V1K	I9L	-0.851388682072067	-0.839856833923729
KRELCSAAMTM	V1K	I9M	-0.853503922165169	-0.909322279917679
KRELCSAANTM	V1K	I9N	-0.854646141039978	-0.928315472761579
KRELCSAAQTM	V1K	I9Q	-0.866584936603125	-0.797087877475283
KRELCSAARTM	V1K	I9R	-0.837820288000529	-0.804244904935101
KRELCSAASTM	V1K	I9S	-0.889262168620727	-0.887906470497593
KRELCSAATTM	V1K	I9T	-0.808798310357024	-0.891300945076342
KRELCSAAVTM	V1K	I9V	-0.82042320897209	-0.800181388782022
KRELCSAAWTM	V1K	I9W	-0.8176007222451	-0.788665882259061
KRELCSACITM	V1K	A8C	-0.92477665360064	-0.826069871759854
KRELCSADITM	V1K	A8D	-0.91855536827871	-0.792551586034893
KRELCSAEITM	V1K	A8E	-0.840521061013735	-0.805501223106079
KRELCSAGITM	V1K	A8G	-0.822294858979913	-0.760726071959296
KRELCSAHITM	V1K	A8H	-0.866353448097061	-0.81312514864787
KRELCSAKITM	V1K	A8K	-0.833879990429828	-0.811102819146129
KRELCSALITM	V1K	A8L	-0.838809613486832	-0.808345115115067
KRELCSAMITM	V1K	A8M	-0.720294628376075	-0.829525514299744
KRELCSANITM	V1K	A8N	-0.912404263001146	-0.841735293381723
KRELCSAPITM	V1K	A8P	-0.80368594179785	-0.80625648771706
KRELCSAQITM	V1K	A8Q	-0.844187926203396	-0.868803531298957
KRELCSARITM	V1K	A8R	-0.820098163965175	-0.927971252819528
KRELCSASITM	V1K	A8S	-0.856458978884533	-0.824751796143999
KRELCSATITM	V1K	A8T	-0.82022901066489	-0.832005980293198
KRELCSAVITM	V1K	A8V	-0.904968666114387	-0.772969786615756
KRELCSAWITM	V1K	A8W	-0.747323548324608	-0.870701268115141
KRELCSAYITM	V1K	A8Y	-0.847876671465233	-0.849669744253219
KRELCSCAITM	V1K	A7C	-0.868719139863484	-0.770080244423308
KRELCSDAITM	V1K	A7D	-0.81798538663997	-0.802658883442109
KRELCSFAITM	V1K	A7F	-0.82520442059617	-0.831075898389902
KRELCSGAITM	V1K	A7G	-0.874790736815408	-0.845517318752605
KRELCSIAITM	V1K	A7I	-0.810486285338722	-0.771305890199549
KRELCSKAITM	V1K	A7K	-0.819727071299966	-0.792864822016785
KRELCSLAITM	V1K	A7L	-0.878004590114007	-0.824203007854285
KRELCSNAITM	V1K	A7N	-0.845047140842405	-0.839244957188032
KRELCSPAITM	V1K	A7P	-0.880687933441075	-0.837694200074766
KRELCSQAITM	V1K	A7Q	-0.802671717387086	-0.803043379492396
KRELCSRAITM	V1K	A7R	-0.846744849468968	-0.835599365193289
KRELCSSAITM	V1K	A7S	-0.899427822902049	-0.801038669982265
KRELCSTAITM	V1K	A7T	-0.908729750899924	-0.771494996112543
KRELCSWAITM	V1K	A7W	-0.810506017778458	-0.84891265034474
KRELCSYAITM	V1K	A7Y	-0.864315652969171	-0.836202869051995
KRELCVAAITM	V1K	S6V	-0.937068933394497	-0.888519187947897
KRELESAAITM	V1K	C5E	-0.968057678871374	-0.895737941320833
KRELGSAAITM	V1K	C5G	-0.825727692321508	-0.820384625358359
KRELHSAAITM	V1K	C5H	-0.82631006453514	-0.931385550888382
KRELKSAAITM	V1K	C5K	-0.779408476855457	-0.788812362058214
KRELLSAAITM	V1K	C5L	-0.660184281751363	-0.863090137577062
KRELNSAAITM	V1K	C5N	-0.846790157338185	-0.81659480436005
KRELRSAAITM	V1K	C5R	-0.863412580660916	-0.839844538429206
KRELTSAAITM	V1K	C5T	-0.801030460580066	-0.818000255877072
KRELVSAAITM	V1K	C5V	-0.865931210413566	-0.871366469548265
KREMCSAAITM	V1K	L4M	-0.854646141039978	-0.836652504971864
KRENCSAAITM	V1K	L4N	-0.855276657588022	-0.824043070366769
KREQCSAAITM	V1K	L4Q	-0.824358278784719	-0.822881542902635
KRERCSAAITM	V1K	L4R	-0.850761791120337	-0.854249070175557
KRESCSAAITM	V1K	L4S	-0.847241465335936	-0.848271694293987
KREWCSAAITM	V1K	L4W	-0.801589813147664	-0.899529598478157
KRHLCSAAITM	V1K	E3H	-0.788682837410075	-0.781447006335638
KRNLCSAAITM	V1K	E3N	-0.887342172386348	-0.82061004774616
KRSLCSAAITM	V1K	E3S	-0.776505017489125	-0.892098269140103
KRVLCSAAITM	V1K	E3V	-0.870936677153005	-0.831371444887041
KSELCSAAITM	V1K	R2S	-0.827660952368933	-0.748691969294477
LAELCSAAITM	V1L	R2A	0.0013316330935563	-0.0054637626908738
LCELCSAAITM	V1L	R2C	-0.0092489123136912	-0.014970621189347
LDELCSAAITM	V1L	R2D	-0.689045289178392	-0.747616126815193
LEELCSAAITM	V1L	R2E	-0.004236496649933	-0.0060814418108581
LFELCSAAITM	V1L	R2F	-0.0071783050352197	-0.0051850042684018
LGELCSAAITM	V1L	R2G	-0.0012727815938298	-0.0013456418985445
LIELCSAAITM	V1L	R2I	-0.288078643669305	-0.318086086714749
LKELCSAAITM	V1L	R2K	-0.0033266554889369	-0.0014144429905434
LLELCSAAITM	V1L	R2L	-0.0176195972096918	-0.0139192778837713
LMELCSAAITM	V1L	R2M	-0.0039309677509881	-0.003146726256879
LNELCSAAITM	V1L	R2N	0.0137559281620002	0.0011000251740576
LPELCSAAITM	V1L	R2P	-0.580233327595596	-0.563394171281953
LQELCSAAITM	V1L	R2Q	0.0006129247040591	0.0020877873749329
LRALCSAAITM	V1L	E3A	-0.346534349634001	-0.338206735413534
LREACSAAITM	V1L	L4A	-0.679861107981868	-0.563716821467542
LREECSAAITM	V1L	L4E	-0.825285222689388	-0.92453206670498
LREFCSAAITM	V1L	L4F	-0.800146507274499	-0.737146070615457
LREGCSAAITM	V1L	L4G	-0.780267467028504	-0.791852984872745
LRELASAAITM	V1L	C5A	-0.603442631617095	-0.604803288693576
LRELCAAAITM	V1L	S6A	0.0002094214824711	-0.0036397845653081
LRELCCAAITM	V1L	S6C	-0.16902069748131	-0.169935707857992
LRELCDAAITM	V1L	S6D	-0.0048560394927927	7.06008035115113e-05
LRELCEAAITM	V1L	S6E	-0.0001380965657075	0.0024039219696154
LRELCFAAITM	V1L	S6F	-0.113854680008493	-0.118791443556949
LRELCGAAITM	V1L	S6G	-0.0053754483290042	-0.0046899798280191
LRELCHAAITM	V1L	S6H	-0.005123243429327	-0.0010877674673035
LRELCIAAITM	V1L	S6I	-0.302655093087738	-0.322280916304208
LRELCKAAITM	V1L	S6K	-0.0061059565862978	-0.0033303846065578
LRELCLAAITM	V1L	S6L	-0.0594747784953065	-0.0634510754728926
LRELCMAAITM	V1L	S6M	-0.0183021847892691	-0.0166315623359263
LRELCNAAITM	V1L	S6N	-0.0023261546188584	0.0003404977997012
LRELCPAAITM	V1L	S6P	-0.749148732481006	-0.760445765363461
LRELCQAAITM	V1L	S6Q	-0.0014684593278927	0.005552184616934
LRELCRAAITM	V1L	S6R	-0.0102191278326773	-0.006716287715349
LRELCSAAATM	V1L	I9A	-0.731053918614543	-0.76524706718619
LRELCSAACTM	V1L	I9C	-0.419392275787531	-0.418578605094031
LRELCSAAFTM	V1L	I9F	-0.790421295556135	-0.761208152933494
LRELCSAAGTM	V1L	I9G	-0.845407228465867	-0.816694371912185
LRELCSAAIAM	V1L	T10A	-0.0340010426255212	-0.0351799181728383
LRELCSAAICM	V1L	T10C	-0.16235405064092	-0.182028186858086
LRELCSAAIDM	V1L	T10D	-0.549676695173958	-0.56110401720038
LRELCSAAIEM	V1L	T10E	-0.0045225222748138	-0.0028010124212242
LRELCSAAIFM	V1L	T10F	-0.813325979926443	-0.791427271568939
LRELCSAAIGM	V1L	T10G	-0.0168265073730476	-0.0180460307822948
LRELCSAAIHM	V1L	T10H	-0.657233058431496	-0.692520882542302
LRELCSAAIIM	V1L	T10I	-0.291797940731318	-0.284782339796606
LRELCSAAIKM	V1L	T10K	-0.431361216268964	-0.425512577471904
LRELCSAAILM	V1L	T10L	-0.473420044504926	-0.476611575887971
LRELCSAAIMM	V1L	T10M	-0.260813244961497	-0.262759784854708
LRELCSAAINM	V1L	T10N	-0.425786986570782	-0.419399235592477
LRELCSAAIPM	V1L	T10P	-0.793402855495195	-0.778864505294702
LRELCSAAIRM	V1L	T10R	-0.443894212383102	-0.451995953386315
LRELCSAAISM	V1L	T10S	-0.0089846152952597	-0.0108218464150813
LRELCSAAITA	V1L	M11A	-0.121551063412395	-0.13686276231934
LRELCSAAITC	V1L	M11C	-0.150372377998175	-0.178262024149928
LRELCSAAITF	V1L	M11F	-0.0227396116199261	-0.0218214642459382
LRELCSAAITG	V1L	M11G	-0.576896267316139	-0.585587641718182
LRELCSAAITH	V1L	M11H	-0.0208853634814225	-0.0239806868638536
LRELCSAAITI	V1L	M11I	-0.226259635099171	-0.242158755440966
LRELCSAAITK	V1L	M11K	-0.296534404199236	-0.294833990340015
LRELCSAAITL	V1L	M11L	-0.0117212444983682	-0.0099224129899702
LRELCSAAITR	V1L	M11R	-0.07229367469529	-0.0778371117030136
LRELCSAAITS	V1L	M11S	-0.197525961865422	-0.202529499435683
LRELCSAAITT	V1L	M11T	-0.0290217264211207	-0.0286277349579625
LRELCSAAITV	V1L	M11V	-0.0150714722109091	-0.0106811467360005
LRELCSAAITW	V1L	M11W	-0.0058831602084443	-0.004240208393814
LRELCSAAITY	V1L	M11Y	-0.0072898565902246	-0.0069410605816212
LRELCSAAIVM	V1L	T10V	-0.171453060369467	-0.190955139060643
LRELCSAAIWM	V1L	T10W	-0.828936574514531	-0.840421009829458
LRELCSAAIYM	V1L	T10Y	-0.814739179222509	-0.881424276891762
LRELCSAAKTM	V1L	I9K	-0.828416981618531	-0.807953361349009
LRELCSAALTM	V1L	I9L	-0.0365680994639481	-0.0336506173176226
LRELCSAAMTM	V1L	I9M	-0.174636228465749	-0.193504443705225
LRELCSAARTM	V1L	I9R	-0.879579287880813	-0.791140134462105
LRELCSAASTM	V1L	I9S	-0.817338952363416	-0.774535401513302
LRELCSAAVTM	V1L	I9V	-0.0271416365805003	-0.0279192693946203
LRELCSAAWTM	V1L	I9W	-0.813075620991491	-0.813703332008727
LRELCSACITM	V1L	A8C	-0.343846850443677	-0.325880085990195
LRELCSADITM	V1L	A8D	-0.873120318637289	-0.893490284016192
LRELCSAEITM	V1L	A8E	-0.803035038397289	-0.787821651276044
LRELCSAFITM	V1L	A8F	-0.779812233259488	-0.75514167026841
LRELCSAGITM	V1L	A8G	-0.605908643257342	-0.60170644798841
LRELCSAIITM	V1L	A8I	-0.80513143253834	-0.787736552146259
LRELCSAKITM	V1L	A8K	-0.780415222117576	-1.00090565281517
LRELCSALITM	V1L	A8L	-0.786075957845364	-0.784595722465217
LRELCSAMITM	V1L	A8M	-0.720489305719575	-0.725897128750877
LRELCSANITM	V1L	A8N	-0.723185032476485	-0.791789921864441
LRELCSAPITM	V1L	A8P	-0.843870638082107	-0.840193067725826
LRELCSAQITM	V1L	A8Q	-0.848285091189104	-0.8146604657818
LRELCSARITM	V1L	A8R	-0.867390560725901	-0.819345355706756
LRELCSASITM	V1L	A8S	-0.284909993798034	-0.284130544678791
LRELCSATITM	V1L	A8T	-0.217656262857911	-0.236801015136371
LRELCSAVITM	V1L	A8V	-0.580223964412561	-0.600027123127963
LRELCSAWITM	V1L	A8W	-0.829624019374226	-0.837526124228211
LRELCSAYITM	V1L	A8Y	-0.842151459347584	-0.821184755151152
LRELCSCAITM	V1L	A7C	-0.46269491620765	-0.463222819425311
LRELCSDAITM	V1L	A7D	-1.04444038933167	-0.925701397037051
LRELCSEAITM	V1L	A7E	-0.797556910804035	-0.727779711525678
LRELCSFAITM	V1L	A7F	-0.806427021565138	-0.781221147415714
LRELCSGAITM	V1L	A7G	-0.560047506890746	-0.561197588690584
LRELCSHAITM	V1L	A7H	-0.792384784078509	-0.805607995872899
LRELCSIAITM	V1L	A7I	-0.710527411447261	-0.774530017768469
LRELCSKAITM	V1L	A7K	-0.822623328994503	-0.82058548066606
LRELCSLAITM	V1L	A7L	-0.796911839839908	-0.770725147434905
LRELCSMAITM	V1L	A7M	-0.801746254070114	-0.805971845358585
LRELCSNAITM	V1L	A7N	-0.728546649030873	-0.792304991884773
LRELCSPAITM	V1L	A7P	-0.816405826170792	-0.820323265575843
LRELCSRAITM	V1L	A7R	-0.821602747379957	-0.804764360493705
LRELCSSAITM	V1L	A7S	-0.331756051992946	-0.32826468191806
LRELCSTAITM	V1L	A7T	-0.704503237486695	-0.751603443518863
LRELCSVAITM	V1L	A7V	-0.653970233977192	-0.639102420024901
LRELCSWAITM	V1L	A7W	-0.784642653043678	-0.882422793574792
LRELCSYAITM	V1L	A7Y	-0.792195520405854	-0.77563217134389
LRELCTAAITM	V1L	S6T	-0.0245074385443094	-0.0234741286451886
LRELCVAAITM	V1L	S6V	-0.0941590325563956	-0.099798659672332
LRELCWAAITM	V1L	S6W	-0.0353832506619675	-0.0273904549225004
LRELCYAAITM	V1L	S6Y	-0.0237036002246235	-0.0224149653317254
LRELESAAITM	V1L	C5E	-0.81347676824326	-0.875679968194503
LRELFSAAITM	V1L	C5F	-0.774262219239147	-0.804820704421987
LRELGSAAITM	V1L	C5G	-0.761203409230284	-0.742892999176565
LRELISAAITM	V1L	C5I	-0.730895881523818	-0.769282780462702
LRELLSAAITM	V1L	C5L	-0.645936016729327	-0.647788821560873
LRELMSAAITM	V1L	C5M	-0.328682357862563	-0.329837847749519
LRELRSAAITM	V1L	C5R	-0.831773032894732	-0.938918643898659
LRELSSAAITM	V1L	C5S	-0.753514173005088	-0.726679967346652
LRELTSAAITM	V1L	C5T	-0.805452874883569	-0.813176033962615
LRELVSAAITM	V1L	C5V	-0.797988647140019	-0.782267423798905
LRELWSAAITM	V1L	C5W	-0.812850104018445	-0.816026946751563
LRELYSAAITM	V1L	C5Y	-0.839198349104932	-0.870920280247474
LREMCSAAITM	V1L	L4M	-0.321613747919207	-0.33115268020796
LRERCSAAITM	V1L	L4R	-0.809521541474512	-0.817767325413912
LRESCSAAITM	V1L	L4S	-0.772746949789655	-0.779799300575224
LREVCSAAITM	V1L	L4V	-0.773292976354308	-0.760031627023079
LREWCSAAITM	V1L	L4W	-0.820961928294722	-0.832241068481858
LRFLCSAAITM	V1L	E3F	-0.839152643538149	-0.750595881759229
LRGLCSAAITM	V1L	E3G	-0.3269620793156	-0.329482303280835
LRHLCSAAITM	V1L	E3H	-0.383615056280484	-0.394803818610456
LRKLCSAAITM	V1L	E3K	-0.719182809104718	-0.702670683794927
LRNLCSAAITM	V1L	E3N	-0.435290333348962	-0.443647169978208
LRPLCSAAITM	V1L	E3P	-0.828890024508242	-0.854561751712287
LRQLCSAAITM	V1L	E3Q	-0.0259134341298096	-0.0330250908280308
LRRLCSAAITM	V1L	E3R	-0.683542757318776	-0.726770533938801
LRSLCSAAITM	V1L	E3S	-0.349452056788789	-0.35068428968801
LRTLCSAAITM	V1L	E3T	-0.641898290143147	-0.75429062655229
LRVLCSAAITM	V1L	E3V	-0.846873740517193	-0.813050710837618
LRYLCSAAITM	V1L	E3Y	-0.878610075609119	-0.823493390937037
LSELCSAAITM	V1L	R2S	0.0015497324151326	-0.0015611200103028
LTELCSAAITM	V1L	R2T	-0.0103499923605757	-0.0115491992408176
LVELCSAAITM	V1L	R2V	-0.238758608454459	-0.252111581943076
LWELCSAAITM	V1L	R2W	-0.0044762156052442	-0.0052154148049639
LYELCSAAITM	V1L	R2Y	-0.0106148193949222	-0.0017186761984003
MAELCSAAITM	V1M	R2A	-0.0070453132463806	-0.0027932919903845
MGELCSAAITM	V1M	R2G	-0.0069624610222545	0.0033461903576564
MLELCSAAITM	V1M	R2L	-0.0490612984399854	-0.0567702852558824
MREGCSAAITM	V1M	L4G	-0.769012007983511	-0.797879125827134
MRELCAAAITM	V1M	S6A	0.0045921670258259	0.002039465403566
MRELCEAAITM	V1M	S6E	-7.38342258410629e-05	-0.0006003323843566
MRELCGAAITM	V1M	S6G	-0.0255644459990102	-0.0164519673351434
MRELCLAAITM	V1M	S6L	-0.207105982816708	-0.234360735103283
MRELCMAAITM	V1M	S6M	-0.0424892091597968	-0.04362276681682
MRELCNAAITM	V1M	S6N	-0.0005785988496426	-0.013018461053883
MRELCPAAITM	V1M	S6P	-0.899330243978298	-0.767353032326214
MRELCQAAITM	V1M	S6Q	-0.0071890662230943	-0.000195542077448
MRELCRAAITM	V1M	S6R	-0.0166233798454267	-0.0153081070595699
MRELCSAACTM	V1M	I9C	-0.49670768650539	-0.499821817933606
MRELCSAAGTM	V1M	I9G	-0.808762854602722	-0.806337296547662
MRELCSAAIAM	V1M	T10A	-0.0467973556081468	-0.0526925519502552
MRELCSAAICM	V1M	T10C	-0.275790397411985	-0.281971109177629
MRELCSAAIDM	V1M	T10D	-0.598964996998822	-0.546730367777211
MRELCSAAIEM	V1M	T10E	-0.0025587890513858	-0.0043359107008079
MRELCSAAIFM	V1M	T10F	-0.784842875271571	-0.895684601359559
MRELCSAAIGM	V1M	T10G	-0.0256576470251809	-0.0219859026723021
MRELCSAAIIM	V1M	T10I	-0.314169553605488	-0.331281696632775
MRELCSAAIKM	V1M	T10K	-0.425383129720169	-0.426305337940575
MRELCSAAILM	V1M	T10L	-0.516497329209971	-0.542558414727393
MRELCSAAIMM	V1M	T10M	-0.308652329950975	-0.310889782379843
MRELCSAAINM	V1M	T10N	-0.454663186890771	-0.440504878899141
MRELCSAAIPM	V1M	T10P	-0.82407512742608	-0.790754242417236
MRELCSAAIQM	V1M	T10Q	-0.0319057542741327	-0.054663400605044
MRELCSAAIRM	V1M	T10R	-0.456448649376333	-0.453274289615497
MRELCSAAISM	V1M	T10S	-0.0109535597517563	-0.0117532528784065
MRELCSAAITE	V1M	M11E	-0.0037332496234195	-0.0043054357107269
MRELCSAAITF	V1M	M11F	-0.0228353358216527	-0.0196933986299517
MRELCSAAITG	V1M	M11G	-0.598433718808556	-0.588298035724189
MRELCSAAITK	V1M	M11K	-0.289021659343212	-0.296557521449416
MRELCSAAITL	V1M	M11L	-0.0281434075481503	-0.0322290802982506
MRELCSAAITR	V1M	M11R	-0.0851793970283443	-0.0952119710582308
MRELCSAAITW	V1M	M11W	-0.0108006516453786	-0.0018524791685485
MRELCSAAIVM	V1M	T10V	-0.28554232949373	-0.285626699560987
MRELCSAAIWM	V1M	T10W	-0.752119519630777	-0.795903323518802
MRELCSAAIYM	V1M	T10Y	-0.768381113970123	-0.798628949976669
MRELCSAAKTM	V1M	I9K	-0.745654938803139	-0.898377927948575
MRELCSAALTM	V1M	I9L	-0.151669992421692	-0.170649911707753
MRELCSAARTM	V1M	I9R	-0.849497937390516	-0.84375606789915
MRELCSAASTM	V1M	I9S	-0.748447260190956	-0.80272008669118
MRELCSAAVTM	V1M	I9V	-0.0597174021620142	-0.0551088714863118
MRELCSAEITM	V1M	A8E	-0.840299171601574	-0.774351524221015
MRELCSAGITM	V1M	A8G	-0.629538793386208	-0.633974940705459
MRELCSAIITM	V1M	A8I	-0.797079046394453	-0.764607948642012
MRELCSAKITM	V1M	A8K	-0.826819221584054	-0.769586762502506
MRELCSALITM	V1M	A8L	-0.812375219769878	-0.819818601897609
MRELCSANITM	V1M	A8N	-0.804141037236532	-0.728752974993882
MRELCSAPITM	V1M	A8P	-0.819562363926673	-0.806164757802132
MRELCSARITM	V1M	A8R	-0.857573742221081	-0.822591302306304
MRELCSASITM	V1M	A8S	-0.330459794310592	-0.318089839243629
MRELCSAVITM	V1M	A8V	-0.613887541400621	-0.611522887486204
MRELCSAWITM	V1M	A8W	-0.873425239802808	-0.793218338837453
MRELCSCAITM	V1M	A7C	-0.536105038997065	-0.539571833347374
MRELCSFAITM	V1M	A7F	-0.831225906648898	-0.821455811126649
MRELCSGAITM	V1M	A7G	-0.594922421494705	-0.581683941777692
MRELCSLAITM	V1M	A7L	-0.795779694584112	-0.772739090523937
MRELCSNAITM	V1M	A7N	-0.828860581719498	-0.794736939416166
MRELCSSAITM	V1M	A7S	-0.343824757593803	-0.343481003902726
MRELCSVAITM	V1M	A7V	-0.685632663019265	-0.702715887609258
MRELCSWAITM	V1M	A7W	-0.844367649208039	-0.846818861279063
MRELCSYAITM	V1M	A7Y	-0.80314908025665	-0.795773582488761
MRELCTAAITM	V1M	S6T	-0.0549317235786744	-0.0693233440761377
MRELCVAAITM	V1M	S6V	-0.267741665343126	-0.282593025436811
MRELCWAAITM	V1M	S6W	-0.0516524736962172	-0.048332540799494
MRELCYAAITM	V1M	S6Y	-0.0536845120137746	-0.050765247993662
MRELFSAAITM	V1M	C5F	-0.822075451635436	-0.818015486616179
MRELLSAAITM	V1M	C5L	-0.624969603168856	-0.645144690936965
MRELTSAAITM	V1M	C5T	-0.809485382116091	-0.745829887409118
MRELWSAAITM	V1M	C5W	-0.791358637468769	-0.816568377558885
MRERCSAAITM	V1M	L4R	-0.699351166109238	-0.691658655653478
MREVCSAAITM	V1M	L4V	-0.804882456535611	-0.773873809132794
MREWCSAAITM	V1M	L4W	-0.832315956903282	-0.859181246832571
MRNLCSAAITM	V1M	E3N	-0.500087441646194	-0.489034576034395
MRRLCSAAITM	V1M	E3R	-0.734840853996236	-0.745541074751576
MWELCSAAITM	V1M	R2W	-0.0059244661735361	-0.0062121169081306
NEELCSAAITM	V1N	R2E	-0.533094611763138	-0.54916125195414
NHELCSAAITM	V1N	R2H	-0.754194099820294	-0.705021347382667
NKELCSAAITM	V1N	R2K	-0.651672222372107	-0.707829116156774
NLELCSAAITM	V1N	R2L	-0.780415222117576	-0.727912237398945
NMELCSAAITM	V1N	R2M	-0.650967638091764	-0.701209359061945
NNELCSAAITM	V1N	R2N	-0.788890337349459	-0.758893827594454
NPELCSAAITM	V1N	R2P	-0.79514039969588	-0.771898062724256
NREKCSAAITM	V1N	L4K	-0.774613938729008	-0.812402167154896
NRELASAAITM	V1N	C5A	-0.883055279274699	-0.866081908067532
NRELCCAAITM	V1N	S6C	-0.943415690825462	-0.820271517560278
NRELCEAAITM	V1N	S6E	-0.35736440500235	-0.356778109012759
NRELCFAAITM	V1N	S6F	-0.804317530052936	-0.786833664129912
NRELCGAAITM	V1N	S6G	-0.781944690991803	-0.69357195187784
NRELCHAAITM	V1N	S6H	-0.533424406101378	-0.49517519415853
NRELCLAAITM	V1N	S6L	-0.80616719507218	-0.773648243539178
NRELCNAAITM	V1N	S6N	-0.622194837909036	-0.652982786039892
NRELCQAAITM	V1N	S6Q	-0.636525221607812	-0.663336978636273
NRELCRAAITM	V1N	S6R	-0.740422614405958	-0.72363686313505
NRELCSAADTM	V1N	I9D	-0.791084187248737	-0.807700933839746
NRELCSAAETM	V1N	I9E	-0.853843509515587	-0.829560060728408
NRELCSAAGTM	V1N	I9G	-0.80759847644738	-0.893286330618841
NRELCSAAIAM	V1N	T10A	-0.797419756375564	-1.01088059193355
NRELCSAAIEM	V1N	T10E	-0.733839452105216	-0.660596143842632
NRELCSAAIFM	V1N	T10F	-0.841125644313768	-0.858411497809123
NRELCSAAIGM	V1N	T10G	-0.716221812286152	-0.794886815519058
NRELCSAAIIM	V1N	T10I	-0.914700368743536	-0.786170407582736
NRELCSAAILM	V1N	T10L	-0.802866571707857	-0.813159915696813
NRELCSAAIMM	V1N	T10M	-0.79728547205353	-0.831884241453452
NRELCSAAIPM	V1N	T10P	-0.849970122540169	-0.817301170924062
NRELCSAAIQM	V1N	T10Q	-0.757720656952953	-0.700960174692617
NRELCSAAIRM	V1N	T10R	-0.779732272404854	-0.716722356627778
NRELCSAAISM	V1N	T10S	-0.703567000253178	-0.72895368181071
NRELCSAAITG	V1N	M11G	-0.817518332572381	-0.772491762717464
NRELCSAAITK	V1N	M11K	-0.733291827308874	-0.86344383435061
NRELCSAAITL	V1N	M11L	-0.80164620727267	-0.7512432405281
NRELCSAAITR	V1N	M11R	-0.77207575018923	-0.751396087552391
NRELCSAAITW	V1N	M11W	-0.700809747321255	-0.695416526126241
NRELCSAAIVM	V1N	T10V	-0.828291857643834	-0.79232697563332
NRELCSAAKTM	V1N	I9K	-0.835620094166011	-0.839501491002971
NRELCSAAQTM	V1N	I9Q	-0.943670135008311	-0.913021290046412
NRELCSAARTM	V1N	I9R	-0.771958168354288	-0.82390433786988
NRELCSAASTM	V1N	I9S	-0.833340452518559	-0.769468062708649
NRELCSACITM	V1N	A8C	-0.839891234256736	-0.77575346681184
NRELCSADITM	V1N	A8D	-0.88117035260801	-0.850115634239012
NRELCSAEITM	V1N	A8E	-0.831270575269247	-0.841217624814445
NRELCSAFITM	V1N	A8F	-0.808936810071517	-0.832953938032502
NRELCSAGITM	V1N	A8G	-0.871909421835807	-0.787482207888917
NRELCSAHITM	V1N	A8H	-0.836296123578418	-0.831498163201538
NRELCSAIITM	V1N	A8I	-0.879204992055011	-0.834877184048764
NRELCSAKITM	V1N	A8K	-0.845035032721452	-0.795834578312397
NRELCSALITM	V1N	A8L	-0.833079046674221	-0.878585297068637
NRELCSANITM	V1N	A8N	-0.842880063977662	-0.830631204833839
NRELCSAPITM	V1N	A8P	-0.849036460839989	-0.815546151913586
NRELCSAQITM	V1N	A8Q	-0.850992138183708	-0.841404207846178
NRELCSARITM	V1N	A8R	-0.804640978940949	-0.80230297075542
NRELCSASITM	V1N	A8S	-0.805939796787463	-0.797267926782965
NRELCSATITM	V1N	A8T	-0.772620236112985	-0.787252688598821
NRELCSAVITM	V1N	A8V	-0.844956192949827	-0.806646061489461
NRELCSAYITM	V1N	A8Y	-0.804734001293863	-0.81500069255861
NRELCSCAITM	V1N	A7C	-0.818980956595988	-0.902228944286083
NRELCSDAITM	V1N	A7D	-0.846873740517193	-0.915485233337395
NRELCSEAITM	V1N	A7E	-0.851822152932484	-0.83117800862217
NRELCSFAITM	V1N	A7F	-0.902868494497992	-0.811689034943108
NRELCSHAITM	V1N	A7H	-0.875444956040245	-0.834035195491168
NRELCSIAITM	V1N	A7I	-0.822588304857386	-0.80809224304392
NRELCSKAITM	V1N	A7K	-0.904924201109907	-0.839139914372545
NRELCSLAITM	V1N	A7L	-0.750501156998476	-0.786412207930234
NRELCSNAITM	V1N	A7N	-0.868098478133305	-0.790412481026233
NRELCSPAITM	V1N	A7P	-0.814714372635237	-0.869343435680077
NRELCSQAITM	V1N	A7Q	-0.824551946051117	-0.894463740464189
NRELCSRAITM	V1N	A7R	-0.869263965340905	-0.816665467657567
NRELCSSAITM	V1N	A7S	-0.849990895122915	-0.813175319794332
NRELCSTAITM	V1N	A7T	-0.810874346592029	-0.877283802868827
NRELCSYAITM	V1N	A7Y	-0.855232560596752	-0.833473771069113
NRELCTAAITM	V1N	S6T	-0.834706106940146	-0.771837567838546
NRELCYAAITM	V1N	S6Y	-0.827035328725534	-0.847547863393219
NRELGSAAITM	V1N	C5G	-0.90670498069331	-0.792551586034893
NRELKSAAITM	V1N	C5K	-0.826819221584054	-0.865376721089198
NRELNSAAITM	V1N	C5N	-0.850491486520681	-0.85913486017637
NRELPSAAITM	V1N	C5P	-0.820307758784386	-0.796819871753152
NRELRSAAITM	V1N	C5R	-0.817158518351339	-0.749252123994841
NRELSSAAITM	V1N	C5S	-0.935653275564307	-0.837107371695717
NRELTSAAITM	V1N	C5T	-0.82720057411104	-0.890526832104793
NRELVSAAITM	V1N	C5V	-0.980426314844098	-0.77176696198591
NREMCSAAITM	V1N	L4M	-0.795577006773596	-0.828806342081947
NREQCSAAITM	V1N	L4Q	-0.878714686900477	-0.755727260266688
NRERCSAAITM	V1N	L4R	-0.889295636639105	-0.797808460594839
NREWCSAAITM	V1N	L4W	-0.862120171303689	-0.736971748480497
NRFLCSAAITM	V1N	E3F	-0.955646098226519	-0.833024270039111
NRKLCSAAITM	V1N	E3K	-0.79437447020721	-0.788047039041263
NRMLCSAAITM	V1N	E3M	-0.937330747105664	-0.80648680209504
NRNLCSAAITM	V1N	E3N	-0.846411281473436	-0.814969240378903
NRQLCSAAITM	V1N	E3Q	-0.719250900913999	-0.714396671651438
NRSLCSAAITM	V1N	E3S	-0.883796179515932	-0.831247215814183
NRTLCSAAITM	V1N	E3T	-0.784973770825154	-0.833837827485356
NRYLCSAAITM	V1N	E3Y	-0.931922333111235	-0.857447244899249
NSELCSAAITM	V1N	R2S	-0.59406165631907	-0.59670291817905
NTELCSAAITM	V1N	R2T	-0.736634481063753	-0.767782597808299
PAELCSAAITM	V1P	R2A	-0.472312338276089	-0.478363754255845
PFELCSAAITM	V1P	R2F	-0.587124663171178	-0.638732420731821
PGELCSAAITM	V1P	R2G	-0.494521266660423	-0.515116741545035
PHELCSAAITM	V1P	R2H	-0.680349380627124	-0.628484931295564
PIELCSAAITM	V1P	R2I	-0.768321853269812	-0.702832916279823
PLELCSAAITM	V1P	R2L	-0.663530424577239	-0.654225618091442
PNELCSAAITM	V1P	R2N	-0.853752903988686	-0.808808506282374
PPELCSAAITM	V1P	R2P	-0.768396183194758	-0.759775832637581
PRALCSAAITM	V1P	E3A	-0.779172115892517	-0.80805531224163
PRDLCSAAITM	V1P	E3D	-0.694426321580457	-0.685392638962459
PRELASAAITM	V1P	C5A	-0.829401067604937	-0.806969532409642
PRELCAAAITM	V1P	S6A	-0.583832383742402	-0.559537182815732
PRELCCAAITM	V1P	S6C	-0.764620255965646	-0.761656589872217
PRELCEAAITM	V1P	S6E	-0.324903170104019	-0.314188302692611
PRELCFAAITM	V1P	S6F	-0.76391771696112	-0.774012605838516
PRELCGAAITM	V1P	S6G	-0.697262167208443	-0.707621721075704
PRELCHAAITM	V1P	S6H	-0.44742119170628	-0.457898006554989
PRELCIAAITM	V1P	S6I	-0.813359158544593	-0.776075051278572
PRELCKAAITM	V1P	S6K	-0.657929228134019	-0.609939689233568
PRELCLAAITM	V1P	S6L	-0.761657692258056	-0.76109510002688
PRELCPAAITM	V1P	S6P	-0.828979657953993	-0.828852118252003
PRELCQAAITM	V1P	S6Q	-0.577088140316883	-0.596304148111765
PRELCRAAITM	V1P	S6R	-0.681722813402061	-0.683903233879921
PRELCSAAGTM	V1P	I9G	-0.796137183902257	-0.828162750678139
PRELCSAAHTM	V1P	I9H	-0.792564933550149	-0.783795663521451
PRELCSAAIAM	V1P	T10A	-0.743797777157086	-0.731646283990966
PRELCSAAICM	V1P	T10C	-0.809565739064592	-0.800817496383406
PRELCSAAIDM	V1P	T10D	-0.851158404823052	-0.795347307560784
PRELCSAAIEM	V1P	T10E	-0.555909040387107	-0.562852320393086
PRELCSAAIFM	V1P	T10F	-0.903472099474269	-0.801040643236302
PRELCSAAIGM	V1P	T10G	-0.745230464644843	-0.704509598650776
PRELCSAAIHM	V1P	T10H	-0.83431448486288	-0.85341020326237
PRELCSAAIIM	V1P	T10I	-0.836251753727826	-0.783887310268367
PRELCSAAIKM	V1P	T10K	-0.724374304970988	-0.815201991603797
PRELCSAAILM	V1P	T10L	-0.791944498491611	-0.751948738007511
PRELCSAAIMM	V1P	T10M	-0.752977578230932	-0.804283127970437
PRELCSAAIPM	V1P	T10P	-0.826885440996519	-0.842611713908785
PRELCSAAIQM	V1P	T10Q	-0.727766912557033	-0.744974599103272
PRELCSAAIRM	V1P	T10R	-0.79770633076313	-0.764769969909963
PRELCSAAISM	V1P	T10S	-0.697376389258569	-0.679727565488419
PRELCSAAITA	V1P	M11A	-0.759088170149362	-0.705168997679335
PRELCSAAITN	V1P	M11N	-0.766435047055032	-0.786926384815233
PRELCSAAITP	V1P	M11P	-0.812091167486098	-0.900183371539108
PRELCSAAITT	V1P	M11T	-0.713622158494586	-0.757915490607228
PRELCSAAITV	V1P	M11V	-0.670321986065539	-0.728503906600499
PRELCSAAITW	V1P	M11W	-0.657052323440477	-0.657121847812912
PRELCSAAIVM	V1P	T10V	-0.777829693325588	-0.782088930275562
PRELCSAAIWM	V1P	T10W	-0.843639402315249	-0.802816455778213
PRELCSAAIYM	V1P	T10Y	-0.799263099830332	-0.777456202013127
PRELCSAAKTM	V1P	I9K	-0.839685141756944	-0.856114749814652
PRELCSAALTM	V1P	I9L	-0.780824299619859	-0.722531162512495
PRELCSACITM	V1P	A8C	-0.800731037047368	-0.768359442132137
PRELCSADITM	V1P	A8D	-0.739674022070993	-0.860702482022142
PRELCSAEITM	V1P	A8E	-0.817158518351339	-0.816301045087325
PRELCSAFITM	V1P	A8F	-0.7932264001542	-0.864799717061957
PRELCSAGITM	V1P	A8G	-0.826938594932521	-0.802672546867255
PRELCSAHITM	V1P	A8H	-0.844224294608411	-0.844667115809517
PRELCSAKITM	V1P	A8K	-0.857502756004436	-0.852074914986533
PRELCSALITM	V1P	A8L	-0.839402977303172	-0.799977556356099
PRELCSAMITM	V1P	A8M	-0.89147409908586	-0.785787902537591
PRELCSANITM	V1P	A8N	-0.831120435022131	-0.849089921537666
PRELCSAPITM	V1P	A8P	-0.839404609607737	-0.846028676416546
PRELCSAQITM	V1P	A8Q	-0.815270546651022	-0.878287370488017
PRELCSARITM	V1P	A8R	-0.837750441460476	-0.8166812971897
PRELCSASITM	V1P	A8S	-0.763799930368955	-0.767721585548646
PRELCSATITM	V1P	A8T	-0.79630019303209	-0.756077089867101
PRELCSAVITM	V1P	A8V	-0.80144747440247	-0.793585167335593
PRELCSAWITM	V1P	A8W	-0.808163556661889	-0.806736538066373
PRELCSAYITM	V1P	A8Y	-0.892507643936315	-0.858696700322258
PRELCSCAITM	V1P	A7C	-0.848667325841488	-0.808580446602792
PRELCSDAITM	V1P	A7D	-0.839564042258459	-0.794086103835326
PRELCSEAITM	V1P	A7E	-0.780103641624713	-0.729823059260892
PRELCSFAITM	V1P	A7F	-0.810670877996168	-0.883993228464734
PRELCSGAITM	V1P	A7G	-0.757026500331427	-0.812529438264061
PRELCSHAITM	V1P	A7H	-0.82717701952421	-0.84588262012033
PRELCSIAITM	V1P	A7I	-0.880221120866323	-1.0155889722575
PRELCSLAITM	V1P	A7L	-0.846936130351334	-0.835248983898609
PRELCSMAITM	V1P	A7M	-0.815806641054568	-0.881327509025695
PRELCSNAITM	V1P	A7N	-0.815696952062576	-0.854582133549611
PRELCSPAITM	V1P	A7P	-0.839624722232606	-0.829724060156887
PRELCSQAITM	V1P	A7Q	-0.868250508935676	-0.883432958897064
PRELCSRAITM	V1P	A7R	-0.830010723689156	-0.805949561615601
PRELCSSAITM	V1P	A7S	-0.764560701116499	-0.77789503224742
PRELCSTAITM	V1P	A7T	-0.834778589499617	-0.778767540581059
PRELCSVAITM	V1P	A7V	-0.781055002940996	-0.779695359286902
PRELCSYAITM	V1P	A7Y	-0.847255020210524	-0.862764412508635
PRELCTAAITM	V1P	S6T	-0.723189476395206	-0.728874032534021
PRELCVAAITM	V1P	S6V	-0.821791132175954	-0.764703462673769
PRELCWAAITM	V1P	S6W	-0.723261300362642	-0.630189027277685
PRELCYAAITM	V1P	S6Y	-0.762930001306743	-0.740106271303382
PRELESAAITM	V1P	C5E	-0.848149850090654	-0.795467958460151
PRELGSAAITM	V1P	C5G	-0.840932927879791	-0.848373498936049
PRELQSAAITM	V1P	C5Q	-0.811132966992851	-0.788427077901148
PRELRSAAITM	V1P	C5R	-0.823572210754898	-0.790815764203111
PRELWSAAITM	V1P	C5W	-0.829002250524109	-0.840884238942144
PRERCSAAITM	V1P	L4R	-0.821446679423037	-0.833701191616025
PRGLCSAAITM	V1P	E3G	-0.767530555960368	-0.74538373418351
PRHLCSAAITM	V1P	E3H	-0.786054631247764	-0.781041526698117
PRILCSAAITM	V1P	E3I	-0.868459740811499	-0.77114810980889
PRKLCSAAITM	V1P	E3K	-0.838897342178103	-0.833451452990523
PRLLCSAAITM	V1P	E3L	-0.835015675942153	-0.741813201923143
PRNLCSAAITM	V1P	E3N	-0.815403686211887	-0.796433055812863
PRPLCSAAITM	V1P	E3P	-0.908901678072188	-0.825728679291915
PRQLCSAAITM	V1P	E3Q	-0.797419756375564	-0.721288723880969
PRRLCSAAITM	V1P	E3R	-0.858491510236221	-0.84125671441472
PRSLCSAAITM	V1P	E3S	-0.816734048680194	-0.701617784808927
PRTLCSAAITM	V1P	E3T	-0.786791689626683	-0.76743335196013
PRVLCSAAITM	V1P	E3V	-0.914208186012716	-0.819576613489533
PRYLCSAAITM	V1P	E3Y	-0.802720959126375	-0.777827350097233
PSELCSAAITM	V1P	R2S	-0.527410118269538	-0.529489211232691
PTELCSAAITM	V1P	R2T	-0.716554539460783	-0.766763183031043
QAELCSAAITM	V1Q	R2A	-0.525632976662846	-0.600524775740753
QEELCSAAITM	V1Q	R2E	-0.606382721915668	-0.606667378669431
QGELCSAAITM	V1Q	R2G	-0.541618622833887	-0.555512434843104
QNELCSAAITM	V1Q	R2N	-0.707784973822109	-0.761997078393021
QPELCSAAITM	V1Q	R2P	-0.790267232967558	-0.768006800964659
QRALCSAAITM	V1Q	E3A	-0.870346533634997	-0.906339986420259
QRCLCSAAITM	V1Q	E3C	-0.809600289128144	-0.94977677391817
QREKCSAAITM	V1Q	L4K	-0.825277443713867	-0.86583559782425
QRELASAAITM	V1Q	C5A	-0.823032838696445	-0.801843720937174
QRELCAAAITM	V1Q	S6A	-0.625827231144876	-0.691065158017822
QRELCDAAITM	V1Q	S6D	-0.532365004057619	-0.491309211277616
QRELCGAAITM	V1Q	S6G	-0.821976361020274	-0.879702403108323
QRELCHAAITM	V1Q	S6H	-0.546235904192507	-0.577584996653167
QRELCLAAITM	V1Q	S6L	-0.808031804170922	-0.766555476380393
QRELCMAAITM	V1Q	S6M	-0.743468926120333	-0.86659688532521
QRELCPAAITM	V1Q	S6P	-0.889566837716576	-0.808794550244881
QRELCQAAITM	V1Q	S6Q	-0.701039411068816	-0.6762950424915
QRELCRAAITM	V1Q	S6R	-0.71725391349129	-0.730337526152064
QRELCSAAATM	V1Q	I9A	-0.854458127966964	-0.811524302802665
QRELCSAAETM	V1Q	I9E	-0.842360337585529	-0.849523465883554
QRELCSAAGTM	V1Q	I9G	-0.809183213063822	-0.811904639821325
QRELCSAAIAM	V1Q	T10A	-0.822609851194021	-0.778951661590613
QRELCSAAICM	V1Q	T10C	-1.02572434194335	-0.78961395171807
QRELCSAAIDM	V1Q	T10D	-0.819892046131397	-0.739468088557148
QRELCSAAIFM	V1Q	T10F	-0.826258904422323	-0.796377487345454
QRELCSAAIGM	V1Q	T10G	-0.79405990827574	-0.751714396239701
QRELCSAAIKM	V1Q	T10K	-0.808139172233487	-0.841068683204212
QRELCSAAILM	V1Q	T10L	-0.778339349019601	-0.775219499309941
QRELCSAAIMM	V1Q	T10M	-0.844335136439156	-0.788495626870555
QRELCSAAIPM	V1Q	T10P	-0.774719062746354	-0.839533541345225
QRELCSAAIRM	V1Q	T10R	-0.818949065560518	-0.824022413819528
QRELCSAAISM	V1Q	T10S	-0.791489694418606	-0.784414878147445
QRELCSAAITA	V1Q	M11A	-0.770015697265185	-0.747713757545571
QRELCSAAITE	V1Q	M11E	-0.631908036631958	-0.654163809599553
QRELCSAAITG	V1Q	M11G	-0.810439166575448	-0.800893320015346
QRELCSAAITK	V1Q	M11K	-0.796448892849653	-0.76134597054827
QRELCSAAITQ	V1Q	M11Q	-0.84259955101606	-0.621926046761077
QRELCSAAITR	V1Q	M11R	-0.811844167576915	-0.755699723132694
QRELCSAAITT	V1Q	M11T	-0.730344675470529	-0.760492463052074
QRELCSAAIVM	V1Q	T10V	-0.810594759914712	-0.763248650933782
QRELCSAAIWM	V1Q	T10W	-0.815136278002196	-0.832766369546829
QRELCSAAKTM	V1Q	I9K	-0.801430002659745	-0.868959433889157
QRELCSAARTM	V1Q	I9R	-0.968373776943818	-0.823035758114722
QRELCSAAVTM	V1Q	I9V	-0.85492139256114	-0.812294456189489
QRELCSAAWTM	V1Q	I9W	-0.791513720243421	-0.843583843873198
QRELCSADITM	V1Q	A8D	-0.85197418180359	-0.823832031024819
QRELCSAGITM	V1Q	A8G	-0.790461600780381	-0.813756327963959
QRELCSAHITM	V1Q	A8H	-0.890511017333833	-0.863970597165631
QRELCSALITM	V1Q	A8L	-0.8625031788489	-0.831283626332428
QRELCSANITM	V1Q	A8N	-0.831460209825489	-0.82733586221711
QRELCSAPITM	V1Q	A8P	-0.857068216538543	-0.802754172335603
QRELCSAQITM	V1Q	A8Q	-0.835613935101919	-0.803469540820196
QRELCSARITM	V1Q	A8R	-0.867877223569457	-0.806722897692903
QRELCSASITM	V1Q	A8S	-0.812554305370973	-0.773366622332295
QRELCSATITM	V1Q	A8T	-0.759497167611136	-0.739781312430655
QRELCSAVITM	V1Q	A8V	-0.713767999100911	-0.940851160129075
QRELCSAWITM	V1Q	A8W	-0.868332077902989	-0.77862871992467
QRELCSAYITM	V1Q	A8Y	-0.830477125949609	-0.795964687949364
QRELCSKAITM	V1Q	A7K	-0.862426230031811	-0.804287780334712
QRELCSLAITM	V1Q	A7L	-0.880165217626963	-0.759175672601859
QRELCSNAITM	V1Q	A7N	-0.835015176206921	-0.848995542809703
QRELCSRAITM	V1Q	A7R	-0.905813016642698	-0.812539798265046
QRELCSTAITM	V1Q	A7T	-0.790002472929258	-0.779305653351521
QRELCSVAITM	V1Q	A7V	-0.897252510166912	-0.713965683563737
QRELESAAITM	V1Q	C5E	-0.882174602601886	-0.799865746066213
QRELGSAAITM	V1Q	C5G	-0.828050456411248	-0.857296510390972
QRELKSAAITM	V1Q	C5K	-0.870346533634997	-0.794117725841654
QRELLSAAITM	V1Q	C5L	-0.798497668961179	-0.847742406951077
QRELPSAAITM	V1Q	C5P	-0.890391117569794	-0.848748600384278
QRELRSAAITM	V1Q	C5R	-0.848930818986394	-0.838275158923929
QRELSSAAITM	V1Q	C5S	-0.862909914175233	-0.796825191624039
QRELTSAAITM	V1Q	C5T	-0.864520008671665	-0.788417984653724
QRERCSAAITM	V1Q	L4R	-0.832994565727046	-0.772302940228946
QRETCSAAITM	V1Q	L4T	-1.03670000787487	-0.870879926104196
QREWCSAAITM	V1Q	L4W	-0.792064883160803	-0.837831365906239
QRGLCSAAITM	V1Q	E3G	-0.832238411839959	-0.940026361964005
QRKLCSAAITM	V1Q	E3K	-0.903189078370114	-0.775089800739985
QRLLCSAAITM	V1Q	E3L	-0.868212133611179	-0.786600693246017
QRMLCSAAITM	V1Q	E3M	-0.856970971144672	-0.843873243141352
QRNLCSAAITM	V1Q	E3N	-0.817130975476274	-0.834013485999918
QRPLCSAAITM	V1Q	E3P	-0.840022495887372	-0.768240185867654
QRRLCSAAITM	V1Q	E3R	-0.720269489552782	-0.790908076178452
QRVLCSAAITM	V1Q	E3V	-0.934786485305068	-0.81395193607081
QRWLCSAAITM	V1Q	E3W	-0.880478204582951	-0.738108228378431
QWELCSAAITM	V1Q	R2W	-0.712934268706641	-0.775126987997991
RAELCSAAITM	V1R	R2A	-0.804219162587364	-0.793252871692694
RDELCSAAITM	V1R	R2D	-0.7925249894833	-0.799686769741455
REELCSAAITM	V1R	R2E	-0.741725785764555	-0.764609913058737
RGELCSAAITM	V1R	R2G	-0.771274304573353	-0.766465259498885
RHELCSAAITM	V1R	R2H	-0.756382494788746	-0.837649852440441
RKELCSAAITM	V1R	R2K	-0.782694743347081	-0.730586256857053
RLELCSAAITM	V1R	R2L	-0.823447920925607	-0.835146019295258
RNELCSAAITM	V1R	R2N	-0.825797111946712	-0.832837518972518
RPELCSAAITM	V1R	R2P	-0.802711621633089	-0.802673036642714
RQELCSAAITM	V1R	R2Q	-0.921567929663566	-0.856289871835697
RRALCSAAITM	V1R	E3A	-0.91340514818197	-0.807741957420747
RREACSAAITM	V1R	L4A	-0.844472342614215	-0.884134828481128
RREECSAAITM	V1R	L4E	-0.858179511595823	-0.837575712854726
RREGCSAAITM	V1R	L4G	-0.841121020265299	-0.843596118036397
RREKCSAAITM	V1R	L4K	-0.875327004510704	-0.824003169161443
RRELASAAITM	V1R	C5A	-0.824339908378426	-0.836073219399426
RRELCAAAITM	V1R	S6A	-0.776543367957608	-0.815422148136339
RRELCEAAITM	V1R	S6E	-0.705884557041429	-0.722808113128609
RRELCFAAITM	V1R	S6F	-0.795243966068627	-0.864032430407374
RRELCGAAITM	V1R	S6G	-0.855646987357581	-0.853677859140297
RRELCHAAITM	V1R	S6H	-0.860176638790599	-0.777279455562032
RRELCKAAITM	V1R	S6K	-0.86620857542511	-0.826313816592215
RRELCLAAITM	V1R	S6L	-0.848020472942099	-0.78544559999865
RRELCMAAITM	V1R	S6M	-0.836173441278672	-0.724181890434084
RRELCNAAITM	V1R	S6N	-0.830854415604658	-0.837143959491759
RRELCPAAITM	V1R	S6P	-0.860009568652322	-0.812668395420602
RRELCQAAITM	V1R	S6Q	-0.775602606399012	-0.786068545486508
RRELCRAAITM	V1R	S6R	-0.812406175596152	-0.794758221358782
RRELCSAAATM	V1R	I9A	-0.831816785777848	-0.825653421116789
RRELCSAACTM	V1R	I9C	-0.846873740517193	-0.85146317078416
RRELCSAAETM	V1R	I9E	-0.848377744190105	-0.826871736350235
RRELCSAAFTM	V1R	I9F	-0.856680606147397	-0.859278379406287
RRELCSAAGTM	V1R	I9G	-0.865250711773725	-0.815508156211328
RRELCSAAIAM	V1R	T10A	-0.858978393688518	-0.78490682440944
RRELCSAAICM	V1R	T10C	-0.837919356528475	-0.837029902405668
RRELCSAAIDM	V1R	T10D	-0.792676409082891	-0.851727627284197
RRELCSAAIEM	V1R	T10E	-0.829178081539961	-0.785375738127198
RRELCSAAIFM	V1R	T10F	-0.928232548146108	-0.860406334812663
RRELCSAAIGM	V1R	T10G	-0.830948820931933	-0.809328920605713
RRELCSAAIHM	V1R	T10H	-0.9578729421361	-0.868939253584546
RRELCSAAIKM	V1R	T10K	-0.788515158204603	-0.761158474824195
RRELCSAAILM	V1R	T10L	-0.858356606926911	-0.793845737532498
RRELCSAAIMM	V1R	T10M	-0.786879825195067	-0.800029003609087
RRELCSAAIPM	V1R	T10P	-0.836033500966637	-0.828236773627581
RRELCSAAIQM	V1R	T10Q	-0.815481621860174	-0.816999099303397
RRELCSAAIRM	V1R	T10R	-0.822504999493494	-0.832764536658826
RRELCSAAISM	V1R	T10S	-0.84261159780188	-0.835320834193065
RRELCSAAITA	V1R	M11A	-0.801545982377338	-0.863162304322684
RRELCSAAITD	V1R	M11D	-0.883618882994048	-0.896924375045736
RRELCSAAITE	V1R	M11E	-0.723499751678064	-0.823918271280191
RRELCSAAITG	V1R	M11G	-0.862027283390801	-0.839069564708825
RRELCSAAITH	V1R	M11H	-0.828353453238579	-0.825207907886267
RRELCSAAITI	V1R	M11I	-0.879770719315204	-0.876862149202485
RRELCSAAITK	V1R	M11K	-0.79514267440821	-0.84530870085954
RRELCSAAITL	V1R	M11L	-0.810768096189599	-0.80553520687487
RRELCSAAITN	V1R	M11N	-0.917024293829293	-0.830457512606009
RRELCSAAITP	V1R	M11P	-0.796263093275933	-0.793469983920652
RRELCSAAITQ	V1R	M11Q	-0.560244942325577	-0.517904831599914
RRELCSAAITR	V1R	M11R	-0.846969830711536	-0.800801271135021
RRELCSAAITS	V1R	M11S	-0.826386712578648	-0.821645477220079
RRELCSAAITT	V1R	M11T	-0.634510153666285	-0.584489419270512
RRELCSAAITV	V1R	M11V	-0.780340146801955	-0.840293798165602
RRELCSAAITW	V1R	M11W	-0.855165582418435	-0.840583940823027
RRELCSAAIVM	V1R	T10V	-0.818725863530615	-0.850258379924505
RRELCSAAIWM	V1R	T10W	-0.858462598791992	-0.826053891619558
RRELCSAAIYM	V1R	T10Y	-0.823515255411162	-0.795435258522965
RRELCSAAKTM	V1R	I9K	-0.827332144934846	-0.819652638654222
RRELCSAALTM	V1R	I9L	-0.956429247177278	-0.813729670839103
RRELCSAAMTM	V1R	I9M	-0.799087018844329	-0.830311557092702
RRELCSAANTM	V1R	I9N	-0.771940059364239	-0.988372807990413
RRELCSAAPTM	V1R	I9P	-0.736733553684662	-0.779480528932464
RRELCSAAQTM	V1R	I9Q	-0.847639068123835	-0.853161280885333
RRELCSAARTM	V1R	I9R	-0.805559061555462	-0.82882536433604
RRELCSAASTM	V1R	I9S	-0.817259299720078	-0.817692517605083
RRELCSAATTM	V1R	I9T	-0.884833383732479	-0.784381258206265
RRELCSAAVTM	V1R	I9V	-0.827446870683401	-0.815315169627232
RRELCSAAWTM	V1R	I9W	-0.782670201917791	-0.804421616539992
RRELCSAAYTM	V1R	I9Y	-0.739261097946008	-0.840732273152356
RRELCSADITM	V1R	A8D	-0.849332597589042	-0.830625313583917
RRELCSAEITM	V1R	A8E	-0.940539050073686	-0.786760041258635
RRELCSAFITM	V1R	A8F	-0.790562391889495	-0.820344217030951
RRELCSAGITM	V1R	A8G	-0.789950632833586	-0.783878750154883
RRELCSAHITM	V1R	A8H	-0.836907515650402	-0.816809508458002
RRELCSAIITM	V1R	A8I	-0.799081975201654	-0.878590409872403
RRELCSAKITM	V1R	A8K	-0.796448892849653	-0.835795477073608
RRELCSALITM	V1R	A8L	-0.865788342130644	-0.824650247320632
RRELCSAMITM	V1R	A8M	-0.897103884422833	-0.820655127648352
RRELCSANITM	V1R	A8N	-0.857573742221081	-0.749138809715507
RRELCSAPITM	V1R	A8P	-0.849058848715992	-0.829190232362774
RRELCSAQITM	V1R	A8Q	-0.808883381083332	-0.80886009358308
RRELCSARITM	V1R	A8R	-0.840997030392246	-0.795675988287249
RRELCSASITM	V1R	A8S	-0.809785803626946	-0.819818700673993
RRELCSATITM	V1R	A8T	-0.86202213194653	-0.797713206755441
RRELCSAVITM	V1R	A8V	-0.861617187524159	-0.83483553890277
RRELCSAWITM	V1R	A8W	-0.83553683547832	-0.876106287486047
RRELCSAYITM	V1R	A8Y	-0.773267614153921	-0.772667109318555
RRELCSCAITM	V1R	A7C	-0.822618210365081	-0.811705846790841
RRELCSFAITM	V1R	A7F	-0.827153342770053	-0.866955025695125
RRELCSGAITM	V1R	A7G	-0.812258246185788	-0.876820454995454
RRELCSHAITM	V1R	A7H	-0.862611745592401	-0.817801308637461
RRELCSIAITM	V1R	A7I	-0.852363606376588	-0.816325558153935
RRELCSKAITM	V1R	A7K	-0.853442503627622	-0.887434947230227
RRELCSLAITM	V1R	A7L	-0.822848758167681	-0.838173293712735
RRELCSNAITM	V1R	A7N	-0.858579816743674	-0.794953250576264
RRELCSPAITM	V1R	A7P	-0.856048073275388	-0.838085132191907
RRELCSQAITM	V1R	A7Q	-0.865432517148964	-0.966233692611452
RRELCSRAITM	V1R	A7R	-0.807687586294979	-0.829326362124883
RRELCSSAITM	V1R	A7S	-0.845958662906137	-0.81983460619903
RRELCSTAITM	V1R	A7T	-0.878935302179231	-0.978308097152066
RRELCSVAITM	V1R	A7V	-0.991447185223957	-0.855689786176768
RRELCSWAITM	V1R	A7W	-0.847380452854659	-0.913324832112932
RRELCTAAITM	V1R	S6T	-0.82298551034342	-0.946978784671721
RRELCVAAITM	V1R	S6V	-0.853442503627622	-0.963404440625551
RRELDSAAITM	V1R	C5D	-0.887870926023254	-0.865801484195405
RRELESAAITM	V1R	C5E	-0.813381444037635	-0.808564427163006
RRELGSAAITM	V1R	C5G	-0.841165265985229	-0.837682951233965
RRELISAAITM	V1R	C5I	-0.88401765507318	-0.817767260378954
RRELLSAAITM	V1R	C5L	-0.831903830631679	-0.759442696073974
RRELMSAAITM	V1R	C5M	-0.868212133611179	-0.848965973836546
RRELNSAAITM	V1R	C5N	-0.833636955297744	-0.870299992837237
RRELPSAAITM	V1R	C5P	-0.841209995586175	-0.851399777405492
RRELQSAAITM	V1R	C5Q	-1.01134391532223	-0.806402872600693
RRELRSAAITM	V1R	C5R	-0.840117369087656	-0.814269044067804
RRELSSAAITM	V1R	C5S	-0.850084030382541	-0.80134134212016
RRELTSAAITM	V1R	C5T	-0.849067109539586	-0.829945084742736
RRELVSAAITM	V1R	C5V	-0.88835174254418	-0.785072887289995
RRELWSAAITM	V1R	C5W	-0.818108552171108	-0.883964330851525
RRENCSAAITM	V1R	L4N	-0.736072886274927	-0.778050285938369
RRERCSAAITM	V1R	L4R	-0.836637943177168	-0.841478853220135
RRESCSAAITM	V1R	L4S	-0.753516259384016	-0.815925284485169
RRETCSAAITM	V1R	L4T	-0.869957646748455	-0.789961261833681
RREVCSAAITM	V1R	L4V	-0.868212133611179	-0.789095032699812
RREWCSAAITM	V1R	L4W	-0.909709126063366	-0.79350199267614
RRGLCSAAITM	V1R	E3G	-0.851540422063353	-0.857093773562934
RRKLCSAAITM	V1R	E3K	-0.78590303576673	-0.826534475029722
RRLLCSAAITM	V1R	E3L	-0.870096270901262	-0.927106177485922
RRNLCSAAITM	V1R	E3N	-0.790681398533731	-0.976605313376348
RRQLCSAAITM	V1R	E3Q	-0.929566194280251	-0.864186726735709
RRRLCSAAITM	V1R	E3R	-0.855542252710919	-0.759769472734161
RRVLCSAAITM	V1R	E3V	-0.822028008135487	-0.854770411746741
RSELCSAAITM	V1R	R2S	-0.778612232296008	-0.809890616177126
RTELCSAAITM	V1R	R2T	-0.77745922457169	-0.790052211463931
RVELCSAAITM	V1R	R2V	-0.765894735828656	-0.798671551778672
RWELCSAAITM	V1R	R2W	-0.815303274703528	-0.873829347568731
RYELCSAAITM	V1R	R2Y	-0.953386071473175	-0.744845551323199
SAELCSAAITM	V1S	R2A	-0.654647885538192	-0.63863361096623
SEELCSAAITM	V1S	R2E	-0.770471547853113	-0.747816907269427
SFELCSAAITM	V1S	R2F	-0.714625439718725	-0.749944091787254
SGELCSAAITM	V1S	R2G	-0.543171266921483	-0.557326107246966
SHELCSAAITM	V1S	R2H	-0.790895831632634	-0.86190340443706
SKELCSAAITM	V1S	R2K	-0.74595810642405	-0.791881207877116
SLELCSAAITM	V1S	R2L	-0.784445070172261	-0.736016362833406
SPELCSAAITM	V1S	R2P	-0.812103594599098	-0.807393786109057
SQELCSAAITM	V1S	R2Q	-0.700942778100376	-0.720647277220671
SRDLCSAAITM	V1S	E3D	-0.755813447863515	-0.696836794857177
SREACSAAITM	V1S	L4A	-0.722095251913588	-0.824950057938697
SREFCSAAITM	V1S	L4F	-0.813551599767634	-0.865204747555911
SREGCSAAITM	V1S	L4G	-0.826538942983135	-0.827891658656845
SREKCSAAITM	V1S	L4K	-0.90734969216081	-0.777763496918861
SRELASAAITM	V1S	C5A	-0.792564933550149	-0.86344383435061
SRELCAAAITM	V1S	S6A	-0.75020570585553	-0.729574193719213
SRELCCAAITM	V1S	S6C	-0.827160272605246	-0.832951141343004
SRELCDAAITM	V1S	S6D	-0.594335119219767	-0.601688085004129
SRELCFAAITM	V1S	S6F	-0.79618630533065	-0.84389403732289
SRELCGAAITM	V1S	S6G	-0.777180123961792	-0.754523022541139
SRELCHAAITM	V1S	S6H	-0.738426153568154	-0.738519803276655
SRELCIAAITM	V1S	S6I	-0.884910183083754	-0.800284707739803
SRELCKAAITM	V1S	S6K	-0.69915156655204	-0.815414083421935
SRELCLAAITM	V1S	S6L	-0.858698973487514	-0.817164540059801
SRELCMAAITM	V1S	S6M	-0.812730770347484	-0.818945245383674
SRELCNAAITM	V1S	S6N	-0.72972925946996	-0.69394411109479
SRELCPAAITM	V1S	S6P	-0.831527564140069	-0.811292119383455
SRELCQAAITM	V1S	S6Q	-0.868212133611179	-0.703059459961914
SRELCRAAITM	V1S	S6R	-0.759925147575239	-0.759458165468862
SRELCSAAETM	V1S	I9E	-0.842799950794772	-0.823234254863561
SRELCSAAGTM	V1S	I9G	-0.842233938628152	-0.807576968949565
SRELCSAAHTM	V1S	I9H	-0.764992247302903	-0.73639575206046
SRELCSAAIAM	V1S	T10A	-0.795837315949526	-0.756605326068314
SRELCSAAICM	V1S	T10C	-0.827031326300974	-0.798428528141508
SRELCSAAIDM	V1S	T10D	-0.901065146368387	-0.805632727451282
SRELCSAAIEM	V1S	T10E	-0.789941909696986	-0.709017015249811
SRELCSAAIFM	V1S	T10F	-0.880716424127858	-0.865321064007346
SRELCSAAIGM	V1S	T10G	-0.775746141891054	-0.757648213137723
SRELCSAAIHM	V1S	T10H	-0.837453996641024	-0.826554664120299
SRELCSAAIIM	V1S	T10I	-0.785606149208012	-0.803228511884999
SRELCSAAIKM	V1S	T10K	-0.82246179367058	-0.783868617971703
SRELCSAAILM	V1S	T10L	-0.832760515393895	-0.811819510820079
SRELCSAAIMM	V1S	T10M	-0.751833291572106	-0.805649628791053
SRELCSAAINM	V1S	T10N	-0.773493502811532	-0.819991407414253
SRELCSAAIPM	V1S	T10P	-0.8486131897801	-0.812269577879462
SRELCSAAIRM	V1S	T10R	-0.774838899676819	-0.782094473030237
SRELCSAAISM	V1S	T10S	-0.750466895144923	-0.768444727421331
SRELCSAAITA	V1S	M11A	-0.822773171324092	-0.790075824931222
SRELCSAAITE	V1S	M11E	-0.725496212463887	-0.73128374626988
SRELCSAAITF	V1S	M11F	-0.825777796765785	-0.762379274197055
SRELCSAAITG	V1S	M11G	-0.821576552513607	-0.804589747866872
SRELCSAAITK	V1S	M11K	-0.764786926456106	-0.768094486706231
SRELCSAAITL	V1S	M11L	-0.784117039729768	-0.77723058879822
SRELCSAAITN	V1S	M11N	-0.850491486520681	-0.860328048003711
SRELCSAAITR	V1S	M11R	-0.781130685684663	-0.782816305236839
SRELCSAAITS	V1S	M11S	-0.897117064756763	-0.819053401617411
SRELCSAAITT	V1S	M11T	-0.745143188380415	-0.814427008875058
SRELCSAAITV	V1S	M11V	-0.808929085750412	-0.812647509739434
SRELCSAAITW	V1S	M11W	-0.783060359833483	-0.752258896434679
SRELCSAAITY	V1S	M11Y	-0.710338039388376	-0.711719530319732
SRELCSAAIVM	V1S	T10V	-0.789361710036934	-0.77778772466262
SRELCSAAIWM	V1S	T10W	-0.992884008511502	-0.832181416218135
SRELCSAAKTM	V1S	I9K	-0.836813474204975	-0.83046563639039
SRELCSAALTM	V1S	I9L	-0.793648648016962	-0.772779279877031
SRELCSAAMTM	V1S	I9M	-0.789875493165206	-0.785673694974427
SRELCSAANTM	V1S	I9N	-0.799260197650962	-0.896006989741931
SRELCSAAPTM	V1S	I9P	-0.836126894585012	-0.920534267560658
SRELCSAAQTM	V1S	I9Q	-0.844289780345858	-0.875561750907588
SRELCSAARTM	V1S	I9R	-0.837870250738822	-0.815003010702986
SRELCSAASTM	V1S	I9S	-0.826017028302819	-0.788381308837624
SRELCSAATTM	V1S	I9T	-0.785799133668891	-0.817123682291947
SRELCSAAVTM	V1S	I9V	-0.819151668126831	-0.783524748449627
SRELCSAAWTM	V1S	I9W	-0.851686212201439	-0.846666658579988
SRELCSACITM	V1S	A8C	-0.812976507978288	-0.839504553792782
SRELCSADITM	V1S	A8D	-0.836162261827563	-0.796348025310582
SRELCSAEITM	V1S	A8E	-0.83451066619222	-0.830719751444211
SRELCSAFITM	V1S	A8F	-0.900983944657154	-0.754619426036633
SRELCSAGITM	V1S	A8G	-0.844542479285984	-0.877273201919566
SRELCSAHITM	V1S	A8H	-0.831155408002289	-0.839287026832235
SRELCSAIITM	V1S	A8I	-0.797518428976048	-0.730311149876582
SRELCSAKITM	V1S	A8K	-0.843407266335859	-0.799698728487137
SRELCSALITM	V1S	A8L	-0.830353055943658	-0.829131245464034
SRELCSAMITM	V1S	A8M	-0.852202675194109	-0.867438020413284
SRELCSANITM	V1S	A8N	-0.882566674485245	-0.854559436301029
SRELCSAPITM	V1S	A8P	-0.841470083312526	-0.84318821556168
SRELCSAQITM	V1S	A8Q	-0.833346236353693	-0.869549539127589
SRELCSARITM	V1S	A8R	-0.811186671044189	-0.815937954955742
SRELCSASITM	V1S	A8S	-0.785808181237176	-0.806539094241299
SRELCSATITM	V1S	A8T	-0.817502118362431	-0.768829255176943
SRELCSAVITM	V1S	A8V	-0.842753305760411	-0.839074070769294
SRELCSAWITM	V1S	A8W	-0.839717651132092	-0.812460077774304
SRELCSAYITM	V1S	A8Y	-0.813474923010663	-0.830961713073077
SRELCSCAITM	V1S	A7C	-0.803777043687894	-0.828080896820528
SRELCSDAITM	V1S	A7D	-0.832630198508409	-0.906308436564821
SRELCSFAITM	V1S	A7F	-0.821187442254188	-0.808922788414847
SRELCSGAITM	V1S	A7G	-0.867639188695958	-0.826823097192363
SRELCSHAITM	V1S	A7H	-0.845242637936285	-0.832633954254547
SRELCSIAITM	V1S	A7I	-0.842902978627763	-0.764143346708279
SRELCSKAITM	V1S	A7K	-0.86266969713854	-0.866681128802435
SRELCSLAITM	V1S	A7L	-0.81729434381482	-0.833872542662569
SRELCSMAITM	V1S	A7M	-0.869881289476705	-0.84568638244703
SRELCSNAITM	V1S	A7N	-0.851496633513717	-0.848342545603572
SRELCSPAITM	V1S	A7P	-0.824189671624964	-0.843097965211909
SRELCSQAITM	V1S	A7Q	-0.903130780457051	-0.790908076178452
SRELCSRAITM	V1S	A7R	-0.827828500734466	-0.85911794126694
SRELCSSAITM	V1S	A7S	-0.820981551198772	-0.788963623446436
SRELCSTAITM	V1S	A7T	-0.881928109023887	-0.826646723598097
SRELCSWAITM	V1S	A7W	-0.833027511540107	-0.813732501624947
SRELCSYAITM	V1S	A7Y	-0.870806575076762	-0.804713656278111
SRELCTAAITM	V1S	S6T	-0.781460301917932	-0.78610294526621
SRELCVAAITM	V1S	S6V	-0.823104981238777	-0.809593795447334
SRELCWAAITM	V1S	S6W	-0.793006077257059	-0.774613478730019
SRELCYAAITM	V1S	S6Y	-0.765603662125993	-0.777804136212478
SRELFSAAITM	V1S	C5F	-0.790412765474558	-0.795716571107558
SRELGSAAITM	V1S	C5G	-0.875406507011791	-0.841919921279284
SRELLSAAITM	V1S	C5L	-0.867239266710808	-0.91213135841082
SRELNSAAITM	V1S	C5N	-0.946866016875342	-0.849748143540701
SRELRSAAITM	V1S	C5R	-0.856933482693608	-0.84959395327705
SRELSSAAITM	V1S	C5S	-0.885143223659573	-0.80158281649075
SRELVSAAITM	V1S	C5V	-0.961907112300132	-0.858038161371171
SRERCSAAITM	V1S	L4R	-0.881860958456978	-0.829933917556382
SREVCSAAITM	V1S	L4V	-0.749869297184371	-0.602815832349459
SREWCSAAITM	V1S	L4W	-1.06109988708347	-0.873886907858714
SRFLCSAAITM	V1S	E3F	-0.850306881193953	-0.843757641112772
SRILCSAAITM	V1S	E3I	-0.917919494206607	-0.82592711146809
SRKLCSAAITM	V1S	E3K	-0.954572943141518	-0.805367626625339
SRLLCSAAITM	V1S	E3L	-0.838232796570241	-0.917761461658844
SRNLCSAAITM	V1S	E3N	-0.793698742576181	-0.820128881774574
SRPLCSAAITM	V1S	E3P	-0.853517106242707	-0.849421886027813
SRQLCSAAITM	V1S	E3Q	-0.801589813147664	-0.79859891139142
SRRLCSAAITM	V1S	E3R	-0.83368427356515	-0.87173180854085
SRSLCSAAITM	V1S	E3S	-0.811193242916776	-0.786614879117743
SRTLCSAAITM	V1S	E3T	-0.800354709303694	-0.792126405553328
SRVLCSAAITM	V1S	E3V	-0.815136278002196	-0.820784846533526
SRWLCSAAITM	V1S	E3W	-1.00761177880756	-0.906144110724165
SSELCSAAITM	V1S	R2S	-0.836656154053038	-0.79284169499099
STELCSAAITM	V1S	R2T	-0.832013368108314	-0.829496324599437
SVELCSAAITM	V1S	R2V	-0.822529415249267	-0.784488943401869
SYELCSAAITM	V1S	R2Y	-0.74977575401176	-0.920192655837652
TAELCSAAITM	V1T	R2A	-0.0173916980968327	-0.0089771244468603
TGELCSAAITM	V1T	R2G	-0.0026519688303575	-0.0018255078430283
THELCSAAITM	V1T	R2H	-0.344526034813571	-0.34871953705709
TLELCSAAITM	V1T	R2L	-0.522048096387391	-0.527953460673331
TPELCSAAITM	V1T	R2P	-0.852773656579393	-0.781780010100601
TRALCSAAITM	V1T	E3A	-0.7704316483752	-0.832953938032502
TREGCSAAITM	V1T	L4G	-0.799477708184208	-0.874178363532605
TRELASAAITM	V1T	C5A	-0.85691639019555	-0.796509157114556
TRELCAAAITM	V1T	S6A	-0.274423154248096	-0.267225219128299
TRELCCAAITM	V1T	S6C	-0.652116663595524	-0.625227293872453
TRELCDAAITM	V1T	S6D	-0.0428980175575787	-0.0435367729156239
TRELCFAAITM	V1T	S6F	-0.705564260343784	-0.719431497672717
TRELCGAAITM	V1T	S6G	-0.395457627900537	-0.386788244023177
TRELCHAAITM	V1T	S6H	-0.0597719437358923	-0.0699705483584709
TRELCKAAITM	V1T	S6K	-0.311682648143328	-0.329178820421113
TRELCLAAITM	V1T	S6L	-0.649871718615442	-0.615871265334402
TRELCNAAITM	V1T	S6N	-0.256393907059354	-0.249574020351641
TRELCPAAITM	V1T	S6P	-0.850335812939549	-0.830695609399922
TRELCRAAITM	V1T	S6R	-0.364513483256673	-0.351897377297011
TRELCSAAGTM	V1T	I9G	-0.827371277213975	-0.847272398240606
TRELCSAAIAM	V1T	T10A	-0.496624720289943	-0.495585938405351
TRELCSAAICM	V1T	T10C	-0.670276777331445	-0.62045621182447
TRELCSAAIDM	V1T	T10D	-0.880478204582951	-0.766680645596778
TRELCSAAIEM	V1T	T10E	-0.324578276087755	-0.315239679144216
TRELCSAAIFM	V1T	T10F	-0.826017028302819	-0.913021290046412
TRELCSAAIGM	V1T	T10G	-0.381322416403549	-0.414192241401241
TRELCSAAIHM	V1T	T10H	-0.652577388462397	-0.71369513896392
TRELCSAAIIM	V1T	T10I	-0.674793173735378	-0.656328378891424
TRELCSAAILM	V1T	T10L	-0.741725785764555	-0.729944584475706
TRELCSAAIMM	V1T	T10M	-0.67459737998862	-0.623841344340851
TRELCSAAIPM	V1T	T10P	-0.844793074356357	-0.778429789093982
TRELCSAAIQM	V1T	T10Q	-0.615478524758342	-0.58357886083026
TRELCSAAIRM	V1T	T10R	-0.752408484284247	-0.759445690545969
TRELCSAAISM	V1T	T10S	-0.334761315515864	-0.339518019527118
TRELCSAAITG	V1T	M11G	-0.917599677396272	-0.804440125654679
TRELCSAAITL	V1T	M11L	-0.474093516928195	-0.484309604526167
TRELCSAAITP	V1T	M11P	-0.822773171324092	-0.774983320862186
TRELCSAAITR	V1T	M11R	-0.489637961511942	-0.514468078545757
TRELCSAAITT	V1T	M11T	-0.569717784600107	-0.539614349311036
TRELCSAAITV	V1T	M11V	-0.504866835150952	-0.506737546993131
TRELCSAAIVM	V1T	T10V	-0.633504832261516	-0.679882448650616
TRELCSAAIWM	V1T	T10W	-0.909072649423813	-0.882998169027943
TRELCSAAIYM	V1T	T10Y	-0.873321221328636	-0.811524302802665
TRELCSAAKTM	V1T	I9K	-0.850667770692397	-0.845266078337628
TRELCSAARTM	V1T	I9R	-0.869957646748455	-0.807331294541108
TRELCSAAVTM	V1T	I9V	-0.465694475027854	-0.465983133649105
TRELCSAAWTM	V1T	I9W	-0.846139544819428	-0.797809466963073
TRELCSACITM	V1T	A8C	-0.727944992598112	-0.655897906889954
TRELCSADITM	V1T	A8D	-0.765634445726368	-0.785466655591559
TRELCSAFITM	V1T	A8F	-0.871659776041314	-0.748129997502153
TRELCSAGITM	V1T	A8G	-0.823144599389596	-0.797873821649811
TRELCSAHITM	V1T	A8H	-0.822744526860909	-0.830337083196351
TRELCSAIITM	V1T	A8I	-0.81335338968298	-0.761213012180932
TRELCSAKITM	V1T	A8K	-0.830526874436177	-0.856120273255705
TRELCSALITM	V1T	A8L	-0.803054620988214	-0.781043321426973
TRELCSAMITM	V1T	A8M	-0.773042643928288	-0.733142302140827
TRELCSANITM	V1T	A8N	-0.82369408602338	-0.810667445557842
TRELCSAPITM	V1T	A8P	-0.811737582018951	-0.86060361569298
TRELCSAQITM	V1T	A8Q	-0.855948378295851	-0.818757649795331
TRELCSARITM	V1T	A8R	-0.853397359892872	-0.83632854912235
TRELCSASITM	V1T	A8S	-0.638797037714759	-0.660086762977038
TRELCSATITM	V1T	A8T	-0.637566204592679	-0.638769089368187
TRELCSAVITM	V1T	A8V	-0.775985163078121	-0.733576468424341
TRELCSAWITM	V1T	A8W	-0.826791225369179	-0.84489132304755
TRELCSAYITM	V1T	A8Y	-0.844484229351392	-0.872588702750283
TRELCSCAITM	V1T	A7C	-0.836577794812084	-0.753127463274563
TRELCSDAITM	V1T	A7D	-0.902532718403826	-0.808406932580951
TRELCSFAITM	V1T	A7F	-0.829185730482308	-0.821640844636991
TRELCSGAITM	V1T	A7G	-0.794765174979275	-0.760282811692162
TRELCSHAITM	V1T	A7H	-0.846790157338185	-0.756445618198363
TRELCSIAITM	V1T	A7I	-0.90993589543988	-0.973541280114475
TRELCSLAITM	V1T	A7L	-0.82823803371319	-0.790910223309292
TRELCSNAITM	V1T	A7N	-0.730192617735054	-0.794792597826644
TRELCSPAITM	V1T	A7P	-0.816621162949258	-0.804391391118903
TRELCSQAITM	V1T	A7Q	-0.82758163199509	-0.844077069193056
TRELCSRAITM	V1T	A7R	-0.837866276678707	-0.818258433407253
TRELCSSAITM	V1T	A7S	-0.757455431515907	-0.73041178305137
TRELCSTAITM	V1T	A7T	-0.828016325487285	-0.728986653648308
TRELCSVAITM	V1T	A7V	-0.793229919291501	-0.832953938032502
TRELCSYAITM	V1T	A7Y	-0.791799705084964	-0.804858960745668
TRELCTAAITM	V1T	S6T	-0.511730926668068	-0.515198099794978
TRELCVAAITM	V1T	S6V	-0.687235639124557	-0.664334019599125
TRELCYAAITM	V1T	S6Y	-0.509441428387496	-0.583270039832567
TRELFSAAITM	V1T	C5F	-0.876445110608692	-0.891478052036063
TRELGSAAITM	V1T	C5G	-0.943670135008311	-0.834247666100397
TRGLCSAAITM	V1T	E3G	-0.67539001092841	-0.709358293900209
TRHLCSAAITM	V1T	E3H	-0.749175414136721	-0.731578548180509
TRKLCSAAITM	V1T	E3K	-0.775409408951595	-0.7861619915062
TRNLCSAAITM	V1T	E3N	-0.74892502205783	-0.804912135210429
TRPLCSAAITM	V1T	E3P	-0.825175703250398	-0.793747696495558
TRQLCSAAITM	V1T	E3Q	-0.607577286432385	-0.537123879913651
TRTLCSAAITM	V1T	E3T	-0.741800326805744	-0.767461630184427
TTELCSAAITM	V1T	R2T	-0.467622504635685	-0.432428222585526
TVELCSAAITM	V1T	R2V	-0.637169917069373	-0.620982148417841
VAALCSAAITM	R2A	E3A	-0.0046099635124586	-0.0060365832717032
VADLCSAAITM	R2A	E3D	0.001303286723603	0.0044134062153433
VAEACSAAITM	R2A	L4A	-0.122955640104074	-0.137826977529544
VAECCSAAITM	R2A	L4C	-0.089222327542519	-0.0902228701020284
VAEDCSAAITM	R2A	L4D	-0.861826646463059	-0.742408098129521
VAEECSAAITM	R2A	L4E	-0.791207604110986	-0.798524687193847
VAEFCSAAITM	R2A	L4F	-0.467480666480345	-0.468970538976958
VAEGCSAAITM	R2A	L4G	-0.714296082155852	-0.709215311619784
VAEHCSAAITM	R2A	L4H	-0.467535386928186	-0.454345095278445
VAEICSAAITM	R2A	L4I	-0.140485573938258	-0.154371103142286
VAEKCSAAITM	R2A	L4K	-0.813344246016512	-0.906599420656091
VAELASAAITM	R2A	C5A	-0.0341215747836901	-0.0312588502595213
VAELCAAAITM	R2A	S6A	0.001991099249792	0.0013598414546509
VAELCDAAITM	R2A	S6D	0.0002005338496361	0.0040283970333193
VAELCEAAITM	R2A	S6E	0.0120315016043882	-0.0011588318260362
VAELCGAAITM	R2A	S6G	0.0024674580891782	-0.0015247896443995
VAELCHAAITM	R2A	S6H	0.0004085212228679	0.0012162789026946
VAELCKAAITM	R2A	S6K	0.0085502397387283	0.0015691880296853
VAELCLAAITM	R2A	S6L	-0.0005886951013024	0.0019685362048075
VAELCMAAITM	R2A	S6M	0.006997474209171	-0.0069382569677948
VAELCNAAITM	R2A	S6N	0.0092884116804199	0.0028473328487683
VAELCPAAITM	R2A	S6P	-0.693950215316695	-0.686060379257822
VAELCQAAITM	R2A	S6Q	-5.77804307430041e-05	0.0064811234758879
VAELCRAAITM	R2A	S6R	0.0009579138804737	0.0023894520664254
VAELCSAAATM	R2A	I9A	-0.593344379212633	-0.578860490869488
VAELCSAACTM	R2A	I9C	-0.0340642239895927	-0.0211670560024646
VAELCSAADTM	R2A	I9D	-0.835419582644794	-0.848893074267024
VAELCSAAETM	R2A	I9E	-0.706235818203824	-0.79100700480277
VAELCSAAFTM	R2A	I9F	-0.703164412075404	-0.765087712879546
VAELCSAAGTM	R2A	I9G	-0.796688217176899	-0.78346326325055
VAELCSAAHTM	R2A	I9H	-0.666332386720464	-0.664726526439367
VAELCSAAIAM	R2A	T10A	0.000915243279647	0.0021633582281526
VAELCSAAICM	R2A	T10C	-0.0026831475334064	-0.0001836656924883
VAELCSAAIEM	R2A	T10E	0.0033433850343879	0.0015509572348939
VAELCSAAIFM	R2A	T10F	-0.695217565397902	-0.809747949731318
VAELCSAAIGM	R2A	T10G	0.000255622352166	0.0010778040599472
VAELCSAAIHM	R2A	T10H	-0.301637415379354	-0.294552901111845
VAELCSAAIIM	R2A	T10I	-0.0082229121771401	-0.0044546863793484
VAELCSAAILM	R2A	T10L	-0.0310097245598896	-0.0283452593237548
VAELCSAAIMM	R2A	T10M	-0.0200250904491836	-0.0712131020865716
VAELCSAAIPM	R2A	T10P	-0.725926960779293	-0.71960473464469
VAELCSAAIQM	R2A	T10Q	0.0002731792301186	0.0041821609608637
VAELCSAAIRM	R2A	T10R	-0.119635606964689	-0.129192992565558
VAELCSAAISM	R2A	T10S	0.0019673579061268	0.0023285026434994
VAELCSAAITA	R2A	M11A	-0.0043871620387335	-0.0018425213963211
VAELCSAAITC	R2A	M11C	-0.000957755303914	-0.0038541712751561
VAELCSAAITD	R2A	M11D	-0.0082915909217576	-0.0065733389060377
VAELCSAAITE	R2A	M11E	-0.002367271116851	0.0050102040293769
VAELCSAAITF	R2A	M11F	-0.0020147245303354	0.0017853088224415
VAELCSAAITG	R2A	M11G	-0.121926137429908	-0.137712144519283
VAELCSAAITH	R2A	M11H	-0.0091628525805691	-0.0033888210256526
VAELCSAAITI	R2A	M11I	-0.0007621256054735	-0.0098684087296383
VAELCSAAITK	R2A	M11K	0.0008768959650905	-0.0070758716775531
VAELCSAAITL	R2A	M11L	-6.92511411537478e-06	0.0016711530512589
VAELCSAAITN	R2A	M11N	-0.0027119974273487	-0.0095969869273253
VAELCSAAITP	R2A	M11P	-0.760979905247186	-0.761647005200823
VAELCSAAITQ	R2A	M11Q	0.0033231450291868	0.0014188883260897
VAELCSAAITR	R2A	M11R	-0.0058255502757497	0.0017879191778183
VAELCSAAITS	R2A	M11S	-0.0037385333349244	-0.0002049155830382
VAELCSAAITT	R2A	M11T	-0.0005184103162184	-0.0014281992251694
VAELCSAAITV	R2A	M11V	-0.0010035575523706	0.0040507044525036
VAELCSAAITW	R2A	M11W	-0.0021937135032575	0.0019859048946399
VAELCSAAITY	R2A	M11Y	0.013154676966954	0.0021900231697592
VAELCSAAIVM	R2A	T10V	-0.0001887452324168	-0.0017412856305322
VAELCSAAIYM	R2A	T10Y	-0.529390632954617	-0.510872334823159
VAELCSAAKTM	R2A	I9K	-0.818542709450142	-0.865402602881496
VAELCSAALTM	R2A	I9L	0.0016096780825313	0.0022927164719485
VAELCSAAMTM	R2A	I9M	-0.0008489333364175	0.0014858228604379
VAELCSAAPTM	R2A	I9P	-0.830223211930803	-0.850739656814889
VAELCSAAQTM	R2A	I9Q	-0.699337894178189	-0.672632126019486
VAELCSAARTM	R2A	I9R	-0.854387029279888	-0.8325522562339
VAELCSAASTM	R2A	I9S	-0.655124059321464	-0.646916262334934
VAELCSAATTM	R2A	I9T	-0.146363157380095	-0.165050630856549
VAELCSAAVTM	R2A	I9V	-0.0001608342011419	0.001065551191052
VAELCSAAWTM	R2A	I9W	-0.859556383004123	-0.797398087623428
VAELCSAAYTM	R2A	I9Y	-0.800610492466515	-0.8070539016321
VAELCSACITM	R2A	A8C	-0.176357247222628	-0.307056496540315
VAELCSADITM	R2A	A8D	-0.814422030027235	-0.802207810096816
VAELCSAEITM	R2A	A8E	-0.781375239630633	-0.791398450967466
VAELCSAFITM	R2A	A8F	-0.729041545493568	-0.77636587390684
VAELCSAGITM	R2A	A8G	-0.0213867297675228	-0.0094466622139742
VAELCSAHITM	R2A	A8H	-0.770842767113618	-0.993603350150245
VAELCSALITM	R2A	A8L	-0.739089400555604	-0.759424848179027
VAELCSANITM	R2A	A8N	-0.582572327117942	-0.616460008498726
VAELCSAPITM	R2A	A8P	-0.829793760313289	-0.841853011313437
VAELCSAQITM	R2A	A8Q	-0.759366159535412	-0.719766983248523
VAELCSARITM	R2A	A8R	-0.835407616562445	-0.837931340066493
VAELCSASITM	R2A	A8S	-0.0002255646787515	-0.0024702088363842
VAELCSATITM	R2A	A8T	-0.0015006328768462	0.0015244542070214
VAELCSAVITM	R2A	A8V	-0.0952760923845227	-0.113072000398395
VAELCSAWITM	R2A	A8W	-0.841175833732796	-0.834206128561985
VAELCSCAITM	R2A	A7C	-0.0141409448114431	-0.0165575396829141
VAELCSDAITM	R2A	A7D	-0.715203611841627	-0.754825709336791
VAELCSEAITM	R2A	A7E	-0.503257992719678	-0.450080103631025
VAELCSFAITM	R2A	A7F	-0.733296269687862	-0.710812872291455
VAELCSGAITM	R2A	A7G	-0.026740793890551	-0.0312412812524587
VAELCSHAITM	R2A	A7H	-0.530334336994936	-0.533149261443818
VAELCSIAITM	R2A	A7I	-0.546344531093838	-0.537229956370246
VAELCSKAITM	R2A	A7K	-0.748982494566944	-0.686778372323753
VAELCSLAITM	R2A	A7L	-0.703417148452295	-0.705675486409566
VAELCSMAITM	R2A	A7M	-0.611169042945586	-0.654676947127957
VAELCSNAITM	R2A	A7N	-0.376447244081452	-0.367438791361139
VAELCSPAITM	R2A	A7P	-0.858365589259885	-0.828809594708334
VAELCSRAITM	R2A	A7R	-0.790269923128783	-0.772498894446857
VAELCSSAITM	R2A	A7S	0.0020594589709412	3.37250659264709e-05
VAELCSTAITM	R2A	A7T	-0.312190028718035	-0.309949218630783
VAELCSVAITM	R2A	A7V	-0.0885038603780316	-0.101568728953551
VAELCSWAITM	R2A	A7W	-0.730126174258042	-0.786879481869179
VAELCTAAITM	R2A	S6T	0.0065052999184104	0.0017068641147057
VAELCVAAITM	R2A	S6V	-0.0011979659329428	-0.0053318537769051
VAELCYAAITM	R2A	S6Y	0.0010608628458046	-0.00946731283505
VAELDSAAITM	R2A	C5D	-0.820409332277909	-0.794018932443427
VAELESAAITM	R2A	C5E	-0.783752764271635	-0.777809995771578
VAELFSAAITM	R2A	C5F	-0.822940901875476	-0.784254320438803
VAELGSAAITM	R2A	C5G	-0.44781969892535	-0.460102426012905
VAELHSAAITM	R2A	C5H	-0.738670488979609	-0.880884856249109
VAELKSAAITM	R2A	C5K	-0.938917030807577	-0.920534267560658
VAELLSAAITM	R2A	C5L	-0.591128322603124	-0.582737878977138
VAELMSAAITM	R2A	C5M	-0.0554888684068747	-0.058364941443335
VAELNSAAITM	R2A	C5N	-0.815136278002196	-0.714072043682325
VAELPSAAITM	R2A	C5P	-0.837276468065024	-0.846143422385255
VAELRSAAITM	R2A	C5R	-0.810297459112476	-0.829158943754348
VAELSSAAITM	R2A	C5S	-0.437766906913046	-0.441938231332167
VAELTSAAITM	R2A	C5T	-0.74365284184385	-0.703706520234089
VAELVSAAITM	R2A	C5V	-0.651131131388106	-0.67604537678496
VAELWSAAITM	R2A	C5W	-0.899478997554174	-0.781986867824171
VAEMCSAAITM	R2A	L4M	-0.0077670554601767	-0.0018160551677828
VAEPCSAAITM	R2A	L4P	-0.89528871711215	-0.853811465673574
VAEQCSAAITM	R2A	L4Q	-0.659641035811907	-0.670237557316367
VAERCSAAITM	R2A	L4R	-0.894918835166	-0.829903429424709
VAESCSAAITM	R2A	L4S	-0.516338847494421	-0.511542567588232
VAETCSAAITM	R2A	L4T	-0.381492281496589	-0.37997093446876
VAEVCSAAITM	R2A	L4V	-0.344690245610858	-0.338227680849292
VAEWCSAAITM	R2A	L4W	-0.830577804046942	-0.866842809120374
VAEYCSAAITM	R2A	L4Y	-0.691076435407309	-0.688755456733877
VAFLCSAAITM	R2A	E3F	-0.896033023314119	-0.772408330418472
VAGLCSAAITM	R2A	E3G	-0.003391014383831	-0.0012317470627156
VAHLCSAAITM	R2A	E3H	-0.004720980076013	2.30322495946567e-05
VALLCSAAITM	R2A	E3L	-0.68478797214676	-0.75783294089774
VANLCSAAITM	R2A	E3N	-0.0089636533519344	-0.0073628124252268
VAPLCSAAITM	R2A	E3P	-0.795497410915479	-0.796990840372448
VAQLCSAAITM	R2A	E3Q	0.0022992140582057	0.002124186572215
VARLCSAAITM	R2A	E3R	-0.331240527351006	-0.336661336192407
VASLCSAAITM	R2A	E3S	-0.0060272987606321	-0.0071185208859537
VATLCSAAITM	R2A	E3T	-0.344519362697545	-0.350790141478963
VCEACSAAITM	R2C	L4A	-0.692763847918797	-0.739346339892461
VCECCSAAITM	R2C	L4C	-0.790412765474558	-0.84541851377925
VCEFCSAAITM	R2C	L4F	-0.770308224132013	-0.841890643132785
[truncated: 12,087 more rows]
