# Supplementary material for: Origins and breadth of pairwise epistasis in an α-helix of β-lactamase TEM-1
Source: Nat Commun. 2026 Mar 17;17:4083. doi: 10.1038/s41467-026-70627-5 (PMC13144301; doi:10.1038/s41467-026-70627-5)
Supplement: Supplementary file 3 — Source data [file 41467_2026_70627_MOESM3_ESM.zip › Source Data/FigureS5C_sourcedata.txt]

Epistasis	Negative Reciprocal Sign Epistasis	Negative Sign Epistasis	Negative Epistasis	No Epistasis	Positive Epistasis	Positive Sign Epistasis	Positive Reciprocal Sign Epistasis
-0.79	0	0	0	0	0	0	0
-0.77	0	0	0	0	0	0	0
-0.75	0	0	0	0	0	0	0
-0.73	0	0	0	0	0	0	0
-0.71	0	0	0	0	0	0	0
-0.69	1	0	0	0	0	0	0
-0.67	1	1	0	0	0	0	0
-0.65	2	4	0	0	0	0	0
-0.63	0	2	1	0	0	0	0
-0.61	1	1	1	0	0	0	0
-0.59	1	2	1	0	0	0	0
-0.57	0	2	1	0	0	0	0
-0.55	1	1	0	0	0	0	0
-0.53	0	2	1	0	0	0	0
-0.51	0	2	1	0	0	0	0
-0.49	0	2	1	0	0	0	0
-0.47	0	0	1	0	0	0	0
-0.45	0	1	3	0	0	0	0
-0.43	0	0	2	0	0	0	0
-0.41	0	6	1	0	0	0	0
-0.39	0	1	5	0	0	0	0
-0.37	0	2	1	0	0	0	0
-0.35	0	2	3	0	0	0	0
-0.33	0	1	4	0	0	0	0
-0.31	0	3	3	0	0	0	0
-0.29	0	5	4	0	0	0	0
-0.27	0	3	7	0	0	0	0
-0.25	0	0	4	0	0	0	0
-0.23	0	2	3	0	0	0	0
-0.21	0	3	5	0	0	0	0
-0.19	0	0	7	0	0	0	0
-0.17	0	5	6	0	0	0	0
-0.15	0	4	7	0	0	0	0
-0.13	0	3	10	0	0	0	0
-0.11	0	2	14	0	0	0	0
-0.09	0	3	8	0	0	0	0
-0.0700000000000001	0	5	14	0	0	0	0
-0.05	0	1	23	0	0	0	0
-0.03	0	7	27	0	0	0	0
-0.01	0	12	30	0	0	0	0
0.01	0	9	37	0	0	0	0
0.03	0	14	38	0	0	0	0
0.0499999999999999	0	8	39	0	0	0	0
0.07	0	10	48	0	0	0	0
0.09	3	14	52	0	0	0	0
0.11	0	16	54	0	0	0	0
0.13	0	21	62	0	0	0	0
0.15	0	24	47	0	0	0	0
0.17	0	21	59	0	0	0	0
0.19	0	23	72	0	0	0	0
0.21	1	24	60	0	0	0	0
0.23	0	29	56	0	0	0	0
0.25	1	25	66	0	0	0	0
0.27	1	31	57	0	0	0	0
0.29	0	34	62	0	0	0	0
0.31	0	28	80	0	0	0	0
0.33	0	36	58	0	0	0	0
0.35	0	38	65	0	0	0	0
0.37	1	31	55	0	0	0	0
0.39	1	33	68	0	0	0	0
0.41	2	33	67	0	0	0	0
0.43	1	29	63	0	0	0	0
0.45	0	43	60	0	0	0	0
0.47	0	37	73	0	0	0	0
0.49	2	38	77	0	0	0	0
0.51	2	42	79	0	0	0	0
0.53	1	52	75	0	0	0	0
0.55	4	53	84	0	0	0	0
0.57	6	59	90	0	0	0	0
0.59	3	57	95	0	0	0	0
0.61	8	60	126	0	0	0	0
0.63	4	85	103	0	0	0	0
0.65	8	91	119	0	0	0	0
0.67	7	95	152	0	0	0	0
0.69	11	81	154	0	0	0	0
0.71	7	97	154	0	0	0	0
0.73	17	124	167	0	0	0	0
0.75	22	145	171	0	0	0	0
0.77	35	148	203	0	0	0	0
0.79	8	95	320	0	0	0	0
-0.79	0	0	0	0	320	124	17
-0.77	0	0	0	0	93	225	57
-0.75	0	0	0	0	72	122	77
-0.73	0	0	0	0	35	82	42
-0.71	0	0	0	0	31	96	38
-0.69	0	0	0	0	27	71	17
-0.67	0	0	0	0	27	62	13
-0.65	0	0	0	0	19	50	8
-0.63	0	0	0	0	21	37	4
-0.61	0	0	0	0	20	26	8
-0.59	0	0	0	0	11	22	5
-0.57	0	0	0	0	5	36	3
-0.55	0	0	0	0	10	20	1
-0.53	0	0	0	0	9	32	0
-0.51	0	0	0	0	6	11	0
-0.49	0	0	0	0	9	20	0
-0.47	0	0	0	0	12	15	0
-0.45	0	0	0	0	6	11	1
-0.43	0	0	0	0	6	18	3
-0.41	0	0	0	0	3	9	1
-0.39	0	0	0	0	2	8	0
-0.37	0	0	0	0	5	7	0
-0.35	0	0	0	0	3	8	0
-0.33	0	0	0	0	1	8	1
-0.31	0	0	0	0	2	3	0
-0.29	0	0	0	0	1	2	0
-0.27	0	0	0	0	2	3	0
-0.25	0	0	0	0	1	3	0
-0.23	0	0	0	0	0	6	0
-0.21	0	0	0	0	3	1	0
-0.19	0	0	0	0	1	2	0
-0.17	0	0	0	0	0	2	1
-0.15	0	0	0	0	2	0	0
-0.13	0	0	0	0	2	1	0
-0.11	0	0	0	0	0	3	1
-0.09	0	0	0	0	0	1	0
-0.0700000000000001	0	0	0	0	0	1	0
-0.05	0	0	0	0	0	1	0
-0.03	0	0	0	0	0	0	0
-0.01	0	0	0	0	0	2	0
0.01	0	0	0	0	0	1	0
0.03	0	0	0	0	0	2	0
0.0499999999999999	0	0	0	0	0	0	0
0.07	0	0	0	0	0	0	0
0.09	0	0	0	0	1	0	0
0.11	0	0	0	0	0	0	0
0.13	0	0	0	0	0	0	0
0.15	0	0	0	0	1	2	0
0.17	0	0	0	0	0	1	0
0.19	0	0	0	0	0	0	0
0.21	0	0	0	0	0	0	0
0.23	0	0	0	0	0	0	0
0.25	0	0	0	0	0	1	0
0.27	0	0	0	0	0	0	0
0.29	0	0	0	0	0	0	0
0.31	0	0	0	0	0	0	0
0.33	0	0	0	0	0	0	0
0.35	0	0	0	0	0	0	0
0.37	0	0	0	0	0	0	0
0.39	0	0	0	0	0	0	0
