# Supplementary material for: Origins and breadth of pairwise epistasis in an α-helix of β-lactamase TEM-1
Source: Nat Commun. 2026 Mar 17;17:4083. doi: 10.1038/s41467-026-70627-5 (PMC13144301; doi:10.1038/s41467-026-70627-5)
Supplement: Supplementary file 3 — Source data [file 41467_2026_70627_MOESM3_ESM.zip › Source Data/FigureS4F_sourcedata.txt]

Sequence	First Mutation	Second Mutation	Sum of single mutants Log MICs	Double mutants Log MIC	Epistasis type
AAELCSAAITM	V1A	R2A	-1.41796944139094	-0.63143239113346	1
AEELCSAAITM	V1A	R2E	-1.45742256760223	-1.18288008277545	2
AGELCSAAITM	V1A	R2G	-1.43963981859696	-0.399262693407648	2
AHELCSAAITM	V1A	R2H	-1.41145864160857	-1.56699509054281	-2
ALELCSAAITM	V1A	R2L	-1.45695379020817	-1.84315623839809	-1
APELCSAAITM	V1A	R2P	-2.45559503046742	-2.51157765042287	-1
AQELCSAAITM	V1A	R2Q	-1.34998987830751	-2.1365126073752	-2
ARDLCSAAITM	V1A	E3D	-1.47853602763018	-1.35380437158308	2
AREACSAAITM	V1A	L4A	-1.93237113265119	-2.65948270660683	-1
AREGCSAAITM	V1A	L4G	-3.68158036276079	-4.00972932897988	-1
ARELCAAAITM	V1A	S6A	-1.44772207670667	-1.355441992879	2
ARELCDAAITM	V1A	S6D	-1.37408819754967	-1.15531917568369	1
ARELCEAAITM	V1A	S6E	-1.41930727250205	-0.550711810761759	1
ARELCFAAITM	V1A	S6F	-1.49782679563585	-2.39542375428812	-1
ARELCGAAITM	V1A	S6G	-1.41932367856047	-1.55848749266614	-2
ARELCHAAITM	V1A	S6H	-1.44402720509786	-1.10784341233067	2
ARELCIAAITM	V1A	S6I	-1.55653712951934	-2.33937066034832	-1
ARELCKAAITM	V1A	S6K	-1.4688038627418	-1.4432722204969	1
ARELCLAAITM	V1A	S6L	-1.42134704220323	-2.31016731090864	-2
ARELCMAAITM	V1A	S6M	-1.44590856347043	-1.89388209694054	-1
ARELCNAAITM	V1A	S6N	-1.37120409309984	-1.39595720647281	-1
ARELCPAAITM	V1A	S6P	-3.58791500691528	-4.00728384510372	-1
ARELCRAAITM	V1A	S6R	-1.46779019611339	-1.75613848060358	-1
ARELCSAAETM	V1A	I9E	-4.80048320206015	-4.00866778289102	0
ARELCSAAGTM	V1A	I9G	-4.38611425423465	-4.00972932897988	0
ARELCSAAIAM	V1A	T10A	-1.48882226149741	-1.88359641703449	-1
ARELCSAAICM	V1A	T10C	-1.43206144455586	-2.35911545876095	-2
ARELCSAAIDM	V1A	T10D	-1.66602715173873	-3.08978663523405	-1
ARELCSAAIFM	V1A	T10F	-3.84698311646185	-3.93967798215284	-1
ARELCSAAIGM	V1A	T10G	-1.50644341726404	-1.57837881710052	-1
ARELCSAAIHM	V1A	T10H	-1.84814337152953	-3.57664112353776	-1
ARELCSAAIIM	V1A	T10I	-1.57646218561181	-2.53580868053661	-1
ARELCSAAIKM	V1A	T10K	-1.55737080322303	-2.45031819067018	-1
ARELCSAAILM	V1A	T10L	-1.51090831289649	-2.79067896427238	-1
ARELCSAAIMM	V1A	T10M	-1.47342586853331	-2.15289928321806	-1
ARELCSAAIPM	V1A	T10P	-3.56340482149993	-4.00382545271732	-1
ARELCSAAIQM	V1A	T10Q	-1.54618294366923	-1.80832128568561	-1
ARELCSAAIRM	V1A	T10R	-1.64432347198523	-2.78241614517664	-1
ARELCSAAISM	V1A	T10S	-1.45039716610731	-1.59453272002261	-1
ARELCSAAITA	V1A	M11A	-1.5588374113155	-1.94525568517694	-1
ARELCSAAITC	V1A	M11C	-1.55176808403746	-1.92246898948533	-1
ARELCSAAITG	V1A	M11G	-1.81828136447729	-2.87540170993452	-1
ARELCSAAITL	V1A	M11L	-1.44196981858595	-1.79355369551811	-1
ARELCSAAITN	V1A	M11N	-1.62946013823784	-1.78777684937302	-1
ARELCSAAITP	V1A	M11P	-4.31908358127578	-4.00972932897988	0
ARELCSAAITQ	V1A	M11Q	-1.51819165986102	-1.46318580657664	1
ARELCSAAITR	V1A	M11R	-1.49892874959742	-2.03015808398192	-1
ARELCSAAITV	V1A	M11V	-1.45781228038321	-1.8886159973851	-1
ARELCSAAITW	V1A	M11W	-1.56407349967615	-1.60896304319568	-1
ARELCSAAIVM	V1A	T10V	-1.51555458775552	-2.091357947963	-1
ARELCSAAIWM	V1A	T10W	-3.3881241498178	-4.00805283429371	-1
ARELCSAAIYM	V1A	T10Y	-3.03342280331911	-4.00972932897988	-1
ARELCSAAKTM	V1A	I9K	-5.43769782646723	-4.00972932897988	0
ARELCSAALTM	V1A	I9L	-1.58815810213676	-1.84107340840127	-1
ARELCSAAMTM	V1A	I9M	-1.54431120070172	-2.20328639990879	-1
ARELCSAANTM	V1A	I9N	-3.02745846890248	-4.00972932897988	-1
ARELCSAARTM	V1A	I9R	-5.44153494252438	-4.00972932897988	0
ARELCSAASTM	V1A	I9S	-3.27138601695893	-4.00972932897988	-1
ARELCSAATTM	V1A	I9T	-1.87982771888556	-3.31049441726315	-1
ARELCSAAVTM	V1A	I9V	-1.47372323731609	-1.80349573874701	-1
ARELCSAAWTM	V1A	I9W	-5.42935807809685	-4.00906179309452	0
ARELCSADITM	V1A	A8D	-5.11903409933801	-4.00972932897988	0
ARELCSAGITM	V1A	A8G	-1.80468502196446	-2.94620394837623	-1
ARELCSAHITM	V1A	A8H	-5.44136154614101	-4.00972932897988	0
ARELCSAIITM	V1A	A8I	-2.75269317054443	-4.00218486206071	-1
ARELCSAKITM	V1A	A8K	-5.44433713911384	-4.00972932897988	0
ARELCSALITM	V1A	A8L	-3.40527410592613	-4.00972932897988	-1
ARELCSAMITM	V1A	A8M	-1.91468975602323	-3.11526419446647	-1
ARELCSANITM	V1A	A8N	-3.14103051215022	-4.00971474394162	-1
ARELCSAPITM	V1A	A8P	-5.44276940007597	-4.00936509876233	0
ARELCSAQITM	V1A	A8Q	-3.66154633197036	-4.00972932897988	-1
ARELCSARITM	V1A	A8R	-5.44201494804652	-4.00972932897988	0
ARELCSASITM	V1A	A8S	-1.51248517952202	-2.12612921670651	-1
ARELCSATITM	V1A	A8T	-1.51224181860546	-2.06627498064392	-1
ARELCSAVITM	V1A	A8V	-1.63750025862801	-2.94836547510097	-1
ARELCSAWITM	V1A	A8W	-5.44120679291367	-4.00972932897988	0
ARELCSAYITM	V1A	A8Y	-5.44447521806156	-4.0006080942365	0
ARELCSCAITM	V1A	A7C	-1.72294662235686	-2.73498588202767	-1
ARELCSFAITM	V1A	A7F	-3.46548643419432	-4.00971700116122	-1
ARELCSGAITM	V1A	A7G	-1.90437595985211	-3.00313008070114	-1
ARELCSHAITM	V1A	A7H	-3.05946432400807	-3.99823071600855	-1
ARELCSIAITM	V1A	A7I	-2.87024777587432	-4.00429703613213	-1
ARELCSLAITM	V1A	A7L	-3.17018156566333	-4.00920305465385	-1
ARELCSMAITM	V1A	A7M	-3.02033871042148	-4.00972932897988	-1
ARELCSPAITM	V1A	A7P	-5.43546314604795	-4.00723988726862	0
ARELCSRAITM	V1A	A7R	-4.18180816328789	-4.00953538338728	0
ARELCSSAITM	V1A	A7S	-1.49168116346556	-2.20476603978638	-1
ARELCSTAITM	V1A	A7T	-2.1945204440353	-3.77087119748866	-1
ARELCSVAITM	V1A	A7V	-1.92393449408578	-3.29734897453257	-1
ARELCSYAITM	V1A	A7Y	-2.99754911740216	-4.00771815127513	-1
ARELCTAAITM	V1A	S6T	-1.45437658068212	-2.1058245112331	-1
ARELCVAAITM	V1A	S6V	-1.4370161134291	-2.30227481708928	-1
ARELCWAAITM	V1A	S6W	-1.40987717993263	-2.43354575724514	-2
ARELGSAAITM	V1A	C5G	-2.89566810402172	-3.85798655185915	-1
ARELHSAAITM	V1A	C5H	-5.40750926808542	-4.00957398944846	0
ARELLSAAITM	V1A	C5L	-2.42743582311951	-3.72311346074471	-1
ARELQSAAITM	V1A	C5Q	-4.37621077357778	-4.00972932897988	0
ARELRSAAITM	V1A	C5R	-5.42839052855874	-3.82763034437169	2
ARELSSAAITM	V1A	C5S	-2.89392901602763	-3.96153025832671	-1
ARELTSAAITM	V1A	C5T	-3.66205693498921	-4.00972932897988	-1
ARENCSAAITM	V1A	L4N	-3.69058986918713	-4.00972932897988	-1
ARERCSAAITM	V1A	L4R	-5.43130873905294	-4.00972932897988	0
ARGLCSAAITM	V1A	E3G	-1.48409013748086	-2.42550479972497	-1
ARKLCSAAITM	V1A	E3K	-2.00386666250526	-3.85109671215304	-1
ARNLCSAAITM	V1A	E3N	-1.51401432253791	-3.00929031204968	-1
ARPLCSAAITM	V1A	E3P	-5.14355415732326	-4.00970561428779	0
ARQLCSAAITM	V1A	E3Q	-1.41808188962441	-1.92711334068383	-2
ARRLCSAAITM	V1A	E3R	-2.43015282863976	-3.83004890054374	-1
ARSLCSAAITM	V1A	E3S	-1.49884670361661	-2.64105786694284	-1
ARTLCSAAITM	V1A	E3T	-3.10903521880552	-3.34031527093863	-1
ARVLCSAAITM	V1A	E3V	-5.37780777598434	-3.99849038541146	0
ASELCSAAITM	V1A	R2S	-1.42097635713986	-0.940030419693687	1
ATELCSAAITM	V1A	R2T	-1.35021661322009	-1.77654323189338	-2
AVELCSAAITM	V1A	R2V	-1.47529494908913	-2.28244289051852	-1
AWELCSAAITM	V1A	R2W	-1.37371810879523	-1.3478898635092	1
CPELCSAAITM	V1C	R2P	-2.68310768024369	-3.00247763631234	-1
CREECSAAITM	V1C	L4E	-5.13398189934592	-4.00861684761299	0
CRELCAAAITM	V1C	S6A	-1.67523472648294	-1.40292379096297	2
CRELCCAAITM	V1C	S6C	-2.04049243410299	-3.97537185747398	-1
CRELCFAAITM	V1C	S6F	-1.72533944541212	-2.96933025782639	-1
CRELCHAAITM	V1C	S6H	-1.67153985487412	-1.1457599398413	2
CRELCLAAITM	V1C	S6L	-1.6488596919795	-2.41872995892514	-2
CRELCPAAITM	V1C	S6P	-3.81542765669155	-4.00972932897988	-1
CRELCRAAITM	V1C	S6R	-1.69530284588966	-1.47622125735636	2
CRELCSAAATM	V1C	I9A	-3.28173073622799	-3.02915250548669	1
CRELCSAAETM	V1C	I9E	-5.02799585183642	-4.00866960161075	0
CRELCSAAGTM	V1C	I9G	-4.61362690401091	-4.00941364777859	0
CRELCSAAIAM	V1C	T10A	-1.71633491127367	-1.8545174062339	-1
CRELCSAAIEM	V1C	T10E	-1.72300645555755	-1.88801805998186	-1
CRELCSAAIGM	V1C	T10G	-1.73395606704031	-1.52653561560243	2
CRELCSAAIKM	V1C	T10K	-1.78488345299929	-2.52972229083058	-1
CRELCSAAILM	V1C	T10L	-1.73842096267275	-2.92019893231538	-1
CRELCSAAIPM	V1C	T10P	-3.7909174712762	-4.00968790701994	-1
CRELCSAAIRM	V1C	T10R	-1.8718361217615	-3.05009143155719	-1
CRELCSAAISM	V1C	T10S	-1.67790981588357	-1.67732228283682	1
CRELCSAAITC	V1C	M11C	-1.77928073381372	-3.7916018403921	-1
CRELCSAAITE	V1C	M11E	-1.73620619063694	-1.2279268280097	2
CRELCSAAITF	V1C	M11F	-1.78074957666122	-1.72174236601914	1
CRELCSAAITG	V1C	M11G	-2.04579401425356	-3.04611125463334	-1
CRELCSAAITI	V1C	M11I	-1.73059528278728	-3.26676746136396	-1
CRELCSAAITK	V1C	M11K	-1.81868326382653	-3.02526785547094	-1
CRELCSAAITL	V1C	M11L	-1.66948246836221	-2.65374085856743	-1
CRELCSAAITN	V1C	M11N	-1.8569727880141	-2.2409701414937	-1
CRELCSAAITQ	V1C	M11Q	-1.74570430963728	-1.24178843384428	2
CRELCSAAITR	V1C	M11R	-1.72644139937368	-2.08593483391639	-1
CRELCSAAITW	V1C	M11W	-1.79158614945241	-3.27552479124766	-1
CRELCSAAITY	V1C	M11Y	-1.74622039726063	-1.74004740185956	1
CRELCSAAIVM	V1C	T10V	-1.74306723753178	-2.36734013350633	-1
CRELCSAALTM	V1C	I9L	-1.81567075191303	-2.67357976588514	-1
CRELCSAASTM	V1C	I9S	-3.4988986667352	-4.00972932897988	-1
CRELCSAAVTM	V1C	I9V	-1.70123588709236	-2.41184834031332	-1
CRELCSAAWTM	V1C	I9W	-5.65687072787311	-4.00972932897988	0
CRELCSADITM	V1C	A8D	-5.34654674911427	-4.00972932897988	0
CRELCSAEITM	V1C	A8E	-5.352342537543	-4.00972932897988	0
CRELCSAGITM	V1C	A8G	-2.03219767174072	-3.15428436741075	-1
CRELCSALITM	V1C	A8L	-3.6327867557024	-3.98917042985525	-1
CRELCSANITM	V1C	A8N	-3.36854316192649	-4.00972932897988	-1
CRELCSAPITM	V1C	A8P	-5.67028204985223	-4.00972932897988	0
CRELCSARITM	V1C	A8R	-5.66952759782279	-4.00972932897988	0
CRELCSASITM	V1C	A8S	-1.73999782929828	-2.62883995072437	-1
CRELCSAVITM	V1C	A8V	-1.86501290840427	-3.00558774864164	-1
CRELCSAWITM	V1C	A8W	-5.66871944268994	-4.00972932897988	0
CRELCSAYITM	V1C	A8Y	-5.67198786783783	-4.0096748261116	0
CRELCSCAITM	V1C	A7C	-1.95045927213313	-4.00972932897988	-1
CRELCSEAITM	V1C	A7E	-3.13179545706734	-3.83580202833229	-1
CRELCSFAITM	V1C	A7F	-3.69299908397058	-3.82311834194103	-1
CRELCSHAITM	V1C	A7H	-3.28697697378434	-4.00972932897988	-1
CRELCSKAITM	V1C	A7K	-3.95887961701177	-4.00972932897988	0
CRELCSLAITM	V1C	A7L	-3.39769421543959	-4.00972932897988	-1
CRELCSNAITM	V1C	A7N	-3.04379791660357	-3.97482824777646	-1
CRELCSPAITM	V1C	A7P	-5.66297579582421	-4.00972932897988	0
CRELCSRAITM	V1C	A7R	-4.40932081306416	-4.00972932897988	0
CRELCSSAITM	V1C	A7S	-1.71919381324182	-2.6416862327617	-1
CRELCSTAITM	V1C	A7T	-2.42203309381156	-3.85379334297683	-1
CRELCSYAITM	V1C	A7Y	-3.22506176717843	-4.00616850808622	-1
CRELCTAAITM	V1C	S6T	-1.68188923045838	-2.04134387399712	-1
CRELCYAAITM	V1C	S6Y	-1.67881936461342	-2.25199705382607	-1
CRELGSAAITM	V1C	C5G	-3.12318075379798	-4.00972932897988	-1
CRELKSAAITM	V1C	C5K	-5.67130374795006	-4.00972932897988	0
CRELVSAAITM	V1C	C5V	-3.34914874471671	-4.00972932897988	-1
CRGLCSAAITM	V1C	E3G	-1.71160278725713	-3.12381645632418	-1
CRSLCSAAITM	V1C	E3S	-1.72635935339287	-3.21891196307865	-1
CRTLCSAAITM	V1C	E3T	-3.33654786858179	-3.72891441141358	-1
DGELCSAAITM	V1D	R2G	-3.71406472102035	-2.59364552599434	2
DLELCSAAITM	V1D	R2L	-3.73137869263156	-4.0027288550885	-1
DNELCSAAITM	V1D	R2N	-3.66907949647067	-3.93989284931309	-2
DPELCSAAITM	V1D	R2P	-4.73001993289082	-4.00972932897988	0
DREGCSAAITM	V1D	L4G	-5.95600526518419	-4.00972932897988	0
DRELASAAITM	V1D	C5A	-4.19477796995113	-4.00972932897988	0
DRELCCAAITM	V1D	S6C	-4.08740468675012	-3.9863392693408	0
DRELCFAAITM	V1D	S6F	-3.77225169805925	-3.16281998382332	2
DRELCGAAITM	V1D	S6G	-3.69374858098386	-4.00128994916046	-2
DRELCHAAITM	V1D	S6H	-3.71845210752125	-3.27905488496255	2
DRELCLAAITM	V1D	S6L	-3.69577194462663	-4.00841011520063	-2
DRELCPAAITM	V1D	S6P	-5.86233990933868	-4.00896327348942	0
DRELCRAAITM	V1D	S6R	-3.74221509853679	-3.99126713236344	-1
DRELCSAAETM	V1D	I9E	-7.07490810448355	-4.00972932897988	0
DRELCSAAFTM	V1D	I9F	-6.32049361627866	-4.00972932897988	0
DRELCSAAGTM	V1D	I9G	-6.66053915665804	-4.00954090429995	0
DRELCSAAIAM	V1D	T10A	-3.76324716392081	-4.00821334317635	-1
DRELCSAAICM	V1D	T10C	-3.70648634697926	-4.00972932897988	-2
DRELCSAAIDM	V1D	T10D	-3.94045205416212	-4.00972932897988	0
DRELCSAAIGM	V1D	T10G	-3.78086831968744	-4.00675479775991	-1
DRELCSAAIIM	V1D	T10I	-3.8508870880352	-4.00972932897988	-1
DRELCSAAILM	V1D	T10L	-3.78533321531989	-4.00972932897988	-1
DRELCSAAIMM	V1D	T10M	-3.74785077095671	-4.00972932897988	-1
DRELCSAAIPM	V1D	T10P	-5.83782972392333	-4.00917060269883	0
DRELCSAAIQM	V1D	T10Q	-3.82060784609262	-4.00972932897988	-1
DRELCSAAIRM	V1D	T10R	-3.91874837440863	-4.00972932897988	0
DRELCSAAISM	V1D	T10S	-3.7248220685307	-3.96916504924492	-1
DRELCSAAITA	V1D	M11A	-3.8332623137389	-4.00972932897988	-1
DRELCSAAITD	V1D	M11D	-3.7869609166583	-4.00972932897988	-1
DRELCSAAITE	V1D	M11E	-3.78311844328407	-3.6792534257046	2
DRELCSAAITF	V1D	M11F	-3.82766182930835	-3.99456677687445	-1
DRELCSAAITG	V1D	M11G	-4.09270626690069	-4.00972932897988	0
DRELCSAAITI	V1D	M11I	-3.77750753543442	-4.00972932897988	-1
DRELCSAAITL	V1D	M11L	-3.71639472100934	-4.00557793079657	-1
DRELCSAAITR	V1D	M11R	-3.77335365202081	-4.00972932897988	-1
DRELCSAAITS	V1D	M11S	-3.81521875485522	-4.00972932897988	-1
DRELCSAAITV	V1D	M11V	-3.73223718280661	-4.00538922721892	-1
DRELCSAAITW	V1D	M11W	-3.83849840209955	-3.78742476894734	1
DRELCSAAIVM	V1D	T10V	-3.78997949017891	-4.00972932897988	-1
DRELCSAAIYM	V1D	T10Y	-5.30784770574251	-4.00972932897988	0
DRELCSAAKTM	V1D	I9K	-7.71212272889062	-4.00972932897988	0
DRELCSAALTM	V1D	I9L	-3.86258300456016	-4.00665344348684	-1
DRELCSAARTM	V1D	I9R	-7.71595984494778	-4.00938448045121	0
DRELCSAAWTM	V1D	I9W	-7.70378298052024	-4.00972932897988	0
DRELCSACITM	V1D	A8C	-3.80952468341766	-4.00972932897988	-1
DRELCSADITM	V1D	A8D	-7.3934590017614	-4.00972932897988	0
DRELCSAEITM	V1D	A8E	-7.39925479019013	-4.00972932897988	0
DRELCSAGITM	V1D	A8G	-4.07910992438786	-4.00972932897988	0
DRELCSAHITM	V1D	A8H	-7.7157864485644	-4.00971659696835	0
DRELCSAKITM	V1D	A8K	-7.71876204153724	-4.00972932897988	0
DRELCSALITM	V1D	A8L	-5.67969900834953	-4.00972932897988	0
DRELCSAMITM	V1D	A8M	-4.18911465844663	-4.0092178809289	0
DRELCSANITM	V1D	A8N	-5.41545541457362	-4.0096932052553	0
DRELCSAPITM	V1D	A8P	-7.71719430249936	-4.00614594184179	0
DRELCSAQITM	V1D	A8Q	-5.93597123439376	-4.00972932897988	0
DRELCSARITM	V1D	A8R	-7.71643985046992	-4.00972932897988	0
DRELCSASITM	V1D	A8S	-3.78691008194542	-4.00971959039983	-1
DRELCSATITM	V1D	A8T	-3.78666672102886	-4.00971323252882	-1
DRELCSAWITM	V1D	A8W	-7.71563169533707	-4.00972932897988	0
DRELCSAYITM	V1D	A8Y	-7.71890012048496	-4.00972932897988	0
DRELCSCAITM	V1D	A7C	-3.99737152478026	-4.00972932897988	0
DRELCSHAITM	V1D	A7H	-5.33388922643147	-4.00907088229174	0
DRELCSLAITM	V1D	A7L	-5.44460646808672	-4.00972932897988	0
DRELCSMAITM	V1D	A7M	-5.29476361284487	-4.00972932897988	0
DRELCSNAITM	V1D	A7N	-5.0907101692507	-4.00972932897988	0
DRELCSPAITM	V1D	A7P	-7.70988804847134	-4.00475942430649	0
DRELCSRAITM	V1D	A7R	-6.45623306571129	-3.98354040084485	0
DRELCSYAITM	V1D	A7Y	-5.27197401982556	-3.61634061216491	2
DRELCTAAITM	V1D	S6T	-3.72880148310552	-4.00972932897988	-1
DRELGSAAITM	V1D	C5G	-5.17009300644512	-4.00971453558268	0
DRELKSAAITM	V1D	C5K	-7.7182160005972	-4.00972932897988	0
DRELNSAAITM	V1D	C5N	-6.7563647979895	-4.00970183668406	0
DRELPSAAITM	V1D	C5P	-7.71416939304974	-4.00972932897988	0
DRELRSAAITM	V1D	C5R	-7.70281543098214	-4.00972932897988	0
DRELTSAAITM	V1D	C5T	-5.93648183741261	-4.00972932897988	0
DRELVSAAITM	V1D	C5V	-5.39606099736384	-4.00972932897988	0
DREQCSAAITM	V1D	L4Q	-5.71178231580636	-4.00972932897988	0
DRERCSAAITM	V1D	L4R	-7.70573364147634	-4.00972932897988	0
DRESCSAAITM	V1D	L4S	-5.73603896171276	-4.00964757377312	0
DRGLCSAAITM	V1D	E3G	-3.75851503990426	-4.00870841855534	-1
DRILCSAAITM	V1D	E3I	-7.6901371605375	-4.00972932897988	0
DRKLCSAAITM	V1D	E3K	-4.27829156492866	-4.00972932897988	0
DRNLCSAAITM	V1D	E3N	-3.7884392249613	-4.00972932897988	-1
DRTLCSAAITM	V1D	E3T	-5.38346012122892	-4.00959988073034	0
DRVLCSAAITM	V1D	E3V	-7.65223267840774	-4.00972932897988	0
EAELCSAAITM	V1E	R2A	-2.14345359899137	-1.6321238620691	1
EDELCSAAITM	V1E	R2D	-2.01612444329035	-2.14890681222303	-1
EEELCSAAITM	V1E	R2E	-2.18290672520267	-2.06589739521811	2
EGELCSAAITM	V1E	R2G	-2.16512397619739	-1.63867753537555	2
EKELCSAAITM	V1E	R2K	-2.14502250913692	-2.20391183144175	-2
ELELCSAAITM	V1E	R2L	-2.1824379478086	-2.43969910506426	-1
ENELCSAAITM	V1E	R2N	-2.12013875164771	-2.46025376508736	-2
EPELCSAAITM	V1E	R2P	-3.18107918806786	-3.82311552552271	-1
ERCLCSAAITM	V1E	E3C	-5.35283879049915	-4.00311942221732	0
EREECSAAITM	V1E	L4E	-5.63195340717009	-4.00952768778445	0
EREFCSAAITM	V1E	L4F	-3.81750361150729	-4.00972932897988	-1
EREGCSAAITM	V1E	L4G	-4.40706452036122	-4.00254569453976	0
EREKCSAAITM	V1E	L4K	-5.58631890738409	-4.00563311716544	0
ERELASAAITM	V1E	C5A	-2.64583722512817	-4.00929786562994	-1
ERELCAAAITM	V1E	S6A	-2.17320623430711	-2.05747704795685	2
ERELCEAAITM	V1E	S6E	-2.14479143010249	-1.45255324064538	1
ERELCGAAITM	V1E	S6G	-2.1448078361609	-2.35080332005792	-2
ERELCKAAITM	V1E	S6K	-2.19428802034223	-2.09039523120178	2
ERELCLAAITM	V1E	S6L	-2.14683119980367	-2.96561155454691	-2
ERELCMAAITM	V1E	S6M	-2.17139272107087	-2.5658885269656	-1
ERELCQAAITM	V1E	S6Q	-2.23365469008172	-2.27752417476736	-1
ERELCRAAITM	V1E	S6R	-2.19327435371383	-2.52153564880445	-1
ERELCSAAATM	V1E	I9A	-3.77970224405217	-4.00972932897988	-1
ERELCSAADTM	V1E	I9D	-6.0990733515642	-4.00972932897988	0
ERELCSAAETM	V1E	I9E	-5.52596735966059	-4.0090040272052	0
ERELCSAAGTM	V1E	I9G	-5.11159841183508	-4.00680824987217	0
ERELCSAAIAM	V1E	T10A	-2.21430641909785	-2.4902429184561	-1
ERELCSAAICM	V1E	T10C	-2.1575456021563	-3.00794727358892	-2
ERELCSAAIEM	V1E	T10E	-2.22097796338172	-2.07406741484697	2
ERELCSAAIFM	V1E	T10F	-4.57246727406229	-4.00755126622506	0
ERELCSAAIGM	V1E	T10G	-2.23192757486448	-2.65337778718153	-1
ERELCSAAIIM	V1E	T10I	-2.30194634321224	-3.6578706474124	-1
ERELCSAAIKM	V1E	T10K	-2.28285496082346	-3.8597346626264	-1
ERELCSAAILM	V1E	T10L	-2.23639247049692	-3.99185201549885	-1
ERELCSAAIMM	V1E	T10M	-2.19891002613375	-3.3411443242906	-1
ERELCSAAINM	V1E	T10N	-2.32357773479401	-3.97010894987067	-1
ERELCSAAIPM	V1E	T10P	-4.28888897910037	-4.00972932897988	0
ERELCSAAIQM	V1E	T10Q	-2.27166710126966	-2.49515263735333	-1
ERELCSAAIRM	V1E	T10R	-2.36980762958567	-3.92634122813935	-1
ERELCSAAISM	V1E	T10S	-2.17588132370774	-2.36849471058177	-1
ERELCSAAITA	V1E	M11A	-2.28432156891594	-3.00586544899133	-1
ERELCSAAITC	V1E	M11C	-2.2772522416379	-3.30029684953115	-1
ERELCSAAITD	V1E	M11D	-2.23802017183534	-2.79002863821702	-1
ERELCSAAITE	V1E	M11E	-2.23417769846111	-2.16394419457852	1
ERELCSAAITF	V1E	M11F	-2.27872108448539	-2.84262346586402	-1
ERELCSAAITG	V1E	M11G	-2.54376552207773	-4.00754308825238	-1
ERELCSAAITK	V1E	M11K	-2.3166547716507	-3.21627407083317	-1
ERELCSAAITL	V1E	M11L	-2.16745397618638	-2.35431456919253	-1
ERELCSAAITN	V1E	M11N	-2.35494429583827	-2.85166293617761	-1
ERELCSAAITP	V1E	M11P	-5.04456773887622	-4.00972932897988	0
ERELCSAAITQ	V1E	M11Q	-2.24367581746145	-2.44704927405773	-1
ERELCSAAITR	V1E	M11R	-2.22441290719785	-2.80692120771249	-1
ERELCSAAITS	V1E	M11S	-2.26627801003226	-2.84877468174426	-1
ERELCSAAITT	V1E	M11T	-2.18574584194154	-2.72151415200712	-1
ERELCSAAITV	V1E	M11V	-2.18329643798364	-2.75105158717878	-1
ERELCSAAITW	V1E	M11W	-2.28955765727659	-2.52723720789027	-1
ERELCSAAIVM	V1E	T10V	-2.24103874535595	-3.30870802869073	-1
ERELCSAAIWM	V1E	T10W	-4.11360830741823	-4.00971778024635	0
ERELCSAAIYM	V1E	T10Y	-3.75890696091955	-4.00972932897988	-1
ERELCSAAKTM	V1E	I9K	-6.16318198406766	-4.00743001947566	0
ERELCSAALTM	V1E	I9L	-2.3136422597372	-2.76459711759139	-1
ERELCSAAMTM	V1E	I9M	-2.26979535830216	-3.16583331200471	-1
ERELCSAAQTM	V1E	I9Q	-4.37653917423844	-4.00967922159361	0
ERELCSAARTM	V1E	I9R	-6.16701910012482	-4.0096590030343	0
ERELCSAATTM	V1E	I9T	-2.605311876486	-4.00972932897988	-1
ERELCSAAVTM	V1E	I9V	-2.19920739491653	-2.99666392401211	-1
ERELCSAAWTM	V1E	I9W	-6.15484223569728	-4.0007454896277	0
ERELCSACITM	V1E	A8C	-2.26058393859469	-3.65508078337402	-1
ERELCSADITM	V1E	A8D	-5.84451825693844	-4.00895369212331	0
ERELCSAFITM	V1E	A8F	-6.16765529580538	-3.91101311394016	0
ERELCSAGITM	V1E	A8G	-2.5301691795649	-4.00716675874431	-1
ERELCSAHITM	V1E	A8H	-6.16684570374144	-4.00172329231653	0
ERELCSAIITM	V1E	A8I	-3.47817732814487	-4.00972932897988	-1
ERELCSAKITM	V1E	A8K	-6.16982129671428	-4.00972932897988	0
ERELCSALITM	V1E	A8L	-4.13075826352657	-3.99369221369912	0
ERELCSAMITM	V1E	A8M	-2.64017391362366	-4.00972932897988	-1
ERELCSANITM	V1E	A8N	-3.86651466975066	-4.00972932897988	0
ERELCSAPITM	V1E	A8P	-6.1682535576764	-4.0097111616251	0
ERELCSAQITM	V1E	A8Q	-4.3870304895708	-4.00972932897988	0
ERELCSASITM	V1E	A8S	-2.23796933712245	-3.18786269732255	-1
ERELCSATITM	V1E	A8T	-2.2377259762059	-2.8940699245885	-1
ERELCSAVITM	V1E	A8V	-2.36298441622844	-3.98386136411598	-1
ERELCSAWITM	V1E	A8W	-6.16669095051411	-4.00972932897988	0
ERELCSAYITM	V1E	A8Y	-6.169959375662	-4.00972932897988	0
ERELCSCAITM	V1E	A7C	-2.4484307799573	-3.96601036190339	-1
ERELCSEAITM	V1E	A7E	-3.62976696489151	-4.00972932897988	-1
ERELCSGAITM	V1E	A7G	-2.62986011745255	-4.00972932897988	-1
ERELCSKAITM	V1E	A7K	-4.45685112483594	-4.00972932897988	0
ERELCSLAITM	V1E	A7L	-3.89566572326376	-4.00864440973092	0
ERELCSMAITM	V1E	A7M	-3.74582286802191	-4.00972932897988	-1
ERELCSNAITM	V1E	A7N	-3.54176942442774	-4.00972932897988	-1
ERELCSPAITM	V1E	A7P	-6.16094730364838	-4.00970524661455	0
ERELCSQAITM	V1E	A7Q	-3.78004058516083	-4.00972932897988	-1
ERELCSTAITM	V1E	A7T	-2.92000460163574	-4.00972932897988	-1
ERELCSWAITM	V1E	A7W	-4.89096769763115	-4.00972932897988	0
ERELCSYAITM	V1E	A7Y	-3.7230332750026	-4.00972932897988	-1
ERELCTAAITM	V1E	S6T	-2.17986073828256	-2.80777245529429	-1
ERELCVAAITM	V1E	S6V	-2.16250027102953	-3.36770116843958	-1
ERELDSAAITM	V1E	C5D	-6.16964372407043	-4.00972932897988	0
ERELESAAITM	V1E	C5E	-5.61073891144226	-4.00765693631745	0
ERELFSAAITM	V1E	C5F	-5.4890521228611	-4.00972932897988	0
ERELGSAAITM	V1E	C5G	-3.62115226162216	-3.99666432075507	-1
ERELISAAITM	V1E	C5I	-3.36314313430743	-4.00972932897988	-1
ERELKSAAITM	V1E	C5K	-6.16927525577424	-3.78235554765092	2
ERELPSAAITM	V1E	C5P	-6.16522864822678	-4.0088367584944	0
ERELRSAAITM	V1E	C5R	-6.15387468615918	-4.00972932897988	0
ERELSSAAITM	V1E	C5S	-3.61941317362806	-4.00972932897988	-1
ERELTSAAITM	V1E	C5T	-4.38754109258965	-4.00088504149582	0
ERELVSAAITM	V1E	C5V	-3.84712025254088	-4.00972932897988	-1
ERELWSAAITM	V1E	C5W	-6.16961265585026	-4.00786591271962	0
ERERCSAAITM	V1E	L4R	-6.15679289665338	-4.00937501803024	0
ERETCSAAITM	V1E	L4T	-3.70222450946893	-4.00972932897988	-1
EREVCSAAITM	V1E	L4V	-3.32017038554226	-4.0084905131636	-1
EREWCSAAITM	V1E	L4W	-6.16942905338059	-3.91236502035843	0
EREYCSAAITM	V1E	L4Y	-4.42770818004117	-4.00972932897988	0
ERGLCSAAITM	V1E	E3G	-2.2095742950813	-3.59183127482947	-1
ERKLCSAAITM	V1E	E3K	-2.7293508201057	-4.00972932897988	-1
ERNLCSAAITM	V1E	E3N	-2.23949848013834	-3.9990168401353	-1
ERRLCSAAITM	V1E	E3R	-3.1556369862402	-4.00972932897988	-1
ERSLCSAAITM	V1E	E3S	-2.22433086121704	-3.72267215041655	-1
ERVLCSAAITM	V1E	E3V	-6.10329193358477	-4.00884201098049	0
ERWLCSAAITM	V1E	E3W	-6.06303292854881	-4.00972932897988	0
ESELCSAAITM	V1E	R2S	-2.1464605147403	-1.95635118917525	1
EWELCSAAITM	V1E	R2W	-2.09920226639567	-2.39857881818668	-2
FFELCSAAITM	V1F	R2F	-1.39091859759325	-1.67897301453215	-2
FGELCSAAITM	V1F	R2G	-1.42043027114256	-0.929490167181567	2
FHELCSAAITM	V1F	R2H	-1.39224909415417	-1.49663495282403	-2
FIELCSAAITM	V1F	R2I	-1.50508962542952	-2.11811618755971	-1
FLELCSAAITM	V1F	R2L	-1.43774424275377	-2.00027430334286	-1
FREECSAAITM	V1F	L4E	-4.88725970211526	-4.00972932897988	0
FREFCSAAITM	V1F	L4F	-3.07280990645246	-3.92141643978998	-1
FRELASAAITM	V1F	C5A	-1.90114352007334	-3.29487237371373	-1
FRELCAAAITM	V1F	S6A	-1.42851252925228	-1.2420011181105	2
FRELCDAAITM	V1F	S6D	-1.35487865009527	-0.76723261074688	1
FRELCEAAITM	V1F	S6E	-1.40009772504766	-0.774303300604545	1
FRELCFAAITM	V1F	S6F	-1.47861724818146	-3.99906864478476	-1
FRELCGAAITM	V1F	S6G	-1.40011413110607	-2.16193587809237	-2
FRELCHAAITM	V1F	S6H	-1.42481765764346	-0.829590575166973	2
FRELCKAAITM	V1F	S6K	-1.4495943152874	-1.32546455016031	2
FRELCLAAITM	V1F	S6L	-1.40213749474884	-3.71574611681163	-2
FRELCMAAITM	V1F	S6M	-1.42669901601604	-3.71644944249893	-1
FRELCNAAITM	V1F	S6N	-1.35199454564545	-1.41613050269726	-2
FRELCPAAITM	V1F	S6P	-3.56870545946089	-4.00972932897988	-1
FRELCRAAITM	V1F	S6R	-1.448580648659	-1.61312080126124	-1
FRELCSAAETM	V1F	I9E	-4.78127365460576	-4.00972932897988	0
FRELCSAAFTM	V1F	I9F	-4.02685916640087	-4.00972932897988	0
FRELCSAAGTM	V1F	I9G	-4.36690470678025	-4.00953246797711	0
FRELCSAAIAM	V1F	T10A	-1.46961271404302	-1.88455747052446	-1
FRELCSAAICM	V1F	T10C	-1.41285189710147	-2.38142049678016	-2
FRELCSAAIDM	V1F	T10D	-1.64681760428433	-3.24244068599532	-1
FRELCSAAIEM	V1F	T10E	-1.47628425832689	-1.4204139503426	1
FRELCSAAIFM	V1F	T10F	-3.82777356900746	-4.00972932897988	-1
FRELCSAAIGM	V1F	T10G	-1.48723386980965	-2.99874932909566	-1
FRELCSAAIHM	V1F	T10H	-1.82893382407514	-3.69225403143761	-1
FRELCSAAIKM	V1F	T10K	-1.53816125576863	-2.92925982219908	-1
FRELCSAAILM	V1F	T10L	-1.49169876544209	-2.94053682080523	-1
FRELCSAAIMM	V1F	T10M	-1.45421632107892	-2.33053972808752	-1
FRELCSAAIPM	V1F	T10P	-3.54419527404554	-4.00932925534923	-1
FRELCSAAIQM	V1F	T10Q	-1.52697339621483	-1.99930423216782	-1
FRELCSAAIRM	V1F	T10R	-1.62511392453084	-2.92112923354713	-1
FRELCSAAISM	V1F	T10S	-1.43118761865291	-1.61096880917004	-1
FRELCSAAITA	V1F	M11A	-1.53962786386111	-2.01499355705012	-1
FRELCSAAITC	V1F	M11C	-1.53255853658307	-2.59114686032846	-1
FRELCSAAITF	V1F	M11F	-1.53402737943056	-1.6610051258122	-1
FRELCSAAITG	V1F	M11G	-1.7990718170229	-3.14703566671692	-1
FRELCSAAITL	V1F	M11L	-1.42276027113155	-1.67741153918844	-1
FRELCSAAITN	V1F	M11N	-1.61025059078344	-2.19060277200405	-1
FRELCSAAITP	V1F	M11P	-4.29987403382139	-4.00972932897988	0
FRELCSAAITR	V1F	M11R	-1.47971920214302	-1.81866202237283	-1
FRELCSAAITS	V1F	M11S	-1.52158430497743	-2.22964947237376	-1
FRELCSAAITT	V1F	M11T	-1.44105213688671	-2.22869215959819	-1
FRELCSAAITV	V1F	M11V	-1.43860273292881	-1.82645483453129	-1
FRELCSAAITW	V1F	M11W	-1.54486395222176	-1.59249873870357	-1
FRELCSAAITY	V1F	M11Y	-1.49949820002997	-1.3370207887025	2
FRELCSAAIVM	V1F	T10V	-1.49634504030112	-2.26076014725109	-1
FRELCSAALTM	V1F	I9L	-1.56894855468237	-2.10057222834899	-1
FRELCSAAMTM	V1F	I9M	-1.52510165324733	-2.07463837380798	-1
FRELCSAANTM	V1F	I9N	-3.00824892144808	-4.0096602916061	-1
FRELCSAAPTM	V1F	I9P	-5.42213358403796	-4.00825819828995	0
FRELCSAARTM	V1F	I9R	-5.42232539506999	-4.00749593350951	0
FRELCSAASTM	V1F	I9S	-3.25217646950454	-4.00972932897988	-1
FRELCSAAVTM	V1F	I9V	-1.4545136898617	-1.94868287390942	-1
FRELCSAAWTM	V1F	I9W	-5.41014853064245	-4.00972932897988	0
FRELCSACITM	V1F	A8C	-1.51589023353986	-2.6256930474523	-1
FRELCSADITM	V1F	A8D	-5.09982455188361	-4.00972932897988	0
FRELCSAGITM	V1F	A8G	-1.78547547451007	-3.28204496705816	-1
FRELCSAHITM	V1F	A8H	-5.42215199868661	-4.00972932897988	0
FRELCSAIITM	V1F	A8I	-2.73348362309004	-4.00597099911053	-1
FRELCSAKITM	V1F	A8K	-5.42512759165945	-4.00892931608117	0
FRELCSALITM	V1F	A8L	-3.38606455847174	-4.00778260839714	-1
FRELCSAMITM	V1F	A8M	-1.89548020856883	-3.64258353531084	-1
FRELCSANITM	V1F	A8N	-3.12182096469583	-4.00972932897988	-1
FRELCSAPITM	V1F	A8P	-5.42355985262157	-4.00972932897988	0
FRELCSAQITM	V1F	A8Q	-3.64233678451597	-4.00972932897988	-1
FRELCSARITM	V1F	A8R	-5.42280540059213	-4.00972932897988	0
FRELCSASITM	V1F	A8S	-1.49327563206762	-2.05632902931325	-1
FRELCSATITM	V1F	A8T	-1.49303227115107	-2.1340996335693	-1
FRELCSAVITM	V1F	A8V	-1.61829071117361	-2.7727051364146	-1
FRELCSAWITM	V1F	A8W	-5.42199724545928	-4.00972932897988	0
FRELCSAYITM	V1F	A8Y	-5.42526567060717	-4.00972932897988	0
FRELCSCAITM	V1F	A7C	-1.70373707490247	-2.86758989021018	-1
FRELCSDAITM	V1F	A7D	-3.5920925586077	-4.00972932897988	-1
FRELCSFAITM	V1F	A7F	-3.44627688673992	-4.00972932897988	-1
FRELCSGAITM	V1F	A7G	-1.88516641239772	-2.96414723169349	-1
FRELCSHAITM	V1F	A7H	-3.04025477655368	-4.00972932897988	-1
FRELCSIAITM	V1F	A7I	-2.85103822841992	-4.00901421875023	-1
FRELCSKAITM	V1F	A7K	-3.71215741978111	-4.00972932897988	-1
FRELCSLAITM	V1F	A7L	-3.15097201820893	-4.00912360584449	-1
FRELCSMAITM	V1F	A7M	-3.00112916296708	-4.00971094662521	-1
FRELCSPAITM	V1F	A7P	-5.41625359859355	-4.00798329100502	0
FRELCSRAITM	V1F	A7R	-4.1625986158335	-4.00972932897988	0
FRELCSSAITM	V1F	A7S	-1.47247161601116	-2.38444251641853	-1
FRELCSTAITM	V1F	A7T	-2.17531089658091	-3.98801607546179	-1
FRELCSWAITM	V1F	A7W	-4.14627399257632	-4.00972932897988	0
FRELCSYAITM	V1F	A7Y	-2.97833956994777	-4.00757973752543	-1
FRELCTAAITM	V1F	S6T	-1.43516703322773	-1.90813733881299	-1
FRELCVAAITM	V1F	S6V	-1.4178065659747	-3.97731805901515	-1
FRELESAAITM	V1F	C5E	-4.86604520638743	-4.00972932897988	0
FRELFSAAITM	V1F	C5F	-4.74435841780627	-4.00972932897988	0
FRELGSAAITM	V1F	C5G	-2.87645855656733	-3.91922127812901	-1
FRELKSAAITM	V1F	C5K	-5.42458155071941	-4.00972932897988	0
FRELLSAAITM	V1F	C5L	-2.40822627566512	-3.43680024799492	-1
FRELMSAAITM	V1F	C5M	-1.84236305396223	-2.95505523185628	-1
FRELNSAAITM	V1F	C5N	-4.46273034811171	-4.00972932897988	0
FRELPSAAITM	V1F	C5P	-5.42053494317195	-4.00972932897988	0
FRELRSAAITM	V1F	C5R	-5.40918098110435	-4.00816672812723	0
FRELSSAAITM	V1F	C5S	-2.87471946857323	-4.0084752272056	-1
FRELVSAAITM	V1F	C5V	-3.10242654748605	-4.00972932897988	-1
FRELWSAAITM	V1F	C5W	-5.42491895079543	-3.97863961893864	0
FREVCSAAITM	V1F	L4V	-2.57547668048743	-3.77267317422219	-1
FRFLCSAAITM	V1F	E3F	-4.76747598796004	-4.00972932897988	0
FRNLCSAAITM	V1F	E3N	-1.49480477508351	-3.45498808896756	-1
FRPLCSAAITM	V1F	E3P	-5.12434460986887	-4.00972932897988	0
FRSLCSAAITM	V1F	E3S	-1.47963715616221	-2.74574808572808	-1
FRTLCSAAITM	V1F	E3T	-3.08982567135113	-3.43982640487095	-1
FSELCSAAITM	V1F	R2S	-1.40176680968547	-0.996731879785778	1
FVELCSAAITM	V1F	R2V	-1.45608540163473	-3.49344161207411	-1
GAELCSAAITM	V1G	R2A	-2.24765703930974	-2.02396021662226	1
GCELCSAAITM	V1G	R2C	-2.28094226065133	-3.4369973293929	-1
GDELCSAAITM	V1G	R2D	-2.12032788360871	-2.37604085607827	-2
GEELCSAAITM	V1G	R2E	-2.28711016552103	-2.06499551433997	2
GGELCSAAITM	V1G	R2G	-2.26932741651575	-2.10529036203304	2
GHELCSAAITM	V1G	R2H	-2.24114623952736	-2.39567468965103	-2
GKELCSAAITM	V1G	R2K	-2.24922594945528	-2.00660873570346	1
GLELCSAAITM	V1G	R2L	-2.28664138812696	-2.64829985938158	-1
GMELCSAAITM	V1G	R2M	-2.18449765843326	-2.56484803583663	-2
GPELCSAAITM	V1G	R2P	-3.28528262838622	-3.88851008878447	-1
GQELCSAAITM	V1G	R2Q	-2.17967747622631	-2.01796880486706	1
GRALCSAAITM	V1G	E3A	-2.33917867259369	-3.60330944622022	-1
GRDLCSAAITM	V1G	E3D	-2.30822362554898	-2.67872126314823	-1
GREACSAAITM	V1G	L4A	-2.76205873056999	-4.00970300162429	-1
GRECCSAAITM	V1G	L4C	-2.91804394135388	-4.00972932897988	-1
GREECSAAITM	V1G	L4E	-5.73615684748846	-4.00969891447635	0
GREFCSAAITM	V1G	L4F	-3.92170705182566	-4.00837495620363	0
GREGCSAAITM	V1G	L4G	-4.51126796067959	-3.9988964233734	0
GREKCSAAITM	V1G	L4K	-5.69052234770245	-4.00503327523651	0
GRELASAAITM	V1G	C5A	-2.75004066544653	-4.00898611752871	-1
GRELCAAAITM	V1G	S6A	-2.27740967462547	-2.1237100492532	2
GRELCCAAITM	V1G	S6C	-2.64266738224552	-2.98562705258927	-1
GRELCEAAITM	V1G	S6E	-2.24899487042085	-1.50396126800036	1
GRELCFAAITM	V1G	S6F	-2.32751439355465	-3.80555176834633	-1
GRELCGAAITM	V1G	S6G	-2.24901127647926	-2.6386684692595	-2
GRELCKAAITM	V1G	S6K	-2.29849146066059	-2.54071593768564	-1
GRELCLAAITM	V1G	S6L	-2.25103464012203	-3.00380690955807	-2
GRELCNAAITM	V1G	S6N	-2.20089169101864	-1.97439468846136	1
GRELCPAAITM	V1G	S6P	-4.41760260483408	-4.00970819550091	0
GRELCQAAITM	V1G	S6Q	-2.33785813040009	-2.1414092668035	2
GRELCRAAITM	V1G	S6R	-2.29747779403219	-2.65268664470627	-1
GRELCSAAATM	V1G	I9A	-3.88390568437053	-4.00971527190982	0
GRELCSAACTM	V1G	I9C	-2.54932983067884	-4.00972932897988	-1
GRELCSAADTM	V1G	I9D	-6.20327679188256	-4.00897948558798	0
GRELCSAAETM	V1G	I9E	-5.63017079997895	-4.00568879282963	0
GRELCSAAFTM	V1G	I9F	-4.87575631177406	-4.00972932897988	0
GRELCSAAGTM	V1G	I9G	-5.21580185215344	-4.0091235703825	0
GRELCSAAIAM	V1G	T10A	-2.31850985941621	-2.91962846396697	-1
GRELCSAAICM	V1G	T10C	-2.26174904247466	-3.60060743633467	-2
GRELCSAAIDM	V1G	T10D	-2.49571474965753	-4.00972932897988	-1
GRELCSAAIEM	V1G	T10E	-2.32518140370008	-2.35805868071782	-1
GRELCSAAIFM	V1G	T10F	-4.67667071438065	-4.00738756931943	0
GRELCSAAIGM	V1G	T10G	-2.33613101518284	-2.73434864568507	-1
GRELCSAAIHM	V1G	T10H	-2.67783096944833	-4.00972932897988	-1
GRELCSAAIIM	V1G	T10I	-2.4061497835306	-3.81096066838183	-1
GRELCSAAIKM	V1G	T10K	-2.38705840114183	-3.98982036985816	-1
GRELCSAAILM	V1G	T10L	-2.34059591081529	-3.98804979077725	-1
GRELCSAAIMM	V1G	T10M	-2.30311346645211	-3.70229421795531	-1
GRELCSAAINM	V1G	T10N	-2.42778117511237	-4.00202163220133	-1
GRELCSAAIPM	V1G	T10P	-4.39309241941873	-3.86955061872716	0
GRELCSAAIQM	V1G	T10Q	-2.37587054158803	-2.89426232741959	-1
GRELCSAAIRM	V1G	T10R	-2.47401106990403	-3.97452809236719	-1
GRELCSAAISM	V1G	T10S	-2.28008476402611	-2.59359745089433	-1
GRELCSAAITA	V1G	M11A	-2.3885250092343	-2.92483110457707	-1
GRELCSAAITC	V1G	M11C	-2.38145568195626	-3.55859550732764	-1
GRELCSAAITD	V1G	M11D	-2.3422236121537	-3.171370557402	-1
GRELCSAAITE	V1G	M11E	-2.33838113877948	-2.1673452667412	2
GRELCSAAITF	V1G	M11F	-2.38292452480375	-2.71770274682039	-1
GRELCSAAITG	V1G	M11G	-2.64796896239609	-4.00664284317706	-1
GRELCSAAITI	V1G	M11I	-2.33277023092982	-3.66821160106717	-1
GRELCSAAITK	V1G	M11K	-2.42085821196906	-3.28559307854996	-1
GRELCSAAITL	V1G	M11L	-2.27165741650474	-2.67864302341652	-1
GRELCSAAITN	V1G	M11N	-2.45914773615663	-3.24255365003353	-1
GRELCSAAITP	V1G	M11P	-5.14877117919458	-4.00658845469652	0
GRELCSAAITQ	V1G	M11Q	-2.34787925777982	-2.62473972066502	-1
GRELCSAAITR	V1G	M11R	-2.32861634751622	-2.89124843234915	-1
GRELCSAAITS	V1G	M11S	-2.37048145035062	-3.49958192095307	-1
GRELCSAAITT	V1G	M11T	-2.2899492822599	-2.78682601610069	-1
GRELCSAAITV	V1G	M11V	-2.28749987830201	-2.63935332117053	-1
GRELCSAAITW	V1G	M11W	-2.39376109759495	-2.71506005043921	-1
GRELCSAAITY	V1G	M11Y	-2.34839534540316	-2.4179862862341	-1
GRELCSAAIVM	V1G	T10V	-2.34524218567432	-3.55874970715944	-1
GRELCSAAIWM	V1G	T10W	-4.2178117477366	-4.00946468190531	0
GRELCSAAIYM	V1G	T10Y	-3.86311040123791	-4.00972932897988	-1
GRELCSAAKTM	V1G	I9K	-6.26738542438602	-4.00491174562498	0
GRELCSAALTM	V1G	I9L	-2.41784570005556	-2.75653767994768	-1
GRELCSAAMTM	V1G	I9M	-2.37399879862052	-2.98471237884799	-1
GRELCSAANTM	V1G	I9N	-3.85714606682128	-4.00970889068691	-1
GRELCSAAPTM	V1G	I9P	-6.27103072941115	-4.00972932897988	0
GRELCSAAQTM	V1G	I9Q	-4.48074261455681	-3.99090896927214	0
GRELCSAARTM	V1G	I9R	-6.27122254044318	-4.00548575646863	0
GRELCSAASTM	V1G	I9S	-4.10107361487773	-3.9796999102724	0
GRELCSAATTM	V1G	I9T	-2.70951531680436	-3.99867511671458	-1
GRELCSAAVTM	V1G	I9V	-2.30341083523489	-2.76256973617327	-1
GRELCSAAWTM	V1G	I9W	-6.25904567601564	-4.009726381543	0
GRELCSACITM	V1G	A8C	-2.36478737891306	-3.87728289850784	-1
GRELCSADITM	V1G	A8D	-5.9487216972568	-4.00972932897988	0
GRELCSAFITM	V1G	A8F	-6.27185873612374	-4.00901772278323	0
GRELCSAGITM	V1G	A8G	-2.63437261988326	-4.00972932897988	-1
GRELCSAIITM	V1G	A8I	-3.58238076846323	-4.00972932897988	-1
GRELCSAKITM	V1G	A8K	-6.27402473703264	-4.00972932897988	0
GRELCSALITM	V1G	A8L	-4.23496170384493	-4.00932122311787	0
GRELCSAMITM	V1G	A8M	-2.74437735394203	-4.00972932897988	-1
GRELCSAPITM	V1G	A8P	-6.27245699799476	-4.00972932897988	0
GRELCSAQITM	V1G	A8Q	-4.49123392988916	-3.30377025944953	1
GRELCSARITM	V1G	A8R	-6.27170254596532	-4.00971424833049	0
GRELCSASITM	V1G	A8S	-2.34217277744082	-3.66303035115388	-1
GRELCSATITM	V1G	A8T	-2.34192941652426	-3.31244745685944	-1
GRELCSAVITM	V1G	A8V	-2.46718785654681	-4.00629210079102	-1
GRELCSAWITM	V1G	A8W	-6.27089439083247	-4.00972932897988	0
GRELCSAYITM	V1G	A8Y	-6.27416281598036	-4.00865169100059	0
GRELCSCAITM	V1G	A7C	-2.55263422027566	-4.00829995604345	-1
GRELCSEAITM	V1G	A7E	-3.73397040520987	-4.00961837417012	-1
GRELCSFAITM	V1G	A7F	-4.29517403211311	-4.00972932897988	0
GRELCSGAITM	V1G	A7G	-2.73406355777091	-4.00972932897988	-1
GRELCSHAITM	V1G	A7H	-3.88915192192687	-4.00972932897988	0
GRELCSIAITM	V1G	A7I	-3.69993537379311	-4.00972932897988	-1
GRELCSKAITM	V1G	A7K	-4.5610545651543	-4.00972932897988	0
GRELCSLAITM	V1G	A7L	-3.99986916358213	-4.00923364788505	0
GRELCSMAITM	V1G	A7M	-3.85002630834027	-4.00972932897988	-1
GRELCSNAITM	V1G	A7N	-3.6459728647461	-4.00972932897988	-1
GRELCSPAITM	V1G	A7P	-6.26515074396674	-3.9726693739122	0
GRELCSQAITM	V1G	A7Q	-3.88424402547919	-4.00967576583666	0
GRELCSRAITM	V1G	A7R	-5.01149576120669	-4.00938367924181	0
GRELCSSAITM	V1G	A7S	-2.32136876138436	-3.84596751045708	-1
GRELCSTAITM	V1G	A7T	-3.0242080419541	-4.00967667370595	-1
GRELCSVAITM	V1G	A7V	-2.75362209200458	-4.00972932897988	-1
GRELCSWAITM	V1G	A7W	-4.99517113794952	-4.00972932897988	0
GRELCSYAITM	V1G	A7Y	-3.82723671532096	-4.00972932897988	-1
GRELCVAAITM	V1G	S6V	-2.2667037113479	-3.63048664683501	-1
GRELCWAAITM	V1G	S6W	-2.23956477785143	-3.08662248596016	-2
GRELCYAAITM	V1G	S6Y	-2.28099431275596	-3.12945045795883	-1
GRELDSAAITM	V1G	C5D	-6.2738471643888	-4.00969857023188	0
GRELESAAITM	V1G	C5E	-5.71494235176062	-3.98917487140443	0
GRELFSAAITM	V1G	C5F	-5.59325556317946	-4.00972932897988	0
GRELGSAAITM	V1G	C5G	-3.72535570194052	-4.00133748973455	-1
GRELHSAAITM	V1G	C5H	-6.23719686600421	-4.00972932897988	0
GRELKSAAITM	V1G	C5K	-6.2734786960926	-4.00972932897988	0
GRELLSAAITM	V1G	C5L	-3.25712342103831	-4.00972037622471	-1
GRELMSAAITM	V1G	C5M	-2.69126019933542	-3.87401405588473	-1
GRELPSAAITM	V1G	C5P	-6.26943208854514	-3.99574563204381	0
GRELQSAAITM	V1G	C5Q	-5.20589837149658	-4.00944717813965	0
GRELRSAAITM	V1G	C5R	-6.25807812647754	-4.00426787566739	0
GRELSSAAITM	V1G	C5S	-3.72361661394643	-4.00963027644315	-1
GRELTSAAITM	V1G	C5T	-4.49174453290801	-4.00960793703612	0
GRELVSAAITM	V1G	C5V	-3.95132369285924	-3.9901658769274	0
GRELWSAAITM	V1G	C5W	-6.27381609616862	-4.00972932897988	0
GRELYSAAITM	V1G	C5Y	-6.27416636232651	-4.00972932897988	0
GREMCSAAITM	V1G	L4M	-2.30506672996661	-3.58735295124541	-1
GRENCSAAITM	V1G	L4N	-4.52027746710593	-4.00972932897988	0
GREPCSAAITM	V1G	L4P	-6.27178890848742	-4.00932821198829	0
GREQCSAAITM	V1G	L4Q	-4.26704501130176	-3.98829538473178	0
GRERCSAAITM	V1G	L4R	-6.26099633697174	-4.00894618376488	0
GRESCSAAITM	V1G	L4S	-4.29130165720816	-4.00920554843455	0
GRETCSAAITM	V1G	L4T	-3.80642794978729	-4.00971306397848	-1
GREVCSAAITM	V1G	L4V	-3.42437382586063	-4.00433396048914	-1
GREWCSAAITM	V1G	L4W	-6.27363249369895	-4.00934521087033	0
GRGLCSAAITM	V1G	E3G	-2.31377773539966	-3.82512198945016	-1
GRKLCSAAITM	V1G	E3K	-2.83355426042406	-3.96976639268914	-1
GRLLCSAAITM	V1G	E3L	-5.53928848204334	-4.00774501722176	0
GRMLCSAAITM	V1G	E3M	-3.12237360851535	-4.00972932897988	-1
GRNLCSAAITM	V1G	E3N	-2.34370192045671	-3.97755642764381	-1
GRRLCSAAITM	V1G	E3R	-3.25984042655856	-4.00972932897988	-1
GRSLCSAAITM	V1G	E3S	-2.3285343015354	-3.91364784041547	-1
GRTLCSAAITM	V1G	E3T	-3.93872281672432	-4.00933210698311	0
GRVLCSAAITM	V1G	E3V	-6.20749537390314	-4.00969556118268	0
GRWLCSAAITM	V1G	E3W	-6.16723636886717	-4.00971083720562	0
GSELCSAAITM	V1G	R2S	-2.25066395505866	-1.99817007018341	1
GTELCSAAITM	V1G	R2T	-2.17990421113888	-2.57101866111601	-2
GVELCSAAITM	V1G	R2V	-2.30498254700793	-3.06104045421683	-1
GWELCSAAITM	V1G	R2W	-2.20340570671403	-2.39655913029778	-2
GYELCSAAITM	V1G	R2Y	-2.23131102881189	-2.15740883175169	1
HEELCSAAITM	V1H	R2E	-1.96126141230498	-1.86931646532583	2
HHELCSAAITM	V1H	R2H	-1.91529748631132	-1.96798272823522	-2
HKELCSAAITM	V1H	R2K	-1.92337719623923	-1.59692813709363	1
HNELCSAAITM	V1H	R2N	-1.89849343875003	-2.09206999225783	-2
HPELCSAAITM	V1H	R2P	-2.95943387517018	-3.80075286017288	-1
HQELCSAAITM	V1H	R2Q	-1.85382872301026	-2.01485978262701	-2
HRELCAAAITM	V1H	S6A	-1.95156092140943	-1.78894806772939	2
HRELCCAAITM	V1H	S6C	-2.31681862902948	-3.58812457467395	-1
HRELCDAAITM	V1H	S6D	-1.87792704225242	-1.40295934886078	1
HRELCEAAITM	V1H	S6E	-1.9231461172048	-1.22329401113323	1
HRELCGAAITM	V1H	S6G	-1.92316252326322	-2.16254265695749	-2
HRELCLAAITM	V1H	S6L	-1.92518588690598	-2.71474402367548	-2
HRELCPAAITM	V1H	S6P	-4.09175385161804	-3.99951573806395	0
HRELCRAAITM	V1H	S6R	-1.97162904081614	-2.01553889147906	-1
HRELCSAAGTM	V1H	I9G	-4.8899530989374	-4.00972932897988	0
HRELCSAAIAM	V1H	T10A	-1.99266110620016	-2.55770306567365	-1
HRELCSAAIHM	V1H	T10H	-2.35198221623228	-4.00311942221732	-1
HRELCSAAIIM	V1H	T10I	-2.08030103031456	-3.2467458402032	-1
HRELCSAAILM	V1H	T10L	-2.01474715759924	-3.6556863261515	-1
HRELCSAAIPM	V1H	T10P	-4.06724366620269	-4.00971927523414	0
HRELCSAAISM	V1H	T10S	-1.95423601081006	-2.13951321737675	-1
HRELCSAAITE	V1H	M11E	-2.01253238556343	-1.75468355610807	2
HRELCSAAITG	V1H	M11G	-2.32212020918004	-3.9861504170091	-1
HRELCSAAITH	V1H	M11H	-2.0923260227915	-2.10722216071902	-1
HRELCSAAITL	V1H	M11L	-1.9458086632887	-2.99715707965994	-1
HRELCSAAITR	V1H	M11R	-2.00276759430017	-3.77198849914049	-1
HRELCSAAITT	V1H	M11T	-1.96410052904386	-2.64606468075408	-1
HRELCSAAIVM	V1H	T10V	-2.01939343245827	-2.66051487796851	-1
HRELCSAALTM	V1H	I9L	-2.09199694683951	-2.20081981544375	-1
HRELCSAARTM	V1H	I9R	-5.94537378722714	-4.00972932897988	0
HRELCSAAWTM	V1H	I9W	-5.9331969227996	-4.00972932897988	0
HRELCSACITM	V1H	A8C	-2.03893862569701	-3.4014815819273	-1
HRELCSADITM	V1H	A8D	-5.62287294404076	-4.00972932897988	0
HRELCSAEITM	V1H	A8E	-5.62866873246949	-4.00972932897988	0
HRELCSAFITM	V1H	A8F	-5.9460099829077	-4.00837453001274	0
HRELCSAGITM	V1H	A8G	-2.30852386666721	-3.93444278335067	-1
HRELCSAHITM	V1H	A8H	-5.94520039084376	-4.00972932897988	0
HRELCSAIITM	V1H	A8I	-3.25653201524718	-4.00969696819271	-1
HRELCSAKITM	V1H	A8K	-5.9481759838166	-4.00972128078065	0
HRELCSALITM	V1H	A8L	-3.90911295062888	-4.00955420402285	0
HRELCSAMITM	V1H	A8M	-2.41852860072598	-3.99205163670133	-1
HRELCSANITM	V1H	A8N	-3.64486935685297	-4.00891685913965	-1
HRELCSAPITM	V1H	A8P	-5.94660824477872	-4.00783217994077	0
HRELCSAQITM	V1H	A8Q	-4.16538517667311	-4.00970902427163	0
HRELCSARITM	V1H	A8R	-5.94585379274927	-3.99547107159186	0
HRELCSASITM	V1H	A8S	-2.01632402422477	-2.81947456948954	-1
HRELCSATITM	V1H	A8T	-2.01608066330821	-2.77976070385475	-1
HRELCSAVITM	V1H	A8V	-2.14133910333076	-3.4942553282236	-1
HRELCSAWITM	V1H	A8W	-5.94504563761643	-4.0073680530088	0
HRELCSAYITM	V1H	A8Y	-5.94831406276431	-4.00972932897988	0
HRELCSDAITM	V1H	A7D	-4.11514095076485	-4.00972932897988	0
HRELCSFAITM	V1H	A7F	-3.96932527889707	-4.00972932897988	0
HRELCSHAITM	V1H	A7H	-3.56330316871082	-4.0069380856494	-1
HRELCSLAITM	V1H	A7L	-3.67402041036608	-4.00972932897988	-1
HRELCSMAITM	V1H	A7M	-3.52417755512423	-4.00972932897988	-1
HRELCSNAITM	V1H	A7N	-3.32012411153006	-4.00972932897988	-1
HRELCSPAITM	V1H	A7P	-5.9393019907507	-4.00949689498581	0
HRELCSRAITM	V1H	A7R	-4.68564700799065	-4.00944385659101	0
HRELCSSAITM	V1H	A7S	-1.99552000816831	-2.97973213449696	-1
HRELCSTAITM	V1H	A7T	-2.69835928873805	-4.00972932897988	-1
HRELCSVAITM	V1H	A7V	-2.42777333878853	-4.00166208540593	-1
HRELCSYAITM	V1H	A7Y	-3.50138796210492	-4.00968225846292	-1
HRELCVAAITM	V1H	S6V	-1.94085495813185	-4.00345704993664	-1
HRELCYAAITM	V1H	S6Y	-1.95514555953991	-2.60155991146201	-1
HRELGSAAITM	V1H	C5G	-3.39950694872447	-3.99352122220653	-1
HRELPSAAITM	V1H	C5P	-5.9435833353291	-4.00972932897988	0
HRELRSAAITM	V1H	C5R	-5.93222937326149	-4.00969974200778	0
HRELTSAAITM	V1H	C5T	-4.16589577969196	-4.00972932897988	0
HREVCSAAITM	V1H	L4V	-3.09852507264458	-4.00972932897988	-1
HRFLCSAAITM	V1H	E3F	-5.29052438011719	-4.00972932897988	0
HRGLCSAAITM	V1H	E3G	-1.98792898218361	-2.73986695838517	-1
HRHLCSAAITM	V1H	E3H	-2.05851807482254	-3.37938259203004	-1
HRILCSAAITM	V1H	E3I	-5.91955110281685	-4.00972932897988	0
HRKLCSAAITM	V1H	E3K	-2.50770550720802	-4.00752190598452	-1
HRLLCSAAITM	V1H	E3L	-5.21343972882729	-4.00972932897988	0
HRMLCSAAITM	V1H	E3M	-2.79652485529931	-3.58177366397481	-1
HRNLCSAAITM	V1H	E3N	-2.01785316724066	-3.78841429518208	-1
HRPLCSAAITM	V1H	E3P	-5.64739300202602	-4.0097197701897	0
HRQLCSAAITM	V1H	E3Q	-1.92192073432716	-2.5640197343462	-2
HRSLCSAAITM	V1H	E3S	-2.00268554831936	-3.37832712264574	-1
HRTLCSAAITM	V1H	E3T	-3.61287406350828	-3.9990168401353	-1
HRVLCSAAITM	V1H	E3V	-5.88164662068709	-4.00873331653401	0
HRYLCSAAITM	V1H	E3Y	-4.84631831060002	-4.00972932897988	0
HSELCSAAITM	V1H	R2S	-1.92481520184261	-1.58294724709548	1
IKELCSAAITM	V1I	R2K	0.0480234592277555	0.148226606744701	1
INELCSAAITM	V1I	R2N	0.0729072167169584	-0.0469044818655013	-3
IRDLCSAAITM	V1I	E3D	-0.0109742168659452	0.112341736072319	2
IRELASAAITM	V1I	C5A	-0.452791256763498	-0.368398838476435	1
IRELCAAAITM	V1I	S6A	0.019839734057562	-0.0420573028364974	-2
IRELCDAAITM	V1I	S6D	0.0934736132145702	0.0185193458778765	-3
IRELCEAAITM	V1I	S6E	0.0482545382621855	0.131806278558519	1
IRELCFAAITM	V1I	S6F	-0.0302649848716183	-0.298218050975636	-2
IRELCGAAITM	V1I	S6G	0.0482381322037684	0.0447073064877852	-1
IRELCHAAITM	V1I	S6H	0.0235346056663794	-0.196840580164254	-2
IRELCKAAITM	V1I	S6K	-0.00124205197756178	-0.115772289518988	-2
IRELCLAAITM	V1I	S6L	0.0462147685610033	-0.0697904764658785	-3
IRELCMAAITM	V1I	S6M	0.0216532472938025	0.168865695113185	2
IRELCNAAITM	V1I	S6N	0.0963577176643908	-0.00949177217535846	-3
IRELCPAAITM	V1I	S6P	-2.12035319615105	-1.7871680354562	1
IRELCQAAITM	V1I	S6Q	-0.0406087217170534	-0.0497283753342495	-1
IRELCRAAITM	V1I	S6R	-0.000228385349155591	-0.0889107448688895	-2
IRELCSAAETM	V1I	I9E	-3.33292139129592	-3.02420047082433	1
IRELCSAAGTM	V1I	I9G	-2.91855244347041	-2.55520216077067	1
IRELCSAAIAM	V1I	T10A	-0.0212604507331746	-0.775182585362263	-2
IRELCSAAICM	V1I	T10C	0.0355003662083715	-0.193373990583462	-3
IRELCSAAIEM	V1I	T10E	-0.0279319950170458	0.0883677934397435	2
IRELCSAAIFM	V1I	T10F	-2.37942130569762	-1.64138224880834	1
IRELCSAAIGM	V1I	T10G	-0.0388816064998081	-0.0524442698562697	-1
IRELCSAAIHM	V1I	T10H	-0.380581560765298	-0.106442067934535	1
IRELCSAAIIM	V1I	T10I	-0.108900374847571	-0.462556640899223	-2
IRELCSAAIKM	V1I	T10K	-0.0898089924587926	-0.241919285629861	-2
IRELCSAAILM	V1I	T10L	-0.0433465021322541	0.0282829739171411	1
IRELCSAAIMM	V1I	T10M	-0.00586405776907695	-0.0267044403677814	-1
IRELCSAAINM	V1I	T10N	-0.130531766429338	0.0232253222747718	1
IRELCSAAIQM	V1I	T10Q	-0.0786211329049933	-3.41580998479527	-2
IRELCSAAIRM	V1I	T10R	-0.176761661220997	-0.226547335484614	-2
IRELCSAAISM	V1I	T10S	0.0171646446569271	-0.0670465522943275	-2
IRELCSAAITC	V1I	M11C	-0.0842062732732249	-0.120493863740759	-2
IRELCSAAITF	V1I	M11F	-0.0856751161207159	-0.423931471781106	-2
IRELCSAAITG	V1I	M11G	-0.350719553713056	-0.347054756233818	1
IRELCSAAITK	V1I	M11K	-0.123608803286027	-0.758276171150809	-2
IRELCSAAITL	V1I	M11L	0.0255919921782892	-0.00394518799954424	-1
IRELCSAAITR	V1I	M11R	-0.0313669388331825	-0.197013195977057	-2
IRELCSAAITV	V1I	M11V	0.00974953038102599	0.0230794931359242	1
IRELCSAAITW	V1I	M11W	-0.0965116889119146	-0.0047750379668372	1
IRELCSAAITY	V1I	M11Y	-0.0511459367201295	-0.267992381424837	-2
IRELCSAAIVM	V1I	T10V	-0.0479927769912827	-0.040043831085248	1
IRELCSAAIWM	V1I	T10W	-1.92056233905356	-1.20252244567785	1
IRELCSAAIYM	V1I	T10Y	-1.56586099255488	-1.37006994871437	1
IRELCSAAKTM	V1I	I9K	-3.97013601570299	-4.00972932897988	0
IRELCSAALTM	V1I	I9L	-0.120596291372527	0.0498655303135704	2
IRELCSAARTM	V1I	I9R	-3.97397313176015	-4.00972932897988	0
IRELCSAAVTM	V1I	I9V	-0.00616142655185836	-2.47903506482326	-2
IRELCSAAWTM	V1I	I9W	-3.96179626733261	-4.00972932897988	0
IRELCSADITM	V1I	A8D	-3.65147228857377	-3.28711708870083	1
IRELCSAFITM	V1I	A8F	-3.97460932744071	-4.00972932897988	0
IRELCSAGITM	V1I	A8G	-0.337123211200225	-0.0412064714704043	1
IRELCSAHITM	V1I	A8H	-3.97379973537677	-4.0091453585317	0
IRELCSALITM	V1I	A8L	-1.9377122951619	-1.6068457462307	1
IRELCSAMITM	V1I	A8M	-0.447127945258994	-0.415213835134536	1
IRELCSANITM	V1I	A8N	-1.67346870138599	-1.16444566100325	1
IRELCSAPITM	V1I	A8P	-3.97520758931173	-4.00972932897988	0
IRELCSAQITM	V1I	A8Q	-2.19398452120613	-2.2494606401062	-2
IRELCSARITM	V1I	A8R	-3.97445313728229	-4.00972932897988	0
IRELCSASITM	V1I	A8S	-0.0449233687577837	-0.107993862627698	-2
IRELCSATITM	V1I	A8T	-0.0446800078412273	-0.00500966886294707	1
IRELCSAVITM	V1I	A8V	-0.169938447863772	-0.362456737090522	-2
IRELCSAYITM	V1I	A8Y	-3.97691340729733	-4.00972932897988	0
IRELCSCAITM	V1I	A7C	-0.255384811592627	-0.0347148090452323	1
IRELCSFAITM	V1I	A7F	-1.99792462343008	-1.52299333565137	1
IRELCSIAITM	V1I	A7I	-1.40268596511008	-0.943244206543791	1
IRELCSLAITM	V1I	A7L	-1.70261975489909	-1.45437232758663	1
IRELCSNAITM	V1I	A7N	-1.34872345606307	-0.95929049702651	1
IRELCSPAITM	V1I	A7P	-3.96790133528371	-4.00943095208999	0
IRELCSRAITM	V1I	A7R	-2.71424635252366	-2.30238496612708	1
IRELCSSAITM	V1I	A7S	-0.0241193527013226	0.155640954193241	2
IRELCSWAITM	V1I	A7W	-2.69792172926648	-1.66800463994871	1
IRELCTAAITM	V1I	S6T	0.0131852300821156	-0.0579818525179827	-2
IRELCVAAITM	V1I	S6V	0.0305456973351363	-0.0811617796537694	-2
IRELCYAAITM	V1I	S6Y	0.0162550959270757	0.106440648641943	2
IRELPSAAITM	V1I	C5P	-3.97218267986211	-4.00972932897988	0
IRELSSAAITM	V1I	C5S	-1.42636720526339	-1.018168937964	1
IRELVSAAITM	V1I	C5V	-1.65407428417621	-1.54276049587285	1
IRHLCSAAITM	V1I	E3H	-0.0871174193555522	-0.0106528593751078	1
IRKLCSAAITM	V1I	E3K	-0.536304851741029	-0.526287500566748	1
IRNLCSAAITM	V1I	E3N	-0.0464525117736727	0.0321029591090394	1
IRQLCSAAITM	V1I	E3Q	0.0494799211398238	0.0896892953006363	1
IRSLCSAAITM	V1I	E3S	-0.0312848928523723	-0.207692835189599	-2
IWELCSAAITM	V1I	R2W	0.0938437019690017	-0.00398362651574669	-3
KAELCSAAITM	V1K	R2A	-2.52884040218122	-2.05787935543942	1
KEELCSAAITM	V1K	R2E	-2.56829352839251	-2.19274584080714	2
KGELCSAAITM	V1K	R2G	-2.55051077938724	-2.01256441513112	2
KHELCSAAITM	V1K	R2H	-2.52232960239885	-3.13574926390381	-2
KKELCSAAITM	V1K	R2K	-2.53040931232676	-2.35976909756974	1
KLELCSAAITM	V1K	R2L	-2.56782475099845	-2.81473942167103	-1
KNELCSAAITM	V1K	R2N	-2.50552555483756	-2.75882767474478	-2
KPELCSAAITM	V1K	R2P	-3.56646599125771	-3.99625566245744	-1
KQELCSAAITM	V1K	R2Q	-2.46086083909779	-2.46706817097371	-1
KREECSAAITM	V1K	L4E	-6.01734021035994	-4.00945590585465	0
KREGCSAAITM	V1K	L4G	-4.79245132355107	-4.00843038193042	0
KREKCSAAITM	V1K	L4K	-5.97170571057394	-4.00965577099154	0
KRELASAAITM	V1K	C5A	-3.03122402831802	-4.00952374835342	-1
KRELCGAAITM	V1K	S6G	-2.53019463935075	-2.6418906575852	-2
KRELCKAAITM	V1K	S6K	-2.57967482353208	-2.68736580817925	-1
KRELCLAAITM	V1K	S6L	-2.53221800299352	-3.72879928042542	-2
KRELCRAAITM	V1K	S6R	-2.57866115690367	-2.83753151237811	-1
KRELCSAAATM	V1K	I9A	-4.16508904724201	-4.00787853009091	0
KRELCSAADTM	V1K	I9D	-6.48446015475404	-4.00972932897988	0
KRELCSAAETM	V1K	I9E	-5.91135416285044	-4.00927603752716	0
KRELCSAAGTM	V1K	I9G	-5.49698521502493	-4.00504525482601	0
KRELCSAAIAM	V1K	T10A	-2.59969322228769	-3.1696106198476	-1
KRELCSAAICM	V1K	T10C	-2.54293240534615	-3.81511272719089	-2
KRELCSAAIDM	V1K	T10D	-2.77689811252901	-4.00845122924863	-1
KRELCSAAIEM	V1K	T10E	-2.60636476657156	-2.46302978653728	2
KRELCSAAIGM	V1K	T10G	-2.61731437805433	-2.96614786927194	-1
KRELCSAAIHM	V1K	T10H	-2.95901433231982	-4.00972932897988	-1
KRELCSAAIKM	V1K	T10K	-2.66824176401331	-4.00719810454736	-1
KRELCSAAILM	V1K	T10L	-2.62177927368677	-4.00972932897988	-1
KRELCSAAIMM	V1K	T10M	-2.5842968293236	-3.96535646379604	-1
KRELCSAAINM	V1K	T10N	-2.70896453798386	-4.00972932897988	-1
KRELCSAAIPM	V1K	T10P	-4.67427578229022	-4.00972932897988	0
KRELCSAAIRM	V1K	T10R	-2.75519443277552	-4.0093414693499	-1
KRELCSAAISM	V1K	T10S	-2.56126812689759	-2.6463693012448	-1
KRELCSAAITA	V1K	M11A	-2.66970837210579	-3.40395491647065	-1
KRELCSAAITE	V1K	M11E	-2.61956450165096	-2.71995310483447	-1
KRELCSAAITG	V1K	M11G	-2.92915232526757	-4.00926353088746	-1
KRELCSAAITI	V1K	M11I	-2.6139535938013	-3.68494024306447	-1
KRELCSAAITK	V1K	M11K	-2.70204157484055	-3.73707791273912	-1
KRELCSAAITL	V1K	M11L	-2.55284077937623	-3.39949472735866	-1
KRELCSAAITN	V1K	M11N	-2.74033109902812	-3.39855924920298	-1
KRELCSAAITQ	V1K	M11Q	-2.6290626206513	-2.64720763775027	-1
KRELCSAAITR	V1K	M11R	-2.6097997103877	-3.27188865349122	-1
KRELCSAAITS	V1K	M11S	-2.65166481322211	-3.54649268071988	-1
KRELCSAAITT	V1K	M11T	-2.57113264513139	-3.33544682532168	-1
KRELCSAAITV	V1K	M11V	-2.56868324117349	-3.11635922255019	-1
KRELCSAAITW	V1K	M11W	-2.67494446046643	-2.53763120764675	2
KRELCSAAITY	V1K	M11Y	-2.62957870827465	-2.49450309071965	2
KRELCSAAIVM	V1K	T10V	-2.6264255485458	-3.81371959001726	-1
KRELCSAAIWM	V1K	T10W	-4.49899511060808	-4.00972932897988	0
KRELCSAAIYM	V1K	T10Y	-4.1442937641094	-4.00972932897988	0
KRELCSAAKTM	V1K	I9K	-6.54856878725751	-4.00935848587358	0
KRELCSAALTM	V1K	I9L	-2.69902906292705	-2.86906806826005	-1
KRELCSAAMTM	V1K	I9M	-2.65518216149201	-3.62054960511761	-1
KRELCSAANTM	V1K	I9N	-4.13832942969276	-3.88817334991349	0
KRELCSAAQTM	V1K	I9Q	-4.76192597742829	-4.00753670809327	0
KRELCSAARTM	V1K	I9R	-6.55240590331467	-4.00476388803681	0
KRELCSAASTM	V1K	I9S	-4.38225697774921	-4.00972932897988	0
KRELCSAATTM	V1K	I9T	-2.99069867967585	-4.00968898293262	-1
KRELCSAAVTM	V1K	I9V	-2.58459419810638	-3.08732630930854	-1
KRELCSAAWTM	V1K	I9W	-6.54022903888713	-4.00972932897988	0
KRELCSACITM	V1K	A8C	-2.64597074178454	-3.98367587281315	-1
KRELCSADITM	V1K	A8D	-6.22990506012829	-4.00972932897988	0
KRELCSAEITM	V1K	A8E	-6.23570084855702	-4.00972932897988	0
KRELCSAGITM	V1K	A8G	-2.91555598275474	-3.53046947995572	-1
KRELCSAHITM	V1K	A8H	-6.55223250693129	-4.00933542528097	0
KRELCSAKITM	V1K	A8K	-6.55520809990413	-4.00972932897988	0
KRELCSALITM	V1K	A8L	-4.51614506671642	-4.00972932897988	0
KRELCSAMITM	V1K	A8M	-3.02556071681351	-4.00972932897988	-1
KRELCSANITM	V1K	A8N	-4.25190147294051	-4.00388879888048	0
KRELCSAPITM	V1K	A8P	-6.55364036086625	-4.00109152587392	0
KRELCSAQITM	V1K	A8Q	-4.77241729276064	-4.00920283514543	0
KRELCSARITM	V1K	A8R	-6.5528859088368	-4.00921723165113	0
KRELCSASITM	V1K	A8S	-2.6233561403123	-3.80432584744602	-1
KRELCSATITM	V1K	A8T	-2.62311277939575	-3.85446001526111	-1
KRELCSAVITM	V1K	A8V	-2.74837121941829	-3.5539254312515	-1
KRELCSAWITM	V1K	A8W	-6.55207775370396	-4.00972932897988	0
KRELCSAYITM	V1K	A8Y	-6.55534617885184	-4.00972932897988	0
KRELCSCAITM	V1K	A7C	-2.83381758314715	-4.00972932897988	-1
KRELCSDAITM	V1K	A7D	-4.72217306685238	-4.00934335095272	0
KRELCSFAITM	V1K	A7F	-4.5763573949846	-4.00869268067437	0
KRELCSGAITM	V1K	A7G	-3.01524692064239	-4.00972932897988	-1
KRELCSIAITM	V1K	A7I	-3.9811187366646	-4.00972932897988	0
KRELCSKAITM	V1K	A7K	-4.84223792802579	-4.00755475249864	0
KRELCSLAITM	V1K	A7L	-4.28105252645361	-4.00972932897988	0
KRELCSNAITM	V1K	A7N	-3.92715622761759	-4.00726546099638	0
KRELCSPAITM	V1K	A7P	-6.54633410683823	-4.00972932897988	0
KRELCSQAITM	V1K	A7Q	-4.16542738835067	-4.00972932897988	0
KRELCSRAITM	V1K	A7R	-5.29267912407818	-4.00100078343217	0
KRELCSSAITM	V1K	A7S	-2.60255212425584	-4.00088367152487	-1
KRELCSTAITM	V1K	A7T	-3.30539140482558	-4.0041580761612	-1
KRELCSWAITM	V1K	A7W	-5.276354500821	-4.00972932897988	0
KRELCSYAITM	V1K	A7Y	-4.10842007819245	-4.00748262888059	0
KRELCVAAITM	V1K	S6V	-2.54788707421938	-3.69995261742795	-1
KRELESAAITM	V1K	C5E	-5.9961257146321	-4.00972932897988	0
KRELGSAAITM	V1K	C5G	-4.006539064812	-4.00972932897988	0
KRELHSAAITM	V1K	C5H	-6.5183802288757	-4.00972932897988	0
KRELKSAAITM	V1K	C5K	-6.55466205896408	-4.00972932897988	0
KRELLSAAITM	V1K	C5L	-3.53830678390979	-4.00972932897988	-1
KRELNSAAITM	V1K	C5N	-5.59281085635639	-4.00972932897988	0
KRELRSAAITM	V1K	C5R	-6.53926148934902	-4.00972932897988	0
KRELTSAAITM	V1K	C5T	-4.77292789577949	-3.98850304154218	0
KRELVSAAITM	V1K	C5V	-4.23250705573073	-4.00972932897988	0
KREMCSAAITM	V1K	L4M	-2.58625009283809	-3.89943900348342	-1
KRENCSAAITM	V1K	L4N	-4.80146082997741	-4.00972932897988	0
KREQCSAAITM	V1K	L4Q	-4.54822837417324	-4.0089033084278	0
KRERCSAAITM	V1K	L4R	-6.54217969984323	-4.00967180926167	0
KRESCSAAITM	V1K	L4S	-4.57248502007965	-4.00972932897988	0
KREWCSAAITM	V1K	L4W	-6.55481585657044	-4.00972932897988	0
KRHLCSAAITM	V1K	E3H	-2.66555019091007	-4.00972932897988	-1
KRNLCSAAITM	V1K	E3N	-2.62488528332819	-4.00972932897988	-1
KRSLCSAAITM	V1K	E3S	-2.60971766440689	-3.92925496347598	-1
KRVLCSAAITM	V1K	E3V	-6.48867873677462	-4.00969730181341	0
KSELCSAAITM	V1K	R2S	-2.53184731793014	-2.3914454026863	1
LAELCSAAITM	V1L	R2A	-0.00601097371312864	0.157109968257588	2
LCELCSAAITM	V1L	R2C	-0.0392961950547255	-0.194875928869653	-1
LDELCSAAITM	V1L	R2D	0.121318181987899	-1.45428339823261	-2
LEELCSAAITM	V1L	R2E	-0.0454640999244202	-0.0520756561446301	-1
LFELCSAAITM	V1L	R2F	0.0018303226301688	-0.0829954908077144	-2
LGELCSAAITM	V1L	R2G	-0.0276813509191456	0.0536023176722753	3
LIELCSAAITM	V1L	R2I	-0.112340705206104	-0.249871205271186	-1
LKELCSAAITM	V1L	R2K	-0.00757988385866959	0.0824099669979508	2
LLELCSAAITM	V1L	R2L	-0.0449953225303563	-0.0525411897116204	-1
LMELCSAAITM	V1L	R2M	0.0571484071633437	-0.195826992524947	-2
LNELCSAAITM	V1L	R2N	0.0173038736305333	0.299767812866395	2
LPELCSAAITM	V1L	R2P	-1.04363656278961	-0.995759794221724	2
LQELCSAAITM	V1L	R2Q	0.0619685893703008	0.118810052099828	2
LRALCSAAITM	V1L	E3A	-0.0975326069970865	-0.569088758509378	-1
LREACSAAITM	V1L	L4A	-0.52041266497338	-1.54884939559896	-1
LREECSAAITM	V1L	L4E	-3.49451078189185	-4.00244469191958	-1
LREFCSAAITM	V1L	L4F	-1.68006098622905	-2.72511460755701	-1
LREGCSAAITM	V1L	L4G	-2.26962189508298	-2.63334148014821	-1
LRELASAAITM	V1L	C5A	-0.508394599849923	-1.18716189197044	-1
LRELCAAAITM	V1L	S6A	-0.0357636090288631	-0.0908604145619494	-1
LRELCCAAITM	V1L	S6C	-0.401021316648913	-0.431344302139285	-1
LRELCDAAITM	V1L	S6D	0.037870270128145	-0.618006977501666	-2
LRELCEAAITM	V1L	S6E	-0.00734880482423961	0.0731471320107211	2
LRELCFAAITM	V1L	S6F	-0.0858683279580434	-0.114082277248844	-1
LRELCGAAITM	V1L	S6G	-0.00736521088265674	0.00510352717246976	1
LRELCHAAITM	V1L	S6H	-0.0320687374200457	0.0488946845780611	3
LRELCIAAITM	V1L	S6I	-0.144578661841529	-0.219550205077595	-1
LRELCKAAITM	V1L	S6K	-0.0568453950639869	-0.010435529085822	3
LRELCLAAITM	V1L	S6L	-0.00938857452542186	-0.113221739968065	-2
LRELCMAAITM	V1L	S6M	-0.0339500957926226	-0.0947119969912635	-1
LRELCNAAITM	V1L	S6N	0.0407543745779657	0.0392916648753232	-1
LRELCPAAITM	V1L	S6P	-2.17595653923747	-2.27463891937579	-1
LRELCQAAITM	V1L	S6Q	-0.0962120648034785	-0.190547090228184	-1
LRELCRAAITM	V1L	S6R	-0.0558317284355807	-0.0666623485091122	-1
LRELCSAAATM	V1L	I9A	-1.64225961877392	-2.30305322360608	-1
LRELCSAACTM	V1L	I9C	-0.30768376508223	-0.974543121660806	-1
LRELCSAAFTM	V1L	I9F	-2.63411024617745	-3.39799652897141	-1
LRELCSAAGTM	V1L	I9G	-2.97415578655684	-4.00501504798167	-1
LRELCSAAIAM	V1L	T10A	-0.0768637938195997	-0.116874451860166	-1
LRELCSAAICM	V1L	T10C	-0.0201029768780536	0.00118164215064498	1
LRELCSAAIDM	V1L	T10D	-0.254068684060918	-0.789333061104261	-1
LRELCSAAIEM	V1L	T10E	-0.0835353381034709	-0.147463937773228	-1
LRELCSAAIFM	V1L	T10F	-2.43502464878404	-3.16105392886859	-1
LRELCSAAIGM	V1L	T10G	-0.0944849495862332	-0.177616857166374	-1
LRELCSAAIHM	V1L	T10H	-0.436184903851723	-1.39466024907533	-1
LRELCSAAIIM	V1L	T10I	-0.164503717933996	-0.124791000229255	2
LRELCSAAIKM	V1L	T10K	-0.145412335545218	-0.518491347927297	-1
LRELCSAAILM	V1L	T10L	-0.0989498452186792	-0.467478412219207	-1
LRELCSAAIMM	V1L	T10M	-0.0614674008555021	0.0291052208375429	3
LRELCSAAINM	V1L	T10N	-0.186135109515763	-0.630658949051049	-1
LRELCSAAIPM	V1L	T10P	-2.15144635382212	-2.74252409043883	-1
LRELCSAAIRM	V1L	T10R	-0.232365004307422	-0.451638140530563	-1
LRELCSAAISM	V1L	T10S	-0.038438698429498	-0.181799205539764	-1
LRELCSAAITA	V1L	M11A	-0.146878943637694	-0.274201893869217	-1
LRELCSAAITC	V1L	M11C	-0.13980961635965	-0.329131817136677	-1
LRELCSAAITF	V1L	M11F	-0.141278459207141	-0.0453923284347515	2
LRELCSAAITG	V1L	M11G	-0.406322896799481	-0.974867680433944	-1
LRELCSAAITH	V1L	M11H	-0.176528710410934	0.134331296586198	3
LRELCSAAITI	V1L	M11I	-0.0911241653332091	-0.185762378459188	-1
LRELCSAAITK	V1L	M11K	-0.179212146372452	-0.00944366273944297	3
LRELCSAAITL	V1L	M11L	-0.0300113509081359	-0.045193424866921	-1
LRELCSAAITR	V1L	M11R	-0.0869702819196077	-0.10334299404456	-1
LRELCSAAITS	V1L	M11S	-0.128835384754015	-0.170538221621978	-1
LRELCSAAITT	V1L	M11T	-0.0483032166632951	-0.115261720167818	-1
LRELCSAAITV	V1L	M11V	-0.0458538127053991	-0.0692364069558145	-1
LRELCSAAITW	V1L	M11W	-0.15211503199834	-0.0939315339454869	2
LRELCSAAITY	V1L	M11Y	-0.106749279806555	-0.07694232292125	2
LRELCSAAIVM	V1L	T10V	-0.103596120077708	-0.0433987073431306	2
LRELCSAAIWM	V1L	T10W	-1.97616568213999	-3.13456909023356	-1
LRELCSAAIYM	V1L	T10Y	-1.6214643356413	-2.74772405451399	-1
LRELCSAAKTM	V1L	I9K	-4.02573935878942	-4.00972932897988	0
LRELCSAALTM	V1L	I9L	-0.176199634458952	-0.104798282585743	2
LRELCSAAMTM	V1L	I9M	-0.132352733023914	-0.0491104046869739	2
LRELCSAARTM	V1L	I9R	-4.02957647484657	-4.00972932897988	0
LRELCSAASTM	V1L	I9S	-1.85942754928112	-2.50886717465725	-1
LRELCSAAVTM	V1L	I9V	-0.0617647696382835	-0.0375373339760592	2
LRELCSAAWTM	V1L	I9W	-4.01739961041904	-4.00971155657045	0
LRELCSACITM	V1L	A8C	-0.123141313316449	-0.44852676192237	-1
LRELCSADITM	V1L	A8D	-3.7070756316602	-4.00895373599878	-1
LRELCSAEITM	V1L	A8E	-3.71287142008893	-3.94650915281016	-1
LRELCSAFITM	V1L	A8F	-4.03021267052713	-3.99294847798954	0
LRELCSAGITM	V1L	A8G	-0.39272655428665	-1.00477782132165	-1
LRELCSAIITM	V1L	A8I	-1.34073470286662	-2.17003584274961	-1
LRELCSAKITM	V1L	A8K	-4.03237867143604	-4.00972932897988	0
LRELCSALITM	V1L	A8L	-1.99331563824832	-2.6614415240653	-1
LRELCSAMITM	V1L	A8M	-0.502731288345419	-1.75766368211348	-1
LRELCSANITM	V1L	A8N	-1.72907204447241	-2.14818121857156	-1
LRELCSAPITM	V1L	A8P	-4.03081093239816	-3.99972374741693	0
LRELCSAQITM	V1L	A8Q	-2.24958786429255	-3.55044645083192	-1
LRELCSARITM	V1L	A8R	-4.03005648036871	-3.99696754874191	0
LRELCSASITM	V1L	A8S	-0.100526711844209	-0.239667659113846	-1
LRELCSATITM	V1L	A8T	-0.100283350927652	-0.184895482876767	-1
LRELCSAVITM	V1L	A8V	-0.225541790950198	-0.80854321385946	-1
LRELCSAWITM	V1L	A8W	-4.02924832523586	-4.00949374447356	0
LRELCSAYITM	V1L	A8Y	-4.03251675038375	-4.00969841720137	0
LRELCSCAITM	V1L	A7C	-0.310988154679052	-0.583578646180575	-1
LRELCSDAITM	V1L	A7D	-2.19934363838429	-3.45590056152376	-1
LRELCSEAITM	V1L	A7E	-1.49232433961326	-2.20551171793022	-1
LRELCSFAITM	V1L	A7F	-2.0535279665165	-2.53407596404829	-1
LRELCSGAITM	V1L	A7G	-0.4924174921743	-1.08050065180807	-1
LRELCSHAITM	V1L	A7H	-1.64750585633026	-2.21016319743285	-1
LRELCSIAITM	V1L	A7I	-1.45828930819651	-2.20319573136083	-1
LRELCSKAITM	V1L	A7K	-2.31940849955769	-3.19593676109179	-1
LRELCSLAITM	V1L	A7L	-1.75822309798552	-2.58245181475185	-1
LRELCSMAITM	V1L	A7M	-1.60838024274367	-2.29713404071399	-1
LRELCSNAITM	V1L	A7N	-1.40432679914949	-1.90967421674167	-1
LRELCSPAITM	V1L	A7P	-4.02350467837014	-4.00850306514161	0
LRELCSRAITM	V1L	A7R	-2.76984969561008	-3.61386541701429	-1
LRELCSSAITM	V1L	A7S	-0.0797226957877477	-0.389239115948784	-1
LRELCSTAITM	V1L	A7T	-0.78256197635749	-1.48480686568848	-1
LRELCSVAITM	V1L	A7V	-0.511976026407972	-1.28545537532264	-1
LRELCSWAITM	V1L	A7W	-2.75352507235291	-2.59876555245143	2
LRELCSYAITM	V1L	A7Y	-1.58559064972435	-2.25777370509805	-1
LRELCTAAITM	V1L	S6T	-0.0424181130043095	-0.0235450534370725	1
LRELCVAAITM	V1L	S6V	-0.0250576457512888	-0.10427045455485	-1
LRELCWAAITM	V1L	S6W	0.00208128774517835	-0.0360161928410485	-2
LRELCYAAITM	V1L	S6Y	-0.0393482471593494	0.0698027283696487	3
LRELESAAITM	V1L	C5E	-3.47329628616401	-3.78598402619792	-1
LRELFSAAITM	V1L	C5F	-3.35160949758285	-3.76310715194098	-1
LRELGSAAITM	V1L	C5G	-1.48370963634391	-2.53444990610796	-1
LRELISAAITM	V1L	C5I	-1.22570050902918	-2.06180501040778	-1
LRELLSAAITM	V1L	C5L	-1.0154773554417	-1.54659560191802	-1
LRELMSAAITM	V1L	C5M	-0.449614133738812	-0.369450529484122	2
LRELRSAAITM	V1L	C5R	-4.01643206088093	-4.00972932897988	0
LRELSSAAITM	V1L	C5S	-1.48197054834982	-2.56044357801596	-1
LRELTSAAITM	V1L	C5T	-2.2500984673114	-2.90946476166274	-1
LRELVSAAITM	V1L	C5V	-1.70967762726263	-2.62221954692943	-1
LRELWSAAITM	V1L	C5W	-4.03217003057202	-4.00972932897988	0
LRELYSAAITM	V1L	C5Y	-4.0325202967299	-4.00972932897988	0
LREMCSAAITM	V1L	L4M	-0.0634206643699988	-0.438934036127215	-1
LRERCSAAITM	V1L	L4R	-4.01935027137514	-4.00972932897988	0
LRESCSAAITM	V1L	L4S	-2.04965559161156	-2.13954002109913	-1
LREVCSAAITM	V1L	L4V	-1.18272776026402	-1.62432991190051	-1
LREWCSAAITM	V1L	L4W	-4.03198642810234	-3.99034440733056	0
LRFLCSAAITM	V1L	E3F	-3.37472706773663	-3.79285807574331	-1
LRGLCSAAITM	V1L	E3G	-0.072131669803051	-0.216863560592492	-1
LRHLCSAAITM	V1L	E3H	-0.142720762441977	-0.352549135163358	-1
LRKLCSAAITM	V1L	E3K	-0.591908194827454	-1.70708926887862	-1
LRNLCSAAITM	V1L	E3N	-0.102055854860098	-0.673857970759063	-1
LRPLCSAAITM	V1L	E3P	-3.73159568964545	-3.72282509655447	1
LRQLCSAAITM	V1L	E3Q	-0.00612342194660132	-0.113418523151375	-2
LRRLCSAAITM	V1L	E3R	-1.01819436096195	-2.13749351831828	-1
LRSLCSAAITM	V1L	E3S	-0.0868882359387975	-0.48045568867618	-1
LRTLCSAAITM	V1L	E3T	-1.69707675112771	-1.78836709891606	-1
LRVLCSAAITM	V1L	E3V	-3.96584930830653	-4.00972932897988	0
LRYLCSAAITM	V1L	E3Y	-2.93052099821946	-3.53449076219731	-1
LSELCSAAITM	V1L	R2S	-0.00901788946204984	-0.0592909806310469	-2
LTELCSAAITM	V1L	R2T	0.0617418544577246	0.00795401829907805	-1
LVELCSAAITM	V1L	R2V	-0.0633364814113175	-0.156778490081269	-1
LWELCSAAITM	V1L	R2W	0.0382403588825766	-0.0679682148189742	-2
LYELCSAAITM	V1L	R2Y	0.0103350367847215	0.00588086479390748	-1
MAELCSAAITM	V1M	R2A	-0.073916862851815	-0.179239062377201	-2
MGELCSAAITM	V1M	R2G	-0.0955872400578319	-0.195984032336158	-1
MLELCSAAITM	V1M	R2L	-0.112901211669043	-0.0265547158446329	2
MREGCSAAITM	V1M	L4G	-2.33752778422167	-2.96299966429484	-1
MRELCAAAITM	V1M	S6A	-0.103669498167549	0.0742917187295471	3
MRELCEAAITM	V1M	S6E	-0.0752546939629259	0.0788549005866908	2
MRELCGAAITM	V1M	S6G	-0.0752711000213431	-0.20921939297561	-2
MRELCLAAITM	V1M	S6L	-0.0772944636641082	-0.0646582587492981	1
MRELCMAAITM	V1M	S6M	-0.101855984931309	-0.0181896400734876	2
MRELCNAAITM	V1M	S6N	-0.0271515145607206	-0.665660882122322	-2
MRELCPAAITM	V1M	S6P	-2.24386242837616	-2.84078377763579	-1
MRELCQAAITM	V1M	S6Q	-0.164117953942165	-0.101285378491288	1
MRELCRAAITM	V1M	S6R	-0.123737617574267	-0.105730585796994	1
MRELCSAACTM	V1M	I9C	-0.375589654220916	-0.835154009148923	-1
MRELCSAAGTM	V1M	I9G	-3.04206167569552	-3.99956856012621	-1
MRELCSAAIAM	V1M	T10A	-0.144769682958286	-0.179996604509228	-1
MRELCSAAICM	V1M	T10C	-0.08800886601674	-0.371861404205005	-2
MRELCSAAIDM	V1M	T10D	-0.321974573199604	-1.14714507207491	-1
MRELCSAAIEM	V1M	T10E	-0.151441227242157	-0.234409974680839	-1
MRELCSAAIFM	V1M	T10F	-2.50293053792273	-3.75681552201708	-1
MRELCSAAIGM	V1M	T10G	-0.16239083872492	-0.0285736770966589	3
MRELCSAAIIM	V1M	T10I	-0.232409607072682	-0.32042146698259	-1
MRELCSAAIKM	V1M	T10K	-0.213318224683904	-0.419602768149662	-1
MRELCSAAILM	V1M	T10L	-0.166855734357366	-0.671344050274181	-1
MRELCSAAIMM	V1M	T10M	-0.129373289994188	-0.2925105035481	-1
MRELCSAAINM	V1M	T10N	-0.25404099865445	-0.518437043800629	-1
MRELCSAAIPM	V1M	T10P	-2.21935224296081	-3.09517058197357	-1
MRELCSAAIQM	V1M	T10Q	-0.202130365130105	-0.206470341895826	-1
MRELCSAAIRM	V1M	T10R	-0.300270893446108	-0.445154713851824	-1
MRELCSAAISM	V1M	T10S	-0.106344587568184	-0.0432519559019249	2
MRELCSAAITE	V1M	M11E	-0.164640962321554	-0.263952084451733	-1
MRELCSAAITF	V1M	M11F	-0.209184348345827	-0.40366598251083	-1
MRELCSAAITG	V1M	M11G	-0.474228785938168	-1.13956854536501	-1
MRELCSAAITK	V1M	M11K	-0.247118035511138	-0.150311447694546	2
MRELCSAAITL	V1M	M11L	-0.0979172400468222	-0.133245034804482	-1
MRELCSAAITR	V1M	M11R	-0.154876171058294	-0.0734052125218709	2
MRELCSAAITW	V1M	M11W	-0.220020921137026	-0.204396279753552	1
MRELCSAAIVM	V1M	T10V	-0.171502009216394	-0.275203149983407	-1
MRELCSAAIWM	V1M	T10W	-2.04407157127867	-2.51310372611339	-1
MRELCSAAIYM	V1M	T10Y	-1.68937022477999	-3.75703193302805	-1
MRELCSAAKTM	V1M	I9K	-4.0936452479281	-4.00972932897988	0
MRELCSAALTM	V1M	I9L	-0.244105523597639	-0.421154053780334	-1
MRELCSAARTM	V1M	I9R	-4.09748236398526	-4.00972932897988	0
MRELCSAASTM	V1M	I9S	-1.92733343841981	-2.51347840001235	-1
MRELCSAAVTM	V1M	I9V	-0.12967065877697	-0.406862427922694	-1
MRELCSAEITM	V1M	A8E	-3.78077730922761	-4.00972932897988	-1
MRELCSAGITM	V1M	A8G	-0.460632443425336	-1.27957592031956	-1
MRELCSAIITM	V1M	A8I	-1.40864059200531	-2.88984309269727	-1
MRELCSAKITM	V1M	A8K	-4.10028456057472	-4.00969481077667	0
MRELCSALITM	V1M	A8L	-2.06122152738701	-2.61360593890319	-1
MRELCSANITM	V1M	A8N	-1.7969779336111	-2.2640814351002	-1
MRELCSAPITM	V1M	A8P	-4.09871682153684	-4.00972932897988	0
MRELCSARITM	V1M	A8R	-4.0979623695074	-4.00972932897988	0
MRELCSASITM	V1M	A8S	-0.168432600982895	-0.639242060112445	-1
MRELCSAVITM	V1M	A8V	-0.293447680088884	-1.00398361321442	-1
MRELCSAWITM	V1M	A8W	-4.09715421437455	-4.00972932897988	0
MRELCSCAITM	V1M	A7C	-0.378894043817738	-1.21088800336836	-1
MRELCSFAITM	V1M	A7F	-2.12143385565519	-2.69791118734374	-1
MRELCSGAITM	V1M	A7G	-0.560323381312986	-1.54991226522616	-1
MRELCSLAITM	V1M	A7L	-1.8261289871242	-2.72939020883638	-1
MRELCSNAITM	V1M	A7N	-1.47223268828818	-2.38149005761847	-1
MRELCSSAITM	V1M	A7S	-0.147628584926434	-0.46133381408396	-1
MRELCSVAITM	V1M	A7V	-0.579881915546658	-1.4312669070838	-1
MRELCSWAITM	V1M	A7W	-2.8214309614916	-2.79091758223697	1
MRELCSYAITM	V1M	A7Y	-1.65349653886304	-2.57161314867082	-1
MRELCTAAITM	V1M	S6T	-0.110324002142996	0.121468902637147	3
MRELCVAAITM	V1M	S6V	-0.0929635348899751	-0.0717592752171483	2
MRELCWAAITM	V1M	S6W	-0.065824601393508	0.0315250172027581	2
MRELCYAAITM	V1M	S6Y	-0.107254136298036	-0.244735862773904	-1
MRELFSAAITM	V1M	C5F	-3.41951538672154	-3.6665537621445	-1
MRELLSAAITM	V1M	C5L	-1.08338324458039	-1.4354940119765	-1
MRELTSAAITM	V1M	C5T	-2.31800435645009	-3.48033874460278	-1
MRELWSAAITM	V1M	C5W	-4.1000759197107	-4.00972932897988	0
MRERCSAAITM	V1M	L4R	-4.08725616051382	-4.00915303367148	0
MREVCSAAITM	V1M	L4V	-1.25063364940271	-1.85129677944849	-1
MREWCSAAITM	V1M	L4W	-4.09989231724103	-4.00972932897988	0
MRNLCSAAITM	V1M	E3N	-0.169961743998784	-0.993893153490294	-1
MRRLCSAAITM	V1M	E3R	-1.08610025010064	-2.21157619806537	-1
MWELCSAAITM	V1M	R2W	-0.0296655302561097	-0.0994593110214788	-2
NEELCSAAITM	V1N	R2E	-1.55057359089187	-1.14131373701943	2
NHELCSAAITM	V1N	R2H	-1.50460966489821	-1.50320366965322	1
NKELCSAAITM	V1N	R2K	-1.51268937482612	-1.80674707322317	-2
NLELCSAAITM	V1N	R2L	-1.55010481349781	-2.18895303536155	-1
NMELCSAAITM	V1N	R2M	-1.44796108380411	-1.32311270912666	1
NNELCSAAITM	V1N	R2N	-1.48780561733692	-2.16739252312344	-2
NPELCSAAITM	V1N	R2P	-2.54874605375706	-3.96442383307199	-1
NREECSAAITM	V1N	L4E	-4.9996202728593	-4.00821931196488	0
NREKCSAAITM	V1N	L4K	-4.9539857730733	-3.95919826735883	0
NRELASAAITM	V1N	C5A	-2.01350409081737	-3.81453704925796	-1
NRELCCAAITM	V1N	S6C	-1.90613080761636	-2.65858870607262	-1
NRELCEAAITM	V1N	S6E	-1.51245829579169	-0.659791904219126	1
NRELCFAAITM	V1N	S6F	-1.59097781892549	-3.31464993133375	-1
NRELCGAAITM	V1N	S6G	-1.51247470185011	-2.22380367824169	-2
NRELCHAAITM	V1N	S6H	-1.53717822838749	-1.30816488168644	2
NRELCLAAITM	V1N	S6L	-1.51449806549287	-2.27082919392587	-2
NRELCNAAITM	V1N	S6N	-1.46435511638948	-1.62338829932122	-2
NRELCQAAITM	V1N	S6Q	-1.60132155577093	-1.44796938415942	2
NRELCRAAITM	V1N	S6R	-1.56094121940303	-1.78439672092794	-1
NRELCSAADTM	V1N	I9D	-5.4667402172534	-4.00972932897988	0
NRELCSAAETM	V1N	I9E	-4.89363422534979	-4.00972932897988	0
NRELCSAAGTM	V1N	I9G	-4.47926527752429	-4.00972932897988	0
NRELCSAAIAM	V1N	T10A	-1.58197328478705	-1.94235558045555	-1
NRELCSAAIEM	V1N	T10E	-1.58864482907092	-2.86447588568426	-1
NRELCSAAIFM	V1N	T10F	-3.94013413975149	-4.00972932897988	0
NRELCSAAIGM	V1N	T10G	-1.59959444055368	-1.83454050279255	-1
NRELCSAAIIM	V1N	T10I	-1.66961320890144	-3.26888949552392	-1
NRELCSAAILM	V1N	T10L	-1.60405933618613	-3.32689640101476	-1
NRELCSAAIMM	V1N	T10M	-1.56657689182295	-2.71461700537716	-1
NRELCSAAIPM	V1N	T10P	-3.65655584478957	-4.00972932897988	-1
NRELCSAAIQM	V1N	T10Q	-1.63933396695887	-2.2056960972769	-1
NRELCSAAIRM	V1N	T10R	-1.73747449527487	-2.5701757791682	-1
NRELCSAAISM	V1N	T10S	-1.54354818939695	-1.64503004835798	-1
NRELCSAAITG	V1N	M11G	-1.91143238776693	-3.21344852699298	-1
NRELCSAAITK	V1N	M11K	-1.6843216373399	-2.15789091589898	-1
NRELCSAAITL	V1N	M11L	-1.53512084187558	-1.93161603015311	-1
NRELCSAAITR	V1N	M11R	-1.59207977288706	-2.04524803790295	-1
NRELCSAAITW	V1N	M11W	-1.65722452296579	-1.67687882541433	-1
NRELCSAAIVM	V1N	T10V	-1.60870561104516	-2.58555908355533	-1
NRELCSAAKTM	V1N	I9K	-5.53084884975686	-4.00972932897988	0
NRELCSAAQTM	V1N	I9Q	-3.74420603992765	-4.00972932897988	-1
NRELCSAARTM	V1N	I9R	-5.53468596581402	-4.00972932897988	0
NRELCSAASTM	V1N	I9S	-3.36453704024857	-4.00972932897988	-1
NRELCSACITM	V1N	A8C	-1.6282508042839	-2.95625921340401	-1
NRELCSADITM	V1N	A8D	-5.21218512262764	-4.00972932897988	0
NRELCSAEITM	V1N	A8E	-5.21798091105638	-4.00971050098897	0
NRELCSAFITM	V1N	A8F	-5.53532216149458	-4.00972932897988	0
NRELCSAGITM	V1N	A8G	-1.8978360452541	-2.93173269610305	-1
NRELCSAHITM	V1N	A8H	-5.53451256943065	-4.00958075076869	0
NRELCSAIITM	V1N	A8I	-2.84584419383407	-4.00971799099063	-1
NRELCSAKITM	V1N	A8K	-5.53748816240348	-4.00970941474994	0
NRELCSALITM	V1N	A8L	-3.49842512921577	-4.0097238499646	-1
NRELCSANITM	V1N	A8N	-3.23418153543986	-3.98944607811608	-1
NRELCSAPITM	V1N	A8P	-5.5359204233656	-4.00972932897988	0
NRELCSAQITM	V1N	A8Q	-3.75469735526	-4.00943888190361	-1
NRELCSARITM	V1N	A8R	-5.53516597133616	-4.00972932897988	0
NRELCSASITM	V1N	A8S	-1.60563620281166	-2.47437877305081	-1
NRELCSATITM	V1N	A8T	-1.6053928418951	-2.64454046847661	-1
NRELCSAVITM	V1N	A8V	-1.73065128191765	-3.02625765904547	-1
NRELCSAYITM	V1N	A8Y	-5.5376262413512	-4.00943175043626	0
NRELCSCAITM	V1N	A7C	-1.8160976456465	-3.12182609156595	-1
NRELCSDAITM	V1N	A7D	-3.70445312935173	-4.00972932897988	-1
NRELCSEAITM	V1N	A7E	-2.99743383058071	-4.00972932897988	-1
NRELCSFAITM	V1N	A7F	-3.55863745748395	-4.00972932897988	-1
NRELCSHAITM	V1N	A7H	-3.15261534729771	-4.00969945751422	-1
NRELCSIAITM	V1N	A7I	-2.96339879916396	-4.00971167774683	-1
NRELCSKAITM	V1N	A7K	-3.82451799052514	-4.00972932897988	-1
NRELCSLAITM	V1N	A7L	-3.26333258895297	-4.00972932897988	-1
NRELCSNAITM	V1N	A7N	-2.90943629011694	-4.00941847875355	-1
NRELCSPAITM	V1N	A7P	-5.52861416933758	-4.00711745704719	0
NRELCSQAITM	V1N	A7Q	-3.14770745085003	-4.00972932897988	-1
NRELCSRAITM	V1N	A7R	-4.27495918657753	-4.00872288253573	0
NRELCSSAITM	V1N	A7S	-1.5848321867552	-2.60758779437032	-1
NRELCSTAITM	V1N	A7T	-2.28767146732494	-3.95958172214291	-1
NRELCSYAITM	V1N	A7Y	-3.0907001406918	-4.00210663871338	-1
NRELCTAAITM	V1N	S6T	-1.54752760397176	-2.31831393107399	-1
NRELCYAAITM	V1N	S6Y	-1.5444577381268	-2.95174496211457	-1
NRELGSAAITM	V1N	C5G	-2.98881912731136	-4.00885584437198	-1
NRELKSAAITM	V1N	C5K	-5.53694212146344	-4.00784867252901	0
NRELNSAAITM	V1N	C5N	-4.57509091885574	-4.00972932897988	0
NRELPSAAITM	V1N	C5P	-5.53289551391598	-4.00762151370755	0
NRELRSAAITM	V1N	C5R	-5.52154155184838	-4.00972932897988	0
NRELSSAAITM	V1N	C5S	-2.98708003931727	-4.00972932897988	-1
NRELTSAAITM	V1N	C5T	-3.75520795827885	-4.00972932897988	-1
NRELVSAAITM	V1N	C5V	-3.21478711823008	-4.00972932897988	-1
NREMCSAAITM	V1N	L4M	-1.56853015533745	-4.00118213070811	-1
NREQCSAAITM	V1N	L4Q	-3.5305084366726	-4.00794758019156	-1
NRERCSAAITM	V1N	L4R	-5.52445976234258	-4.00972932897988	0
NREWCSAAITM	V1N	L4W	-5.53709591906979	-4.00972932897988	0
NRFLCSAAITM	V1N	E3F	-4.87983655870408	-4.00972932897988	0
NRKLCSAAITM	V1N	E3K	-2.0970176857949	-3.34593900626695	-1
NRMLCSAAITM	V1N	E3M	-2.38583703388619	-3.09050220726084	-1
NRNLCSAAITM	V1N	E3N	-1.60716534582755	-2.93827892517991	-1
NRQLCSAAITM	V1N	E3Q	-1.51123291291405	-2.45012588110615	-2
NRSLCSAAITM	V1N	E3S	-1.59199772690625	-2.60053743618928	-1
NRTLCSAAITM	V1N	E3T	-3.20218624209516	-3.22359491903623	-1
NRYLCSAAITM	V1N	E3Y	-4.43563048918691	-4.00972932897988	0
NSELCSAAITM	V1N	R2S	-1.5141273804295	-1.40588394470542	1
NTELCSAAITM	V1N	R2T	-1.44336763650972	-1.78821177248352	-2
PAELCSAAITM	V1P	R2A	-1.46377305676908	-0.75324074088342	1
PFELCSAAITM	V1P	R2F	-1.45593176042578	-1.10284530844951	1
PGELCSAAITM	V1P	R2G	-1.4854434339751	-0.960809554004034	2
PHELCSAAITM	V1P	R2H	-1.45726225698671	-1.50147842938084	-2
PIELCSAAITM	V1P	R2I	-1.57010278826205	-1.96109040835259	-1
PLELCSAAITM	V1P	R2L	-1.50275740558631	-1.63797553668071	-1
PNELCSAAITM	V1P	R2N	-1.44045820942542	-4.00972932897988	-2
PPELCSAAITM	V1P	R2P	-2.50139864584556	-2.1218990506368	1
PRALCSAAITM	V1P	E3A	-1.55529469005304	-2.2066803676453	-1
PRDLCSAAITM	V1P	E3D	-1.52433964300832	-1.85879723110849	-1
PRELASAAITM	V1P	C5A	-1.96615668290587	-3.91140078179827	-1
PRELCAAAITM	V1P	S6A	-1.49352569208481	-1.4286835259282	2
PRELCCAAITM	V1P	S6C	-1.85878339970486	-2.74038133035403	-1
PRELCEAAITM	V1P	S6E	-1.46511088788019	-0.466968748508076	1
PRELCFAAITM	V1P	S6F	-1.54363041101399	-2.11622423990598	-1
PRELCGAAITM	V1P	S6G	-1.46512729393861	-1.57063822300984	-2
PRELCHAAITM	V1P	S6H	-1.489830820476	-0.894067005653747	2
PRELCIAAITM	V1P	S6I	-1.60234074489748	-2.20356205381374	-1
PRELCKAAITM	V1P	S6K	-1.51460747811994	-1.4799337232446	2
PRELCLAAITM	V1P	S6L	-1.46715065758137	-2.12121776472944	-2
PRELCPAAITM	V1P	S6P	-3.63371862229343	-4.00286544405909	-1
PRELCQAAITM	V1P	S6Q	-1.55397414785943	-1.29205969694081	2
PRELCRAAITM	V1P	S6R	-1.51359381149153	-1.51625006717273	-1
PRELCSAAGTM	V1P	I9G	-4.43191786961279	-4.00887249840798	0
PRELCSAAHTM	V1P	I9H	-3.45795359823168	-4.00972932897988	-1
PRELCSAAIAM	V1P	T10A	-1.53462587687555	-1.98687177527263	-1
PRELCSAAICM	V1P	T10C	-1.477865059934	-2.82076280722676	-2
PRELCSAAIDM	V1P	T10D	-1.71183076711687	-3.08793009718581	-1
PRELCSAAIEM	V1P	T10E	-1.54129742115942	-1.52309633062268	1
PRELCSAAIFM	V1P	T10F	-3.89278673183999	-4.00972932897988	0
PRELCSAAIGM	V1P	T10G	-1.55224703264218	-1.51474092258775	1
PRELCSAAIHM	V1P	T10H	-1.89394698690767	-3.59428287585639	-1
PRELCSAAIIM	V1P	T10I	-1.62226580098995	-2.67423071167993	-1
PRELCSAAIKM	V1P	T10K	-1.60317441860117	-2.51996664446758	-1
PRELCSAAILM	V1P	T10L	-1.55671192827463	-2.99689544884898	-1
PRELCSAAIMM	V1P	T10M	-1.51922948391145	-2.89790189603401	-1
PRELCSAAIPM	V1P	T10P	-3.60920843687807	-4.00219699773806	-1
PRELCSAAIQM	V1P	T10Q	-1.59198655904737	-1.84040810275203	-1
PRELCSAAIRM	V1P	T10R	-1.69012708736337	-2.65982201292924	-1
PRELCSAAISM	V1P	T10S	-1.49620078148545	-1.54601092539354	-1
PRELCSAAITA	V1P	M11A	-1.60464102669364	-2.00024259276629	-1
PRELCSAAITN	V1P	M11N	-1.67526375361598	-2.34712932899885	-1
PRELCSAAITP	V1P	M11P	-4.36488719665392	-4.00909821813127	0
PRELCSAAITT	V1P	M11T	-1.50606529971925	-1.83771611108104	-1
PRELCSAAITV	V1P	M11V	-1.50361589576135	-1.48945261428195	1
PRELCSAAITW	V1P	M11W	-1.60987711505429	-1.39121677014296	2
PRELCSAAIVM	V1P	T10V	-1.56135820313366	-2.37563956842179	-1
PRELCSAAIWM	V1P	T10W	-3.43392776519594	-4.00972932897988	-1
PRELCSAAIYM	V1P	T10Y	-3.07922641869725	-4.00750280154022	-1
PRELCSAAKTM	V1P	I9K	-5.48350144184537	-4.00736417837527	0
PRELCSAALTM	V1P	I9L	-1.6339617175149	-1.93451105793113	-1
PRELCSACITM	V1P	A8C	-1.5809033963724	-2.79912666351798	-1
PRELCSADITM	V1P	A8D	-5.16483771471615	-4.00972932897988	0
PRELCSAEITM	V1P	A8E	-5.17063350314488	-4.00972932897988	0
PRELCSAFITM	V1P	A8F	-5.48797475358309	-3.7179823323122	2
PRELCSAGITM	V1P	A8G	-1.8504886373426	-2.96892833139296	-1
PRELCSAHITM	V1P	A8H	-5.48716516151915	-4.00941635962967	0
PRELCSAKITM	V1P	A8K	-5.49014075449199	-4.00972932897988	0
PRELCSALITM	V1P	A8L	-3.45107772130427	-4.00957393275114	-1
PRELCSAMITM	V1P	A8M	-1.96049337140137	-2.88760716504229	-1
PRELCSANITM	V1P	A8N	-3.18683412752836	-4.00948472445341	-1
PRELCSAPITM	V1P	A8P	-5.48857301545411	-4.0093820615493	0
PRELCSAQITM	V1P	A8Q	-3.7073499473485	-3.98801480172656	-1
PRELCSARITM	V1P	A8R	-5.48781856342466	-4.00251711651184	0
PRELCSASITM	V1P	A8S	-1.55828879490016	-2.19411663826679	-1
PRELCSATITM	V1P	A8T	-1.5580454339836	-2.12742291878286	-1
PRELCSAVITM	V1P	A8V	-1.68330387400615	-2.86264821556372	-1
PRELCSAWITM	V1P	A8W	-5.48701040829182	-4.00972932897988	0
PRELCSAYITM	V1P	A8Y	-5.4902788334397	-4.00972932897988	0
PRELCSCAITM	V1P	A7C	-1.768750237735	-2.86403348261509	-1
PRELCSDAITM	V1P	A7D	-3.65710572144024	-4.00972932897988	-1
PRELCSEAITM	V1P	A7E	-2.95008642266921	-4.00747289878896	-1
PRELCSFAITM	V1P	A7F	-3.51129004957246	-4.0097209778904	-1
PRELCSGAITM	V1P	A7G	-1.95017957523025	-2.87549900564158	-1
PRELCSHAITM	V1P	A7H	-3.10526793938621	-4.00946929963596	-1
PRELCSIAITM	V1P	A7I	-2.91605139125246	-4.00914958156697	-1
PRELCSLAITM	V1P	A7L	-3.21598518104147	-4.00670794197775	-1
PRELCSMAITM	V1P	A7M	-3.06614232579962	-4.00856090328463	-1
PRELCSNAITM	V1P	A7N	-2.86208888220545	-4.00972932897988	-1
PRELCSPAITM	V1P	A7P	-5.48126676142609	-4.00579240959462	0
PRELCSQAITM	V1P	A7Q	-3.10036004293853	-4.00923603607531	-1
PRELCSRAITM	V1P	A7R	-4.22761177866603	-4.00418226190313	0
PRELCSSAITM	V1P	A7S	-1.5374847788437	-2.33870883139787	-1
PRELCSTAITM	V1P	A7T	-2.24032405941344	-3.98824259902751	-1
PRELCSVAITM	V1P	A7V	-1.96973810946392	-3.34492460647653	-1
PRELCSYAITM	V1P	A7Y	-3.0433527327803	-4.00972932897988	-1
PRELCTAAITM	V1P	S6T	-1.50018019606026	-1.97954458613973	-1
PRELCVAAITM	V1P	S6V	-1.48281972880724	-2.03950646017148	-1
PRELCWAAITM	V1P	S6W	-1.45568079531077	-1.64401349686884	-2
PRELCYAAITM	V1P	S6Y	-1.4971103302153	-1.90171409509024	-1
PRELESAAITM	V1P	C5E	-4.93105836921996	-4.00972932897988	0
PRELGSAAITM	V1P	C5G	-2.94147171939986	-4.00933082400309	-1
PRELQSAAITM	V1P	C5Q	-4.42201438895592	-4.00972932897988	0
PRELRSAAITM	V1P	C5R	-5.47419414393688	-4.00972932897988	0
PRELWSAAITM	V1P	C5W	-5.48993211362797	-4.00972932897988	0
PRERCSAAITM	V1P	L4R	-5.47711235443109	-4.00972932897988	0
PRGLCSAAITM	V1P	E3G	-1.529893752859	-2.19800694514938	-1
PRHLCSAAITM	V1P	E3H	-1.60048284549793	-3.00101149505809	-1
PRILCSAAITM	V1P	E3I	-5.46151587349224	-4.00972932897988	0
PRKLCSAAITM	V1P	E3K	-2.0496702778834	-2.82978824798228	-1
PRLLCSAAITM	V1P	E3L	-4.75540449950268	-3.3091428127313	1
PRNLCSAAITM	V1P	E3N	-1.55981793791605	-2.6072361481577	-1
PRPLCSAAITM	V1P	E3P	-5.1893577727014	-4.00969846838045	0
PRQLCSAAITM	V1P	E3Q	-1.46388550500255	-1.83685901841303	-2
PRRLCSAAITM	V1P	E3R	-2.4759564440179	-3.21930069356221	-1
PRSLCSAAITM	V1P	E3S	-1.54465031899475	-2.02778357476932	-1
PRTLCSAAITM	V1P	E3T	-3.15483883418366	-2.16843080432522	1
PRVLCSAAITM	V1P	E3V	-5.42361139136248	-4.00972932897988	0
PRYLCSAAITM	V1P	E3Y	-4.38828308127541	-3.90243351583262	0
PSELCSAAITM	V1P	R2S	-1.466779972518	-1.19233426800333	1
PTELCSAAITM	V1P	R2T	-1.39602022859823	-1.79038082710539	-2
QAELCSAAITM	V1Q	R2A	-1.69256700595863	-1.2035126798372	1
QEELCSAAITM	V1Q	R2E	-1.73202013216993	-1.35499976111999	2
QGELCSAAITM	V1Q	R2G	-1.71423738316465	-1.24401891127367	2
QNELCSAAITM	V1Q	R2N	-1.66925215861497	-2.34053174129248	-2
QPELCSAAITM	V1Q	R2P	-2.73019259503512	-3.17884298805135	-1
QRALCSAAITM	V1Q	E3A	-1.78408863924259	-2.90073578578302	-1
QRCLCSAAITM	V1Q	E3C	-4.90195219746641	-3.48372069419885	1
QREKCSAAITM	V1Q	L4K	-5.13543231435135	-4.00941891197658	0
QRELASAAITM	V1Q	C5A	-2.19495063209543	-3.8889284432968	-1
QRELCAAAITM	V1Q	S6A	-1.72231964127437	-1.76229172581701	-1
QRELCDAAITM	V1Q	S6D	-1.64868576211736	-1.21234141161894	1
QRELCGAAITM	V1Q	S6G	-1.69392124312816	-2.37447887557428	-2
QRELCHAAITM	V1Q	S6H	-1.71862476966555	-1.40223987589162	2
QRELCLAAITM	V1Q	S6L	-1.69594460677093	-2.67102499237218	-2
QRELCMAAITM	V1Q	S6M	-1.72050612803813	-2.35961753182866	-1
QRELCPAAITM	V1Q	S6P	-3.86251257148298	-4.00972932897988	-1
QRELCQAAITM	V1Q	S6Q	-1.78276809704898	-1.48968329537457	2
QRELCRAAITM	V1Q	S6R	-1.74238776068109	-1.8824404522791	-1
QRELCSAAATM	V1Q	I9A	-3.32881565101943	-4.00972932897988	-1
QRELCSAAETM	V1Q	I9E	-5.07508076662785	-4.00972167724489	0
QRELCSAAGTM	V1Q	I9G	-4.66071181880234	-4.00972932897988	0
QRELCSAAIAM	V1Q	T10A	-1.76341982606511	-2.57673911210296	-1
QRELCSAAICM	V1Q	T10C	-1.70665900912356	-2.92123925571962	-2
QRELCSAAIDM	V1Q	T10D	-1.94062471630642	-3.37342180630724	-1
QRELCSAAIFM	V1Q	T10F	-4.12158068102955	-4.00972932897988	0
QRELCSAAIGM	V1Q	T10G	-1.78104098183174	-1.99639121912015	-1
QRELCSAAIKM	V1Q	T10K	-1.83196836779072	-2.87223306699363	-1
QRELCSAAILM	V1Q	T10L	-1.78550587746418	-3.52779893222985	-1
QRELCSAAIMM	V1Q	T10M	-1.74802343310101	-2.50984284965789	-1
QRELCSAAIPM	V1Q	T10P	-3.83800238606763	-4.00972932897988	-1
QRELCSAAIRM	V1Q	T10R	-1.91892103655293	-2.7939001806032	-1
QRELCSAAISM	V1Q	T10S	-1.724994730675	-1.96748039840526	-1
QRELCSAAITA	V1Q	M11A	-1.8334349758832	-1.99015179698672	-1
QRELCSAAITE	V1Q	M11E	-1.78329110542837	-1.52881674887925	2
QRELCSAAITG	V1Q	M11G	-2.09287892904499	-3.45311672216671	-1
QRELCSAAITK	V1Q	M11K	-1.86576817861796	-2.30399985126207	-1
QRELCSAAITQ	V1Q	M11Q	-1.79278922442871	-1.55231694180672	2
QRELCSAAITR	V1Q	M11R	-1.77352631416511	-2.04505272575231	-1
QRELCSAAITT	V1Q	M11T	-1.7348592489088	-1.97139806358756	-1
QRELCSAAIVM	V1Q	T10V	-1.79015215232321	-2.67987032962034	-1
QRELCSAAIWM	V1Q	T10W	-3.66272171438549	-4.00972932897988	-1
QRELCSAAKTM	V1Q	I9K	-5.71229539103492	-4.00972932897988	0
QRELCSAARTM	V1Q	I9R	-5.71613250709208	-3.96533414328976	0
QRELCSAAVTM	V1Q	I9V	-1.74832080188379	-4.00895889765732	-1
QRELCSAAWTM	V1Q	I9W	-5.70395564266454	-4.00972932897988	0
QRELCSADITM	V1Q	A8D	-5.3936316639057	-4.00972932897988	0
QRELCSAGITM	V1Q	A8G	-2.07928258653216	-3.53809566586646	-1
QRELCSAHITM	V1Q	A8H	-5.7159591107087	-4.00972932897988	0
QRELCSALITM	V1Q	A8L	-3.67987167049383	-4.00858352094192	-1
QRELCSANITM	V1Q	A8N	-3.41562807671792	-4.00940705272733	-1
QRELCSAPITM	V1Q	A8P	-5.71736696464366	-4.00950005580389	0
QRELCSAQITM	V1Q	A8Q	-3.93614389653806	-4.00972932897988	0
QRELCSARITM	V1Q	A8R	-5.71661251261422	-4.00869148113633	0
QRELCSASITM	V1Q	A8S	-1.78708274408971	-2.93699067510679	-1
QRELCSATITM	V1Q	A8T	-1.78683938317316	-2.50746844910324	-1
QRELCSAVITM	V1Q	A8V	-1.9120978231957	-3.32559423800039	-1
QRELCSAWITM	V1Q	A8W	-5.71580435748137	-4.00972932897988	0
QRELCSAYITM	V1Q	A8Y	-5.71907278262926	-4.00972932897988	0
QRELCSCAITM	V1Q	A7C	-1.99754418692456	-3.4818221409675	-1
QRELCSKAITM	V1Q	A7K	-4.0059645318032	-4.00889605889756	0
QRELCSLAITM	V1Q	A7L	-3.44477913023102	-4.00972932897988	-1
QRELCSNAITM	V1Q	A7N	-3.090882831395	-4.00972932897988	-1
QRELCSRAITM	V1Q	A7R	-4.45640572785559	-4.00972932897988	0
QRELCSTAITM	V1Q	A7T	-2.469118008603	-4.00910595979609	-1
QRELCSVAITM	V1Q	A7V	-2.19853205865348	-3.80592251803192	-1
QRELESAAITM	V1Q	C5E	-5.15985231840952	-4.00972932897988	0
QRELGSAAITM	V1Q	C5G	-3.17026566858941	-4.00835652615868	-1
QRELKSAAITM	V1Q	C5K	-5.71838866274149	-4.00732058827669	0
QRELLSAAITM	V1Q	C5L	-2.70203338768721	-3.65913855865583	-1
QRELPSAAITM	V1Q	C5P	-5.71434205519404	-4.00972932897988	0
QRELRSAAITM	V1Q	C5R	-5.70298809312643	-3.98734692180981	0
QRELSSAAITM	V1Q	C5S	-3.16852658059532	-4.00972932897988	-1
QRELTSAAITM	V1Q	C5T	-3.93665449955691	-4.00879725558594	0
QRERCSAAITM	V1Q	L4R	-5.70590630362064	-4.00972932897988	0
QRETCSAAITM	V1Q	L4T	-3.25133791643619	-4.00972932897988	-1
QREWCSAAITM	V1Q	L4W	-5.71854246034785	-4.00972932897988	0
QRGLCSAAITM	V1Q	E3G	-1.75868770204856	-2.92872505601021	-1
QRKLCSAAITM	V1Q	E3K	-2.27846422707296	-3.88963782142911	-1
QRLLCSAAITM	V1Q	E3L	-4.98419844869224	-4.00972932897988	0
QRMLCSAAITM	V1Q	E3M	-2.56728357516425	-4.00963518614726	-1
QRNLCSAAITM	V1Q	E3N	-1.7886118871056	-2.79361614737354	-1
QRPLCSAAITM	V1Q	E3P	-5.41815172189096	-4.00972932897988	0
QRRLCSAAITM	V1Q	E3R	-2.70475039320745	-4.00833787181548	-1
QRVLCSAAITM	V1Q	E3V	-5.65240534055203	-4.00972932897988	0
QRWLCSAAITM	V1Q	E3W	-5.61214633551607	-4.00972932897988	0
QWELCSAAITM	V1Q	R2W	-1.64831567336293	-1.71318118238723	-2
RAELCSAAITM	V1R	R2A	-2.61425910461409	-3.55776937013374	-2
RDELCSAAITM	V1R	R2D	-2.48692994891306	-2.78632065217836	-2
REELCSAAITM	V1R	R2E	-2.65371223082538	-2.10160519954528	2
RGELCSAAITM	V1R	R2G	-2.63592948182011	-2.22634465187109	2
RHELCSAAITM	V1R	R2H	-2.60774830483172	-2.85639106100717	-2
RKELCSAAITM	V1R	R2K	-2.61582801475963	-2.33966436921655	1
RLELCSAAITM	V1R	R2L	-2.65324345343132	-3.00317015401211	-1
RNELCSAAITM	V1R	R2N	-2.59094425727043	-2.96920459352789	-2
RPELCSAAITM	V1R	R2P	-3.65188469369057	-4.00771510704334	-1
RQELCSAAITM	V1R	R2Q	-2.54627954153066	-2.79585277854225	-2
RRALCSAAITM	V1R	E3A	-2.70578073789805	-3.6366370948648	-1
RREACSAAITM	V1R	L4A	-3.12866079587434	-4.00972932897988	-1
RREECSAAITM	V1R	L4E	-6.10275891279281	-4.00971846671256	0
RREGCSAAITM	V1R	L4G	-4.87787002598394	-4.00958139580738	0
RREKCSAAITM	V1R	L4K	-6.05712441300681	-3.98595612079251	0
RRELASAAITM	V1R	C5A	-3.11664273075088	-4.00851372220466	-1
RRELCAAAITM	V1R	S6A	-2.64401173992982	-2.57019690508988	2
RRELCEAAITM	V1R	S6E	-2.6155969357252	-1.95387844633388	1
RRELCFAAITM	V1R	S6F	-2.694116458859	-3.95294578013697	-1
RRELCGAAITM	V1R	S6G	-2.61561334178362	-2.86167087618185	-2
RRELCHAAITM	V1R	S6H	-2.64031686832101	-2.26563699736911	2
RRELCKAAITM	V1R	S6K	-2.66509352596495	-2.38483788594025	2
RRELCLAAITM	V1R	S6L	-2.61763670542638	-3.77536610810074	-2
RRELCMAAITM	V1R	S6M	-2.64219822669358	-3.83177783243065	-1
RRELCNAAITM	V1R	S6N	-2.56749375632299	-2.2686645987319	1
RRELCPAAITM	V1R	S6P	-4.78420467013843	-4.00781622267863	0
RRELCQAAITM	V1R	S6Q	-2.70446019570444	-2.57673648967627	2
RRELCRAAITM	V1R	S6R	-2.66407985933654	-2.74950475365387	-1
RRELCSAAATM	V1R	I9A	-4.25050774967488	-4.00972932897988	0
RRELCSAACTM	V1R	I9C	-2.91593189598319	-4.00811151551184	-1
RRELCSAAETM	V1R	I9E	-5.9967728652833	-4.0050509705726	0
RRELCSAAFTM	V1R	I9F	-5.24235837707841	-4.00972932897988	0
RRELCSAAGTM	V1R	I9G	-5.5824039174578	-4.00972465739996	0
RRELCSAAIAM	V1R	T10A	-2.68511192472056	-3.25913532696073	-1
RRELCSAAICM	V1R	T10C	-2.62835110777901	-3.82372584765976	-2
RRELCSAAIDM	V1R	T10D	-2.86231681496188	-4.00972932897988	-1
RRELCSAAIEM	V1R	T10E	-2.69178346900443	-2.93798064891237	-1
RRELCSAAIFM	V1R	T10F	-5.043272779685	-4.00972932897988	0
RRELCSAAIGM	V1R	T10G	-2.70273308048719	-3.18326157888789	-1
RRELCSAAIHM	V1R	T10H	-3.04443303475268	-4.00972932897988	-1
RRELCSAAIKM	V1R	T10K	-2.75366046644618	-4.00972932897988	-1
RRELCSAAILM	V1R	T10L	-2.70719797611964	-4.00931191838064	-1
RRELCSAAIMM	V1R	T10M	-2.66971553175646	-3.90118775907972	-1
RRELCSAAIPM	V1R	T10P	-4.75969448472308	-3.98961287769238	0
RRELCSAAIQM	V1R	T10Q	-2.74247260689238	-3.20511781400241	-1
RRELCSAAIRM	V1R	T10R	-2.84061313520838	-4.00818864982197	-1
RRELCSAAISM	V1R	T10S	-2.64668682933046	-2.52352632093978	2
RRELCSAAITA	V1R	M11A	-2.75512707453865	-3.40045031371016	-1
RRELCSAAITD	V1R	M11D	-2.70882567745805	-3.61436587710084	-1
RRELCSAAITE	V1R	M11E	-2.70498320408383	-2.48762181762085	2
RRELCSAAITG	V1R	M11G	-3.01457102770044	-4.00920872846843	-1
RRELCSAAITH	V1R	M11H	-2.78477684131189	-2.61164238632625	2
RRELCSAAITI	V1R	M11I	-2.69937229623417	-3.49531799964804	-1
RRELCSAAITK	V1R	M11K	-2.78746027727341	-3.74855455794676	-1
RRELCSAAITL	V1R	M11L	-2.6382594818091	-3.46616319845568	-1
RRELCSAAITN	V1R	M11N	-2.82574980146099	-3.30206523234805	-1
RRELCSAAITP	V1R	M11P	-5.51537324449893	-3.93679825050282	0
RRELCSAAITQ	V1R	M11Q	-2.71448132308417	-2.39210382123373	2
RRELCSAAITR	V1R	M11R	-2.69521841282057	-3.22806384392086	-1
RRELCSAAITS	V1R	M11S	-2.73708351565497	-3.71108030021466	-1
RRELCSAAITT	V1R	M11T	-2.65655134756426	-3.10409095765263	-1
RRELCSAAITV	V1R	M11V	-2.65410194360636	-3.09091333338657	-1
RRELCSAAITW	V1R	M11W	-2.7603631628993	-3.39141227820111	-1
RRELCSAAIVM	V1R	T10V	-2.71184425097867	-3.89470620016975	-1
RRELCSAAIWM	V1R	T10W	-4.58441381304095	-4.00972932897988	0
RRELCSAAIYM	V1R	T10Y	-4.22971246654226	-4.00917640246233	0
RRELCSAAKTM	V1R	I9K	-6.63398748969038	-4.00598384024561	0
RRELCSAALTM	V1R	I9L	-2.78444776535991	-3.11471664500823	-1
RRELCSAAMTM	V1R	I9M	-2.74060086392487	-3.7810037543706	-1
RRELCSAANTM	V1R	I9N	-4.22374813212563	-4.00972932897988	0
RRELCSAAPTM	V1R	I9P	-6.6376327947155	-4.00972932897988	0
RRELCSAAQTM	V1R	I9Q	-4.84734467986116	-4.00972932897988	0
RRELCSAARTM	V1R	I9R	-6.63782460574753	-4.00957656639321	0
RRELCSAASTM	V1R	I9S	-4.46767568018208	-4.00920554843455	0
RRELCSAATTM	V1R	I9T	-3.07611738210871	-4.00972932897988	-1
RRELCSAAVTM	V1R	I9V	-2.67001290053924	-3.29655250621311	-1
RRELCSAAWTM	V1R	I9W	-6.62564774132	-4.00972932897988	0
RRELCSAAYTM	V1R	I9Y	-6.62422350839562	-4.00972932897988	0
RRELCSADITM	V1R	A8D	-6.31532376256115	-4.00972932897988	0
RRELCSAEITM	V1R	A8E	-6.32111955098989	-4.00972932897988	0
RRELCSAFITM	V1R	A8F	-6.6384608014281	-4.00972932897988	0
RRELCSAGITM	V1R	A8G	-3.00097468518761	-3.67947134162908	-1
RRELCSAHITM	V1R	A8H	-6.63765120936416	-3.98840521554327	0
RRELCSAIITM	V1R	A8I	-3.94898283376758	-4.00972932897988	0
RRELCSAKITM	V1R	A8K	-6.64062680233699	-3.94614030964614	0
RRELCSALITM	V1R	A8L	-4.60156376914928	-4.00921791886972	0
RRELCSAMITM	V1R	A8M	-3.11097941924638	-4.00971371785202	-1
RRELCSANITM	V1R	A8N	-4.33732017537337	-4.00905194983151	0
RRELCSAPITM	V1R	A8P	-6.63905906329912	-3.99717199889741	0
RRELCSAQITM	V1R	A8Q	-4.85783599519351	-4.00972932897988	0
RRELCSARITM	V1R	A8R	-6.63830461126967	-4.00972932897988	0
RRELCSASITM	V1R	A8S	-2.70877484274517	-3.82788730435501	-1
RRELCSATITM	V1R	A8T	-2.70853148182861	-3.79261326527162	-1
RRELCSAVITM	V1R	A8V	-2.83378992185116	-4.00972932897988	-1
RRELCSAWITM	V1R	A8W	-6.63749645613682	-4.00925449013193	0
RRELCSAYITM	V1R	A8Y	-6.64076488128471	-4.00972932897988	0
RRELCSCAITM	V1R	A7C	-2.91923628558001	-4.00972932897988	-1
RRELCSFAITM	V1R	A7F	-4.66177609741746	-4.00969256399618	0
RRELCSGAITM	V1R	A7G	-3.10066562307526	-4.0093103073559	-1
RRELCSHAITM	V1R	A7H	-4.25575398723122	-4.00972932897988	0
RRELCSIAITM	V1R	A7I	-4.06653743909747	-4.0070492037763	0
RRELCSKAITM	V1R	A7K	-4.92765663045865	-4.00972932897988	0
RRELCSLAITM	V1R	A7L	-4.36647122888648	-4.00594074225871	0
RRELCSNAITM	V1R	A7N	-4.01257493005045	-4.00969945751422	0
RRELCSPAITM	V1R	A7P	-6.6317528092711	-3.9933345620411	0
RRELCSQAITM	V1R	A7Q	-4.25084609078354	-4.00972932897988	0
RRELCSRAITM	V1R	A7R	-5.37809782651104	-4.00928936827876	0
RRELCSSAITM	V1R	A7S	-2.68797082668871	-3.99677965695905	-1
RRELCSTAITM	V1R	A7T	-3.39081010725845	-4.00972932897988	-1
RRELCSVAITM	V1R	A7V	-3.12022415730893	-4.00972932897988	-1
RRELCSWAITM	V1R	A7W	-5.36177320325387	-4.00972932897988	0
RRELCTAAITM	V1R	S6T	-2.65066624390527	-3.0163060022058	-1
RRELCVAAITM	V1R	S6V	-2.63330577665225	-3.97738450293506	-1
RRELDSAAITM	V1R	C5D	-6.64044922969315	-4.00972932897988	0
RRELESAAITM	V1R	C5E	-6.08154441706497	-4.00913632526744	0
RRELGSAAITM	V1R	C5G	-4.09195776724487	-3.99311151922126	0
RRELISAAITM	V1R	C5I	-3.83394863993014	-4.00972932897988	-1
RRELLSAAITM	V1R	C5L	-3.62372548634266	-4.00972932897988	-1
RRELMSAAITM	V1R	C5M	-3.05786226463977	-3.98459597624851	-1
RRELNSAAITM	V1R	C5N	-5.67822955878925	-4.00922648659892	0
RRELPSAAITM	V1R	C5P	-6.6360341538495	-4.00971933988871	0
RRELQSAAITM	V1R	C5Q	-5.57250043680093	-4.00972932897988	0
RRELRSAAITM	V1R	C5R	-6.62468019178189	-4.00949309385178	0
RRELSSAAITM	V1R	C5S	-4.09021867925078	-4.00972932897988	0
RRELTSAAITM	V1R	C5T	-4.85834659821236	-3.9710032579696	0
RRELVSAAITM	V1R	C5V	-4.31792575816359	-4.00972932897988	0
RRELWSAAITM	V1R	C5W	-6.64041816147298	-4.00972932897988	0
RRENCSAAITM	V1R	L4N	-4.88687953241028	-4.00972932897988	0
RRERCSAAITM	V1R	L4R	-6.62759840227609	-4.00836555979843	0
RRESCSAAITM	V1R	L4S	-4.65790372251252	-4.00972932897988	0
RRETCSAAITM	V1R	L4T	-4.17303001509164	-4.00972932897988	0
RREVCSAAITM	V1R	L4V	-3.79097589116498	-4.00972932897988	-1
RREWCSAAITM	V1R	L4W	-6.6402345590033	-3.98105208928025	0
RRGLCSAAITM	V1R	E3G	-2.68037980070401	-3.81799018522916	-1
RRKLCSAAITM	V1R	E3K	-3.20015632572841	-2.84372135878966	1
RRLLCSAAITM	V1R	E3L	-5.90589054734769	-4.00972932897988	0
RRNLCSAAITM	V1R	E3N	-2.71030398576106	-4.00972932897988	-1
RRQLCSAAITM	V1R	E3Q	-2.61437155284756	-2.78915304403993	-2
RRRLCSAAITM	V1R	E3R	-3.62644249186291	-3.87844475501652	-1
RRVLCSAAITM	V1R	E3V	-6.57409743920749	-4.00972932897988	0
RSELCSAAITM	V1R	R2S	-2.61726602036301	-2.30922625659185	1
RTELCSAAITM	V1R	R2T	-2.54650627644324	-2.9089664236111	-2
RVELCSAAITM	V1R	R2V	-2.67158461231228	-3.73566378782177	-1
RWELCSAAITM	V1R	R2W	-2.57000777201838	-2.61996249889294	-1
RYELCSAAITM	V1R	R2Y	-2.59791309411624	-2.48898676892107	1
SAELCSAAITM	V1S	R2A	-2.0239479330616	-1.48796436417419	1
SEELCSAAITM	V1S	R2E	-2.0634010592729	-2.62599886580937	-1
SFELCSAAITM	V1S	R2F	-2.01610663671831	-1.91860277496257	1
SGELCSAAITM	V1S	R2G	-2.04561831026762	-1.46254933126959	2
SHELCSAAITM	V1S	R2H	-2.01743713327923	-3.06345760190425	-2
SKELCSAAITM	V1S	R2K	-2.02551684320715	-1.70301212060986	1
SLELCSAAITM	V1S	R2L	-2.06293228187883	-1.99062953852464	2
SPELCSAAITM	V1S	R2P	-3.06157352213809	-3.25216588428954	-1
SQELCSAAITM	V1S	R2Q	-1.95596836997817	-1.74724026288728	1
SRDLCSAAITM	V1S	E3D	-2.08451451930085	-1.98931522930722	2
SREACSAAITM	V1S	L4A	-2.53834962432186	-3.73488240629181	-1
SREFCSAAITM	V1S	L4F	-3.69799794557752	-4.00972932897988	-1
SREGCSAAITM	V1S	L4G	-4.28755885443145	-4.00972932897988	0
SREKCSAAITM	V1S	L4K	-5.46681324145432	-4.00972932897988	0
SRELASAAITM	V1S	C5A	-2.5263315591984	-3.98201760033219	-1
SRELCAAAITM	V1S	S6A	-2.05370056837734	-2.04321578939136	1
SRELCCAAITM	V1S	S6C	-2.41895827599739	-3.06897478834908	-1
SRELCDAAITM	V1S	S6D	-1.98006668922033	-1.60588653616716	1
SRELCFAAITM	V1S	S6F	-2.10380528730652	-3.45321646166986	-1
SRELCGAAITM	V1S	S6G	-2.02530217023113	-1.98673210086861	1
SRELCHAAITM	V1S	S6H	-2.05000569676852	-2.38757037558737	-1
SRELCIAAITM	V1S	S6I	-2.16251562119	-3.31134807712308	-1
SRELCKAAITM	V1S	S6K	-2.07478235441246	-2.21598554518349	-1
SRELCLAAITM	V1S	S6L	-2.0273255338739	-2.9065871068568	-2
SRELCMAAITM	V1S	S6M	-2.0518870551411	-2.4575779973661	-1
SRELCNAAITM	V1S	S6N	-1.97718258477051	-1.66305453636376	1
SRELCPAAITM	V1S	S6P	-4.19389349858595	-4.00960607843399	0
SRELCQAAITM	V1S	S6Q	-2.11414902415195	-1.94491237031839	2
SRELCRAAITM	V1S	S6R	-2.07376868778406	-2.14696720840708	-1
SRELCSAAETM	V1S	I9E	-5.40646169373082	-3.99900943728254	0
SRELCSAAGTM	V1S	I9G	-4.99209274590531	-3.97712392233645	0
SRELCSAAHTM	V1S	I9H	-4.01812847452421	-4.00972932897988	0
SRELCSAAIAM	V1S	T10A	-2.09480075316808	-2.59183208842297	-1
SRELCSAAICM	V1S	T10C	-2.03803993622653	-2.99811503953172	-2
SRELCSAAIDM	V1S	T10D	-2.27200564340939	-3.93736521256041	-1
SRELCSAAIEM	V1S	T10E	-2.10147229745195	-2.18114625318302	-1
SRELCSAAIFM	V1S	T10F	-4.45296160813252	-4.00972932897988	0
SRELCSAAIGM	V1S	T10G	-2.11242190893471	-2.29164215449265	-1
SRELCSAAIHM	V1S	T10H	-2.4541218632002	-4.00395926791272	-1
SRELCSAAIIM	V1S	T10I	-2.18244067728247	-3.34852791686763	-1
SRELCSAAIKM	V1S	T10K	-2.16334929489369	-3.3750332514886	-1
SRELCSAAILM	V1S	T10L	-2.11688680456715	-3.71476011247105	-1
SRELCSAAIMM	V1S	T10M	-2.07940436020398	-2.8956844670613	-1
SRELCSAAINM	V1S	T10N	-2.20407206886424	-3.33527277986905	-1
SRELCSAAIPM	V1S	T10P	-4.1693833131706	-4.00964247207742	0
SRELCSAAIRM	V1S	T10R	-2.2503019636559	-3.40409247639269	-1
SRELCSAAISM	V1S	T10S	-2.05637565777797	-2.10658071304359	-1
SRELCSAAITA	V1S	M11A	-2.16481590298617	-2.8410402298624	-1
SRELCSAAITE	V1S	M11E	-2.11467203253134	-1.57497590767312	2
SRELCSAAITF	V1S	M11F	-2.15921541855562	-2.38037092363351	-1
SRELCSAAITG	V1S	M11G	-2.42425985614796	-3.81593194721095	-1
SRELCSAAITK	V1S	M11K	-2.19714910572093	-2.59465368736123	-1
SRELCSAAITL	V1S	M11L	-2.04794831025661	-2.11032297152844	-1
SRELCSAAITN	V1S	M11N	-2.2354386299085	-2.46440277479298	-1
SRELCSAAITR	V1S	M11R	-2.10490724126808	-2.41252481597498	-1
SRELCSAAITS	V1S	M11S	-2.14677234410249	-2.62377999022286	-1
SRELCSAAITT	V1S	M11T	-2.06624017601177	-2.29469191894772	-1
SRELCSAAITV	V1S	M11V	-2.06379077205387	-2.63208596325599	-1
SRELCSAAITW	V1S	M11W	-2.17005199134682	-2.14606157007487	1
SRELCSAAITY	V1S	M11Y	-2.12468623915503	-1.96859601920719	2
SRELCSAAIVM	V1S	T10V	-2.12153307942618	-2.86393023050835	-1
SRELCSAAIWM	V1S	T10W	-3.99410264148846	-4.00675314567455	0
SRELCSAAKTM	V1S	I9K	-6.04367631813789	-4.00758950759767	0
SRELCSAALTM	V1S	I9L	-2.19413659380743	-2.08910969181012	1
SRELCSAAMTM	V1S	I9M	-2.15028969237239	-2.36301081822887	-1
SRELCSAANTM	V1S	I9N	-3.63343696057314	-4.00665344348684	-1
SRELCSAAPTM	V1S	I9P	-6.04732162316302	-4.00972932897988	0
SRELCSAAQTM	V1S	I9Q	-4.25703350830867	-4.00972932897988	0
SRELCSAARTM	V1S	I9R	-6.04751343419505	-4.00944406843831	0
SRELCSAASTM	V1S	I9S	-3.8773645086296	-4.00972932897988	0
SRELCSAATTM	V1S	I9T	-2.48580621055623	-4.0079932326685	-1
SRELCSAAVTM	V1S	I9V	-2.07970172898676	-2.41106211747586	-1
SRELCSAAWTM	V1S	I9W	-6.03533656976751	-4.00898224150024	0
SRELCSACITM	V1S	A8C	-2.14107827266492	-3.71615171498499	-1
SRELCSADITM	V1S	A8D	-5.72501259100867	-4.00972932897988	0
SRELCSAEITM	V1S	A8E	-5.7308083794374	-4.00972932897988	0
SRELCSAFITM	V1S	A8F	-6.04814962987561	-4.0090104291564	0
SRELCSAGITM	V1S	A8G	-2.41066351363513	-3.8894354727378	-1
SRELCSAHITM	V1S	A8H	-6.04734003781167	-4.00955928140815	0
SRELCSAIITM	V1S	A8I	-3.3586716622151	-4.00972932897988	-1
SRELCSAKITM	V1S	A8K	-6.05031563078451	-4.00971446480045	0
SRELCSALITM	V1S	A8L	-4.0112525975968	-4.00646316852902	0
SRELCSAMITM	V1S	A8M	-2.52066824769389	-3.92889702671917	-1
SRELCSANITM	V1S	A8N	-3.74700900382089	-4.0095696706	-1
SRELCSAPITM	V1S	A8P	-6.04874789174663	-4.00525419211638	0
SRELCSAQITM	V1S	A8Q	-4.26752482364103	-4.00972932897988	0
SRELCSARITM	V1S	A8R	-6.04799343971719	-4.00941667376855	0
SRELCSASITM	V1S	A8S	-2.11846367119268	-2.67717200457969	-1
SRELCSATITM	V1S	A8T	-2.11822031027613	-2.69136220157102	-1
SRELCSAVITM	V1S	A8V	-2.24347875029867	-3.57887611683293	-1
SRELCSAWITM	V1S	A8W	-6.04718528458434	-4.00950344670043	0
SRELCSAYITM	V1S	A8Y	-6.05045370973223	-4.00972932897988	0
SRELCSCAITM	V1S	A7C	-2.32892511402753	-3.56727906982827	-1
SRELCSDAITM	V1S	A7D	-4.21728059773276	-4.00972932897988	0
SRELCSFAITM	V1S	A7F	-4.07146492586498	-4.00944395891354	0
SRELCSGAITM	V1S	A7G	-2.51035445152278	-3.81085675798734	-1
SRELCSHAITM	V1S	A7H	-3.66544281567874	-4.00153393216641	-1
SRELCSIAITM	V1S	A7I	-3.47622626754498	-4.00969730181341	-1
SRELCSKAITM	V1S	A7K	-4.33734545890617	-3.97509592859651	0
SRELCSLAITM	V1S	A7L	-3.77616005733399	-4.00968294827219	-1
SRELCSMAITM	V1S	A7M	-3.62631720209214	-4.00972932897988	-1
SRELCSNAITM	V1S	A7N	-3.42226375849797	-4.00972932897988	-1
SRELCSPAITM	V1S	A7P	-6.04144163771861	-4.00966954806558	0
SRELCSQAITM	V1S	A7Q	-3.66053491923106	-4.00972932897988	-1
SRELCSRAITM	V1S	A7R	-4.78778665495856	-4.00523279091028	0
SRELCSSAITM	V1S	A7S	-2.09765965513622	-2.79856213286909	-1
SRELCSTAITM	V1S	A7T	-2.80049893570597	-4.00972932897988	-1
SRELCSWAITM	V1S	A7W	-4.77146203170138	-4.00972932897988	0
SRELCSYAITM	V1S	A7Y	-3.60352760907283	-4.00934142452067	-1
SRELCTAAITM	V1S	S6T	-2.06035507235279	-2.31749103067142	-1
SRELCVAAITM	V1S	S6V	-2.04299460509976	-3.35432381491998	-1
SRELCWAAITM	V1S	S6W	-2.0158556716033	-3.31929791637797	-2
SRELCYAAITM	V1S	S6Y	-2.05728520650782	-3.74926629760226	-1
SRELFSAAITM	V1S	C5F	-5.36954645693133	-4.00972932897988	0
SRELGSAAITM	V1S	C5G	-3.50164659569239	-4.00921845384307	-1
SRELLSAAITM	V1S	C5L	-3.03341431479018	-3.67642145686355	-1
SRELNSAAITM	V1S	C5N	-5.08791838723677	-4.00972932897988	0
SRELRSAAITM	V1S	C5R	-6.03436902022941	-3.99276546419278	0
SRELSSAAITM	V1S	C5S	-3.49990750769829	-4.00972932897988	-1
SRELVSAAITM	V1S	C5V	-3.72761458661111	-4.00972932897988	-1
SRERCSAAITM	V1S	L4R	-6.03728723072361	-4.00972932897988	0
SREVCSAAITM	V1S	L4V	-3.20066471961249	-3.88420718274369	-1
SREWCSAAITM	V1S	L4W	-6.04992338745082	-3.8991378642645	0
SRFLCSAAITM	V1S	E3F	-5.3926640270851	-3.98172266717383	0
SRILCSAAITM	V1S	E3I	-6.02169074978477	-4.00972932897988	0
SRKLCSAAITM	V1S	E3K	-2.60984515417593	-4.00972932897988	-1
SRLLCSAAITM	V1S	E3L	-5.31557937579521	-4.00972932897988	0
SRNLCSAAITM	V1S	E3N	-2.11999281420857	-3.41962935533359	-1
SRPLCSAAITM	V1S	E3P	-5.74953264899393	-4.00972932897988	0
SRQLCSAAITM	V1S	E3Q	-2.02406038129508	-3.84180443011309	-2
SRRLCSAAITM	V1S	E3R	-3.03613132031042	-4.00972932897988	-1
SRSLCSAAITM	V1S	E3S	-2.10482519528727	-2.84403507158396	-1
SRTLCSAAITM	V1S	E3T	-3.71501371047619	-3.93983258962614	-1
SRVLCSAAITM	V1S	E3V	-5.983786267655	-3.95698495937317	0
SRWLCSAAITM	V1S	E3W	-5.94352726261904	-4.00972932897988	0
SSELCSAAITM	V1S	R2S	-2.02695484881053	-1.68093825863693	1
STELCSAAITM	V1S	R2T	-1.95619510489075	-2.93371444991823	-2
SVELCSAAITM	V1S	R2V	-2.08127344075979	-2.51113192845884	-1
SYELCSAAITM	V1S	R2Y	-2.00760192256375	-1.98277722534032	1
TAELCSAAITM	V1T	R2A	-0.395064907645071	0.0196166265682467	2
TGELCSAAITM	V1T	R2G	-0.416735284851088	0.0381830078192151	3
THELCSAAITM	V1T	R2H	-0.388554107862699	-0.170421774762219	1
TLELCSAAITM	V1T	R2L	-0.434049256462299	-1.53694943930205	-1
TPELCSAAITM	V1T	R2P	-1.43269049672156	-2.49416034205771	-1
TRALCSAAITM	V1T	E3A	-0.486586540929029	-1.82850557607391	-1
TREGCSAAITM	V1T	L4G	-2.65867582901492	-3.98732032190948	-1
TRELASAAITM	V1T	C5A	-0.897448533781865	-2.8621290907837	-1
TRELCAAAITM	V1T	S6A	-0.424817542960806	-0.412540163222871	1
TRELCCAAITM	V1T	S6C	-0.790075250580856	-1.42756769163321	-1
TRELCDAAITM	V1T	S6D	-0.351183663803798	0.291469129273491	2
TRELCFAAITM	V1T	S6F	-0.474922261889986	-2.22286792263216	-1
TRELCGAAITM	V1T	S6G	-0.396419144814599	-0.685263133218651	-2
TRELCHAAITM	V1T	S6H	-0.421122671351988	-0.292564347430173	2
TRELCKAAITM	V1T	S6K	-0.445899328995929	-0.382734112640267	2
TRELCLAAITM	V1T	S6L	-0.398442508457364	-1.34613066213209	-2
TRELCNAAITM	V1T	S6N	-0.348299559353977	-0.452619222049719	-2
TRELCPAAITM	V1T	S6P	-2.56501047316942	-3.99634427557625	-1
TRELCRAAITM	V1T	S6R	-0.444885662367523	-0.372452659648674	2
TRELCSAAGTM	V1T	I9G	-3.36320972048878	-4.00917708869892	-1
TRELCSAAIAM	V1T	T10A	-0.465917727751542	-0.916146904622777	-1
TRELCSAAICM	V1T	T10C	-0.409156910809996	-1.45375346737646	-2
TRELCSAAIDM	V1T	T10D	-0.64312261799286	-1.80451742290698	-1
TRELCSAAIEM	V1T	T10E	-0.472589272035413	-1.04976879496048	-1
TRELCSAAIFM	V1T	T10F	-2.82407858271598	-3.99336312308963	-1
TRELCSAAIGM	V1T	T10G	-0.483538883518176	-0.328052872347129	2
TRELCSAAIHM	V1T	T10H	-0.825238837783665	-2.3988686388241	-1
TRELCSAAIIM	V1T	T10I	-0.553557651865938	-1.63653337887385	-1
TRELCSAAILM	V1T	T10L	-0.488003779150622	-2.1635630586888	-1
TRELCSAAIMM	V1T	T10M	-0.450521334787445	-1.30236560697379	-1
TRELCSAAIPM	V1T	T10P	-2.54050028775407	-3.99714206961548	-1
TRELCSAAIQM	V1T	T10Q	-0.523278409923361	-3.38658683469213	-1
TRELCSAAIRM	V1T	T10R	-0.621418938239365	-1.93196606362347	-1
TRELCSAAISM	V1T	T10S	-0.427492632361441	-0.348568516296659	2
TRELCSAAITG	V1T	M11G	-0.795376830731424	-2.36006280813733	-1
TRELCSAAITL	V1T	M11L	-0.419065284840078	-1.48891839976589	-1
TRELCSAAITP	V1T	M11P	-3.29617904752991	-4.00297295806108	-1
TRELCSAAITR	V1T	M11R	-0.47602421585155	-0.827671998151496	-1
TRELCSAAITT	V1T	M11T	-0.437357150595238	-0.929939401315774	-1
TRELCSAAITV	V1T	M11V	-0.434907746637342	-1.05208124355214	-1
TRELCSAAIVM	V1T	T10V	-0.49265005400965	-1.48089654074282	-1
TRELCSAAIWM	V1T	T10W	-2.36521961607193	-3.50291207016367	-1
TRELCSAAIYM	V1T	T10Y	-2.01051826957325	-3.09034798852641	-1
TRELCSAAKTM	V1T	I9K	-4.41479329272136	-3.98155369424936	0
TRELCSAARTM	V1T	I9R	-4.41863040877852	-4.00972932897988	0
TRELCSAAVTM	V1T	I9V	-0.450818703570226	-0.980910077754729	-1
TRELCSAAWTM	V1T	I9W	-4.40645354435098	-4.00972932897988	0
TRELCSACITM	V1T	A8C	-0.512195247248392	-2.35316382358925	-1
TRELCSADITM	V1T	A8D	-4.09612956559214	-4.00972932897988	0
TRELCSAFITM	V1T	A8F	-4.41926660445908	-4.00972932897988	0
TRELCSAGITM	V1T	A8G	-0.781780488218593	-2.03782420682565	-1
TRELCSAHITM	V1T	A8H	-4.41845701239514	-3.96353108850647	0
TRELCSAIITM	V1T	A8I	-1.72978863679856	-2.97430854281121	-1
TRELCSAKITM	V1T	A8K	-4.42143260536798	-4.00972932897988	0
TRELCSALITM	V1T	A8L	-2.38236957218026	-3.30691410529584	-1
TRELCSAMITM	V1T	A8M	-0.891785222277361	-2.17418979421715	-1
TRELCSANITM	V1T	A8N	-2.11812597840435	-3.3016155905317	-1
TRELCSAPITM	V1T	A8P	-4.4198648663301	-4.00659536278094	0
TRELCSAQITM	V1T	A8Q	-2.63864179822449	-4.00763572101174	-1
TRELCSARITM	V1T	A8R	-4.41911041430065	-4.00958837232383	0
TRELCSASITM	V1T	A8S	-0.489580645776151	-1.5420408834152	-1
TRELCSATITM	V1T	A8T	-0.489337284859595	-1.54135641310464	-1
TRELCSAVITM	V1T	A8V	-0.61459572488214	-2.02745114706605	-1
TRELCSAWITM	V1T	A8W	-4.41830225916781	-4.00972932897988	0
TRELCSAYITM	V1T	A8Y	-4.42157068431569	-4.00972932897988	0
TRELCSCAITM	V1T	A7C	-0.700042088610994	-2.28657362000104	-1
TRELCSDAITM	V1T	A7D	-2.58839757231623	-4.00613704425739	-1
TRELCSFAITM	V1T	A7F	-2.44258190044845	-3.73896651564326	-1
TRELCSGAITM	V1T	A7G	-0.881471426106243	-2.01090160168958	-1
TRELCSHAITM	V1T	A7H	-2.0365597902622	-3.44338587612303	-1
TRELCSIAITM	V1T	A7I	-1.84734324212845	-3.87328695301566	-1
TRELCSLAITM	V1T	A7L	-2.14727703191746	-3.67934680888894	-1
TRELCSNAITM	V1T	A7N	-1.79338073308144	-2.60278473453619	-1
TRELCSPAITM	V1T	A7P	-4.41255861230208	-4.00939293739442	0
TRELCSQAITM	V1T	A7Q	-2.03165189381452	-3.31821699618751	-1
TRELCSRAITM	V1T	A7R	-3.15890362954203	-3.98992556390936	-1
TRELCSSAITM	V1T	A7S	-0.46877662971969	-1.45836199976693	-1
TRELCSTAITM	V1T	A7T	-1.17161591028943	-2.57993254093169	-1
TRELCSVAITM	V1T	A7V	-0.901029960339914	-2.29480260565454	-1
TRELCSYAITM	V1T	A7Y	-1.9746445836563	-3.07366848212478	-1
TRELCTAAITM	V1T	S6T	-0.431472046936252	-1.21243232983608	-1
TRELCVAAITM	V1T	S6V	-0.414111579683231	-1.41509928451596	-1
TRELCYAAITM	V1T	S6Y	-0.428402181091292	-1.26263256343913	-1
TRELFSAAITM	V1T	C5F	-3.74066343151479	-4.00972932897988	-1
TRELGSAAITM	V1T	C5G	-1.87276357027585	-3.56197149666512	-1
TRGLCSAAITM	V1T	E3G	-0.461185603734994	-1.73956212140371	-1
TRHLCSAAITM	V1T	E3H	-0.53177469637392	-2.07012990227962	-1
TRKLCSAAITM	V1T	E3K	-0.980962128759396	-2.68419152649612	-1
TRNLCSAAITM	V1T	E3N	-0.49110978879204	-2.31743082932965	-1
TRPLCSAAITM	V1T	E3P	-4.1206496235774	-4.00972932897988	0
TRQLCSAAITM	V1T	E3Q	-0.395177355878544	-1.50731357501988	-2
TRTLCSAAITM	V1T	E3T	-2.08613068505966	-2.89747912971488	-1
TTELCSAAITM	V1T	R2T	-0.327312079474218	-1.06495940136153	-2
TVELCSAAITM	V1T	R2V	-0.45239041534326	-1.57471827518526	-1
VAALCSAAITM	R2A	E3A	-0.0579616452101757	0.0299438022865899	2
VADLCSAAITM	R2A	E3D	-0.0270065981654595	-0.134066683031574	-2
VAEACSAAITM	R2A	L4A	-0.480841703186469	-0.155683264983766	1
VAECCSAAITM	R2A	L4C	-0.636826913970358	-0.399224253200642	1
VAEDCSAAITM	R2A	L4D	-3.97808273708697	-3.40709966407337	1
VAEECSAAITM	R2A	L4E	-3.45493982010494	-3.11602510494457	1
VAEFCSAAITM	R2A	L4F	-1.64049002444214	-0.831864065784424	1
VAEGCSAAITM	R2A	L4G	-2.23005093329607	-1.78771291259112	1
VAEHCSAAITM	R2A	L4H	-2.02148870889082	-0.932980882747662	1
VAEICSAAITM	R2A	L4I	-0.361421983781445	-0.255123356587918	1
VAEKCSAAITM	R2A	L4K	-3.40930532031894	-2.54187952998711	1
VAELASAAITM	R2A	C5A	-0.468823638063012	-0.107038364452278	1
VAELCAAAITM	R2A	S6A	0.00380735275804778	-0.0358599926945051	-2
VAELCDAAITM	R2A	S6D	0.0774412319150559	-0.0330151042570459	-3
VAELCEAAITM	R2A	S6E	0.0322221569626713	-7.50457205991317e-05	-3
VAELCGAAITM	R2A	S6G	0.0322057509042541	-0.0523380526504309	-3
VAELCHAAITM	R2A	S6H	0.00750222436686521	0.0772591152123381	2
VAELCKAAITM	R2A	S6K	-0.017274433277076	-0.114612028623517	-2
VAELCLAAITM	R2A	S6L	0.030182387261489	-0.0264202378483094	-3
VAELCMAAITM	R2A	S6M	0.00562086599428824	-0.0864516919766749	-2
VAELCNAAITM	R2A	S6N	0.0803253363648766	0.14399845531648	1
VAELCPAAITM	R2A	S6P	-2.13638557745056	-1.46145790773755	1
VAELCQAAITM	R2A	S6Q	-0.0566411030165677	0.0426298579388473	2
VAELCRAAITM	R2A	S6R	-0.0162607666486698	0.00695422572994842	1
VAELCSAAATM	R2A	I9A	-1.60268865698701	-1.00127567162117	1
VAELCSAACTM	R2A	I9C	-0.268112803295319	0.00704071533355011	1
VAELCSAADTM	R2A	I9D	-3.92205976449904	-3.51669323311155	1
VAELCSAAETM	R2A	I9E	-3.34895377259543	-2.56431178297297	1
VAELCSAAFTM	R2A	I9F	-2.59453928439054	-2.15864783461313	1
VAELCSAAGTM	R2A	I9G	-2.93458482476993	-2.78049859344053	1
VAELCSAAHTM	R2A	I9H	-1.96062055338882	-1.49599701457971	1
VAELCSAAIAM	R2A	T10A	-0.0372928320326888	-0.0477706611558859	-1
VAELCSAAICM	R2A	T10C	0.0194679849088573	-0.578965912478435	-3
VAELCSAAIEM	R2A	T10E	-0.04396437631656	-0.130992056960841	-2
VAELCSAAIFM	R2A	T10F	-2.39545368699713	-1.49378501592322	1
VAELCSAAIGM	R2A	T10G	-0.0549139877993223	-0.0089253245981431	1
VAELCSAAIHM	R2A	T10H	-0.396613942064812	-0.189151560655464	1
VAELCSAAIIM	R2A	T10I	-0.124932756147085	-0.203332115306993	-2
VAELCSAAILM	R2A	T10L	-0.0593788834317683	-0.13459462781652	-2
VAELCSAAIMM	R2A	T10M	-0.0218964390685912	-2.74045767165797	-2
VAELCSAAIPM	R2A	T10P	-2.11187539203521	-1.65736575642928	1
VAELCSAAIQM	R2A	T10Q	-0.0946535142045075	-0.153068658083401	-2
VAELCSAAIRM	R2A	T10R	-0.192794042520511	-0.241892663760381	-2
VAELCSAAISM	R2A	T10S	0.0011322633574129	-0.123047186766808	-2
VAELCSAAITA	R2A	M11A	-0.107307981850783	-0.0962961921161063	1
VAELCSAAITC	R2A	M11C	-0.100238654572739	-0.0354660211075033	1
VAELCSAAITD	R2A	M11D	-0.0610065847701811	-0.315887889135188	-2
VAELCSAAITE	R2A	M11E	-0.0571641113959567	-0.0535156348305539	1
VAELCSAAITF	R2A	M11F	-0.10170749742023	-0.155979251575828	-2
VAELCSAAITG	R2A	M11G	-0.36675193501257	-0.164221880138057	1
VAELCSAAITH	R2A	M11H	-0.136957748624023	-0.20592500370891	-2
VAELCSAAITI	R2A	M11I	-0.0515532035462982	-0.44502529142023	-2
VAELCSAAITK	R2A	M11K	-0.139641184585541	-0.0955014992185697	1
VAELCSAAITL	R2A	M11L	0.00955961087877499	-0.0740666865509714	-2
VAELCSAAITN	R2A	M11N	-0.177930708773117	-0.403280033442715	-2
VAELCSAAITP	R2A	M11P	-2.86755415181106	-2.53919574315547	1
VAELCSAAITQ	R2A	M11Q	-0.0666622303962967	-0.202104268110589	-2
VAELCSAAITR	R2A	M11R	-0.0473993201326968	-0.0894660342363598	-2
VAELCSAAITS	R2A	M11S	-0.089264422967104	-0.165304597285014	-2
VAELCSAAITT	R2A	M11T	-0.00873225487638418	0.0482082274563962	2
VAELCSAAITV	R2A	M11V	-0.00628285091848824	0.0271512288303577	2
VAELCSAAITW	R2A	M11W	-0.112544070211429	0.177175469351845	2
VAELCSAAITY	R2A	M11Y	-0.0671783180196437	-0.0173294152633527	1
VAELCSAAIVM	R2A	T10V	-0.0640251582907969	-0.00808609182877573	1
VAELCSAAIYM	R2A	T10Y	-1.58189337385439	-0.557588466313602	1
VAELCSAAKTM	R2A	I9K	-3.98616839700251	-4.00972932897988	0
VAELCSAALTM	R2A	I9L	-0.136628672672042	0.0329034876208456	2
VAELCSAAMTM	R2A	I9M	-0.0927817712370032	0.0763194390747466	2
VAELCSAAPTM	R2A	I9P	-3.98981370202763	-4.00963636066855	0
VAELCSAAQTM	R2A	I9Q	-2.19952558717329	-1.39520461431884	1
VAELCSAARTM	R2A	I9R	-3.99000551305966	-4.00183374170415	0
VAELCSAASTM	R2A	I9S	-1.81985658749421	-1.37163262251919	1
VAELCSAATTM	R2A	I9T	-0.428298289420841	-0.252205751016875	1
VAELCSAAVTM	R2A	I9V	-0.0221938078513726	0.0447238789775057	2
VAELCSAAWTM	R2A	I9W	-3.97782864863213	-3.92774798185097	0
VAELCSAAYTM	R2A	I9Y	-3.97640441570775	-3.47151093500404	1
VAELCSACITM	R2A	A8C	-0.0835703515295383	-3.9400535973588	-2
VAELCSADITM	R2A	A8D	-3.66750466987328	-2.93605571940743	1
VAELCSAEITM	R2A	A8E	-3.67330045830202	-2.60893764369171	1
VAELCSAFITM	R2A	A8F	-3.99064170874022	-4.00972932897988	0
VAELCSAGITM	R2A	A8G	-0.353155592499739	-0.1679106278813	1
VAELCSAHITM	R2A	A8H	-3.98983211667629	-4.00873331653401	0
VAELCSALITM	R2A	A8L	-1.95374467646141	-1.85250898663427	1
VAELCSANITM	R2A	A8N	-1.6895010826855	-0.736378689571182	1
VAELCSAPITM	R2A	A8P	-3.99123997061125	-4.00786435850182	0
VAELCSAQITM	R2A	A8Q	-2.21001690250564	-1.43343481258455	1
VAELCSARITM	R2A	A8R	-3.9904855185818	-4.00640306631772	0
VAELCSASITM	R2A	A8S	-0.0609557500572979	0.0597792034347671	2
VAELCSATITM	R2A	A8T	-0.0607123891407415	0.0458083334931274	2
VAELCSAVITM	R2A	A8V	-0.185970829163287	-0.169808394431232	1
VAELCSAWITM	R2A	A8W	-3.98967736344895	-4.00972932897988	0
VAELCSCAITM	R2A	A7C	-0.271417192892141	-0.109748355925682	1
VAELCSDAITM	R2A	A7D	-2.15977267659738	-1.98784381266761	1
VAELCSEAITM	R2A	A7E	-1.45275337782635	-0.694913287077648	1
VAELCSFAITM	R2A	A7F	-2.01395700472959	-3.2586392341133	-2
VAELCSGAITM	R2A	A7G	-0.452846530387389	-0.0403049925164356	1
VAELCSHAITM	R2A	A7H	-1.60793489454335	-0.961949333479882	1
VAELCSIAITM	R2A	A7I	-1.4187183464096	-0.713500657922289	1
VAELCSKAITM	R2A	A7K	-2.27983753777078	-1.92304555128704	1
VAELCSLAITM	R2A	A7L	-1.71865213619861	-1.47141937189785	1
VAELCSMAITM	R2A	A7M	-1.56880928095675	-0.937866007930483	1
VAELCSNAITM	R2A	A7N	-1.36475583736258	-0.623654586692081	1
VAELCSPAITM	R2A	A7P	-3.98393371658322	-4.00966952193741	0
VAELCSRAITM	R2A	A7R	-2.73027873382317	-2.36762726878825	1
VAELCSSAITM	R2A	A7S	-0.0401517340008368	-0.170119369864351	-2
VAELCSTAITM	R2A	A7T	-0.742991014570579	-0.419326275995009	1
VAELCSVAITM	R2A	A7V	-0.472405064621061	0.0379440839824383	2
VAELCSWAITM	R2A	A7W	-2.713954110566	-1.95397091206593	1
VAELCTAAITM	R2A	S6T	-0.00284715121739865	-0.0762973516886576	-2
VAELCVAAITM	R2A	S6V	0.0145133160356221	0.121558205549435	2
VAELCYAAITM	R2A	S6Y	0.000222714627561515	0.129953609867638	2
VAELDSAAITM	R2A	C5D	-3.99263013700528	-4.00544261727838	0
VAELESAAITM	R2A	C5E	-3.4337253243771	-3.3248992440586	1
VAELFSAAITM	R2A	C5F	-3.31203853579594	-2.67766558088015	1
VAELGSAAITM	R2A	C5G	-1.444138674557	-1.05262101637587	1
VAELHSAAITM	R2A	C5H	-3.95597983862069	-3.49113800971831	1
VAELKSAAITM	R2A	C5K	-3.99226166870908	-4.00972932897988	0
VAELLSAAITM	R2A	C5L	-0.975906393654791	-1.69275174646498	-2
VAELMSAAITM	R2A	C5M	-0.410043171951901	-0.357758194688863	1
VAELNSAAITM	R2A	C5N	-3.03041046610138	-2.16022394745049	1
VAELPSAAITM	R2A	C5P	-3.98821506116162	-4.00951077749241	0
VAELRSAAITM	R2A	C5R	-3.97686109909402	-4.00352442791829	0
VAELSSAAITM	R2A	C5S	-1.44239958656291	-1.01032143369844	1
VAELTSAAITM	R2A	C5T	-2.21052750552449	-1.66778655867143	1
VAELVSAAITM	R2A	C5V	-1.67010666547572	-1.55640893082869	1
VAELWSAAITM	R2A	C5W	-3.99259906878511	-4.00697832974879	0
VAEMCSAAITM	R2A	L4M	-0.0238497025830879	0.0439052984770743	2
VAEPCSAAITM	R2A	L4P	-3.9905718811039	-3.99914916812219	0
VAEQCSAAITM	R2A	L4Q	-1.98582798391824	-1.51168573245658	1
VAERCSAAITM	R2A	L4R	-3.97977930958822	-4.00972932897988	0
VAESCSAAITM	R2A	L4S	-2.01008462982464	-1.18074574736767	1
VAETCSAAITM	R2A	L4T	-1.52521092240377	-0.445083900785736	1
VAEVCSAAITM	R2A	L4V	-1.14315679847711	-0.468630720105156	1
VAEWCSAAITM	R2A	L4W	-3.99241546631543	-3.38697965827428	1
VAEYCSAAITM	R2A	L4Y	-2.25069459297602	-1.62828651344106	1
VAFLCSAAITM	R2A	E3F	-3.33515610594972	-3.62870833283521	-2
VAGLCSAAITM	R2A	E3G	-0.0325607080161401	0.0439831054488447	2
VAHLCSAAITM	R2A	E3H	-0.103149800655066	-0.122590175317596	-2
VALLCSAAITM	R2A	E3L	-3.25807145465982	-1.75138298650546	1
VANLCSAAITM	R2A	E3N	-0.0624848930731869	0.0128733106541818	1
VAPLCSAAITM	R2A	E3P	-3.69202472785854	-2.62048768812086	1
VAQLCSAAITM	R2A	E3Q	0.0334475398403096	0.0741643919785679	1
VARLCSAAITM	R2A	E3R	-0.978623399175039	-0.428874201069569	1
VASLCSAAITM	R2A	E3S	-0.0473172741518866	-0.114346419898742	-2
VATLCSAAITM	R2A	E3T	-1.6575057893408	-0.235647632702022	1
[truncated: 12,093 more rows]
