# Supplementary material for: Origins and breadth of pairwise epistasis in an α-helix of β-lactamase TEM-1
Source: Nat Commun. 2026 Mar 17;17:4083. doi: 10.1038/s41467-026-70627-5 (PMC13144301; doi:10.1038/s41467-026-70627-5)
Supplement: Supplementary file 3 — Source data [file 41467_2026_70627_MOESM3_ESM.zip › Source Data/FigureS2E_sourcedata.txt]

Sequence	First Mutation	Second Mutation	Log Fitness Epistasis (replicate 1)	Log Fitness Epistasis (replicate 2)
IKELCSAAITM	V1I	R2K	-0.004430777764673	-0.0010329115599084
INELCSAAITM	V1I	R2N	-0.0036254110278348	0.00298399478858301
IRDLCSAAITM	V1I	E3D	-0.00232365335771672	0.008992214189458
IRELASAAITM	V1I	C5A	0.132396270196553	0.117580440259722
IRELCAAAITM	V1I	S6A	-0.0069888444722952	0.0044319025122924
IRELCDAAITM	V1I	S6D	0.0020570929878242	-0.008010938940468
IRELCEAAITM	V1I	S6E	0.00063069695189	-0.0045813595015512
IRELCFAAITM	V1I	S6F	0.0270521515555363	0.0193263042956087
IRELCGAAITM	V1I	S6G	-0.0073342058656105	0.0019749877481838
IRELCHAAITM	V1I	S6H	-0.0034150922800322	0.0024779773992976
IRELCKAAITM	V1I	S6K	-0.00811298497979969	-0.0027165386256885
IRELCLAAITM	V1I	S6L	-0.002689501617025	0.0043565878649415
IRELCMAAITM	V1I	S6M	-0.0065825024827847	-0.0044452954263741
IRELCNAAITM	V1I	S6N	-0.0022449820519293	0.005290420675417
IRELCQAAITM	V1I	S6Q	0.0019721099005731	0.0005063544499321
IRELCRAAITM	V1I	S6R	-0.0006423222843353	0.0004780894605339
IRELCSAAIAM	V1I	T10A	0.0047880449974686	-0.0025427581167801
IRELCSAAICM	V1I	T10C	-0.0065350905357629	0.0129651244740624
IRELCSAAIEM	V1I	T10E	-0.010808697222937	-0.0026607053800896
IRELCSAAIGM	V1I	T10G	-0.0004588709249588	0.0024279073333731
IRELCSAAIHM	V1I	T10H	0.0379962110017653	0.0442995283255916
IRELCSAAIIM	V1I	T10I	0.0083826658131794	0.0073106752856591
IRELCSAAIKM	V1I	T10K	0.0602273207881633	0.0674368501528577
IRELCSAAILM	V1I	T10L	0.172962521223278	0.176314503734322
IRELCSAAIMM	V1I	T10M	0.0044074918284883	0.0092750202169383
IRELCSAAINM	V1I	T10N	0.101251239306256	0.0959768009192954
IRELCSAAIQM	V1I	T10Q	-0.0232404078968036	-0.0247979252249018
IRELCSAAIRM	V1I	T10R	0.041168668393385	0.039419658642453
IRELCSAAISM	V1I	T10S	0.0016190011366956	0.00557812329784387
IRELCSAAITC	V1I	M11C	-0.0031641697701331	0.0059589076419269
IRELCSAAITF	V1I	M11F	-0.0081967800301057	0.0021818537114288
IRELCSAAITG	V1I	M11G	0.0426628968057322	0.0472980343676748
IRELCSAAITK	V1I	M11K	0.0041198014576913	0.0054121869157026
IRELCSAAITL	V1I	M11L	-0.0076292980582767	0.0001279585077082
IRELCSAAITR	V1I	M11R	-0.0040028731086357	0.0046780323224497
IRELCSAAITV	V1I	M11V	-0.0066985142648044	0.0020676146466187
IRELCSAAITW	V1I	M11W	-0.0045607360906948	0.0049007817802224
IRELCSAAITY	V1I	M11Y	-0.0024640420709262	-0.0011628972820519
IRELCSAAIVM	V1I	T10V	0.0014684724818277	0.005845183286246
IRELCSAALTM	V1I	I9L	-0.0038929952941998	0.0024248585083707
IRELCSAAVTM	V1I	I9V	-0.0089035982339461	0.0032777994159769
IRELCSAGITM	V1I	A8G	0.159920525509907	0.14373544225014
IRELCSAMITM	V1I	A8M	-0.044871141598204	-0.0696295856990145
IRELCSASITM	V1I	A8S	0.0028356958743368	0.0121256150875704
IRELCSATITM	V1I	A8T	0.0018507312086493	0.006603902370495
IRELCSAVITM	V1I	A8V	0.140013128979995	0.116815561822714
IRELCSCAITM	V1I	A7C	0.198272814184371	0.214589585859256
IRELCSSAITM	V1I	A7S	0.0089334918694507	0.0175707990395678
IRELCTAAITM	V1I	S6T	0.0028397847274429	0.0018413223213765
IRELCVAAITM	V1I	S6V	0.0105892186407644	0.0131184191430711
IRELCYAAITM	V1I	S6Y	-0.0011959100987466	0.0050809322726323
IRHLCSAAITM	V1I	E3H	0.164946728414319	0.177104805861879
IRKLCSAAITM	V1I	E3K	0.112608737836605	0.126167646528238
IRNLCSAAITM	V1I	E3N	0.0544645597753197	0.0656366305761416
IRQLCSAAITM	V1I	E3Q	-0.0029929687067257	-0.0065026716896222
IRSLCSAAITM	V1I	E3S	0.0286333744502075	0.0354316427287314
IWELCSAAITM	V1I	R2W	0.002380276582299	0.0089525313711813
LAELCSAAITM	V1L	R2A	0.0009936604728267	-0.0058840992167354
LCELCSAAITM	V1L	R2C	-0.0021656303713771	-0.0105467996312908
LEELCSAAITM	V1L	R2E	-0.0042945913085449	-0.0049463056032225
LFELCSAAITM	V1L	R2F	-0.0061036237634355	-0.0043764538299347
LGELCSAAITM	V1L	R2G	-0.000489166410587	-0.0017475937694796
LIELCSAAITM	V1L	R2I	-0.244282174530233	-0.276083031998311
LKELCSAAITM	V1L	R2K	-0.0012585478530129	0.0001562095555627
LLELCSAAITM	V1L	R2L	-0.012848207941004	-0.0107128076059098
LMELCSAAITM	V1L	R2M	0.0016977041199237	-0.0011622370597146
LNELCSAAITM	V1L	R2N	0.0174817332673648	0.00286551844553931
LPELCSAAITM	V1L	R2P	-0.0371622299410421	-0.0269739125143232
LQELCSAAITM	V1L	R2Q	0.0020734988822323	0.0026062959490151
LRALCSAAITM	V1L	E3A	-0.284170097410072	-0.274208068198864
LRELCAAAITM	V1L	S6A	0.0018333075428157	-0.0024554161118511
LRELCCAAITM	V1L	S6C	-0.0366993260251506	-0.0467141587817313
LRELCDAAITM	V1L	S6D	-0.0022394506325105	-0.000689828377713289
LRELCEAAITM	V1L	S6E	0.0004326663380944	0.0014526213355839
LRELCFAAITM	V1L	S6F	-0.0807071044854526	-0.0898600496031034
LRELCGAAITM	V1L	S6G	-0.0031371282128146	-0.0023745161441364
LRELCHAAITM	V1L	S6H	-0.0029659450944875	-0.0004016995780581
LRELCIAAITM	V1L	S6I	-0.238801935925584	-0.264220147676502
LRELCKAAITM	V1L	S6K	-0.00370818817258039	-0.0008846570210195
LRELCLAAITM	V1L	S6L	-0.049427894825374	-0.056286671405898
LRELCMAAITM	V1L	S6M	-0.0147390884322168	-0.0144877580376168
LRELCNAAITM	V1L	S6N	-0.0008815247422811	0.0035352659397679
LRELCQAAITM	V1L	S6Q	0.0010964203530342	0.0055476691025287
LRELCRAAITM	V1L	S6R	-0.0070128021957484	-0.0041684776607183
LRELCSAACTM	V1L	I9C	-0.211252734056254	-0.196066206725939
LRELCSAAIAM	V1L	T10A	-0.0285840186006814	-0.0318585682830034
LRELCSAAICM	V1L	T10C	-0.149942591297021	-0.171669985461466
LRELCSAAIDM	V1L	T10D	-0.254634485259088	-0.262357474710194
LRELCSAAIEM	V1L	T10E	-0.0014713945035959	-0.0003777142233458
LRELCSAAIGM	V1L	T10G	-0.0106478479602325	-0.0150966367312294
LRELCSAAIIM	V1L	T10I	-0.263016469309735	-0.260246911468208
LRELCSAAIKM	V1L	T10K	-0.193247069759467	-0.168597305687814
LRELCSAAILM	V1L	T10L	-0.22198961309891	-0.213411171792067
LRELCSAAIMM	V1L	T10M	-0.246883630784356	-0.251031551145496
LRELCSAAINM	V1L	T10N	-0.191843761182572	-0.187030962767629
LRELCSAAIRM	V1L	T10R	-0.173028997012468	-0.174865371260902
LRELCSAAISM	V1L	T10S	-0.0062631698481242	-0.00905724599323903
LRELCSAAITA	V1L	M11A	-0.109530523960167	-0.126594645977776
LRELCSAAITC	V1L	M11C	-0.136898821787737	-0.167598167164069
LRELCSAAITF	V1L	M11F	-0.0164325667220512	-0.0160251076617109
LRELCSAAITG	V1L	M11G	-0.252664002388933	-0.263094480417319
LRELCSAAITH	V1L	M11H	-0.0109796229960954	-0.0162765839910893
LRELCSAAITI	V1L	M11I	-0.211523757670452	-0.231728092589371
LRELCSAAITK	V1L	M11K	-0.274976898597051	-0.277887988640824
LRELCSAAITL	V1L	M11L	-0.0085861653621287	-0.0083924513089493
LRELCSAAITR	V1L	M11R	-0.0648587796658721	-0.0709937512420155
LRELCSAAITS	V1L	M11S	-0.184567707729256	-0.190831101005719
LRELCSAAITT	V1L	M11T	-0.0235550692383961	-0.0242053867024353
LRELCSAAITV	V1L	M11V	-0.0112129159785625	-0.0080928671125677
LRELCSAAITW	V1L	M11W	-0.0031529313007887	-0.002974460312798
LRELCSAAITY	V1L	M11Y	-0.0025549246135546	-0.0036188676565963
LRELCSAAIVM	V1L	T10V	-0.157113445423017	-0.178716813752516
LRELCSAALTM	V1L	I9L	-0.0307984968985234	-0.0292312418993069
LRELCSAAMTM	V1L	I9M	-0.166319618207313	-0.187292368724598
LRELCSAAVTM	V1L	I9V	-0.0231688215722536	-0.0245420517702372
LRELCSACITM	V1L	A8C	-0.304985607698181	-0.287287015172622
LRELCSASITM	V1L	A8S	-0.272910489377099	-0.273735472770048
LRELCSATITM	V1L	A8T	-0.207425802215218	-0.230225615610006
LRELCSCAITM	V1L	A7C	-0.216657423922616	-0.204381600431073
LRELCSGAITM	V1L	A7G	-0.22959387072863	-0.232527278083192
LRELCSSAITM	V1L	A7S	-0.306757238682838	-0.305765814863954
LRELCTAAITM	V1L	S6T	-0.0204465853710985	-0.020921259475605
LRELCVAAITM	V1L	S6V	-0.07028138831521	-0.0778946657412562
LRELCWAAITM	V1L	S6W	-0.0278212959030076	-0.0226323444966228
LRELCYAAITM	V1L	S6Y	-0.0196235719709135	-0.0174114265302871
LRELMSAAITM	V1L	C5M	-0.192516252315777	-0.177515033601349
LREMCSAAITM	V1L	L4M	-0.299395740253792	-0.312632096391438
LRGLCSAAITM	V1L	E3G	-0.296384159984343	-0.302605422030963
LRHLCSAAITM	V1L	E3H	-0.188208138525077	-0.188166736094917
LRNLCSAAITM	V1L	E3N	-0.357447723160974	-0.355873207534742
LRQLCSAAITM	V1L	E3Q	-0.0215662737213831	-0.0300842688806428
LRSLCSAAITM	V1L	E3S	-0.297706997398551	-0.295952061492935
LSELCSAAITM	V1L	R2S	0.0015275080500301	-0.0006343266902436
LTELCSAAITM	V1L	R2T	-0.0073342968052556	-0.0083805454455113
LVELCSAAITM	V1L	R2V	-0.221919561289975	-0.236907101223999
LWELCSAAITM	V1L	R2W	-0.0024983005867724	-0.00477025796966
LYELCSAAITM	V1L	R2Y	-0.0076832932589107	-0.0018647186530231
MAELCSAAITM	V1M	R2A	-0.0018400115398927	-0.0007037674954827
MGELCSAAITM	V1M	R2G	-0.0006355715117942	0.0054540995074847
MLELCSAAITM	V1M	R2L	-0.0387466348440801	-0.0510539539572575
MRELCAAAITM	V1M	S6A	0.011759327413388	0.0057336948777864
MRELCEAAITM	V1M	S6E	0.00604020300517834	0.0009582280023753
MRELCGAAITM	V1M	S6G	-0.0177828515556031	-0.0116266426304973
MRELCLAAITM	V1M	S6L	-0.191515824819558	-0.224686470015525
MRELCMAAITM	V1M	S6M	-0.033382838475527	-0.0389691014977471
MRELCNAAITM	V1M	S6N	0.0064093053541522	-0.0073138318930529
MRELCQAAITM	V1M	S6Q	0.0009190877850501	0.0023098034289101
MRELCRAAITM	V1M	S6R	-0.0078737798812803	-0.0102504359841758
MRELCSAACTM	V1M	I9C	-0.283024870446896	-0.274799558544751
MRELCSAAIAM	V1M	T10A	-0.0358370572560895	-0.0468613410396569
MRELCSAAICM	V1M	T10C	-0.257835663740869	-0.269103046760245
MRELCSAAIDM	V1M	T10D	-0.298379512756734	-0.245473964266262
MRELCSAAIEM	V1M	T10E	0.0060356130470496	0.000597248517833901
MRELCSAAIGM	V1M	T10G	-0.0139357132851483	-0.0165266476004733
MRELCSAAIIM	V1M	T10I	-0.279844807856688	-0.304236407283613
MRELCSAAIKM	V1M	T10K	-0.181725708883454	-0.166880205135721
MRELCSAAILM	V1M	T10L	-0.259523623476737	-0.276848149610726
MRELCSAAIMM	V1M	T10M	-0.289179441446616	-0.296651687649867
MRELCSAAINM	V1M	T10N	-0.215176687175343	-0.20562674505353
MRELCSAAIQM	V1M	T10Q	-0.0188913980892515	-0.0460502227124773
MRELCSAAIRM	V1M	T10R	-0.180040159678481	-0.173633846469321
MRELCSAAISM	V1M	T10S	-0.0026888399774033	-0.00747879143580083
MRELCSAAITE	V1M	M11E	0.0042778081267545	0.0008880352753805
MRELCSAAITF	V1M	M11F	-0.0109850165965603	-0.011387181024961
MRELCSAAITG	V1M	M11G	-0.268658179554133	-0.263295013402562
MRELCSAAITK	V1M	M11K	-0.261920879413809	-0.277101658729461
MRELCSAAITL	V1M	M11L	-0.0194650540846933	-0.0281892575964663
MRELCSAAITR	V1M	M11R	-0.0722012276717089	-0.0858587495764693
MRELCSAAITW	V1M	M11W	-0.0025271484105055	0.0019231299332309
MRELCSAAIVM	V1M	T10V	-0.265659440220063	-0.270878513232096
MRELCSAALTM	V1M	I9L	-0.14035711552905	-0.163720675268673
MRELCSAAVTM	V1M	I9V	-0.05020131282655	-0.0492217928411653
MRELCSASITM	V1M	A8S	-0.312917015562439	-0.305184906314123
MRELCSCAITM	V1M	A7C	-0.284524272384814	-0.278220753332373
MRELCSGAITM	V1M	A7G	-0.258925511005372	-0.250503770149537
MRELCSSAITM	V1M	A7S	-0.313282669956477	-0.318472275827857
MRELCTAAITM	V1M	S6T	-0.045327596078246	-0.0642606138857907
MRELCVAAITM	V1M	S6V	-0.238320746774723	-0.258179170484972
MRELCWAAITM	V1M	S6W	-0.0385472446100398	-0.041064569352853
MRELCYAAITM	V1M	S6Y	-0.0440612094328471	-0.0432518481714603
MRNLCSAAITM	V1M	E3N	-0.416701557130989	-0.398750752570166
MWELCSAAITM	V1M	R2W	0.0015967231721532	-0.0032570990520633
TAELCSAAITM	V1T	R2A	0.277789691114714	0.286283340900856
TGELCSAAITM	V1T	R2G	0.293651008185161	0.293453342159614
THELCSAAITM	V1T	R2H	-0.048191100756854	-0.0503831052081046
TLELCSAAITM	V1T	R2L	-0.221757345286427	-0.229066188521891
TRELCAAAITM	V1T	S6A	0.022720093644525	0.0296399511987356
TRELCDAAITM	V1T	S6D	0.25523793313498	0.251383599776729
TRELCGAAITM	V1T	S6G	-0.0976999459520709	-0.088791978465716
TRELCHAAITM	V1T	S6H	0.237904716431223	0.226396321404352
TRELCKAAITM	V1T	S6K	-0.0137655178973341	-0.031052290961997
TRELCNAAITM	V1T	S6N	0.0405700846494991	0.0493015496620032
TRELCRAAITM	V1T	S6R	-0.0657877957874675	-0.0536687653688023
TRELCSAAIAM	V1T	T10A	-0.195688334432827	-0.196583786641938
TRELCSAAIEM	V1T	T10E	-0.026007786484261	-0.0171355790727599
TRELCSAAIGM	V1T	T10G	-0.0796243951584574	-0.115562045476598
TRELCSAAISM	V1T	T10S	-0.0365205082364524	-0.0420726172316978
TRELCSAAITL	V1T	M11L	-0.175439075959679	-0.187098840971568
TRELCSAAITR	V1T	M11R	-0.186683704650248	-0.211943916211181
TRELCSAAITT	V1T	M11T	-0.268731765585106	-0.239511199181931
TRELCSAAITV	V1T	M11V	-0.205488917086329	-0.20846846549612
TRELCSAAVTM	V1T	I9V	-0.166202298187332	-0.166925114151144
TRELCTAAITM	V1T	S6T	-0.212150711662581	-0.216964428751817
TRELCYAAITM	V1T	S6Y	-0.209842038301509	-0.28258569915755
TTELCSAAITM	V1T	R2T	-0.169087447248089	-0.133578766916642
VAALCSAAITM	R2A	E3A	0.0526092317174881	0.0538643575724479
VADLCSAAITM	R2A	E3D	-3.94710779298999e-05	0.002161024482643
VAEACSAAITM	R2A	L4A	0.253625105579024	0.232810041406519
VAECCSAAITM	R2A	L4C	0.324620259296781	0.31045431270807
VAEICSAAITM	R2A	L4I	0.223367791966439	0.207362888918059
VAELASAAITM	R2A	C5A	0.266711109941553	0.266518412828237
VAELCAAAITM	R2A	S6A	-0.0015300716838456	-0.0015535164624107
VAELCDAAITM	R2A	S6D	-0.0023279342840639	-0.0008297585184241
VAELCEAAITM	R2A	S6E	0.0074572075142079	-0.0062078588305863
VAELCGAAITM	R2A	S6G	-0.0004392787886144	-0.0033070523310354
VAELCHAAITM	R2A	S6H	-0.0025792374362748	-0.0021953795785786
VAELCKAAITM	R2A	S6K	0.00580295115846351	-8.28107552949999e-05
VAELCLAAITM	R2A	S6L	0.0043131315746479	0.0050352139012835
VAELCMAAITM	R2A	S6M	0.0054155135722411	-0.0088921790400039
VAELCNAAITM	R2A	S6N	0.005587984563015	0.0019443746183164
VAELCQAAITM	R2A	S6Q	-0.0026379577437983	0.002378881590964
VAELCRAAITM	R2A	S6R	-0.0009808174765796	0.0008395357505375
VAELCSAACTM	R2A	I9C	0.168930260747702	0.197247615995109
VAELCSAAIAM	R2A	T10A	0.0011872103105046	0.0013869817474689
VAELCSAAICM	R2A	T10C	0.0045832548165104	0.0060768093336136
VAELCSAAIEM	R2A	T10E	0.0012494558116236	-0.0001234709377463
VAELCSAAIGM	R2A	T10G	0.0012892247709989	-7.05282595060001e-05
VAELCSAAIHM	R2A	T10H	0.0888614749345237	0.0820972756963477
VAELCSAAIIM	R2A	T10I	0.015413502250461	0.0159830155785312
VAELCSAAILM	R2A	T10L	0.215275649852145	0.230757418401631
VAELCSAAIMM	R2A	T10M	-0.011240533266025	-0.0635825947478782
VAELCSAAIQM	R2A	T10Q	0.0025992040938001	0.0061877514621484
VAELCSAAIRM	R2A	T10R	0.146084551411962	0.143839863189336
VAELCSAAISM	R2A	T10S	-0.0004562536407199	-4.62330517693238e-06
VAELCSAAITA	R2A	M11A	0.0024883204195123	0.0043278685747239
VAELCSAAITC	R2A	M11C	0.0073707439125421	0.0027119593401843
VAELCSAAITD	R2A	M11D	0.0014748068448268	0.0019955110579239
VAELCSAAITE	R2A	M11E	-0.0050445446878767	0.0035960876242023
VAELCSAAITF	R2A	M11F	-0.0008527366264427	0.0034839390361502
VAELCSAAITG	R2A	M11G	0.197161070503316	0.180683290411062
VAELCSAAITH	R2A	M11H	-0.0044021690892242	0.0002175554765931
VAELCSAAITI	R2A	M11I	0.0088286948292634	-0.0035354722485621
VAELCSAAITK	R2A	M11K	0.0172893445732936	0.0057724036511192
VAELCSAAITL	R2A	M11L	-0.00201690297185808	-0.0008966116382388
VAELCSAAITN	R2A	M11N	0.0094381303237644	0.0006995586479782
VAELCSAAITQ	R2A	M11Q	0.0018658820345798	0.0002266759092992
VAELCSAAITR	R2A	M11R	-0.003535712240314	0.0045335532682978
VAELCSAAITS	R2A	M11S	0.0040746638072593	0.0073957564764065
VAELCSAAITT	R2A	M11T	-0.000196810127476	-0.0011035773401608
VAELCSAAITV	R2A	M11V	-0.0022900583140062	0.0025412577054178
VAELCSAAITW	R2A	M11W	-0.0046085415895841	-0.0008460733948627
VAELCSAAITY	R2A	M11Y	0.0127445519496418	0.0014144897242655
VAELCSAAIVM	R2A	T10V	0.0090058127200511	0.006399313307076
VAELCSAALTM	R2A	I9L	0.0022342236539738	0.0026143655197456
VAELCSAAMTM	R2A	I9M	0.0023226199280362	0.0036001714705462
VAELCSAATTM	R2A	I9T	0.209495751604774	0.183756356198026
VAELCSAAVTM	R2A	I9V	-0.0013330761868774	0.0003450424449165
VAELCSACITM	R2A	A8C	-0.142641061471115	-0.27256115209326
VAELCSAGITM	R2A	A8G	0.292727993071567	0.30153916212233
VAELCSASITM	R2A	A8S	0.006628882748201	0.0038271367018403
VAELCSATITM	R2A	A8T	0.0035847707718648	0.0040021273628676
VAELCSAVITM	R2A	A8V	0.209856697613601	0.19341385700808
VAELCSCAITM	R2A	A7C	0.226751490479608	0.238185952940806
VAELCSGAITM	R2A	A7G	0.298567785277582	0.293331302984414
VAELCSSAITM	R2A	A7S	0.0219132152870675	0.0184348657495138
VAELCSTAITM	R2A	A7T	0.165366577296968	0.174969273589739
VAELCSVAITM	R2A	A7V	0.254052206651574	0.233818653963337
VAELCTAAITM	R2A	S6T	0.0054210960976391	0.0001620069137707
VAELCVAAITM	R2A	S6V	0.0175346213142606	0.0124744137836521
VAELCYAAITM	R2A	S6Y	-4.16589446760002e-06	-0.0085615004041303
VAELGSAAITM	R2A	C5G	0.146688984407104	0.123342468699636
VAELLSAAITM	R2A	C5L	-0.148599564933269	-0.144683396022691
VAELMSAAITM	R2A	C5M	0.0755321801459286	0.0898601463343161
VAEMCSAAITM	R2A	L4M	0.0093058952112564	0.01260680227822
VAEVCSAAITM	R2A	L4V	0.233021339174623	0.240339321990464
VAGLCSAAITM	R2A	E3G	0.0220418479534433	0.0215474078166375
VAHLCSAAITM	R2A	E3H	0.185540880685412	0.202562388394615
VANLCSAAITM	R2A	E3N	0.0637338998420708	0.0763134236477204
VAQLCSAAITM	R2A	E3Q	0.00150131747265	0.0009672821490844
VARLCSAAITM	R2A	E3R	0.235507092168238	0.221388998204891
VASLCSAAITM	R2A	E3S	0.040572703635623	0.0435159809386034
VATLCSAAITM	R2A	E3T	0.254867350643865	0.247192067351252
VCELCAAAITM	R2C	S6A	0.0020737865273299	-0.0008214487409624
VCELCEAAITM	R2C	S6E	0.0064006512671019	-0.0030127018937019
VCELCGAAITM	R2C	S6G	-0.0071046552917703	-0.0078784000310542
VCELCHAAITM	R2C	S6H	0.0050231991404024	-0.001968319552615
VCELCLAAITM	R2C	S6L	-0.0757495772423773	-0.0826128663333158
VCELCQAAITM	R2C	S6Q	0.0016052632877233	0.0026123101851696
VCELCRAAITM	R2C	S6R	0.0011392908435416	-0.0007944763519623
VCELCSAAIAM	R2C	T10A	-0.0027518798010398	-0.0156776467479976
VCELCSAAIDM	R2C	T10D	-0.205586654891266	-0.176060251003876
VCELCSAAIGM	R2C	T10G	-0.0039316412532833	-0.0023959570921515
VCELCSAAIHM	R2C	T10H	-0.14436817304365	-0.123369317740653
VCELCSAAIKM	R2C	T10K	-0.0858816987323638	-0.0558516577845652
VCELCSAAILM	R2C	T10L	-0.167065792570109	-0.15122019404094
VCELCSAAIQM	R2C	T10Q	-0.008166823452115	-0.0088315981430869
VCELCSAAIRM	R2C	T10R	-0.0672099083207882	-0.0487007530122255
VCELCSAAISM	R2C	T10S	-0.0057843985361474	-0.00115228420515963
VCELCSAAITA	R2C	M11A	-0.0289437958840861	-0.0321588781230376
VCELCSAAITD	R2C	M11D	-0.0885137612002321	-0.121087756079232
VCELCSAAITE	R2C	M11E	0.002684538288856	0.00263160617101
VCELCSAAITF	R2C	M11F	-0.0090172135362766	-0.0067808948262471
VCELCSAAITG	R2C	M11G	-0.188221039536848	-0.173629562728366
VCELCSAAITK	R2C	M11K	-0.138876829270499	-0.177403577818984
VCELCSAAITL	R2C	M11L	-0.0051052214436839	-0.0045731212405517
VCELCSAAITR	R2C	M11R	-0.0285941244225995	-0.02673091840676
VCELCSAAITS	R2C	M11S	-0.120528749871268	-0.128010251826825
VCELCSAAITT	R2C	M11T	-0.0323931611626294	-0.0360345681777879
VCELCSAAITV	R2C	M11V	-0.0319122536711909	-0.0189196262120068
VCELCSAAITW	R2C	M11W	-0.0046967862831518	-0.002599630601668
VCELCSAAITY	R2C	M11Y	-0.0008915466982135	-0.0036308425293473
VCELCSAAIVM	R2C	T10V	-0.219748182359771	-0.230317088773495
VCELCSAALTM	R2C	I9L	-0.037799712519281	-0.0416515175776255
VCELCSAAVTM	R2C	I9V	-0.0133010204455579	-0.0126683429053815
VCELCSASITM	R2C	A8S	-0.372770198794938	-0.371766776145389
VCELCSATITM	R2C	A8T	-0.273988203494415	-0.305009684968453
VCELCSAVITM	R2C	A8V	-0.160045376524446	-0.184548056928097
VCELCSSAITM	R2C	A7S	-0.305240891408463	-0.293756527985709
VCELCVAAITM	R2C	S6V	-0.14785457554186	-0.162498031109723
VCELCWAAITM	R2C	S6W	-0.0546232564973726	-0.069623592330622
VCGLCSAAITM	R2C	E3G	-0.345801442324038	-0.34155859448493
VCSLCSAAITM	R2C	E3S	-0.415922273197322	-0.371650279674973
VDALCSAAITM	R2D	E3A	0.0407595946565592	0.0406758159795838
VDDLCSAAITM	R2D	E3D	0.0012203946769535	-0.0124740137459138
VDEACSAAITM	R2D	L4A	-0.0589007419983126	-0.0783397572717385
VDELASAAITM	R2D	C5A	-0.143841833344429	-0.16956532250024
VDELCAAAITM	R2D	S6A	-0.0068196285386446	-0.0072963303360463
VDELCDAAITM	R2D	S6D	0.005229468101073	-0.0045195594577153
VDELCEAAITM	R2D	S6E	-0.0143520762494973	-0.0155968632120119
VDELCGAAITM	R2D	S6G	-0.0014987951502133	-0.0015281798863553
VDELCHAAITM	R2D	S6H	0.0008821577489765	-0.000647374569266
VDELCKAAITM	R2D	S6K	-0.00128571975582589	-0.0057679732364896
VDELCLAAITM	R2D	S6L	-0.0504695672473082	-0.0549962330372879
VDELCNAAITM	R2D	S6N	-0.0029009970212575	0.0016649939194721
VDELCQAAITM	R2D	S6Q	-0.0070979668534358	-0.0096673891273125
VDELCRAAITM	R2D	S6R	-0.0036952605121513	-0.0069186927170301
VDELCSAACTM	R2D	I9C	-0.125491795114397	-0.0989200231901622
VDELCSAAIAM	R2D	T10A	-0.0176993941220925	-0.0175551808360722
VDELCSAAICM	R2D	T10C	-0.0033144088782028	-0.0174950445205681
VDELCSAAIEM	R2D	T10E	-0.0183472018579527	-0.0165164199383058
VDELCSAAIGM	R2D	T10G	-0.0110772751071409	0.0024055935005174
VDELCSAAIHM	R2D	T10H	-0.0906967780091641	-0.145317645969033
VDELCSAAIIM	R2D	T10I	-0.11838080993704	-0.160565397450269
VDELCSAAIKM	R2D	T10K	-0.0551212754020289	-0.0375077200483164
VDELCSAAILM	R2D	T10L	-0.130603181028227	-0.107727367414558
VDELCSAAIQM	R2D	T10Q	-0.0026823351824595	-0.010882293976128
VDELCSAAIRM	R2D	T10R	-0.0728324066022542	-0.0505690477855925
VDELCSAAISM	R2D	T10S	-0.0010603226516891	-0.00626865090057943
VDELCSAAITA	R2D	M11A	-0.0103454564042862	-0.0157441554564831
VDELCSAAITC	R2D	M11C	-0.0203327032374968	-0.0246999611197773
VDELCSAAITD	R2D	M11D	-0.0101031490231941	-0.0125766923081183
VDELCSAAITE	R2D	M11E	0.0088122402700097	0.0004840589644132
VDELCSAAITF	R2D	M11F	0.0038992995084957	-0.0003671331450055
VDELCSAAITG	R2D	M11G	-0.0421172492634069	-0.0442900963973981
VDELCSAAITH	R2D	M11H	-6.01011962216005e-05	-0.0037485776439675
VDELCSAAITL	R2D	M11L	-0.0009641125606283	-0.0012628922826852
VDELCSAAITN	R2D	M11N	-0.0212373847359964	-0.0223722102760707
VDELCSAAITQ	R2D	M11Q	-0.0003414351361082	0.0037754694769608
VDELCSAAITR	R2D	M11R	-0.0384817715673427	-0.0457418846058424
VDELCSAAITS	R2D	M11S	-0.010554388047462	-0.0120319576605936
VDELCSAAITT	R2D	M11T	-0.0040085780630904	-0.0005160973468655
VDELCSAAITV	R2D	M11V	-0.0113654991609849	-0.0127889055918454
VDELCSAAITW	R2D	M11W	-0.0054807785513072	0.0026457564883324
VDELCSAAITY	R2D	M11Y	-0.000595024403568501	0.0011539012500121
VDELCSAALTM	R2D	I9L	-0.0094506592473881	-0.0082603759181622
VDELCSAATTM	R2D	I9T	-0.115712327074601	-0.129469641575462
VDELCSAAVTM	R2D	I9V	-0.0083563665957716	-0.0141439052254014
VDELCSASITM	R2D	A8S	-0.0088505726977409	-0.0040218349611887
VDELCSATITM	R2D	A8T	-0.0022043239128304	-0.0061819278990118
VDELCSAVITM	R2D	A8V	-0.032014876254133	-0.0376089013312053
VDELCSCAITM	R2D	A7C	-0.0774929652414994	-0.088101120633892
VDELCSSAITM	R2D	A7S	-0.0217154802565457	-0.0286956191729765
VDELCSTAITM	R2D	A7T	-0.068604343718686	-0.051065511545034
VDELCVAAITM	R2D	S6V	-0.0564559782472471	-0.0570309708164157
VDELCYAAITM	R2D	S6Y	-0.0183328064127363	-0.0180093978878854
VDELLSAAITM	R2D	C5L	-0.0912952427201753	-0.105651994214411
VDGLCSAAITM	R2D	E3G	0.0245772360689945	0.0128714386337818
VDRLCSAAITM	R2D	E3R	0.256912035551907	0.252117479289135
VDSLCSAAITM	R2D	E3S	0.019633420174664	0.0341110292970348
VEEACSAAITM	R2E	L4A	0.0909557365179062	0.0888871060716679
VEELASAAITM	R2E	C5A	0.172082518981957	0.145315229662292
VEELCAAAITM	R2E	S6A	-0.0035471226775341	-0.0011451631555684
VEELCDAAITM	R2E	S6D	-0.0004928129273319	-0.0017448916845497
VEELCGAAITM	R2E	S6G	0.0035079092668168	0.0067359801013214
VEELCHAAITM	R2E	S6H	-0.0057816027924645	-0.0025742572601837
VEELCKAAITM	R2E	S6K	-0.00965573507953329	0.0036159413280711
VEELCLAAITM	R2E	S6L	-0.0030809334590375	-0.0024168808365091
VEELCNAAITM	R2E	S6N	-0.0017134533998339	0.0022781138014132
VEELCQAAITM	R2E	S6Q	-0.0089521027792343	-0.0035198092850658
VEELCRAAITM	R2E	S6R	0.001189162007457	-0.0014627717229034
VEELCSAACTM	R2E	I9C	0.143292691432463	0.15295425286222
VEELCSAAIAM	R2E	T10A	-0.0015519852522974	-0.0048833262080781
VEELCSAAICM	R2E	T10C	0.0072437751049491	0.0005658693685046
VEELCSAAIDM	R2E	T10D	0.159475633582464	0.156182230682008
VEELCSAAIEM	R2E	T10E	-0.0038790678729805	-0.0015693522720089
VEELCSAAIGM	R2E	T10G	0.0009305441138242	-0.0007049659211932
VEELCSAAIHM	R2E	T10H	0.0694577933698226	0.0753806457767009
VEELCSAAIKM	R2E	T10K	0.190638252274722	0.212521341464887
VEELCSAAILM	R2E	T10L	0.179921063195711	0.205099632121614
VEELCSAAIMM	R2E	T10M	0.0047165072918363	-0.0021944270532976
VEELCSAAINM	R2E	T10N	0.174186079138578	0.181550936986726
VEELCSAAIQM	R2E	T10Q	0.000649825141723201	0.0030615775390586
VEELCSAAIRM	R2E	T10R	0.186693360560362	0.191155915767922
VEELCSAAISM	R2E	T10S	-0.0001602491095143	0.00347709690940607
VEELCSAAITA	R2E	M11A	0.0034013276348306	0.0072948883778327
VEELCSAAITC	R2E	M11C	0.0015894253309667	0.0013433656494765
VEELCSAAITD	R2E	M11D	0.0020210254240154	-0.0010145274838215
VEELCSAAITE	R2E	M11E	0.0025063260296912	0.0003828007561324
VEELCSAAITF	R2E	M11F	0.0102568471751108	0.0045101299176333
VEELCSAAITG	R2E	M11G	0.127879544793155	0.11312299523894
VEELCSAAITH	R2E	M11H	0.0031633210698094	-0.000518649531173801
VEELCSAAITI	R2E	M11I	0.0009173159685762	0.0128451597972057
VEELCSAAITK	R2E	M11K	-0.0074351609614352	0.002681751873556
VEELCSAAITL	R2E	M11L	-0.0021879024607637	0.0018151137084454
VEELCSAAITQ	R2E	M11Q	0.0004684394449132	0.0077685292994055
VEELCSAAITR	R2E	M11R	-0.008232806001782	-0.0015055755517232
VEELCSAAITS	R2E	M11S	0.0014867976964921	0.0046502862362868
VEELCSAAITT	R2E	M11T	-0.001063548336292	0.0005719741626799
VEELCSAAITV	R2E	M11V	0.0012301791956543	0.0028107797066618
VEELCSAAITW	R2E	M11W	-0.0022495814145528	-0.0010078259298004
VEELCSAAITY	R2E	M11Y	0.0068923899021027	-0.0005222621441173
VEELCSAAIVM	R2E	T10V	0.0047636039255772	0.0068478268268684
VEELCSAALTM	R2E	I9L	0.00096216070573803	0.0006475312520035
VEELCSAAMTM	R2E	I9M	0.0074667382631216	0.0054899919906349
VEELCSAATTM	R2E	I9T	0.0790831115438808	0.0785583940790687
VEELCSAAVTM	R2E	I9V	0.0008985050328661	-0.0011005197946156
VEELCSAGITM	R2E	A8G	0.243828796584071	0.244717352142491
VEELCSASITM	R2E	A8S	0.0025335487229873	0.0091009424244555
VEELCSATITM	R2E	A8T	0.0037136961746327	0.0051049855724316
VEELCSAVITM	R2E	A8V	0.222639246585815	0.222926488986144
VEELCSCAITM	R2E	A7C	0.216223987756441	0.229581793966852
VEELCSGAITM	R2E	A7G	0.177972843923067	0.166134271544727
VEELCSSAITM	R2E	A7S	0.0168016699856938	0.0216771041977578
VEELCSTAITM	R2E	A7T	0.153885524203301	0.173296040652778
VEELCTAAITM	R2E	S6T	-0.0025268431122927	-0.0015984275069122
VEELCVAAITM	R2E	S6V	0.0086114591969971	0.0085431695832272
VEELGSAAITM	R2E	C5G	0.0723643798826381	0.0413214241070387
VEELISAAITM	R2E	C5I	0.163537908558006	0.183720800967453
VEELLSAAITM	R2E	C5L	0.0673740549248482	0.0657445973633987
VEELMSAAITM	R2E	C5M	0.0899682046101008	0.127181750128564
VEEMCSAAITM	R2E	L4M	0.0108640493409349	0.006892530027333
VEEVCSAAITM	R2E	L4V	0.189390786256962	0.1925198538132
VEGLCSAAITM	R2E	E3G	0.0230000341026053	0.0252924397146178
VEKLCSAAITM	R2E	E3K	0.424157245324675	0.426103065372361
VENLCSAAITM	R2E	E3N	0.0748923537558564	0.0849916233628593
VEQLCSAAITM	R2E	E3Q	0.0030872963952104	-0.0005894448864664
VERLCSAAITM	R2E	E3R	0.523202854376878	0.513295307597096
VESLCSAAITM	R2E	E3S	0.0358322429508733	0.0523130729705524
VETLCSAAITM	R2E	E3T	0.349604557999266	0.334352944448904
VFEACSAAITM	R2F	L4A	-0.0957251971666783	-0.0866083849240852
VFELASAAITM	R2F	C5A	-0.0273945687846514	-0.0187077373581032
VFELCAAAITM	R2F	S6A	-0.0034037373957481	-0.0006897284696444
VFELCDAAITM	R2F	S6D	0.0002746037672709	0.0018481153924174
VFELCEAAITM	R2F	S6E	0.0029157570592981	-0.0028949792873462
VFELCGAAITM	R2F	S6G	-0.0038234293178495	-0.0040949232538574
VFELCHAAITM	R2F	S6H	-0.0034595289226674	-0.0010777947961365
VFELCLAAITM	R2F	S6L	-0.136614182887243	-0.145547798761956
VFELCQAAITM	R2F	S6Q	-0.0076715115708406	-0.0051555638857148
VFELCRAAITM	R2F	S6R	-0.0044126096534881	-0.0019681103407067
VFELCSAACTM	R2F	I9C	-0.0833846296116091	-0.0730137591728496
VFELCSAAIAM	R2F	T10A	-0.0035162690711729	-0.0124588856411307
VFELCSAAICM	R2F	T10C	-0.0144646213036888	-0.0117074617334945
VFELCSAAIDM	R2F	T10D	-0.0391275987955739	-0.0350855334452667
VFELCSAAIEM	R2F	T10E	0.0007415644661425	-0.0046549212900141
VFELCSAAIGM	R2F	T10G	0.0071463437028559	-0.0010241959894435
VFELCSAAIHM	R2F	T10H	0.0128268423854302	0.0245637854881225
VFELCSAAIIM	R2F	T10I	-0.0442128013619112	-0.0522274654938721
VFELCSAAIKM	R2F	T10K	0.0200871369161505	0.0205331195215716
VFELCSAAILM	R2F	T10L	-0.0872783507232191	-0.0784558507219189
VFELCSAAIMM	R2F	T10M	-0.0159379529947527	-0.0133810437122958
VFELCSAAINM	R2F	T10N	-0.0605291289762115	-0.0658059744000897
VFELCSAAIQM	R2F	T10Q	0.004266566198716	7.44618817724993e-05
VFELCSAAIRM	R2F	T10R	-0.00162875829111542	-0.000625758195725357
VFELCSAAISM	R2F	T10S	-0.0028730335378363	-0.000126013741847933
VFELCSAAITA	R2F	M11A	-0.0006483989266592	-0.001815839312124
VFELCSAAITC	R2F	M11C	-0.0124597267691202	0.000918586468592998
VFELCSAAITD	R2F	M11D	-0.0038519426596412	0.0035342422350721
VFELCSAAITF	R2F	M11F	-0.0019132267290884	0.0067281207795016
VFELCSAAITG	R2F	M11G	-0.0544611555316001	-0.0484180918818775
VFELCSAAITH	R2F	M11H	-0.0006362236030485	-0.0062441151496624
VFELCSAAITI	R2F	M11I	-0.0160988892183037	-0.0181693763177148
VFELCSAAITK	R2F	M11K	-0.0156138372039772	-0.0100263820851746
VFELCSAAITL	R2F	M11L	-0.0063884738552845	-0.0038453094665241
VFELCSAAITR	R2F	M11R	-0.0060284762945042	-0.0045533815621007
VFELCSAAITS	R2F	M11S	-0.0053774103315893	-0.0051251385138803
VFELCSAAITT	R2F	M11T	-0.0035182669401036	-0.0034770307223574
VFELCSAAITV	R2F	M11V	-0.0052243302205644	-0.0030220056614613
VFELCSAAITW	R2F	M11W	-0.0018771717000631	-0.0017892788934445
VFELCSAAITY	R2F	M11Y	0.0003356189411228	-0.002545755309504
VFELCSAAIVM	R2F	T10V	-0.0246760337009789	-0.0218353541887673
VFELCSAALTM	R2F	I9L	-0.0067651463524123	-0.0092698837268698
VFELCSAAVTM	R2F	I9V	-0.0039341408443704	-0.0001968590232837
VFELCSASITM	R2F	A8S	-0.0266833134006632	-0.0327034141739712
VFELCSATITM	R2F	A8T	-0.0366450622464256	-0.0259458719120744
VFELCSAVITM	R2F	A8V	-0.0630838693646792	-0.054786401388025
VFELCSCAITM	R2F	A7C	-0.0974348395454525	-0.0763340198703444
VFELCSGAITM	R2F	A7G	-0.0508283468727584	-0.0479296844931042
VFELCSSAITM	R2F	A7S	-0.0436972143677451	-0.0395266217211714
VFELCSTAITM	R2F	A7T	-0.0230488053566139	-0.0128598777528959
VFELCSVAITM	R2F	A7V	-0.104693461874344	-0.124883264876861
VFELCTAAITM	R2F	S6T	0.005461191527992	0.0008672451100273
VFELCVAAITM	R2F	S6V	-0.256919571242809	-0.277252046528799
VFELCWAAITM	R2F	S6W	-0.117141954690178	-0.125393547386299
VFELLSAAITM	R2F	C5L	-0.0668972553268971	-0.0707038612563354
VFELMSAAITM	R2F	C5M	-0.0488732187444318	-0.0353076129910072
VFEMCSAAITM	R2F	L4M	-0.136604012414923	-0.181922279497601
VFGLCSAAITM	R2F	E3G	-0.244996911931051	-0.281104470463078
VFNLCSAAITM	R2F	E3N	-0.195652531807651	-0.167694425583657
VFSLCSAAITM	R2F	E3S	-0.262649967839942	-0.258298253608549
VGALCSAAITM	R2G	E3A	0.0559391818558438	0.0603010484501238
VGDLCSAAITM	R2G	E3D	0.0039425977561245	0.000288129055990804
VGEACSAAITM	R2G	L4A	0.342350251548848	0.337266996411657
VGECCSAAITM	R2G	L4C	0.333479030959738	0.301209260976278
VGEICSAAITM	R2G	L4I	0.335057283785998	0.330240218707921
VGELASAAITM	R2G	C5A	0.280309532786189	0.274998983118748
VGELCAAAITM	R2G	S6A	-0.0027467737271355	-0.0028112534360462
VGELCEAAITM	R2G	S6E	0.009225756432736	0.0066967226166485
VGELCFAAITM	R2G	S6F	0.0357888278588418	0.0234772629608285
VGELCGAAITM	R2G	S6G	-0.0007413874602689	-0.0037421661559961
VGELCHAAITM	R2G	S6H	0.0037192157680614	0.0023722827982643
VGELCIAAITM	R2G	S6I	0.0547351128170644	0.0582504535287665
VGELCKAAITM	R2G	S6K	0.00436758388151811	-0.007032870570247
VGELCLAAITM	R2G	S6L	0.009716613621197	0.0065643861729837
VGELCMAAITM	R2G	S6M	-0.0083193733411679	0.0063747400317067
VGELCNAAITM	R2G	S6N	0.0036364631633771	0.0030397973506608
VGELCQAAITM	R2G	S6Q	-0.0011671755582416	-0.0042395757592007
VGELCRAAITM	R2G	S6R	0.0003037241913326	0.0019673283967011
VGELCSAACTM	R2G	I9C	0.184467734771278	0.197486061412311
VGELCSAAIAM	R2G	T10A	0.0003247729783518	0.000441071442542
VGELCSAAICM	R2G	T10C	0.0056105687049552	0.0097852616806009
VGELCSAAIDM	R2G	T10D	0.270479381740745	0.284147441880239
VGELCSAAIEM	R2G	T10E	0.0011285986688487	-0.0003346616865063
VGELCSAAIGM	R2G	T10G	0.0028497010020248	-0.0005124787615784
VGELCSAAIHM	R2G	T10H	0.193076560605893	0.154548089693168
VGELCSAAIKM	R2G	T10K	0.186727598617729	0.205173829864816
VGELCSAAILM	R2G	T10L	0.236248323193808	0.249480502341998
VGELCSAAINM	R2G	T10N	0.204589280207444	0.208493554918817
VGELCSAAIQM	R2G	T10Q	0.00338600798906716	0.0011906279331813
VGELCSAAIRM	R2G	T10R	0.196713944050144	0.201788499774378
VGELCSAAISM	R2G	T10S	-0.0001075940704954	-3.84159042602326e-05
VGELCSAAITA	R2G	M11A	0.0084328252985137	0.0065786322583713
VGELCSAAITC	R2G	M11C	-0.145958409109837	-0.275564896794649
VGELCSAAITD	R2G	M11D	0.0035049307902544	0.0068446263009407
VGELCSAAITE	R2G	M11E	0.0018667959480655	0.0010036671151204
VGELCSAAITF	R2G	M11F	0.006625043609743	0.0058322681168448
VGELCSAAITG	R2G	M11G	0.252888595177431	0.247367686179687
VGELCSAAITH	R2G	M11H	0.0033010974554007	0.001575614063271
VGELCSAAITK	R2G	M11K	0.0171809611122759	0.0057339001909106
VGELCSAAITL	R2G	M11L	0.0015035853309267	-0.0013833472366775
VGELCSAAITN	R2G	M11N	0.0037015708159425	0.0067502509387677
VGELCSAAITQ	R2G	M11Q	-0.0001911832246566	0.0043819294343321
VGELCSAAITR	R2G	M11R	0.0025800523250772	0.0062853119859416
VGELCSAAITS	R2G	M11S	0.0056088777629255	0.0082763214105807
VGELCSAAITT	R2G	M11T	0.0056232039745983	-0.0059349253483224
VGELCSAAITV	R2G	M11V	-0.0014190348993322	-0.0027743729696171
VGELCSAAITW	R2G	M11W	4.26241004592e-05	-6.92665856595998e-05
VGELCSAAITY	R2G	M11Y	-0.0033001261610748	-0.003637823913995
VGELCSAAIVM	R2G	T10V	0.0129321198869457	0.0091826231283897
VGELCSAALTM	R2G	I9L	0.0035064719896032	0.0039756485058005
VGELCSAAMTM	R2G	I9M	0.000597041433927001	0.0050382558424485
VGELCSAATTM	R2G	I9T	0.327403213535002	0.312191881994649
VGELCSAAVTM	R2G	I9V	0.002217399602131	0.0003660796687576
VGELCSACITM	R2G	A8C	0.0431749474635014	0.0325017072873324
VGELCSAGITM	R2G	A8G	0.310376460261929	0.307054763465586
VGELCSASITM	R2G	A8S	0.0095103503458766	0.0153949045608189
VGELCSATITM	R2G	A8T	0.0064500349075978	0.0017783158382963
VGELCSAVITM	R2G	A8V	0.26332520587603	0.256858622354223
VGELCSCAITM	R2G	A7C	0.228182539358976	0.254173088321578
VGELCSGAITM	R2G	A7G	0.312359712355482	0.31263587269538
VGELCSSAITM	R2G	A7S	0.0183044929708717	0.0188409485351151
VGELCSTAITM	R2G	A7T	0.368077218083238	0.351216325616097
VGELCVAAITM	R2G	S6V	0.0184995107474795	0.0213273633100708
VGELCWAAITM	R2G	S6W	0.0089283915769696	0.0055549702407641
VGELCYAAITM	R2G	S6Y	-0.0030532344144288	-0.0002424129210546
VGELGSAAITM	R2G	C5G	0.0798151861900379	0.0664584641310343
VGELISAAITM	R2G	C5I	0.0841151512439942	0.068383810772264
VGELMSAAITM	R2G	C5M	0.0200861065981095	0.0196699188007166
VGEMCSAAITM	R2G	L4M	0.0138699817098467	0.0113114404439534
VGEVCSAAITM	R2G	L4V	0.269355714134935	0.273854771023401
VGGLCSAAITM	R2G	E3G	0.0263763641888381	0.0219857878710558
VGHLCSAAITM	R2G	E3H	0.191356486017472	0.199386408071244
VGKLCSAAITM	R2G	E3K	0.433291815292631	0.433116219939963
VGMLCSAAITM	R2G	E3M	0.520923558248907	0.519425366594591
VGNLCSAAITM	R2G	E3N	0.0778893267674976	0.0785904499417956
VGQLCSAAITM	R2G	E3Q	0.0046765430603503	-0.0114300191029298
VGRLCSAAITM	R2G	E3R	0.474559204849554	0.452128449287679
VGSLCSAAITM	R2G	E3S	0.0476510709681871	0.0508063222835098
VHALCSAAITM	R2H	E3A	-0.0472655811895004	-0.0529553480656574
VHEACSAAITM	R2H	L4A	-0.0544286058116676	-0.0670911479261577
VHELASAAITM	R2H	C5A	-0.0380273830251934	-0.0342866991754537
VHELCAAAITM	R2H	S6A	-0.0042132360308714	0.0009045829813649
VHELCDAAITM	R2H	S6D	0.0001849940606067	0.0045892598303201
VHELCEAAITM	R2H	S6E	0.0062234364980465	-0.0022159648179164
VHELCGAAITM	R2H	S6G	-0.0065761122865005	0.0022541531828333
VHELCHAAITM	R2H	S6H	-0.0033309300346918	-0.0034274496666821
VHELCLAAITM	R2H	S6L	-0.0337574116124294	-0.0274589131907748
VHELCNAAITM	R2H	S6N	-0.002304451434305	0.0054251970255703
VHELCQAAITM	R2H	S6Q	-0.0055683414180227	-0.0020713795105531
VHELCRAAITM	R2H	S6R	-0.004897977394361	0.0029526123817455
VHELCSAACTM	R2H	I9C	-0.0962798102246205	-0.0774211847494735
VHELCSAAIAM	R2H	T10A	-0.0029837990253439	-0.0045100558291362
VHELCSAAIDM	R2H	T10D	-0.0446568003824208	-0.0316557458538137
VHELCSAAIEM	R2H	T10E	-0.0023928177068834	0.0030677985079508
VHELCSAAIGM	R2H	T10G	-0.0017789421966933	0.008553235522273
VHELCSAAIHM	R2H	T10H	0.00484880504075486	0.00145987859803598
VHELCSAAIKM	R2H	T10K	-0.0033660267345981	0.0092607791291387
VHELCSAAILM	R2H	T10L	-0.0645606681978231	-0.0581792252364018
VHELCSAAIMM	R2H	T10M	-0.0134657418271078	-0.0029296004440107
VHELCSAAINM	R2H	T10N	-0.0461313657339346	-0.0655555030146326
VHELCSAAIQM	R2H	T10Q	-0.0104327785239188	-0.011046832649534
VHELCSAAIRM	R2H	T10R	-0.0404531601677838	-0.0231029437130928
VHELCSAAISM	R2H	T10S	-0.0004212173999469	-0.0136045994161619
VHELCSAAITA	R2H	M11A	0.0027763881199091	-0.0029750451485897
VHELCSAAITD	R2H	M11D	-0.0061446745919141	-0.0010366686248964
VHELCSAAITE	R2H	M11E	0.0025257646618962	0.0029473266345829
VHELCSAAITG	R2H	M11G	-0.0138125406297329	-0.0116022460610149
VHELCSAAITH	R2H	M11H	0.0038487696877031	0.0009190210657768
VHELCSAAITK	R2H	M11K	-0.0115749460895698	-0.012037034462558
VHELCSAAITL	R2H	M11L	-0.0030303392499647	-0.0026040469314331
VHELCSAAITN	R2H	M11N	-0.0026016896156315	-0.0020576219789919
VHELCSAAITQ	R2H	M11Q	0.0004734002417206	-0.0021233893930872
VHELCSAAITR	R2H	M11R	-0.0089488801656889	0.0032741313413686
VHELCSAAITS	R2H	M11S	-0.0008673084990291	-0.0022985017028666
VHELCSAAITT	R2H	M11T	-0.003966343360356	-0.0018060195861182
VHELCSAAITY	R2H	M11Y	-0.0006492289269753	0.0019622431793013
VHELCSAAIVM	R2H	T10V	-0.0068868293868836	-0.0032104370532994
VHELCSAALTM	R2H	I9L	-0.0021065164998557	0.0040872673193888
VHELCSAATTM	R2H	I9T	-0.0287021629799794	-0.0289918340132158
VHELCSACITM	R2H	A8C	-0.0925115136997671	-0.108440703497524
VHELCSAGITM	R2H	A8G	-0.0506352831488522	-0.0396186667897542
VHELCSASITM	R2H	A8S	-0.0119141680955173	-0.0106123923200446
VHELCSATITM	R2H	A8T	-0.009371267888146	-0.0082257371517142
VHELCSAVITM	R2H	A8V	-0.0356459036423363	-0.0267791440859565
VHELCSCAITM	R2H	A7C	-0.0693866618362945	-0.0493517163909886
VHELCSGAITM	R2H	A7G	-0.0472852279467023	-0.033022391283183
VHELCSSAITM	R2H	A7S	-0.024649315222797	-0.0266891654399103
VHELCSTAITM	R2H	A7T	-0.0580685794595507	-0.0815888699560936
VHELCSVAITM	R2H	A7V	-0.0509725734687873	-0.0612255677333822
VHELCTAAITM	R2H	S6T	0.0020102398873098	-0.0033734082964785
VHELCYAAITM	R2H	S6Y	-0.0213852976524286	-0.0136275802738742
VHELLSAAITM	R2H	C5L	-0.0317804345169371	-0.0311484462619973
VHGLCSAAITM	R2H	E3G	-0.0035697289942054	-7.22175683492005e-05
VHHLCSAAITM	R2H	E3H	-0.0728362685759802	-0.068854285989649
VHQLCSAAITM	R2H	E3Q	-0.01599901228074	-0.0023715141626372
VHRLCSAAITM	R2H	E3R	-0.00628395390283609	-0.000352801941563508
VHSLCSAAITM	R2H	E3S	-0.052067511931142	-0.0538683071628439
VIELCEAAITM	R2I	S6E	0.0307262919511792	0.0433020633210853
VIELCGAAITM	R2I	S6G	-0.212667582026614	-0.208757264503977
VIELCHAAITM	R2I	S6H	0.0263444785031186	0.0243453541030909
VIELCRAAITM	R2I	S6R	-0.0187801926134958	-0.0199457607871957
VIELCSAAIAM	R2I	T10A	-0.358229543666337	-0.350823937017541
VIELCSAAIEM	R2I	T10E	-0.0843889586687585	-0.0902860001721195
VIELCSAAIKM	R2I	T10K	-0.292961127415021	-0.299306925455891
VIELCSAAIQM	R2I	T10Q	-0.187594343311633	-0.197040175468292
VIELCSAAISM	R2I	T10S	-0.160365813391366	-0.178121818393756
VIELCSAAITA	R2I	M11A	-0.273788100030755	-0.28893677210248
VIELCSAAITD	R2I	M11D	-0.288113055657941	-0.28423373388276
VIELCSAAITE	R2I	M11E	0.0127567897791277	0.0224181183086317
VIELCSAAITH	R2I	M11H	-0.0874714716366317	-0.11120216786655
VIELCSAAITL	R2I	M11L	-0.269777549601348	-0.276633523273242
VIELCSAAITR	R2I	M11R	-0.307540519674988	-0.312116002736346
VIELCSAAITS	R2I	M11S	-0.316051826599989	-0.320513265409684
VIELCSAAITY	R2I	M11Y	-0.0151875810137976	-0.0266011342199929
VIELCSASITM	R2I	A8S	-0.515910511755891	-0.545278774903282
VIELCSATITM	R2I	A8T	-0.528755284361198	-0.51615613610208
VIELCSSAITM	R2I	A7S	-0.50815047172213	-0.524745896084574
VIELMSAAITM	R2I	C5M	-0.236159297539638	-0.183043124823604
VKALCSAAITM	R2K	E3A	0.0171060128870361	0.0140171074445295
VKEACSAAITM	R2K	L4A	0.0361882724725139	0.0429726652938652
VKECCSAAITM	R2K	L4C	0.0426036105407296	0.0274174686935465
VKEICSAAITM	R2K	L4I	0.0240038953716736	0.0361303595318841
VKELASAAITM	R2K	C5A	-0.00553685273197052	-0.00739063218463515
VKELCGAAITM	R2K	S6G	0.0004601913188772	-0.0016903744763015
VKELCHAAITM	R2K	S6H	0.0005564361173213	0.0014939557116992
VKELCIAAITM	R2K	S6I	0.0012601212027438	0.003496135096875
VKELCRAAITM	R2K	S6R	0.008729971565767	0.0127054742788383
VKELCSAACTM	R2K	I9C	0.0382612230528465	0.0329084857054834
VKELCSAAIAM	R2K	T10A	-0.0006655111230294	-0.0015248535431942
VKELCSAAIDM	R2K	T10D	0.0327729883626027	0.0317297408318111
VKELCSAAIEM	R2K	T10E	0.0020925295188182	0.0043456325451114
VKELCSAAIGM	R2K	T10G	0.0045053618719593	-0.0009686357125022
VKELCSAAIHM	R2K	T10H	0.0289441406264604	0.0279689217371222
VKELCSAAIIM	R2K	T10I	0.0013755233569621	-0.000899789280471502
VKELCSAAIKM	R2K	T10K	0.0258303352709198	0.0286912007340131
VKELCSAAILM	R2K	T10L	0.0758857879940408	0.0654057123198858
VKELCSAAIMM	R2K	T10M	-0.0035806959785791	-0.0010580338218956
VKELCSAAINM	R2K	T10N	0.0466109314956972	0.0203315866315375
VKELCSAAIQM	R2K	T10Q	-0.0024422877224838	0.0048026924421376
VKELCSAAIRM	R2K	T10R	0.0190667375794145	0.0140087680648013
VKELCSAAISM	R2K	T10S	-0.0034935670961633	-0.00281578449506793
VKELCSAAITA	R2K	M11A	-0.0007509801138945	-0.000552875713222802
VKELCSAAITD	R2K	M11D	-0.0043105983057143	-0.0021625578722713
VKELCSAAITE	R2K	M11E	-0.0018771294313271	0.0023270135833685
VKELCSAAITG	R2K	M11G	0.0180327019776281	0.0187280660041737
VKELCSAAITH	R2K	M11H	-0.0020643395728452	-0.0081339497975426
VKELCSAAITI	R2K	M11I	-0.000398446471175901	0.0024904674020024
VKELCSAAITN	R2K	M11N	-0.0003626623706729	-0.0021280157721916
VKELCSAAITQ	R2K	M11Q	-0.0007386328166558	0.0013870246130194
VKELCSAAITS	R2K	M11S	-0.0030127818603888	-0.0025893552760323
VKELCSAAITT	R2K	M11T	0.0010898112468104	0.0033869523153422
VKELCSAAITW	R2K	M11W	-0.0030126079598916	0.0052848609848805
VKELCSAAITY	R2K	M11Y	0.0027970200872946	-0.0005172051100845
VKELCSAAIVM	R2K	T10V	0.0038328254965493	0.001951807287688
VKELCSAALTM	R2K	I9L	0.0039480117912921	-0.0043476186848552
VKELCSAAMTM	R2K	I9M	0.0029357608615093	0.0021745370954967
VKELCSAATTM	R2K	I9T	0.0405057463907335	0.0320329528095267
VKELCSAAVTM	R2K	I9V	-0.0039338795401344	-0.0016261096779766
VKELCSACITM	R2K	A8C	0.006227319926618	0.0132470451690472
VKELCSASITM	R2K	A8S	0.0021690263255687	0.0022000534351179
VKELCSATITM	R2K	A8T	-0.0012135789970923	-0.0020126644431027
VKELCSCAITM	R2K	A7C	0.048283424034631	0.0424666462007334
VKELCSSAITM	R2K	A7S	0.0054690016773839	0.0058640591053035
VKELCSTAITM	R2K	A7T	0.0360384107128341	0.0597340329694001
VKELCTAAITM	R2K	S6T	-0.0124718237426085	0.0047287551221406
VKELCWAAITM	R2K	S6W	-0.000761357949858999	-0.0111122672513889
VKELLSAAITM	R2K	C5L	0.0649086240177604	0.0828720585471266
VKELMSAAITM	R2K	C5M	0.0723888988978769	0.0952912252273441
VKEMCSAAITM	R2K	L4M	-0.000591084288413299	0.0013703031987634
VKGLCSAAITM	R2K	E3G	0.0020630951054511	0.0068381374284323
VKHLCSAAITM	R2K	E3H	0.0775871440309389	0.0686559569436334
VKKLCSAAITM	R2K	E3K	0.0300960538886154	0.0406894133269129
VKMLCSAAITM	R2K	E3M	0.116744496084595	0.143554368755386
VKNLCSAAITM	R2K	E3N	0.0415083204014057	0.0473579903242773
VKQLCSAAITM	R2K	E3Q	0.0099513954807517	0.0005198370415049
VKRLCSAAITM	R2K	E3R	0.0551720406649537	0.0406193271670852
VKSLCSAAITM	R2K	E3S	0.0174525359574892	0.0265308512195507
VLALCSAAITM	R2L	E3A	-0.524061125976319	-0.527647099698252
VLDLCSAAITM	R2L	E3D	-0.0058802762969184	-0.000414073579291596
VLELASAAITM	R2L	C5A	-0.153981842218709	-0.153952731006339
VLELCAAAITM	R2L	S6A	-0.0042508310388381	-0.0016046695051309
VLELCEAAITM	R2L	S6E	-0.001649028980544	-0.0015568556832578
VLELCGAAITM	R2L	S6G	-0.0028159775818761	-0.0017211457149705
VLELCHAAITM	R2L	S6H	0.0005712873331279	-0.0020224547113665
VLELCKAAITM	R2L	S6K	-0.00363367705788799	-0.0027845337512084
VLELCLAAITM	R2L	S6L	-0.494207555586861	-0.506687259792906
VLELCNAAITM	R2L	S6N	0.0044723056544775	0.0004284011711903
VLELCQAAITM	R2L	S6Q	0.0014026112231703	0.0011134833255716
VLELCRAAITM	R2L	S6R	-0.002596861356877	-0.0005963314359993
VLELCSAACTM	R2L	I9C	-0.124176335846403	-0.107806578782293
VLELCSAAIAM	R2L	T10A	-0.0189539181380612	-0.0173141640889667
VLELCSAAICM	R2L	T10C	-0.111032030274987	-0.129517221822898
VLELCSAAIDM	R2L	T10D	-0.186269833939067	-0.193365631487338
VLELCSAAIEM	R2L	T10E	0.0003406454175071	-0.0032636264641191
VLELCSAAIGM	R2L	T10G	-0.006011561512695	-0.0081465109537915
VLELCSAAIIM	R2L	T10I	-0.296234174590464	-0.310121857133591
VLELCSAAIKM	R2L	T10K	-0.0882624363332871	-0.0584702013792943
VLELCSAAILM	R2L	T10L	-0.22594870516912	-0.212303151288172
VLELCSAAIMM	R2L	T10M	-0.215623462988286	-0.221116405890499
VLELCSAAINM	R2L	T10N	-0.132320392139525	-0.117843241774574
VLELCSAAIQM	R2L	T10Q	-0.008805852076067	-0.0058511635065279
VLELCSAAIRM	R2L	T10R	-0.0850446078742997	-0.0708337985493476
VLELCSAAISM	R2L	T10S	-0.0026751834836884	-0.00217976003963223
VLELCSAAITA	R2L	M11A	-0.0239486968985409	-0.0284879488334437
VLELCSAAITC	R2L	M11C	-0.0748871923219365	-0.0884937145846461
VLELCSAAITD	R2L	M11D	-0.0321942393114474	-0.0391039448306314
VLELCSAAITE	R2L	M11E	0.000746525632553898	0.001313236099457
VLELCSAAITF	R2L	M11F	-0.0064593477575854	-0.0042745856677583
VLELCSAAITG	R2L	M11G	-0.173412928186087	-0.182200824747576
VLELCSAAITH	R2L	M11H	-0.0056150000133793	-0.0013946825221262
VLELCSAAITI	R2L	M11I	-0.250949078542361	-0.266600679866397
VLELCSAAITK	R2L	M11K	-0.131685741951863	-0.153353489194712
VLELCSAAITL	R2L	M11L	-0.0114592860386368	-0.0105334878268655
VLELCSAAITN	R2L	M11N	-0.0662296977321925	-0.118983299625479
VLELCSAAITQ	R2L	M11Q	0.0008659640256787	-0.0005095508750292
VLELCSAAITR	R2L	M11R	-0.0259872002136559	-0.0273747571954054
VLELCSAAITS	R2L	M11S	-0.0577282885276234	-0.0656229145929167
VLELCSAAITT	R2L	M11T	-0.017352779051302	-0.0190075198325682
VLELCSAAITV	R2L	M11V	-0.0127449774118148	-0.0099613871369904
VLELCSAAITW	R2L	M11W	-0.0018865492265196	-0.0013073994842928
VLELCSAAITY	R2L	M11Y	-0.0010523449145176	-0.0007293303004396
VLELCSAAIVM	R2L	T10V	-0.131580667862154	-0.151531314018754
VLELCSAALTM	R2L	I9L	-0.0576139066993895	-0.0665969335199309
VLELCSAAMTM	R2L	I9M	-0.0210746715924391	-0.0206640569601409
VLELCSAAVTM	R2L	I9V	-0.0057734817118243	-0.0059206096169632
VLELCSACITM	R2L	A8C	-0.499247587808241	-0.485022961239366
VLELCSAGITM	R2L	A8G	-0.225865008697025	-0.235475094330223
VLELCSASITM	R2L	A8S	-0.240357512616359	-0.253307137939549
VLELCSATITM	R2L	A8T	-0.219619662970848	-0.235194414399349
VLELCSAVITM	R2L	A8V	-0.214743489989979	-0.228430215187068
VLELCSCAITM	R2L	A7C	-0.325324128229054	-0.312682764863889
VLELCSGAITM	R2L	A7G	-0.236443654415467	-0.227819913984901
VLELCSSAITM	R2L	A7S	-0.277658560389052	-0.277658470644703
VLELCTAAITM	R2L	S6T	-0.0094111601340925	-0.0123331529330635
VLELCVAAITM	R2L	S6V	-0.513578139450426	-0.506706461295959
VLELCWAAITM	R2L	S6W	-0.307572383955917	-0.321031776646149
VLELCYAAITM	R2L	S6Y	-0.20878321616564	-0.222867652290842
VLELMSAAITM	R2L	C5M	-0.183025902153986	-0.167136931862005
VLEMCSAAITM	R2L	L4M	-0.30928398552151	-0.291022763281501
VLGLCSAAITM	R2L	E3G	-0.373505184048724	-0.363188256933795
VLHLCSAAITM	R2L	E3H	-0.390625495138848	-0.377451596336746
VLNLCSAAITM	R2L	E3N	-0.333408417769895	-0.323691972726628
VLQLCSAAITM	R2L	E3Q	-0.0351459701776645	-0.0332424255412706
VLSLCSAAITM	R2L	E3S	-0.41066181825186	-0.420828246836996
VMDLCSAAITM	R2M	E3D	0.0018492841915963	0.000819542034214304
VMELASAAITM	R2M	C5A	-0.0248509479476468	-0.0238643171774743
VMELCAAAITM	R2M	S6A	0.0028668095149853	0.0014998112523435
VMELCEAAITM	R2M	S6E	0.0038862427714013	0.0018501747242988
VMELCGAAITM	R2M	S6G	0.0050816633568518	-0.0025542872517848
VMELCLAAITM	R2M	S6L	-0.174308587869228	-0.19998641403761
VMELCMAAITM	R2M	S6M	-0.168907021043437	-0.19430245463388
VMELCRAAITM	R2M	S6R	0.0080611612516619	-0.0003829031870949
VMELCSAAIAM	R2M	T10A	0.0078679882543924	0.0020472690781743
VMELCSAAIDM	R2M	T10D	-0.00964139945218778	-0.0143593409881228
VMELCSAAIGM	R2M	T10G	0.0064305789415117	-0.0040707906898829
VMELCSAAIHM	R2M	T10H	-0.0260693210527816	-0.0448065512513165
VMELCSAAIKM	R2M	T10K	-0.0297824079253546	-0.0301714598568342
VMELCSAAILM	R2M	T10L	-0.0980867149794373	-0.0884584833446317
VMELCSAAIMM	R2M	T10M	-0.0058109270838417	-0.0138109527953107
VMELCSAAIQM	R2M	T10Q	0.0035185286037917	0.0062522326116293
VMELCSAAIRM	R2M	T10R	-0.0286507135025771	-0.0342308439248214
VMELCSAAISM	R2M	T10S	-0.0030972410755176	-0.00227872646624603
VMELCSAAITA	R2M	M11A	5.25136009483004e-05	-0.0001968516171214
VMELCSAAITC	R2M	M11C	-0.000534306535034	-0.0075953745821127
VMELCSAAITE	R2M	M11E	-0.0028498979525229	-0.0008424565068129
VMELCSAAITF	R2M	M11F	-0.002950391593032	0.0028945833585503
VMELCSAAITG	R2M	M11G	-0.0410064515550342	-0.028378758331497
VMELCSAAITH	R2M	M11H	0.0050693781185488	0.0012859931429968
VMELCSAAITL	R2M	M11L	-0.012086708942748	-0.0100913990129058
VMELCSAAITN	R2M	M11N	0.0001108245968779	-0.0048962999222145
VMELCSAAITQ	R2M	M11Q	-0.0028688416952795	-0.0014531430334121
VMELCSAAITR	R2M	M11R	-0.0092005602663845	-0.0059154621202266
VMELCSAAITS	R2M	M11S	0.0044304069431002	-0.0119426356621576
VMELCSAAITT	R2M	M11T	0.0121362281539106	0.0014074962924269
VMELCSAAITV	R2M	M11V	-0.001166515864812	-0.00828358924756
VMELCSAAITW	R2M	M11W	-0.0043568541116689	-0.0037648127010963
VMELCSAAIVM	R2M	T10V	-0.0166851817211077	-0.0192345009382289
VMELCSAALTM	R2M	I9L	-0.0222984693225832	-0.0267221470662526
VMELCSAAMTM	R2M	I9M	-0.0001337412471961	-0.005405585603698
VMELCSAAVTM	R2M	I9V	0.0017232292888657	-0.0035991862699088
VMELCSAGITM	R2M	A8G	-0.0299349816429483	-0.0350383006877266
VMELCSAVITM	R2M	A8V	-0.0378400964570044	-0.0626975555917999
VMELCSCAITM	R2M	A7C	-0.0973430960034147	-0.09167792960231
VMELCSGAITM	R2M	A7G	-0.06033272471019	-0.0365546355598178
VMELCSSAITM	R2M	A7S	-0.0511287744887189	-0.0694032915407392
VMELCTAAITM	R2M	S6T	0.004337242694819	-0.0106297227854244
VMELCVAAITM	R2M	S6V	-0.450894435489868	-0.504900955211962
VMELCWAAITM	R2M	S6W	-0.0801291466942324	-0.0789647530627788
VMELLSAAITM	R2M	C5L	-0.139227585704775	-0.145215931122921
VMELMSAAITM	R2M	C5M	-0.139672745094102	-0.119769936572506
VMEMCSAAITM	R2M	L4M	-0.101216280620846	-0.107562651383959
VMGLCSAAITM	R2M	E3G	-0.256101031728415	-0.246615840512207
VMSLCSAAITM	R2M	E3S	-0.260984191978465	-0.234338792666709
VNEACSAAITM	R2N	L4A	-0.112736344174128	-0.127361269810157
VNEICSAAITM	R2N	L4I	-0.132607921188652	-0.151072819195061
VNELASAAITM	R2N	C5A	-0.103567562788714	-0.12539218774674
VNELCAAAITM	R2N	S6A	0.0029087525002347	-0.00450884933891329
VNELCGAAITM	R2N	S6G	-0.0028045777301171	-0.00310921977336289
VNELCHAAITM	R2N	S6H	0.0021830225031963	0.00164759166352551
VNELCKAAITM	R2N	S6K	0.00034520331094971	-0.00148760441830289
VNELCLAAITM	R2N	S6L	-0.0009129142172624	-0.00660955414323769
VNELCNAAITM	R2N	S6N	-0.0010508946720545	0.000998710386612212
VNELCRAAITM	R2N	S6R	0.0078360765448233	-0.00176457987348039
VNELCSAAIAM	R2N	T10A	-0.0003150681586495	-0.00644532432287399
VNELCSAAIDM	R2N	T10D	-0.056796273424972	-0.0532711479576642
VNELCSAAIEM	R2N	T10E	-0.0006385749148446	-0.000100350931470788
VNELCSAAIGM	R2N	T10G	-0.0002254093459611	0.00137469579644491
VNELCSAAIHM	R2N	T10H	-0.028211844744808	-0.0904267260146028
VNELCSAAIIM	R2N	T10I	-0.0522531475426009	-0.0538004211678027
VNELCSAAIKM	R2N	T10K	-0.0512876804941726	-0.0344984229188589
VNELCSAAILM	R2N	T10L	-0.117447501890313	-0.11228562642209
VNELCSAAIMM	R2N	T10M	-0.0238518211568464	-0.0139681821860022
VNELCSAAINM	R2N	T10N	-0.0803793525945038	-0.0850420626279832
VNELCSAAIQM	R2N	T10Q	-0.0007160295284576	-0.000612734335052489
VNELCSAAIRM	R2N	T10R	-0.075936294578115	-0.0608914882296464
VNELCSAAITA	R2N	M11A	-0.0056624200110694	-0.00820500796817709
VNELCSAAITD	R2N	M11D	-0.0129384217819913	-0.0122703656738912
VNELCSAAITE	R2N	M11E	-0.0029424141266781	-0.00194383769941259
VNELCSAAITG	R2N	M11G	-0.0511807218512377	-0.0394128780798309
VNELCSAAITH	R2N	M11H	0.0012284007234728	0.00192411941411331
VNELCSAAITI	R2N	M11I	-0.0100126347241026	-0.0263809970273477
VNELCSAAITK	R2N	M11K	-0.0266317842249592	-0.0481243941426166
VNELCSAAITL	R2N	M11L	-0.0035029419762642	-0.00241892728465299
VNELCSAAITN	R2N	M11N	-0.0089886048531158	-0.0148298321383423
VNELCSAAITQ	R2N	M11Q	-0.002020750117882	0.00274891417301651
VNELCSAAITS	R2N	M11S	-0.0107617127855687	-0.0164574951187353
VNELCSAAITT	R2N	M11T	0.0001534052591868	-0.00895912528666069
VNELCSAAITV	R2N	M11V	0.0010420419102109	-0.00279923798907939
VNELCSAAITY	R2N	M11Y	0.0019174979129182	0.000398224649287312
VNELCSAAIVM	R2N	T10V	-0.0118889367238204	-0.0130839750461644
VNELCSAALTM	R2N	I9L	0.005758541297615	0.00356891532818901
VNELCSAATTM	R2N	I9T	-0.14157823380228	-0.165563178222601
VNELCSAAVTM	R2N	I9V	-0.0015072955643058	0.000736531827658812
VNELCSACITM	R2N	A8C	-0.136885445329381	-0.142664943685117
VNELCSAMITM	R2N	A8M	-0.115151503866483	-0.160059631902703
VNELCSASITM	R2N	A8S	-0.0144170391351045	-0.0149810939848154
VNELCSATITM	R2N	A8T	-0.0102719824795553	-0.00863454149555009
VNELCSAVITM	R2N	A8V	-0.0595237409972164	-0.0700472925131209
VNELCSCAITM	R2N	A7C	-0.0799517560781105	-0.0600768620952845
VNELCSGAITM	R2N	A7G	-0.0583887097896587	-0.0269634175764367
VNELCSSAITM	R2N	A7S	-0.0533759262994678	-0.0655788486897807
VNELCTAAITM	R2N	S6T	0.001288443363729	0.00236537598935611
VNELCVAAITM	R2N	S6V	0.0022869471875524	0.000657246189043413
VNELLSAAITM	R2N	C5L	-0.0227571189363789	-0.0419853000017795
VNELMSAAITM	R2N	C5M	-0.120473462082345	-0.122192872567934
VNEMCSAAITM	R2N	L4M	-0.0403865086513815	-0.0507215980788693
VNGLCSAAITM	R2N	E3G	-0.0736728743482538	-0.101868474236529
VNHLCSAAITM	R2N	E3H	-0.0782072519001704	-0.0736890839657142
VNKLCSAAITM	R2N	E3K	0.0336230807190097	0.0328630724090245
VNRLCSAAITM	R2N	E3R	0.00968039877392146	-0.0101423159540799
VNSLCSAAITM	R2N	E3S	-0.166625979133567	-0.176756307332034
VPDLCSAAITM	R2P	E3D	-0.215841947218644	-0.168808971196039
VPELCAAAITM	R2P	S6A	0.00837243682960323	-0.00850183941622958
VPELCDAAITM	R2P	S6D	0.185925266648045	0.19030970617877
VPELCEAAITM	R2P	S6E	0.262946761225236	0.254203018130413
VPELCFAAITM	R2P	S6F	-0.231396669669572	-0.211291645129804
VPELCGAAITM	R2P	S6G	-0.12555807932782	-0.157695774067199
VPELCHAAITM	R2P	S6H	0.114122635899547	0.10600708216137
VPELCLAAITM	R2P	S6L	-0.220326467014274	-0.204364185586139
VPELCNAAITM	R2P	S6N	-0.00822678299748773	-0.028193673997001
VPELCQAAITM	R2P	S6Q	0.0513536632317511	0.043817578214942
VPELCRAAITM	R2P	S6R	-0.0854134888203171	-0.0859580473762052
VPELCSAAIAM	R2P	T10A	-0.194893584151635	-0.202013267938477
VPELCSAAICM	R2P	T10C	-0.226874627609862	-0.211114163036382
VPELCSAAIEM	R2P	T10E	-0.0101006560772498	0.000853957840195841
VPELCSAAIGM	R2P	T10G	-0.165950107679909	-0.172553406010432
VPELCSAAIQM	R2P	T10Q	-0.14827721863084	-0.203201590500077
VPELCSAAISM	R2P	T10S	-0.102642369382591	-0.113341341577937
VPELCSAAITA	R2P	M11A	-0.187612305130959	-0.205779852361422
VPELCSAAITC	R2P	M11C	-0.122098293026968	-0.193443778169802
VPELCSAAITD	R2P	M11D	-0.180560869709991	-0.214362403476669
VPELCSAAITE	R2P	M11E	-0.0305208841167773	-0.0519499736560903
VPELCSAAITF	R2P	M11F	-0.149721794441298	-0.131256074424936
VPELCSAAITH	R2P	M11H	-0.100679709425223	-0.133701662507561
VPELCSAAITI	R2P	M11I	-0.19031903252739	-0.240969886849951
VPELCSAAITK	R2P	M11K	-0.194818185531616	-0.205882528215096
VPELCSAAITL	R2P	M11L	-0.124362343538689	-0.148510064032756
VPELCSAAITN	R2P	M11N	-0.193187163765833	-0.179323529480337
VPELCSAAITQ	R2P	M11Q	-0.11462431508542	-0.0715505665047126
VPELCSAAITR	R2P	M11R	-0.182599958682667	-0.160637854283683
VPELCSAAITS	R2P	M11S	-0.238434165215235	-0.229515085682991
VPELCSAAITT	R2P	M11T	-0.242138617074454	-0.209137064101026
VPELCSAAITV	R2P	M11V	-0.156851338226685	-0.149276182508099
VPELCSAAITY	R2P	M11Y	-0.023602121322064	-0.0228741741632666
VPELCSAAIVM	R2P	T10V	-0.1791045438178	-0.208141803518927
VPELCSAALTM	R2P	I9L	-0.160841558500422	-0.142808313091665
VPELCSAAVTM	R2P	I9V	-0.174204293355174	-0.186040099169588
VPELCSACITM	R2P	A8C	-0.19950274802149	-0.32336699925686
VPELCSASITM	R2P	A8S	-0.197744779133143	-0.199026521671734
VPELCSATITM	R2P	A8T	-0.212957147052828	-0.214400555447964
VPELCSSAITM	R2P	A7S	-0.274116675800571	-0.224335212693683
VPELCTAAITM	R2P	S6T	-0.176937267988716	-0.213141825084146
VPELCVAAITM	R2P	S6V	-0.222939640601983	-0.22158462581419
VPELCYAAITM	R2P	S6Y	-0.246354694447085	-0.171116520994195
VPGLCSAAITM	R2P	E3G	-0.218348914188605	-0.231622556628935
VPQLCSAAITM	R2P	E3Q	-0.195099436713027	-0.18496358635031
VPSLCSAAITM	R2P	E3S	-0.211794182411018	-0.205084575463648
VQALCSAAITM	R2Q	E3A	0.0303966561270514	0.0381495945798515
VQDLCSAAITM	R2Q	E3D	-0.0062136642348707	-0.0057506056901594
VQEACSAAITM	R2Q	L4A	0.0310236888328191	0.0409630145113097
VQECCSAAITM	R2Q	L4C	0.0840719058510273	0.0590730861349132
VQEICSAAITM	R2Q	L4I	0.0225266100520842	0.0311383581829343
VQELASAAITM	R2Q	C5A	0.0397211525790819	0.00873447299790103
VQELCAAAITM	R2Q	S6A	0.0029627965182257	-0.0064646058375618
VQELCDAAITM	R2Q	S6D	0.005705530079534	-0.0017722408093276
VQELCEAAITM	R2Q	S6E	-0.0058862706011934	-0.0021831322744703
VQELCGAAITM	R2Q	S6G	-0.0036317586647861	-0.0017565434444707
VQELCHAAITM	R2Q	S6H	0.0045774462356232	-0.0027961817885393
VQELCKAAITM	R2Q	S6K	-0.00281948891156679	-0.0010126040730091
VQELCLAAITM	R2Q	S6L	-0.0010047765324725	-0.0034931444493029
VQELCMAAITM	R2Q	S6M	-0.0028326108283778	-0.0042112167679222
VQELCNAAITM	R2Q	S6N	-0.002199561701028	-0.0029410036864589
VQELCQAAITM	R2Q	S6Q	0.0064318818119032	-0.0025108246062265
VQELCRAAITM	R2Q	S6R	-0.0030808143308624	-0.0021759879740863
VQELCSAAIAM	R2Q	T10A	-0.0014149665507023	2.29502121750001e-06
VQELCSAAIDM	R2Q	T10D	0.03897986757584	0.0349953801165236
VQELCSAAIEM	R2Q	T10E	0.0019178614733206	0.001530685154257
VQELCSAAIGM	R2Q	T10G	0.0026762516042867	-0.0033123028896607
VQELCSAAIHM	R2Q	T10H	0.0524071154833368	0.0354520623604808
VQELCSAAIIM	R2Q	T10I	0.0129265280124625	0.0127872947583531
VQELCSAAIKM	R2Q	T10K	0.104780451647032	0.100158802646347
VQELCSAAILM	R2Q	T10L	0.0956777471264783	0.0934505502071195
VQELCSAAIMM	R2Q	T10M	-0.0020865137857502	-0.0026974184061511
VQELCSAAINM	R2Q	T10N	0.0995930187608663	0.0851605592366748
VQELCSAAIQM	R2Q	T10Q	0.0060688723041068	-0.0012790366808032
VQELCSAAIRM	R2Q	T10R	0.0552223159510851	0.0452291649431535
VQELCSAAISM	R2Q	T10S	-0.0012798419145044	0.000397228471239268
VQELCSAAITA	R2Q	M11A	-0.00302595629977	0.0205702649347537
VQELCSAAITD	R2Q	M11D	-0.003439636309457	-0.0042088303971436
VQELCSAAITE	R2Q	M11E	-0.000445201937037202	0.0015878028039681
VQELCSAAITG	R2Q	M11G	0.0231160149830222	0.02164264104168
VQELCSAAITH	R2Q	M11H	-0.0033408934815041	-0.0035813506091778
VQELCSAAITL	R2Q	M11L	-0.0076969294556857	-0.0035362240521023
VQELCSAAITN	R2Q	M11N	-0.0024853443167474	-0.0021911647991455
VQELCSAAITQ	R2Q	M11Q	0.0044982747160023	0.0018180706570867
VQELCSAAITR	R2Q	M11R	-0.0114888813709997	-0.0002211788861475
VQELCSAAITT	R2Q	M11T	-0.0046968796817847	-0.0008426288261041
VQELCSAAITV	R2Q	M11V	-0.0029201061093573	0.0011627395872682
VQELCSAAITY	R2Q	M11Y	-0.0004315809878731	-0.0022703170157896
VQELCSAAIVM	R2Q	T10V	0.0042791472892641	0.0032029524082429
VQELCSAALTM	R2Q	I9L	0.002827454757858	-0.0042812674976478
VQELCSAATTM	R2Q	I9T	0.0460467786695476	0.0251891502563621
VQELCSAAVTM	R2Q	I9V	0.0045949031980011	-0.0033213494384325
VQELCSACITM	R2Q	A8C	0.0253070604557531	0.0267125860880068
VQELCSAMITM	R2Q	A8M	0.0447068381363523	0.0408233966741968
VQELCSASITM	R2Q	A8S	0.0036588066188286	0.0068221514915778
VQELCSATITM	R2Q	A8T	0.0053876436686274	0.0064837317044626
VQELCSAVITM	R2Q	A8V	0.0438541850596489	0.0279918065836883
VQELCSCAITM	R2Q	A7C	0.108748742711787	0.114912390575986
VQELCSGAITM	R2Q	A7G	0.0193248418720242	0.0259036535093631
VQELCSSAITM	R2Q	A7S	0.0017174002228552	-0.0035250383986531
VQELCSTAITM	R2Q	A7T	0.0767709049260977	0.0941668231914028
VQELCSVAITM	R2Q	A7V	0.0413294073838236	0.0289098692751973
VQELCVAAITM	R2Q	S6V	-0.0048412371299172	-0.0014803106060843
VQELCYAAITM	R2Q	S6Y	0.0011743181379445	-0.0055570444417688
VQELGSAAITM	R2Q	C5G	0.0698931279731491	0.0264011645275891
VQELISAAITM	R2Q	C5I	0.0627081992562125	0.0665648684928902
VQELLSAAITM	R2Q	C5L	-0.00430963063660295	-0.0144400331822777
VQEMCSAAITM	R2Q	L4M	0.011139279578896	-0.0054045431268433
VQEVCSAAITM	R2Q	L4V	0.0784195561482309	0.0683457799949422
VQGLCSAAITM	R2Q	E3G	0.016496141274147	0.0140424282391739
VQHLCSAAITM	R2Q	E3H	0.150098006742581	0.16159839278701
VQKLCSAAITM	R2Q	E3K	0.0265424781094823	0.0175306061292725
VQNLCSAAITM	R2Q	E3N	0.0473346381209958	0.0705312457444686
VQQLCSAAITM	R2Q	E3Q	0.0073548045277451	-0.0062918743587561
VQRLCSAAITM	R2Q	E3R	0.137248812826521	0.120005926792596
VQSLCSAAITM	R2Q	E3S	0.0220382593764321	0.0314095038569074
VRALCAAAITM	E3A	S6A	-0.0179352437313709	-0.0160739317721914
VRALCDAAITM	E3A	S6D	0.0647867408515243	0.0623497549974273
VRALCEAAITM	E3A	S6E	0.0584397357173734	0.0582412713232216
VRALCGAAITM	E3A	S6G	-0.160020862888045	-0.168342711399405
VRALCHAAITM	E3A	S6H	0.0386436563814714	0.0426272155055644
VRALCKAAITM	E3A	S6K	-0.0290646557269186	-0.0200708540723369
VRALCNAAITM	E3A	S6N	0.042461645151862	0.053198636079383
VRALCQAAITM	E3A	S6Q	0.038281939414449	0.0404972802090177
VRALCRAAITM	E3A	S6R	-0.0718664691625335	-0.0726526856809286
VRALCSAAIAM	E3A	T10A	-0.266173654444239	-0.277973469521432
VRALCSAAICM	E3A	T10C	-0.488210867885324	-0.407627577166339
VRALCSAAIEM	E3A	T10E	-0.0808946289793304	-0.0935654938972658
VRALCSAAIGM	E3A	T10G	-0.237058554225025	-0.234063037546854
VRALCSAAIQM	E3A	T10Q	-0.262428970847278	-0.276800536203508
VRALCSAAISM	E3A	T10S	-0.064356692239107	-0.0759936119342722
VRALCSAAITA	E3A	M11A	-0.269402416551901	-0.266508116579043
VRALCSAAITD	E3A	M11D	-0.286956830844434	-0.267031614890118
VRALCSAAITE	E3A	M11E	0.024534879299969	0.0225758817926721
VRALCSAAITF	E3A	M11F	-0.272602469610165	-0.265641094467883
VRALCSAAITH	E3A	M11H	-0.0740029408256884	-0.0842598426380235
VRALCSAAITK	E3A	M11K	-0.287870307425564	-0.302673306701138
VRALCSAAITL	E3A	M11L	-0.273299004823862	-0.269776460535513
VRALCSAAITN	E3A	M11N	-0.290195760548528	-0.284170472276057
VRALCSAAITQ	E3A	M11Q	-0.0310310691850624	-0.0328646925630625
VRALCSAAITR	E3A	M11R	-0.264334582029204	-0.256095165464004
VRALCSAAITS	E3A	M11S	-0.316188513805919	-0.316237355314667
VRALCSAAITT	E3A	M11T	-0.332627148071266	-0.307020938884063
VRALCSAAITV	E3A	M11V	-0.338942654425041	-0.301378073937678
VRALCSAAITW	E3A	M11W	-0.116321718053681	-0.116407884313635
VRALCSAAITY	E3A	M11Y	-0.0188452030204538	-0.0234958644420419
VRALCSAALTM	E3A	I9L	-0.28624729735285	-0.28610290107327
VRALCSAAVTM	E3A	I9V	-0.282980612908555	-0.28156129332091
VRALCTAAITM	E3A	S6T	-0.429596703432561	-0.401302043760451
VRALMSAAITM	E3A	C5M	-0.397687639513189	-0.358936074020504
VRDACSAAITM	E3D	L4A	-0.0153981583465769	-0.0129277308296957
VRDLASAAITM	E3D	C5A	-0.0802920760310261	-0.092648636695218
VRDLCAAAITM	E3D	S6A	0.0066965560459484	-0.0010533815929589
VRDLCCAAITM	E3D	S6C	0.0925673045886124	0.0979608888504264
VRDLCEAAITM	E3D	S6E	-0.0036236986783334	-0.0022042888254588
VRDLCFAAITM	E3D	S6F	0.0170783999937694	0.0248685538855973
VRDLCGAAITM	E3D	S6G	-0.0001405440716423	-0.000231425956910896
VRDLCHAAITM	E3D	S6H	0.0083843838360637	-0.0053343041126197
VRDLCIAAITM	E3D	S6I	0.0541935691456367	0.0455294479034999
VRDLCLAAITM	E3D	S6L	-0.0023036855505399	-0.0027351053167299
VRDLCMAAITM	E3D	S6M	0.0003510400244762	-0.0057498477899308
VRDLCRAAITM	E3D	S6R	-0.0031463214120469	0.0031021424920365
VRDLCSAAIAM	E3D	T10A	0.0023057525221241	-0.0117848821505612
VRDLCSAAICM	E3D	T10C	-0.0112239092053857	-0.0107191983467244
VRDLCSAAIDM	E3D	T10D	-0.0483893214337148	-0.0411747588505263
VRDLCSAAIEM	E3D	T10E	-0.0043838179213461	0.0025722756954841
VRDLCSAAIKM	E3D	T10K	-0.0681556024252415	-0.046654097629195
VRDLCSAAILM	E3D	T10L	-0.0767125737635884	-0.0641659548581954
VRDLCSAAIMM	E3D	T10M	-0.0100634380410815	-0.0121875836738158
VRDLCSAAINM	E3D	T10N	-0.0715147875983418	-0.0641078870320254
VRDLCSAAIQM	E3D	T10Q	0.002938668691392	0.0057987908583379
VRDLCSAAIRM	E3D	T10R	-0.051463904444689	-0.0371947767207196
VRDLCSAAISM	E3D	T10S	0.0022212200349376	-0.00202293191546873
VRDLCSAAITA	E3D	M11A	0.0033388289711805	0.0024341183264688
VRDLCSAAITD	E3D	M11D	-0.0016808475413762	-0.009797716932625
VRDLCSAAITE	E3D	M11E	0.0034981759993664	0.002112192815219
VRDLCSAAITF	E3D	M11F	-0.0070001206335483	0.0049543441487079
VRDLCSAAITG	E3D	M11G	-0.027577331796589	-0.0422289152439877
VRDLCSAAITH	E3D	M11H	-0.0020283675522342	-0.0053006204596087
VRDLCSAAITL	E3D	M11L	-0.0030521316328488	-0.0010211392826619
VRDLCSAAITQ	E3D	M11Q	0.0002524356507759	0.000535021141575404
VRDLCSAAITR	E3D	M11R	-0.0064918750682444	-0.0091823034215735
VRDLCSAAIVM	E3D	T10V	-0.0059806485817677	-0.0100376176578079
VRDLCSAALTM	E3D	I9L	-0.0050755597851399	-0.0109631510005581
VRDLCSAATTM	E3D	I9T	-0.234209202670909	-0.216582175553134
VRDLCSAGITM	E3D	A8G	-0.0629605249219012	-0.0508389137767165
VRDLCSAMITM	E3D	A8M	-0.0835013327950977	-0.110663821470993
VRDLCSASITM	E3D	A8S	-0.0236057877375237	-0.0154257822330179
VRDLCSATITM	E3D	A8T	-0.0028542313012091	-0.0066836723871209
VRDLCSAVITM	E3D	A8V	-0.0241190753838461	-0.0283330330213003
VRDLCSGAITM	E3D	A7G	-0.175429484420947	-0.160375466147223
VRDLCSSAITM	E3D	A7S	-0.054461198648545	-0.0551917356940402
VRDLCSVAITM	E3D	A7V	-0.00346556330189463	-0.0163081270004908
VRDLCTAAITM	E3D	S6T	-0.0032717156760324	-0.00195225328187
VRDLCVAAITM	E3D	S6V	0.0179344715587545	0.0125893364883518
VRDLCWAAITM	E3D	S6W	0.0041338119299116	0.0065344133720738
VRDLLSAAITM	E3D	C5L	-0.0802089978126263	-0.0763968949970161
VRDMCSAAITM	E3D	L4M	-0.0160432809998971	-0.0192813008862475
VRDVCSAAITM	E3D	L4V	0.028258468633069	0.0177711611367178
VREACAAAITM	L4A	S6A	0.0376405088600159	0.0447844132261039
VREACCAAITM	L4A	S6C	-0.180508776368433	-0.293594122683441
VREACDAAITM	L4A	S6D	0.124148886935971	0.102922012479097
VREACEAAITM	L4A	S6E	0.340962375784518	0.336104750611251
VREACGAAITM	L4A	S6G	-0.135927840618606	-0.152124683732228
VREACHAAITM	L4A	S6H	0.0899543740109236	0.08746192570441
VREACIAAITM	L4A	S6I	-0.430337029710748	-0.473417795878985
VREACKAAITM	L4A	S6K	-0.00915043657927817	-0.0163708643415093
VREACLAAITM	L4A	S6L	-0.3268879022811	-0.327337938508079
VREACMAAITM	L4A	S6M	-0.206377769201506	-0.213087676707645
VREACNAAITM	L4A	S6N	0.0458160874316483	0.0643780604416689
VREACQAAITM	L4A	S6Q	0.0518762358376352	0.0575377662990911
VREACRAAITM	L4A	S6R	-0.0517000984301039	-0.0562973689686811
VREACSAACTM	L4A	I9C	-0.175223216805389	-0.1603496444122
VREACSAAIAM	L4A	T10A	-0.233974342746075	-0.255860515894209
VREACSAAICM	L4A	T10C	-0.321835993573417	-0.310422411462218
VREACSAAIEM	L4A	T10E	-0.0464031582012763	-0.032539517785993
VREACSAAIGM	L4A	T10G	-0.18600601339359	-0.199777576630051
VREACSAAIIM	L4A	T10I	-0.384199069173747	-0.315123022093822
VREACSAAIQM	L4A	T10Q	-0.186670543181075	-0.208096447879934
VREACSAAISM	L4A	T10S	-0.0904539908605983	-0.0964872152945007
VREACSAAITA	L4A	M11A	-0.219664548147752	-0.232298121968149
VREACSAAITC	L4A	M11C	-0.354421562788447	-0.327006210008497
VREACSAAITD	L4A	M11D	-0.225537259658081	-0.210248873707456
VREACSAAITE	L4A	M11E	-0.0475302113099822	-0.0579890134993971
VREACSAAITF	L4A	M11F	-0.168947524934896	-0.171303277916085
VREACSAAITH	L4A	M11H	-0.0341030737622424	-0.0381301878770776
VREACSAAITK	L4A	M11K	-0.29423439885822	-0.25731214224136
VREACSAAITL	L4A	M11L	-0.142887782092823	-0.162063578386822
VREACSAAITN	L4A	M11N	-0.277387185480548	-0.268940758147145
VREACSAAITQ	L4A	M11Q	-0.0152765490349205	-0.0308501806478689
VREACSAAITR	L4A	M11R	-0.219845262350746	-0.230133961614716
VREACSAAITS	L4A	M11S	-0.277116058288912	-0.287623394610314
VREACSAAITT	L4A	M11T	-0.326649942217238	-0.243821363680294
VREACSAAITV	L4A	M11V	-0.246426895009703	-0.246457092579586
VREACSAAITW	L4A	M11W	-0.0904547922569623	-0.0835640875969324
VREACSAAITY	L4A	M11Y	0.0238633456568158	0.0182765619996063
VREACSAAIVM	L4A	T10V	-0.381003513070526	-0.358741253711761
VREACSAALTM	L4A	I9L	-0.240477855359016	-0.243468862469448
VREACSAAMTM	L4A	I9M	-0.242175030631414	-0.225852127503219
VREACSAAVTM	L4A	I9V	-0.239897916900975	-0.218049325051098
VREACSACITM	L4A	A8C	-0.384715750752697	-0.314848376953445
VREACSASITM	L4A	A8S	-0.374205809178331	-0.344817235684197
VREACSATITM	L4A	A8T	-0.331553478905031	-0.337052721930252
VREACSSAITM	L4A	A7S	-0.323086513118228	-0.334663510029901
VREACTAAITM	L4A	S6T	-0.270510116065956	-0.29164849997157
VREACVAAITM	L4A	S6V	-0.312665329429958	-0.333792803736435
VREACWAAITM	L4A	S6W	-0.373679113251772	-0.376513391091376
VREACYAAITM	L4A	S6Y	-0.353636448466316	-0.30239081499901
VREAMSAAITM	L4A	C5M	-0.24610138662092	-0.232021710805758
VRECCAAAITM	L4C	S6A	0.0960095883064655	0.0778234277886915
VRECCEAAITM	L4C	S6E	0.367650396601052	0.36967841684451
VRECCGAAITM	L4C	S6G	-0.268303656458365	-0.269843309637825
VRECCKAAITM	L4C	S6K	0.0280471283659698	0.0437138148058883
VRECCLAAITM	L4C	S6L	-0.251780952746618	-0.25274772063431
VRECCMAAITM	L4C	S6M	-0.182002980011198	-0.180789498715085
VRECCQAAITM	L4C	S6Q	0.0926861761588496	0.088158018270102
VRECCRAAITM	L4C	S6R	-0.0106639436901513	-0.0133032551832184
VRECCSAAIAM	L4C	T10A	-0.158277679501261	-0.186109593884475
VRECCSAAICM	L4C	T10C	-0.321496935729171	-0.42074143467675
VRECCSAAIEM	L4C	T10E	-0.0551565262891554	-0.0619079843079785
VRECCSAAIGM	L4C	T10G	-0.0850809338544729	-0.138051222877933
VRECCSAAIQM	L4C	T10Q	-0.101644591082445	-0.137588680697797
VRECCSAAISM	L4C	T10S	-0.0422505838602521	-0.061670986230356
VRECCSAAITC	L4C	M11C	-0.372943047526154	-0.384602603112386
VRECCSAAITD	L4C	M11D	-0.204953725356918	-0.251059944663903
VRECCSAAITF	L4C	M11F	-0.167233301042113	-0.205876623581371
VRECCSAAITH	L4C	M11H	-0.0626876123063211	-0.081522063512972
VRECCSAAITK	L4C	M11K	-0.261703698515211	-0.363654695915228
VRECCSAAITL	L4C	M11L	-0.259107825959142	-0.267377260039318
VRECCSAAITN	L4C	M11N	-0.19337184161629	-0.27281749441917
VRECCSAAITQ	L4C	M11Q	-0.0213109874203603	-0.0174217316908361
VRECCSAAITR	L4C	M11R	-0.290410624997089	-0.267233129722121
VRECCSAAITS	L4C	M11S	-0.31864295638627	-0.241908311900293
VRECCSAAITT	L4C	M11T	-0.271397639056178	-0.265531274590077
VRECCSAAITV	L4C	M11V	-0.404951680113996	-0.38096120319858
VRECCSAAITY	L4C	M11Y	-0.0298769612940311	-0.0331767795314086
VRECCSAAIVM	L4C	T10V	-0.340224418398496	-0.310744032017511
VRECCSAALTM	L4C	I9L	-0.194549576919768	-0.21222783743125
VRECCSACITM	L4C	A8C	-0.291100983568809	-0.343562553006887
VRECCSASITM	L4C	A8S	-0.469283289660955	-0.443206942390316
VRECCSSAITM	L4C	A7S	-0.334317556851138	-0.337749584158205
VRECCTAAITM	L4C	S6T	-0.242203482443699	-0.228065529660181
VRECCVAAITM	L4C	S6V	-0.282861002726055	-0.25985485869375
VRECMSAAITM	L4C	C5M	-0.198635829560129	-0.28918816460485
VREICAAAITM	L4I	S6A	0.0343872300549958	0.0266176260712376
VREICEAAITM	L4I	S6E	0.346076619510809	0.342912619616471
VREICGAAITM	L4I	S6G	-0.132520114795248	-0.141518971795564
VREICRAAITM	L4I	S6R	-0.0709325566480003	-0.0631733921375564
VREICSAACTM	L4I	I9C	-0.13976327278591	-0.150303451037707
VREICSAAIAM	L4I	T10A	-0.270397957366311	-0.254348464244904
VREICSAAICM	L4I	T10C	-0.397969374014294	-0.344458395462526
VREICSAAIEM	L4I	T10E	-0.0532642320067848	-0.0362125460585423
VREICSAAIGM	L4I	T10G	-0.295925932972861	-0.248398230148693
VREICSAAIQM	L4I	T10Q	-0.254397383081467	-0.245140331229979
VREICSAAISM	L4I	T10S	-0.116503180559473	-0.120667486613077
VREICSAAITC	L4I	M11C	-0.256781917222478	-0.275083739850031
VREICSAAITD	L4I	M11D	-0.243370466807471	-0.211424962672079
VREICSAAITE	L4I	M11E	-0.0362149343728657	-0.0130137895293533
VREICSAAITH	L4I	M11H	-0.040640505590245	-0.076719453904903
VREICSAAITK	L4I	M11K	-0.345468811038659	-0.329344177822912
VREICSAAITL	L4I	M11L	-0.226491406378551	-0.216778885176918
VREICSAAITN	L4I	M11N	-0.326358349805821	-0.326858814444076
VREICSAAITQ	L4I	M11Q	-0.164729809641796	-0.18687354370488
VREICSAAITR	L4I	M11R	-0.284251725171127	-0.27036722571134
VREICSAAITS	L4I	M11S	-0.308586888323546	-0.301539439732045
VREICSAAITT	L4I	M11T	-0.271380781789097	-0.226512083894424
VREICSAAITY	L4I	M11Y	-0.0205801513343069	-0.0150759361592935
VREICSAAIVM	L4I	T10V	-0.381768271555162	-0.389172207211233
VREICSAALTM	L4I	I9L	-0.225416182771499	-0.191199429855002
VREICSAAVTM	L4I	I9V	-0.185652893005342	-0.228419657141443
VREICSASITM	L4I	A8S	-0.372505951584285	-0.303455009546437
VREICSSAITM	L4I	A7S	-0.327636368698163	-0.358039816932736
VREICTAAITM	L4I	S6T	-0.411185089741506	-0.371904039116058
VRELAAAAITM	C5A	S6A	0.123697769663914	0.106818639604998
VRELACAAITM	C5A	S6C	-0.477907122934429	-0.361022090494899
VRELADAAITM	C5A	S6D	0.12455277438791	0.0990236651464653
VRELAEAAITM	C5A	S6E	0.286016561790475	0.289191853651477
VRELAFAAITM	C5A	S6F	-0.200856329564099	-0.182329291772209
VRELAGAAITM	C5A	S6G	-0.167756532768193	-0.153792960175003
VRELAHAAITM	C5A	S6H	0.206763278369066	0.187353627396792
VRELAIAAITM	C5A	S6I	0.0055743194864241	0.00811319759217386
VRELAKAAITM	C5A	S6K	0.0119409475690454	0.00577052722752455
VRELALAAITM	C5A	S6L	-0.0921113289497729	-0.112886340893477
VRELANAAITM	C5A	S6N	0.00169157336561306	0.0146983903230802
VRELAQAAITM	C5A	S6Q	0.159714017493322	0.150213810789308
VRELARAAITM	C5A	S6R	-0.0198525243520089	-0.027637764278946
VRELASAACTM	C5A	I9C	-0.182243576163983	-0.185976140962005
VRELASAAIAM	C5A	T10A	-0.221553952034334	-0.23994340043243
VRELASAAICM	C5A	T10C	-0.498891226476115	-0.47836460398721
VRELASAAIDM	C5A	T10D	-0.132135854182103	-0.117727030166262
VRELASAAIEM	C5A	T10E	-0.0728806383399877	-0.0636632013725821
VRELASAAIGM	C5A	T10G	-0.190535476664578	-0.208065763736528
VRELASAAIIM	C5A	T10I	-0.23846449810231	-0.267771994417358
VRELASAAIKM	C5A	T10K	-0.166202152370723	-0.144005259674851
VRELASAAILM	C5A	T10L	-0.134604283636597	-0.135445749002277
VRELASAAIMM	C5A	T10M	-0.367752710376319	-0.19337942769712
VRELASAAINM	C5A	T10N	-0.175694673717979	-0.235345520851299
VRELASAAIQM	C5A	T10Q	-0.118290450299091	-0.11631427981594
VRELASAAIRM	C5A	T10R	-0.125128406602665	-0.134592356465453
VRELASAAISM	C5A	T10S	-0.0973142548245264	-0.0865602060267928
VRELASAAITA	C5A	M11A	-0.233861401078285	-0.257004030466167
VRELASAAITC	C5A	M11C	-0.478170098898852	-0.474735421161114
VRELASAAITD	C5A	M11D	-0.265939723634215	-0.257814412596351
VRELASAAITE	C5A	M11E	-0.0442460651989672	-0.0530683260973677
VRELASAAITF	C5A	M11F	-0.128802875618077	-0.120817040421594
VRELASAAITH	C5A	M11H	-0.0609342651981292	-0.0630440561950434
VRELASAAITI	C5A	M11I	-0.357148814783076	-0.41787617130145
VRELASAAITK	C5A	M11K	-0.457352795275885	-0.437856223822119
VRELASAAITL	C5A	M11L	-0.175658268930809	-0.178795930168373
VRELASAAITN	C5A	M11N	-0.291172679058614	-0.290529236174287
VRELASAAITQ	C5A	M11Q	-0.0600315424069722	-0.0725220791402589
VRELASAAITR	C5A	M11R	-0.262729351144439	-0.271208875971996
VRELASAAITS	C5A	M11S	-0.305870305097965	-0.318138826156494
VRELASAAITT	C5A	M11T	-0.280923628844922	-0.293535722403536
VRELASAAITV	C5A	M11V	-0.226776734684806	-0.229430290515691
VRELASAAITW	C5A	M11W	-0.0274823379677873	-0.0262487969583867
VRELASAAITY	C5A	M11Y	-0.0104309898285606	-0.00779305631383584
VRELASAAIVM	C5A	T10V	-0.199384479227949	-0.20883215519779
VRELASAALTM	C5A	I9L	-0.0130829293122949	-0.016544598210617
VRELASAAMTM	C5A	I9M	-0.0302503707471122	-0.0282656262429158
VRELASAAVTM	C5A	I9V	-0.163252853487644	-0.162086476011278
VRELASACITM	C5A	A8C	-0.535050071174124	-0.429002360340787
VRELASASITM	C5A	A8S	-0.349695327705574	-0.336765458626386
VRELASATITM	C5A	A8T	-0.242849625909024	-0.238556282374292
VRELASCAITM	C5A	A7C	-0.247266952736448	-0.269598729205937
VRELASSAITM	C5A	A7S	-0.400174493620802	-0.361616144027786
VRELATAAITM	C5A	S6T	-0.12953005895771	-0.134011124632479
VRELAVAAITM	C5A	S6V	-0.0100180979560705	-0.0162821539422366
VRELAYAAITM	C5A	S6Y	-0.0481964652498252	-0.0461020264125596
VRELCAAACTM	S6A	I9C	0.140556161448399	0.147145917549254
VRELCAAAIAM	S6A	T10A	0.001810387681181	-0.002369311776979
VRELCAAAICM	S6A	T10C	0.0034984864620778	-0.0069860244200628
VRELCAAAIDM	S6A	T10D	0.266754371172236	0.277446017284256
VRELCAAAIEM	S6A	T10E	0.0042542417152837	-0.0003581149248827
VRELCAAAIGM	S6A	T10G	0.0013215038388155	3.70162400053998e-05
VRELCAAAIHM	S6A	T10H	0.294157082343033	0.267623448618307
VRELCAAAILM	S6A	T10L	0.0216857548737764	0.0181747555964534
VRELCAAAIMM	S6A	T10M	0.0013911740382428	0.0068951057695696
VRELCAAAINM	S6A	T10N	0.208904662929528	0.214523258895072
VRELCAAAIQM	S6A	T10Q	0.006887965003281	0.0058134975133584
VRELCAAAIRM	S6A	T10R	0.0121582581969761	0.019325325595339
VRELCAAAISM	S6A	T10S	0.0037719255560295	0.00277412651121137
VRELCAAAITA	S6A	M11A	0.001767249909672	0.000852974132322099
VRELCAAAITC	S6A	M11C	-0.0010944302990056	0.0016319174555845
VRELCAAAITD	S6A	M11D	0.0072893101714962	0.0036785641877735
VRELCAAAITE	S6A	M11E	-0.0012839681019196	-9.83332208328e-05
VRELCAAAITF	S6A	M11F	-0.004887458074481	0.0023016774534113
VRELCAAAITG	S6A	M11G	0.0605649174091452	0.0533388931022588
VRELCAAAITH	S6A	M11H	0.000356357338912899	0.0018617958361905
VRELCAAAITI	S6A	M11I	-0.0037724903910334	-0.0014285027498573
VRELCAAAITK	S6A	M11K	-0.000107392056178501	-0.0028572348827379
VRELCAAAITL	S6A	M11L	0.0009806069697272	-0.0016545636744165
VRELCAAAITN	S6A	M11N	0.0125752750401778	0.0075091108524762
VRELCAAAITQ	S6A	M11Q	0.0042757917610532	0.0017719011976185
VRELCAAAITR	S6A	M11R	-0.0036261446368834	-0.0005779061841828
VRELCAAAITS	S6A	M11S	-0.0012259271690212	0.0039350125520853
VRELCAAAITT	S6A	M11T	0.0002580353573514	0.0033627931157802
VRELCAAAITV	S6A	M11V	0.0001995112030198	-0.0010368935952458
VRELCAAAITW	S6A	M11W	-0.0011316142100625	3.64456059578001e-05
VRELCAAAITY	S6A	M11Y	0.00165357714456	0.0042954445992991
VRELCAAAIVM	S6A	T10V	-0.0014340565780713	-0.000675054838022802
VRELCAAALTM	S6A	I9L	0.0021469706355957	0.0058824556463016
VRELCAAATTM	S6A	I9T	0.0892085583271614	0.0500880946594142
VRELCAAAVTM	S6A	I9V	0.0016899285510206	-0.0028373446841838
VRELCAACITM	S6A	A8C	-0.0278402425358978	-0.0242545987097894
VRELCAAGITM	S6A	A8G	0.134254324785536	0.102988230529808
VRELCAAMITM	S6A	A8M	0.0535443034583717	0.0334743339130673
VRELCAASITM	S6A	A8S	0.0042581099012113	0.0076532170236703
VRELCAATITM	S6A	A8T	0.0042151830990138	0.0039550647442232
VRELCAAVITM	S6A	A8V	0.00745708795299604	0.00251334633683559
VRELCACAITM	S6A	A7C	0.124171062018939	0.124510870721145
VRELCAGAITM	S6A	A7G	0.111794084783488	0.0903186403369583
VRELCASAITM	S6A	A7S	0.014981571334887	0.0148274581960272
VRELCATAITM	S6A	A7T	0.102042868648249	0.121382384280657
VRELCAVAITM	S6A	A7V	-0.00284568920974021	-0.0107711867945678
VRELCCAAIAM	S6C	T10A	0.0479290235498545	0.0303369509593339
VRELCCAAICM	S6C	T10C	-0.245780773377935	-0.288304618861918
VRELCCAAIGM	S6C	T10G	-0.00256470770174601	-0.0468029718909734
VRELCCAAIRM	S6C	T10R	-0.124706879354008	-0.136021081969373
VRELCCAAISM	S6C	T10S	0.0266375210404047	0.00731310823051227
VRELCCAAITA	S6C	M11A	0.0159215332686196	-0.00732463114274211
VRELCCAAITE	S6C	M11E	0.120275410614556	0.108833750824593
VRELCCAAITG	S6C	M11G	-0.0624842340893955	-0.0948643738137199
VRELCCAAITK	S6C	M11K	0.0620830776354148	0.0470738222745646
VRELCCAAITL	S6C	M11L	-0.213698575626396	-0.226443545639029
VRELCCAAITR	S6C	M11R	0.0891461943661015	0.0799730094588107
VRELCCAAITS	S6C	M11S	-0.0661420823242739	-0.083121700929316
VRELCCAAITT	S6C	M11T	0.0396410385220136	0.0187870619224545
VRELCCAALTM	S6C	I9L	-0.0602947731329182	-0.0633724844681351
VRELCCATITM	S6C	A8T	-0.220627961072034	-0.238113302189585
VRELCCSAITM	S6C	A7S	-0.412167164743487	-0.373174840697566
VRELCDAACTM	S6D	I9C	0.180814547808684	0.188260691801159
VRELCDAAIGM	S6D	T10G	0.0020343842710374	-0.0036319423834209
VRELCDAAILM	S6D	T10L	-0.088618888888032	-0.0810216015285373
VRELCDAAIQM	S6D	T10Q	-0.023308605482202	-0.0384714644367778
VRELCDAAIRM	S6D	T10R	0.178114245934573	0.178390117570469
VRELCDAAITA	S6D	M11A	0.0140946831822668	0.0037503914339965
VRELCDAAITD	S6D	M11D	0.0033208775671109	0.0025523820062231
VRELCDAAITG	S6D	M11G	0.298447094670407	0.298938122662318
VRELCDAAITH	S6D	M11H	0.0159622676514565	0.0075608875197566
VRELCDAAITL	S6D	M11L	-0.0012658829694327	-0.0032546948782337
VRELCDAAITR	S6D	M11R	0.0151298137437557	0.0067147776406136
VRELCDAAITS	S6D	M11S	0.0145528121060277	0.006809189375617
VRELCDAAITT	S6D	M11T	-0.0043073880669438	-0.0005320074029588
VRELCDAAIVM	S6D	T10V	0.0030222152200803	-0.0012099163594326
VRELCDAATTM	S6D	I9T	0.210812683469241	0.165748454984262
VRELCDAGITM	S6D	A8G	0.27174866922478	0.261304813166602
VRELCDASITM	S6D	A8S	0.0072898393618706	0.0050396471636823
VRELCDATITM	S6D	A8T	0.0064289861745081	0.0008065344441569
VRELCDAVITM	S6D	A8V	0.290176957088747	0.287269489633731
VRELCDCAITM	S6D	A7C	0.201887702335636	0.217721759123116
VRELCDGAITM	S6D	A7G	0.192905640766888	0.171171955201443
VRELCDSAITM	S6D	A7S	0.0206071183968602	0.0131554141128106
VRELCDTAITM	S6D	A7T	0.0991592071791482	0.0932315739133939
VRELCDVAITM	S6D	A7V	0.210383261007214	0.188180581847263
VRELCEAACTM	S6E	I9C	0.189491975035547	0.205064310006935
VRELCEAAIAM	S6E	T10A	0.0012440533772799	-0.00213309866223
VRELCEAAICM	S6E	T10C	0.0018793821237307	0.0066878674215317
VRELCEAAIDM	S6E	T10D	0.264743635005673	0.278239468432392
VRELCEAAIEM	S6E	T10E	-0.0023819175988851	-0.0015497080070787
VRELCEAAIGM	S6E	T10G	0.0026741930514623	4.46709874297997e-05
VRELCEAAIHM	S6E	T10H	0.362064090279174	0.356798870351474
VRELCEAAIKM	S6E	T10K	0.169614715774014	0.196363926234294
VRELCEAAILM	S6E	T10L	0.212715422271846	0.224720057145326
VRELCEAAIQM	S6E	T10Q	0.0002408837767281	-0.000924376626880801
VRELCEAAIRM	S6E	T10R	0.0664514331602204	0.0627639551288984
VRELCEAAISM	S6E	T10S	0.0084118409218828	-0.00648768191394853
VRELCEAAITA	S6E	M11A	0.0055989893138395	0.0100481620654635
VRELCEAAITC	S6E	M11C	0.0020159511251713	0.0058024875320466
VRELCEAAITE	S6E	M11E	-0.0010235811446734	0.0007980839848146
VRELCEAAITF	S6E	M11F	0.0052261741560485	0.0020646954527322
VRELCEAAITG	S6E	M11G	0.303754821989719	0.304508500933067
VRELCEAAITH	S6E	M11H	0.0027076803874665	0.0022999082758306
VRELCEAAITK	S6E	M11K	0.0110038665921765	0.0087019531538506
VRELCEAAITL	S6E	M11L	-0.0009256053801843	-0.0042853612939406
VRELCEAAITQ	S6E	M11Q	0.0032099469145874	0.0041544444756893
VRELCEAAITR	S6E	M11R	0.0005562175711439	-0.0008849836490392
VRELCEAAITS	S6E	M11S	0.0092745206482735	0.005357125493939
VRELCEAAITT	S6E	M11T	-0.006011688676118	0.0082253720339583
VRELCEAAITV	S6E	M11V	-0.000425977213085138	0.0029156317197944
VRELCEAAITW	S6E	M11W	0.005012636201436	-0.0008975387612621
VRELCEAAITY	S6E	M11Y	0.0088696664304221	-0.0003980602593548
VRELCEAAIVM	S6E	T10V	0.0091676880002548	0.0090013958775434
VRELCEAALTM	S6E	I9L	0.0064897587378545	0.0027311371462306
VRELCEAATTM	S6E	I9T	0.345084779857422	0.339647534367929
VRELCEAAVTM	S6E	I9V	-0.0012308773634374	0.0024293929124662
VRELCEAGITM	S6E	A8G	0.30817379055751	0.309933824374022
VRELCEAMITM	S6E	A8M	0.329738588971424	0.306996538899429
VRELCEASITM	S6E	A8S	0.00774251015236545	0.0077099617463359
VRELCEATITM	S6E	A8T	0.0017886069421571	0.000125150476516399
VRELCEAVITM	S6E	A8V	0.297702994356758	0.293684932705812
VRELCECAITM	S6E	A7C	0.23536706677642	0.250302291053503
VRELCEGAITM	S6E	A7G	0.317883214242156	0.316779777359973
VRELCESAITM	S6E	A7S	0.0238250770841962	0.0148426650350981
VRELCETAITM	S6E	A7T	0.443187931410834	0.4472907267459
VRELCEVAITM	S6E	A7V	0.332324668424609	0.327698493338147
VRELCFAACTM	S6F	I9C	-0.245383314221154	-0.214581318840099
VRELCFAAIAM	S6F	T10A	-3.8304653506301e-05	-0.0011821211294542
VRELCFAAICM	S6F	T10C	-0.348036990492494	-0.369448093429705
VRELCFAAIGM	S6F	T10G	-0.449040761341077	-0.455609386552544
VRELCFAAINM	S6F	T10N	-0.122945393980582	-0.137984755472074
VRELCFAAISM	S6F	T10S	-0.0153854955512343	-0.0159065980204527
VRELCFAAITA	S6F	M11A	-0.0222413779499729	-0.0109362634933083
VRELCFAAITC	S6F	M11C	-0.241247734728506	-0.240709157658077
VRELCFAAITE	S6F	M11E	0.0233747517899904	0.0214670589227792
VRELCFAAITF	S6F	M11F	-0.295280696136129	-0.295341459013605
VRELCFAAITG	S6F	M11G	-0.165042114398426	-0.178425353484518
VRELCFAAITK	S6F	M11K	-0.275070346168286	-0.295639837469898
VRELCFAAITL	S6F	M11L	-0.0830338710125389	-0.092981975211142
VRELCFAAITQ	S6F	M11Q	0.0170856934033628	0.0227781506817111
VRELCFAAITR	S6F	M11R	-0.150226846503507	-0.173864309036995
VRELCFAAITS	S6F	M11S	-0.0451548317128744	-0.0434893775380787
VRELCFAAITV	S6F	M11V	-0.330022837830186	-0.280744507485352
VRELCFAAITW	S6F	M11W	-0.207762289126311	-0.217753839832202
VRELCFAAITY	S6F	M11Y	-0.0596160363374375	-0.0548943190560729
VRELCFAALTM	S6F	I9L	-0.0650265397250705	-0.082593336968031
VRELCFAAVTM	S6F	I9V	-0.102807497547432	-0.116441087723883
VRELCFASITM	S6F	A8S	-0.371710836807343	-0.371543188029723
VRELCFATITM	S6F	A8T	-0.292980098369114	-0.296608914330522
VRELCFSAITM	S6F	A7S	-0.406959390345731	-0.397083684625688
VRELCGAACTM	S6G	I9C	-0.206279536928439	-0.201632165592169
VRELCGAAIAM	S6G	T10A	-0.0001044884075677	-0.0023948558462027
VRELCGAAICM	S6G	T10C	-0.0112873959189461	-0.0149786547858022
VRELCGAAIDM	S6G	T10D	-0.00892995962207538	-0.00723650075548848
VRELCGAAIEM	S6G	T10E	-0.0002203987702732	0.0030398341041537
VRELCGAAIGM	S6G	T10G	-0.0005486647735201	-0.0006153148381516
VRELCGAAIHM	S6G	T10H	0.0697085195290973	0.0582523651928533
VRELCGAAIKM	S6G	T10K	0.0826214731485493	0.090010690683889
VRELCGAAILM	S6G	T10L	-0.115653317019728	-0.100056544696125
VRELCGAAIMM	S6G	T10M	0.0073958434393695	0.0139718024610263
VRELCGAAINM	S6G	T10N	0.00140984355411319	-0.0064908625660654
VRELCGAAIQM	S6G	T10Q	0.0003888528961038	0.0011675794188989
VRELCGAAIRM	S6G	T10R	-0.00718908244658462	-0.00223127906805792
VRELCGAAISM	S6G	T10S	0.0016581206447801	0.000556997442218067
VRELCGAAITA	S6G	M11A	-0.0095121957378476	-0.007948602494399
VRELCGAAITC	S6G	M11C	-0.0373074219472587	-0.0379803113955409
VRELCGAAITD	S6G	M11D	-0.0080749208768646	-0.0088007044673663
VRELCGAAITE	S6G	M11E	-0.0015122974656384	-0.003245541626702
VRELCGAAITF	S6G	M11F	0.000336898513292	-0.0019455104175658
VRELCGAAITG	S6G	M11G	-0.0795067283818521	-0.0735914965518777
VRELCGAAITH	S6G	M11H	-0.0066476624144981	-0.0017948278708271
VRELCGAAITI	S6G	M11I	-0.0830355320633152	-0.0898333067929025
VRELCGAAITK	S6G	M11K	-0.0482644165455422	-0.0640394882385464
VRELCGAAITL	S6G	M11L	-0.0027763408339388	-0.0034006071345924
VRELCGAAITN	S6G	M11N	-0.0149977182417213	-0.0132222113977667
VRELCGAAITQ	S6G	M11Q	0.0012312820012795	-0.0054275687209174
VRELCGAAITR	S6G	M11R	-0.0106511325044792	-0.0088935334860049
VRELCGAAITS	S6G	M11S	-0.0145399658795584	-0.014350504209304
VRELCGAAITT	S6G	M11T	-0.0042221319858388	-0.0091588203736323
VRELCGAAITV	S6G	M11V	-0.0051646540653986	-0.0033940243297756
VRELCGAAITW	S6G	M11W	0.0004636519280144	-0.0003535053111227
VRELCGAAITY	S6G	M11Y	-0.0010392754312322	0.0008837069607251
VRELCGAAIVM	S6G	T10V	-0.0310244491108759	-0.0294456096075406
VRELCGAALTM	S6G	I9L	-0.0096238620457571	-0.0056331120312577
VRELCGAAMTM	S6G	I9M	-0.0089402998790767	-0.0068309992963794
VRELCGAATTM	S6G	I9T	-0.136969510155418	-0.124805993998817
VRELCGAAVTM	S6G	I9V	-0.0062216837496362	-0.0023343143205792
VRELCGACITM	S6G	A8C	-0.20283186198282	-0.193139891504318
VRELCGAGITM	S6G	A8G	-0.187778478405963	-0.185511129915804
VRELCGAMITM	S6G	A8M	-0.0711636381351696	-0.102960598341623
VRELCGASITM	S6G	A8S	-0.117873315944664	-0.120777158426333
VRELCGATITM	S6G	A8T	-0.0331160603531396	-0.0333850406028297
VRELCGAVITM	S6G	A8V	-0.0766854881134011	-0.0620705192323064
VRELCGCAITM	S6G	A7C	-0.106329239310814	-0.0883021079871324
VRELCGGAITM	S6G	A7G	-0.140613265428754	-0.143118195559073
VRELCGSAITM	S6G	A7S	-0.235193516369255	-0.233202734755975
VRELCGVAITM	S6G	A7V	-0.141756424530333	-0.13598272285024
VRELCHAACTM	S6H	I9C	0.144236689915241	0.172062106870961
VRELCHAAIAM	S6H	T10A	-0.0031775860261073	0.0021439749885954
VRELCHAAIEM	S6H	T10E	-0.0244320903142163	-0.0209122491544491
VRELCHAAIGM	S6H	T10G	-0.012493833380141	-0.0117787774673472
VRELCHAAIHM	S6H	T10H	-0.0251754987110555	-0.0460712180151686
VRELCHAAIIM	S6H	T10I	-0.199476154341491	-0.206097031581959
VRELCHAAIKM	S6H	T10K	-0.175876358912191	-0.154610423038441
VRELCHAAILM	S6H	T10L	-0.241119248872569	-0.240590002008116
VRELCHAAIMM	S6H	T10M	-0.483928857506674	-0.451535238667551
VRELCHAAINM	S6H	T10N	-0.111884127668016	-0.107780839592165
VRELCHAAIQM	S6H	T10Q	-0.363519176475569	-0.369725451065735
VRELCHAAIRM	S6H	T10R	-0.249303557456375	-0.224190874608645
VRELCHAAISM	S6H	T10S	0.0025289349858032	-0.00181770061503063
VRELCHAAITA	S6H	M11A	0.0048505582609979	0.0068212085981088
VRELCHAAITD	S6H	M11D	0.0104112570250906	0.0063932639409458
VRELCHAAITE	S6H	M11E	0.0121139479708604	-0.0112620971994153
VRELCHAAITF	S6H	M11F	-0.0057619295799308	-0.0098847220456004
VRELCHAAITG	S6H	M11G	0.271276801873641	0.262703090352047
VRELCHAAITH	S6H	M11H	0.004468295398907	-0.000686570344798801
VRELCHAAITK	S6H	M11K	0.0127519345485558	0.0024641620658885
VRELCHAAITL	S6H	M11L	0.0011637603361115	0.0012151020776927
VRELCHAAITN	S6H	M11N	0.0093281111648075	0.0165626748586202
VRELCHAAITQ	S6H	M11Q	0.0004616370987675	0.0004930161769484
VRELCHAAITR	S6H	M11R	-0.0034848249369921	0.0029588194418111
VRELCHAAITS	S6H	M11S	0.007406116779383	0.007286623432247
VRELCHAAITT	S6H	M11T	-0.0010382282300156	0.0037434297451538
VRELCHAAITV	S6H	M11V	0.0084474112640454	-0.007045096536238
VRELCHAAITW	S6H	M11W	-0.0086831024765745	-0.0007531243309233
VRELCHAAIVM	S6H	T10V	-0.000966551838318799	-0.0017400456641413
VRELCHAALTM	S6H	I9L	-0.0005096261554066	0.002526104388876
VRELCHAAMTM	S6H	I9M	0.0086785826274604	0.0043342140499709
VRELCHAATTM	S6H	I9T	0.18603960814563	0.142722603404056
VRELCHAAVTM	S6H	I9V	0.0025009134822232	-0.0020008555368726
VRELCHACITM	S6H	A8C	0.0111692409468486	0.0188138955222942
VRELCHAGITM	S6H	A8G	0.284838175992494	0.284313063349541
VRELCHAMITM	S6H	A8M	0.0925065378559902	0.0822690762638107
VRELCHASITM	S6H	A8S	0.0098770349337647	0.0055445195761977
VRELCHATITM	S6H	A8T	0.0051724849445827	0.0052154632549355
VRELCHAVITM	S6H	A8V	0.168418773114724	0.147581882353115
VRELCHCAITM	S6H	A7C	0.225521378216023	0.225878017486244
VRELCHGAITM	S6H	A7G	0.285247120191439	0.276383328604826
VRELCHSAITM	S6H	A7S	0.0213840797062012	0.0184574428383181
VRELCHTAITM	S6H	A7T	0.150928191066144	0.156911976992278
VRELCHVAITM	S6H	A7V	0.0604663306831706	0.0550060536172073
VRELCIAAIEM	S6I	T10E	-0.252268721751355	-0.235204883381421
VRELCIAAITD	S6I	M11D	-0.265832683645155	-0.236400238775155
VRELCIAAITE	S6I	M11E	0.0591350031196033	0.0376334846696696
VRELCIAAITQ	S6I	M11Q	0.0181792939593041	0.0277488413229393
VRELCIAAITR	S6I	M11R	-0.297571814038651	-0.278033886061761
VRELCIAAITT	S6I	M11T	-0.452167146436302	-0.475610323599046
VRELCIAAITV	S6I	M11V	-0.438850727820067	-0.476683718955713
VRELCIAAITY	S6I	M11Y	-0.0754542831035038	-0.0838481721048249
VRELCIAALTM	S6I	I9L	-0.0151014154300562	-0.0273089183716358
VRELCIASITM	S6I	A8S	-0.344281536925242	-0.348637075980791
VRELCKAACTM	S6K	I9C	-0.0989208485136321	-0.0747090472038705
VRELCKAAIAM	S6K	T10A	-0.00058510135305099	-0.003187861550447
VRELCKAAIDM	S6K	T10D	0.207508253348412	0.206032126243431
VRELCKAAIEM	S6K	T10E	-0.00054851574359839	-3.78528009923001e-05
VRELCKAAIGM	S6K	T10G	-0.0115790717696053	-0.0094556160873848
VRELCKAAIHM	S6K	T10H	0.0055442171779535	-0.0113658895454071
VRELCKAAIIM	S6K	T10I	-0.0597438553124123	-0.0692287245134253
VRELCKAAIKM	S6K	T10K	-0.193170527141471	-0.168754009811718
VRELCKAAILM	S6K	T10L	-0.144498501759218	-0.132414875242922
VRELCKAAINM	S6K	T10N	-0.0756906473842102	-0.0697362758219717
VRELCKAAIQM	S6K	T10Q	-0.0185580331680386	-0.0161525936578866
VRELCKAAIRM	S6K	T10R	-0.239728531599777	-0.28180243896594
VRELCKAAITA	S6K	M11A	-0.0172483975899669	-0.0114700038804559
VRELCKAAITD	S6K	M11D	-0.0242239360936275	-0.0168993374052692
VRELCKAAITE	S6K	M11E	0.00243778952564521	0.0053066172666769
VRELCKAAITF	S6K	M11F	-0.00056960308403139	-0.0067393238229735
VRELCKAAITG	S6K	M11G	-0.0519738426719774	-0.0452693628739623
VRELCKAAITK	S6K	M11K	-0.0432354442212605	-0.0373238568256706
VRELCKAAITL	S6K	M11L	-0.00124069496421809	-0.0007370482961844
VRELCKAAITQ	S6K	M11Q	-0.00587079392336019	0.000767246899847
VRELCKAAITR	S6K	M11R	-0.0186072006348525	-0.0120533310056009
VRELCKAAITS	S6K	M11S	-0.02112672100282	-0.0239757902756126
VRELCKAAITV	S6K	M11V	-0.00126412283807569	0.0007657527772287
VRELCKAAITW	S6K	M11W	-0.00384283773846229	0.0040501661452343
VRELCKAAITY	S6K	M11Y	0.0109639348804706	-0.0022053577335812
VRELCKAAIVM	S6K	T10V	-0.00995230361682649	-0.0089369421944606
VRELCKAALTM	S6K	I9L	-0.00781636452777029	-0.0031025111352802
VRELCKACITM	S6K	A8C	-0.0296609735051726	-0.0323736237140963
VRELCKAGITM	S6K	A8G	0.000339345503281629	-0.00111296604515376
VRELCKASITM	S6K	A8S	-0.00292912081102189	-0.0016013105220419
VRELCKATITM	S6K	A8T	-0.00377377832534539	0.0002086993265033
VRELCKAVITM	S6K	A8V	-0.0351686651237136	-0.0337590337008756
VRELCKCAITM	S6K	A7C	-0.020047839665476	-0.0155227962744993
VRELCKGAITM	S6K	A7G	0.013052713100393	0.0136512898251251
VRELCKSAITM	S6K	A7S	-0.00509631889309369	-0.0037452101338446
VRELCKTAITM	S6K	A7T	0.0212107103820977	-0.0163762321724733
VRELCKVAITM	S6K	A7V	0.0296811030545855	0.0285117450497805
VRELCLAACTM	S6L	I9C	-0.18840288411654	-0.172076258172485
VRELCLAAIAM	S6L	T10A	-0.0058829458611331	-0.0134663305290175
VRELCLAAICM	S6L	T10C	-0.412200787202174	-0.423347748457529
VRELCLAAIEM	S6L	T10E	-0.0611561992129424	-0.0755295075224462
VRELCLAAIGM	S6L	T10G	-0.164683592504294	-0.191687099753739
VRELCLAAINM	S6L	T10N	-0.283787776523772	-0.283584479697052
VRELCLAAIQM	S6L	T10Q	-0.141153420618877	-0.139862336348837
VRELCLAAISM	S6L	T10S	-0.0002257492903118	0.000333272840180567
VRELCLAAITA	S6L	M11A	-0.118388481155154	-0.140188416130748
VRELCLAAITC	S6L	M11C	-0.189830377051974	-0.209567587645318
VRELCLAAITD	S6L	M11D	-0.101760707969587	-0.127137597405883
VRELCLAAITE	S6L	M11E	0.0073806520982425	0.0053457147096578
VRELCLAAITF	S6L	M11F	-0.0937044743938904	-0.102076532054254
VRELCLAAITH	S6L	M11H	-0.01180991825743	-0.0128196743033055
VRELCLAAITI	S6L	M11I	-0.367368291424434	-0.410492301426258
VRELCLAAITK	S6L	M11K	-0.249035262110589	-0.268325301687147
VRELCLAAITL	S6L	M11L	-0.0243596484011241	-0.0260418697640975
VRELCLAAITN	S6L	M11N	-0.252299693919279	-0.257890537647234
VRELCLAAITQ	S6L	M11Q	-0.0014607760248935	0.001060347722894
VRELCLAAITR	S6L	M11R	-0.10641317125609	-0.124059261064843
VRELCLAAITS	S6L	M11S	-0.252494741384705	-0.27692565259553
VRELCLAAITT	S6L	M11T	-0.064528733222279	-0.0778012355221505
VRELCLAAITV	S6L	M11V	-0.0485140584808387	-0.0487448563476109
VRELCLAAITW	S6L	M11W	-0.0550387168957113	-0.0528824432432734
VRELCLAAITY	S6L	M11Y	-0.0094860945193741	-0.0155610027763194
VRELCLAALTM	S6L	I9L	-0.0401704386256602	-0.0418560225494583
VRELCLAAMTM	S6L	I9M	-0.0324096734590977	-0.042255398559051
VRELCLAATTM	S6L	I9T	-0.215509678596592	-0.225577114447527
VRELCLAAVTM	S6L	I9V	-0.0783278056628786	-0.0917626812950576
VRELCLAGITM	S6L	A8G	-0.238698927362098	-0.241951607795128
VRELCLASITM	S6L	A8S	-0.294671923169833	-0.296270946357718
VRELCLATITM	S6L	A8T	-0.276163417792815	-0.278496431043654
VRELCLSAITM	S6L	A7S	-0.2616850378297	-0.264991136419323
VRELCMAAIAM	S6M	T10A	0.0032601612549351	-0.0066157394414025
VRELCMAAIDM	S6M	T10D	-0.0660304992267127	-0.0471931881515932
VRELCMAAIEM	S6M	T10E	-0.0113548980514969	-0.0039420073627042
VRELCMAAIGM	S6M	T10G	-0.0160708538300571	-0.017494076511538
VRELCMAAIKM	S6M	T10K	-0.155742803095847	-0.11694157972124
VRELCMAAIMM	S6M	T10M	-0.270826723198257	-0.291276783626233
VRELCMAAINM	S6M	T10N	-0.103624048661931	-0.0895445496773477
VRELCMAAIRM	S6M	T10R	-0.193839852333841	-0.152616003789824
VRELCMAAISM	S6M	T10S	-0.0020224088675599	-0.00585039791722013
VRELCMAAITA	S6M	M11A	-0.0134330586107026	-0.0118810315444677
VRELCMAAITD	S6M	M11D	-0.0106230439864511	-0.0070191713374564
VRELCMAAITE	S6M	M11E	-0.0020986595897874	0.0038363034328041
VRELCMAAITF	S6M	M11F	-0.0043865397959051	-0.0162113216906615
VRELCMAAITG	S6M	M11G	-0.0758758248554144	-0.081778991521435
VRELCMAAITK	S6M	M11K	-0.0523973761885805	-0.0573651094141254
VRELCMAAITL	S6M	M11L	-0.0058041542796724	-0.0101608154338808
VRELCMAAITN	S6M	M11N	-0.032370047448366	-0.0469820012403691
VRELCMAAITQ	S6M	M11Q	-0.0078907347144643	-0.0041067087107817
VRELCMAAITR	S6M	M11R	-0.0325161517503946	-0.0238413068441139
VRELCMAAITS	S6M	M11S	-0.0123216956666678	-0.0181879278536925
VRELCMAAITT	S6M	M11T	-0.0134678207241708	-0.0067005798536043
VRELCMAAITV	S6M	M11V	-0.0187318055119159	-0.0188603612039637
VRELCMAAITW	S6M	M11W	-0.0073871971903069	-0.0059756292566941
VRELCMAAITY	S6M	M11Y	-0.0048169905840791	-0.0017811233275598
VRELCMAALTM	S6M	I9L	-0.0203187063303638	-0.0153412138280594
VRELCMAAMTM	S6M	I9M	-0.0192236362870915	-0.022313578450969
VRELCMAAVTM	S6M	I9V	-0.0047053583332714	-0.0095456015575417
VRELCMAGITM	S6M	A8G	-0.111087308181293	-0.0909513158859496
VRELCMASITM	S6M	A8S	-0.0916322127640632	-0.113914900558451
VRELCMATITM	S6M	A8T	-0.0440845809625541	-0.0570707128170682
VRELCMGAITM	S6M	A7G	-0.169948010657139	-0.18171581899264
VRELCMSAITM	S6M	A7S	-0.0497201122899783	-0.0752288042289137
VRELCNAACTM	S6N	I9C	0.11084724000177	0.123775107398066
VRELCNAAIAM	S6N	T10A	0.0036377457138132	-0.0048685006795148
VRELCNAAIDM	S6N	T10D	-0.230713599728859	-0.233781125979943
VRELCNAAIEM	S6N	T10E	-0.0127733470004768	-0.0135083717701707
VRELCNAAIGM	S6N	T10G	-0.0015071432580182	0.0008004347084936
VRELCNAAIIM	S6N	T10I	-0.0411319491362982	-0.0446302932467729
VRELCNAAILM	S6N	T10L	-0.107509637647597	-0.102364985203617
VRELCNAAIQM	S6N	T10Q	-0.077338763247522	-0.079917033917811
VRELCNAAIRM	S6N	T10R	-0.0951698949671727	-0.0752270551073618
VRELCNAAITA	S6N	M11A	0.0057144674977249	0.0069418694278998
VRELCNAAITH	S6N	M11H	0.0009610104948826	0.0080947958039941
VRELCNAAITL	S6N	M11L	0.0036657376256738	0.0027176830043764
VRELCNAAITQ	S6N	M11Q	0.0035091638040932	-0.0006429890490895
VRELCNAAITR	S6N	M11R	0.0012275981281814	0.0042740106686219
VRELCNAAITT	S6N	M11T	0.0105336224655574	-0.0063403045867159
VRELCNAAITV	S6N	M11V	-0.0073395599483966	0.0030959430749088
VRELCNAAITW	S6N	M11W	-0.0027677882557252	-0.0037428352359579
VRELCNAALTM	S6N	I9L	0.0026460244778915	0.002162753871762
VRELCNAATTM	S6N	I9T	0.0425325217761509	0.035890069911714
VRELCNAAVTM	S6N	I9V	0.0032411632668573	0.0022371608045361
VRELCNACITM	S6N	A8C	0.0170079897754489	0.0256502952715122
VRELCNAGITM	S6N	A8G	0.0376268326668528	0.0261784424287011
VRELCNAMITM	S6N	A8M	0.0639109874766342	0.0547341569120366
VRELCNASITM	S6N	A8S	0.0021457637821473	0.0063469581683487
VRELCNATITM	S6N	A8T	0.0010686581804591	0.0008814256494679
VRELCNAVITM	S6N	A8V	0.14097675019019	0.122007054153232
VRELCNGAITM	S6N	A7G	0.0259421592685739	0.030469688201484
VRELCNSAITM	S6N	A7S	0.0124912926548365	0.006745295874485
VRELCNTAITM	S6N	A7T	0.0512077064112109	0.0641422441214123
VRELCNVAITM	S6N	A7V	0.118551256718472	0.0997040029537545
VRELCQAACTM	S6Q	I9C	0.0957261273529027	0.103981390345569
VRELCQAAIAM	S6Q	T10A	-0.0001151987139763	-0.0016003811585667
VRELCQAAIDM	S6Q	T10D	0.259562904680354	0.267453053231852
VRELCQAAIEM	S6Q	T10E	0.0016480576288098	-0.0038873630916298
VRELCQAAIGM	S6Q	T10G	0.0022913039496312	-0.0026062852541646
VRELCQAAIIM	S6Q	T10I	-0.0142498417337271	-0.0024820926330301
VRELCQAAIKM	S6Q	T10K	-0.108253584454771	-0.0887737826010583
VRELCQAAILM	S6Q	T10L	-0.119091823398392	-0.106422279858124
VRELCQAAIMM	S6Q	T10M	0.0077278300216051	-0.0082189536076459
VRELCQAAIQM	S6Q	T10Q	-0.0031365597931	0.0004369210725263
VRELCQAAIRM	S6Q	T10R	-0.0889549036705249	-0.0917470028232028
VRELCQAAISM	S6Q	T10S	-0.001839413734555	-0.00487474949830803
VRELCQAAITA	S6Q	M11A	0.0043036961165079	-0.0062391408262262
VRELCQAAITE	S6Q	M11E	0.0028890254356977	0.0059371564338902
VRELCQAAITF	S6Q	M11F	-0.0006339498341924	0.0003724331423022
VRELCQAAITG	S6Q	M11G	0.0214688093588363	0.0314480147411577
VRELCQAAITH	S6Q	M11H	0.0016993061511317	-0.0062514325534405
VRELCQAAITI	S6Q	M11I	0.0133624430027041	0.0041442847571914
VRELCQAAITK	S6Q	M11K	0.0053264569192713	0.0015079270687607
VRELCQAAITL	S6Q	M11L	0.0028070241468956	-0.0040624601014887
VRELCQAAITR	S6Q	M11R	-0.0026528685106202	-0.0124429442071931
VRELCQAAITS	S6Q	M11S	-0.0062868398810441	-0.0044307902016106
VRELCQAAITT	S6Q	M11T	0.0063523815364193	8.90324743515001e-05
VRELCQAAITV	S6Q	M11V	0.0012498902725878	0.0019995279325657
VRELCQAAITW	S6Q	M11W	-0.0040090332400473	-0.0021054107278389
VRELCQAAITY	S6Q	M11Y	-0.0034675656624	-0.0028590299540624
VRELCQAAIVM	S6Q	T10V	0.0045128278089655	4.84273740284993e-05
VRELCQAALTM	S6Q	I9L	0.0027443325698252	0.0013770607067711
VRELCQAATTM	S6Q	I9T	-0.00593521891313348	0.022945735413128
VRELCQAAVTM	S6Q	I9V	-0.0011462518057348	0.0027829329460838
VRELCQACITM	S6Q	A8C	0.0220583880027993	0.0170603193168693
VRELCQAGITM	S6Q	A8G	0.157398880898925	0.131991753682892
VRELCQASITM	S6Q	A8S	0.002933007561639	0.000150690993016201
VRELCQATITM	S6Q	A8T	0.0034963166505647	0.003349300784056
VRELCQAVITM	S6Q	A8V	0.018106366830716	0.0110126821328628
VRELCQCAITM	S6Q	A7C	0.199449250063714	0.208136947892493
VRELCQGAITM	S6Q	A7G	0.134169763618803	0.118808408375864
VRELCQSAITM	S6Q	A7S	0.0120510653740095	0.011466813769839
VRELCQTAITM	S6Q	A7T	0.142033048549289	0.160187076038263
VRELCQVAITM	S6Q	A7V	0.128829558595652	0.109867729216108
VRELCRAACTM	S6R	I9C	-0.136811814901731	-0.123538995012769
VRELCRAAIAM	S6R	T10A	-0.0176696709479404	-0.0178596245595928
VRELCRAAICM	S6R	T10C	-0.0121320972229743	-0.0070451982654935
VRELCRAAIEM	S6R	T10E	-0.0029676895400565	0.0016959286286528
VRELCRAAIGM	S6R	T10G	-0.0135838799101136	-0.0156110901983286
VRELCRAAIHM	S6R	T10H	-0.0716363917011899	-0.0612971444291925
VRELCRAAIIM	S6R	T10I	-0.102088777849765	-0.127701869972621
VRELCRAAIKM	S6R	T10K	-0.319022674577245	-0.297536042753241
VRELCRAAILM	S6R	T10L	-0.188173397851368	-0.180990172682913
VRELCRAAIMM	S6R	T10M	-0.139553222256219	-0.15518988945068
VRELCRAAINM	S6R	T10N	-0.153583356699504	-0.119258104920027
VRELCRAAIQM	S6R	T10Q	-0.0445374972889425	-0.0412279319983896
VRELCRAAIRM	S6R	T10R	-0.276541224583979	-0.281752899860752
VRELCRAAISM	S6R	T10S	-0.0112038764348104	-0.0117127873759242
VRELCRAAITA	S6R	M11A	-0.0284371769124664	-0.0292389080099171
VRELCRAAITC	S6R	M11C	-0.008732009321364	-0.0078109071289294
VRELCRAAITD	S6R	M11D	-0.0241679364505839	-0.0223534664911944
VRELCRAAITE	S6R	M11E	-0.0044145578732854	0.0023700881190221
VRELCRAAITF	S6R	M11F	-0.0074400042188066	-0.007002624108874
VRELCRAAITG	S6R	M11G	-0.0736157599057895	-0.0720527208925662
VRELCRAAITH	S6R	M11H	-0.0057208880260917	-0.0064104514891968
VRELCRAAITI	S6R	M11I	-0.0025753177125925	-0.0046767699607035
VRELCRAAITK	S6R	M11K	-0.0955088817384561	-0.111195755960954
VRELCRAAITL	S6R	M11L	-0.00255807046511	-0.001965190765599
VRELCRAAITN	S6R	M11N	-0.0364922648841994	-0.0396499582820748
VRELCRAAITQ	S6R	M11Q	-0.0016515064785379	-0.0015963646667542
VRELCRAAITR	S6R	M11R	-0.0269442433653285	-0.0240184965966217
VRELCRAAITS	S6R	M11S	-0.0362344003585367	-0.0426046182196361
VRELCRAAITT	S6R	M11T	-0.0044038874250643	-0.0044078129950964
VRELCRAAITV	S6R	M11V	-0.003716003805686	-0.0020211265008331
VRELCRAAITW	S6R	M11W	-0.0007680956420638	-0.0020074459482121
VRELCRAAITY	S6R	M11Y	-0.002059622350142	-0.0030207369914363
VRELCRAAIVM	S6R	T10V	-0.0103479805430246	-0.0068683731999257
VRELCRAALTM	S6R	I9L	-0.006030621821223	-0.0067944407175597
VRELCRAAMTM	S6R	I9M	-0.0082199807428847	-0.0052902802213849
VRELCRAAVTM	S6R	I9V	-0.0008093737463867	-0.0062075645953174
VRELCRACITM	S6R	A8C	-0.108538289348368	-0.122356271426637
VRELCRAGITM	S6R	A8G	-0.0269144738338269	-0.0308140423590175
VRELCRASITM	S6R	A8S	-0.0122578462694067	-0.0128773920549401
VRELCRATITM	S6R	A8T	-0.0028796992008177	-0.0053486877211318
VRELCRAVITM	S6R	A8V	-0.0778575416518025	-0.0653564469530564
VRELCRCAITM	S6R	A7C	-0.0688737720124296	-0.0541927395407887
VRELCRGAITM	S6R	A7G	-0.0177693801025392	-0.0238773159954733
VRELCRSAITM	S6R	A7S	-0.0221855540524989	-0.0407022207616099
VRELCRTAITM	S6R	A7T	-0.0417408226106338	-0.0493268357417953
VRELCRVAITM	S6R	A7V	0.0229822912675726	0.0149460797401403
VRELCSAACAM	I9C	T10A	-0.150969379671553	-0.125246724532428
VRELCSAACEM	I9C	T10E	-0.0566033443512027	-0.0338701053388309
VRELCSAACGM	I9C	T10G	-0.13009139264052	-0.122551849593169
VRELCSAACMM	I9C	T10M	-0.247819403813266	-0.228534606670153
VRELCSAACQM	I9C	T10Q	-0.188734959867175	-0.157504727920374
VRELCSAACSM	I9C	T10S	-0.0774433528589379	-0.0582089846646966
VRELCSAACTA	I9C	M11A	-0.219414574731035	-0.214898119512868
VRELCSAACTE	I9C	M11E	-0.0813157257245063	-0.0391691335952026
VRELCSAACTF	I9C	M11F	-0.105179723799744	-0.0868761642424463
VRELCSAACTH	I9C	M11H	-0.116654718080913	-0.0931420242468386
VRELCSAACTL	I9C	M11L	-0.140446435413594	-0.122066696897194
VRELCSAACTN	I9C	M11N	-0.272659087975219	-0.271225750646163
VRELCSAACTQ	I9C	M11Q	-0.110076455188214	-0.112449148128765
VRELCSAACTR	I9C	M11R	-0.280531374246153	-0.304885823609761
VRELCSAACTS	I9C	M11S	-0.287532550718261	-0.283250694118206
VRELCSAACTT	I9C	M11T	-0.213269809159315	-0.23573270474649
VRELCSAACTV	I9C	M11V	-0.122856670152623	-0.100518081564087
VRELCSAACTW	I9C	M11W	-0.00752048054215092	-0.0176277649420359
VRELCSAACTY	I9C	M11Y	0.0236508150744973	0.0269187043475699
VRELCSAACVM	I9C	T10V	-0.141579097510357	-0.130587746722784
VRELCSAAIAA	T10A	M11A	-0.0511231644522953	-0.0469410781007925
VRELCSAAIAC	T10A	M11C	-0.0040089197063496	-0.0111025523137858
VRELCSAAIAD	T10A	M11D	0.000247437330684599	0.0110474070244338
VRELCSAAIAE	T10A	M11E	0.0011678160238753	0.0027540737752095
VRELCSAAIAF	T10A	M11F	0.0048612575458995	0.0027379854662702
VRELCSAAIAG	T10A	M11G	-0.0560179098421892	-0.0504693699635172
VRELCSAAIAH	T10A	M11H	0.0102550774203091	-2.81882318594997e-05
VRELCSAAIAK	T10A	M11K	-0.277568936548606	-0.284582716861235
VRELCSAAIAL	T10A	M11L	-0.0050435814936603	-0.002939863808355
VRELCSAAIAN	T10A	M11N	-0.0078040074888859	0.0021319458116592
VRELCSAAIAQ	T10A	M11Q	-0.0242451317200999	-0.020409580636525
VRELCSAAIAR	T10A	M11R	-0.139363275459697	-0.15831499651709
VRELCSAAIAS	T10A	M11S	-0.0117799746881594	-0.0097095461030712
VRELCSAAIAT	T10A	M11T	-0.0094788331072428	-0.0137798203071399
VRELCSAAIAV	T10A	M11V	-0.0022441621170263	-0.0018501986139277
VRELCSAAIAW	T10A	M11W	0.006043856095069	-0.0008192217087322
VRELCSAAICA	T10C	M11A	-0.164288064374813	-0.157191650578069
VRELCSAAICD	T10C	M11D	-0.0022688992561375	0.0097135942230765
VRELCSAAICE	T10C	M11E	0.0074580315815163	0.0065814751684382
VRELCSAAICF	T10C	M11F	0.0093269780792893	0.0096345367855682
VRELCSAAICK	T10C	M11K	-0.289796818024203	-0.286863010410264
VRELCSAAICL	T10C	M11L	-0.0171309740028084	-0.0184750704751512
VRELCSAAICR	T10C	M11R	-0.262802404824572	-0.265404799636942
VRELCSAAICS	T10C	M11S	-0.0953087015632182	-0.127653186739651
VRELCSAAICT	T10C	M11T	-0.235714125699473	-0.242959690296413
VRELCSAAICV	T10C	M11V	-0.125211008023677	-0.144645325951658
VRELCSAAICW	T10C	M11W	0.0092750137099361	-0.000626528375881001
VRELCSAAICY	T10C	M11Y	0.0094556493899611	0.0103646604145039
VRELCSAAIDC	T10D	M11C	-0.18697876769597	-0.164503785569718
VRELCSAAIDE	T10D	M11E	-0.0259169388564455	-0.0111546863712623
VRELCSAAIDF	T10D	M11F	-0.0310727320020798	-0.030896966711444
VRELCSAAIDL	T10D	M11L	-0.138830355321385	-0.152827641021034
VRELCSAAIDR	T10D	M11R	-0.0987951595010314	-0.0946463758465647
VRELCSAAIDS	T10D	M11S	0.0405280901984178	0.0501493361265792
VRELCSAAIDV	T10D	M11V	-0.0727212664783306	-0.0709351224979305
VRELCSAAIDY	T10D	M11Y	0.144306914135502	0.117630952690497
VRELCSAAIEA	T10E	M11A	0.0058692490550012	0.0062982068715357
VRELCSAAIEC	T10E	M11C	0.0098504561050847	0.0011541901745032
VRELCSAAIED	T10E	M11D	0.0042478685380848	0.0067002823658343
VRELCSAAIEE	T10E	M11E	-0.000601903761984102	0.0037711046215317
VRELCSAAIEF	T10E	M11F	0.0076337059791307	0.0011393949819216
VRELCSAAIEG	T10E	M11G	0.00551180194346201	0.00640026565975477
VRELCSAAIEH	T10E	M11H	0.0092063859272504	0.010402939166365
VRELCSAAIEK	T10E	M11K	0.0109483150861822	0.0069996360065227
VRELCSAAIEL	T10E	M11L	0.0023870871793297	0.000325975764353183
VRELCSAAIEQ	T10E	M11Q	-0.0002815177802777	-0.002206609001003
VRELCSAAIER	T10E	M11R	0.0016383023033952	0.001450938100294
VRELCSAAIES	T10E	M11S	0.0074282213634081	0.0060352194316704
VRELCSAAIET	T10E	M11T	-0.0009056859041106	0.0032754512161757
VRELCSAAIEV	T10E	M11V	-0.0024076839238391	-0.0009429604523874
VRELCSAAIEW	T10E	M11W	0.002262931718315	0.0015361817543677
VRELCSAAIEY	T10E	M11Y	0.0019495348095875	0.0039615023968153
VRELCSAAIGA	T10G	M11A	-0.0299171332044597	-0.0344844416673044
VRELCSAAIGC	T10G	M11C	-0.0184989554049469	-0.0180840041236995
VRELCSAAIGD	T10G	M11D	0.0108343178168343	-0.0042280171592152
VRELCSAAIGE	T10G	M11E	-0.0014829744427283	0.0006619114971934
VRELCSAAIGF	T10G	M11F	0.0039661661077301	0.0040601081597076
VRELCSAAIGG	T10G	M11G	-0.0720450978954507	-0.0739079702111181
VRELCSAAIGH	T10G	M11H	0.0002059272954651	0.0057992160658669
VRELCSAAIGI	T10G	M11I	-0.0321142606441461	-0.0399585961312934
VRELCSAAIGK	T10G	M11K	-0.253999521877505	-0.264403776063955
VRELCSAAIGL	T10G	M11L	-0.0013537437579555	-0.003410138404988
VRELCSAAIGN	T10G	M11N	0.0025552160451895	-0.004502050214722
VRELCSAAIGQ	T10G	M11Q	-0.0054817209581906	-0.0058103118456612
VRELCSAAIGR	T10G	M11R	-0.111233386755817	-0.128141612103087
VRELCSAAIGS	T10G	M11S	0.0027515639322995	0.0019694160737339
VRELCSAAIGT	T10G	M11T	-0.0075891415735112	-0.0094045696825522
VRELCSAAIGV	T10G	M11V	-0.0023042258549189	-0.0016030262627484
VRELCSAAIGW	T10G	M11W	0.0052125076937084	0.0022824317555677
VRELCSAAIGY	T10G	M11Y	0.0053765333403905	0.0033403240083999
VRELCSAAIHA	T10H	M11A	-0.0333667129432452	-0.0757820031196822
VRELCSAAIHE	T10H	M11E	0.0417325448538853	0.0307372086855213
VRELCSAAIHL	T10H	M11L	-0.0452476923903286	-0.0339763348886822
VRELCSAAIHN	T10H	M11N	-0.107465324544264	-0.166884063840365
VRELCSAAIHQ	T10H	M11Q	-0.0737639726519265	-0.0869007929209735
VRELCSAAIHR	T10H	M11R	-0.223538357474968	-0.267138847964873
VRELCSAAIHT	T10H	M11T	-0.0388897439579211	-0.0794616526042254
VRELCSAAIHW	T10H	M11W	0.257372028203454	0.215087026805298
VRELCSAAIIE	T10I	M11E	0.0091912198850176	0.0028588606528158
VRELCSAAIIF	T10I	M11F	0.0085116090127342	0.0076829642146216
VRELCSAAIIG	T10I	M11G	-0.115348059092052	-0.114545309096786
VRELCSAAIIK	T10I	M11K	-0.307355955805307	-0.3156657051511
VRELCSAAIIL	T10I	M11L	-0.201909600953393	-0.220954322269906
VRELCSAAIIQ	T10I	M11Q	-0.100402274552995	-0.10007623023815
VRELCSAAIIR	T10I	M11R	-0.320108618535596	-0.300325620368257
VRELCSAAIIS	T10I	M11S	-0.262947853213478	-0.273078692656826
VRELCSAAIIT	T10I	M11T	-0.254148999607164	-0.262135458951624
VRELCSAAIIV	T10I	M11V	-0.2973122997011	-0.300629019693189
VRELCSAAIIW	T10I	M11W	0.023615810810015	0.0230275409647897
VRELCSAAIKA	T10K	M11A	-0.0788270206365724	-0.0632757669696186
VRELCSAAIKC	T10K	M11C	-0.0408338889504791	-0.0221057369871671
VRELCSAAIKD	T10K	M11D	-0.0219874195368213	0.0067469671189604
VRELCSAAIKE	T10K	M11E	0.0848176717581821	0.0978014232781589
VRELCSAAIKF	T10K	M11F	0.170910107668268	0.185362939295104
VRELCSAAIKI	T10K	M11I	-0.116492573552767	-0.119353574714067
VRELCSAAIKK	T10K	M11K	-0.120645786246027	-0.0993918025716046
VRELCSAAIKL	T10K	M11L	-0.057547965452905	-0.0426015245334118
VRELCSAAIKN	T10K	M11N	-0.0600903736195051	-0.0332052129990751
VRELCSAAIKQ	T10K	M11Q	-0.0100086860987073	-5.17581479123081e-05
VRELCSAAIKR	T10K	M11R	-0.157573926047837	-0.131607446319606
VRELCSAAIKS	T10K	M11S	-0.0654032631754158	-0.0390017205407626
VRELCSAAIKT	T10K	M11T	-0.207596393754751	-0.175623310599818
VRELCSAAIKV	T10K	M11V	-0.0197475828307212	-0.005577866861062
VRELCSAAIKW	T10K	M11W	0.220517228892209	0.240803509082379
VRELCSAAILA	T10L	M11A	-0.141771219806879	-0.124273277646279
VRELCSAAILC	T10L	M11C	-0.0824448573995384	-0.0672773431483814
VRELCSAAILD	T10L	M11D	0.0312609088035752	0.0293696515750944
VRELCSAAILE	T10L	M11E	0.225115538640541	0.239396138625071
VRELCSAAILF	T10L	M11F	0.221489376126976	0.237517284934656
VRELCSAAILH	T10L	M11H	0.212376378733504	0.221677011990038
VRELCSAAILK	T10L	M11K	-0.306008022809684	-0.295737650010039
VRELCSAAILL	T10L	M11L	-0.0788800080874007	-0.0696569977854845
VRELCSAAILN	T10L	M11N	-0.0696017808704054	-0.0605603970929037
VRELCSAAILQ	T10L	M11Q	-0.0341087179086752	-0.0342836067815373
VRELCSAAILR	T10L	M11R	-0.291913501338514	-0.294055576438793
VRELCSAAILS	T10L	M11S	-0.109600400723574	-0.0902952493687344
VRELCSAAILT	T10L	M11T	-0.102402512960669	-0.0920992967829533
VRELCSAAILV	T10L	M11V	-0.093650137346775	-0.0827042072303252
VRELCSAAILW	T10L	M11W	0.24413044011011	0.256281617979759
VRELCSAAILY	T10L	M11Y	0.244595633520359	0.258156663805639
VRELCSAAIMA	T10M	M11A	-0.220653629925036	-0.234004252484116
VRELCSAAIMC	T10M	M11C	-0.0760512043544656	-0.094254498441548
VRELCSAAIME	T10M	M11E	0.0094023552241302	0.0061624053319084
VRELCSAAIMF	T10M	M11F	0.0160409296539899	0.0095621408110826
VRELCSAAIMG	T10M	M11G	-0.244326225738384	-0.264493743041061
VRELCSAAIMH	T10M	M11H	-0.0010802583660416	-0.00490704064806
VRELCSAAIMI	T10M	M11I	-0.386713149450579	-0.388767320349747
VRELCSAAIML	T10M	M11L	-0.0155298086422048	-0.0176723367156029
VRELCSAAIMQ	T10M	M11Q	-0.0246742425140569	-0.0400799318129351
VRELCSAAIMR	T10M	M11R	-0.316672934554847	-0.310385715023462
VRELCSAAIMS	T10M	M11S	-0.142596442875288	-0.16458612574699
VRELCSAAIMT	T10M	M11T	-0.144427490195565	-0.158204076527372
VRELCSAAIMV	T10M	M11V	-0.0553779588457959	-0.0733029611922736
VRELCSAAIMW	T10M	M11W	0.0099967100421909	0.0066274730070338
VRELCSAAINE	T10N	M11E	-0.00443570735450038	-0.0132992385351995
VRELCSAAINK	T10N	M11K	-0.182968246392868	-0.197514674866192
VRELCSAAINL	T10N	M11L	-0.102528697176206	-0.0956194731811613
VRELCSAAINQ	T10N	M11Q	-0.0865891793118305	-0.0834860253880422
VRELCSAAINR	T10N	M11R	-0.149074479619918	-0.14634336477155
VRELCSAAINT	T10N	M11T	-0.128281490217031	-0.127171532145967
VRELCSAAINV	T10N	M11V	-0.0827966678904058	-0.0674639566100198
VRELCSAAINW	T10N	M11W	0.214388396390656	0.209165219711489
VRELCSAAIQA	T10Q	M11A	-0.117434468878063	-0.107919943928873
VRELCSAAIQE	T10Q	M11E	-0.0035469458934413	0.0024637020004281
VRELCSAAIQF	T10Q	M11F	0.0080596456666986	0.0007621140801549
VRELCSAAIQG	T10Q	M11G	-0.121066631694491	-0.10696745320576
VRELCSAAIQK	T10Q	M11K	-0.275406861653479	-0.273990070839538
VRELCSAAIQL	T10Q	M11L	0.001411279093552	0.0011878922371874
VRELCSAAIQN	T10Q	M11N	-0.0206575601175255	-0.0020307312195423
VRELCSAAIQQ	T10Q	M11Q	-0.0101928234094594	-0.0101571265169281
VRELCSAAIQR	T10Q	M11R	-0.153009495701197	-0.169411900258005
VRELCSAAIQS	T10Q	M11S	-0.0230280075330658	-0.029018960531935
VRELCSAAIQT	T10Q	M11T	-0.0077059124412637	-0.0086949377406133
VRELCSAAIQV	T10Q	M11V	-0.0012758283301828	0.0064457887576333
VRELCSAAIQW	T10Q	M11W	0.0063270589788296	0.0038786249428554
VRELCSAAIRA	T10R	M11A	-0.0776926364121824	-0.066639543166743
VRELCSAAIRC	T10R	M11C	-0.00271968546316084	-0.00457773363317194
VRELCSAAIRD	T10R	M11D	0.00235816758413688	0.0170793608835554
VRELCSAAIRE	T10R	M11E	0.0553887370084301	0.0548106836824177
VRELCSAAIRF	T10R	M11F	0.189588710813233	0.185898739845929
VRELCSAAIRH	T10R	M11H	-0.0168074072539166	-0.0106420952232636
VRELCSAAIRI	T10R	M11I	-0.0943833223668959	-0.104157715722745
VRELCSAAIRK	T10R	M11K	-0.207247402743128	-0.202578014143192
VRELCSAAIRL	T10R	M11L	-0.00159594218388193	-0.000513043359740849
VRELCSAAIRN	T10R	M11N	-0.0739296424513404	-0.0520743681707965
VRELCSAAIRQ	T10R	M11Q	-0.0591018980418393	-0.0409857478198121
VRELCSAAIRR	T10R	M11R	-0.219954792982268	-0.208029170433633
VRELCSAAIRS	T10R	M11S	-0.0708446994020144	-0.0660824091764834
VRELCSAAIRT	T10R	M11T	-0.0627718502904747	-0.0525572007390831
VRELCSAAIRV	T10R	M11V	-0.00271055947384013	-0.000944832822816111
VRELCSAAIRW	T10R	M11W	0.238534264154449	0.249063395232724
VRELCSAAIRY	T10R	M11Y	0.229413461865751	0.235570902495269
VRELCSAAISA	T10S	M11A	-0.0092218204251725	-0.00858611860364253
VRELCSAAISC	T10S	M11C	0.0092409146362297	-0.00178860376774343
VRELCSAAISD	T10S	M11D	0.008357871191255	0.00247013529305057
VRELCSAAISE	T10S	M11E	-0.0080528387637488	0.00155384324469717
VRELCSAAISF	T10S	M11F	-0.0004303746099778	0.00477894661401407
VRELCSAAISG	T10S	M11G	0.00310035722341029	0.0089336834336885
VRELCSAAISH	T10S	M11H	0.0018343190258399	0.00853941758974547
VRELCSAAISI	T10S	M11I	-0.0018060268884457	-0.00334394449220183
VRELCSAAISK	T10S	M11K	-0.104272854032818	-0.127532977399561
VRELCSAAISL	T10S	M11L	-0.0014051426353086	-0.00303863191054253
VRELCSAAISN	T10S	M11N	0.0090888382165953	0.00887360239471507
VRELCSAAISQ	T10S	M11Q	-0.0069788991307576	-0.00873995648772463
VRELCSAAISR	T10S	M11R	-0.0217306872594046	-0.0215108351284416
VRELCSAAISS	T10S	M11S	-0.0021527624712338	0.00302623474663127
VRELCSAAIST	T10S	M11T	-0.0061378625373253	-0.00758770235033803
VRELCSAAISV	T10S	M11V	-0.0032712665365255	-0.00236404395838593
VRELCSAAISW	T10S	M11W	0.0015921679136751	-0.00220195410192033
VRELCSAAIVA	T10V	M11A	-0.109685549017846	-0.125299444046226
VRELCSAAIVC	T10V	M11C	-0.110410820714481	-0.112099197643754
VRELCSAAIVD	T10V	M11D	-0.015715577176469	-0.015122943313764
VRELCSAAIVE	T10V	M11E	-0.000966748485430702	-0.0013457906740206
VRELCSAAIVF	T10V	M11F	0.0042756300116913	0.0091520096925999
VRELCSAAIVG	T10V	M11G	-0.0970006143695849	-0.105924026088378
VRELCSAAIVH	T10V	M11H	0.001746221860071	0.0010109423997599
VRELCSAAIVI	T10V	M11I	-0.417051899410716	-0.426343269241489
VRELCSAAIVK	T10V	M11K	-0.306279012709829	-0.301407265848291
VRELCSAAIVL	T10V	M11L	-0.0702180785208717	-0.0825734204170888
VRELCSAAIVN	T10V	M11N	-0.0264156333506055	-0.0386725552123612
VRELCSAAIVQ	T10V	M11Q	-0.05261160248946	-0.0567906741200311
VRELCSAAIVR	T10V	M11R	-0.283700999014795	-0.286321596724488
VRELCSAAIVS	T10V	M11S	-0.0469221334625082	-0.0521379402019977
VRELCSAAIVT	T10V	M11T	-0.138178631696243	-0.159707235924719
VRELCSAAIVV	T10V	M11V	-0.244813613477201	-0.242883950877547
VRELCSAAIVW	T10V	M11W	0.012242217593012	0.0102567101081819
VRELCSAAIVY	T10V	M11Y	0.0140410626164783	0.013521723598822
VRELCSAALAM	I9L	T10A	-0.0216669753938949	-0.0250374846308233
VRELCSAALCM	I9L	T10C	-0.271683213727505	-0.274250346350816
VRELCSAALDM	I9L	T10D	-0.0889434905744239	-0.0680930479163773
VRELCSAALEM	I9L	T10E	-0.0074542674716819	-0.0040420155059457
VRELCSAALGM	I9L	T10G	-0.0134387204789941	-0.01235539824509
VRELCSAALHM	I9L	T10H	0.0549845632746986	0.0500630584559145
VRELCSAALIM	I9L	T10I	-0.0395936401392808	-0.0514750118100018
VRELCSAALKM	I9L	T10K	-0.0309127871463338	-0.00932514513493099
VRELCSAALLM	I9L	T10L	0.0159323234284065	0.0109098818211296
VRELCSAALMM	I9L	T10M	-0.0593090528234529	-0.0685406199031595
VRELCSAALNM	I9L	T10N	-0.0544865310198489	-0.04722837506805
VRELCSAALQM	I9L	T10Q	-0.0032159395867731	-0.0057977019577847
VRELCSAALRM	I9L	T10R	-0.029932254540301	-0.0233467793544827
VRELCSAALSM	I9L	T10S	-0.0174127466640291	-0.0148082626633123
VRELCSAALTA	I9L	M11A	-0.0126890079911656	-0.0127900098102575
VRELCSAALTC	I9L	M11C	-0.126510321527073	-0.137402984841297
VRELCSAALTD	I9L	M11D	-0.0218939547029189	-0.0245622540000779
VRELCSAALTE	I9L	M11E	-0.0072082665773259	-0.0042390891154753
VRELCSAALTF	I9L	M11F	-0.0112546176279536	-0.0071834182106605
VRELCSAALTG	I9L	M11G	-0.122955680006221	-0.127633356479665
VRELCSAALTH	I9L	M11H	-0.0067654090555493	-0.0042617109368456
VRELCSAALTI	I9L	M11I	-0.245799275752301	-0.258036223633484
VRELCSAALTK	I9L	M11K	-0.0441546583304379	-0.0499868080761829
VRELCSAALTL	I9L	M11L	-0.0179949439769688	-0.0188428568756916
VRELCSAALTN	I9L	M11N	-0.0370250888395445	-0.0345805881390164
VRELCSAALTQ	I9L	M11Q	-0.0013083503034867	-0.0059626475713279
VRELCSAALTR	I9L	M11R	-0.0234908613886682	-0.0229659260349436
VRELCSAALTS	I9L	M11S	-0.0197345944827997	-0.0294229356281105
VRELCSAALTT	I9L	M11T	-0.0173315293640322	-0.0206343640057115
VRELCSAALTV	I9L	M11V	-0.0115656615262872	-0.0124014858174605
VRELCSAALTW	I9L	M11W	0.0001059663969267	-0.0054005598301363
VRELCSAALTY	I9L	M11Y	-0.0025082983729384	0.0011477906540323
VRELCSAALVM	I9L	T10V	-0.0208307663336475	-0.0219731544509399
[truncated: 1,283 more rows]
