# Supplementary material for: Origins and breadth of pairwise epistasis in an α-helix of β-lactamase TEM-1
Source: Nat Commun. 2026 Mar 17;17:4083. doi: 10.1038/s41467-026-70627-5 (PMC13144301; doi:10.1038/s41467-026-70627-5)
Supplement: Supplementary file 3 — Source data [file 41467_2026_70627_MOESM3_ESM.zip › Source Data/Figure1E_sourcedata.txt]

Log Fitness bin	Count	Colour
-1.4889053981139198	2	#000000
-1.4585486036436992	0	#030403
-1.4281918091734784	0	#070806
-1.3978350147032579	0	#0a0d0a
-1.3674782202330373	0	#0d110d
-1.3371214257628168	0	#111611
-1.3067646312925962	0	#141a14
-1.2764078368223755	0	#181e17
-1.246051042352155	0	#1b221a
-1.2156942478819344	1	#1f271e
-1.1853374534117136	0	#222b21
-1.154980658941493	2	#263024
-1.1246238644712725	5	#293427
-1.094267070001052	6	#2c382b
-1.0639102755308314	21	#303d2e
-1.0335534810606108	29	#334132
-1.00319668659039	66	#374535
-0.9728398921201695	107	#3a4a38
-0.942483097649949	208	#3e4f3c
-0.9121263031797283	426	#41533f
-0.8817695087095077	908	#455742
-0.8514127142392871	2355	#485b45
-0.8210559197690666	2699	#4b5f48
-0.7906991252988459	1695	#4f644c
-0.7603423308286252	994	#52684f
-0.7299855363584047	558	#566d53
-0.6996287418881841	366	#597156
-0.6692719474179635	233	#5d765a
-0.6389151529477428	153	#607a5d
-0.6085583584775223	156	#637e60
-0.5782015640073017	121	#678263
-0.547844769537081	110	#6a8666
-0.5174879750668604	103	#6e8b6a
-0.48713118059663985	95	#71906d
-0.4567743861264193	98	#759470
-0.42641759165619875	104	#789874
-0.3960607971859781	94	#7c9d77
-0.3657040027157574	128	#7fa17b
-0.3353472082455369	218	#82a57e
-0.3049904137753163	153	#86aa81
-0.27463361930509567	94	#89ae84
-0.244276824834875	49	#8db388
-0.21392003036465446	44	#90b78b
-0.1835632358944339	46	#94bb8e
-0.15320644142421325	53	#97bf91
-0.12284964695399259	66	#9bc495
-0.09249285248377204	73	#9ec898
-0.06213605801355149	124	#a1cd9c
-0.03177926354333094	345	#a5d19f
-0.0014224690731102314	984	#a8d5a2
