# Supplementary material for: Origins and breadth of pairwise epistasis in an α-helix of β-lactamase TEM-1
Source: Nat Commun. 2026 Mar 17;17:4083. doi: 10.1038/s41467-026-70627-5 (PMC13144301; doi:10.1038/s41467-026-70627-5)
Supplement: Supplementary file 3 — Source data [file 41467_2026_70627_MOESM3_ESM.zip › Source Data/FigureS4A_sourcedata.txt]

Sequence	First Mutation	Second Mutation	Sum of single mutants Log MICs	Double mutants Log MIC	Epistasis type
AAELCSAAITM	V1A	R2A	-2.0297913648611	-0.509273525961159	2
AEELCSAAITM	V1A	R2E	-1.88253504437886	-1.36955340347146	1
AGELCSAAITM	V1A	R2G	-1.94739711296029	-0.46746131683667	2
AHELCSAAITM	V1A	R2H	-1.84165714537641	-2.36737054628159	-2
ALELCSAAITM	V1A	R2L	-1.86599744633137	-3.22857474590417	-2
APELCSAAITM	V1A	R2P	-2.9521278601411	-4.74828160178806	-1
AQELCSAAITM	V1A	R2Q	-1.82387991917358	-2.6675331992101	-2
ARDLCSAAITM	V1A	E3D	-1.53061776757959	-2.66197937484339	-2
AREACSAAITM	V1A	L4A	-2.7094103827172	-5.36126908621566	-1
AREGCSAAITM	V1A	L4G	-5.69951434915268	-6.95524872336829	-1
ARELCAAAITM	V1A	S6A	-1.92299778262597	-2.09647690574007	-1
ARELCDAAITM	V1A	S6D	-1.78811165068385	-1.02854916282091	1
ARELCEAAITM	V1A	S6E	-1.854970291497	-0.57166700499325	1
ARELCFAAITM	V1A	S6F	-1.86863014968842	-4.10342174260402	-2
ARELCGAAITM	V1A	S6G	-1.94893199485041	-2.62462841107062	-1
ARELCHAAITM	V1A	S6H	-1.95119247026396	-1.16424664923001	2
ARELCIAAITM	V1A	S6I	-1.92008402972083	-4.31406368053326	-1
ARELCKAAITM	V1A	S6K	-1.98231459293253	-2.20735265431282	-1
ARELCLAAITM	V1A	S6L	-1.85695507165269	-3.6814169370961	-2
ARELCMAAITM	V1A	S6M	-1.81818263309823	-2.99941883917691	-2
ARELCNAAITM	V1A	S6N	-1.91354226546127	-2.62793961585644	-1
ARELCPAAITM	V1A	S6P	-4.95451977927953	-6.9530375270165	-1
ARELCRAAITM	V1A	S6R	-1.98600782438607	-2.869725940876	-1
ARELCSAAETM	V1A	I9E	-8.22220701914502	-6.94513999481856	0
ARELCSAAGTM	V1A	I9G	-7.81436591891985	-6.95524872336828	0
ARELCSAAIAM	V1A	T10A	-1.97258005677528	-2.73050769309892	-1
ARELCSAAICM	V1A	T10C	-1.82595897180218	-4.0005280277207	-2
ARELCSAAIDM	V1A	T10D	-2.09188270319703	-6.00112848306975	-1
ARELCSAAIFM	V1A	T10F	-5.5143005370338	-6.88843585512315	-1
ARELCSAAIGM	V1A	T10G	-1.96836826623313	-2.83845710848727	-1
ARELCSAAIHM	V1A	T10H	-2.47418794090798	-6.57960631754402	-1
ARELCSAAIIM	V1A	T10I	-2.12816479615056	-3.73714569650672	-1
ARELCSAAIKM	V1A	T10K	-2.25850131454572	-5.14444105898996	-1
ARELCSAAILM	V1A	T10L	-2.03026376638287	-5.38379225316682	-1
ARELCSAAIMM	V1A	T10M	-2.03871566638419	-3.74074228095161	-1
ARELCSAAIPM	V1A	T10P	-5.17591634553498	-6.9389633585343	-1
ARELCSAAIQM	V1A	T10Q	-1.98078697691581	-2.76869574463903	-1
ARELCSAAIRM	V1A	T10R	-2.27203643112785	-5.38381515800524	-1
ARELCSAAISM	V1A	T10S	-2.00215873671634	-2.64103347589424	-1
ARELCSAAITA	V1A	M11A	-2.03766074835113	-2.6946097928635	-1
ARELCSAAITC	V1A	M11C	-2.02403874517869	-3.6267629320296	-1
ARELCSAAITG	V1A	M11G	-2.31512121145313	-5.61119088965438	-1
ARELCSAAITL	V1A	M11L	-1.84153056809058	-2.52756897555778	-2
ARELCSAAITN	V1A	M11N	-2.13843827020325	-3.30912541714871	-1
ARELCSAAITP	V1A	M11P	-7.53865833348653	-6.95127713126705	0
ARELCSAAITQ	V1A	M11Q	-2.01601714928224	-2.38822783327371	-1
ARELCSAAITR	V1A	M11R	-2.06682938624867	-2.86264653055421	-1
ARELCSAAITV	V1A	M11V	-1.94042617358391	-2.53624963594842	-1
ARELCSAAITW	V1A	M11W	-2.01150249313697	-2.67880052476024	-1
ARELCSAAIVM	V1A	T10V	-2.09917523542385	-3.50972518522506	-1
ARELCSAAIWM	V1A	T10W	-4.74121918912907	-6.94984584217345	-1
ARELCSAAIYM	V1A	T10Y	-4.19012664628001	-6.94774143155711	-1
ARELCSAAKTM	V1A	I9K	-8.83217199011737	-6.95244719592443	0
ARELCSAALTM	V1A	I9L	-1.98082593607659	-2.67490969552246	-1
ARELCSAAMTM	V1A	I9M	-1.96190649053977	-2.98911539377856	-1
ARELCSAANTM	V1A	I9N	-4.47063142480153	-6.95524872336829	-1
ARELCSAARTM	V1A	I9R	-8.85195887039208	-6.95524872336829	0
ARELCSAASTM	V1A	I9S	-4.66023296853098	-6.95524872336828	-1
ARELCSAATTM	V1A	I9T	-2.54575326640694	-6.31088831338172	-1
ARELCSAAVTM	V1A	I9V	-1.9174046796911	-2.86961665727409	-1
ARELCSAAWTM	V1A	I9W	-8.80779601845128	-6.95307826081419	0
ARELCSADITM	V1A	A8D	-8.64604732994444	-6.95524872336828	0
ARELCSAGITM	V1A	A8G	-1.99208033302429	-5.77424499067349	-1
ARELCSAHITM	V1A	A8H	-8.84573847379167	-6.95180606589592	0
ARELCSAIITM	V1A	A8I	-3.3565324070682	-6.95261469668482	-1
ARELCSAKITM	V1A	A8K	-8.85722248796872	-6.95524872336829	0
ARELCSALITM	V1A	A8L	-4.75417641212654	-6.95308104542211	-1
ARELCSAMITM	V1A	A8M	-2.43550643413221	-6.07589366564934	-1
ARELCSANITM	V1A	A8N	-4.29751492956436	-6.95524872336829	-1
ARELCSAPITM	V1A	A8P	-8.85487162782865	-6.94944614590836	0
ARELCSAQITM	V1A	A8Q	-5.06875268305493	-6.95524872336829	-1
ARELCSARITM	V1A	A8R	-8.84477283808099	-6.95381313254197	0
ARELCSASITM	V1A	A8S	-1.84459984132042	-3.23689293434507	-2
ARELCSATITM	V1A	A8T	-1.77892101880615	-3.32456120464918	-2
ARELCSAVITM	V1A	A8V	-1.96554482275164	-5.56348061884115	-1
ARELCSAWITM	V1A	A8W	-8.84405316618452	-6.95242151227235	0
ARELCSAYITM	V1A	A8Y	-8.85731881459284	-6.91917354749896	0
ARELCSCAITM	V1A	A7C	-2.01461271830873	-5.50364940200382	-1
ARELCSFAITM	V1A	A7F	-5.20744206869335	-6.95424772093565	-1
ARELCSGAITM	V1A	A7G	-2.52067952668196	-5.40069844883473	-1
ARELCSHAITM	V1A	A7H	-4.3813026240233	-6.89792893332457	-1
ARELCSIAITM	V1A	A7I	-4.33979168617369	-6.95080431417836	-1
ARELCSLAITM	V1A	A7L	-4.73681991218927	-6.95125576913939	-1
ARELCSMAITM	V1A	A7M	-4.66553941801507	-6.95524872336828	-1
ARELCSPAITM	V1A	A7P	-8.83243969003598	-6.93632846483735	0
ARELCSRAITM	V1A	A7R	-7.23760644978558	-6.95308122965839	0
ARELCSSAITM	V1A	A7S	-1.94689568902496	-4.0888341431428	-1
ARELCSTAITM	V1A	A7T	-2.62082387170998	-6.78237055192177	-1
ARELCSVAITM	V1A	A7V	-2.44460720161508	-5.7820152147068	-1
ARELCSYAITM	V1A	A7Y	-4.4084297499257	-6.94976526390668	-1
ARELCTAAITM	V1A	S6T	-1.8033859254633	-3.37670262861636	-2
ARELCVAAITM	V1A	S6V	-1.82954459346993	-4.08886973150194	-2
ARELCWAAITM	V1A	S6W	-1.86763348906936	-3.39916904514866	-2
ARELGSAAITM	V1A	C5G	-4.41424436925434	-6.65257859135265	-1
ARELHSAAITM	V1A	C5H	-8.71855728926176	-6.95524872336829	0
ARELLSAAITM	V1A	C5L	-3.62099409350256	-6.19991485920956	-1
ARELQSAAITM	V1A	C5Q	-6.4879788349056	-6.95524872336828	-1
ARELRSAAITM	V1A	C5R	-8.83546608343559	-6.80799782180286	0
ARELSSAAITM	V1A	C5S	-5.04114373603203	-6.88653456855283	-1
ARELTSAAITM	V1A	C5T	-5.83164423566322	-6.95524872336829	-1
ARENCSAAITM	V1A	L4N	-5.65087254053126	-6.95524872336828	-1
ARERCSAAITM	V1A	L4R	-8.82660802660754	-6.95524872336829	0
ARGLCSAAITM	V1A	E3G	-1.85156915437196	-3.79714397765973	-2
ARKLCSAAITM	V1A	E3K	-2.69665395681041	-6.62771672975827	-1
ARNLCSAAITM	V1A	E3N	-2.0577238898646	-5.47589913531262	-1
ARPLCSAAITM	V1A	E3P	-8.56432536525204	-6.95524872336829	0
ARQLCSAAITM	V1A	E3Q	-1.734617680218	-2.96007278268165	-2
ARRLCSAAITM	V1A	E3R	-3.20051143722227	-6.85293061698807	-1
ARSLCSAAITM	V1A	E3S	-1.94611439394257	-4.58599590144822	-1
ARTLCSAAITM	V1A	E3T	-4.82561185924581	-6.05718304895669	-1
ARVLCSAAITM	V1A	E3V	-8.68909044846191	-6.9014654467667	0
ASELCSAAITM	V1A	R2S	-1.94399856784312	-1.11017018016877	2
ATELCSAAITM	V1A	R2T	-1.88876496775159	-2.7392076741851	-2
AVELCSAAITM	V1A	R2V	-1.89604529535737	-3.34369545858801	-2
AWELCSAAITM	V1A	R2W	-1.86156617187846	-2.39945853881567	-2
CPELCSAAITM	V1C	R2P	-4.08988561240676	-5.49155073805698	-1
CREECSAAITM	V1C	L4E	-9.36012743725788	-6.95129900366085	0
CRELCAAAITM	V1C	S6A	-3.06075553489163	-2.41068224656797	2
CRELCCAAITM	V1C	S6C	-4.61636075347753	-6.87321846702646	-1
CRELCFAAITM	V1C	S6F	-3.00638790195408	-5.21094208831921	-2
CRELCHAAITM	V1C	S6H	-3.08895022252962	-1.31398198967642	2
CRELCLAAITM	V1C	S6L	-2.99471282391835	-3.95944100364475	-2
CRELCPAAITM	V1C	S6P	-6.09227753154519	-6.95291384065982	-1
CRELCRAAITM	V1C	S6R	-3.12376557665173	-3.02533129401727	2
CRELCSAAATM	V1C	I9A	-5.13720491574325	-6.22213251101307	-1
CRELCSAAETM	V1C	I9E	-9.35996477141068	-6.95524872336829	0
CRELCSAAGTM	V1C	I9G	-8.95212367118551	-6.95524872336829	0
CRELCSAAIAM	V1C	T10A	-3.11033780904094	-3.40733871928299	-1
CRELCSAAIEM	V1C	T10E	-3.09764331347062	-3.20133369989729	-1
CRELCSAAIGM	V1C	T10G	-3.10612601849879	-3.01116465162071	2
CRELCSAAIKM	V1C	T10K	-3.39625906681138	-4.58026007873504	-1
CRELCSAAILM	V1C	T10L	-3.16802151864853	-5.65291553583007	-1
CRELCSAAIPM	V1C	T10P	-6.31367409780064	-6.95524872336828	-1
CRELCSAAIRM	V1C	T10R	-3.40979418339351	-5.08283838702642	-1
CRELCSAAISM	V1C	T10S	-3.139916488982	-2.98754100884482	2
CRELCSAAITC	V1C	M11C	-3.16179649744435	-6.85141197124037	-1
CRELCSAAITE	V1C	M11E	-3.10156248382084	-3.19330535336028	-1
CRELCSAAITF	V1C	M11F	-3.20370365549448	-3.30848479170882	-1
CRELCSAAITG	V1C	M11G	-3.45287896371879	-5.82721618670456	-1
CRELCSAAITI	V1C	M11I	-2.95187725560663	-6.47910957199428	-2
CRELCSAAITK	V1C	M11K	-3.26374798939947	-5.1608208090337	-1
CRELCSAAITL	V1C	M11L	-2.97928832035624	-4.53463728523723	-2
CRELCSAAITN	V1C	M11N	-3.27619602246891	-3.38886332374474	-1
CRELCSAAITQ	V1C	M11Q	-3.1537749015479	-3.09797733067163	1
CRELCSAAITR	V1C	M11R	-3.20458713851433	-3.43000807679252	-1
CRELCSAAITW	V1C	M11W	-3.14926024540263	-5.08059000952716	-1
CRELCSAAITY	V1C	M11Y	-3.31004321226573	-3.28191557376891	1
CRELCSAAIVM	V1C	T10V	-3.23693298768951	-4.46085516945677	-1
CRELCSAALTM	V1C	I9L	-3.11858368834225	-4.45922871216619	-1
CRELCSAASTM	V1C	I9S	-5.79799072079664	-6.95047332126782	-1
CRELCSAAVTM	V1C	I9V	-3.05516243195676	-3.63236902406235	-1
CRELCSAAWTM	V1C	I9W	-9.94555377071694	-6.95148826022307	0
CRELCSADITM	V1C	A8D	-9.7838050822101	-6.95524872336829	0
CRELCSAEITM	V1C	A8E	-9.73146987844635	-6.95524872336828	0
CRELCSAGITM	V1C	A8G	-3.12983808528995	-5.7116700045019	-1
CRELCSALITM	V1C	A8L	-5.8919341643922	-6.93719195582763	-1
CRELCSANITM	V1C	A8N	-5.43527268183002	-6.95524872336828	-1
CRELCSAPITM	V1C	A8P	-9.99262938009431	-6.95162503636675	0
CRELCSARITM	V1C	A8R	-9.98253059034665	-6.95282197271116	0
CRELCSASITM	V1C	A8S	-2.98235759358608	-5.00696440041485	-2
CRELCSAVITM	V1C	A8V	-3.1033025750173	-5.72948999805076	-1
CRELCSAWITM	V1C	A8W	-9.98181091845018	-6.95134895059217	0
CRELCSAYITM	V1C	A8Y	-9.9950765668585	-6.94974949712164	0
CRELCSCAITM	V1C	A7C	-3.15237047057439	-6.95524872336829	-1
CRELCSEAITM	V1C	A7E	-5.00559364010663	-6.82156715885813	-1
CRELCSFAITM	V1C	A7F	-6.34519982095901	-6.34359734693217	1
CRELCSHAITM	V1C	A7H	-5.51906037628896	-6.95524872336829	-1
CRELCSKAITM	V1C	A7K	-6.62131663496969	-6.95139765007401	-1
CRELCSLAITM	V1C	A7L	-5.87457766445493	-6.95524872336828	-1
CRELCSNAITM	V1C	A7N	-4.67342102586136	-6.89589208398774	-1
CRELCSPAITM	V1C	A7P	-9.97019744230164	-6.95334012990526	0
CRELCSRAITM	V1C	A7R	-8.37536420205124	-6.95524872336828	0
CRELCSSAITM	V1C	A7S	-3.08465344129062	-4.89791608925018	-1
CRELCSTAITM	V1C	A7T	-3.75858162397564	-6.54833986969639	-1
CRELCSYAITM	V1C	A7Y	-5.54618750219136	-6.92971799401682	-1
CRELCTAAITM	V1C	S6T	-2.94114367772896	-3.3263043177382	-2
CRELCYAAITM	V1C	S6Y	-2.98017194723748	-3.6401689966079	-2
CRELGSAAITM	V1C	C5G	-5.55200212152	-6.95286720531229	-1
CRELKSAAITM	V1C	C5K	-9.99572592725336	-6.95524872336829	0
CRELVSAAITM	V1C	C5V	-5.89682515144542	-6.95524872336828	-1
CRGLCSAAITM	V1C	E3G	-2.98932690663762	-5.43042653115408	-2
CRSLCSAAITM	V1C	E3S	-3.08387214620823	-5.28947011889309	-1
CRTLCSAAITM	V1C	E3T	-5.96336961151147	-6.46183431093458	-1
DGELCSAAITM	V1D	R2G	-6.74267631874627	-5.33029192141239	2
DLELCSAAITM	V1D	R2L	-6.66127665211735	-6.937958703696	-2
DNELCSAAITM	V1D	R2N	-6.76696666146275	-6.93219998000738	0
DPELCSAAITM	V1D	R2P	-7.74740706592708	-6.95524872336828	0
DREGCSAAITM	V1D	L4G	-10.4947935549387	-6.9518627642215	0
DRELASAAITM	V1D	C5A	-7.49041144958127	-6.95524872336828	0
DRELCCAAITM	V1D	S6C	-8.27388220699785	-6.95162397528366	0
DRELCFAAITM	V1D	S6F	-6.6639093554744	-5.8260361644274	1
DRELCGAAITM	V1D	S6G	-6.74421120063639	-6.95417708420201	0
DRELCHAAITM	V1D	S6H	-6.74647167604994	-6.0212023575779	2
DRELCLAAITM	V1D	S6L	-6.65223427743867	-6.95501874066413	-2
DRELCPAAITM	V1D	S6P	-9.74979898506551	-6.95524872336829	0
DRELCRAAITM	V1D	S6R	-6.78128703017205	-6.95058172437921	0
DRELCSAAETM	V1D	I9E	-13.017486224931	-6.95255330366318	0
DRELCSAAFTM	V1D	I9F	-11.3008885528735	-6.95524872336829	0
DRELCSAAGTM	V1D	I9G	-12.6096451247058	-6.95250025362795	0
DRELCSAAIAM	V1D	T10A	-6.76785926256126	-6.95071883101833	0
DRELCSAAICM	V1D	T10C	-6.62123817758816	-6.95524872336829	-2
DRELCSAAIDM	V1D	T10D	-6.88716190898301	-6.95524872336828	0
DRELCSAAIGM	V1D	T10G	-6.76364747201911	-6.95524872336828	0
DRELCSAAIIM	V1D	T10I	-6.92344400193654	-6.95524872336829	0
DRELCSAAILM	V1D	T10L	-6.82554297216885	-6.95524872336828	0
DRELCSAAIMM	V1D	T10M	-6.83399487217017	-6.95247241713442	0
DRELCSAAIPM	V1D	T10P	-9.97119555132096	-6.95332479492107	0
DRELCSAAIQM	V1D	T10Q	-6.77606618270179	-6.95524872336829	0
DRELCSAAIRM	V1D	T10R	-7.06731563691383	-6.95524872336829	0
DRELCSAAISM	V1D	T10S	-6.79743794250232	-6.91610225540275	0
DRELCSAAITA	V1D	M11A	-6.83293995413711	-6.95524872336829	0
DRELCSAAITD	V1D	M11D	-6.78108194161541	-6.95524872336829	0
DRELCSAAITE	V1D	M11E	-6.75908393734116	-6.84221037607918	0
DRELCSAAITF	V1D	M11F	-6.8612251090148	-6.95524872336829	0
DRELCSAAITG	V1D	M11G	-7.11040041723911	-6.95362648216974	0
DRELCSAAITI	V1D	M11I	-6.60939870912695	-6.94657996260074	-2
DRELCSAAITL	V1D	M11L	-6.63680977387656	-6.9533518694492	-2
DRELCSAAITR	V1D	M11R	-6.86210859203465	-6.95524872336829	0
DRELCSAAITS	V1D	M11S	-6.94004780800904	-6.92971799401682	0
DRELCSAAITV	V1D	M11V	-6.73570537936989	-6.95216487962893	0
DRELCSAAITW	V1D	M11W	-6.80678169892295	-6.66756459884513	2
DRELCSAAIVM	V1D	T10V	-6.89445444120983	-6.95395340503481	0
DRELCSAAIYM	V1D	T10Y	-8.98540585206599	-6.95524872336829	0
DRELCSAAKTM	V1D	I9K	-13.6274511959033	-6.95524872336828	0
DRELCSAALTM	V1D	I9L	-6.77610514186257	-6.95285957395782	0
DRELCSAARTM	V1D	I9R	-13.6472380761781	-6.95281238673751	0
DRELCSAAWTM	V1D	I9W	-13.6030752242373	-6.95242151227235	0
DRELCSACITM	V1D	A8C	-6.79328259766432	-6.95524872336828	0
DRELCSADITM	V1D	A8D	-13.4413265357304	-6.95524872336829	0
DRELCSAEITM	V1D	A8E	-13.3889913319667	-6.95524872336828	0
DRELCSAGITM	V1D	A8G	-6.78735953881027	-6.94704221740695	0
DRELCSAHITM	V1D	A8H	-13.6410176795776	-6.95309334887142	0
DRELCSAKITM	V1D	A8K	-13.6525016937547	-6.95312306215419	0
DRELCSALITM	V1D	A8L	-9.54945561791252	-6.95524872336829	0
DRELCSAMITM	V1D	A8M	-7.23078563991819	-6.95524872336828	0
DRELCSANITM	V1D	A8N	-9.09279413535034	-6.95524872336829	0
DRELCSAPITM	V1D	A8P	-13.6501508336146	-6.93360246085108	0
DRELCSAQITM	V1D	A8Q	-9.86403188884091	-6.95524872336829	0
DRELCSARITM	V1D	A8R	-13.640052043867	-6.94352818627841	0
DRELCSASITM	V1D	A8S	-6.6398790471064	-6.94989632214858	-2
DRELCSATITM	V1D	A8T	-6.57420022459213	-6.95524872336829	-2
DRELCSAWITM	V1D	A8W	-13.6393323719705	-6.95524872336829	0
DRELCSAYITM	V1D	A8Y	-13.6525980203788	-6.95524872336828	0
DRELCSCAITM	V1D	A7C	-6.80989192409471	-6.95524872336829	0
DRELCSHAITM	V1D	A7H	-9.17658182980928	-6.95524872336829	0
DRELCSLAITM	V1D	A7L	-9.53209911797525	-6.95524872336829	0
DRELCSMAITM	V1D	A7M	-9.46081862380105	-6.95524872336828	0
DRELCSNAITM	V1D	A7N	-8.33094247938168	-6.95242151227235	0
DRELCSPAITM	V1D	A7P	-13.627718895822	-6.86874662901332	0
DRELCSRAITM	V1D	A7R	-12.0328856555716	-6.91821985319644	0
DRELCSYAITM	V1D	A7Y	-9.20370895571168	-6.59282773590658	2
DRELCTAAITM	V1D	S6T	-6.59866513124928	-6.95524872336829	-2
DRELGSAAITM	V1D	C5G	-9.20952357504032	-6.94741445633649	0
DRELKSAAITM	V1D	C5K	-13.6532473807737	-6.95524872336828	0
DRELNSAAITM	V1D	C5N	-12.0446711571286	-6.95312306215419	0
DRELPSAAITM	V1D	C5P	-13.6394666897153	-6.95307767901876	0
DRELRSAAITM	V1D	C5R	-13.6307452892216	-6.95343551572479	0
DRELTSAAITM	V1D	C5T	-10.6269234414492	-6.9513706155713	0
DRELVSAAITM	V1D	C5V	-9.55434660496574	-6.95524872336828	0
DREQCSAAITM	V1D	L4Q	-10.2555830784262	-6.95524872336829	0
DRERCSAAITM	V1D	L4R	-13.6218872323935	-6.95438021887547	0
DRESCSAAITM	V1D	L4S	-9.96030144185737	-6.95524872336828	0
DRGLCSAAITM	V1D	E3G	-6.64684836015794	-6.94885150527964	-2
DRILCSAAITM	V1D	E3I	-13.5397353614885	-6.95524872336829	0
DRKLCSAAITM	V1D	E3K	-7.49193316259639	-6.95524872336828	0
DRNLCSAAITM	V1D	E3N	-6.85300309565058	-6.95524872336829	0
DRTLCSAAITM	V1D	E3T	-9.62089106503179	-6.95524872336829	0
DRVLCSAAITM	V1D	E3V	-13.4843696542479	-6.94909062415283	0
EAELCSAAITM	V1E	R2A	-3.66868946608024	-2.96345971918618	2
EDELCSAAITM	V1E	R2D	-3.65130740671874	-3.77695733730673	-1
EEELCSAAITM	V1E	R2E	-3.521433145598	-3.13651219195355	1
EGELCSAAITM	V1E	R2G	-3.58629521417943	-2.69113689261786	2
EKELCSAAITM	V1E	R2K	-3.5056123211579	-3.50814040193521	-1
ELELCSAAITM	V1E	R2L	-3.50489554755051	-3.31476278766015	1
ENELCSAAITM	V1E	R2N	-3.61058555689591	-3.98212118906952	-1
EPELCSAAITM	V1E	R2P	-4.59102596136024	-6.89082047201766	-1
ERCLCSAAITM	V1E	E3C	-9.06641713904348	-6.94399857200926	0
EREECSAAITM	V1E	L4E	-9.86126778621136	-6.95329787184134	0
EREFCSAAITM	V1E	L4F	-6.31439341854425	-6.95524872336828	-1
EREGCSAAITM	V1E	L4G	-7.33841245037182	-6.92994532535844	0
EREKCSAAITM	V1E	L4K	-9.99081741878514	-6.94855916264882	0
ERELASAAITM	V1E	C5A	-4.33403034501443	-6.95344344214081	-1
ERELCAAAITM	V1E	S6A	-3.56189588384511	-2.87442379333233	2
ERELCEAAITM	V1E	S6E	-3.49386839271614	-2.25921859740225	1
ERELCGAAITM	V1E	S6G	-3.58783009606955	-3.8280141428314	-1
ERELCKAAITM	V1E	S6K	-3.62121269415167	-3.88253992165872	-1
ERELCLAAITM	V1E	S6L	-3.49585317287183	-5.17239557623005	-2
ERELCMAAITM	V1E	S6M	-3.45708073431737	-4.38477485165262	-2
ERELCQAAITM	V1E	S6Q	-3.58452160470847	-2.66153569475365	2
ERELCRAAITM	V1E	S6R	-3.62490592560521	-3.68749004235411	-1
ERELCSAAATM	V1E	I9A	-5.63834526469673	-6.95173126996199	-1
ERELCSAADTM	V1E	I9D	-10.4856683224041	-6.95524872336829	0
ERELCSAAETM	V1E	I9E	-9.86110512036416	-6.94940351903596	0
ERELCSAAGTM	V1E	I9G	-9.45326402013899	-6.94038781332161	0
ERELCSAAIAM	V1E	T10A	-3.61147815799442	-5.32291271837078	-1
ERELCSAAICM	V1E	T10C	-3.46485707302132	-5.88390720442894	-2
ERELCSAAIEM	V1E	T10E	-3.5987836624241	-3.37080102357587	2
ERELCSAAIFM	V1E	T10F	-7.15319863825294	-6.95524872336829	0
ERELCSAAIGM	V1E	T10G	-3.60726636745227	-4.66357727231749	-1
ERELCSAAIIM	V1E	T10I	-3.7670628973697	-6.34008972730737	-1
ERELCSAAIKM	V1E	T10K	-3.89739941576486	-6.87421279533362	-1
ERELCSAAILM	V1E	T10L	-3.66916186760201	-6.90776039673513	-1
ERELCSAAIMM	V1E	T10M	-3.67761376760333	-6.17890854145809	-1
ERELCSAAINM	V1E	T10N	-3.90182413141646	-6.9419820404788	-1
ERELCSAAIPM	V1E	T10P	-6.81481444675412	-6.95524872336828	0
ERELCSAAIQM	V1E	T10Q	-3.61968507813495	-4.97727285559643	-1
ERELCSAAIRM	V1E	T10R	-3.91093453234699	-6.91692122166705	-1
ERELCSAAISM	V1E	T10S	-3.64105683793548	-3.9495579373343	-1
ERELCSAAITA	V1E	M11A	-3.67655884957027	-5.19430551404254	-1
ERELCSAAITC	V1E	M11C	-3.66293684639783	-6.10968472822517	-1
ERELCSAAITD	V1E	M11D	-3.62470083704857	-5.84568383898813	-1
ERELCSAAITE	V1E	M11E	-3.60270283277432	-3.29134048469571	2
ERELCSAAITF	V1E	M11F	-3.70484400444796	-5.30837921069048	-1
ERELCSAAITG	V1E	M11G	-3.95401931267227	-6.94399679272517	-1
ERELCSAAITK	V1E	M11K	-3.76488833835295	-6.18454824526692	-1
ERELCSAAITL	V1E	M11L	-3.48042866930972	-4.43776347438631	-2
ERELCSAAITN	V1E	M11N	-3.77733637142239	-6.1465921812948	-1
ERELCSAAITP	V1E	M11P	-9.17755643470567	-6.95524872336828	0
ERELCSAAITQ	V1E	M11Q	-3.65491525050138	-3.54729270206007	1
ERELCSAAITR	V1E	M11R	-3.70572748746781	-5.53544880999589	-1
ERELCSAAITS	V1E	M11S	-3.7836667034422	-5.74585642068876	-1
ERELCSAAITT	V1E	M11T	-3.52664488192159	-5.00761605448372	-2
ERELCSAAITV	V1E	M11V	-3.57932427480305	-4.86308910641491	-1
ERELCSAAITW	V1E	M11W	-3.65040059435611	-3.46931239485823	2
ERELCSAAIVM	V1E	T10V	-3.73807333664299	-6.23094270645374	-1
ERELCSAAIWM	V1E	T10W	-6.38011729034821	-6.9543392369519	-1
ERELCSAAIYM	V1E	T10Y	-5.82902474749915	-6.95336921045841	-1
ERELCSAAKTM	V1E	I9K	-10.4710700913365	-6.94489135392391	0
ERELCSAALTM	V1E	I9L	-3.61972403729573	-4.02641610263716	-1
ERELCSAAMTM	V1E	I9M	-3.60080459175891	-6.13476728304056	-1
ERELCSAAQTM	V1E	I9Q	-7.1240778167476	-6.95524872336829	0
ERELCSAARTM	V1E	I9R	-10.4908569716112	-6.95445592364251	0
ERELCSAATTM	V1E	I9T	-4.18465136762608	-6.95524872336829	-1
ERELCSAAVTM	V1E	I9V	-3.55630278091024	-5.46493757807937	-1
ERELCSAAWTM	V1E	I9W	-10.4466941196704	-6.94732857042193	0
ERELCSACITM	V1E	A8C	-3.63690149309748	-6.62976390373351	-1
ERELCSADITM	V1E	A8D	-10.2849454311636	-6.95071112135075	0
ERELCSAFITM	V1E	A8F	-10.4878161725204	-6.61987308675444	2
ERELCSAGITM	V1E	A8G	-3.63097843424343	-6.95162397528366	-1
ERELCSAHITM	V1E	A8H	-10.4846365750108	-6.92061289468322	0
ERELCSAIITM	V1E	A8I	-4.99543050828734	-6.94848441726396	-1
ERELCSAKITM	V1E	A8K	-10.4961205891879	-6.95084811177526	0
ERELCSALITM	V1E	A8L	-6.39307451334568	-6.94964965361801	-1
ERELCSAMITM	V1E	A8M	-4.07440453535135	-6.95081631689894	-1
ERELCSANITM	V1E	A8N	-5.9364130307835	-6.95028962806336	-1
ERELCSAPITM	V1E	A8P	-10.4937697290478	-6.95524872336829	0
ERELCSAQITM	V1E	A8Q	-6.70765078427407	-6.9485560498724	0
ERELCSASITM	V1E	A8S	-3.48349794253956	-6.33991180151009	-2
ERELCSATITM	V1E	A8T	-3.41781912002529	-5.79025049779101	-2
ERELCSAVITM	V1E	A8V	-3.60444292397078	-6.95133698114214	-1
ERELCSAWITM	V1E	A8W	-10.4829512674037	-6.95377373902333	0
ERELCSAYITM	V1E	A8Y	-10.496216915812	-6.95328545221877	0
ERELCSCAITM	V1E	A7C	-3.65351081952787	-6.93337104230501	-1
ERELCSEAITM	V1E	A7E	-5.50673398906011	-6.95524872336829	-1
ERELCSGAITM	V1E	A7G	-4.1595776279011	-6.95524872336828	-1
ERELCSKAITM	V1E	A7K	-7.12245698392317	-6.95524872336829	0
ERELCSLAITM	V1E	A7L	-6.37571801340841	-6.95524872336829	-1
ERELCSMAITM	V1E	A7M	-6.30443751923421	-6.95524872336828	-1
ERELCSNAITM	V1E	A7N	-5.17456137481484	-6.9530627931263	-1
ERELCSPAITM	V1E	A7P	-10.4713377912551	-6.95524872336828	0
ERELCSQAITM	V1E	A7Q	-6.35960561472133	-6.95524872336829	-1
ERELCSTAITM	V1E	A7T	-4.25972197292912	-6.95357642605567	-1
ERELCSWAITM	V1E	A7W	-8.04854373128106	-6.95524872336829	0
ERELCSYAITM	V1E	A7Y	-6.04732785114484	-6.95524872336828	-1
ERELCTAAITM	V1E	S6T	-3.44228402668244	-4.97959862913655	-2
ERELCVAAITM	V1E	S6V	-3.46844269468907	-5.3914930950936	-2
ERELDSAAITM	V1E	C5D	-10.4960810492033	-6.95524872336828	0
ERELESAAITM	V1E	C5E	-9.591332283474	-6.95524872336829	0
ERELFSAAITM	V1E	C5F	-9.21453356074977	-6.95035976253496	0
ERELGSAAITM	V1E	C5G	-6.05314247047348	-6.90206165956207	-1
ERELISAAITM	V1E	C5I	-5.47363850477281	-6.95524872336829	-1
ERELKSAAITM	V1E	C5K	-10.4968662762068	-6.53509780174287	2
ERELPSAAITM	V1E	C5P	-10.4830855851485	-6.95155892105465	0
ERELRSAAITM	V1E	C5R	-10.4743641846547	-6.9540253448664	0
ERELSSAAITM	V1E	C5S	-6.68004183725117	-6.95524872336828	0
ERELTSAAITM	V1E	C5T	-7.47054233688236	-6.93261841676686	0
ERELVSAAITM	V1E	C5V	-6.3979655003989	-6.95515702287178	-1
ERELWSAAITM	V1E	C5W	-10.4953574499582	-6.95524872336829	0
ERERCSAAITM	V1E	L4R	-10.4655061278267	-6.95374072966911	0
ERETCSAAITM	V1E	L4T	-5.87286347021131	-6.95524872336829	-1
EREVCSAAITM	V1E	L4V	-5.32800782524323	-6.95213616093082	-1
EREWCSAAITM	V1E	L4W	-10.4968830083564	-6.82122538487869	0
EREYCSAAITM	V1E	L4Y	-7.49779847718953	-6.94959149976958	0
ERGLCSAAITM	V1E	E3G	-3.4904672555911	-6.6388711175618	-2
ERKLCSAAITM	V1E	E3K	-4.33555205802955	-6.95159395903779	-1
ERNLCSAAITM	V1E	E3N	-3.69662199108374	-6.95091002388839	-1
ERRLCSAAITM	V1E	E3R	-4.83940953844141	-6.95428825011595	-1
ERSLCSAAITM	V1E	E3S	-3.58501249516171	-6.71229218822428	-1
ERVLCSAAITM	V1E	E3V	-10.327988549681	-6.95413572696602	0
ERWLCSAAITM	V1E	E3W	-10.2796486237165	-6.95524872336829	0
ESELCSAAITM	V1E	R2S	-3.58289666906226	-2.73390061406388	2
EWELCSAAITM	V1E	R2W	-3.5004642730976	-3.46302832558577	1
FFELCSAAITM	V1F	R2F	-1.73913486506663	-2.8456862514202	-2
FGELCSAAITM	V1F	R2G	-1.81614299598583	-0.78372451971405	2
FHELCSAAITM	V1F	R2H	-1.71040302840195	-1.79465815460971	-2
FIELCSAAITM	V1F	R2I	-2.00164408909644	-3.73860715629997	-1
FLELCSAAITM	V1F	R2L	-1.73474332935691	-3.18402607848123	-2
FREECSAAITM	V1F	L4E	-8.09111556801776	-6.95172744692574	0
FREFCSAAITM	V1F	L4F	-4.54424120035065	-6.94516360762716	-1
FRELASAAITM	V1F	C5A	-2.56387812682083	-5.62112251459355	-1
FRELCAAAITM	V1F	S6A	-1.79174366565151	-2.3120873917787	-1
FRELCDAAITM	V1F	S6D	-1.65685753370939	-0.895982488514299	1
FRELCEAAITM	V1F	S6E	-1.72371617452254	-0.87111767010496	1
FRELCFAAITM	V1F	S6F	-1.73737603271396	-6.92269529427742	-2
FRELCGAAITM	V1F	S6G	-1.81767787787595	-3.09316263003275	-1
FRELCHAAITM	V1F	S6H	-1.8199383532895	-0.70539803301916	2
FRELCKAAITM	V1F	S6K	-1.85106047595807	-2.26722582774359	-1
FRELCLAAITM	V1F	S6L	-1.72570095467823	-6.00011627559982	-2
FRELCMAAITM	V1F	S6M	-1.68692851612377	-6.48789802963037	-2
FRELCNAAITM	V1F	S6N	-1.78228814848681	-1.89433558427124	-1
FRELCPAAITM	V1F	S6P	-4.82326566230507	-6.95366788512369	-1
FRELCRAAITM	V1F	S6R	-1.85475370741161	-3.4089208738057	-1
FRELCSAAETM	V1F	I9E	-8.09095290217056	-6.95524872336828	0
FRELCSAAFTM	V1F	I9F	-6.3743552301131	-6.95247241713442	-1
FRELCSAAGTM	V1F	I9G	-7.68311180194539	-6.95469214675234	0
FRELCSAAIAM	V1F	T10A	-1.84132593980082	-3.01121004809798	-1
FRELCSAAICM	V1F	T10C	-1.69470485482772	-4.13869106102685	-2
FRELCSAAIDM	V1F	T10D	-1.96062858622257	-6.33496608451081	-1
FRELCSAAIEM	V1F	T10E	-1.8286314442305	-2.05654017799748	-1
FRELCSAAIFM	V1F	T10F	-5.38304642005934	-6.95524872336829	-1
FRELCSAAIGM	V1F	T10G	-1.83711414925867	-4.65042099540363	-1
FRELCSAAIHM	V1F	T10H	-2.34293382393352	-6.76444218589169	-1
FRELCSAAIKM	V1F	T10K	-2.12724719757126	-5.85534749804617	-1
FRELCSAAILM	V1F	T10L	-1.89900964940841	-5.57538318841967	-1
FRELCSAAIMM	V1F	T10M	-1.90746154940973	-3.7309959666891	-1
FRELCSAAIPM	V1F	T10P	-5.04466222856052	-6.95417822572121	-1
FRELCSAAIQM	V1F	T10Q	-1.84953285994135	-2.77613892894791	-1
FRELCSAAIRM	V1F	T10R	-2.14078231415339	-5.53617644728337	-1
FRELCSAAISM	V1F	T10S	-1.87090461974188	-2.18588155817747	-1
FRELCSAAITA	V1F	M11A	-1.90640663137667	-3.32410754978862	-1
FRELCSAAITC	V1F	M11C	-1.89278462820423	-4.34464706824708	-1
FRELCSAAITF	V1F	M11F	-1.93469178625436	-2.82548433213361	-1
FRELCSAAITG	V1F	M11G	-2.18386709447867	-6.29645323769688	-1
FRELCSAAITL	V1F	M11L	-1.71027645111612	-2.79304060487668	-2
FRELCSAAITN	V1F	M11N	-2.00718415322879	-3.41463899593026	-1
FRELCSAAITP	V1F	M11P	-7.40740421651207	-6.95524872336828	0
FRELCSAAITR	V1F	M11R	-1.93557526927421	-3.01993809383244	-1
FRELCSAAITS	V1F	M11S	-2.0135144852486	-3.32445635398823	-1
FRELCSAAITT	V1F	M11T	-1.75649266372799	-2.87797600231074	-2
FRELCSAAITV	V1F	M11V	-1.80917205660945	-2.87808815719734	-1
FRELCSAAITW	V1F	M11W	-1.88024837616251	-2.49033553196152	-1
FRELCSAAITY	V1F	M11Y	-2.04103134302561	-1.65483955773736	2
FRELCSAAIVM	V1F	T10V	-1.96792111844939	-3.63879694732816	-1
FRELCSAALTM	V1F	I9L	-1.84957181910213	-3.03427837752938	-1
FRELCSAAMTM	V1F	I9M	-1.83065237356531	-3.14784771979922	-1
FRELCSAANTM	V1F	I9N	-4.33937730782707	-6.95129900366085	-1
FRELCSAAPTM	V1F	I9P	-8.72053492910884	-6.94890047530417	0
FRELCSAARTM	V1F	I9R	-8.72070475341762	-6.94937545026209	0
FRELCSAASTM	V1F	I9S	-4.52897885155652	-6.95524872336829	-1
FRELCSAAVTM	V1F	I9V	-1.78615056271664	-2.69435435363274	-1
FRELCSAAWTM	V1F	I9W	-8.67654190147682	-6.95375949334351	0
FRELCSACITM	V1F	A8C	-1.86674927490388	-4.65700763686584	-1
FRELCSADITM	V1F	A8D	-8.51479321296998	-6.95524872336829	0
FRELCSAGITM	V1F	A8G	-1.86082621604983	-6.37648222307586	-1
FRELCSAHITM	V1F	A8H	-8.71448435681721	-6.95139765007401	0
FRELCSAIITM	V1F	A8I	-3.22527829009374	-6.95524872336828	-1
FRELCSAKITM	V1F	A8K	-8.72596837099426	-6.95307817853024	0
FRELCSALITM	V1F	A8L	-4.62292229515208	-6.95343284719499	-1
FRELCSAMITM	V1F	A8M	-2.30425231715775	-6.49085180616818	-1
FRELCSANITM	V1F	A8N	-4.1662608125899	-6.95524872336829	-1
FRELCSAPITM	V1F	A8P	-8.72361751085419	-6.95524872336828	0
FRELCSAQITM	V1F	A8Q	-4.93749856608047	-6.95242151227235	-1
FRELCSARITM	V1F	A8R	-8.71351872110653	-6.95411527334603	0
FRELCSASITM	V1F	A8S	-1.71334572434596	-3.64370675732642	-2
FRELCSATITM	V1F	A8T	-1.64766690183169	-3.30311744408896	-2
FRELCSAVITM	V1F	A8V	-1.83429070577718	-5.2476405539168	-1
FRELCSAWITM	V1F	A8W	-8.71279904921006	-6.95139765007401	0
FRELCSAYITM	V1F	A8Y	-8.72606469761838	-6.95524872336828	0
FRELCSCAITM	V1F	A7C	-1.88335860133427	-5.62345657134614	-1
FRELCSDAITM	V1F	A7D	-4.90630802117597	-6.95524872336829	-1
FRELCSFAITM	V1F	A7F	-5.07618795171889	-6.95217889341411	-1
FRELCSGAITM	V1F	A7G	-2.3894254097075	-6.28337390108871	-1
FRELCSHAITM	V1F	A7H	-4.25004850704884	-6.94617133902596	-1
FRELCSIAITM	V1F	A7I	-4.20853756919923	-6.95524872336828	-1
FRELCSKAITM	V1F	A7K	-5.35230476572957	-6.95524872336829	-1
FRELCSLAITM	V1F	A7L	-4.60556579521481	-6.95267595709608	-1
FRELCSMAITM	V1F	A7M	-4.53428530104061	-6.95343551572479	-1
FRELCSPAITM	V1F	A7P	-8.70118557306152	-6.95294695411882	0
FRELCSRAITM	V1F	A7R	-7.10635233281112	-6.95304718805369	0
FRELCSSAITM	V1F	A7S	-1.8156415720505	-4.28230249472701	-1
FRELCSTAITM	V1F	A7T	-2.48956975473552	-6.89375145886666	-1
FRELCSWAITM	V1F	A7W	-6.27839151308746	-6.95524872336828	-1
FRELCSYAITM	V1F	A7Y	-4.27717563295124	-6.95203897258696	-1
FRELCTAAITM	V1F	S6T	-1.67213180848884	-2.85980833841622	-2
FRELCVAAITM	V1F	S6V	-1.69829047649547	-6.84791580042554	-2
FRELESAAITM	V1F	C5E	-7.8211800652804	-6.94725634840159	0
FRELFSAAITM	V1F	C5F	-7.44438134255617	-6.95158086370847	0
FRELGSAAITM	V1F	C5G	-4.28299025227988	-6.75643846354607	-1
FRELKSAAITM	V1F	C5K	-8.72671405801324	-6.94499596290716	0
FRELLSAAITM	V1F	C5L	-3.4897399765281	-5.87570612725728	-1
FRELMSAAITM	V1F	C5M	-2.17585352690534	-4.54745138895989	-1
FRELNSAAITM	V1F	C5N	-7.1181378343682	-6.94670102543662	0
FRELPSAAITM	V1F	C5P	-8.7129333669549	-6.95524872336828	0
FRELRSAAITM	V1F	C5R	-8.70421196646113	-6.9412810252499	0
FRELSSAAITM	V1F	C5S	-4.90988961905757	-6.93908475816859	-1
FRELVSAAITM	V1F	C5V	-4.6278132822053	-6.95375226681227	-1
FRELWSAAITM	V1F	C5W	-8.72520523176461	-6.81479936797125	0
FREVCSAAITM	V1F	L4V	-3.55785560704963	-6.84239456766916	-1
FRFLCSAAITM	V1F	E3F	-7.01716279652616	-6.94808997079293	0
FRNLCSAAITM	V1F	E3N	-1.92646977289014	-5.87125220558176	-1
FRPLCSAAITM	V1F	E3P	-8.43307124827758	-6.94959835985397	0
FRSLCSAAITM	V1F	E3S	-1.81486027696811	-4.89141029240666	-1
FRTLCSAAITM	V1F	E3T	-4.69435774227135	-6.3337486070274	-1
FSELCSAAITM	V1F	R2S	-1.81274445086866	-1.19155547064732	2
FVELCSAAITM	V1F	R2V	-1.76479117838291	-6.06555933945801	-2
GAELCSAAITM	V1G	R2A	-3.84204638801679	-3.05772959459358	2
GCELCSAAITM	V1G	R2C	-3.53063846368916	-5.84884908390673	-2
GDELCSAAITM	V1G	R2D	-3.82466432865529	-3.92451692153347	-1
GEELCSAAITM	V1G	R2E	-3.69479006753455	-3.02147517711481	1
GGELCSAAITM	V1G	R2G	-3.75965213611598	-3.12661606606615	2
GHELCSAAITM	V1G	R2H	-3.6539121685321	-3.67347412303537	-1
GKELCSAAITM	V1G	R2K	-3.67896924309445	-3.79699509925476	-2
GLELCSAAITM	V1G	R2L	-3.67825246948706	-4.48772104639527	-2
GMELCSAAITM	V1G	R2M	-3.68378708964278	-4.1495697768286	-2
GPELCSAAITM	V1G	R2P	-4.76438288329679	-6.8994293355608	-1
GQELCSAAITM	V1G	R2Q	-3.63613494232927	-3.62913291582437	1
GRALCSAAITM	V1G	E3A	-3.63877996493594	-6.84282380401706	-2
GRDLCSAAITM	V1G	E3D	-3.34287279073528	-4.52658156142953	-2
GREACSAAITM	V1G	L4A	-4.52166540587289	-6.95524872336828	-1
GRECCSAAITM	V1G	L4C	-5.15231238717088	-6.95524872336829	-1
GREECSAAITM	V1G	L4E	-10.0346247081479	-6.95288008350249	0
GREFCSAAITM	V1G	L4F	-6.4877503404808	-6.95195652970419	-1
GREGCSAAITM	V1G	L4G	-7.51176937230837	-6.92345253170711	0
GREKCSAAITM	V1G	L4K	-10.1641743407217	-6.93696224120522	0
GRELASAAITM	V1G	C5A	-4.50738726695098	-6.95324699208095	-1
GRELCAAAITM	V1G	S6A	-3.73525280578166	-3.59969661731818	2
GRELCCAAITM	V1G	S6C	-5.29085802436756	-5.45952950335231	-1
GRELCEAAITM	V1G	S6E	-3.66722531465269	-2.61450692322888	1
GRELCFAAITM	V1G	S6F	-3.68088517284411	-6.47065402926118	-2
GRELCGAAITM	V1G	S6G	-3.7611870180061	-5.25310703987678	-1
GRELCKAAITM	V1G	S6K	-3.79456961608822	-3.71327321762712	2
GRELCLAAITM	V1G	S6L	-3.66921009480838	-5.93327111252405	-2
GRELCNAAITM	V1G	S6N	-3.72579728861696	-2.82091498339379	2
GRELCPAAITM	V1G	S6P	-6.76677480243522	-6.94808997079293	0
GRELCQAAITM	V1G	S6Q	-3.75787852664502	-3.62828766321459	2
GRELCRAAITM	V1G	S6R	-3.79826284754176	-4.59879987005659	-1
GRELCSAAATM	V1G	I9A	-5.81170218663328	-6.9542184278701	-1
GRELCSAACTM	V1G	I9C	-3.92435774978302	-6.95509123653369	-1
GRELCSAADTM	V1G	I9D	-10.6590252443406	-6.95429714124405	0
GRELCSAAETM	V1G	I9E	-10.0344620423007	-6.93358170510963	0
GRELCSAAFTM	V1G	I9F	-8.31786437024325	-6.95524872336828	0
GRELCSAAGTM	V1G	I9G	-9.62662094207554	-6.95287621931403	0
GRELCSAAIAM	V1G	T10A	-3.78483507993097	-5.6112614475299	-1
GRELCSAAICM	V1G	T10C	-3.63821399495787	-6.55606832785861	-2
GRELCSAAIDM	V1G	T10D	-3.90413772635272	-6.94486190286071	-1
GRELCSAAIEM	V1G	T10E	-3.77214058436065	-3.58135312490201	2
GRELCSAAIFM	V1G	T10F	-7.32655556018949	-6.95367594741095	0
GRELCSAAIGM	V1G	T10G	-3.78062328938882	-5.26476434663936	-1
GRELCSAAIHM	V1G	T10H	-4.28644296406367	-6.95234155588049	-1
GRELCSAAIIM	V1G	T10I	-3.94041981930625	-6.81379807305021	-1
GRELCSAAIKM	V1G	T10K	-4.07075633770141	-6.94818803819048	-1
GRELCSAAILM	V1G	T10L	-3.84251878953856	-6.92694539808984	-1
GRELCSAAIMM	V1G	T10M	-3.85097068953988	-6.64316970042146	-1
GRELCSAAINM	V1G	T10N	-4.07518105335301	-6.93807378891036	-1
GRELCSAAIPM	V1G	T10P	-6.98817136869067	-6.71929812363728	0
GRELCSAAIQM	V1G	T10Q	-3.7930420000715	-5.31948798082731	-1
GRELCSAAIRM	V1G	T10R	-4.08429145428354	-6.910660784991	-1
GRELCSAAISM	V1G	T10S	-3.81441375987203	-4.28019618150957	-1
GRELCSAAITA	V1G	M11A	-3.84991577150682	-5.90361144027868	-1
GRELCSAAITC	V1G	M11C	-3.83629376833438	-6.60715373668875	-1
GRELCSAAITD	V1G	M11D	-3.79805775898512	-6.15937759347698	-1
GRELCSAAITE	V1G	M11E	-3.77605975471087	-3.68776703885434	2
GRELCSAAITF	V1G	M11F	-3.87820092638451	-5.45164560061588	-1
GRELCSAAITG	V1G	M11G	-4.12737623460882	-6.94446649816177	-1
GRELCSAAITI	V1G	M11I	-3.62637452649666	-6.7119950123992	-2
GRELCSAAITK	V1G	M11K	-3.9382452602895	-6.27050553765941	-1
GRELCSAAITL	V1G	M11L	-3.65378559124627	-4.87100326635683	-2
GRELCSAAITN	V1G	M11N	-3.95069329335894	-6.24833042969419	-1
GRELCSAAITP	V1G	M11P	-9.35091335664222	-6.92881021784195	0
GRELCSAAITQ	V1G	M11Q	-3.82827217243793	-4.44656877713205	-1
GRELCSAAITR	V1G	M11R	-3.87908440940436	-5.74796636779369	-1
GRELCSAAITS	V1G	M11S	-3.95702362537875	-6.40930343047686	-1
GRELCSAAITT	V1G	M11T	-3.70000180385814	-5.79942536888171	-2
GRELCSAAITV	V1G	M11V	-3.7526811967396	-5.35143015478722	-1
GRELCSAAITW	V1G	M11W	-3.82375751629266	-4.79932225818416	-1
GRELCSAAITY	V1G	M11Y	-3.98454048315576	-3.60333392880164	2
GRELCSAAIVM	V1G	T10V	-3.91143025857954	-6.42853724365029	-1
GRELCSAAIWM	V1G	T10W	-6.55347421228476	-6.95052543157057	-1
GRELCSAAIYM	V1G	T10Y	-6.0023816694357	-6.95239535334188	-1
GRELCSAAKTM	V1G	I9K	-10.6444270132731	-6.94279747545655	0
GRELCSAALTM	V1G	I9L	-3.79308095923228	-4.80259798098713	-1
GRELCSAAMTM	V1G	I9M	-3.77416151369546	-6.21275814897928	-1
GRELCSAANTM	V1G	I9N	-6.28288644795722	-6.9527371020606	-1
GRELCSAAPTM	V1G	I9P	-10.664044069239	-6.95524872336829	0
GRELCSAAQTM	V1G	I9Q	-7.29743473868415	-6.8927573630993	0
GRELCSAARTM	V1G	I9R	-10.6642138935478	-6.9467003945578	0
GRELCSAASTM	V1G	I9S	-6.47248799168667	-6.93107384198286	-1
GRELCSAATTM	V1G	I9T	-4.35800828956263	-6.85562011401988	-1
GRELCSAAVTM	V1G	I9V	-3.72965970284679	-5.50887936682661	-1
GRELCSAAWTM	V1G	I9W	-10.620051041607	-6.95379751640425	0
GRELCSACITM	V1G	A8C	-3.81025841503403	-6.80957778070997	-1
GRELCSADITM	V1G	A8D	-10.4583023531001	-6.95524872336829	0
GRELCSAFITM	V1G	A8F	-10.661173094457	-6.95301529981169	0
GRELCSAGITM	V1G	A8G	-3.80433535617998	-6.95524872336828	-1
GRELCSAIITM	V1G	A8I	-5.16878743022389	-6.94943868033062	-1
GRELCSAKITM	V1G	A8K	-10.6694775111244	-6.95524872336828	0
GRELCSALITM	V1G	A8L	-6.56643143528223	-6.95429419588138	-1
GRELCSAMITM	V1G	A8M	-4.2477614572879	-6.95391416623275	-1
GRELCSAPITM	V1G	A8P	-10.6671266509843	-6.95524872336828	0
GRELCSAQITM	V1G	A8Q	-6.88100770621062	-5.9623021292574	1
GRELCSARITM	V1G	A8R	-10.6570278612367	-6.9534872985323	0
GRELCSASITM	V1G	A8S	-3.65685486447611	-6.69751229804923	-2
GRELCSATITM	V1G	A8T	-3.59117604196184	-6.53577972738208	-2
GRELCSAVITM	V1G	A8V	-3.77779984590733	-6.95391416623275	-1
GRELCSAWITM	V1G	A8W	-10.6563081893402	-6.95282197271116	0
GRELCSAYITM	V1G	A8Y	-10.6695738377485	-6.95203897258696	0
GRELCSCAITM	V1G	A7C	-3.82686774146442	-6.95524872336828	-1
GRELCSEAITM	V1G	A7E	-5.68009091099666	-6.94670102543662	-1
GRELCSFAITM	V1G	A7F	-7.01969709184904	-6.95524872336829	0
GRELCSGAITM	V1G	A7G	-4.33293454983765	-6.95261469668482	-1
GRELCSHAITM	V1G	A7H	-6.19355764717899	-6.94896514970718	-1
GRELCSIAITM	V1G	A7I	-6.15204670932938	-6.95524872336829	-1
GRELCSKAITM	V1G	A7K	-7.29581390585972	-6.95524872336829	0
GRELCSLAITM	V1G	A7L	-6.54907493534496	-6.95419648873157	-1
GRELCSMAITM	V1G	A7M	-6.47779444117076	-6.95524872336829	-1
GRELCSNAITM	V1G	A7N	-5.34791829675139	-6.94974949712164	-1
GRELCSPAITM	V1G	A7P	-10.6446947131917	-6.59513371058327	2
GRELCSQAITM	V1G	A7Q	-6.53296253665788	-6.95244719592443	-1
GRELCSRAITM	V1G	A7R	-9.04986147294127	-6.95272522376679	0
GRELCSSAITM	V1G	A7S	-3.75915071218065	-6.89478293884754	-1
GRELCSTAITM	V1G	A7T	-4.43307889486567	-6.95524872336828	-1
GRELCSVAITM	V1G	A7V	-4.25686222477077	-6.95524872336829	-1
GRELCSWAITM	V1G	A7W	-8.22190065321761	-6.95524872336829	0
GRELCSYAITM	V1G	A7Y	-6.22068477308139	-6.95524872336829	-1
GRELCVAAITM	V1G	S6V	-3.64179961662562	-6.36496432667037	-2
GRELCWAAITM	V1G	S6W	-3.67988851222505	-5.35100864836692	-2
GRELCYAAITM	V1G	S6Y	-3.65466921812751	-5.64862488831571	-2
GRELDSAAITM	V1G	C5D	-10.6694379711398	-6.95015800085864	0
GRELESAAITM	V1G	C5E	-9.76468920541055	-6.89970164614737	0
GRELFSAAITM	V1G	C5F	-9.38789048268632	-6.95524872336829	0
GRELGSAAITM	V1G	C5G	-6.22649939241003	-6.92695220943518	-1
GRELHSAAITM	V1G	C5H	-10.5308123124174	-6.9410072628255	0
GRELKSAAITM	V1G	C5K	-10.6702231981434	-6.95524872336829	0
GRELLSAAITM	V1G	C5L	-5.43324911665825	-6.95310168425944	-1
GRELMSAAITM	V1G	C5M	-4.11936266703549	-6.81584842288002	-1
GRELPSAAITM	V1G	C5P	-10.656442507085	-6.89261935064609	0
GRELQSAAITM	V1G	C5Q	-8.30023385806129	-6.95524872336828	0
GRELRSAAITM	V1G	C5R	-10.6477211065913	-6.93609399275329	0
GRELSSAAITM	V1G	C5S	-6.85339875918772	-6.95457255207409	0
GRELTSAAITM	V1G	C5T	-7.64389925881891	-6.95194200808849	0
GRELVSAAITM	V1G	C5V	-6.57132242233545	-6.90166062835507	-1
GRELWSAAITM	V1G	C5W	-10.6687143718948	-6.95274310413745	0
GRELYSAAITM	V1G	C5Y	-10.6656078659023	-6.94975854846573	0
GREMCSAAITM	V1G	L4M	-3.76042216142401	-6.67664386548475	-1
GRENCSAAITM	V1G	L4N	-7.46312756368695	-6.95284092012456	0
GREPCSAAITM	V1G	L4P	-10.6672028128432	-6.9523415558805	0
GREQCSAAITM	V1G	L4Q	-7.27255889579587	-6.95524872336828	0
GRERCSAAITM	V1G	L4R	-10.6388630497632	-6.95303900158797	0
GRESCSAAITM	V1G	L4S	-6.97727725922708	-6.95524872336829	0
GRETCSAAITM	V1G	L4T	-6.04622039214786	-6.95524872336828	-1
GREVCSAAITM	V1G	L4V	-5.50136474717978	-6.92761338792817	-1
GREWCSAAITM	V1G	L4W	-10.670239930293	-6.95316706229868	0
GRGLCSAAITM	V1G	E3G	-3.66382417752765	-6.83930168684855	-2
GRKLCSAAITM	V1G	E3K	-4.5089089799661	-6.86733103019496	-1
GRLLCSAAITM	V1G	E3L	-9.04457047702271	-6.95524872336829	0
GRMLCSAAITM	V1G	E3M	-5.6012721582531	-6.95524872336829	-1
GRNLCSAAITM	V1G	E3N	-3.86997891302029	-6.87812718267223	-1
GRRLCSAAITM	V1G	E3R	-5.01276646037796	-6.95441654541647	-1
GRSLCSAAITM	V1G	E3S	-3.75836941709826	-6.92156869091799	-1
GRTLCSAAITM	V1G	E3T	-6.6378668824015	-6.95039821081782	-1
GRVLCSAAITM	V1G	E3V	-10.5013454716176	-6.95524872336829	0
GRWLCSAAITM	V1G	E3W	-10.453005545653	-6.95118063625441	0
GSELCSAAITM	V1G	R2S	-3.75625359099881	-3.20468395845318	2
GTELCSAAITM	V1G	R2T	-3.70101999090728	-4.92822208169832	-2
GVELCSAAITM	V1G	R2V	-3.70830031851306	-5.92984203736681	-2
GWELCSAAITM	V1G	R2W	-3.67382119503415	-3.92353409180673	-2
GYELCSAAITM	V1G	R2Y	-3.6333605620704	-3.6996394893596	-1
HEELCSAAITM	V1H	R2E	-2.82427627096439	-1.96419240090225	1
HHELCSAAITM	V1H	R2H	-2.78339837196194	-2.76156027871071	1
HKELCSAAITM	V1H	R2K	-2.80845544652429	-2.99112202265715	-2
HNELCSAAITM	V1H	R2N	-2.9134286822623	-3.07947379262096	-1
HPELCSAAITM	V1H	R2P	-3.89386908672663	-6.88192797084094	-1
HQELCSAAITM	V1H	R2Q	-2.76562114575911	-2.5305711587774	1
HRELCAAAITM	V1H	S6A	-2.8647390092115	-2.90732198417293	-1
HRELCCAAITM	V1H	S6C	-4.4203442277974	-6.52856275430135	-1
HRELCDAAITM	V1H	S6D	-2.72985287726938	-2.00918368298214	1
HRELCEAAITM	V1H	S6E	-2.79671151808253	-1.41113277568027	1
HRELCGAAITM	V1H	S6G	-2.89067322143594	-3.47727648661999	-1
HRELCLAAITM	V1H	S6L	-2.79869629823822	-5.31991532193433	-2
HRELCPAAITM	V1H	S6P	-5.89626100586506	-6.91664086905749	-1
HRELCRAAITM	V1H	S6R	-2.9277490509716	-3.3724509386759	-1
HRELCSAAGTM	V1H	I9G	-8.75610714550538	-6.95524872336829	0
HRELCSAAIAM	V1H	T10A	-2.91432128336081	-4.04342143623158	-1
HRELCSAAIHM	V1H	T10H	-3.41592916749351	-6.95244719592443	-1
HRELCSAAIIM	V1H	T10I	-3.06990602273609	-5.94996315816117	-1
HRELCSAAILM	V1H	T10L	-2.9720049929684	-6.68819718191563	-1
HRELCSAAIPM	V1H	T10P	-6.11765757212051	-6.95328545221877	-1
HRELCSAAISM	V1H	T10S	-2.94389996330187	-3.34893908083953	-1
HRELCSAAITE	V1H	M11E	-2.90554595814071	-2.55832119949772	2
HRELCSAAITG	V1H	M11G	-3.25686243803866	-6.9378702926617	-1
HRELCSAAITH	V1H	M11H	-3.20792534501876	-2.82694418988636	2
HRELCSAAITL	V1H	M11L	-2.78327179467611	-4.06985604662768	-2
HRELCSAAITR	V1H	M11R	-3.0085706128342	-6.33934543523675	-1
HRELCSAAITT	V1H	M11T	-2.82948800728798	-3.67662302682387	-2
HRELCSAAIVM	V1H	T10V	-3.04091646200938	-5.86404558960299	-1
HRELCSAALTM	V1H	I9L	-2.92256716266212	-3.0826568768967	-1
HRELCSAARTM	V1H	I9R	-9.79370009697761	-6.95524872336828	0
HRELCSAAWTM	V1H	I9W	-9.74953724503681	-6.95524872336829	0
HRELCSACITM	V1H	A8C	-2.93974461846387	-6.15479197983719	-1
HRELCSADITM	V1H	A8D	-9.58778855652997	-6.9533839048014	0
HRELCSAEITM	V1H	A8E	-9.53545335276622	-6.95524872336828	0
HRELCSAFITM	V1H	A8F	-9.79065929788683	-6.9551008787498	0
HRELCSAGITM	V1H	A8G	-2.93382155960982	-6.92965186859558	-1
HRELCSAHITM	V1H	A8H	-9.7874797003772	-6.95524872336828	0
HRELCSAIITM	V1H	A8I	-4.29827363365373	-6.95524872336828	-1
HRELCSAKITM	V1H	A8K	-9.79896371455425	-6.95372264546604	0
HRELCSALITM	V1H	A8L	-5.69591763871207	-6.9538161507467	-1
HRELCSAMITM	V1H	A8M	-3.37724766071774	-6.95342479164483	-1
HRELCSANITM	V1H	A8N	-5.23925615614989	-6.95205903136873	-1
HRELCSAPITM	V1H	A8P	-9.79661285441418	-6.94702574539283	0
HRELCSAQITM	V1H	A8Q	-6.01049390964046	-6.95524872336829	-1
HRELCSARITM	V1H	A8R	-9.78651406466652	-6.9313021317646	0
HRELCSASITM	V1H	A8S	-2.78634106790595	-5.51485882988247	-2
HRELCSATITM	V1H	A8T	-2.72066224539168	-5.27522983279098	-2
HRELCSAVITM	V1H	A8V	-2.90728604933717	-6.68160269411684	-1
HRELCSAWITM	V1H	A8W	-9.78579439277005	-6.9505743206446	0
HRELCSAYITM	V1H	A8Y	-9.79906004117837	-6.95524872336829	0
HRELCSDAITM	V1H	A7D	-5.97930336473596	-6.95524872336829	-1
HRELCSFAITM	V1H	A7F	-6.14918329527888	-6.95524872336829	-1
HRELCSHAITM	V1H	A7H	-5.32304385060883	-6.95524872336829	-1
HRELCSLAITM	V1H	A7L	-5.6785611387748	-6.95524872336828	-1
HRELCSMAITM	V1H	A7M	-5.6072806446006	-6.95524872336828	-1
HRELCSNAITM	V1H	A7N	-4.47740450018123	-6.94295186404978	-1
HRELCSPAITM	V1H	A7P	-9.77418091662151	-6.95406410027998	0
HRELCSRAITM	V1H	A7R	-8.17934767637111	-6.9544016882826	0
HRELCSSAITM	V1H	A7S	-2.88863691561049	-5.62118771888223	-1
HRELCSTAITM	V1H	A7T	-3.56256509829551	-6.95524872336829	-1
HRELCSVAITM	V1H	A7V	-3.38634842820061	-6.95524872336829	-1
HRELCSYAITM	V1H	A7Y	-5.35017097651123	-6.95524872336829	-1
HRELCVAAITM	V1H	S6V	-2.77128582005546	-6.93270513706961	-2
HRELCYAAITM	V1H	S6Y	-2.78415542155735	-4.3528453506887	-2
HRELGSAAITM	V1H	C5G	-5.35598559583987	-6.81283277705119	-1
HRELPSAAITM	V1H	C5P	-9.78592871051489	-6.95011563354697	0
HRELRSAAITM	V1H	C5R	-9.77720731002112	-6.95524872336828	0
HRELTSAAITM	V1H	C5T	-6.77338546224875	-6.95524872336828	0
HREVCSAAITM	V1H	L4V	-4.63085095060962	-6.95524872336829	-1
HRFLCSAAITM	V1H	E3F	-8.09015814008615	-6.95247241713442	0
HRGLCSAAITM	V1H	E3G	-2.79331038095749	-5.42176867873639	-2
HRHLCSAAITM	V1H	E3H	-2.8299058027779	-6.58730631328214	-2
HRILCSAAITM	V1H	E3I	-9.68619738228807	-6.95524872336828	0
HRKLCSAAITM	V1H	E3K	-3.63839518339594	-6.95524872336829	-1
HRLLCSAAITM	V1H	E3L	-8.17405668045255	-6.95524872336829	0
HRMLCSAAITM	V1H	E3M	-4.73075836168294	-5.79573085638824	-1
HRNLCSAAITM	V1H	E3N	-2.99946511645013	-6.74014881150348	-1
HRPLCSAAITM	V1H	E3P	-9.50606659183757	-6.95221848832469	0
HRQLCSAAITM	V1H	E3Q	-2.67635890680353	-3.99771692307713	-2
HRSLCSAAITM	V1H	E3S	-2.8878556205281	-6.35091609379403	-1
HRTLCSAAITM	V1H	E3T	-5.76735308583134	-6.95219774811146	-1
HRVLCSAAITM	V1H	E3V	-9.63083167504744	-6.95062978591361	0
HRYLCSAAITM	V1H	E3Y	-7.33435574366298	-6.95524872336828	0
HSELCSAAITM	V1H	R2S	-2.88573979442865	-2.92328786781535	-1
IKELCSAAITM	V1I	R2K	-0.0809252234142299	0.240924285179551	2
INELCSAAITM	V1I	R2N	-0.18589845915224	-0.12216536471923	1
IRDLCSAAITM	V1I	E3D	0.25517122894494	-0.510437454932029	-2
IRELASAAITM	V1I	C5A	-0.909343247270759	-0.422164699064689	2
IRELCAAAITM	V1I	S6A	-0.137208786101439	-0.0417906043499201	2
IRELCDAAITM	V1I	S6D	-0.00232265415931998	-0.353003650736579	-2
IRELCEAAITM	V1I	S6E	-0.0691812949724699	0.100957272401221	2
IRELCFAAITM	V1I	S6F	-0.0828411531638888	-0.36227039510575	-2
IRELCGAAITM	V1I	S6G	-0.163142998325879	0.25236141365067	3
IRELCHAAITM	V1I	S6H	-0.165403473739429	-0.0175287117794287	3
IRELCKAAITM	V1I	S6K	-0.196525596408	-0.526691800992119	-1
IRELCLAAITM	V1I	S6L	-0.0711660751281595	-0.0286341711076599	1
IRELCMAAITM	V1I	S6M	-0.0323936365736994	0.103195559346961	2
IRELCNAAITM	V1I	S6N	-0.12775326893674	-0.0140888314937602	2
IRELCPAAITM	V1I	S6P	-3.168730782755	-1.95759862330421	2
IRELCQAAITM	V1I	S6Q	-0.159834506964799	0.0435649498904596	3
IRELCRAAITM	V1I	S6R	-0.200218827861539	-0.0164550657808693	3
IRELCSAAETM	V1I	I9E	-6.43641802262049	-5.49908388289345	2
IRELCSAAGTM	V1I	I9G	-6.02857692239532	-5.45274094890611	2
IRELCSAAIAM	V1I	T10A	-0.18679106025075	0.51626814053148	3
IRELCSAAICM	V1I	T10C	-0.0401699752776494	-0.0732408344230393	-1
IRELCSAAIEM	V1I	T10E	-0.174096564680429	-0.304582530443019	-1
IRELCSAAIFM	V1I	T10F	-3.72851154050927	-2.35062761334476	2
IRELCSAAIGM	V1I	T10G	-0.182579269708599	0.483882060502111	3
IRELCSAAIHM	V1I	T10H	-0.688398944383449	-0.693101288982059	-1
IRELCSAAIIM	V1I	T10I	-0.34237579962603	-0.0224265216011492	3
IRELCSAAIKM	V1I	T10K	-0.472712318021189	-0.666233664511569	-1
IRELCSAAILM	V1I	T10L	-0.244474769858339	0.00132839624539116	3
IRELCSAAIMM	V1I	T10M	-0.25292666985966	0.0439799779491903	3
IRELCSAAINM	V1I	T10N	-0.477137033672789	-0.138644022857809	2
IRELCSAAIQM	V1I	T10Q	-0.19499798039128	-5.69741171429474	-1
IRELCSAAIRM	V1I	T10R	-0.486247434603319	-0.169976280944139	2
IRELCSAAISM	V1I	T10S	-0.216369740191809	-0.17915050747909	1
IRELCSAAITC	V1I	M11C	-0.238249748654159	0.0352005333710608	3
IRELCSAAITF	V1I	M11F	-0.280156906704288	-0.38543553734137	-1
IRELCSAAITG	V1I	M11G	-0.529332214928599	-0.0903031781998003	3
IRELCSAAITK	V1I	M11K	-0.340201240609279	-0.521219842783889	-1
IRELCSAAITL	V1I	M11L	-0.055741571566049	-0.00640849464116933	1
IRELCSAAITR	V1I	M11R	-0.28104038972414	-0.15630057897274	2
IRELCSAAITV	V1I	M11V	-0.15463717705938	-0.15273266598345	1
IRELCSAAITW	V1I	M11W	-0.225713496612439	-0.680361050147569	-1
IRELCSAAITY	V1I	M11Y	-0.38649646347554	-0.11344349859324	3
IRELCSAAIVM	V1I	T10V	-0.313386238899319	-0.131241362120049	2
IRELCSAAIWM	V1I	T10W	-2.95543019260454	-1.6114208109859	2
IRELCSAAIYM	V1I	T10Y	-2.40433764975548	-0.564426864864689	2
IRELCSAAKTM	V1I	I9K	-7.04638299359284	-6.95524872336829	0
IRELCSAALTM	V1I	I9L	-0.195036939552059	-0.268844818962739	-1
IRELCSAARTM	V1I	I9R	-7.06616987386755	-6.95524872336828	0
IRELCSAAVTM	V1I	I9V	-0.131615683166569	-3.70990100824788	-1
IRELCSAAWTM	V1I	I9W	-7.02200702192675	-6.95524872336829	0
IRELCSADITM	V1I	A8D	-6.86025833341991	-6.1230181864987	2
IRELCSAFITM	V1I	A8F	-7.06312907477677	-6.95078440714858	0
IRELCSAGITM	V1I	A8G	-0.20629133649976	-0.220759546650889	-1
IRELCSAHITM	V1I	A8H	-7.05994947726714	-6.95524872336829	0
IRELCSALITM	V1I	A8L	-2.96838741560201	-2.59601791541989	2
IRELCSAMITM	V1I	A8M	-0.649717437607679	-0.59483720693021	1
IRELCSANITM	V1I	A8N	-2.51172593303983	-0.75196838780374	2
IRELCSAPITM	V1I	A8P	-7.06908263130412	-6.95330606466044	0
IRELCSAQITM	V1I	A8Q	-3.2829636865304	-2.99134351682738	2
IRELCSARITM	V1I	A8R	-7.05898384155646	-6.95313761368568	0
IRELCSASITM	V1I	A8S	-0.0588108447958895	-0.18475138408315	-2
IRELCSATITM	V1I	A8T	0.00686797771838066	0.0669111928417596	1
IRELCSAVITM	V1I	A8V	-0.17975582622711	-0.983220869743669	-1
IRELCSAYITM	V1I	A8Y	-7.07152981806831	-6.95524872336829	0
IRELCSCAITM	V1I	A7C	-0.228823721784199	-0.0498671880547299	3
IRELCSFAITM	V1I	A7F	-3.42165307216882	-2.53838826532492	2
IRELCSIAITM	V1I	A7I	-2.55400268964916	-1.30954091747136	2
IRELCSLAITM	V1I	A7L	-2.95103091566474	-2.33128794085416	2
IRELCSNAITM	V1I	A7N	-1.74987427707117	-0.59262305131288	2
IRELCSPAITM	V1I	A7P	-7.04665069351145	-6.95524872336828	0
IRELCSRAITM	V1I	A7R	-5.45181745326105	-3.11337838258148	2
IRELCSSAITM	V1I	A7S	-0.161106692500429	-0.0150413928776096	3
IRELCSWAITM	V1I	A7W	-4.62385663353739	-2.40824863722038	2
IRELCTAAITM	V1I	S6T	-0.0175969289387687	0.168238947891101	2
IRELCVAAITM	V1I	S6V	-0.0437555969453989	0.413849896960951	2
IRELCYAAITM	V1I	S6Y	-0.0566251984472892	0.21830302205267	2
IRELPSAAITM	V1I	C5P	-7.05839848740483	-6.95077498685203	0
IRELSSAAITM	V1I	C5S	-3.2553547395075	-2.22199913177825	2
IRELVSAAITM	V1I	C5V	-2.97327840265523	-2.44263456673896	2
IRHLCSAAITM	V1I	E3H	-0.102375579667839	0.217358764288141	2
IRKLCSAAITM	V1I	E3K	-0.910864960285879	-0.41985964180601	2
IRNLCSAAITM	V1I	E3N	-0.271934893340068	0.31094555196025	3
IRQLCSAAITM	V1I	E3Q	0.0511713163065313	0.00584542237008101	-1
IRSLCSAAITM	V1I	E3S	-0.160325397418038	0.239109502660481	3
IWELCSAAITM	V1I	R2W	-0.0757771753539291	0.502608405050541	2
KAELCSAAITM	V1K	R2A	-4.64421264701011	-3.53358523371726	2
KEELCSAAITM	V1K	R2E	-4.49695632652787	-3.49682632130379	1
KGELCSAAITM	V1K	R2G	-4.5618183951093	-3.05533464704261	2
KHELCSAAITM	V1K	R2H	-4.45607842752542	-5.24031971109797	-2
KKELCSAAITM	V1K	R2K	-4.48113550208777	-3.96123595415454	1
KLELCSAAITM	V1K	R2L	-4.48041872848038	-5.64890338550712	-2
KNELCSAAITM	V1K	R2N	-4.58610873782578	-5.19321999812475	-1
KPELCSAAITM	V1K	R2P	-5.56654914229011	-6.95524872336828	-1
KQELCSAAITM	V1K	R2Q	-4.43830120132259	-4.29964397931327	1
KREECSAAITM	V1K	L4E	-10.8367909671412	-6.95396597685498	0
KREGCSAAITM	V1K	L4G	-8.31393563130169	-6.95308162842343	0
KREKCSAAITM	V1K	L4K	-10.966340599715	-6.95403081005457	0
KRELASAAITM	V1K	C5A	-5.3095535259443	-6.95416696041176	-1
KRELCGAAITM	V1K	S6G	-4.56335327699942	-6.06285009437312	-1
KRELCKAAITM	V1K	S6K	-4.59673587508154	-4.67723176499429	-1
KRELCLAAITM	V1K	S6L	-4.4713763538017	-6.52600831870691	-2
KRELCRAAITM	V1K	S6R	-4.60042910653508	-5.17085978323592	-1
KRELCSAAATM	V1K	I9A	-6.6138684456266	-6.95524872336829	-1
KRELCSAADTM	V1K	I9D	-11.461191503334	-6.95341393995667	0
KRELCSAAETM	V1K	I9E	-10.836628301294	-6.95261282332924	0
KRELCSAAGTM	V1K	I9G	-10.4287872010689	-6.93948097715638	0
KRELCSAAIAM	V1K	T10A	-4.58700133892429	-6.01419835590741	-1
KRELCSAAICM	V1K	T10C	-4.44038025395119	-6.1039539370262	-2
KRELCSAAIDM	V1K	T10D	-4.70630398534604	-6.95524872336829	-1
KRELCSAAIEM	V1K	T10E	-4.57430684335397	-3.97356722266667	2
KRELCSAAIGM	V1K	T10G	-4.58278954838214	-5.87586491727699	-1
KRELCSAAIHM	V1K	T10H	-5.08860922305699	-6.95524872336828	-1
KRELCSAAIKM	V1K	T10K	-4.87292259669473	-6.95202222970165	-1
KRELCSAAILM	V1K	T10L	-4.64468504853188	-6.9541515659292	-1
KRELCSAAIMM	V1K	T10M	-4.6531369485332	-6.90496296548853	-1
KRELCSAAINM	V1K	T10N	-4.87734731234633	-6.95274310413745	-1
KRELCSAAIPM	V1K	T10P	-7.79033762768399	-6.95524872336829	0
KRELCSAAIRM	V1K	T10R	-4.88645771327686	-6.95328683706986	-1
KRELCSAAISM	V1K	T10S	-4.61658001886535	-5.14343708962809	-1
KRELCSAAITA	V1K	M11A	-4.65208203050014	-6.6751596504663	-1
KRELCSAAITE	V1K	M11E	-4.57822601370419	-4.55154618292889	1
KRELCSAAITG	V1K	M11G	-4.92954249360214	-6.95355554787372	-1
KRELCSAAITI	V1K	M11I	-4.42854078548998	-6.71912298804929	-2
KRELCSAAITK	V1K	M11K	-4.74041151928282	-6.77936779525965	-1
KRELCSAAITL	V1K	M11L	-4.45595185023959	-6.30676833645231	-2
KRELCSAAITN	V1K	M11N	-4.75285955235226	-6.66157883976303	-1
KRELCSAAITQ	V1K	M11Q	-4.63043843143125	-5.3877592733497	-1
KRELCSAAITR	V1K	M11R	-4.68125066839768	-6.28815746097751	-1
KRELCSAAITS	V1K	M11S	-4.75918988437207	-6.6535076236951	-1
KRELCSAAITT	V1K	M11T	-4.50216806285146	-6.20547497541866	-2
KRELCSAAITV	V1K	M11V	-4.55484745573292	-5.6379045199378	-1
KRELCSAAITW	V1K	M11W	-4.62592377528598	-5.58285476441975	-1
KRELCSAAITY	V1K	M11Y	-4.78670674214908	-4.85709444860892	-1
KRELCSAAIVM	V1K	T10V	-4.71359651757286	-6.82847828175189	-1
KRELCSAAIWM	V1K	T10W	-7.35564047127808	-6.9540491387734	0
KRELCSAAIYM	V1K	T10Y	-6.80454792842902	-6.94858934668751	0
KRELCSAAKTM	V1K	I9K	-11.4465932722664	-6.95147798005823	0
KRELCSAALTM	V1K	I9L	-4.5952472182256	-5.29776092363559	-1
KRELCSAAMTM	V1K	I9M	-4.57632777268878	-6.73954873389105	-1
KRELCSAANTM	V1K	I9N	-7.08505270695054	-6.81891150012551	0
KRELCSAAQTM	V1K	I9Q	-8.09960099767747	-6.95043605908315	0
KRELCSAARTM	V1K	I9R	-11.4663801525411	-6.95130751538366	0
KRELCSAASTM	V1K	I9S	-7.27465425067999	-6.95524872336828	0
KRELCSAATTM	V1K	I9T	-5.16017454855595	-6.94864289748272	-1
KRELCSAAVTM	V1K	I9V	-4.53182596184011	-6.07014635406541	-1
KRELCSAAWTM	V1K	I9W	-11.4222173006003	-6.95524872336828	0
KRELCSACITM	V1K	A8C	-4.61242467402735	-6.94840758297687	-1
KRELCSADITM	V1K	A8D	-11.2604686120934	-6.94989275974173	0
KRELCSAEITM	V1K	A8E	-11.2081334083297	-6.95213616093082	0
KRELCSAGITM	V1K	A8G	-4.6065016151733	-5.7334908613016	-1
KRELCSAHITM	V1K	A8H	-11.4601597559407	-6.95261006543964	0
KRELCSAKITM	V1K	A8K	-11.4716437701177	-6.95276329800748	0
KRELCSALITM	V1K	A8L	-7.36859769427555	-6.95524872336829	0
KRELCSAMITM	V1K	A8M	-5.04992771628122	-6.95524872336828	-1
KRELCSANITM	V1K	A8N	-6.91193621171337	-6.93872427914913	0
KRELCSAPITM	V1K	A8P	-11.4692929099777	-6.76016119945842	0
KRELCSAQITM	V1K	A8Q	-7.68317396520394	-6.95294005993956	0
KRELCSARITM	V1K	A8R	-11.45919412023	-6.95524872336828	0
KRELCSASITM	V1K	A8S	-4.45902112346943	-6.8816901838896	-2
KRELCSATITM	V1K	A8T	-4.39334230095516	-6.76398736641181	-2
KRELCSAVITM	V1K	A8V	-4.57996610490065	-6.26139948221975	-1
KRELCSAWITM	V1K	A8W	-11.4584744483335	-6.95524872336828	0
KRELCSAYITM	V1K	A8Y	-11.4717400967418	-6.95207895759066	0
KRELCSCAITM	V1K	A7C	-4.62903400045774	-6.95524872336828	-1
KRELCSDAITM	V1K	A7D	-7.65198342029944	-6.9536431945741	0
KRELCSFAITM	V1K	A7F	-7.82186335084236	-6.95524872336828	0
KRELCSGAITM	V1K	A7G	-5.13510080883097	-6.95307817853024	-1
KRELCSIAITM	V1K	A7I	-6.9542129683227	-6.95524872336829	0
KRELCSKAITM	V1K	A7K	-8.09798016485304	-6.94294996696981	0
KRELCSLAITM	V1K	A7L	-7.35124119433828	-6.95254542772341	0
KRELCSNAITM	V1K	A7N	-6.15008455574471	-6.94989520652592	-1
KRELCSPAITM	V1K	A7P	-11.446860972185	-6.95336921045841	0
KRELCSQAITM	V1K	A7Q	-7.3351287956512	-6.95524872336829	0
KRELCSRAITM	V1K	A7R	-9.85202773193459	-6.94614595923446	0
KRELCSSAITM	V1K	A7S	-4.56131697117397	-6.95200521355011	-1
KRELCSTAITM	V1K	A7T	-5.23524515385899	-6.95213765407842	-1
KRELCSWAITM	V1K	A7W	-9.02406691221093	-6.94791984267129	0
KRELCSYAITM	V1K	A7Y	-7.02285103207471	-6.94301934609117	0
KRELCVAAITM	V1K	S6V	-4.44396587561894	-6.61985230796693	-2
KRELESAAITM	V1K	C5E	-10.5668554644039	-6.95091002388839	0
KRELGSAAITM	V1K	C5G	-7.02866565140335	-6.95524872336828	0
KRELHSAAITM	V1K	C5H	-11.3329785714108	-6.95524872336829	0
KRELKSAAITM	V1K	C5K	-11.4723894571367	-6.95524872336828	0
KRELLSAAITM	V1K	C5L	-6.23541537565157	-6.95524872336829	-1
KRELNSAAITM	V1K	C5N	-9.86381323349167	-6.95524872336828	0
KRELRSAAITM	V1K	C5R	-11.4498873655846	-6.95253508960359	0
KRELTSAAITM	V1K	C5T	-8.44606551781223	-6.90783053992396	0
KRELVSAAITM	V1K	C5V	-7.37348868132877	-6.94881639477173	0
KREMCSAAITM	V1K	L4M	-4.56258842041733	-6.93306875348531	-1
KRENCSAAITM	V1K	L4N	-8.26529382268027	-6.95524872336829	0
KREQCSAAITM	V1K	L4Q	-8.07472515478919	-6.95355501656481	0
KRERCSAAITM	V1K	L4R	-11.4410293087565	-6.95387625791362	0
KRESCSAAITM	V1K	L4S	-7.7794435182204	-6.95331013531908	0
KREWCSAAITM	V1K	L4W	-11.4724061892863	-6.9485560498724	0
KRHLCSAAITM	V1K	E3H	-4.50258585834138	-6.95084811177526	-2
KRNLCSAAITM	V1K	E3N	-4.67214517201361	-6.95524872336829	-1
KRSLCSAAITM	V1K	E3S	-4.56053567609158	-6.93545344908607	-1
KRVLCSAAITM	V1K	E3V	-11.3035117306109	-6.95097021809446	0
KSELCSAAITM	V1K	R2S	-4.55841984999213	-3.87340204896904	2
LAELCSAAITM	V1L	R2A	-0.0731394089129189	-0.388775617345379	-2
LCELCSAAITM	V1L	R2C	0.23826851541471	-0.13561466901745	-3
LDELCSAAITM	V1L	R2D	-0.0557573495514205	-2.10391234174456	-2
LEELCSAAITM	V1L	R2E	0.0741169115693197	-0.62063098929377	-3
LFELCSAAITM	V1L	R2F	0.0862629739070897	0.0872553189129199	1
LGELCSAAITM	V1L	R2G	0.00925484298788959	0.0285348796409011	1
LIELCSAAITM	V1L	R2I	-0.17624625012272	-0.0754639851755101	1
LKELCSAAITM	V1L	R2K	0.0899377360094196	0.211705379164471	1
LLELCSAAITM	V1L	R2L	0.0906545096168099	-0.0513307039594402	-3
LMELCSAAITM	V1L	R2M	0.0851198894610903	0.134835032078941	1
LNELCSAAITM	V1L	R2N	-0.0150354997285902	-0.360386068568349	-2
LPELCSAAITM	V1L	R2P	-0.99547590419292	-0.56239957021882	1
LQELCSAAITM	V1L	R2Q	0.1327720367746	-0.27859953868623	-3
LRALCSAAITM	V1L	E3A	0.130127014167931	-1.00046977335537	-3
LREACSAAITM	V1L	L4A	-0.752758426769019	-2.17142177353937	-2
LREECSAAITM	V1L	L4E	-6.26571772904404	-6.95284092012456	-2
LREFCSAAITM	V1L	L4F	-2.71884336137693	-3.8767373047621	-2
LREGCSAAITM	V1L	L4G	-3.7428623932045	-4.78443853009765	-2
LRELASAAITM	V1L	C5A	-0.73848028784711	-1.62849580553323	-2
LRELCAAAITM	V1L	S6A	0.0336541733222102	-0.0836728771537203	-2
LRELCCAAITM	V1L	S6C	-1.52195104526369	-1.70227965583689	-2
LRELCDAAITM	V1L	S6D	0.16854030526433	-0.0283539422077901	-3
LRELCEAAITM	V1L	S6E	0.10168166445118	-0.2783056179341	-3
LRELCFAAITM	V1L	S6F	0.0880218062597606	0.02825651583907	-3
LRELCGAAITM	V1L	S6G	0.00771996109777007	0.0834181289693596	2
LRELCHAAITM	V1L	S6H	0.00545948568422006	0.1810863400831	2
LRELCIAAITM	V1L	S6I	0.0365679262273506	-0.1152718777898	-2
LRELCKAAITM	V1L	S6K	-0.0256626369843502	-0.0872047235086093	-2
LRELCLAAITM	V1L	S6L	0.09969688429549	0.000452238778811065	-3
LRELCMAAITM	V1L	S6M	0.13846932284995	-0.122103565457619	-3
LRELCNAAITM	V1L	S6N	0.0431096904869097	0.140279939486481	2
LRELCPAAITM	V1L	S6P	-2.99786782333135	-3.55209305113517	-2
LRELCQAAITM	V1L	S6Q	0.0110284524588504	-0.27553302498691	-2
LRELCRAAITM	V1L	S6R	-0.0293558684378894	0.0224899204990407	1
LRELCSAAATM	V1L	I9A	-2.04279520752941	-3.80040008896819	-2
LRELCSAACTM	V1L	I9C	-0.155450770679149	-0.79183929574407	-2
LRELCSAAFTM	V1L	I9F	-4.54895739113938	-5.99916746025817	-2
LRELCSAAGTM	V1L	I9G	-5.85771396297167	-6.95353439219394	-2
LRELCSAAIAM	V1L	T10A	-0.0159281008271002	-0.11382679733669	-2
LRELCSAAICM	V1L	T10C	0.130692984146	-0.2498598598053	-3
LRELCSAAIDM	V1L	T10D	-0.135230747248849	-0.308790577720549	-2
LRELCSAAIEM	V1L	T10E	-0.00323360525677963	0.0579181218897897	2
LRELCSAAIFM	V1L	T10F	-3.55764858108562	-5.85861368214091	-2
LRELCSAAIGM	V1L	T10G	-0.0117163102849496	-0.0499891167549702	-1
LRELCSAAIHM	V1L	T10H	-0.5175359849598	-1.75455674389681	-2
LRELCSAAIIM	V1L	T10I	-0.17151284020238	0.0262298567098096	1
LRELCSAAIKM	V1L	T10K	-0.30184935859754	-0.537762057470109	-2
LRELCSAAILM	V1L	T10L	-0.0736118104346897	-0.489952864899189	-2
LRELCSAAIMM	V1L	T10M	-0.0820637104360102	-0.0891274584063204	-1
LRELCSAAINM	V1L	T10N	-0.306274074249139	-1.88015266953845	-2
LRELCSAAIPM	V1L	T10P	-3.2192643895868	-5.28580378277306	-2
LRELCSAAIRM	V1L	T10R	-0.31538447517967	-1.10840625356911	-2
LRELCSAAISM	V1L	T10S	-0.0455067807681591	0.0997544497648111	2
LRELCSAAITA	V1L	M11A	-0.0810087924029492	-0.3563722513026	-2
LRELCSAAITC	V1L	M11C	-0.0673867892305093	0.38028616869801	2
LRELCSAAITF	V1L	M11F	-0.109293947280639	-0.22954757338554	-2
LRELCSAAITG	V1L	M11G	-0.35846925550495	-0.624919931539689	-2
LRELCSAAITH	V1L	M11H	-0.309532162485049	0.155204066149651	2
LRELCSAAITI	V1L	M11I	0.14253245260721	0.0184206180436206	-3
LRELCSAAITK	V1L	M11K	-0.169338281185629	0.0403876517041013	1
LRELCSAAITL	V1L	M11L	0.115121387857601	0.138245458023661	1
LRELCSAAITR	V1L	M11R	-0.110177430300491	-0.2400720975941	-2
LRELCSAAITS	V1L	M11S	-0.18811664627488	-0.13496825757565	1
LRELCSAAITT	V1L	M11T	0.0689051752457299	0.19780153083722	1
LRELCSAAITV	V1L	M11V	0.0162257823642697	-0.17323703447094	-2
LRELCSAAITW	V1L	M11W	-0.0548505371887895	-0.12901433677885	-2
LRELCSAAITY	V1L	M11Y	-0.21563350405189	0.161608989929411	2
LRELCSAAIVM	V1L	T10V	-0.14252327947567	-0.0333986049674593	1
LRELCSAAIWM	V1L	T10W	-2.78456723318089	-3.92106039458446	-2
LRELCSAAIYM	V1L	T10Y	-2.23347469033183	-3.65574411958451	-2
LRELCSAAKTM	V1L	I9K	-6.87552003416919	-6.95225694537556	0
LRELCSAALTM	V1L	I9L	-0.0241739801284098	-0.20769262549315	-2
LRELCSAAMTM	V1L	I9M	-0.00525453459158953	-0.28633446749542	-2
LRELCSAARTM	V1L	I9R	-6.8953069144439	-6.94662131630425	0
LRELCSAASTM	V1L	I9S	-2.7035810125828	-4.64445782337437	-2
LRELCSAAVTM	V1L	I9V	0.0392472762570808	0.0032098276025998	-1
LRELCSAAWTM	V1L	I9W	-6.8511440625031	-6.95395727250248	0
LRELCSACITM	V1L	A8C	-0.0413514359301601	-0.468406464243939	-2
LRELCSADITM	V1L	A8D	-6.68939537399626	-6.95351697243987	0
LRELCSAEITM	V1L	A8E	-6.63706017023251	-6.82138766929373	-2
LRELCSAFITM	V1L	A8F	-6.89226611535312	-6.86824246875431	0
LRELCSAGITM	V1L	A8G	-0.0354283770761104	-0.827863465115559	-2
LRELCSAIITM	V1L	A8I	-1.39988045112002	-3.97644325912405	-2
LRELCSAKITM	V1L	A8K	-6.90057053202054	-6.95524872336829	0
LRELCSALITM	V1L	A8L	-2.79752445617836	-4.76500557851757	-2
LRELCSAMITM	V1L	A8M	-0.478854478184029	-2.67731105877988	-2
LRELCSANITM	V1L	A8N	-2.34086297361618	-3.23526168463116	-2
LRELCSAPITM	V1L	A8P	-6.89821967188047	-6.93706794845221	0
LRELCSAQITM	V1L	A8Q	-3.11210072710675	-6.57292654569696	-2
LRELCSARITM	V1L	A8R	-6.88812088213281	-6.92846619042522	0
LRELCSASITM	V1L	A8S	0.11205211462776	-0.0091231288086	-3
LRELCSATITM	V1L	A8T	0.17773093714203	0.111194475280161	-2
LRELCSAVITM	V1L	A8V	-0.00889286680346046	-0.82419608872527	-2
LRELCSAWITM	V1L	A8W	-6.88740121023634	-6.95316768864706	0
LRELCSAYITM	V1L	A8Y	-6.90066685864466	-6.95524872336828	0
LRELCSCAITM	V1L	A7C	-0.0579607623605494	-1.02582027397943	-2
LRELCSDAITM	V1L	A7D	-3.08091018220225	-6.37921642592772	-2
LRELCSEAITM	V1L	A7E	-1.91118393189279	-2.84160353052697	-2
LRELCSFAITM	V1L	A7F	-3.25079011274517	-4.24705644348924	-2
LRELCSGAITM	V1L	A7G	-0.56402757073378	-0.85120551598484	-2
LRELCSHAITM	V1L	A7H	-2.42465066807512	-4.0679921854687	-2
LRELCSIAITM	V1L	A7I	-2.38313973022551	-3.26664704387714	-2
LRELCSKAITM	V1L	A7K	-3.52690692675585	-5.60024599477749	-2
LRELCSLAITM	V1L	A7L	-2.78016795624109	-4.42309772629999	-2
LRELCSMAITM	V1L	A7M	-2.70888746206689	-3.98466371162161	-2
LRELCSNAITM	V1L	A7N	-1.57901131764752	-2.60409590112627	-2
LRELCSPAITM	V1L	A7P	-6.8757877340878	-6.95241205561465	0
LRELCSRAITM	V1L	A7R	-5.2809544938374	-6.65959956214624	-2
LRELCSSAITM	V1L	A7S	0.00975626692322074	-0.40323214835641	-2
LRELCSTAITM	V1L	A7T	-0.664171915761799	-2.61213747081123	-2
LRELCSVAITM	V1L	A7V	-0.4879552456669	-1.35380782110851	-2
LRELCSWAITM	V1L	A7W	-4.45299367411374	-5.13280644645069	-2
LRELCSYAITM	V1L	A7Y	-2.45177779397752	-3.75434041598932	-2
LRELCTAAITM	V1L	S6T	0.153266030484881	0.23253737090206	1
LRELCVAAITM	V1L	S6V	0.127107362478251	-0.0652355558808004	-3
LRELCWAAITM	V1L	S6W	0.0890184668788212	0.17142652702675	1
LRELCYAAITM	V1L	S6Y	0.11423776097636	-0.41581294091852	-3
LRELESAAITM	V1L	C5E	-5.99578222630668	-6.21087120309442	-2
LRELFSAAITM	V1L	C5F	-5.61898350358245	-6.43687040642445	-2
LRELGSAAITM	V1L	C5G	-2.45759241330616	-4.4220581456345	-2
LRELISAAITM	V1L	C5I	-1.87808844760549	-3.10737605390712	-2
LRELLSAAITM	V1L	C5L	-1.66434213755438	-2.7087501193124	-2
LRELMSAAITM	V1L	C5M	-0.350455687931619	-0.854861975033529	-2
LRELRSAAITM	V1L	C5R	-6.87881412748741	-6.93719195582763	0
LRELSSAAITM	V1L	C5S	-3.08449178008385	-4.12549379247242	-2
LRELTSAAITM	V1L	C5T	-3.87499227971504	-4.99462594517888	-2
LRELVSAAITM	V1L	C5V	-2.80241544323158	-4.50659772655158	-2
LRELWSAAITM	V1L	C5W	-6.89980739279089	-6.95384746206119	0
LRELYSAAITM	V1L	C5Y	-6.89670088679848	-6.95524872336828	0
LREMCSAAITM	V1L	L4M	0.00848481767986087	-0.0838554467454902	-2
LRERCSAAITM	V1L	L4R	-6.86995607065936	-6.95261469668482	0
LRESCSAAITM	V1L	L4S	-3.20837028012321	-3.8627182490134	-2
LREVCSAAITM	V1L	L4V	-1.73245776807591	-2.58115265950911	-2
LREWCSAAITM	V1L	L4W	-6.90133295118912	-6.90110985898585	0
LRFLCSAAITM	V1L	E3F	-5.19176495755244	-6.7067757695172	-2
LRGLCSAAITM	V1L	E3G	0.10508280157622	-0.22883811484134	-3
LRHLCSAAITM	V1L	E3H	0.0684873797558101	-0.457674774981339	-3
LRKLCSAAITM	V1L	E3K	-0.74000200086223	-2.35066869256044	-2
LRNLCSAAITM	V1L	E3N	-0.101071933916419	-0.770222691627549	-2
LRPLCSAAITM	V1L	E3P	-6.60767340930386	-6.57552261206237	1
LRQLCSAAITM	V1L	E3Q	0.222034275730181	-0.88919681718658	-3
LRRLCSAAITM	V1L	E3R	-1.24385948127409	-3.34166869726482	-2
LRSLCSAAITM	V1L	E3S	0.0105375620056112	-0.53148565240815	-2
LRTLCSAAITM	V1L	E3T	-2.86895990329763	-2.63594323170795	1
LRVLCSAAITM	V1L	E3V	-6.73243849251373	-6.95524872336829	0
LRYLCSAAITM	V1L	E3Y	-4.43596256112927	-5.19700625420206	-2
LSELCSAAITM	V1L	R2S	0.0126533881050594	0.158265005275281	2
LTELCSAAITM	V1L	R2T	0.0678869881965909	-0.200929230665	-3
LVELCSAAITM	V1L	R2V	0.0606066605908104	-0.143124538506539	-3
LWELCSAAITM	V1L	R2W	0.0950857840697203	0.262267201825701	1
LYELCSAAITM	V1L	R2Y	0.135546417033471	0.19890485200348	1
MAELCSAAITM	V1M	R2A	-0.0669547044073386	-0.36580781814998	-2
MGELCSAAITM	V1M	R2G	0.0154395474934699	-0.0563600402000404	-2
MLELCSAAITM	V1M	R2L	0.0968392141223902	-0.127351569184409	-3
MREGCSAAITM	V1M	L4G	-3.73667768869892	-5.60279836525932	-2
MRELCAAAITM	V1M	S6A	0.0398388778277905	-0.0232254796939291	-2
MRELCEAAITM	V1M	S6E	0.10786636895676	-0.12091151011629	-3
MRELCGAAITM	V1M	S6G	0.0139046656033504	0.10274399386072	2
MRELCLAAITM	V1M	S6L	0.10588158880107	-0.0159240498728899	-3
MRELCMAAITM	V1M	S6M	0.14465402735553	-0.0814040014531603	-3
MRELCNAAITM	V1M	S6N	0.04929439499249	0.342307950480171	2
MRELCPAAITM	V1M	S6P	-2.99168311882577	-5.49576604959579	-2
MRELCQAAITM	V1M	S6Q	0.0172131569644307	0.1809577333602	2
MRELCRAAITM	V1M	S6R	-0.0231711639323091	-0.064243333665889	-1
MRELCSAACTM	V1M	I9C	-0.149266066173569	-1.01448551411108	-2
MRELCSAAGTM	V1M	I9G	-5.85152925846609	-6.94825237965696	-2
MRELCSAAIAM	V1M	T10A	-0.00974339632151988	-0.249147423981839	-2
MRELCSAAICM	V1M	T10C	0.13687768865158	-0.35125147612046	-3
MRELCSAAIDM	V1M	T10D	-0.129046042743269	-1.22355704511535	-2
MRELCSAAIEM	V1M	T10E	0.00295109924880066	-0.24319723476008	-2
MRELCSAAIFM	V1M	T10F	-3.55146387658004	-6.37391882634034	-2
MRELCSAAIGM	V1M	T10G	-0.00553160577936929	0.12597938640984	2
MRELCSAAIIM	V1M	T10I	-0.1653281356968	-0.42322039243269	-2
MRELCSAAIKM	V1M	T10K	-0.29566465409196	-0.38219435814652	-2
MRELCSAAILM	V1M	T10L	-0.0674271059291094	-0.985547759146939	-2
MRELCSAAIMM	V1M	T10M	-0.07587900593043	-0.0335764507091589	1
MRELCSAAINM	V1M	T10N	-0.300089369743559	-0.756822236290409	-2
MRELCSAAIPM	V1M	T10P	-3.21307968508122	-6.07125813704248	-2
MRELCSAAIQM	V1M	T10Q	-0.0179503164620503	-0.235678735274499	-2
MRELCSAAIRM	V1M	T10R	-0.309199770674089	-0.46438622668111	-2
MRELCSAAISM	V1M	T10S	-0.0393220762625788	-0.062637143781739	-1
MRELCSAAITE	V1M	M11E	-0.000968071101420165	0.0280373156584108	1
MRELCSAAITF	V1M	M11F	-0.103109242775059	-0.460209157808089	-2
MRELCSAAITG	V1M	M11G	-0.35228455099937	-1.28260589428384	-2
MRELCSAAITK	V1M	M11K	-0.163153576680049	-0.14207708435028	1
MRELCSAAITL	V1M	M11L	0.121306092363181	-0.24741346788737	-3
MRELCSAAITR	V1M	M11R	-0.10399272579491	-0.0915938220857893	1
MRELCSAAITW	V1M	M11W	-0.0486658326832092	-0.0873178279494091	-1
MRELCSAAIVM	V1M	T10V	-0.13633857497009	-0.0401479057317697	1
MRELCSAAIWM	V1M	T10W	-2.77838252867531	-3.82898128450827	-2
MRELCSAAIYM	V1M	T10Y	-2.22728998582625	-6.28946401710698	-2
MRELCSAAKTM	V1M	I9K	-6.86933532966361	-6.94943868033062	0
MRELCSAALTM	V1M	I9L	-0.0179892756228295	-0.218486385174689	-2
MRELCSAARTM	V1M	I9R	-6.88912220993832	-6.95524872336828	0
MRELCSAASTM	V1M	I9S	-2.69739630807722	-5.35283391779039	-2
MRELCSAAVTM	V1M	I9V	0.0454319807626611	0.0194351040002303	-1
MRELCSAEITM	V1M	A8E	-6.63087546572693	-6.95524872336828	-2
MRELCSAGITM	V1M	A8G	-0.0292436725705301	-1.87436192975625	-2
MRELCSAIITM	V1M	A8I	-1.39369574661444	-4.62858117620981	-2
MRELCSAKITM	V1M	A8K	-6.89438582751496	-6.95263700415771	0
MRELCSALITM	V1M	A8L	-2.79133975167278	-4.69680381206406	-2
MRELCSANITM	V1M	A8N	-2.3346782691106	-3.71616278336331	-2
MRELCSAPITM	V1M	A8P	-6.89203496737489	-6.9518627642215	0
MRELCSARITM	V1M	A8R	-6.88193617762723	-6.95336921045841	0
MRELCSASITM	V1M	A8S	0.11823681913334	-0.654220453640799	-3
MRELCSAVITM	V1M	A8V	-0.00270816229788018	-0.695602192420419	-2
MRELCSAWITM	V1M	A8W	-6.88121650573076	-6.95524872336828	0
MRELCSCAITM	V1M	A7C	-0.0517760578549691	-2.36022690412327	-2
MRELCSFAITM	V1M	A7F	-3.24460540823959	-4.82733892950338	-2
MRELCSGAITM	V1M	A7G	-0.557842866228199	-1.79620145003946	-2
MRELCSLAITM	V1M	A7L	-2.77398325173551	-5.25563216601994	-2
MRELCSNAITM	V1M	A7N	-1.57282661314194	-3.86750149440322	-2
MRELCSSAITM	V1M	A7S	0.015940971428801	-0.73847909803807	-2
MRELCSVAITM	V1M	A7V	-0.481770541161319	-2.67325637515558	-2
MRELCSWAITM	V1M	A7W	-4.44680896960816	-5.6095397137072	-2
MRELCSYAITM	V1M	A7Y	-2.44559308947194	-5.02344479419306	-2
MRELCTAAITM	V1M	S6T	0.159450734990461	-0.0182314920301394	-3
MRELCVAAITM	V1M	S6V	0.133292066983831	-0.102229951342499	-3
MRELCWAAITM	V1M	S6W	0.0952031713844015	0.0487579075523907	-2
MRELCYAAITM	V1M	S6Y	0.120422465481941	-0.0363692865648702	-3
MRELFSAAITM	V1M	C5F	-5.61279879907687	-6.71468094550269	-2
MRELLSAAITM	V1M	C5L	-1.6581574330488	-2.53920777550788	-2
MRELTSAAITM	V1M	C5T	-3.86880757520946	-5.49520815210207	-2
MRELWSAAITM	V1M	C5W	-6.89362268828531	-6.95524872336828	0
MRERCSAAITM	V1M	L4R	-6.86377136615378	-6.95524872336828	0
MREVCSAAITM	V1M	L4V	-1.72627306357033	-2.8305054336105	-2
MREWCSAAITM	V1M	L4W	-6.89514824668354	-6.9530071828871	0
MRNLCSAAITM	V1M	E3N	-0.0948872294108387	-0.462938522728489	-2
MRRLCSAAITM	V1M	E3R	-1.23767477676851	-3.45782936696882	-2
MWELCSAAITM	V1M	R2W	0.101270488575301	-0.1732930501692	-3
NEELCSAAITM	V1N	R2E	-2.38700149730762	-1.74805194002558	1
NHELCSAAITM	V1N	R2H	-2.34612359830517	-2.7506658075808	-2
NKELCSAAITM	V1N	R2K	-2.37118067286752	-2.18368398943423	1
NLELCSAAITM	V1N	R2L	-2.37046389926013	-2.74213606576085	-2
NMELCSAAITM	V1N	R2M	-2.37599851941585	-2.7408128117714	-2
NNELCSAAITM	V1N	R2N	-2.47615390860553	-3.23043159243497	-1
NPELCSAAITM	V1N	R2P	-3.45659431306986	-6.9491394219459	-1
NREECSAAITM	V1N	L4E	-8.72683613792098	-6.95524872336829	0
NREKCSAAITM	V1N	L4K	-8.85638577049476	-6.71357625364276	0
NRELASAAITM	V1N	C5A	-3.19959869672405	-6.64728398737379	-1
NRELCCAAITM	V1N	S6C	-3.98306945414063	-5.21489120786767	-1
NRELCEAAITM	V1N	S6E	-2.35943674442576	-1.05165853424359	1
NRELCFAAITM	V1N	S6F	-2.37309660261718	-5.64001059410851	-2
NRELCGAAITM	V1N	S6G	-2.45339844777917	-2.82681469381347	-1
NRELCHAAITM	V1N	S6H	-2.45565892319272	-1.85457538760934	2
NRELCLAAITM	V1N	S6L	-2.36142152458145	-3.99681018878677	-2
NRELCNAAITM	V1N	S6N	-2.41800871839003	-2.5137327265507	-1
NRELCQAAITM	V1N	S6Q	-2.45008995641809	-2.28692050894142	2
NRELCRAAITM	V1N	S6R	-2.49047427731483	-2.73469099673942	-1
NRELCSAADTM	V1N	I9D	-9.35123667411372	-6.95343551572479	0
NRELCSAAETM	V1N	I9E	-8.72667347207378	-6.94709645210094	0
NRELCSAAGTM	V1N	I9G	-8.31883237184861	-6.9541892588186	0
NRELCSAAIAM	V1N	T10A	-2.47704650970404	-3.39935363244804	-1
NRELCSAAIEM	V1N	T10E	-2.46435201413372	-4.0323119701702	-1
NRELCSAAIFM	V1N	T10F	-6.01876698996256	-6.95254542772341	-1
NRELCSAAIGM	V1N	T10G	-2.47283471916189	-2.82570034100927	-1
NRELCSAAIIM	V1N	T10I	-2.63263124907932	-5.37800303930688	-1
NRELCSAAILM	V1N	T10L	-2.53473021931163	-6.05952373262028	-1
NRELCSAAIMM	V1N	T10M	-2.54318211931295	-4.40003723630659	-1
NRELCSAAIPM	V1N	T10P	-5.68038279846374	-6.95190800884713	-1
NRELCSAAIQM	V1N	T10Q	-2.48525342984457	-2.61435462282771	-1
NRELCSAAIRM	V1N	T10R	-2.77650288405661	-5.24546976138289	-1
NRELCSAAISM	V1N	T10S	-2.5066251896451	-2.45645399104375	1
NRELCSAAITG	V1N	M11G	-2.81958766438189	-6.13680712338558	-1
NRELCSAAITK	V1N	M11K	-2.63045669006257	-3.93144861147598	-1
NRELCSAAITL	V1N	M11L	-2.34599702101934	-3.13970790001779	-2
NRELCSAAITR	V1N	M11R	-2.57129583917743	-3.10761824709069	-1
NRELCSAAITW	V1N	M11W	-2.51596894606573	-2.64033796551133	-1
NRELCSAAIVM	V1N	T10V	-2.60364168835261	-4.48684747780968	-1
NRELCSAAKTM	V1N	I9K	-9.33663844304613	-6.95198423211151	0
NRELCSAAQTM	V1N	I9Q	-5.98964616845722	-6.95524872336828	-1
NRELCSAARTM	V1N	I9R	-9.35642532332084	-6.95524872336829	0
NRELCSAASTM	V1N	I9S	-5.16469942145974	-6.95524872336828	-1
NRELCSACITM	V1N	A8C	-2.5024698448071	-5.61966643972193	-1
NRELCSADITM	V1N	A8D	-9.1505137828732	-6.9541110920786	0
NRELCSAEITM	V1N	A8E	-9.09817857910945	-6.95396419584225	0
NRELCSAFITM	V1N	A8F	-9.35338452423006	-6.95524872336829	0
NRELCSAGITM	V1N	A8G	-2.49654678595305	-6.10072730984607	-1
NRELCSAHITM	V1N	A8H	-9.35020492672043	-6.95338450822979	0
NRELCSAIITM	V1N	A8I	-3.86099885999696	-6.95385380036961	-1
NRELCSAKITM	V1N	A8K	-9.36168894089748	-6.95353269595187	0
NRELCSALITM	V1N	A8L	-5.2586428650553	-6.95482104860339	-1
NRELCSANITM	V1N	A8N	-4.80198138249312	-6.88294455210251	-1
NRELCSAPITM	V1N	A8P	-9.35933808075741	-6.95369572010519	0
NRELCSAQITM	V1N	A8Q	-5.57321913598369	-6.95402876254338	-1
NRELCSARITM	V1N	A8R	-9.34923929100975	-6.95331526169143	0
NRELCSASITM	V1N	A8S	-2.34906629424918	-3.82000404009828	-2
NRELCSATITM	V1N	A8T	-2.28338747173491	-4.27666865857849	-2
NRELCSAVITM	V1N	A8V	-2.4700112756804	-5.95183587074548	-1
NRELCSAYITM	V1N	A8Y	-9.3617852675216	-6.95457321973559	0
NRELCSCAITM	V1N	A7C	-2.51907917123749	-6.03315200855413	-1
NRELCSDAITM	V1N	A7D	-5.54202859107919	-6.94667034383759	-1
NRELCSEAITM	V1N	A7E	-4.37230234076973	-6.94921118561909	-1
NRELCSFAITM	V1N	A7F	-5.71190852162211	-6.9532022125021	-1
NRELCSHAITM	V1N	A7H	-4.88576907695206	-6.95524872336828	-1
NRELCSIAITM	V1N	A7I	-4.84425813910245	-6.95319388061921	-1
NRELCSKAITM	V1N	A7K	-5.98802533563279	-6.95524872336828	-1
NRELCSLAITM	V1N	A7L	-5.24128636511803	-6.95524872336828	-1
NRELCSNAITM	V1N	A7N	-4.04012972652446	-6.95426213176974	-1
NRELCSPAITM	V1N	A7P	-9.33690614296474	-6.95524872336828	0
NRELCSQAITM	V1N	A7Q	-5.22517396643095	-6.95524872336828	-1
NRELCSRAITM	V1N	A7R	-7.74207290271434	-6.95100594770023	0
NRELCSSAITM	V1N	A7S	-2.45136214195372	-4.22092876145073	-1
NRELCSTAITM	V1N	A7T	-3.12529032463874	-6.94169041075786	-1
NRELCSYAITM	V1N	A7Y	-4.91289620285446	-6.93055993150306	-1
NRELCTAAITM	V1N	S6T	-2.30785237839206	-3.2764663280797	-2
NRELCYAAITM	V1N	S6Y	-2.34688064790058	-4.76237316077939	-2
NRELGSAAITM	V1N	C5G	-4.9187108221831	-6.95524872336829	-1
NRELKSAAITM	V1N	C5K	-9.36243462791646	-6.95524872336829	0
NRELNSAAITM	V1N	C5N	-7.75385840427142	-6.94693155400039	0
NRELPSAAITM	V1N	C5P	-9.34865393685812	-6.95524872336829	0
NRELRSAAITM	V1N	C5R	-9.33993253636435	-6.95197073683448	0
NRELSSAAITM	V1N	C5S	-5.54561018896079	-6.95524872336829	-1
NRELTSAAITM	V1N	C5T	-6.33611068859198	-6.95524872336828	-1
NRELVSAAITM	V1N	C5V	-5.26353385210852	-6.9475541174538	-1
NREMCSAAITM	V1N	L4M	-2.45263359119708	-6.92634387057507	-1
NREQCSAAITM	V1N	L4Q	-5.96477032556894	-6.95524872336829	-1
NRERCSAAITM	V1N	L4R	-9.3310744795363	-6.95524872336829	0
NREWCSAAITM	V1N	L4W	-9.36245136006606	-6.94685988214469	0
NRFLCSAAITM	V1N	E3F	-7.65288336642938	-6.95524872336829	0
NRKLCSAAITM	V1N	E3K	-3.20112040973917	-6.6609985313239	-1
NRMLCSAAITM	V1N	E3M	-4.29348358802617	-5.61400692503116	-1
NRNLCSAAITM	V1N	E3N	-2.56219034279336	-6.11959885131535	-1
NRQLCSAAITM	V1N	E3Q	-2.23908413314676	-3.59760768851232	-2
NRSLCSAAITM	V1N	E3S	-2.45058084687133	-5.23301227503707	-1
NRTLCSAAITM	V1N	E3T	-5.33007831217457	-6.32791687366776	-1
NRYLCSAAITM	V1N	E3Y	-6.89708097000621	-6.95524872336829	0
NSELCSAAITM	V1N	R2S	-2.44846502077188	-1.92326297503674	2
NTELCSAAITM	V1N	R2T	-2.39323142068035	-2.33781824726375	1
PAELCSAAITM	V1P	R2A	-2.09445844910897	-0.987323707401879	2
PFELCSAAITM	V1P	R2F	-1.93505606628896	-1.96952126785946	-2
PGELCSAAITM	V1P	R2G	-2.01206419720816	-0.84638243333709	2
PHELCSAAITM	V1P	R2H	-1.90632422962428	-2.14204753965532	-2
PIELCSAAITM	V1P	R2I	-2.19756529031877	-2.69280895901995	-1
PLELCSAAITM	V1P	R2L	-1.93066453057924	-2.10781504772713	-2
PNELCSAAITM	V1P	R2N	-2.03635453992464	-6.95524872336828	-1
PPELCSAAITM	V1P	R2P	-3.01679494438897	-3.27096013797096	-1
PRALCSAAITM	V1P	E3A	-1.89119202602812	-3.70823724965282	-2
PRDLCSAAITM	V1P	E3D	-1.59528485182746	-2.49951292216356	-2
PRELASAAITM	V1P	C5A	-2.75979932804316	-6.81157097865835	-1
PRELCAAAITM	V1P	S6A	-1.98766486687384	-1.83157085195021	2
PRELCCAAITM	V1P	S6C	-3.54327008545974	-4.03726944818885	-1
PRELCEAAITM	V1P	S6E	-1.91963737574487	-1.19679794141295	1
PRELCFAAITM	V1P	S6F	-1.93329723393629	-3.62883905952268	-2
PRELCGAAITM	V1P	S6G	-2.01359907909828	-2.45944450049919	-1
PRELCHAAITM	V1P	S6H	-2.01585955451183	-0.809208017370469	2
PRELCIAAITM	V1P	S6I	-1.9847511139687	-4.35233908328096	-1
PRELCKAAITM	V1P	S6K	-2.0469816771804	-2.06845649522657	-1
PRELCLAAITM	V1P	S6L	-1.92162215590056	-3.45354761211637	-2
PRELCPAAITM	V1P	S6P	-5.0191868635274	-6.93274507560777	-1
PRELCQAAITM	V1P	S6Q	-2.0102905877372	-1.52601100350046	2
PRELCRAAITM	V1P	S6R	-2.05067490863394	-2.43470151068833	-1
PRELCSAAGTM	V1P	I9G	-7.87903300316772	-6.95129900366085	0
PRELCSAAHTM	V1P	I9H	-4.82822065144813	-6.94656648994899	-1
PRELCSAAIAM	V1P	T10A	-2.03724714102315	-2.81178736744712	-1
PRELCSAAICM	V1P	T10C	-1.89062605605005	-4.57823630406398	-2
PRELCSAAIDM	V1P	T10D	-2.1565497874449	-6.30256520521132	-1
PRELCSAAIEM	V1P	T10E	-2.02455264545283	-1.94603762885864	2
PRELCSAAIFM	V1P	T10F	-5.57896762128167	-6.95268050445738	-1
PRELCSAAIGM	V1P	T10G	-2.033035350481	-2.5692161330392	-1
PRELCSAAIHM	V1P	T10H	-2.53885502515585	-6.60471517054714	-1
PRELCSAAIIM	V1P	T10I	-2.19283188039843	-4.27687907076222	-1
PRELCSAAIKM	V1P	T10K	-2.32316839879359	-5.33582824749928	-1
PRELCSAAILM	V1P	T10L	-2.09493085063074	-5.71290513245324	-1
PRELCSAAIMM	V1P	T10M	-2.10338275063206	-4.53032666643432	-1
PRELCSAAIPM	V1P	T10P	-5.24058342978285	-6.9202337854122	-1
PRELCSAAIQM	V1P	T10Q	-2.04545406116368	-3.14577578699698	-1
PRELCSAAIRM	V1P	T10R	-2.33670351537572	-5.43853096035633	-1
PRELCSAAISM	V1P	T10S	-2.06682582096421	-2.57279480740383	-1
PRELCSAAITA	V1P	M11A	-2.102327832599	-3.03923413091002	-1
PRELCSAAITN	V1P	M11N	-2.20310535445112	-3.17776352654631	-1
PRELCSAAITP	V1P	M11P	-7.6033254177344	-6.95353620576679	0
PRELCSAAITT	V1P	M11T	-1.95241386495032	-2.80367489536592	-2
PRELCSAAITV	V1P	M11V	-2.00509325783178	-3.37947425948127	-1
PRELCSAAITW	V1P	M11W	-2.07616957738484	-2.4202741014788	-1
PRELCSAAIVM	V1P	T10V	-2.16384231967172	-4.04480195143305	-1
PRELCSAAIWM	V1P	T10W	-4.80588627337694	-6.95524872336829	-1
PRELCSAAIYM	V1P	T10Y	-4.25479373052788	-6.95524872336828	-1
PRELCSAAKTM	V1P	I9K	-8.89683907436524	-6.95524872336828	0
PRELCSAALTM	V1P	I9L	-2.04549302032446	-2.7761456524527	-1
PRELCSACITM	V1P	A8C	-2.06267047612621	-5.31824683637435	-1
PRELCSADITM	V1P	A8D	-8.71071441419231	-6.95511331447338	0
PRELCSAEITM	V1P	A8E	-8.65837921042856	-6.94278622088367	0
PRELCSAFITM	V1P	A8F	-8.91358515554917	-6.29157109498485	2
PRELCSAGITM	V1P	A8G	-2.05674741727216	-5.44056319394985	-1
PRELCSAHITM	V1P	A8H	-8.91040555803954	-6.95342556716812	0
PRELCSAKITM	V1P	A8K	-8.92188957221659	-6.95397480834683	0
PRELCSALITM	V1P	A8L	-4.81884349637441	-6.9535467951167	-1
PRELCSAMITM	V1P	A8M	-2.50017351838008	-5.89126029337575	-1
PRELCSANITM	V1P	A8N	-4.36218201381223	-6.95374862718249	-1
PRELCSAPITM	V1P	A8P	-8.91953871207652	-6.95353880359087	0
PRELCSAQITM	V1P	A8Q	-5.1334197673028	-6.86736688140859	-1
PRELCSARITM	V1P	A8R	-8.90943992232886	-6.92096547400714	0
PRELCSASITM	V1P	A8S	-1.90926692556829	-3.23925307485804	-2
PRELCSATITM	V1P	A8T	-1.84358810305402	-3.43184249219832	-2
PRELCSAVITM	V1P	A8V	-2.03021190699951	-5.63494292570227	-1
PRELCSAWITM	V1P	A8W	-8.90872025043239	-6.95524872336829	0
PRELCSAYITM	V1P	A8Y	-8.92198589884071	-6.95524872336828	0
PRELCSCAITM	V1P	A7C	-2.0792798025566	-5.41611260131108	-1
PRELCSDAITM	V1P	A7D	-5.1022292223983	-6.95116704123957	-1
PRELCSEAITM	V1P	A7E	-3.93250297208884	-6.95524872336829	-1
PRELCSFAITM	V1P	A7F	-5.27210915294122	-6.95383554199537	-1
PRELCSGAITM	V1P	A7G	-2.58534661092983	-5.92955164744631	-1
PRELCSHAITM	V1P	A7H	-4.44596970827117	-6.95374958029466	-1
PRELCSIAITM	V1P	A7I	-4.40445877042156	-6.95325126878205	-1
PRELCSLAITM	V1P	A7L	-4.80148699643714	-6.9502905920553	-1
PRELCSMAITM	V1P	A7M	-4.73020650226294	-6.95524872336828	-1
PRELCSNAITM	V1P	A7N	-3.60033035784357	-6.95524872336828	-1
PRELCSPAITM	V1P	A7P	-8.89710677428385	-6.94210515588229	0
PRELCSQAITM	V1P	A7Q	-4.78537459775006	-6.95053451624095	-1
PRELCSRAITM	V1P	A7R	-7.30227353403345	-6.94492328863776	0
PRELCSSAITM	V1P	A7S	-2.01156277327283	-3.6349524000997	-1
PRELCSTAITM	V1P	A7T	-2.68549095595785	-6.94730742020993	-1
PRELCSVAITM	V1P	A7V	-2.50927428586295	-6.35248745680785	-1
PRELCSYAITM	V1P	A7Y	-4.47309683417357	-6.95134895059217	-1
PRELCTAAITM	V1P	S6T	-1.86805300971117	-2.73596768685921	-2
PRELCVAAITM	V1P	S6V	-1.8942116777178	-3.80785897505011	-2
PRELCWAAITM	V1P	S6W	-1.93230057331723	-2.6764606601264	-2
PRELCYAAITM	V1P	S6Y	-1.90708127921969	-3.17648382178702	-2
PRELESAAITM	V1P	C5E	-8.01710126650273	-6.94896514970718	0
PRELGSAAITM	V1P	C5G	-4.47891145350221	-6.95329168173395	-1
PRELQSAAITM	V1P	C5Q	-6.55264591915347	-6.95524872336828	-1
PRELRSAAITM	V1P	C5R	-8.90013316768346	-6.95524872336828	0
PRELWSAAITM	V1P	C5W	-8.92112643298694	-6.95524872336829	0
PRERCSAAITM	V1P	L4R	-8.89127511085541	-6.95524872336828	0
PRGLCSAAITM	V1P	E3G	-1.91623623861983	-3.65213470606929	-2
PRHLCSAAITM	V1P	E3H	-1.95283166044024	-5.15996527260074	-2
PRILCSAAITM	V1P	E3I	-8.80912323995041	-6.95276329800748	0
PRKLCSAAITM	V1P	E3K	-2.76132104105828	-5.39524850785452	-1
PRLLCSAAITM	V1P	E3L	-7.29698253811489	-6.32663979883854	1
PRNLCSAAITM	V1P	E3N	-2.12239097411247	-4.8476634060898	-1
PRPLCSAAITM	V1P	E3P	-8.62899244949991	-6.95370739064638	0
PRQLCSAAITM	V1P	E3Q	-1.79928476446587	-2.71898310622455	-2
PRRLCSAAITM	V1P	E3R	-3.26517852147014	-6.39521993856951	-1
PRSLCSAAITM	V1P	E3S	-2.01078147819044	-3.47089455352	-1
PRTLCSAAITM	V1P	E3T	-4.89027894349368	-3.67663784748583	1
PRVLCSAAITM	V1P	E3V	-8.75375753270978	-6.95524872336829	0
PRYLCSAAITM	V1P	E3Y	-6.45728160132532	-6.9087022805925	-1
PSELCSAAITM	V1P	R2S	-2.00866565209099	-1.48906425621225	2
PTELCSAAITM	V1P	R2T	-1.95343205199946	-2.70713355191241	-2
QAELCSAAITM	V1Q	R2A	-3.09860012978994	-2.23373290369428	2
QEELCSAAITM	V1Q	R2E	-2.9513438093077	-1.92483247512476	1
QGELCSAAITM	V1Q	R2G	-3.01620587788913	-1.27728692438767	2
QNELCSAAITM	V1Q	R2N	-3.04049622060561	-2.97314427410218	1
QPELCSAAITM	V1Q	R2P	-4.02093662506994	-6.41870624730214	-1
QRALCSAAITM	V1Q	E3A	-2.89533370670909	-5.55583784404633	-2
QRCLCSAAITM	V1Q	E3C	-8.49632780275318	-6.44636094797366	1
QREKCSAAITM	V1Q	L4K	-9.42072808249484	-6.95303382358228	0
QRELASAAITM	V1Q	C5A	-3.76394100872413	-6.75632209453159	-1
QRELCAAAITM	V1Q	S6A	-2.99180654755481	-3.00407229398192	-1
QRELCDAAITM	V1Q	S6D	-2.85692041561269	-1.38590804466655	1
QRELCGAAITM	V1Q	S6G	-3.01774075977925	-3.344162665647	-1
QRELCHAAITM	V1Q	S6H	-3.0200012351928	-2.12000690267495	2
QRELCLAAITM	V1Q	S6L	-2.92576383658153	-4.32435847878342	-2
QRELCMAAITM	V1Q	S6M	-2.88699139802707	-3.72366751901099	-2
QRELCPAAITM	V1Q	S6P	-6.02332854420837	-6.95524872336828	-1
QRELCQAAITM	V1Q	S6Q	-3.01443226841817	-2.10530967511149	2
QRELCRAAITM	V1Q	S6R	-3.05481658931491	-2.92943016875345	2
QRELCSAAATM	V1Q	I9A	-5.06825592840643	-6.95524872336829	-1
QRELCSAAETM	V1Q	I9E	-9.29101578407386	-6.95391127229562	0
QRELCSAAGTM	V1Q	I9G	-8.88317468384869	-6.95436824087066	0
QRELCSAAIAM	V1Q	T10A	-3.04138882170412	-4.61837158939692	-1
QRELCSAAICM	V1Q	T10C	-2.89476773673102	-5.40175093397864	-2
QRELCSAAIDM	V1Q	T10D	-3.16069146812587	-6.7532532917608	-1
QRELCSAAIFM	V1Q	T10F	-6.58310930196264	-6.95524872336829	-1
QRELCSAAIGM	V1Q	T10G	-3.03717703116197	-2.77038981097797	2
QRELCSAAIKM	V1Q	T10K	-3.32731007947456	-5.83313991906754	-1
QRELCSAAILM	V1Q	T10L	-3.09907253131171	-6.52929224638649	-1
QRELCSAAIMM	V1Q	T10M	-3.10752443131303	-4.77612510358348	-1
QRELCSAAIPM	V1Q	T10P	-6.24472511046382	-6.95524872336828	-1
QRELCSAAIRM	V1Q	T10R	-3.34084519605669	-5.95283481004556	-1
QRELCSAAISM	V1Q	T10S	-3.07096750164518	-2.73687179684195	2
QRELCSAAITA	V1Q	M11A	-3.10646951327997	-3.66040758822463	-1
QRELCSAAITE	V1Q	M11E	-3.03261349648402	-2.18303969736031	2
QRELCSAAITG	V1Q	M11G	-3.38392997638197	-6.57213451979716	-1
QRELCSAAITK	V1Q	M11K	-3.19479900206265	-4.16058439961697	-1
QRELCSAAITQ	V1Q	M11Q	-3.08482591421108	-2.97702367434529	1
QRELCSAAITR	V1Q	M11R	-3.13563815117751	-3.16946486597352	-1
QRELCSAAITT	V1Q	M11T	-2.95655554563129	-3.54104690940739	-2
QRELCSAAIVM	V1Q	T10V	-3.16798400035269	-5.25674235033687	-1
QRELCSAAIWM	V1Q	T10W	-5.81002795405791	-6.94959835985397	-1
QRELCSAAKTM	V1Q	I9K	-9.90098075504621	-6.95267708216333	0
QRELCSAARTM	V1Q	I9R	-9.92076763532092	-6.86604738103918	0
QRELCSAAVTM	V1Q	I9V	-2.98621344461994	-6.95305436214349	-1
QRELCSAAWTM	V1Q	I9W	-9.87660478338012	-6.95524872336829	0
QRELCSADITM	V1Q	A8D	-9.71485609487328	-6.95524872336828	0
QRELCSAGITM	V1Q	A8G	-3.06088909795313	-6.6269486860397	-1
QRELCSAHITM	V1Q	A8H	-9.91454723872051	-6.9531519673425	0
QRELCSALITM	V1Q	A8L	-5.82298517705538	-6.95253352713417	-1
QRELCSANITM	V1Q	A8N	-5.3663236944932	-6.95351209641498	-1
QRELCSAPITM	V1Q	A8P	-9.92368039275749	-6.95454315857278	0
QRELCSAQITM	V1Q	A8Q	-6.13756144798377	-6.95303135857404	-1
QRELCSARITM	V1Q	A8R	-9.91358160300983	-6.94826321984551	0
QRELCSASITM	V1Q	A8S	-2.91340860624926	-5.30948169284346	-2
QRELCSATITM	V1Q	A8T	-2.84772978373499	-4.49694933294553	-2
QRELCSAVITM	V1Q	A8V	-3.03435358768048	-6.4134883795794	-1
QRELCSAWITM	V1Q	A8W	-9.91286193111336	-6.95524872336828	0
QRELCSAYITM	V1Q	A8Y	-9.92612757952168	-6.95524872336828	0
QRELCSCAITM	V1Q	A7C	-3.08342148323757	-5.66355589099782	-1
QRELCSKAITM	V1Q	A7K	-6.55236764763287	-6.95424118010524	-1
QRELCSLAITM	V1Q	A7L	-5.80562867711811	-6.95524872336829	-1
QRELCSNAITM	V1Q	A7N	-4.60447203852454	-6.94990821837758	-1
QRELCSRAITM	V1Q	A7R	-8.30641521471442	-6.95153671428116	0
QRELCSTAITM	V1Q	A7T	-3.68963263663882	-6.95524872336829	-1
QRELCSVAITM	V1Q	A7V	-3.51341596654392	-6.84307756956078	-1
QRELESAAITM	V1Q	C5E	-9.0212429471837	-6.95524872336829	0
QRELGSAAITM	V1Q	C5G	-5.48305313418318	-6.95524872336829	-1
QRELKSAAITM	V1Q	C5K	-9.92677693991654	-6.95524872336828	0
QRELLSAAITM	V1Q	C5L	-4.6898028584314	-5.46674614639378	-1
QRELPSAAITM	V1Q	C5P	-9.9129962488582	-6.95524872336829	0
QRELRSAAITM	V1Q	C5R	-9.90427484836443	-6.86655728885569	0
QRELSSAAITM	V1Q	C5S	-6.10995250096087	-6.95524872336829	-1
QRELTSAAITM	V1Q	C5T	-6.90045300059206	-6.95291542928077	0
QRERCSAAITM	V1Q	L4R	-9.89541679153638	-6.95524872336829	0
QRETCSAAITM	V1Q	L4T	-5.30277413392101	-6.95524872336829	-1
QREWCSAAITM	V1Q	L4W	-9.92679367206614	-6.95524872336829	0
QRGLCSAAITM	V1Q	E3G	-2.9203779193008	-5.49692094909679	-2
QRKLCSAAITM	V1Q	E3K	-3.76546272173925	-6.95524872336829	-1
QRLLCSAAITM	V1Q	E3L	-8.30112421879586	-6.95524872336829	0
QRMLCSAAITM	V1Q	E3M	-4.85782590002625	-6.95524872336828	-1
QRNLCSAAITM	V1Q	E3N	-3.12653265479344	-6.18697833833957	-1
QRPLCSAAITM	V1Q	E3P	-9.63313413018088	-6.95524872336828	0
QRRLCSAAITM	V1Q	E3R	-4.26932020215111	-6.94808997079293	-1
QRVLCSAAITM	V1Q	E3V	-9.75789921339075	-6.95236870581723	0
QRWLCSAAITM	V1Q	E3W	-9.70955928742616	-6.95524872336829	0
QWELCSAAITM	V1Q	R2W	-2.9303749368073	-2.70406351143558	1
RAELCSAAITM	V1R	R2A	-4.71550778377334	-5.51102654396741	-1
RDELCSAAITM	V1R	R2D	-4.69812572441184	-5.18954269024953	-1
REELCSAAITM	V1R	R2E	-4.5682514632911	-3.31912615031819	1
RGELCSAAITM	V1R	R2G	-4.63311353187253	-3.38636238894737	2
RHELCSAAITM	V1R	R2H	-4.52737356428865	-5.31832716468903	-2
RKELCSAAITM	V1R	R2K	-4.552430638851	-3.70207133345751	1
RLELCSAAITM	V1R	R2L	-4.55171386524361	-5.29715967704945	-2
RNELCSAAITM	V1R	R2N	-4.65740387458901	-5.70345222286464	-1
RPELCSAAITM	V1R	R2P	-5.63784427905334	-6.9521042292063	-1
RQELCSAAITM	V1R	R2Q	-4.50959633808582	-3.64394104213646	1
RRALCSAAITM	V1R	E3A	-4.51224136069249	-6.78120002351363	-2
RREACSAAITM	V1R	L4A	-5.39512680162944	-6.95203944158044	-1
RREECSAAITM	V1R	L4E	-10.9080861039045	-6.95392017231048	0
RREGCSAAITM	V1R	L4G	-8.38523076806492	-6.95462392474571	0
RREKCSAAITM	V1R	L4K	-11.0376357364782	-6.8820678434946	0
RRELASAAITM	V1R	C5A	-5.38084866270753	-6.94903409464276	-1
RRELCAAAITM	V1R	S6A	-4.60871420153821	-4.47877293038851	2
RRELCEAAITM	V1R	S6E	-4.54068671040924	-2.626778233443	1
RRELCFAAITM	V1R	S6F	-4.55434656860066	-6.81294472703555	-2
RRELCGAAITM	V1R	S6G	-4.63464841376265	-5.62560068447787	-1
RRELCHAAITM	V1R	S6H	-4.6369088891762	-3.86634849715733	2
RRELCKAAITM	V1R	S6K	-4.66803101184477	-5.25791463416953	-1
RRELCLAAITM	V1R	S6L	-4.54267149056493	-6.62162698098012	-2
RRELCMAAITM	V1R	S6M	-4.50389905201047	-6.54288028220188	-2
RRELCNAAITM	V1R	S6N	-4.59925868437351	-3.60943554711451	2
RRELCPAAITM	V1R	S6P	-7.64023619819177	-6.95220608838909	0
RRELCQAAITM	V1R	S6Q	-4.63133992240157	-4.05613630943278	2
RRELCRAAITM	V1R	S6R	-4.67172424329831	-5.27538995694629	-1
RRELCSAAATM	V1R	I9A	-6.68516358238983	-6.95259200485985	0
RRELCSAACTM	V1R	I9C	-4.79781914553957	-6.95524872336829	-1
RRELCSAAETM	V1R	I9E	-10.9079234380573	-6.92311734214851	0
RRELCSAAFTM	V1R	I9F	-9.1913257659998	-6.95274310413745	0
RRELCSAAGTM	V1R	I9G	-10.5000823378321	-6.95457584410476	0
RRELCSAAIAM	V1R	T10A	-4.65829647568752	-6.41288061469338	-1
RRELCSAAICM	V1R	T10C	-4.51167539071442	-6.51369981532091	-2
RRELCSAAIDM	V1R	T10D	-4.77759912210927	-6.95524872336829	-1
RRELCSAAIEM	V1R	T10E	-4.6456019801172	-5.45109650481111	-1
RRELCSAAIFM	V1R	T10F	-8.20001695594604	-6.95524872336829	0
RRELCSAAIGM	V1R	T10G	-4.65408468514537	-6.01959568291097	-1
RRELCSAAIHM	V1R	T10H	-5.15990435982022	-6.95524872336829	-1
RRELCSAAIKM	V1R	T10K	-4.94421773345796	-6.95524872336828	-1
RRELCSAAILM	V1R	T10L	-4.71598018529511	-6.95338425029059	-1
RRELCSAAIMM	V1R	T10M	-4.72443208529643	-6.91846119074313	-1
RRELCSAAIPM	V1R	T10P	-7.86163276444722	-6.93790017327566	0
RRELCSAAIQM	V1R	T10Q	-4.66650339582805	-5.94027287411217	-1
RRELCSAAIRM	V1R	T10R	-4.95775285004009	-6.94812656145136	-1
RRELCSAAISM	V1R	T10S	-4.68787515562858	-5.35024697144799	-1
RRELCSAAITA	V1R	M11A	-4.72337716726337	-6.15491852538702	-1
RRELCSAAITD	V1R	M11D	-4.67151915474167	-6.73976024151105	-1
RRELCSAAITE	V1R	M11E	-4.64952115046742	-3.38038683941887	2
RRELCSAAITG	V1R	M11G	-5.00083763036537	-6.95286166227672	-1
RRELCSAAITH	V1R	M11H	-4.95190053734547	-5.26891726438566	-1
RRELCSAAITI	V1R	M11I	-4.49983592225321	-6.44497142679754	-2
RRELCSAAITK	V1R	M11K	-4.81170665604605	-6.69263588831963	-1
RRELCSAAITL	V1R	M11L	-4.52724698700282	-6.34369088241954	-2
RRELCSAAITN	V1R	M11N	-4.82415468911549	-6.651114301785	-1
RRELCSAAITP	V1R	M11P	-10.2243747523988	-6.61872886727131	1
RRELCSAAITQ	V1R	M11Q	-4.70173356819448	-5.08269450669587	-1
RRELCSAAITR	V1R	M11R	-4.75254580516091	-6.09032404540352	-1
RRELCSAAITS	V1R	M11S	-4.8304850211353	-6.77810795080532	-1
RRELCSAAITT	V1R	M11T	-4.57346319961469	-6.26161758020686	-2
RRELCSAAITV	V1R	M11V	-4.62614259249615	-5.75799960491749	-1
RRELCSAAITW	V1R	M11W	-4.69721891204921	-5.81580637280571	-1
RRELCSAAIVM	V1R	T10V	-4.78489165433609	-6.86409595526018	-1
RRELCSAAIWM	V1R	T10W	-7.42693560804131	-6.95324722607974	0
RRELCSAAIYM	V1R	T10Y	-6.87584306519225	-6.95524872336829	0
RRELCSAAKTM	V1R	I9K	-11.5178884090296	-6.94431288296945	0
RRELCSAALTM	V1R	I9L	-4.66654235498883	-5.9727509560352	-1
RRELCSAAMTM	V1R	I9M	-4.64762290945201	-6.79336925564365	-1
RRELCSAANTM	V1R	I9N	-7.15634784371377	-6.95524872336828	0
RRELCSAAPTM	V1R	I9P	-11.5375054649955	-6.95524872336829	0
RRELCSAAQTM	V1R	I9Q	-8.1708961344407	-6.95405115219227	0
RRELCSAARTM	V1R	I9R	-11.5376752893043	-6.95269870699587	0
RRELCSAASTM	V1R	I9S	-7.34594938744322	-6.95524872336828	0
RRELCSAATTM	V1R	I9T	-5.23146968531918	-6.95524872336829	-1
RRELCSAAVTM	V1R	I9V	-4.60312109860334	-6.31449326946144	-1
RRELCSAAWTM	V1R	I9W	-11.4935124373635	-6.95524872336828	0
RRELCSAAYTM	V1R	I9Y	-11.5414029716567	-6.95524872336829	0
RRELCSADITM	V1R	A8D	-11.3317637488567	-6.95123705959892	0
RRELCSAEITM	V1R	A8E	-11.2794285450929	-6.95524872336829	0
RRELCSAFITM	V1R	A8F	-11.5346344902135	-6.95373016019893	0
RRELCSAGITM	V1R	A8G	-4.67779675193653	-6.19056738347905	-1
RRELCSAHITM	V1R	A8H	-11.5314548927039	-6.91992454973448	0
RRELCSAIITM	V1R	A8I	-6.04224882598044	-6.9488344557256	-1
RRELCSAKITM	V1R	A8K	-11.542938906881	-6.78454669565009	0
RRELCSALITM	V1R	A8L	-7.43989283103878	-6.9545863491746	0
RRELCSAMITM	V1R	A8M	-5.12122285304445	-6.95524872336828	-1
RRELCSANITM	V1R	A8N	-6.9832313484766	-6.95524872336829	0
RRELCSAPITM	V1R	A8P	-11.5405880467409	-6.94028115570077	0
RRELCSAQITM	V1R	A8Q	-7.75446910196717	-6.95443305347416	0
RRELCSARITM	V1R	A8R	-11.5304892569932	-6.95237178809208	0
RRELCSASITM	V1R	A8S	-4.53031626023266	-6.88508109544466	-2
RRELCSATITM	V1R	A8T	-4.46463743771839	-6.80525288749619	-2
RRELCSAVITM	V1R	A8V	-4.65126124166388	-6.95470006845097	-1
RRELCSAWITM	V1R	A8W	-11.5297695850968	-6.95237764345606	0
RRELCSAYITM	V1R	A8Y	-11.5430352335051	-6.95524872336829	0
RRELCSCAITM	V1R	A7C	-4.70032913722097	-6.95524872336828	-1
RRELCSFAITM	V1R	A7F	-7.89315848760559	-6.95248186054996	0
RRELCSGAITM	V1R	A7G	-5.2063959455942	-6.9526911540549	-1
RRELCSHAITM	V1R	A7H	-7.06701904293554	-6.95419648873157	0
RRELCSIAITM	V1R	A7I	-7.02550810508593	-6.95524872336828	0
RRELCSKAITM	V1R	A7K	-8.16927530161627	-6.95524872336828	0
RRELCSLAITM	V1R	A7L	-7.42253633110151	-6.94073726267783	0
RRELCSNAITM	V1R	A7N	-6.22137969250794	-6.95524872336829	-1
RRELCSPAITM	V1R	A7P	-11.5181561089482	-6.90426873155555	0
RRELCSQAITM	V1R	A7Q	-7.40642393241443	-6.94681786526957	0
RRELCSRAITM	V1R	A7R	-9.92332286869782	-6.95253022674351	0
RRELCSSAITM	V1R	A7S	-4.6326121079372	-6.94779556243096	-1
RRELCSTAITM	V1R	A7T	-5.30654029062222	-6.95524872336828	-1
RRELCSVAITM	V1R	A7V	-5.13032362052732	-6.95524872336828	-1
RRELCSWAITM	V1R	A7W	-9.09536204897416	-6.95524872336829	0
RRELCTAAITM	V1R	S6T	-4.48910234437554	-6.52055723006047	-2
RRELCVAAITM	V1R	S6V	-4.51526101238217	-6.85345507944149	-2
RRELDSAAITM	V1R	C5D	-11.5428993668964	-6.95524872336829	0
RRELESAAITM	V1R	C5E	-10.6381506011671	-6.95524872336828	0
RRELGSAAITM	V1R	C5G	-7.09996078816658	-6.87867227911539	0
RRELISAAITM	V1R	C5I	-6.52045682246591	-6.95524872336828	-1
RRELLSAAITM	V1R	C5L	-6.3067105124148	-6.95524872336828	-1
RRELMSAAITM	V1R	C5M	-4.99282406279204	-6.9473572169048	-1
RRELNSAAITM	V1R	C5N	-9.9351083702549	-6.95363479210159	0
RRELPSAAITM	V1R	C5P	-11.5299039028416	-6.95371123287163	0
RRELQSAAITM	V1R	C5Q	-9.17369525381784	-6.95524872336828	0
RRELRSAAITM	V1R	C5R	-11.5211825023478	-6.95179389897782	0
RRELSSAAITM	V1R	C5S	-7.72686015494427	-6.95524872336829	0
RRELTSAAITM	V1R	C5T	-8.51736065457546	-6.7142664520822	0
RRELVSAAITM	V1R	C5V	-7.444783818092	-6.95242151227235	0
RRELWSAAITM	V1R	C5W	-11.5421757676513	-6.95524872336829	0
RRENCSAAITM	V1R	L4N	-8.3365889594435	-6.95524872336829	0
RRERCSAAITM	V1R	L4R	-11.5123244455198	-6.9516092893041	0
RRESCSAAITM	V1R	L4S	-7.85073865498363	-6.95524872336829	0
RRETCSAAITM	V1R	L4T	-6.91968178790441	-6.95524872336828	0
RREVCSAAITM	V1R	L4V	-6.37482614293633	-6.95524872336829	-1
RREWCSAAITM	V1R	L4W	-11.5437013260495	-6.86548401408026	0
RRGLCSAAITM	V1R	E3G	-4.5372855732842	-6.87482074790055	-2
RRKLCSAAITM	V1R	E3K	-5.38237037572265	-5.07457521414688	1
RRLLCSAAITM	V1R	E3L	-9.91803187277926	-6.94693155400039	0
RRNLCSAAITM	V1R	E3N	-4.74344030877684	-6.95524872336828	-1
RRQLCSAAITM	V1R	E3Q	-4.42033409913024	-6.29344515725366	-2
RRRLCSAAITM	V1R	E3R	-5.88622785613451	-6.68188028279387	-1
RRVLCSAAITM	V1R	E3V	-11.3748068673741	-6.95524872336829	0
RSELCSAAITM	V1R	R2S	-4.62971498675536	-3.54852497133714	2
RTELCSAAITM	V1R	R2T	-4.57448138666383	-5.46198659707495	-2
RVELCSAAITM	V1R	R2V	-4.58176171426961	-6.57898127957313	-2
RWELCSAAITM	V1R	R2W	-4.5472825907907	-4.8854453766512	-2
RYELCSAAITM	V1R	R2Y	-4.50682195782695	-5.21765635106961	-2
SAELCSAAITM	V1S	R2A	-3.12230177736137	-2.35895642680601	2
SEELCSAAITM	V1S	R2E	-2.97504545687913	-3.42734651295034	-2
SFELCSAAITM	V1S	R2F	-2.96289939454136	-3.29190992831718	-2
SGELCSAAITM	V1S	R2G	-3.03990752546056	-1.88249886997392	2
SHELCSAAITM	V1S	R2H	-2.93416755787668	-4.13567842801013	-2
SKELCSAAITM	V1S	R2K	-2.95922463243903	-3.0809556388955	-2
SLELCSAAITM	V1S	R2L	-2.95850785883164	-3.58836601946643	-2
SPELCSAAITM	V1S	R2P	-4.04463827264137	-6.19591446579784	-1
SQELCSAAITM	V1S	R2Q	-2.91639033167385	-2.99564981743842	-1
SRDLCSAAITM	V1S	E3D	-2.62312818007986	-3.14942390891722	-2
SREACSAAITM	V1S	L4A	-3.80192079521747	-6.95524872336828	-1
SREFCSAAITM	V1S	L4F	-5.76800572982538	-6.94932711711712	-1
SREGCSAAITM	V1S	L4G	-6.79202476165295	-6.95524872336828	0
SREKCSAAITM	V1S	L4K	-9.44442973006627	-6.95524872336828	0
SRELASAAITM	V1S	C5A	-3.78764265629556	-6.92677129057288	-1
SRELCAAAITM	V1S	S6A	-3.01550819512624	-2.97797322384153	2
SRELCCAAITM	V1S	S6C	-4.57111341371214	-5.48810128388704	-1
SRELCDAAITM	V1S	S6D	-2.88062206318412	-2.32989109348706	1
SRELCFAAITM	V1S	S6F	-2.96114056218869	-5.6503335508521	-2
SRELCGAAITM	V1S	S6G	-3.04144240735068	-3.52861441748848	-1
SRELCHAAITM	V1S	S6H	-3.04370288276423	-4.37055815294709	-1
SRELCIAAITM	V1S	S6I	-3.0125944422211	-6.38940509029477	-1
SRELCKAAITM	V1S	S6K	-3.0748250054328	-2.87293137952849	2
SRELCLAAITM	V1S	S6L	-2.94946548415296	-5.31160519606332	-2
SRELCMAAITM	V1S	S6M	-2.9106930455985	-4.10293045200125	-2
SRELCNAAITM	V1S	S6N	-3.00605267796154	-2.52660001258438	2
SRELCPAAITM	V1S	S6P	-6.0470301917798	-6.95321921380874	-1
SRELCQAAITM	V1S	S6Q	-3.0381339159896	-2.90956851018607	2
SRELCRAAITM	V1S	S6R	-3.07851823688634	-3.49634816382865	-1
SRELCSAAETM	V1S	I9E	-9.31471743164529	-6.90745278663247	0
SRELCSAAGTM	V1S	I9G	-8.90687633142012	-6.86812588389767	0
SRELCSAAHTM	V1S	I9H	-5.85606397970053	-6.95524872336829	-1
SRELCSAAIAM	V1S	T10A	-3.06509046927555	-4.47204873190508	-1
SRELCSAAICM	V1S	T10C	-2.91846938430245	-5.0694299814191	-2
SRELCSAAIDM	V1S	T10D	-3.1843931156973	-6.94364584436113	-1
SRELCSAAIEM	V1S	T10E	-3.05239597370523	-3.14946467203823	-1
SRELCSAAIFM	V1S	T10F	-6.60681094953407	-6.95119517068763	-1
SRELCSAAIGM	V1S	T10G	-3.0608786787334	-3.69229853998682	-1
SRELCSAAIHM	V1S	T10H	-3.56669835340825	-6.9531519673425	-1
SRELCSAAIIM	V1S	T10I	-3.22067520865083	-6.11604600713626	-1
SRELCSAAIKM	V1S	T10K	-3.35101172704599	-6.42285119070554	-1
SRELCSAAILM	V1S	T10L	-3.12277417888314	-6.54896578583297	-1
SRELCSAAIMM	V1S	T10M	-3.13122607888446	-5.20866837738894	-1
SRELCSAAINM	V1S	T10N	-3.35543644269759	-6.13126944910888	-1
SRELCSAAIPM	V1S	T10P	-6.26842675803525	-6.95287328524133	-1
SRELCSAAIRM	V1S	T10R	-3.36454684362812	-6.49239187933312	-1
SRELCSAAISM	V1S	T10S	-3.09466914921661	-3.42628284950393	-1
SRELCSAAITA	V1S	M11A	-3.1301711608514	-4.92765108004623	-1
SRELCSAAITE	V1S	M11E	-3.05631514405545	-2.52868751253639	2
SRELCSAAITF	V1S	M11F	-3.15845631572909	-3.61798222692252	-1
SRELCSAAITG	V1S	M11G	-3.4076316239534	-6.8847989299404	-1
SRELCSAAITK	V1S	M11K	-3.21850064963408	-4.705625474315	-1
SRELCSAAITL	V1S	M11L	-2.93404098059085	-3.85335319706329	-2
SRELCSAAITN	V1S	M11N	-3.23094868270352	-4.16788107611169	-1
SRELCSAAITR	V1S	M11R	-3.15933979874894	-4.56814112959162	-1
SRELCSAAITS	V1S	M11S	-3.23727901472333	-4.40753060927351	-1
SRELCSAAITT	V1S	M11T	-2.98025719320272	-4.01567344567129	-2
SRELCSAAITV	V1S	M11V	-3.03293658608418	-4.30534471783296	-1
SRELCSAAITW	V1S	M11W	-3.10401290563724	-3.86615981205577	-1
SRELCSAAITY	V1S	M11Y	-3.26479587250034	-3.45691252816297	-1
SRELCSAAIVM	V1S	T10V	-3.19168564792412	-5.51582667415427	-1
SRELCSAAIWM	V1S	T10W	-5.83372960162934	-6.94669244202842	-1
SRELCSAAKTM	V1S	I9K	-9.92468240261764	-6.94876824785226	0
SRELCSAALTM	V1S	I9L	-3.07333634857686	-3.8454193237638	-1
SRELCSAAMTM	V1S	I9M	-3.05441690304004	-4.07941894084102	-1
SRELCSAANTM	V1S	I9N	-5.5631418373018	-6.94791984267129	-1
SRELCSAAPTM	V1S	I9P	-9.94429945858357	-6.95524872336829	0
SRELCSAAQTM	V1S	I9Q	-6.57769012802873	-6.95524872336828	-1
SRELCSAARTM	V1S	I9R	-9.94446928289235	-6.95451460530485	0
SRELCSAASTM	V1S	I9S	-5.75274338103125	-6.95524872336829	-1
SRELCSAATTM	V1S	I9T	-3.63826367890721	-6.9497014394249	-1
SRELCSAAVTM	V1S	I9V	-3.00991509219137	-4.10119991082863	-1
SRELCSAAWTM	V1S	I9W	-9.90030643095155	-6.95524872336829	0
SRELCSACITM	V1S	A8C	-3.09051380437861	-6.37546482138839	-1
SRELCSADITM	V1S	A8D	-9.73855774244471	-6.95193551930867	0
SRELCSAEITM	V1S	A8E	-9.68622253868096	-6.95375226681227	0
SRELCSAFITM	V1S	A8F	-9.94142848380157	-6.95352664280424	0
SRELCSAGITM	V1S	A8G	-3.08459074552456	-6.89987113135722	-1
SRELCSAHITM	V1S	A8H	-9.93824888629194	-6.95442370665614	0
SRELCSAIITM	V1S	A8I	-4.44904281956847	-6.95524872336828	-1
SRELCSAKITM	V1S	A8K	-9.94973290046899	-6.95203897258695	0
SRELCSALITM	V1S	A8L	-5.84668682462681	-6.95274077830862	-1
SRELCSAMITM	V1S	A8M	-3.52801684663248	-6.92840590633956	-1
SRELCSANITM	V1S	A8N	-5.39002534206463	-6.95437653438023	-1
SRELCSAPITM	V1S	A8P	-9.94738204032892	-6.9316937601203	0
SRELCSAQITM	V1S	A8Q	-6.1612630955552	-6.95346694443406	-1
SRELCSARITM	V1S	A8R	-9.93728325058126	-6.95484005805053	0
SRELCSASITM	V1S	A8S	-2.93711025382069	-5.1331133212127	-2
SRELCSATITM	V1S	A8T	-2.87143143130642	-5.12399117200093	-2
SRELCSAVITM	V1S	A8V	-3.05805523525191	-6.54723412608114	-1
SRELCSAWITM	V1S	A8W	-9.93656357868479	-6.95468191703227	0
SRELCSAYITM	V1S	A8Y	-9.94982922709311	-6.95329924027653	0
SRELCSCAITM	V1S	A7C	-3.107123130809	-6.58941694495208	-1
SRELCSDAITM	V1S	A7D	-6.1300725506507	-6.95524872336828	-1
SRELCSFAITM	V1S	A7F	-6.29995248119362	-6.95355191018212	-1
SRELCSGAITM	V1S	A7G	-3.61318993918223	-6.92015026153149	-1
SRELCSHAITM	V1S	A7H	-5.47381303652357	-6.93705096008161	-1
SRELCSIAITM	V1S	A7I	-5.43230209867396	-6.95259200485985	-1
SRELCSKAITM	V1S	A7K	-6.5760692952043	-6.92055363986556	-1
SRELCSLAITM	V1S	A7L	-5.82933032468954	-6.95339593587767	-1
SRELCSMAITM	V1S	A7M	-5.75804983051534	-6.95203897258696	-1
SRELCSNAITM	V1S	A7N	-4.62817368609597	-6.95524872336829	-1
SRELCSPAITM	V1S	A7P	-9.92495010253625	-6.95407799312159	0
SRELCSQAITM	V1S	A7Q	-5.81321792600246	-6.95524872336829	-1
SRELCSRAITM	V1S	A7R	-8.33011686228585	-6.94942165126375	0
SRELCSSAITM	V1S	A7S	-3.03940610152523	-5.68003114727523	-1
SRELCSTAITM	V1S	A7T	-3.71333428421025	-6.95524872336829	-1
SRELCSWAITM	V1S	A7W	-7.50215604256219	-6.95524872336829	0
SRELCSYAITM	V1S	A7Y	-5.50094016242597	-6.95465116475108	-1
SRELCTAAITM	V1S	S6T	-2.89589633796357	-4.02808316010411	-2
SRELCVAAITM	V1S	S6V	-2.9220550059702	-5.8084147592186	-2
SRELCWAAITM	V1S	S6W	-2.96014390156963	-5.36728527912543	-2
SRELCYAAITM	V1S	S6Y	-2.93492460747209	-6.19153358291919	-2
SRELFSAAITM	V1S	C5F	-8.6681458720309	-6.94693155400039	0
SRELGSAAITM	V1S	C5G	-5.50675478175461	-6.95328545221877	-1
SRELLSAAITM	V1S	C5L	-4.71350450600283	-6.19169663119794	-1
SRELNSAAITM	V1S	C5N	-8.34190236384293	-6.94896514970718	0
SRELRSAAITM	V1S	C5R	-9.92797649593586	-6.89793513816814	0
SRELSSAAITM	V1S	C5S	-6.1336541485323	-6.95524872336828	-1
SRELVSAAITM	V1S	C5V	-5.85157781168003	-6.95524872336829	-1
SRERCSAAITM	V1S	L4R	-9.91911843910781	-6.95524872336828	0
SREVCSAAITM	V1S	L4V	-4.78162013652436	-6.6735738587765	-1
SREWCSAAITM	V1S	L4W	-9.95049531963757	-6.185082301597	2
SRFLCSAAITM	V1S	E3F	-8.24092732600089	-6.89689160026639	0
SRILCSAAITM	V1S	E3I	-9.83696656820281	-6.95524872336829	0
SRKLCSAAITM	V1S	E3K	-3.78916436931068	-6.95210442543296	-1
SRLLCSAAITM	V1S	E3L	-8.32482586636729	-6.95084811177526	0
SRNLCSAAITM	V1S	E3N	-3.15023430236487	-6.45494509913559	-1
SRPLCSAAITM	V1S	E3P	-9.65683577775231	-6.95419648873157	0
SRQLCSAAITM	V1S	E3Q	-2.82712809271827	-5.11072058282225	-2
SRRLCSAAITM	V1S	E3R	-4.29302184972254	-6.95524872336828	-1
SRSLCSAAITM	V1S	E3S	-3.03862480644284	-5.44992878109964	-1
SRTLCSAAITM	V1S	E3T	-5.91812227174608	-6.89401297018952	-1
SRVLCSAAITM	V1S	E3V	-9.78160086096218	-6.88686066145316	0
SRWLCSAAITM	V1S	E3W	-9.73326093499759	-6.95524872336828	0
SSELCSAAITM	V1S	R2S	-3.03650898034339	-3.04851983241912	-1
STELCSAAITM	V1S	R2T	-2.98127538025186	-5.29163152263228	-2
SVELCSAAITM	V1S	R2V	-2.98855570785764	-5.12772119690137	-2
SYELCSAAITM	V1S	R2Y	-2.91361595141498	-3.04998926649972	-2
TAELCSAAITM	V1T	R2A	-0.523967291662959	0.216262486211381	3
TGELCSAAITM	V1T	R2G	-0.44157303976215	0.0426979278067297	3
THELCSAAITM	V1T	R2H	-0.335833072178269	-0.735932910237009	-2
TLELCSAAITM	V1T	R2L	-0.36017337313323	-2.20418789006484	-2
TPELCSAAITM	V1T	R2P	-1.44630378694296	-3.8175616128447	-1
TRALCSAAITM	V1T	E3A	-0.320700868582109	-2.88786016874224	-2
TREGCSAAITM	V1T	L4G	-4.19369027595454	-6.94638367547359	-1
TRELASAAITM	V1T	C5A	-1.18930817059715	-4.77055260134184	-1
TRELCAAAITM	V1T	S6A	-0.417173709427829	-0.545427073782309	-1
TRELCCAAITM	V1T	S6C	-1.97277892801373	-3.167080344097	-1
TRELCDAAITM	V1T	S6D	-0.28228757748571	-0.0776951801403598	1
TRELCFAAITM	V1T	S6F	-0.362806076490279	-3.17811830145081	-2
TRELCGAAITM	V1T	S6G	-0.44310792165227	-0.482359726251089	-1
TRELCHAAITM	V1T	S6H	-0.44536839706582	-0.245882119917079	2
TRELCKAAITM	V1T	S6K	-0.47649051973439	-0.516732487089389	-1
TRELCLAAITM	V1T	S6L	-0.35113099845455	-2.03356674193297	-2
TRELCNAAITM	V1T	S6N	-0.40771819226313	-0.0935122551872691	2
TRELCPAAITM	V1T	S6P	-3.44869570608139	-6.91989230468541	-1
TRELCRAAITM	V1T	S6R	-0.480183751187929	-0.416488770222389	1
TRELCSAAGTM	V1T	I9G	-6.30854184572171	-6.95524872336828	-1
TRELCSAAIAM	V1T	T10A	-0.46675598357714	-0.888286508673549	-1
TRELCSAAICM	V1T	T10C	-0.32013489860404	-2.6907793996543	-2
TRELCSAAIDM	V1T	T10D	-0.586058629998889	-2.82988211295731	-1
TRELCSAAIEM	V1T	T10E	-0.454061488006819	-1.52021005233886	-1
TRELCSAAIFM	V1T	T10F	-4.00847646383566	-6.90588064532895	-1
TRELCSAAIGM	V1T	T10G	-0.462544193034989	-1.36042649573671	-1
TRELCSAAIHM	V1T	T10H	-0.968363867709839	-3.52437546358962	-1
TRELCSAAIIM	V1T	T10I	-0.62234072295242	-3.27144030686473	-1
TRELCSAAILM	V1T	T10L	-0.524439693184729	-3.2981644080794	-1
TRELCSAAIMM	V1T	T10M	-0.53289159318605	-2.41082503590535	-1
TRELCSAAIPM	V1T	T10P	-3.67009227233684	-6.94768031252761	-1
TRELCSAAIQM	V1T	T10Q	-0.47496290371767	-5.8374790925113	-1
TRELCSAAIRM	V1T	T10R	-0.766212357929709	-3.21970574481864	-1
TRELCSAAISM	V1T	T10S	-0.496334663518199	-0.69616895919844	-1
TRELCSAAITG	V1T	M11G	-0.80929713825499	-3.24489536541918	-1
TRELCSAAITL	V1T	M11L	-0.335706494892439	-1.6656667100114	-2
TRELCSAAITP	V1T	M11P	-6.03283426028839	-6.95524872336828	-1
TRELCSAAITR	V1T	M11R	-0.56100531305053	-1.01946321064087	-1
TRELCSAAITT	V1T	M11T	-0.38192270750431	-1.15687179232933	-2
TRELCSAAITV	V1T	M11V	-0.43460210038577	-1.87597970921162	-1
TRELCSAAIVM	V1T	T10V	-0.593351162225709	-2.28534546592438	-1
TRELCSAAIWM	V1T	T10W	-3.23539511593093	-6.2576147513716	-1
TRELCSAAIYM	V1T	T10Y	-2.68430257308187	-5.87913992194625	-1
TRELCSAAKTM	V1T	I9K	-7.32634791691923	-6.93074059180843	0
TRELCSAARTM	V1T	I9R	-7.34613479719394	-6.95285957395782	0
TRELCSAAVTM	V1T	I9V	-0.411580606492959	-1.21405598953717	-1
TRELCSAAWTM	V1T	I9W	-7.30197194525314	-6.95524872336829	0
TRELCSACITM	V1T	A8C	-0.4921793186802	-3.56301186459954	-1
TRELCSADITM	V1T	A8D	-7.1402232567463	-6.95240849303765	0
TRELCSAFITM	V1T	A8F	-7.34309399810316	-6.95524872336828	0
TRELCSAGITM	V1T	A8G	-0.48625625982615	-2.93920737527664	-1
TRELCSAHITM	V1T	A8H	-7.33991440059353	-6.82043784459862	0
TRELCSAIITM	V1T	A8I	-1.85070833387006	-5.12433540821651	-1
TRELCSAKITM	V1T	A8K	-7.35139841477058	-6.95402470639008	0
TRELCSALITM	V1T	A8L	-3.2483523389284	-6.39825648078043	-1
TRELCSAMITM	V1T	A8M	-0.929682360934069	-3.96120562042995	-1
TRELCSANITM	V1T	A8N	-2.79169085636622	-6.25601777282476	-1
TRELCSAPITM	V1T	A8P	-7.34904755463051	-6.94900204407535	0
TRELCSAQITM	V1T	A8Q	-3.56292860985679	-6.94876085031978	-1
TRELCSARITM	V1T	A8R	-7.33894876488285	-6.95299126618691	0
TRELCSASITM	V1T	A8S	-0.33877576812228	-2.40502043670004	-2
TRELCSATITM	V1T	A8T	-0.273096945608009	-2.5106245853677	-2
TRELCSAVITM	V1T	A8V	-0.4597207495535	-2.77005534791968	-1
TRELCSAWITM	V1T	A8W	-7.33822909298638	-6.95524872336828	0
TRELCSAYITM	V1T	A8Y	-7.3514947413947	-6.95301757641969	0
TRELCSCAITM	V1T	A7C	-0.508788645110589	-4.0855911700686	-1
TRELCSDAITM	V1T	A7D	-3.53173806495229	-6.95301529981169	-1
TRELCSFAITM	V1T	A7F	-3.70161799549521	-6.65142198367354	-1
TRELCSGAITM	V1T	A7G	-1.01485545348382	-2.99241962622536	-1
TRELCSHAITM	V1T	A7H	-2.87547855082516	-6.16364184251152	-1
TRELCSIAITM	V1T	A7I	-2.83396761297555	-6.67042851645645	-1
TRELCSLAITM	V1T	A7L	-3.23099583899113	-6.65198582535832	-1
TRELCSNAITM	V1T	A7N	-2.02983920039756	-5.20468931042683	-1
TRELCSPAITM	V1T	A7P	-7.32661561683784	-6.95281958329661	0
TRELCSQAITM	V1T	A7Q	-3.21488344030405	-6.52121029634046	-1
TRELCSRAITM	V1T	A7R	-5.73178237658744	-6.90015814985221	-1
TRELCSSAITM	V1T	A7S	-0.441071615826819	-2.48105233043313	-1
TRELCSTAITM	V1T	A7T	-1.11499979851184	-4.84058754170539	-1
TRELCSVAITM	V1T	A7V	-0.938783128416939	-4.20771440293646	-1
TRELCSYAITM	V1T	A7Y	-2.90260567672756	-5.78841987438822	-1
TRELCTAAITM	V1T	S6T	-0.297561852265159	-1.27211402838122	-2
TRELCVAAITM	V1T	S6V	-0.323720520271789	-2.79714261125846	-2
TRELCYAAITM	V1T	S6Y	-0.336590121773679	-1.91034824066615	-2
TRELFSAAITM	V1T	C5F	-6.06981138633249	-6.95524872336828	-1
TRELGSAAITM	V1T	C5G	-2.9084202960562	-5.45672870267628	-1
TRGLCSAAITM	V1T	E3G	-0.34574508117382	-2.74152736751826	-2
TRHLCSAAITM	V1T	E3H	-0.38234050299423	-3.6828027351601	-2
TRKLCSAAITM	V1T	E3K	-1.19082988361227	-3.71155316581354	-1
TRNLCSAAITM	V1T	E3N	-0.551899816666459	-3.08730115903644	-1
TRPLCSAAITM	V1T	E3P	-7.0585012920539	-6.95524872336829	0
TRQLCSAAITM	V1T	E3Q	-0.228793607019859	-1.58018043998373	-2
TRTLCSAAITM	V1T	E3T	-3.31978778604767	-4.76547902037054	-1
TTELCSAAITM	V1T	R2T	-0.382940894553449	-0.71799369180671	-2
TVELCSAAITM	V1T	R2V	-0.390221222159229	-2.59301104220377	-2
VAALCSAAITM	R2A	E3A	-0.049302305494928	-0.0775205334584204	-1
VADLCSAAITM	R2A	E3D	0.246604868705731	-0.52992475029619	-2
VAEACSAAITM	R2A	L4A	-0.932187746431878	0.177965326090071	3
VAECCSAAITM	R2A	L4C	-1.56283472772987	-0.376158924070629	2
VAEDCSAAITM	R2A	L4D	-7.07332658169484	-5.91033553114997	2
VAEECSAAITM	R2A	L4E	-6.4451470487069	-5.61532509921942	2
VAEFCSAAITM	R2A	L4F	-2.89827268103979	-1.13142510371603	2
VAEGCSAAITM	R2A	L4G	-3.92229171286736	-2.67211559988809	2
VAEHCSAAITM	R2A	L4H	-3.08890313022922	-0.796416435340319	2
VAEICSAAITM	R2A	L4I	-0.931096019840888	0.0634623804864507	3
VAEKCSAAITM	R2A	L4K	-6.57469668128068	-5.74025163431902	2
VAELASAAITM	R2A	C5A	-0.917909607509968	-0.214948454225789	2
VAELCAAAITM	R2A	S6A	-0.145775146340648	-0.0683216984974191	2
VAELCDAAITM	R2A	S6D	-0.0108890143985292	0.42264765499095	2
VAELCEAAITM	R2A	S6E	-0.0777476552116791	-0.50708749124507	-2
VAELCGAAITM	R2A	S6G	-0.171709358565089	0.000444188084649966	3
VAELCHAAITM	R2A	S6H	-0.173969833978639	-0.390397446313269	-1
VAELCKAAITM	R2A	S6K	-0.205091956647209	-0.653633753104589	-1
VAELCLAAITM	R2A	S6L	-0.0797324353673687	0.17535162064379	2
VAELCMAAITM	R2A	S6M	-0.0409599968129086	0.0573881084993513	1
VAELCNAAITM	R2A	S6N	-0.136319629175949	-0.113627017603429	2
VAELCPAAITM	R2A	S6P	-3.17729714299421	-1.65974042498878	2
VAELCQAAITM	R2A	S6Q	-0.168400867204008	-0.2871365918382	-1
VAELCRAAITM	R2A	S6R	-0.208785188100748	-0.14251171242695	1
VAELCSAAATM	R2A	I9A	-2.22222452719227	-0.782179668250399	2
VAELCSAACTM	R2A	I9C	-0.334880090342008	0.10959011190325	3
VAELCSAADTM	R2A	I9D	-7.06954758489964	-6.67318570019191	2
VAELCSAAETM	R2A	I9E	-6.4449843828597	-5.09898188090507	2
VAELCSAAFTM	R2A	I9F	-4.72838671080224	-3.07791325740588	2
VAELCSAAGTM	R2A	I9G	-6.03714328263453	-5.00625495515294	2
VAELCSAAHTM	R2A	I9H	-2.98633093091494	-2.3045417931225	2
VAELCSAAIAM	R2A	T10A	-0.195357420489959	-0.0514050300442097	3
VAELCSAAICM	R2A	T10C	-0.0487363355168586	-0.858808606698419	-2
VAELCSAAIEM	R2A	T10E	-0.182662924919638	-0.13321558525165	1
VAELCSAAIFM	R2A	T10F	-3.73707790074848	-2.47834910097992	2
VAELCSAAIGM	R2A	T10G	-0.191145629947808	-0.067195991658199	2
VAELCSAAIHM	R2A	T10H	-0.696965304622658	-0.568375643909039	2
VAELCSAAIIM	R2A	T10I	-0.350942159865239	-0.34665933529739	1
VAELCSAAILM	R2A	T10L	-0.253041130097548	-0.0234710356603696	3
VAELCSAAIMM	R2A	T10M	-0.261493030098869	-3.40659964762305	-1
VAELCSAAIPM	R2A	T10P	-3.39869370924966	-2.52039198328618	2
VAELCSAAIQM	R2A	T10Q	-0.203564340630489	-0.38818654099717	-1
VAELCSAAIRM	R2A	T10R	-0.494813794842528	-0.43302111722727	1
VAELCSAAISM	R2A	T10S	-0.224936100431018	-0.0102519640065495	3
VAELCSAAITA	R2A	M11A	-0.260438112065808	-0.22452550966038	1
VAELCSAAITC	R2A	M11C	-0.246816108893368	-0.00905065789221027	3
VAELCSAAITD	R2A	M11D	-0.208580099544108	-0.31041270247268	-1
VAELCSAAITE	R2A	M11E	-0.186582095269859	0.0662496674466713	3
VAELCSAAITF	R2A	M11F	-0.288723266943498	-0.503409690250299	-1
VAELCSAAITG	R2A	M11G	-0.537898575167809	-0.399742006598509	2
VAELCSAAITH	R2A	M11H	-0.488961482147908	-0.19215977032812	2
VAELCSAAITI	R2A	M11I	-0.0368968670556491	0.250551213454401	2
VAELCSAAITK	R2A	M11K	-0.348767600848488	-0.507366983293649	-1
VAELCSAAITL	R2A	M11L	-0.0643079318052582	0.0180435885971697	1
VAELCSAAITN	R2A	M11N	-0.361215633917928	-0.205737776003879	2
VAELCSAAITP	R2A	M11P	-5.76143569720121	-4.01471299858467	2
VAELCSAAITQ	R2A	M11Q	-0.238794512996918	0.185053545306111	3
VAELCSAAITR	R2A	M11R	-0.289606749963349	0.0171113009413801	3
VAELCSAAITS	R2A	M11S	-0.367545965937738	-0.10339085198917	3
VAELCSAAITT	R2A	M11T	-0.110524144417129	-0.221474911626849	-2
VAELCSAAITV	R2A	M11V	-0.163203537298589	-0.33202430686319	-1
VAELCSAAITW	R2A	M11W	-0.234279856851648	-0.391522437440649	-1
VAELCSAAITY	R2A	M11Y	-0.395062823714749	0.41180759874117	3
VAELCSAAIVM	R2A	T10V	-0.321952599138529	-0.207298300753539	1
VAELCSAAIYM	R2A	T10Y	-2.41290400999469	-0.641356975054079	2
VAELCSAAKTM	R2A	I9K	-7.05494935383205	-6.95524872336829	0
VAELCSAALTM	R2A	I9L	-0.203603299791268	-0.19192052305177	1
VAELCSAAMTM	R2A	I9M	-0.184683854254448	-0.35271271362264	-1
VAELCSAAPTM	R2A	I9P	-7.07456640979798	-6.95384825702058	0
VAELCSAAQTM	R2A	I9Q	-3.70795707924314	-2.72412766003026	2
VAELCSAARTM	R2A	I9R	-7.07473623410676	-6.94027058792909	0
VAELCSAASTM	R2A	I9S	-2.88301033224566	-1.65226441688236	2
VAELCSAATTM	R2A	I9T	-0.768530630121618	0.00640435180437038	3
VAELCSAAVTM	R2A	I9V	-0.140182043405778	0.0239114862177399	3
VAELCSAAWTM	R2A	I9W	-7.03057338216596	-6.86421058878539	0
VAELCSAAYTM	R2A	I9Y	-7.07846391645915	-6.64739761776967	2
VAELCSACITM	R2A	A8C	-0.220780755593019	-5.98557881644129	-1
VAELCSADITM	R2A	A8D	-6.86882469365912	-5.6638420038563	2
VAELCSAEITM	R2A	A8E	-6.81648948989537	-6.00573167869747	2
VAELCSAFITM	R2A	A8F	-7.07169543501598	-6.95524872336828	0
VAELCSAGITM	R2A	A8G	-0.214857696738969	-0.0444913509009695	3
VAELCSAHITM	R2A	A8H	-7.06851583750635	-6.95524872336829	0
VAELCSALITM	R2A	A8L	-2.97695377584122	-3.02277728503162	-1
VAELCSANITM	R2A	A8N	-2.52029229327904	-0.815687445718679	2
VAELCSAPITM	R2A	A8P	-7.07764899154333	-6.95283283615544	0
VAELCSAQITM	R2A	A8Q	-3.29153004676961	-2.28421237936599	2
VAELCSARITM	R2A	A8R	-7.06755020179567	-6.9437943900803	0
VAELCSASITM	R2A	A8S	-0.0673772050350987	0.21484361214706	2
VAELCSATITM	R2A	A8T	-0.00169838252082855	-0.0291379859058694	-1
VAELCSAVITM	R2A	A8V	-0.188322186466319	-0.0788453742020696	2
VAELCSAWITM	R2A	A8W	-7.0668305298992	-6.95524872336829	0
VAELCSCAITM	R2A	A7C	-0.237390082023408	0.0242889476109998	3
VAELCSDAITM	R2A	A7D	-3.26033950186511	-2.68828689759254	2
VAELCSEAITM	R2A	A7E	-2.09061325155565	-1.36277800593131	2
VAELCSFAITM	R2A	A7F	-3.43021943240803	-4.94972373524159	-1
VAELCSGAITM	R2A	A7G	-0.743456890396638	-0.51924879277908	2
VAELCSHAITM	R2A	A7H	-2.60407998773798	-0.884245425859509	2
VAELCSIAITM	R2A	A7I	-2.56256904988837	-1.25200139897453	2
VAELCSKAITM	R2A	A7K	-3.70633624641871	-2.52961752187038	2
VAELCSLAITM	R2A	A7L	-2.95959727590395	-2.42791395610429	2
VAELCSMAITM	R2A	A7M	-2.88831678172975	-1.7094019189761	2
VAELCSNAITM	R2A	A7N	-1.75844063731038	-0.72084346574274	2
VAELCSPAITM	R2A	A7P	-7.05521705375066	-6.95323332628426	0
VAELCSRAITM	R2A	A7R	-5.46038381350026	-3.76267493576793	2
VAELCSSAITM	R2A	A7S	-0.169673052739638	-0.0473229012814489	2
VAELCSTAITM	R2A	A7T	-0.843601235424658	0.118411146230921	3
VAELCSVAITM	R2A	A7V	-0.667384565329758	-0.0884125091025698	3
VAELCSWAITM	R2A	A7W	-4.6324229937766	-3.31740119934087	2
VAELCTAAITM	R2A	S6T	-0.0261632891779779	0.164158366584431	2
VAELCVAAITM	R2A	S6V	-0.0523219571846081	0.12524251721797	2
VAELCYAAITM	R2A	S6Y	-0.0651915586864984	0.372005021857431	2
VAELDSAAITM	R2A	C5D	-7.07996031169884	-6.92465907709817	0
VAELESAAITM	R2A	C5E	-6.17521154596954	-5.79823886927411	2
VAELFSAAITM	R2A	C5F	-5.79841282324531	-5.21277506265365	2
VAELGSAAITM	R2A	C5G	-2.63702173296902	-1.8024395889969	2
VAELHSAAITM	R2A	C5H	-6.94133465297644	-6.42840598348283	2
VAELKSAAITM	R2A	C5K	-7.08074553870238	-6.95028100792413	0
VAELLSAAITM	R2A	C5L	-1.84377145721724	-2.99029972414233	-1
VAELMSAAITM	R2A	C5M	-0.529885007594478	-0.0265811946482497	3
VAELNSAAITM	R2A	C5N	-5.47216931505734	-3.91531325907297	2
VAELPSAAITM	R2A	C5P	-7.06696484764404	-6.95396151503071	0
VAELRSAAITM	R2A	C5R	-7.05824344715027	-6.93735190925162	0
VAELSSAAITM	R2A	C5S	-3.26392109974671	-2.06681464826504	2
VAELTSAAITM	R2A	C5T	-4.0544215993779	-2.97670780486486	2
VAELVSAAITM	R2A	C5V	-2.98184476289444	-2.35600040151758	2
VAELWSAAITM	R2A	C5W	-7.07923671245375	-6.95524872336829	0
VAEMCSAAITM	R2A	L4M	-0.170944501982998	-0.313930248376579	-1
VAEPCSAAITM	R2A	L4P	-7.07772515340223	-6.93331540062347	0
VAEQCSAAITM	R2A	L4Q	-3.68308123635486	-2.61024791172038	2
VAERCSAAITM	R2A	L4R	-7.04938539032222	-6.95456807489	0
VAESCSAAITM	R2A	L4S	-3.38779959978607	-1.54527608533396	2
VAETCSAAITM	R2A	L4T	-2.45674273270685	-0.657363278999919	2
VAEVCSAAITM	R2A	L4V	-1.91188708773877	-0.610099043420759	2
VAEWCSAAITM	R2A	L4W	-7.08076227085198	-6.4400495963709	2
VAEYCSAAITM	R2A	L4Y	-4.08167773968507	-3.27916312619209	2
VAFLCSAAITM	R2A	E3F	-5.3711942772153	-5.75893345048999	-1
VAGLCSAAITM	R2A	E3G	-0.0743465180866387	0.18104604720215	2
VAHLCSAAITM	R2A	E3H	-0.110941939907049	0.0709089381924599	2
VALLCSAAITM	R2A	E3L	-5.4550928175817	-2.70417462239039	2
VANLCSAAITM	R2A	E3N	-0.280501253579278	0.180721587663381	3
VAPLCSAAITM	R2A	E3P	-6.78710272896672	-5.12666638394604	2
VAQLCSAAITM	R2A	E3Q	0.0426049560673221	0.145458837015761	1
VARLCSAAITM	R2A	E3R	-1.42328880093695	-0.274681557960399	2
VASLCSAAITM	R2A	E3S	-0.168891757657248	0.0886067034015703	3
VATLCSAAITM	R2A	E3T	-3.04838922296049	-0.472010295106879	2
[truncated: 12,093 more rows]
