# Supplementary material for: Origins and breadth of pairwise epistasis in an α-helix of β-lactamase TEM-1
Source: Nat Commun. 2026 Mar 17;17:4083. doi: 10.1038/s41467-026-70627-5 (PMC13144301; doi:10.1038/s41467-026-70627-5)
Supplement: Supplementary file 3 — Source data [file 41467_2026_70627_MOESM3_ESM.zip › Source Data/FigureS5D_sourcedata.txt]

Epistasis	Negative Reciprocal Sign Epistasis	Negative Sign Epistasis	Negative Epistasis	No Epistasis	Positive Epistasis	Positive Sign Epistasis	Positive Reciprocal Sign Epistasis
-0.79	0	0	0	0	0	0	0
-0.77	0	0	0	0	0	0	0
-0.75	0	0	0	0	0	0	0
-0.73	0	0	0	0	0	0	0
-0.71	0	1	0	0	0	0	0
-0.69	0	1	0	0	0	0	0
-0.67	0	0	0	0	0	0	0
-0.65	0	0	3	0	0	0	0
-0.63	0	1	1	0	0	0	0
-0.61	0	0	1	0	0	0	0
-0.59	0	1	1	0	0	0	0
-0.57	0	1	1	0	0	0	0
-0.55	0	0	3	0	0	0	0
-0.53	0	1	2	0	0	0	0
-0.51	0	2	2	0	0	0	0
-0.49	0	4	3	0	0	0	0
-0.47	0	1	0	0	0	0	0
-0.45	0	0	2	0	0	0	0
-0.43	0	0	1	0	0	0	0
-0.41	0	0	5	0	0	0	0
-0.39	0	1	4	0	0	0	0
-0.37	0	0	3	0	0	0	0
-0.35	0	0	0	0	0	0	0
-0.33	0	1	6	0	0	0	0
-0.31	0	0	6	0	0	0	0
-0.29	0	1	6	0	0	0	0
-0.27	0	1	0	0	0	0	0
-0.25	0	0	4	0	0	0	0
-0.23	0	3	3	0	0	0	0
-0.21	0	1	1	0	0	0	0
-0.19	0	1	7	0	0	0	0
-0.17	0	0	2	0	0	0	0
-0.15	0	1	7	0	0	0	0
-0.13	0	1	2	0	0	0	0
-0.11	0	1	4	0	0	0	0
-0.09	0	0	5	0	0	0	0
-0.0700000000000001	0	4	6	0	0	0	0
-0.05	0	3	9	0	0	0	0
-0.03	0	2	13	0	0	0	0
-0.01	0	1	22	0	0	0	0
0.01	0	2	18	0	0	0	0
0.03	0	4	12	0	0	0	0
0.0499999999999999	0	3	18	0	0	0	0
0.07	0	2	27	0	0	0	0
0.09	0	5	34	0	0	0	0
0.11	0	4	37	0	0	0	0
0.13	0	1	38	0	0	0	0
0.15	0	0	51	0	0	0	0
0.17	0	2	57	0	0	0	0
0.19	0	4	74	0	0	0	0
0.21	0	2	76	0	0	0	0
0.23	0	5	82	0	0	0	0
0.25	0	3	91	0	0	0	0
0.27	0	4	83	0	0	0	0
0.29	0	6	112	0	0	0	0
0.31	0	1	90	0	0	0	0
0.33	0	8	91	0	0	0	0
0.35	0	7	102	0	0	0	0
0.37	0	11	102	0	0	0	0
0.39	0	15	102	0	0	0	0
0.41	0	12	118	0	0	0	0
0.43	0	9	121	0	0	0	0
0.45	0	17	131	0	0	0	0
0.47	0	11	100	0	0	0	0
0.49	0	18	129	0	0	0	0
0.51	0	18	122	0	0	0	0
0.53	0	16	111	0	0	0	0
0.55	0	29	141	0	0	0	0
0.57	0	22	147	0	0	0	0
0.59	4	39	184	0	0	0	0
0.61	0	38	185	0	0	0	0
0.63	1	41	196	0	0	0	0
0.65	1	43	179	0	0	0	0
0.67	1	53	213	0	0	0	0
0.69	3	62	194	0	0	0	0
0.71	6	79	230	0	0	0	0
0.73	2	92	229	0	0	0	0
0.75	6	115	189	0	0	0	0
0.77	11	133	248	0	0	0	0
0.79	2	79	348	0	0	0	0
-0.79	0	0	0	0	364	125	20
-0.77	0	0	0	0	168	190	70
-0.75	0	0	0	0	73	151	75
-0.73	0	0	0	0	47	103	51
-0.71	0	0	0	0	37	71	29
-0.69	0	0	0	0	39	58	20
-0.67	0	0	0	0	47	49	12
-0.65	0	0	0	0	31	43	6
-0.63	0	0	0	0	21	29	4
-0.61	0	0	0	0	22	38	1
-0.59	0	0	0	0	16	31	2
-0.57	0	0	0	0	12	27	0
-0.55	0	0	0	0	15	15	0
-0.53	0	0	0	0	11	24	0
-0.51	0	0	0	0	12	13	0
-0.49	0	0	0	0	8	9	0
-0.47	0	0	0	0	8	10	0
-0.45	0	0	0	0	12	8	0
-0.43	0	0	0	0	4	11	0
-0.41	0	0	0	0	4	7	1
-0.39	0	0	0	0	6	14	0
-0.37	0	0	0	0	5	6	0
-0.35	0	0	0	0	5	6	0
-0.33	0	0	0	0	1	2	0
-0.31	0	0	0	0	5	3	0
-0.29	0	0	0	0	2	3	0
-0.27	0	0	0	0	2	5	0
-0.25	0	0	0	0	3	4	0
-0.23	0	0	0	0	0	0	0
-0.21	0	0	0	0	1	3	0
-0.19	0	0	0	0	1	1	0
-0.17	0	0	0	0	1	1	0
-0.15	0	0	0	0	1	0	0
-0.13	0	0	0	0	0	1	0
-0.11	0	0	0	0	0	0	0
-0.09	0	0	0	0	1	0	0
-0.0700000000000001	0	0	0	0	0	0	0
-0.05	0	0	0	0	0	1	0
-0.03	0	0	0	0	0	0	0
-0.01	0	0	0	0	0	1	0
0.01	0	0	0	0	0	1	0
0.03	0	0	0	0	1	0	0
0.0499999999999999	0	0	0	0	0	0	0
0.07	0	0	0	0	0	1	0
0.09	0	0	0	0	0	0	0
0.11	0	0	0	0	0	1	0
0.13	0	0	0	0	0	2	0
0.15	0	0	0	0	0	1	0
0.17	0	0	0	0	0	0	0
0.19	0	0	0	0	0	1	0
0.21	0	0	0	0	0	1	0
0.23	0	0	0	0	0	0	0
0.25	0	0	0	0	0	0	0
0.27	0	0	0	0	0	0	0
0.29	0	0	0	0	1	1	0
0.31	0	0	0	0	0	0	0
0.33	0	0	0	0	0	0	0
0.35	0	0	0	0	0	1	0
0.37	0	0	0	0	1	0	0
0.39	0	0	0	0	0	0	0
