# Supplementary material for: Origins and breadth of pairwise epistasis in an α-helix of β-lactamase TEM-1
Source: Nat Commun. 2026 Mar 17;17:4083. doi: 10.1038/s41467-026-70627-5 (PMC13144301; doi:10.1038/s41467-026-70627-5)
Supplement: Supplementary file 3 — Source data [file 41467_2026_70627_MOESM3_ESM.zip › Source Data/FigureS3H_sourcedata.txt]

Sequence	First Mutation	Second Mutation	Log Fitness	MIC[75] (replicat 2)
AAELCSAAITM	V1A	R2A	-1.19314207203356	-0.436925383608717
AEELCSAAITM	V1A	R2E	-2.20962985798921	-0.471629146892573
AGELCSAAITM	V1A	R2G	-0.792659186477771	-0.305282364740352
AHELCSAAITM	V1A	R2H	-2.90916462918576	-0.735602986046113
ALELCSAAITM	V1A	R2L	-3.40487723819263	-0.713010524809527
APELCSAAITM	V1A	R2P	-4.722697359436	-0.794491535391368
AQELCSAAITM	V1A	R2Q	-4.07244096983891	-0.682270809229818
ARDLCSAAITM	V1A	E3D	-2.42727261943185	-0.658843479879018
AREACSAAITM	V1A	L4A	-5.02667114026849	-0.777456202013127
AREGCSAAITM	V1A	L4G	-7.66424268283418	-0.904167659772882
ARELCAAAITM	V1A	S6A	-2.5388564961906	-0.603551364481642
ARELCDAAITM	V1A	S6D	-2.12678666089847	-0.381409011889319
ARELCEAAITM	V1A	S6E	-1.04515099234846	-0.317229438827397
ARELCFAAITM	V1A	S6F	-4.5596437039423	-0.750686093606098
ARELCGAAITM	V1A	S6G	-2.90120311585033	-0.711198305307039
ARELCHAAITM	V1A	S6H	-2.07818562745417	-0.466942596139992
ARELCIAAITM	V1A	S6I	-4.40546845984079	-0.727389269828064
ARELCKAAITM	V1A	S6K	-2.69556114203467	-0.657431135661787
ARELCLAAITM	V1A	S6L	-4.33066650934496	-0.806086835163894
ARELCMAAITM	V1A	S6M	-3.49002211999435	-0.736861111932672
ARELCNAAITM	V1A	S6N	-2.63791917675891	-0.498463329486006
ARELCPAAITM	V1A	S6P	-7.66205188974409	-0.818285313729575
ARELCRAAITM	V1A	S6R	-3.23976186633445	-0.722797681484254
ARELCSAAETM	V1A	I9E	-7.66328788771842	-0.820416488831957
ARELCSAAGTM	V1A	I9G	-7.66424268283418	-0.820840410109283
ARELCSAAIAM	V1A	T10A	-3.51062554772023	-0.703262725063537
ARELCSAAICM	V1A	T10C	-4.47687073684994	-0.754479463604274
ARELCSAAIDM	V1A	T10D	-5.93485533309308	-0.761505661735032
ARELCSAAIFM	V1A	T10F	-7.56572543757606	-0.82131866101087
ARELCSAAIGM	V1A	T10G	-2.94517564403147	-0.728184421427367
ARELCSAAIHM	V1A	T10H	-6.84048494858217	-0.813801521921427
ARELCSAAIIM	V1A	T10I	-4.83957400277389	-0.718376226013241
ARELCSAAIKM	V1A	T10K	-4.58361247893801	-0.843006447844216
ARELCSAAILM	V1A	T10L	-5.28240844014805	-0.774818661269351
ARELCSAAIMM	V1A	T10M	-4.03364724112524	-0.764763726447534
ARELCSAAIPM	V1A	T10P	-7.66096618274627	-0.847200490761594
ARELCSAAIQM	V1A	T10Q	-3.34807984005771	-0.738643842190798
ARELCSAAIRM	V1A	T10R	-5.26062367110347	-0.784894084046926
ARELCSAAISM	V1A	T10S	-2.97148995341007	-0.677820884124845
ARELCSAAITA	V1A	M11A	-3.64668261491016	-0.788783429950143
ARELCSAAITC	V1A	M11C	-3.49470314894973	-0.859396240680343
ARELCSAAITG	V1A	M11G	-5.44940288954431	-0.776297988605146
ARELCSAAITL	V1A	M11L	-3.34880211102679	-0.716700150894036
ARELCSAAITN	V1A	M11N	-3.29731140051992	-0.708631622388975
ARELCSAAITP	V1A	M11P	-7.66424268283418	-0.881680603705652
ARELCSAAITQ	V1A	M11Q	-2.76690465758115	-0.632477360209254
ARELCSAAITR	V1A	M11R	-3.86049223885809	-0.734213714459095
ARELCSAAITV	V1A	M11V	-3.55926622678406	-0.706573418608647
ARELCSAAITW	V1A	M11W	-2.97158911561046	-0.697310397046461
ARELCSAAIVM	V1A	T10V	-3.91522759813911	-0.741276637142001
ARELCSAAIWM	V1A	T10W	-7.66296411029926	-0.79592762549811
ARELCSAAIYM	V1A	T10Y	-7.66424268283418	-0.885655308144137
ARELCSAAKTM	V1A	I9K	-7.66424268283418	-0.839088141362408
ARELCSAALTM	V1A	I9L	-3.37610755367902	-0.72971575064345
ARELCSAAMTM	V1A	I9M	-4.14101164951674	-0.74886175842281
ARELCSAANTM	V1A	I9N	-7.66424268283418	-0.780430132281762
ARELCSAARTM	V1A	I9R	-7.66424268283418	-0.80410862097797
ARELCSAASTM	V1A	I9S	-7.66424268283418	-0.846097026383263
ARELCSAATTM	V1A	I9T	-6.28814975404315	-0.784792217734992
ARELCSAAVTM	V1A	I9V	-3.34549207968192	-0.734134713937117
ARELCSAAWTM	V1A	I9W	-7.66410356826451	-0.827997510151995
ARELCSADITM	V1A	A8D	-7.66424268283418	-0.819356231880034
ARELCSAGITM	V1A	A8G	-5.59972806612382	-0.81862390652408
ARELCSAHITM	V1A	A8H	-7.66424268283418	-0.793185318213766
ARELCSAIITM	V1A	A8I	-7.65736079295561	-0.846888375339295
ARELCSAKITM	V1A	A8K	-7.66424268283418	-0.962301331646289
ARELCSALITM	V1A	A8L	-7.66424268283418	-0.823745259070703
ARELCSAMITM	V1A	A8M	-5.92237208949474	-0.841389049390474
ARELCSANITM	V1A	A8N	-7.66424268283418	-0.827942858387487
ARELCSAPITM	V1A	A8P	-7.66391245703544	-0.803689704845886
ARELCSAQITM	V1A	A8Q	-7.66424268283418	-0.837488792809025
ARELCSARITM	V1A	A8R	-7.66424268283418	-0.804980161059555
ARELCSASITM	V1A	A8S	-3.97981063806039	-0.75897391147749
ARELCSATITM	V1A	A8T	-3.86394013939736	-0.741955658115761
ARELCSAVITM	V1A	A8V	-5.60766936371353	-0.794974119606044
ARELCSAWITM	V1A	A8W	-7.66424268283418	-0.851144948757278
ARELCSAYITM	V1A	A8Y	-7.65811890035059	-0.858049830828217
ARELCSCAITM	V1A	A7C	-5.17222793631218	-0.946673801278851
ARELCSFAITM	V1A	A7F	-7.66424268283418	-0.834749136237233
ARELCSGAITM	V1A	A7G	-5.74131099739445	-0.820921410434476
ARELCSHAITM	V1A	A7H	-7.65489555135491	-0.864613445439917
ARELCSIAITM	V1A	A7I	-7.65929638211103	-0.78578217695795
ARELCSLAITM	V1A	A7L	-7.66379889149026	-0.828002247226791
ARELCSMAITM	V1A	A7M	-7.66424268283418	-0.846818861279063
ARELCSPAITM	V1A	A7P	-7.66245106827417	-0.82614295625789
ARELCSRAITM	V1A	A7R	-7.66406686913901	-0.844533817683868
ARELCSSAITM	V1A	A7S	-4.15024782405104	-0.784568658756997
ARELCSTAITM	V1A	A7T	-7.1986677394241	-0.819588915059774
ARELCSVAITM	V1A	A7V	-6.3598905985611	-0.811398454270296
ARELCSYAITM	V1A	A7Y	-7.66250987762028	-0.83760225261351
ARELCTAAITM	V1A	S6T	-3.9696851633283	-0.73389719392271
ARELCVAAITM	V1A	S6V	-4.38033600183791	-0.796482529827173
ARELCWAAITM	V1A	S6W	-4.65111371928716	-0.811074076048324
ARELGSAAITM	V1A	C5G	-7.37759941922159	-0.835009504144716
ARELHSAAITM	V1A	C5H	-7.66424268283418	-0.82711813265102
ARELLSAAITM	V1A	C5L	-7.16367775481918	-0.784341637617706
ARELQSAAITM	V1A	C5Q	-7.66424268283418	-0.822212871844743
ARELRSAAITM	V1A	C5R	-7.41202827308547	-0.893555077863218
ARELSSAAITM	V1A	C5S	-7.59660187322215	-0.881327509025695
ARELTSAAITM	V1A	C5T	-7.66424268283418	-0.829663660897852
ARENCSAAITM	V1A	L4N	-7.66424268283418	-0.707542874382327
ARERCSAAITM	V1A	L4R	-7.66424268283418	-0.80854036273323
ARGLCSAAITM	V1A	E3G	-4.58218796753902	-0.801004253131307
ARKLCSAAITM	V1A	E3K	-7.36451323831495	-0.790650827571185
ARNLCSAAITM	V1A	E3N	-5.78420539770143	-0.807562974457362
ARPLCSAAITM	V1A	E3P	-7.66424268283418	-0.812006119384114
ARQLCSAAITM	V1A	E3Q	-3.58545480344408	-0.819252807290987
ARRLCSAAITM	V1A	E3R	-7.31804133363049	-0.800284707739803
ARSLCSAAITM	V1A	E3S	-5.00340051788446	-0.987721545928976
ARTLCSAAITM	V1A	E3T	-6.41639440683546	-0.847792709058536
ARVLCSAAITM	V1A	E3V	-7.65395825402463	-0.84139142624755
ASELCSAAITM	V1A	R2S	-1.78653560008279	-0.454219834183375
ATELCSAAITM	V1A	R2T	-3.27740043768197	-0.670344170773871
AVELCSAAITM	V1A	R2V	-4.26452887728308	-0.757387842540614
AWELCSAAITM	V1A	R2W	-2.51957065697326	-0.606182995098774
CPELCSAAITM	V1C	R2P	-5.710872342812	-0.822185060879838
CREECSAAITM	V1C	L4E	-7.66438236699122	-0.902250237577961
CRELCAAAITM	V1C	S6A	-2.65105803737818	-0.573089909479552
CRELCCAAITM	V1C	S6C	-7.62572024186607	-0.78660538706405
CRELCFAAITM	V1C	S6F	-5.67135334941386	-0.764124787419223
CRELCHAAITM	V1C	S6H	-2.13561996859623	-0.441999190279684
CRELCLAAITM	V1C	S6L	-4.58807058236705	-0.777248679824702
CRELCPAAITM	V1C	S6P	-7.66424268283418	-0.844384824752428
CRELCRAAITM	V1C	S6R	-2.76073050940554	-0.663126652156515
CRELCSAAATM	V1C	I9A	-6.16062026845746	-0.817077644413252
CRELCSAAETM	V1C	I9E	-7.66369286829461	-0.817226644361166
CRELCSAAGTM	V1C	I9G	-7.66417689272832	-0.854575675563909
CRELCSAAIAM	V1C	T10A	-3.43772491751743	-0.733062366561048
CRELCSAAIEM	V1C	T10E	-3.52037049633432	-0.653517043888706
CRELCSAAIGM	V1C	T10G	-2.84985342671523	-0.725725808634154
CRELCSAAIKM	V1C	T10K	-4.78293279328944	-0.776329974370721
CRELCSAAILM	V1C	T10L	-5.54513341381998	-0.833760417642173
CRELCSAAIPM	V1C	T10P	-7.66424268283418	-0.819319613499783
CRELCSAAIRM	V1C	T10R	-5.87380154426068	-0.733283145060377
CRELCSAAISM	V1C	T10S	-3.11769754183821	-0.713355991022798
CRELCSAAITC	V1C	M11C	-7.2365211932964	-0.80261383036189
CRELCSAAITE	V1C	M11E	-2.24528603840255	-0.604241001399151
CRELCSAAITF	V1C	M11F	-3.22260845124187	-0.735191182356089
CRELCSAAITG	V1C	M11G	-5.80589488932746	-0.801828211524281
CRELCSAAITI	V1C	M11I	-6.30872866791792	-0.785620766592872
CRELCSAAITK	V1C	M11K	-5.95098197097774	-0.769688550576513
CRELCSAAITL	V1C	M11L	-5.07355644442766	-0.754143381417053
CRELCSAAITN	V1C	M11N	-4.2037105077718	-0.760757002884027
CRELCSAAITQ	V1C	M11Q	-2.3150412351871	-0.584979794538088
CRELCSAAITR	V1C	M11R	-3.89901675979766	-0.754080908947168
CRELCSAAITW	V1C	M11W	-6.69715299115347	-0.818679588520777
CRELCSAAITY	V1C	M11Y	-3.22187522235717	-0.681660097741204
CRELCSAAIVM	V1C	T10V	-4.46395105579029	-0.805875045912096
CRELCSAALTM	V1C	I9L	-5.10895473047857	-0.803581018021341
CRELCSAASTM	V1C	I9S	-7.66424268283418	-0.833875329581537
CRELCSAAVTM	V1C	I9V	-4.57139061349615	-0.755397598286847
CRELCSAAWTM	V1C	I9W	-7.66424268283418	-0.818039880243863
CRELCSADITM	V1C	A8D	-7.66424268283418	-0.86490288652431
CRELCSAEITM	V1C	A8E	-7.66424268283418	-0.847617402007058
CRELCSAGITM	V1C	A8G	-6.0145902740432	-0.804160125133118
CRELCSALITM	V1C	A8L	-7.64527694079602	-0.892487937304265
CRELCSANITM	V1C	A8N	-7.66424268283418	-0.813116576398041
CRELCSAPITM	V1C	A8P	-7.66424268283418	-0.813462644724164
CRELCSARITM	V1C	A8R	-7.66424268283418	-0.815539661820215
CRELCSASITM	V1C	A8S	-5.02201195443381	-0.781729955976539
CRELCSAVITM	V1C	A8V	-5.7417024867147	-0.761733276088267
CRELCSAWITM	V1C	A8W	-7.66424268283418	-0.86831772718569
CRELCSAYITM	V1C	A8Y	-7.66424268283418	-0.887817414654645
CRELCSCAITM	V1C	A7C	-7.66424268283418	-0.873619414217183
CRELCSEAITM	V1C	A7E	-7.32999955057294	-0.719059306251936
CRELCSFAITM	V1C	A7F	-7.34781370211685	-0.760150305513675
CRELCSHAITM	V1C	A7H	-7.66424268283418	-0.799438928994907
CRELCSKAITM	V1C	A7K	-7.66424268283418	-0.769059905963423
CRELCSLAITM	V1C	A7L	-7.66424268283418	-0.794208279404129
CRELCSNAITM	V1C	A7N	-7.62449588319048	-0.814079273499865
CRELCSPAITM	V1C	A7P	-7.66424268283418	-0.794980616788049
CRELCSRAITM	V1C	A7R	-7.66424268283418	-0.897524498157838
CRELCSSAITM	V1C	A7S	-4.98589251217294	-0.751733113148903
CRELCSTAITM	V1C	A7T	-7.36892229886429	-0.817450842116131
CRELCSYAITM	V1C	A7Y	-7.66100557222257	-0.838113111600126
CRELCTAAITM	V1C	S6T	-3.81606801422585	-0.711898034387025
CRELCYAAITM	V1C	S6Y	-4.23417561691026	-0.770672915554884
CRELGSAAITM	V1C	C5G	-7.66424268283418	-0.864735498987986
CRELKSAAITM	V1C	C5K	-7.66424268283418	-0.851131051613599
CRELVSAAITM	V1C	C5V	-7.66424268283418	-0.822182276558302
CRGLCSAAITM	V1C	E3G	-5.95047537664668	-0.785524057870549
CRSLCSAAITM	V1C	E3S	-6.21043727583516	-0.762223657369469
CRTLCSAAITM	V1C	E3T	-7.12383783979751	-0.801896277559493
DGELCSAAITM	V1D	R2G	-4.89844771271486	-0.838867349608943
DLELCSAAITM	V1D	R2L	-7.65849724492143	-0.839825260107888
DNELCSAAITM	V1D	R2N	-7.55118505511633	-0.790908076178452
DPELCSAAITM	V1D	R2P	-7.66424268283418	-0.613256012014277
DREGCSAAITM	V1D	L4G	-7.66424268283418	-0.848274304373444
DRELASAAITM	V1D	C5A	-7.66424268283418	-0.921948965412405
DRELCCAAITM	V1D	S6C	-7.64337791808334	-0.891168142704523
DRELCFAAITM	V1D	S6F	-6.13725848816917	-0.868202652117804
DRELCGAAITM	V1D	S6G	-7.65653858214417	-0.82046063942778
DRELCHAAITM	V1D	S6H	-6.26813129176813	-0.825353805276464
DRELCLAAITM	V1D	S6L	-7.66304566766573	-0.806790418877284
DRELCPAAITM	V1D	S6P	-7.66408303818756	-0.850530693372792
DRELCRAAITM	V1D	S6R	-7.64724237166052	-0.82061004774616
DRELCSAAETM	V1D	I9E	-7.66424268283418	-0.861982009675293
DRELCSAAFTM	V1D	I9F	-7.66424268283418	-0.779445200090094
DRELCSAAGTM	V1D	I9G	-7.66410232949159	-0.834391655368531
DRELCSAAIAM	V1D	T10A	-7.66286689426363	-0.992968676355107
DRELCSAAICM	V1D	T10C	-7.66424268283418	NA
DRELCSAAIDM	V1D	T10D	-7.66424268283418	-0.88983673926477
DRELCSAAIGM	V1D	T10G	-7.66433755248271	-0.904753018087988
DRELCSAAIIM	V1D	T10I	-7.66424268283418	-0.871378677072616
DRELCSAAILM	V1D	T10L	-7.66424268283418	-0.854877351060887
DRELCSAAIMM	V1D	T10M	-7.66424268283418	-0.929080031173379
DRELCSAAIPM	V1D	T10P	-7.66381687418388	-0.83326889647587
DRELCSAAIQM	V1D	T10Q	-7.66424268283418	-0.82325123850617
DRELCSAAIRM	V1D	T10R	-7.66424268283418	-0.796482529827173
DRELCSAAISM	V1D	T10S	-7.61261723766513	-0.814700861178821
DRELCSAAITA	V1D	M11A	-7.66424268283418	-0.841410960036094
DRELCSAAITD	V1D	M11D	-7.66424268283418	-0.810879190719853
DRELCSAAITE	V1D	M11E	-7.02487151272374	-0.699520267671216
DRELCSAAITF	V1D	M11F	-7.65194179367597	-0.838063723033617
DRELCSAAITG	V1D	M11G	-7.66424268283418	-0.799483361541637
DRELCSAAITI	V1D	M11I	-7.66424268283418	-0.883696099321849
DRELCSAAITL	V1D	M11L	-7.6605579279783	-0.84444981266652
DRELCSAAITR	V1D	M11R	-7.66424268283418	-0.918662454326703
DRELCSAAITS	V1D	M11S	-7.66424268283418	-0.775089800739985
DRELCSAAITV	V1D	M11V	-7.66029452694741	-0.931208154820558
DRELCSAAITW	V1D	M11W	-7.23140937771146	-0.835603785553208
DRELCSAAIVM	V1D	T10V	-7.66424268283418	-0.845449486306294
DRELCSAAIYM	V1D	T10Y	-7.66424268283418	-0.854699533635019
DRELCSAAKTM	V1D	I9K	-7.66424268283418	-0.834719117421254
DRELCSAALTM	V1D	I9L	-7.66144757076103	-0.864676957775837
DRELCSAARTM	V1D	I9R	-7.66425905597372	-0.848273365541513
DRELCSAAWTM	V1D	I9W	-7.66424268283418	-0.80833971378195
DRELCSACITM	V1D	A8C	-7.66424268283418	-0.85277399215796
DRELCSADITM	V1D	A8D	-7.66424268283418	-0.914095336289395
DRELCSAEITM	V1D	A8E	-7.66424268283418	-0.856575242389399
DRELCSAGITM	V1D	A8G	-7.66424268283418	-0.939418887538061
DRELCSAHITM	V1D	A8H	-7.66424268283418	-0.847949884746686
DRELCSAKITM	V1D	A8K	-7.66424268283418	-0.863694296003172
DRELCSALITM	V1D	A8L	-7.66424268283418	-0.864327706076094
DRELCSAMITM	V1D	A8M	-7.66424268283418	-0.770534038590046
DRELCSANITM	V1D	A8N	-7.66424268283418	-0.923920142195168
DRELCSAPITM	V1D	A8P	-7.66148803315438	-0.839947050632788
DRELCSAQITM	V1D	A8Q	-7.66424268283418	-0.692805299789021
DRELCSARITM	V1D	A8R	-7.66424268283418	-0.88577078457547
DRELCSASITM	V1D	A8S	-7.66424268283418	-0.846292363290961
DRELCSATITM	V1D	A8T	-7.66424268283418	-0.828441462132489
DRELCSAWITM	V1D	A8W	-7.66424268283418	-0.885664881760747
DRELCSAYITM	V1D	A8Y	-7.66424268283418	-0.782931756072533
DRELCSCAITM	V1D	A7C	-7.66424268283418	-0.785003632502678
DRELCSHAITM	V1D	A7H	-7.66390110675467	-0.792900004883356
DRELCSLAITM	V1D	A7L	-7.66424268283418	-0.757787083359816
DRELCSMAITM	V1D	A7M	-7.66424268283418	-0.807380642235512
DRELCSNAITM	V1D	A7N	-7.66424268283418	-0.818591379640917
DRELCSPAITM	V1D	A7P	-7.66235061253782	-0.830463588647073
DRELCSRAITM	V1D	A7R	-7.64904150381336	-0.855148953213499
DRELCSYAITM	V1D	A7Y	-6.98224025489337	-0.916995428126276
DRELCTAAITM	V1D	S6T	-7.66424268283418	-0.858038161371171
DRELGSAAITM	V1D	C5G	-7.66424268283418	-0.812066285614338
DRELKSAAITM	V1D	C5K	-7.66424268283418	-0.899817319370579
DRELNSAAITM	V1D	C5N	-7.66424268283418	-0.820711534291513
DRELPSAAITM	V1D	C5P	-7.66424268283418	-0.744368876456215
DRELRSAAITM	V1D	C5R	-7.66424268283418	-0.844209041368793
DRELTSAAITM	V1D	C5T	-7.66424268283418	-0.857837213431211
DRELVSAAITM	V1D	C5V	-7.66424268283418	-0.828475549806432
DREQCSAAITM	V1D	L4Q	-7.66424268283418	-0.763130333907633
DRERCSAAITM	V1D	L4R	-7.66424268283418	-0.799680599883864
DRESCSAAITM	V1D	L4S	-7.66424268283418	-0.798414271069008
DRGLCSAAITM	V1D	E3G	-7.66346441299906	-0.791171104641363
DRILCSAAITM	V1D	E3I	-7.66424268283418	-0.773673861370137
DRKLCSAAITM	V1D	E3K	-7.66424268283418	-1.02326429168642
DRNLCSAAITM	V1D	E3N	-7.66424268283418	-0.874087510085912
DRTLCSAAITM	V1D	E3T	-7.66424268283418	-0.814484883023882
DRVLCSAAITM	V1D	E3V	-7.66424268283418	-0.831649042824695
EAELCSAAITM	V1E	R2A	-3.03511717350449	-0.75634696965023
EDELCSAAITM	V1E	R2D	-4.03611158902624	-0.773775318392963
EEELCSAAITM	V1E	R2E	-3.86458892710413	-0.760414499415206
EGELCSAAITM	V1E	R2G	-3.06383377491811	-0.707143469338511
EKELCSAAITM	V1E	R2K	-4.12728711954293	-0.80780037029281
ELELCSAAITM	V1E	R2L	-4.65540720515841	-0.711097933261417
ENELCSAAITM	V1E	R2N	-4.65524058252183	-0.766877908755061
EPELCSAAITM	V1E	R2P	-7.30261597492126	-0.828162750678139
ERCLCSAAITM	V1E	E3C	-7.658218083682	-0.810417130664842
EREECSAAITM	V1E	L4E	-7.66405989181142	-0.841345285075905
EREFCSAAITM	V1E	L4F	-7.66424268283418	-0.699520267671216
EREGCSAAITM	V1E	L4G	-7.66155238328002	-0.835655548474773
EREKCSAAITM	V1E	L4K	-7.66320105922476	-0.833504985311184
ERELASAAITM	V1E	C5A	-7.66403150467307	-0.809290860829201
ERELCAAAITM	V1E	S6A	-3.85214673722406	-0.767856661821074
ERELCEAAITM	V1E	S6E	-2.6905183208717	-0.582334629566465
ERELCGAAITM	V1E	S6G	-4.44054646920222	-0.785784216130043
ERELCKAAITM	V1E	S6K	-3.88831498709471	-0.751440821471471
ERELCLAAITM	V1E	S6L	-5.65755598701175	-0.844164253621662
ERELCMAAITM	V1E	S6M	-4.83484099677296	-0.766394264162151
ERELCQAAITM	V1E	S6Q	-4.30854780005042	-0.829004966835134
ERELCRAAITM	V1E	S6R	-4.76495206372243	-0.804391837116134
ERELCSAAATM	V1E	I9A	-7.66424268283418	-0.861439683252107
ERELCSAADTM	V1E	I9D	-7.66424268283418	-0.86190340443706
ERELCSAAETM	V1E	I9E	-7.66372984281595	-0.809089748005081
ERELCSAAGTM	V1E	I9G	-7.66215395397053	-0.829428436020338
ERELCSAAIAM	V1E	T10A	-4.67382879099962	-0.826413140695438
ERELCSAAICM	V1E	T10C	-5.68575708706916	-0.956208130614691
ERELCSAAIEM	V1E	T10E	-3.87087032539948	-0.794440883539807
ERELCSAAIFM	V1E	T10F	-7.66433154142402	-1.18838737864566
ERELCSAAIGM	V1E	T10G	-5.00847144014969	-0.804634002092187
ERELCSAAIIM	V1E	T10I	-7.00427536769717	-0.789158592623008
ERELCSAAIKM	V1E	T10K	-7.38128089533277	-0.831193830261472
ERELCSAAILM	V1E	T10L	-7.65191090533347	-0.819002917642928
ERELCSAAIMM	V1E	T10M	-6.35247127079106	-0.839585936420645
ERELCSAAINM	V1E	T10N	-7.6145638064144	-0.856632051929766
ERELCSAAIPM	V1E	T10P	-7.66424268283418	-0.84026848144578
ERELCSAAIQM	V1E	T10Q	-4.68670472761976	-0.770769725617227
ERELCSAAIRM	V1E	T10R	-7.52267888013011	-0.789967153591885
ERELCSAAISM	V1E	T10S	-4.47982640156871	-0.784906435642186
ERELCSAAITA	V1E	M11A	-5.74382471319029	-0.815710709322548
ERELCSAAITC	V1E	M11C	-6.26026636738789	-0.883320111119747
ERELCSAAITD	V1E	M11D	-5.28047607380653	-0.765112555832129
ERELCSAAITE	V1E	M11E	-4.06402481948913	-0.746646918036603
ERELCSAAITF	V1E	M11F	-5.42832505520183	-0.725141599734697
ERELCSAAITG	V1E	M11G	-7.66276060374161	-0.82962001868771
ERELCSAAITK	V1E	M11K	-6.13232446487291	-0.829287776015898
ERELCSAAITL	V1E	M11L	-4.39029656412323	-0.847652295888538
ERELCSAAITN	V1E	M11N	-5.39886081727969	-0.795523108547426
ERELCSAAITP	V1E	M11P	-7.66424268283418	-0.803572657403582
ERELCSAAITQ	V1E	M11Q	-4.59692439861201	-0.745605305425335
ERELCSAAITR	V1E	M11R	-5.31550251922052	-0.7805346331384
ERELCSAAITS	V1E	M11S	-5.396011421304	-0.783566438518699
ERELCSAAITT	V1E	M11T	-5.15655356676534	-0.758469675342509
ERELCSAAITV	V1E	M11V	-5.20524164671293	-0.862120958147638
ERELCSAAITW	V1E	M11W	-4.7986189891807	-0.81010902982273
ERELCSAAIVM	V1E	T10V	-6.31342201060656	-0.803025699872718
ERELCSAAIWM	V1E	T10W	-7.66424268283418	-0.820918785881788
ERELCSAAIYM	V1E	T10Y	-7.66424268283418	-0.864460282573072
ERELCSAAKTM	V1E	I9K	-7.66248295666945	-0.833434121152071
ERELCSAALTM	V1E	I9L	-5.25684495849166	-0.820615580126011
ERELCSAAMTM	V1E	I9M	-6.083686068942	-0.82009262708248
ERELCSAAQTM	V1E	I9Q	-7.66424268283418	-0.846097026383263
ERELCSAARTM	V1E	I9R	-7.66425144349001	-0.822820863675008
ERELCSAATTM	V1E	I9T	-7.66424268283418	-0.86866299429188
ERELCSAAVTM	V1E	I9V	-5.7347531425898	-0.797719594968979
ERELCSAAWTM	V1E	I9W	-7.65705430316789	-0.80825214043786
ERELCSACITM	V1E	A8C	-6.9761904469272	-0.917939812214705
ERELCSADITM	V1E	A8D	-7.66356010425917	-0.870744073194943
ERELCSAFITM	V1E	A8F	-7.58596541454662	-0.706051741296163
ERELCSAGITM	V1E	A8G	-7.66228724714482	-0.852314820605555
ERELCSAHITM	V1E	A8H	-7.66316312841595	-0.833070285833494
ERELCSAIITM	V1E	A8I	-7.66424268283418	-0.758850647400754
ERELCSAKITM	V1E	A8K	-7.66424268283418	-0.830654389975041
ERELCSALITM	V1E	A8L	-7.64950658104832	-0.797349720607384
ERELCSAMITM	V1E	A8M	-7.66424268283418	-0.861971062943362
ERELCSANITM	V1E	A8N	-7.66424268283418	-0.859396240680343
ERELCSAPITM	V1E	A8P	-7.66424268283418	-0.818526541146414
ERELCSAQITM	V1E	A8Q	-7.66424268283418	-0.873886907858714
ERELCSASITM	V1E	A8S	-6.08499636232023	-0.794402015373433
ERELCSATITM	V1E	A8T	-5.48448066421735	-0.798106003109702
ERELCSAVITM	V1E	A8V	-7.64029425638147	-0.89324233027364
ERELCSAWITM	V1E	A8W	-7.66424268283418	-0.813089399621982
ERELCSAYITM	V1E	A8Y	-7.66424268283418	-0.814206893909111
ERELCSCAITM	V1E	A7C	-7.60598525684389	-0.834273438601524
ERELCSEAITM	V1E	A7E	-7.66424268283418	-0.958930610385812
ERELCSGAITM	V1E	A7G	-7.66424268283418	-0.82592711146809
ERELCSKAITM	V1E	A7K	-7.66424268283418	-0.82412960527141
ERELCSLAITM	V1E	A7L	-7.66428711400907	-0.770903285310808
ERELCSMAITM	V1E	A7M	-7.66424268283418	-0.794303548314532
ERELCSNAITM	V1E	A7N	-7.66424268283418	-0.943371885394333
ERELCSPAITM	V1E	A7P	-7.66424268283418	-0.860589000790016
ERELCSQAITM	V1E	A7Q	-7.66424268283418	-0.745386138231816
ERELCSTAITM	V1E	A7T	-7.66424268283418	-0.865002512630543
ERELCSWAITM	V1E	A7W	-7.66424268283418	-0.824670188613292
ERELCSYAITM	V1E	A7Y	-7.66424268283418	-0.72470279992828
ERELCTAAITM	V1E	S6T	-5.31932047455658	-0.807953361349009
ERELCVAAITM	V1E	S6V	-6.50066494339253	-0.835761900329924
ERELDSAAITM	V1E	C5D	-7.66424268283418	-0.947680901611532
ERELESAAITM	V1E	C5E	-7.66236105986097	-0.618521306077982
ERELFSAAITM	V1E	C5F	-7.66424268283418	-0.858768104202736
ERELGSAAITM	V1E	C5G	-7.65523229237506	-0.837437006059643
ERELISAAITM	V1E	C5I	-7.66424268283418	-0.819311968274689
ERELKSAAITM	V1E	C5K	-7.44939315869233	-0.717641215590609
ERELPSAAITM	V1E	C5P	-7.66427911667509	-0.837512226551562
ERELRSAAITM	V1E	C5R	-7.66424268283418	-0.785476302383098
ERELSSAAITM	V1E	C5S	-7.66424268283418	-0.848274304373444
ERELTSAAITM	V1E	C5T	-7.65988751357718	-0.859574947480814
ERELVSAAITM	V1E	C5V	-7.66424268283418	-0.836200910470893
ERELWSAAITM	V1E	C5W	-7.6625510979466	-0.858638016252258
ERERCSAAITM	V1E	L4R	-7.66405755647435	-0.825117742890578
ERETCSAAITM	V1E	L4T	-7.66424268283418	-0.734353166543523
EREVCSAAITM	V1E	L4V	-7.6631186945855	-0.832308581273132
EREWCSAAITM	V1E	L4W	-7.52012047637603	-0.843670302862851
EREYCSAAITM	V1E	L4Y	-7.66424268283418	-0.778528604422067
ERGLCSAAITM	V1E	E3G	-6.8605357005306	-0.806474109214242
ERKLCSAAITM	V1E	E3K	-7.66424268283418	-0.815908261691486
ERNLCSAAITM	V1E	E3N	-7.65444443464991	-0.825820079370865
ERRLCSAAITM	V1E	E3R	-7.66424268283418	-0.783905446492128
ERSLCSAAITM	V1E	E3S	-7.10762536890202	-0.813957763451195
ERVLCSAAITM	V1E	E3V	-7.66343785008138	-0.894378128639098
ERWLCSAAITM	V1E	E3W	-7.66424268283418	-0.876039688320483
ESELCSAAITM	V1E	R2S	-3.65376093464904	-0.761166352645917
EWELCSAAITM	V1E	R2W	-4.54886627082917	-0.721598627360849
FFELCSAAITM	V1F	R2F	-3.10614221592132	-0.726515656294835
FGELCSAAITM	V1F	R2G	-1.73378365330234	-0.469734543002406
FHELCSAAITM	V1F	R2H	-2.69297080053893	-0.634880847338072
FIELCSAAITM	V1F	R2I	-3.96389060302965	-0.782322918748632
FLELCSAAITM	V1F	R2L	-3.73352785268926	-0.761506919945136
FREECSAAITM	V1F	L4E	-7.66424268283418	-0.797051956421058
FREFCSAAITM	V1F	L4F	-7.51226369850747	-0.800082225617968
FRELASAAITM	V1F	C5A	-6.275333470031	-0.809380623621493
FRELCAAAITM	V1F	S6A	-2.32143334214892	-0.612913988458768
FRELCDAAITM	V1F	S6D	-1.44452377899426	-0.410975495621226
FRELCEAAITM	V1F	S6E	-1.30468414641823	-0.361141858396908
FRELCFAAITM	V1F	S6F	-7.65644627474608	-0.830511435123631
FRELCGAAITM	V1F	S6G	-4.08647215786127	-0.72672894495898
FRELCHAAITM	V1F	S6H	-1.55812308018266	-0.506436628509052
FRELCKAAITM	V1F	S6K	-2.3906659777894	-0.716341919261239
FRELCLAAITM	V1F	S6L	-7.24282578414724	-0.770105119578521
FRELCMAAITM	V1F	S6M	-7.24806788445446	-0.852058238737787
FRELCNAAITM	V1F	S6N	-2.64173944666947	-0.611386671499128
FRELCPAAITM	V1F	S6P	-7.66424268283418	-0.826911925650117
FRELCRAAITM	V1F	S6R	-3.00144545430958	-0.79556324258027
FRELCSAAETM	V1F	I9E	-7.66424268283418	-0.826655253741477
FRELCSAAFTM	V1F	I9F	-7.66424268283418	-0.85789722286596
FRELCSAAGTM	V1F	I9G	-7.66409522920597	-0.833041703908109
FRELCSAAIAM	V1F	T10A	-3.52488160650235	-0.723400985785179
FRELCSAAICM	V1F	T10C	-4.43907346333453	-0.783679500639911
FRELCSAAIDM	V1F	T10D	-6.14286507804452	-0.744946672314043
FRELCSAAIEM	V1F	T10E	-2.63570623916245	-0.633242348505664
FRELCSAAIFM	V1F	T10F	-7.66424268283418	-0.813781053538599
FRELCSAAIGM	V1F	T10G	-6.20786073172594	-0.790320846085477
FRELCSAAIHM	V1F	T10H	-7.048913512359	-0.741238629464798
FRELCSAAIKM	V1F	T10K	-5.57274276256576	-0.793267567778666
FRELCSAAILM	V1F	T10L	-5.590468548647	-0.768250872590371
FRELCSAAIMM	V1F	T10M	-4.41119712587996	-0.755656255634834
FRELCSAAIPM	V1F	T10P	-7.6638799490079	-0.81738861661275
FRELCSAAIQM	V1F	T10Q	-3.74986499415057	-0.743958940216589
FRELCSAAIRM	V1F	T10R	-5.54904407803456	-0.777542047229018
FRELCSAAISM	V1F	T10S	-3.01667986814951	-0.682637380351868
FRELCSAAITA	V1F	M11A	-3.75031422792789	-0.743100793406603
FRELCSAAITC	V1F	M11C	-4.96721942890498	-0.764676387397917
FRELCSAAITF	V1F	M11F	-3.1025446746536	-0.753078109716585
FRELCSAAITG	V1F	M11G	-5.97579426919847	-0.76870628620418
FRELCSAAITL	V1F	M11L	-3.1372772038119	-0.739780106562596
FRELCSAAITN	V1F	M11N	-4.12601333994818	-0.782011571058656
FRELCSAAITP	V1F	M11P	-7.66424268283418	-0.869353724473398
FRELCSAAITR	V1F	M11R	-3.38675901888224	-0.711929081808252
FRELCSAAITS	V1F	M11S	-4.19437247777872	-0.756927443883404
FRELCSAAITT	V1F	M11T	-4.19401139802449	-0.853765124944861
FRELCSAAITV	V1F	M11V	-3.41115204541097	-0.730972886563145
FRELCSAAITW	V1F	M11W	-2.95465648838412	-0.663969509188259
FRELCSAAITY	V1F	M11Y	-2.52543670001336	-0.650538231206145
FRELCSAAIVM	V1F	T10V	-4.25703160768717	-0.77973388132074
FRELCSAALTM	V1F	I9L	-3.9487207829629	-0.761172102230791
FRELCSAAMTM	V1F	I9M	-3.87750765883467	-0.785323287892693
FRELCSAANTM	V1F	I9N	-7.66424268283418	-0.780588005333897
FRELCSAAPTM	V1F	I9P	-7.66431249506451	-0.962577922040704
FRELCSAARTM	V1F	I9R	-7.66228044703278	-0.807631524621416
FRELCSAASTM	V1F	I9S	-7.66424268283418	-0.851717659366652
FRELCSAAVTM	V1F	I9V	-3.64268030581	-0.737002566790277
FRELCSAAWTM	V1F	I9W	-7.66424268283418	-0.807049629107698
FRELCSACITM	V1F	A8C	-4.95770153120189	-0.713471843399573
FRELCSADITM	V1F	A8D	-7.66424268283418	-0.825630638374734
FRELCSAGITM	V1F	A8G	-6.27325993572208	-0.815617991848112
FRELCSAHITM	V1F	A8H	-7.66424268283418	-0.895776136153322
FRELCSAIITM	V1F	A8I	-7.66082544666118	-0.833502424479906
FRELCSAKITM	V1F	A8K	-7.66351709266038	-0.814257826341166
FRELCSALITM	V1F	A8L	-7.66270667622789	-0.832241418404415
FRELCSAMITM	V1F	A8M	-6.97714617349778	-0.885755094539101
FRELCSANITM	V1F	A8N	-7.66424268283418	-0.814772612816074
FRELCSAPITM	V1F	A8P	-7.66424268283418	-0.854127255988335
FRELCSAQITM	V1F	A8Q	-7.66424268283418	-0.771750469545316
FRELCSARITM	V1F	A8R	-7.66424268283418	-0.816475941275354
FRELCSASITM	V1F	A8S	-3.8313537584744	-0.805118775732421
FRELCSATITM	V1F	A8T	-4.01491960667292	-0.761122883332329
FRELCSAVITM	V1F	A8V	-5.24642240467515	-0.78108890278218
FRELCSAWITM	V1F	A8W	-7.66424268283418	-0.776515960626012
FRELCSAYITM	V1F	A8Y	-7.66424268283418	-0.940480784796958
FRELCSCAITM	V1F	A7C	-5.42606320453729	-0.804438058601474
FRELCSDAITM	V1F	A7D	-7.66424268283418	-0.885079899336132
FRELCSFAITM	V1F	A7F	-7.66424268283418	-0.83576874321241
FRELCSGAITM	V1F	A7G	-5.62904345520794	-0.865202638560958
FRELCSHAITM	V1F	A7H	-7.66424268283418	-0.767654856029891
FRELCSIAITM	V1F	A7I	-7.66427662996279	-0.816930262830696
FRELCSKAITM	V1F	A7K	-7.66424268283418	-0.82664957024212
FRELCSLAITM	V1F	A7L	-7.66388262847754	-0.849128857769614
FRELCSMAITM	V1F	A7M	-7.66424268283418	-0.817107664660627
FRELCSPAITM	V1F	A7P	-7.66265780947638	-0.805194794317717
FRELCSRAITM	V1F	A7R	-7.66424268283418	-0.854498829921311
FRELCSSAITM	V1F	A7S	-4.50361614910069	-0.81345278627974
FRELCSTAITM	V1F	A7T	-7.64925146400657	-0.839407661881925
FRELCSWAITM	V1F	A7W	-7.66424268283418	-0.846435043460418
FRELCSYAITM	V1F	A7Y	-7.66242778072186	-0.829088538173323
FRELCTAAITM	V1F	S6T	-3.47878069212061	-0.738174633100853
FRELCVAAITM	V1F	S6V	-7.63919250017813	-0.818212518102915
FRELESAAITM	V1F	C5E	-7.66424268283418	-0.75733552526248
FRELFSAAITM	V1F	C5F	-7.66424268283418	-0.818575853050315
FRELGSAAITM	V1F	C5G	-7.50767630356572	-0.836258221328005
FRELKSAAITM	V1F	C5K	-7.66424268283418	-0.828917703496308
FRELLSAAITM	V1F	C5L	-6.58620607580316	-0.826529246450581
FRELMSAAITM	V1F	C5M	-5.64300221796675	-0.812331122789744
FRELNSAAITM	V1F	C5N	-7.66424268283418	-0.943230289923444
FRELPSAAITM	V1F	C5P	-7.66424268283418	-0.846192886523661
FRELRSAAITM	V1F	C5R	-7.66282453436146	-0.852578663909907
FRELSSAAITM	V1F	C5S	-7.66310481083712	-0.799279394536436
FRELVSAAITM	V1F	C5V	-7.66424268283418	-0.85000993629101
FRELWSAAITM	V1F	C5W	-7.63955022117792	-0.784968133959788
FREVCSAAITM	V1F	L4V	-7.20011485594632	-0.867544947601854
FRFLCSAAITM	V1F	E3F	-7.66424268283418	-0.84880635634675
FRNLCSAAITM	V1F	E3N	-6.73157408148185	-0.895898897738883
FRPLCSAAITM	V1F	E3P	-7.66424268283418	-0.808661271977997
FRSLCSAAITM	V1F	E3S	-5.16558986239204	-0.733489555247523
FRTLCSAAITM	V1F	E3T	-6.59121532302806	-0.839538109177487
FSELCSAAITM	V1F	R2S	-1.86483324876761	-0.551827652941912
FVELCSAAITM	V1F	R2V	-6.89438802873832	-0.803980463902267
GAELCSAAITM	V1G	R2A	-3.79573493188396	-0.731819790559968
GCELCSAAITM	V1G	R2C	-6.57467407571459	-0.905692530592001
GDELCSAAITM	V1G	R2D	-4.48896226315402	-0.77828047732924
GEELCSAAITM	V1G	R2E	-3.86266804141102	-0.77331835742794
GGELCSAAITM	V1G	R2G	-3.93987936757141	-0.75097026279296
GHELCSAAITM	V1G	R2H	-4.48589202788688	-0.855610528175969
GKELCSAAITM	V1G	R2K	-3.75144667798665	-0.808151426428655
GLELCSAAITM	V1G	R2L	-5.00128543300849	-0.78356630080512
GMELCSAAITM	V1G	R2M	-4.87607337987734	-0.797922973939571
GPELCSAAITM	V1G	R2P	-7.44268488201672	-0.731715025792965
GQELCSAAITM	V1G	R2Q	-3.74638672559777	-0.796052608201524
GRALCSAAITM	V1G	E3A	-6.87171902211871	-0.872777443361263
GRDLCSAAITM	V1G	E3D	-5.05717147655434	-0.84995474345066
GREACSAAITM	V1G	L4A	-7.66424268283418	-0.749432498720417
GRECCSAAITM	V1G	L4C	-7.66424268283418	-0.758604002983565
GREECSAAITM	V1G	L4E	-7.66424268283418	-0.839584674443991
GREFCSAAITM	V1G	L4F	-7.66301372899976	-0.853230556021749
GREGCSAAITM	V1G	L4G	-7.65875287502453	-0.81922814080101
GREKCSAAITM	V1G	L4K	-7.66011689504364	-0.838697406395522
GRELASAAITM	V1G	C5A	-7.66358047987296	-0.829156628409805
GRELCAAAITM	V1G	S6A	-3.9855344982808	-0.782899704215408
GRELCCAAITM	V1G	S6C	-5.64756209100625	-0.759240926521002
GRELCEAAITM	V1G	S6E	-2.81179113902736	-0.674788957353556
GRELCFAAITM	V1G	S6F	-7.27485931065414	-0.825207907886267
GRELCGAAITM	V1G	S6G	-4.96936053339525	-0.781014428183641
GRELCKAAITM	V1G	S6K	-4.84251898573683	-0.712386622390698
GRELCLAAITM	V1G	S6L	-5.68932473505008	-0.827095907470898
GRELCNAAITM	V1G	S6N	-3.66216662853368	-0.753321074945873
GRELCPAAITM	V1G	S6P	-7.66424268283418	-0.792645780610242
GRELCQAAITM	V1G	S6Q	-4.01849163200853	-0.833521002393335
GRELCRAAITM	V1G	S6R	-5.01744159328513	-0.77482962920557
GRELCSAAATM	V1G	I9A	-7.66424268283418	-0.888092812635948
GRELCSAACTM	V1G	I9C	-7.66424268283418	-0.779844082799991
GRELCSAADTM	V1G	I9D	-7.66356262379667	-0.84699082852375
GRELCSAAETM	V1G	I9E	-7.66146866599494	-0.824560319503332
GRELCSAAFTM	V1G	I9F	-7.66424268283418	-0.873566428240884
GRELCSAAGTM	V1G	I9G	-7.66380403233626	-0.827030445044088
GRELCSAAIAM	V1G	T10A	-5.54719366752153	-0.825522922665006
GRELCSAAICM	V1G	T10C	-6.8867305658541	-0.802704924910101
GRELCSAAIDM	V1G	T10D	-7.66424268283418	-0.890958247377801
GRELCSAAIEM	V1G	T10E	-4.44815052676388	-0.810813679428908
GRELCSAAIFM	V1G	T10F	-7.66270048074678	-0.88006994972743
GRELCSAAIGM	V1G	T10G	-5.16699696632524	-0.816460855182599
GRELCSAAIHM	V1G	T10H	-7.66424268283418	-0.810185990818068
GRELCSAAIIM	V1G	T10I	-7.27632299680215	-0.859697430207904
GRELCSAAIKM	V1G	T10K	-7.64600708645182	-0.830925046101963
GRELCSAAILM	V1G	T10L	-7.65354443512999	-0.844776373632025
GRELCSAAIMM	V1G	T10M	-7.07697396121233	-0.807195008248323
GRELCSAAINM	V1G	T10N	-7.65725157560008	-0.87656758109198
GRELCSAAIPM	V1G	T10P	-7.49198696410886	-0.799411498410513
GRELCSAAIQM	V1G	T10Q	-5.49698676623706	-0.804076475450403
GRELCSAAIRM	V1G	T10R	-7.62420838674828	-0.807583020609557
GRELCSAAISM	V1G	T10S	-4.89648227143466	-0.753779378550788
GRELCSAAITA	V1G	M11A	-5.56525045089005	-0.795686076397991
GRELCSAAITC	V1G	M11C	-6.79738449789272	-0.843697825036162
GRELCSAAITD	V1G	M11D	-6.0371182414308	-0.788200306285419
GRELCSAAITE	V1G	M11E	-4.0683083261344	-0.761412839511454
GRELCSAAITF	V1G	M11F	-5.1355541335855	-0.812735727574414
GRELCSAAITG	V1G	M11G	-7.66195850752439	-0.821598247769222
GRELCSAAITI	V1G	M11I	-7.02263556380949	-0.820287826902543
GRELCSAAITK	V1G	M11K	-6.26082288311823	-0.815775034848084
GRELCSAAITL	V1G	M11L	-5.05852748022649	-0.814590894918086
GRELCSAAITN	V1G	M11N	-6.16278761822345	-0.718423364320197
GRELCSAAITP	V1G	M11P	-7.66255094283895	-0.827533967960455
GRELCSAAITQ	V1G	M11Q	-4.9537206134876	-0.790357856233066
GRELCSAAITR	V1G	M11R	-5.4904555650291	-0.806269872338601
GRELCSAAITS	V1G	M11S	-6.6923511865275	-0.802323809297854
GRELCSAAITT	V1G	M11T	-5.27447887154554	-0.845349591093026
GRELCSAAITV	V1G	M11V	-4.97429934176623	-0.806639014824894
GRELCSAAITW	V1G	M11W	-5.13517684212184	-0.808908867101342
GRELCSAAITY	V1G	M11Y	-4.56319846631949	-0.752270489973922
GRELCSAAIVM	V1G	T10V	-6.79971057771098	-0.822255130928443
GRELCSAAIWM	V1G	T10W	-7.66400276323707	-0.828981401408585
GRELCSAAIYM	V1G	T10Y	-7.66424268283418	-0.787061818025237
GRELCSAAKTM	V1G	I9K	-7.66143772161023	-0.82734723907343
GRELCSAALTM	V1G	I9L	-5.21371780408482	-0.809353166514173
GRELCSAAMTM	V1G	I9M	-5.64263414266888	-0.790269675152187
GRELCSAANTM	V1G	I9N	-7.66424268283418	-0.821222893315529
GRELCSAAPTM	V1G	I9P	-7.66424268283418	-0.844877634247959
GRELCSAAQTM	V1G	I9Q	-7.65567456169238	-0.827467442823578
GRELCSAARTM	V1G	I9R	-7.66111558295036	-0.833804949269879
GRELCSAASTM	V1G	I9S	-7.64943145404239	-0.848813728270617
GRELCSAATTM	V1G	I9T	-7.65930582184085	-0.839628416373265
GRELCSAAVTM	V1G	I9V	-5.22613321390235	-0.814022350929047
GRELCSAAWTM	V1G	I9W	-7.66424268283418	-0.824654499494973
GRELCSACITM	V1G	A8C	-7.41869957468795	-0.825845533534483
GRELCSADITM	V1G	A8D	-7.66424268283418	-0.879619658521528
GRELCSAFITM	V1G	A8F	-7.66427183010918	-0.847823992873443
GRELCSAGITM	V1G	A8G	-7.66424268283418	-0.836777243152262
GRELCSAIITM	V1G	A8I	-7.66424268283418	-0.727348748995568
GRELCSAKITM	V1G	A8K	-7.66424268283418	-0.857235399393844
GRELCSALITM	V1G	A8L	-7.6638726639415	-0.825200851958641
GRELCSAMITM	V1G	A8M	-7.66424268283418	-0.860784179308152
GRELCSAPITM	V1G	A8P	-7.66424268283418	-0.832944734811335
GRELCSAQITM	V1G	A8Q	-6.65348075033446	-0.774762745035882
GRELCSARITM	V1G	A8R	-7.66424268283418	-0.886060690608274
GRELCSASITM	V1G	A8S	-7.00403153819665	-0.81955264541068
GRELCSATITM	V1G	A8T	-6.28812396589328	-0.881383570700914
GRELCSAVITM	V1G	A8V	-7.66119738041999	-0.825834010272375
GRELCSAWITM	V1G	A8W	-7.66424268283418	-0.834770926050948
GRELCSAYITM	V1G	A8Y	-7.66342113838142	-0.808006838618921
GRELCSCAITM	V1G	A7C	-7.66315274777008	-0.774184059015711
GRELCSEAITM	V1G	A7E	-7.66424268283418	-0.924283464906903
GRELCSFAITM	V1G	A7F	-7.66424268283418	-0.82806334106147
GRELCSGAITM	V1G	A7G	-7.66424268283418	-0.794758291297954
GRELCSHAITM	V1G	A7H	-7.66424268283418	-0.807267052305622
GRELCSIAITM	V1G	A7I	-7.66424268283418	-0.860272647212443
GRELCSKAITM	V1G	A7K	-7.66424268283418	-0.79914770372864
GRELCSLAITM	V1G	A7L	-7.66379322863582	-0.832409172853278
GRELCSMAITM	V1G	A7M	-7.66424268283418	-0.78312740343443
GRELCSNAITM	V1G	A7N	-7.66424268283418	-0.945516618254265
GRELCSPAITM	V1G	A7P	-7.64801099698144	-0.813253786004921
GRELCSQAITM	V1G	A7Q	-7.66424268283418	-0.933113872240128
GRELCSRAITM	V1G	A7R	-7.66392930774831	-0.848168434428015
GRELCSSAITM	V1G	A7S	-7.35179540432932	-0.867494360184201
GRELCSTAITM	V1G	A7T	-7.66424268283418	-0.743293352503698
GRELCSVAITM	V1G	A7V	-7.66424268283418	-0.84354590153107
GRELCSWAITM	V1G	A7W	-7.66424268283418	-1.12090053065478
GRELCSYAITM	V1G	A7Y	-7.66424268283418	-0.832704426743772
GRELCVAAITM	V1G	S6V	-6.95916599450444	-0.945774159812795
GRELCWAAITM	V1G	S6W	-5.86782172244175	-0.825189913440757
GRELCYAAITM	V1G	S6Y	-5.99895429955009	-0.788870495398173
GRELDSAAITM	V1G	C5D	-7.66424268283418	-0.819729974302555
GRELESAAITM	V1G	C5E	-7.64924322364829	-0.827850655416179
GRELFSAAITM	V1G	C5F	-7.66424268283418	-0.880236225843572
GRELGSAAITM	V1G	C5G	-7.66023934932398	-0.822650511047925
GRELHSAAITM	V1G	C5H	-7.66424268283418	-0.886342883418236
GRELKSAAITM	V1G	C5K	-7.66424268283418	-0.859193706636362
GRELLSAAITM	V1G	C5L	-7.66424268283418	-0.801196407513011
GRELMSAAITM	V1G	C5M	-7.41187993906261	-0.83370770597714
GRELPSAAITM	V1G	C5P	-7.65830022953883	-0.832402497543054
GRELQSAAITM	V1G	C5Q	-7.66424268283418	-0.856456047200954
GRELRSAAITM	V1G	C5R	-7.65996938527846	-0.818971465477009
GRELSSAAITM	V1G	C5S	-7.66424268283418	-0.843682717906684
GRELTSAAITM	V1G	C5T	-7.66424268283418	-0.827626191893456
GRELVSAAITM	V1G	C5V	-7.65087957033555	-0.833485286977594
GRELWSAAITM	V1G	C5W	-7.66424268283418	-0.868005332982042
GRELYSAAITM	V1G	C5Y	-7.66424268283418	-0.842509309410484
GREMCSAAITM	V1G	L4M	-6.87037741234547	-0.857413349594468
GRENCSAAITM	V1G	L4N	-7.66424268283418	-0.840010579036745
GREPCSAAITM	V1G	L4P	-7.66424268283418	-0.859245698455377
GREQCSAAITM	V1G	L4Q	-7.65670679438451	-0.813498036413526
GRERCSAAITM	V1G	L4R	-7.66366576772199	-0.839031447638996
GRESCSAAITM	V1G	L4S	-7.66376773848498	-0.803644046162378
GRETCSAAITM	V1G	L4T	-7.66424268283418	-0.85727654609907
GREVCSAAITM	V1G	L4V	-7.66042295797339	-0.825266505032589
GREWCSAAITM	V1G	L4W	-7.66405367833309	-0.813030752687623
GRGLCSAAITM	V1G	E3G	-7.3071948285437	-0.832695828280221
GRKLCSAAITM	V1G	E3K	-7.64265730504491	-0.869951152769547
GRLLCSAAITM	V1G	E3L	-7.6643236434917	-0.811518685806755
GRMLCSAAITM	V1G	E3M	-7.66424268283418	-0.829004966835134
GRNLCSAAITM	V1G	E3N	-7.64497154856086	-0.780856037155881
GRRLCSAAITM	V1G	E3R	-7.66424268283418	-0.822471843936621
GRSLCSAAITM	V1G	E3S	-7.49592379610679	-0.914365739676136
GRTLCSAAITM	V1G	E3T	-7.66424268283418	-0.794575598138907
GRVLCSAAITM	V1G	E3V	-7.66424268283418	-0.803530905597755
GRWLCSAAITM	V1G	E3W	-7.66424268283418	-0.806150677685834
GSELCSAAITM	V1G	R2S	-3.72459741559633	-0.772309048326547
GTELCSAAITM	V1G	R2T	-4.82497375100714	-0.847628698242671
GVELCSAAITM	V1G	R2V	-5.82798508114921	-0.825842416237123
GWELCSAAITM	V1G	R2W	-4.51025013413047	-0.770154199620184
GYELCSAAITM	V1G	R2Y	-4.04829989923313	-0.754946274071872
HEELCSAAITM	V1H	R2E	-3.4262303460635	-0.631193014575237
HHELCSAAITM	V1H	R2H	-3.68157938594049	-0.782712334812819
HKELCSAAITM	V1H	R2K	-2.95209305559891	-0.710468481284018
HNELCSAAITM	V1H	R2N	-3.91500005919036	-0.747554562835811
HPELCSAAITM	V1H	R2P	-7.25552150782246	-0.837294138663419
HQELCSAAITM	V1H	R2Q	-3.65374493906022	-0.804177147742132
HRELCAAAITM	V1H	S6A	-3.32217984141138	-0.682934739857767
HRELCCAAITM	V1H	S6C	-6.93221018845877	-0.919948233535305
HRELCDAAITM	V1H	S6D	-2.65250449605238	-0.590692595946075
HRELCEAAITM	V1H	S6E	-2.27192238603232	-0.520943513048448
HRELCGAAITM	V1H	S6G	-4.05895170027774	-0.743237129178607
HRELCLAAITM	V1H	S6L	-5.1300453413351	-0.757461640676163
HRELCPAAITM	V1H	S6P	-7.65523282691384	-0.837221517117232
HRELCRAAITM	V1H	S6R	-3.75751686415218	-0.750592184554918
HRELCSAAGTM	V1H	I9G	-7.66424268283418	-0.82592711146809
HRELCSAAIAM	V1H	T10A	-4.85347530785199	-0.775784542124161
HRELCSAAIHM	V1H	T10H	-7.658218083682	-0.796304118389352
HRELCSAAIIM	V1H	T10I	-6.18788081925833	-0.790512672094658
HRELCSAAILM	V1H	T10L	-6.98147275200913	-0.902952785712908
HRELCSAAIPM	V1H	T10P	-7.66424268283418	-0.845348953396745
HRELCSAAISM	V1H	T10S	-4.01351744774499	-0.826834304887347
HRELCSAAITE	V1H	M11E	-3.28420012937237	-0.787660549330136
HRELCSAAITG	V1H	M11G	-7.64243313149042	-0.744545744823435
HRELCSAAITH	V1H	M11H	-3.95620744167039	-0.728353179237676
HRELCSAAITL	V1H	M11L	-5.88897039112218	-0.86130468904515
HRELCSAAITR	V1H	M11R	-7.32985720773501	-0.906293485273841
HRELCSAAITT	V1H	M11T	-5.02216402010612	-0.824810958307183
HRELCSAAIVM	V1H	T10V	-5.02679006209416	-0.784531494022262
HRELCSAALTM	V1H	I9L	-4.13905252867785	-0.810589586885991
HRELCSAARTM	V1H	I9R	-7.66424268283418	-0.879885079713294
HRELCSAAWTM	V1H	I9W	-7.66424268283418	-0.797943687448641
HRELCSACITM	V1H	A8C	-6.46776849711335	-0.745646694218217
HRELCSADITM	V1H	A8D	-7.66424268283418	-0.859209985837535
HRELCSAEITM	V1H	A8E	-7.66424268283418	-0.899406983521963
HRELCSAFITM	V1H	A8F	-7.66396036001042	-0.849424349846368
HRELCSAGITM	V1H	A8G	-7.53974287074932	-0.806421143838153
HRELCSAHITM	V1H	A8H	-7.66424268283418	-0.835889292445966
HRELCSAIITM	V1H	A8I	-7.66424268283418	-0.741937597260339
HRELCSAKITM	V1H	A8K	-7.66424268283418	-0.81712092209111
HRELCSALITM	V1H	A8L	-7.66425099827678	-0.792308724594283
HRELCSAMITM	V1H	A8M	-7.64797589140612	-0.779282801463569
HRELCSANITM	V1H	A8N	-7.66374196569336	-0.819116631277386
HRELCSAPITM	V1H	A8P	-7.66253060580752	-0.817613290583073
HRELCSAQITM	V1H	A8Q	-7.66424268283418	-0.835932352833009
HRELCSARITM	V1H	A8R	-7.65853997631701	-0.830974385574754
HRELCSASITM	V1H	A8S	-5.34229090305381	-0.830952385614572
HRELCSATITM	V1H	A8T	-5.25844747068435	-0.805301763307786
HRELCSAVITM	V1H	A8V	-6.67942765291746	-0.999177441840418
HRELCSAWITM	V1H	A8W	-7.66209824572201	-0.914095336289395
HRELCSAYITM	V1H	A8Y	-7.66424268283418	-0.860985681928895
HRELCSDAITM	V1H	A7D	-7.66424268283418	-0.995140633040801
HRELCSFAITM	V1H	A7F	-7.66424268283418	-0.839538109177487
HRELCSHAITM	V1H	A7H	-7.66325501952224	-0.855903001428098
HRELCSLAITM	V1H	A7L	-7.66424268283418	-0.809079612166154
HRELCSMAITM	V1H	A7M	-7.66424268283418	-0.858773167627742
HRELCSNAITM	V1H	A7N	-7.66424268283418	-0.826542523102046
HRELCSPAITM	V1H	A7P	-7.66419424164443	-0.819543343534047
HRELCSRAITM	V1H	A7R	-7.66425623720918	-0.799987490060145
HRELCSSAITM	V1H	A7S	-5.68144736347634	-0.806561289390564
HRELCSTAITM	V1H	A7T	-7.66424268283418	-0.839314634266711
HRELCSVAITM	V1H	A7V	-7.6568806398269	-0.796159518066056
HRELCSYAITM	V1H	A7Y	-7.66424268283418	-0.809954326091722
HRELCVAAITM	V1H	S6V	-7.6594451001076	-0.93933477334062
HRELCYAAITM	V1H	S6Y	-5.07713225292424	-0.84139142624755
HRELGSAAITM	V1H	C5G	-7.65302232689963	-0.826072115369954
HRELPSAAITM	V1H	C5P	-7.66424268283418	-0.832953938032502
HRELRSAAITM	V1H	C5R	-7.66424268283418	-0.843515479646185
HRELTSAAITM	V1H	C5T	-7.66424268283418	-0.813147050684179
HREVCSAAITM	V1H	L4V	-7.66424268283418	-0.939195228782489
HRFLCSAAITM	V1H	E3F	-7.66424268283418	-0.908171691787346
HRGLCSAAITM	V1H	E3G	-5.18231214477216	-0.834247666100397
HRHLCSAAITM	V1H	E3H	-6.44386193769406	-0.858038161371171
HRILCSAAITM	V1H	E3I	-7.66424268283418	-0.955962222105
HRKLCSAAITM	V1H	E3K	-7.66223823081444	-0.856278492796347
HRLLCSAAITM	V1H	E3L	-7.66424268283418	-0.853074374345728
HRMLCSAAITM	V1H	E3M	-6.83486803023205	-0.795635536909959
HRNLCSAAITM	V1H	E3N	-7.25049280877197	-0.807753495090439
HRPLCSAAITM	V1H	E3P	-7.66424268283418	-0.87549629478629
HRQLCSAAITM	V1H	E3Q	-4.87822453361935	-0.753481442299877
HRSLCSAAITM	V1H	E3S	-6.48392577459938	-0.838116256737042
HRTLCSAAITM	V1H	E3T	-7.65444443464991	-0.765000021984702
HRVLCSAAITM	V1H	E3V	-7.66333917713279	-0.842796727898077
HRYLCSAAITM	V1H	E3Y	-7.66424268283418	-0.785795887833434
HSELCSAAITM	V1H	R2S	-2.94148568274159	-0.709782945665507
IKELCSAAITM	V1I	R2K	0.337416244804739	-0.0009783429964311
INELCSAAITM	V1I	R2N	-0.0387619880844614	0.0028437226266847
IRDLCSAAITM	V1I	E3D	0.203689645216979	0.0087720906612231
IRELASAAITM	V1I	C5A	-0.695530846334501	-0.182669328088972
IRELCAAAITM	V1I	S6A	-0.0717082707428514	0.0048727551684188
IRELCDAAITM	V1I	S6D	0.12037371380614	-0.0056252886496598
IRELCEAAITM	V1I	S6E	0.282251890459699	-0.0020048377579363
IRELCFAAITM	V1I	S6F	-0.53159934564885	-0.0079798685486535
IRELCGAAITM	V1I	S6G	0.0884139026784094	0.0012847451738845
IRELCHAAITM	V1I	S6H	-0.38303942111688	0.0034171306196356
IRELCKAAITM	V1I	S6K	-0.15680507898891	-0.0035370451016434
IRELCLAAITM	V1I	S6L	-0.13344647938645	-0.0011825950924697
IRELCMAAITM	V1I	S6M	0.34073039197483	-0.0049638786151002
IRELCNAAITM	V1I	S6N	-0.0056452924218906	0.0037208736449337
IRELCPAAITM	V1I	S6P	-3.30948087370517	-0.697172104073766
IRELCQAAITM	V1I	S6Q	-0.0914804825879099	0.0021360910739208
IRELCRAAITM	V1I	S6R	-0.17377121441401	-0.0004444994845134
IRELCSAAETM	V1I	I9E	-5.73847734497154	-0.777384594694916
IRELCSAAGTM	V1I	I9G	-4.80910014514431	-0.731935402107982
IRELCSAAIAM	V1I	T10A	-1.22938249645669	-0.0042388868970316
IRELCSAAICM	V1I	T10C	-0.37355214986402	0.0042321441870253
IRELCSAAIEM	V1I	T10E	0.26284219869444	-0.0034587824683846
IRELCSAAIFM	V1I	T10F	-2.98673735029059	-0.679847844782758
IRELCSAAIGM	V1I	T10G	-0.0294113438191097	0.0011037343918911
IRELCSAAIHM	V1I	T10H	-0.10862082646711	-0.334823153743536
IRELCSAAIIM	V1I	T10I	-0.555376976531541	-0.0155995319331557
IRELCSAAIKM	V1I	T10K	-0.44054623736621	-0.187853200521649
IRELCSAAILM	V1I	T10L	0.0665899503466996	-0.0852606792519992
IRELCSAAIMM	V1I	T10M	0.0488556220896701	-0.0008279923826903
IRELCSAAINM	V1I	T10N	0.0795079750598902	-0.134766250795969
IRELCSAAIQM	V1I	T10Q	-7.3356085642475	-0.0292760209871217
IRELCSAAIRM	V1I	T10R	-0.428374168898941	-0.236085702373376
IRELCSAAISM	V1I	T10S	-0.119905141309101	0.005438743985585
IRELCSAAITC	V1I	M11C	-0.192629291550471	-0.0030797282343487
IRELCSAAITF	V1I	M11F	-0.77731895296894	-0.0019892817632151
IRELCSAAITG	V1I	M11G	-0.68154803045198	-0.273569905823605
IRELCSAAITK	V1I	M11K	-1.11590609620124	-0.0099085936739049
IRELCSAAITL	V1I	M11L	-0.0150747500017605	0.0002232179362707
IRELCSAAITR	V1I	M11R	-0.34580049055792	-0.000540107028965
IRELCSAAITV	V1I	M11V	0.0450828607757394	0.0011045561327693
IRELCSAAITW	V1I	M11W	0.0862838751586299	0.0052602548087898
IRELCSAAITY	V1I	M11Y	-0.51564183549975	-0.0028598690974934
IRELCSAAIVM	V1I	T10V	-0.0659205530346103	-0.0047679209122974
IRELCSAAIWM	V1I	T10W	-2.25916522830991	-0.652636844040994
IRELCSAAIYM	V1I	T10Y	-2.49821425248864	-0.626226361154385
IRELCSAAKTM	V1I	I9K	-7.66424268283418	-0.759591128682201
IRELCSAALTM	V1I	I9L	0.174400605365189	-0.0003692958003616
IRELCSAARTM	V1I	I9R	-7.66424268283418	-0.870878491526786
IRELCSAAVTM	V1I	I9V	-6.52249748248125	0.0015258029011772
IRELCSAAWTM	V1I	I9W	-7.66424268283418	-0.855904845584101
IRELCSADITM	V1I	A8D	-6.24145000926192	-0.814494119036305
IRELCSAFITM	V1I	A8F	-7.66424268283418	-0.907741534076076
IRELCSAGITM	V1I	A8G	-0.0505368855929014	-0.169722887347099
IRELCSAHITM	V1I	A8H	-7.66371313372305	-0.85106627077779
IRELCSALITM	V1I	A8L	-3.00747035958101	-0.739738835499555
IRELCSAMITM	V1I	A8M	-0.78018005148766	-0.470525158505945
IRELCSANITM	V1I	A8N	-2.19626891341301	-0.644377403734976
IRELCSAPITM	V1I	A8P	-7.66424268283418	-0.862907676678545
IRELCSAQITM	V1I	A8Q	-4.235217807691	-0.752181265429643
IRELCSARITM	V1I	A8R	-7.66424268283418	-0.835066846097051
IRELCSASITM	V1I	A8S	-0.162514227224351	0.0033557642884107
IRELCSATITM	V1I	A8T	-0.00104428694285019	0.0016537239537136
IRELCSAVITM	V1I	A8V	-0.59623828865417	-0.192142800844696
IRELCSAYITM	V1I	A8Y	-7.66424268283418	-0.850664182833094
IRELCSCAITM	V1I	A7C	-0.0568052228538214	-0.042626412025399
IRELCSFAITM	V1I	A7F	-2.85088470899147	-0.735801131690224
IRELCSIAITM	V1I	A7I	-1.7413530519714	-0.583589587029472
IRELCSLAITM	V1I	A7L	-2.72531985316336	-0.694680287809245
IRELCSNAITM	V1I	A7N	-1.83019231128337	-0.502084698159651
IRELCSPAITM	V1I	A7P	-7.66398020393763	-0.797525330415631
IRELCSRAITM	V1I	A7R	-4.31938938065023	-0.757991216859984
IRELCSSAITM	V1I	A7S	0.31668240822302	-0.0033028469049547
IRELCSWAITM	V1I	A7W	-3.07731234796282	-0.705515503555661
IRELCTAAITM	V1I	S6T	-0.0971610343796598	0.0009136742613763
IRELCVAAITM	V1I	S6V	-0.14517657681715	-0.0071603536784213
IRELCYAAITM	V1I	S6Y	0.197707583173869	0.0017026145807774
IRELPSAAITM	V1I	C5P	-7.66424268283418	-0.860388596235275
IRELSSAAITM	V1I	C5S	-1.93743223375192	-0.52871691058102
IRELVSAAITM	V1I	C5V	-2.8810434190334	-0.728939264391368
IRHLCSAAITM	V1I	E3H	-0.00482231466351024	-0.0279070555440764
IRKLCSAAITM	V1I	E3K	-0.98610861320013	-0.327587637676982
IRNLCSAAITM	V1I	E3N	0.0890724041178501	-0.0205121107577408
IRQLCSAAITM	V1I	E3Q	0.23651545114708	-0.0078182725274268
IRSLCSAAITM	V1I	E3S	-0.30026446443285	-0.0176753643567609
IWELCSAAITM	V1I	R2W	-0.00684921649911097	0.0101325956454608
KAELCSAAITM	V1K	R2A	-3.85212246876949	-0.769648875116092
KEELCSAAITM	V1K	R2E	-4.10936889854145	-0.778868702231896
KGELCSAAITM	V1K	R2G	-3.75609579520277	-0.77205337123214
KHELCSAAITM	V1K	R2H	-6.06002155315348	-0.819293276675951
KKELCSAAITM	V1K	R2K	-4.4444944259925	-0.783729669782538
KLELCSAAITM	V1K	R2L	-5.32861920112796	-0.914095336289395
KNELCSAAITM	V1K	R2N	-5.21685600530942	-0.792599517604403
KPELCSAAITM	V1K	R2P	-7.65188954003661	-0.784329777054454
KQELCSAAITM	V1K	R2Q	-4.67593601066263	-0.825288890648056
KREECSAAITM	V1K	L4E	-7.66421716158761	-0.853722842670313
KREGCSAAITM	V1K	L4G	-7.66307598830576	-0.832870864184067
KREKCSAAITM	V1K	L4K	-7.66421467539839	-0.822679834521953
KRELASAAITM	V1K	C5A	-7.66424268283418	-0.847530009740521
KRELCGAAITM	V1K	S6G	-4.98310138933826	-0.856555968825787
KRELCKAAITM	V1K	S6K	-5.07288833955475	-0.810973133228303
KRELCLAAITM	V1K	S6L	-7.12751017072504	-0.808796648447953
KRELCRAAITM	V1K	S6R	-5.38035640383526	-0.843331045377616
KRELCSAAATM	V1K	I9A	-7.66304566766573	-0.820824334318174
KRELCSAADTM	V1K	I9D	-7.66424268283418	-0.789315910388255
KRELCSAAETM	V1K	I9E	-7.66395257319644	-0.811969072108081
KRELCSAAGTM	V1K	I9G	-7.6606017989137	-0.821167649099256
KRELCSAAIAM	V1K	T10A	-6.00468955988785	-0.836704208746224
KRELCSAAICM	V1K	T10C	-7.30102320473718	-0.82545977819911
KRELCSAAIDM	V1K	T10D	-7.66430334015227	-0.906582762738333
KRELCSAAIEM	V1K	T10E	-4.63540905750311	-0.803724808485451
KRELCSAAIGM	V1K	T10G	-5.64130000045587	-0.81398892563821
KRELCSAAIHM	V1K	T10H	-7.66424268283418	-0.879400603084162
KRELCSAAIKM	V1K	T10K	-7.66195360840984	-0.857154458627904
KRELCSAAILM	V1K	T10L	-7.66424268283418	-0.80823124560685
KRELCSAAIMM	V1K	T10M	-7.60491057433496	-0.8169794588565
KRELCSAAINM	V1K	T10N	-7.66424268283418	-0.855545406331666
KRELCSAAIPM	V1K	T10P	-7.66424268283418	-0.910548152147158
KRELCSAAIRM	V1K	T10R	-7.66389102666305	-0.863479430953851
KRELCSAAISM	V1K	T10S	-4.98665443686412	-0.777900389561525
KRELCSAAITA	V1K	M11A	-6.48140803650183	-0.850130206475406
KRELCSAAITE	V1K	M11E	-5.16052229617145	-0.792838068634136
KRELCSAAITG	V1K	M11G	-7.66384100107201	-0.832149632021749
KRELCSAAITI	V1K	M11I	-7.03327384034778	-0.816161262697757
KRELCSAAITK	V1K	M11K	-7.13527370845972	-0.817990462437593
KRELCSAAITL	V1K	M11L	-6.60610437185013	-0.848667084774062
KRELCSAAITN	V1K	M11N	-6.45526667174313	-1.06434165805865
KRELCSAAITQ	V1K	M11Q	-4.99253305143928	-0.793261311461528
KRELCSAAITR	V1K	M11R	-6.22985499204291	-0.834335770404158
KRELCSAAITS	V1K	M11S	-6.77928930321816	-0.832032815579075
KRELCSAAITT	V1K	M11T	-6.3636617345642	-0.786622585675583
KRELCSAAITV	V1K	M11V	-5.94213960137887	-0.814262923770113
KRELCSAAITW	V1K	M11W	-4.75878143519174	-0.742391718898417
KRELCSAAITY	V1K	M11Y	-4.67267481380812	-0.84041526215003
KRELCSAAIVM	V1K	T10V	-7.28273251976971	-0.846005609716345
KRELCSAAIWM	V1K	T10W	-7.66424268283418	-0.830025847328375
KRELCSAAIYM	V1K	T10Y	-7.66424268283418	-0.805827506532729
KRELCSAAKTM	V1K	I9K	-7.66394410276354	-0.829653364784937
KRELCSAALTM	V1K	I9L	-5.45033137989289	-0.839856833923729
KRELCSAAMTM	V1K	I9M	-6.92358140655264	-0.909322279917679
KRELCSAANTM	V1K	I9N	-7.46098571526448	-0.928315472761579
KRELCSAAQTM	V1K	I9Q	-7.66369032534449	-0.797087877475283
KRELCSAARTM	V1K	I9R	-7.65975097233558	-0.804244904935101
KRELCSAASTM	V1K	I9S	-7.66424268283418	-0.887906470497593
KRELCSAATTM	V1K	I9T	-7.66424268283418	-0.891300945076342
KRELCSAAVTM	V1K	I9V	-5.86238242538251	-0.800181388782022
KRELCSAAWTM	V1K	I9W	-7.66424268283418	-0.788665882259061
KRELCSACITM	V1K	A8C	-7.6400915161335	-0.826069871759854
KRELCSADITM	V1K	A8D	-7.66424268283418	-0.792551586034893
KRELCSAEITM	V1K	A8E	-7.66424268283418	-0.805501223106079
KRELCSAGITM	V1K	A8G	-6.98376715346486	-0.760726071959296
KRELCSAHITM	V1K	A8H	-7.66403835829654	-0.81312514864787
KRELCSAKITM	V1K	A8K	-7.66424268283418	-0.811102819146129
KRELCSALITM	V1K	A8L	-7.66424268283418	-0.808345115115067
KRELCSAMITM	V1K	A8M	-7.66424268283418	-0.829525514299744
KRELCSANITM	V1K	A8N	-7.65917108827381	-0.841735293381723
KRELCSAPITM	V1K	A8P	-7.65974021832972	-0.80625648771706
KRELCSAQITM	V1K	A8Q	-7.66376527708653	-0.868803531298957
KRELCSARITM	V1K	A8R	-7.66397703931854	-0.927971252819528
KRELCSASITM	V1K	A8S	-7.26186586099644	-0.824751796143999
KRELCSATITM	V1K	A8T	-7.37057521486631	-0.832005980293198
KRELCSAVITM	V1K	A8V	-6.95206535082203	-0.772969786615756
KRELCSAWITM	V1K	A8W	-7.66424268283418	-0.870701268115141
KRELCSAYITM	V1K	A8Y	-7.66424268283418	-0.849669744253219
KRELCSCAITM	V1K	A7C	-7.66424268283418	-0.770080244423308
KRELCSDAITM	V1K	A7D	-7.66424268283418	-0.802658883442109
KRELCSFAITM	V1K	A7F	-7.66330228320513	-0.831075898389902
KRELCSGAITM	V1K	A7G	-7.66424268283418	-0.845517318752605
KRELCSIAITM	V1K	A7I	-7.66424268283418	-0.771305890199549
KRELCSKAITM	V1K	A7K	-7.66301807421214	-0.792864822016785
KRELCSLAITM	V1K	A7L	-7.66424268283418	-0.824203007854285
KRELCSNAITM	V1K	A7N	-7.66207192208613	-0.839244957188032
KRELCSPAITM	V1K	A7P	-7.66424268283418	-0.837694200074766
KRELCSQAITM	V1K	A7Q	-7.66424268283418	-0.803043379492396
KRELCSRAITM	V1K	A7R	-7.65635026189274	-0.835599365193289
KRELCSSAITM	V1K	A7S	-7.65620510306006	-0.801038669982265
KRELCSTAITM	V1K	A7T	-7.65916925435108	-0.771494996112543
KRELCSWAITM	V1K	A7W	-7.66424268283418	-0.84891265034474
KRELCSYAITM	V1K	A7Y	-7.66319393972912	-0.836202869051995
KRELCVAAITM	V1K	S6V	-7.06209139143344	-0.888519187947897
KRELESAAITM	V1K	C5E	-7.66424268283418	-0.895737941320833
KRELGSAAITM	V1K	C5G	-7.66424268283418	-0.820384625358359
KRELHSAAITM	V1K	C5H	-7.66424268283418	-0.931385550888382
KRELKSAAITM	V1K	C5K	-7.66424268283418	-0.788812362058214
KRELLSAAITM	V1K	C5L	-7.66424268283418	-0.863090137577062
KRELNSAAITM	V1K	C5N	-7.66424268283418	-0.81659480436005
KRELRSAAITM	V1K	C5R	-7.66424268283418	-0.839844538429206
KRELTSAAITM	V1K	C5T	-7.64712904673616	-0.818000255877072
KRELVSAAITM	V1K	C5V	-7.66424268283418	-0.871366469548265
KREMCSAAITM	V1K	L4M	-7.46578219673549	-0.836652504971864
KRENCSAAITM	V1K	L4N	-7.66424268283418	-0.824043070366769
KREQCSAAITM	V1K	L4Q	-7.66349348800247	-0.822881542902635
KRERCSAAITM	V1K	L4R	-7.66424990919808	-0.854249070175557
KRESCSAAITM	V1K	L4S	-7.66424268283418	-0.848271694293987
KREWCSAAITM	V1K	L4W	-7.66424268283418	-0.899529598478157
KRHLCSAAITM	V1K	E3H	-7.66424268283418	-0.781447006335638
KRNLCSAAITM	V1K	E3N	-7.66424268283418	-0.82061004774616
KRSLCSAAITM	V1K	E3S	-7.52908788005999	-0.892098269140103
KRVLCSAAITM	V1K	E3V	-7.66424268283418	-0.831371444887041
KSELCSAAITM	V1K	R2S	-4.5213216586716	-0.748691969294477
LAELCSAAITM	V1L	R2A	0.373862997778319	-0.0054637626908738
LCELCSAAITM	V1L	R2C	-0.353580131257631	-0.014970621189347
LDELCSAAITM	V1L	R2D	-2.55246753868198	-0.747616126815193
LEELCSAAITM	V1L	R2E	-0.0878136072296698	-0.0060814418108581
LFELCSAAITM	V1L	R2F	-0.15035076646746	-0.0051850042684018
LGELCSAAITM	V1L	R2G	0.121996766413629	-0.0013456418985445
LIELCSAAITM	V1L	R2I	-0.46061317396663	-0.318086086714749
LKELCSAAITM	V1L	R2K	0.18691030338462	-0.0014144429905434
LLELCSAAITM	V1L	R2L	-0.0912088486268399	-0.0139192778837713
LMELCSAAITM	V1L	R2M	-0.36745407791453	-0.003146726256879
LNELCSAAITM	V1L	R2N	0.76564132479632	0.0011000251740576
LPELCSAAITM	V1L	R2P	-1.80392425883066	-0.563394171281953
LQELCSAAITM	V1L	R2Q	0.220586250723889	0.0020877873749329
LRALCSAAITM	V1L	E3A	-1.0682837273348	-0.338206735413534
LREACSAAITM	V1L	L4A	-2.90263552569009	-0.563716821467542
LREECSAAITM	V1L	L4E	-7.65759927791558	-0.92453206670498
LREFCSAAITM	V1L	L4F	-5.25590091384476	-0.737146070615457
LREGCSAAITM	V1L	L4G	-4.9646405142746	-0.791852984872745
LRELASAAITM	V1L	C5A	-2.2115119291602	-0.604803288693576
LRELCAAAITM	V1L	S6A	-0.17004110587426	-0.0036397845653081
LRELCCAAITM	V1L	S6C	-0.81043725653724	-0.169935707857992
LRELCDAAITM	V1L	S6D	-1.0650632233378	7.06008035115113e-05
LRELCEAAITM	V1L	S6E	0.138150703677939	0.0024039219696154
LRELCFAAITM	V1L	S6F	-0.210453223835801	-0.118791443556949
LRELCGAAITM	V1L	S6G	0.0377801354935894	-0.0046899798280191
LRELCHAAITM	V1L	S6H	0.10041204579187	-0.0010877674673035
LRELCIAAITM	V1L	S6I	-0.37812086116935	-0.322280916304208
LRELCKAAITM	V1L	S6K	-0.005696712715201	-0.0033303846065578
LRELCLAAITM	V1L	S6L	-0.201363720730011	-0.0634510754728926
LRELCMAAITM	V1L	S6M	-0.157564243438081	-0.0166315623359263
LRELCNAAITM	V1L	S6N	0.1041054498957	0.0003404977997012
LRELCPAAITM	V1L	S6P	-4.28826331186674	-0.760445765363461
LRELCQAAITM	V1L	S6Q	-0.329442642878961	0.005552184616934
LRELCRAAITM	V1L	S6R	-0.119093268403091	-0.006716287715349
LRELCSAAATM	V1L	I9A	-4.37481171835429	-0.76524706718619
LRELCSAACTM	V1L	I9C	-1.85704927921276	-0.418578605094031
LRELCSAAFTM	V1L	I9F	-6.54670543080807	-0.761208152933494
LRELCSAAGTM	V1L	I9G	-7.6599716355277	-0.816694371912185
LRELCSAAIAM	V1L	T10A	-0.21352200012751	-0.0351799181728383
LRELCSAAICM	V1L	T10C	0.0328133033586386	-0.182028186858086
LRELCSAAIDM	V1L	T10D	-1.44189419904599	-0.56110401720038
LRELCSAAIEM	V1L	T10E	-0.264652689753991	-0.0028010124212242
LRELCSAAIFM	V1L	T10F	-6.10646285639669	-0.791427271568939
LRELCSAAIGM	V1L	T10G	-0.33602567768205	-0.0180460307822948
LRELCSAAIHM	V1L	T10H	-2.60876437633991	-0.692520882542302
LRELCSAAIIM	V1L	T10I	-0.1826273080679	-0.284782339796606
LRELCSAAIKM	V1L	T10K	-0.967619856417171	-0.425512577471904
LRELCSAAILM	V1L	T10L	-0.907373015025311	-0.476611575887971
LRELCSAAIMM	V1L	T10M	0.0710821816716596	-0.262759784854708
LRELCSAAINM	V1L	T10N	-1.18506819011779	-0.419399235592477
LRELCSAAIPM	V1L	T10P	-5.17937717033216	-0.778864505294702
LRELCSAAIRM	V1L	T10R	-0.884489002442471	-0.451995953386315
LRELCSAAISM	V1L	T10S	-0.31589008481118	-0.0108218464150813
LRELCSAAITA	V1L	M11A	-0.515310775596621	-0.13686276231934
LRELCSAAITC	V1L	M11C	-0.662581331269951	-0.178262024149928
LRELCSAAITF	V1L	M11F	-0.0709656235242804	-0.0218214642459382
LRELCSAAITG	V1L	M11G	-1.8416160040204	-0.585587641718182
LRELCSAAITH	V1L	M11H	0.260731889549879	-0.0239806868638536
LRELCSAAITI	V1L	M11I	-0.293872947927131	-0.242158755440966
LRELCSAAITK	V1L	M11K	0.0471538584776194	-0.294833990340015
LRELCSAAITL	V1L	M11L	-0.0758766215921511	-0.0099224129899702
LRELCSAAITR	V1L	M11R	-0.1810729345477	-0.0778371117030136
LRELCSAAITS	V1L	M11S	-0.303589660844091	-0.202529499435683
LRELCSAAITT	V1L	M11T	-0.19991413244119	-0.0286277349579625
LRELCSAAITV	V1L	M11V	-0.125708152352251	-0.0106811467360005
LRELCSAAITW	V1L	M11W	-0.17098427259833	-0.004240208393814
LRELCSAAITY	V1L	M11Y	-0.129321596382891	-0.0069410605816212
LRELCSAAIVM	V1L	T10V	-0.0705802805728997	-0.190955139060643
LRELCSAAIWM	V1L	T10W	-6.1938406879014	-0.840421009829458
LRELCSAAIYM	V1L	T10Y	-5.30941513625868	-0.881424276891762
LRELCSAAKTM	V1L	I9K	-7.66424268283418	-0.807953361349009
LRELCSAALTM	V1L	I9L	-0.189747160033841	-0.0336506173176226
LRELCSAAMTM	V1L	I9M	-0.0737803900947398	-0.193504443705225
LRELCSAARTM	V1L	I9R	-7.66424268283418	-0.791140134462105
LRELCSAASTM	V1L	I9S	-4.71248828961414	-0.774535401513302
LRELCSAAVTM	V1L	I9V	-0.0576109092328707	-0.0279192693946203
LRELCSAAWTM	V1L	I9W	-7.66424268283418	-0.813703332008727
LRELCSACITM	V1L	A8C	-0.86820747026392	-0.325880085990195
LRELCSADITM	V1L	A8D	-7.66353925534043	-0.893490284016192
LRELCSAEITM	V1L	A8E	-7.64756193596677	-0.787821651276044
LRELCSAFITM	V1L	A8F	-7.6572238331444	-0.75514167026841
LRELCSAGITM	V1L	A8G	-1.89782322946786	-0.60170644798841
LRELCSAIITM	V1L	A8I	-4.07527440891844	-0.787736552146259
LRELCSAKITM	V1L	A8K	-7.66424268283418	-1.00090565281517
LRELCSALITM	V1L	A8L	-5.01718231579955	-0.784595722465217
LRELCSAMITM	V1L	A8M	-3.27569578024125	-0.725897128750877
LRELCSANITM	V1L	A8N	-4.03065043559964	-0.791789921864441
LRELCSAPITM	V1L	A8P	-7.66261007700855	-0.840193067725826
LRELCSAQITM	V1L	A8Q	-6.78498705958683	-0.8146604657818
LRELCSARITM	V1L	A8R	-7.65328356735776	-0.819345355706756
LRELCSASITM	V1L	A8S	-0.43200520809761	-0.284130544678791
LRELCSATITM	V1L	A8T	-0.315634331819121	-0.236801015136371
LRELCSAVITM	V1L	A8V	-1.52486538419251	-0.600027123127963
LRELCSAWITM	V1L	A8W	-7.66414423520043	-0.837526124228211
LRELCSAYITM	V1L	A8Y	-7.66424268283418	-0.821184755151152
LRELCSCAITM	V1L	A7C	-1.121115904076	-0.463222819425311
LRELCSDAITM	V1L	A7D	-6.70315084970143	-0.925701397037051
LRELCSEAITM	V1L	A7E	-4.15874891682441	-0.727779711525678
LRELCSFAITM	V1L	A7F	-4.79735392717452	-0.781221147415714
LRELCSGAITM	V1L	A7G	-2.04256153374926	-0.561197588690584
LRELCSHAITM	V1L	A7H	-4.14850397693825	-0.805607995872899
LRELCSIAITM	V1L	A7I	-4.13763908646321	-0.774530017768469
LRELCSKAITM	V1L	A7K	-6.05725475711734	-0.82058548066606
LRELCSLAITM	V1L	A7L	-4.86916154934238	-0.770725147434905
LRELCSMAITM	V1L	A7M	-4.32474898114173	-0.805971845358585
LRELCSNAITM	V1L	A7N	-3.50770679178567	-0.792304991884773
LRELCSPAITM	V1L	A7P	-7.66321362025105	-0.820323265575843
LRELCSRAITM	V1L	A7R	-6.90539940886797	-0.804764360493705
LRELCSSAITM	V1L	A7S	-0.765481050762231	-0.32826468191806
LRELCSTAITM	V1L	A7T	-2.7699916646033	-0.751603443518863
LRELCSVAITM	V1L	A7V	-2.39266623683712	-0.639102420024901
LRELCSWAITM	V1L	A7W	-4.89640723488026	-0.882422793574792
LRELCSYAITM	V1L	A7Y	-4.25316369491139	-0.77563217134389
LRELCTAAITM	V1L	S6T	-0.0158694877827106	-0.0234741286451886
LRELCVAAITM	V1L	S6V	-0.16836781029949	-0.099798659672332
LRELCWAAITM	V1L	S6W	-0.0617146363665597	-0.0273904549225004
LRELCYAAITM	V1L	S6Y	0.17896128337863	-0.0224149653317254
LRELESAAITM	V1L	C5E	-7.22636440560266	-0.875679968194503
LRELFSAAITM	V1L	C5F	-7.19475042892228	-0.804820704421987
LRELGSAAITM	V1L	C5G	-4.83948498163593	-0.742892999176565
LRELISAAITM	V1L	C5I	-3.80849629772888	-0.769282780462702
LRELLSAAITM	V1L	C5L	-2.8856343013194	-0.647788821560873
LRELMSAAITM	V1L	C5M	-0.73680637644663	-0.329837847749519
LRELRSAAITM	V1L	C5R	-7.66424268283418	-0.938918643898659
LRELSSAAITM	V1L	C5S	-4.84875601506157	-0.726679967346652
LRELTSAAITM	V1L	C5T	-5.5225968707809	-0.813176033962615
LRELVSAAITM	V1L	C5V	-4.959604843905	-0.782267423798905
LRELWSAAITM	V1L	C5W	-7.66424268283418	-0.816026946751563
LRELYSAAITM	V1L	C5Y	-7.66424268283418	-0.870920280247474
LREMCSAAITM	V1L	L4M	-0.79833317720354	-0.33115268020796
LRERCSAAITM	V1L	L4R	-7.66424268283418	-0.817767325413912
LRESCSAAITM	V1L	L4S	-4.00788589502392	-0.779799300575224
LREVCSAAITM	V1L	L4V	-3.02602710743419	-0.760031627023079
LREWCSAAITM	V1L	L4W	-7.65623201053962	-0.832241068481858
LRFLCSAAITM	V1L	E3F	-7.30265740414193	-0.750595881759229
LRGLCSAAITM	V1L	E3G	-0.381820395799451	-0.329482303280835
LRHLCSAAITM	V1L	E3H	-0.65336395198732	-0.394803818610456
LRKLCSAAITM	V1L	E3K	-3.17293248220031	-0.702670683794927
LRNLCSAAITM	V1L	E3N	-1.26235306570678	-0.443647169978208
LRPLCSAAITM	V1L	E3P	-7.11354488375665	-0.854561751712287
LRQLCSAAITM	V1L	E3Q	-0.213771895243491	-0.0330250908280308
LRRLCSAAITM	V1L	E3R	-3.95972000362079	-0.726770533938801
LRSLCSAAITM	V1L	E3S	-0.93066853123986	-0.35068428968801
LRTLCSAAITM	V1L	E3T	-3.32068131706258	-0.75429062655229
LRVLCSAAITM	V1L	E3V	-7.66424268283418	-0.813050710837618
LRYLCSAAITM	V1L	E3Y	-6.89194171957553	-0.823493390937037
LSELCSAAITM	V1L	R2S	-0.0770650934849808	-0.0015611200103028
LTELCSAAITM	V1L	R2T	0.0265290061281398	-0.0115491992408176
LVELCSAAITM	V1L	R2V	-0.276998413228581	-0.252111581943076
LWELCSAAITM	V1L	R2W	-0.121653454751341	-0.0052154148049639
LYELCSAAITM	V1L	R2Y	0.0276573407075702	-0.0017186761984003
MAELCSAAITM	V1M	R2A	-0.320432367245301	-0.0027932919903845
MGELCSAAITM	V1M	R2G	-0.25387841753796	0.0033461903576564
MLELCSAAITM	V1M	R2L	-0.02355771622919	-0.0567702852558824
MREGCSAAITM	V1M	L4G	-5.64467882087143	-0.797879125827134
MRELCAAAITM	V1M	S6A	0.162066915651609	0.002039465403566
MRELCEAAITM	V1M	S6E	0.15376825747833	-0.0006003323843566
MRELCGAAITM	V1M	S6G	-0.404180667475401	-0.0164519673351434
MRELCLAAITM	V1M	S6L	-0.0774762515281804	-0.234360735103283
MRELCMAAITM	V1M	S6M	0.0114923282630794	-0.04362276681682
MRELCNAAITM	V1M	S6N	-1.02622291038493	-0.013018461053883
MRELCPAAITM	V1M	S6P	-5.38422793144722	-0.767353032326214
MRELCQAAITM	V1M	S6Q	-0.18252736792898	-0.000195542077448
MRELCRAAITM	V1M	S6R	-0.191776144206571	-0.0153081070595699
MRELCSAACTM	V1M	I9C	-1.45332853805305	-0.499821817933606
MRELCSAAGTM	V1M	I9G	-7.65507434863228	-0.806337296547662
MRELCSAAIAM	V1M	T10A	-0.318359575160731	-0.0526925519502552
MRELCSAAICM	V1M	T10C	-0.71796263392239	-0.281971109177629
MRELCSAAIDM	V1M	T10D	-2.14148330130245	-0.546730367777211
MRELCSAAIEM	V1M	T10E	-0.40139355669036	-0.0043359107008079
MRELCSAAIFM	V1M	T10F	-7.25849349545385	-0.895684601359559
MRELCSAAIGM	V1M	T10G	-0.0317001046601	-0.0219859026723021
MRELCSAAIIM	V1M	T10I	-0.647977551667271	-0.331281696632775
MRELCSAAIKM	V1M	T10K	-0.826428342868281	-0.426305337940575
MRELCSAAILM	V1M	T10L	-1.24965229769687	-0.542558414727393
MRELCSAAIMM	V1M	T10M	-0.568314339745431	-0.310889782379843
MRELCSAAINM	V1M	T10N	-0.982283322051931	-0.440504878899141
MRELCSAAIPM	V1M	T10P	-5.91177139734547	-0.790754242417236
MRELCSAAIQM	V1M	T10Q	-0.361478295570141	-0.054663400605044
MRELCSAAIRM	V1M	T10R	-0.856642266548111	-0.453274289615497
MRELCSAAISM	V1M	T10S	-0.0721395907708811	-0.0117532528784065
MRELCSAAITE	V1M	M11E	-0.532893846334181	-0.0043054357107269
MRELCSAAITF	V1M	M11F	-0.68197955527247	-0.0196933986299517
MRELCSAAITG	V1M	M11G	-2.14054794850438	-0.588298035724189
MRELCSAAITK	V1M	M11K	-0.27588573310593	-0.296557521449416
MRELCSAAITL	V1M	M11L	-0.208733569207441	-0.0322290802982506
MRELCSAAITR	V1M	M11R	-0.131104072599241	-0.0952119710582308
MRELCSAAITW	V1M	M11W	-0.378465382322601	-0.0018524791685485
MRELCSAAIVM	V1M	T10V	-0.521927354146991	-0.285626699560987
MRELCSAAIWM	V1M	T10W	-4.79569995319396	-0.795903323518802
MRELCSAAIYM	V1M	T10Y	-7.34262906697352	-0.798628949976669
MRELCSAAKTM	V1M	I9K	-7.66424268283418	-0.898377927948575
MRELCSAALTM	V1M	I9L	-0.735437965290451	-0.170649911707753
MRELCSAARTM	V1M	I9R	-7.66424268283418	-0.84375606789915
MRELCSAASTM	V1M	I9S	-4.73718611017468	-0.80272008669118
MRELCSAAVTM	V1M	I9V	-0.78389567877805	-0.0551088714863118
MRELCSAEITM	V1M	A8E	-7.66424268283418	-0.774351524221015
MRELCSAGITM	V1M	A8G	-2.38053182219001	-0.633974940705459
MRELCSAIITM	V1M	A8I	-5.57332034407995	-0.764607948642012
MRELCSAKITM	V1M	A8K	-7.66424268283418	-0.769586762502506
MRELCSALITM	V1M	A8L	-4.9127141959644	-0.819818601897609
MRELCSANITM	V1M	A8N	-4.24334082865645	-0.728752974993882
MRELCSAPITM	V1M	A8P	-7.66424268283418	-0.806164757802132
MRELCSARITM	V1M	A8R	-7.66424268283418	-0.822591302306304
MRELCSASITM	V1M	A8S	-1.17760669314913	-0.318089839243629
MRELCSAVITM	V1M	A8V	-1.8334669082441	-0.611522887486204
MRELCSAWITM	V1M	A8W	-7.66424268283418	-0.793218338837453
MRELCSCAITM	V1M	A7C	-2.26126800560146	-0.539571833347374
MRELCSFAITM	V1M	A7F	-5.11702187889899	-0.821455811126649
MRELCSGAITM	V1M	A7G	-2.88060746167617	-0.581683941777692
MRELCSLAITM	V1M	A7L	-5.15497228115593	-0.772739090523937
MRELCSNAITM	V1M	A7N	-4.50191113799292	-0.794736939416166
MRELCSSAITM	V1M	A7S	-0.893101051043331	-0.343481003902726
MRELCSVAITM	V1M	A7V	-2.67166740132841	-0.702715887609258
MRELCSWAITM	V1M	A7W	-5.28250277004496	-0.846818861279063
MRELCSYAITM	V1M	A7Y	-4.83810789426314	-0.795773582488761
MRELCTAAITM	V1M	S6T	0.271964964358789	-0.0693233440761377
MRELCVAAITM	V1M	S6V	-0.1110393961414	-0.282593025436811
MRELCWAAITM	V1M	S6W	0.0876489621184486	-0.048332540799494
MRELCYAAITM	V1M	S6Y	-0.468991655241531	-0.050765247993662
MRELFSAAITM	V1M	C5F	-6.99521125520891	-0.818015486616179
MRELLSAAITM	V1M	C5L	-2.67887212790507	-0.645144690936965
MRELTSAAITM	V1M	C5T	-6.70444535923242	-0.745829887409118
MRELWSAAITM	V1M	C5W	-7.66424268283418	-0.816568377558885
MRERCSAAITM	V1M	L4R	-7.66424268283418	-0.691658655653478
MREVCSAAITM	V1M	L4V	-3.44555838155192	-0.773873809132794
MREWCSAAITM	V1M	L4W	-7.66424268283418	-0.859181246832571
MRNLCSAAITM	V1M	E3N	-1.86957042849458	-0.489034576034395
MRRLCSAAITM	V1M	E3R	-4.14991616283839	-0.745541074751576
MWELCSAAITM	V1M	R2W	-0.1866732147035	-0.0062121169081306
NEELCSAAITM	V1N	R2E	-2.15177599518753	-0.54916125195414
NHELCSAAITM	V1N	R2H	-2.8041672058626	-0.705021347382667
NKELCSAAITM	V1N	R2K	-3.33787746033226	-0.707829116156774
NLELCSAAITM	V1N	R2L	-4.11418445453356	-0.727912237398945
NMELCSAAITM	V1N	R2M	-2.4415016238989	-0.701209359061945
NNELCSAAITM	V1N	R2N	-4.08735454569437	-0.758893827594454
NPELCSAAITM	V1N	R2P	-7.60315955506502	-0.771898062724256
NREECSAAITM	V1N	L4E	-7.66443224113658	NA
NREKCSAAITM	V1N	L4K	-7.60101634560117	-0.812402167154896
NRELASAAITM	V1N	C5A	-7.28466594421604	-0.866081908067532
NRELCCAAITM	V1N	S6C	-5.02196149082257	-0.820271517560278
NRELCEAAITM	V1N	S6E	-1.25013238273716	-0.356778109012759
NRELCFAAITM	V1N	S6F	-6.46376526924307	-0.786833664129912
NRELCGAAITM	V1N	S6G	-4.17313375245576	-0.69357195187784
NRELCHAAITM	V1N	S6H	-2.47179474018645	-0.49517519415853
NRELCLAAITM	V1N	S6L	-4.27068426503853	-0.773648243539178
NRELCNAAITM	V1N	S6N	-3.0215573943511	-0.652982786039892
NRELCQAAITM	V1N	S6Q	-2.68897703330227	-0.663336978636273
NRELCRAAITM	V1N	S6R	-3.33393789251214	-0.72363686313505
NRELCSAADTM	V1N	I9D	-7.66424268283418	-0.807700933839746
NRELCSAAETM	V1N	I9E	-7.66424268283418	-0.829560060728408
NRELCSAAGTM	V1N	I9G	-7.66424268283418	-0.893286330618841
NRELCSAAIAM	V1N	T10A	-3.5555887884853	-1.01088059193355
NRELCSAAIEM	V1N	T10E	-5.85765063497167	-0.660596143842632
NRELCSAAIFM	V1N	T10F	-7.66424268283418	-0.858411497809123
NRELCSAAIGM	V1N	T10G	-3.4005422014995	-0.794886815519058
NRELCSAAIIM	V1N	T10I	-6.29962309970685	-0.786170407582736
NRELCSAAILM	V1N	T10L	-6.38145257228653	-0.813159915696813
NRELCSAAIMM	V1N	T10M	-5.12629782486942	-0.831884241453452
NRELCSAAIPM	V1N	T10P	-7.66424268283418	-0.817301170924062
NRELCSAAIQM	V1N	T10Q	-4.14140579349252	-0.700960174692617
NRELCSAAIRM	V1N	T10R	-4.84254322991082	-0.716722356627778
NRELCSAAISM	V1N	T10S	-3.05365855948173	-0.72895368181071
NRELCSAAITG	V1N	M11G	-6.11668574162042	-0.772491762717464
NRELCSAAITK	V1N	M11K	-4.0439057541665	-0.86344383435061
NRELCSAAITL	V1N	M11L	-3.48280206532018	-0.7512432405281
NRELCSAAITR	V1N	M11R	-3.79358468337471	-0.751396087552391
NRELCSAAITW	V1N	M11W	-3.12460937949506	-0.695416526126241
NRELCSAAIVM	V1N	T10V	-4.85588611716368	-0.79232697563332
NRELCSAAKTM	V1N	I9K	-7.66424268283418	-0.839501491002971
NRELCSAAQTM	V1N	I9Q	-7.66424268283418	-0.913021290046412
NRELCSAARTM	V1N	I9R	-7.66424268283418	-0.82390433786988
NRELCSAASTM	V1N	I9S	-7.66424268283418	-0.769468062708649
NRELCSACITM	V1N	A8C	-5.58628990363967	-0.77575346681184
NRELCSADITM	V1N	A8D	-7.66424268283418	-0.850115634239012
NRELCSAEITM	V1N	A8E	-7.66424268283418	-0.841217624814445
NRELCSAFITM	V1N	A8F	-7.66424268283418	-0.832953938032502
NRELCSAGITM	V1N	A8G	-5.53746179017038	-0.787482207888917
NRELCSAHITM	V1N	A8H	-7.66416629933174	-0.831498163201538
NRELCSAIITM	V1N	A8I	-7.66424268283418	-0.834877184048764
NRELCSAKITM	V1N	A8K	-7.66424268283418	-0.795834578312397
NRELCSALITM	V1N	A8L	-7.66424268283418	-0.878585297068637
NRELCSANITM	V1N	A8N	-7.65199705202635	-0.830631204833839
NRELCSAPITM	V1N	A8P	-7.66424268283418	-0.815546151913586
NRELCSAQITM	V1N	A8Q	-7.6642151572162	-0.841404207846178
NRELCSARITM	V1N	A8R	-7.66424268283418	-0.80230297075542
NRELCSASITM	V1N	A8S	-4.67314185309095	-0.797267926782965
NRELCSATITM	V1N	A8T	-5.00137070364869	-0.787252688598821
NRELCSAVITM	V1N	A8V	-5.77945763710384	-0.806646061489461
NRELCSAYITM	V1N	A8Y	-7.66397290126508	-0.81500069255861
NRELCSCAITM	V1N	A7C	-5.91877683586615	-0.902228944286083
NRELCSDAITM	V1N	A7D	-7.66424268283418	-0.915485233337395
NRELCSEAITM	V1N	A7E	-7.66424268283418	-0.83117800862217
NRELCSFAITM	V1N	A7F	-7.66424268283418	-0.811689034943108
NRELCSHAITM	V1N	A7H	-7.66424268283418	-0.834035195491168
NRELCSIAITM	V1N	A7I	-7.66424268283418	-0.80809224304392
NRELCSKAITM	V1N	A7K	-7.66424268283418	-0.839139914372545
NRELCSLAITM	V1N	A7L	-7.66424268283418	-0.786412207930234
NRELCSNAITM	V1N	A7N	-7.66406325556224	-0.790412481026233
NRELCSPAITM	V1N	A7P	-7.66224956368826	-0.869343435680077
NRELCSQAITM	V1N	A7Q	-7.66424268283418	-0.894463740464189
NRELCSRAITM	V1N	A7R	-7.66349263345287	-0.816665467657567
NRELCSSAITM	V1N	A7S	-4.92150561301622	-0.813175319794332
NRELCSTAITM	V1N	A7T	-7.59315042933653	-0.877283802868827
NRELCSYAITM	V1N	A7Y	-7.66195388130221	-0.833473771069113
NRELCTAAITM	V1N	S6T	-4.40578609259717	-0.771837567838546
NRELCYAAITM	V1N	S6Y	-5.83491216193182	-0.847547863393219
NRELGSAAITM	V1N	C5G	-7.66406065190974	-0.792551586034893
NRELKSAAITM	V1N	C5K	-7.66253542267551	-0.865376721089198
NRELNSAAITM	V1N	C5N	-7.66424268283418	-0.85913486017637
NRELPSAAITM	V1N	C5P	-7.66434267984228	-0.796819871753152
NRELRSAAITM	V1N	C5R	-7.66424268283418	-0.749252123994841
NRELSSAAITM	V1N	C5S	-7.66424268283418	-0.837107371695717
NRELTSAAITM	V1N	C5T	-7.66424268283418	-0.890526832104793
NRELVSAAITM	V1N	C5V	-7.66424268283418	-0.77176696198591
NREMCSAAITM	V1N	L4M	-7.65832106292961	-0.828806342081947
NREQCSAAITM	V1N	L4Q	-7.662625346125	-0.755727260266688
NRERCSAAITM	V1N	L4R	-7.66424268283418	-0.797808460594839
NREWCSAAITM	V1N	L4W	-7.66424268283418	-0.736971748480497
NRFLCSAAITM	V1N	E3F	-7.66424268283418	-0.833024270039111
NRKLCSAAITM	V1N	E3K	-6.34798692230618	-0.788047039041263
NRMLCSAAITM	V1N	E3M	-5.87981230792011	-0.80648680209504
NRNLCSAAITM	V1N	E3N	-5.59745335621396	-0.814969240378903
NRQLCSAAITM	V1N	E3Q	-4.63659251538067	-0.714396671651438
NRSLCSAAITM	V1N	E3S	-4.86964097364352	-0.831247215814183
NRTLCSAAITM	V1N	E3T	-6.10247011542291	-0.833837827485356
NRYLCSAAITM	V1N	E3Y	-7.66424268283418	-0.857447244899249
NSELCSAAITM	V1N	R2S	-2.66530580351331	-0.59670291817905
NTELCSAAITM	V1N	R2T	-3.31361007992193	-0.767782597808299
PAELCSAAITM	V1P	R2A	-1.43095715405106	-0.478363754255845
PFELCSAAITM	V1P	R2F	-2.04437192431694	-0.638732420731821
PGELCSAAITM	V1P	R2G	-1.83863985988826	-0.515116741545035
PHELCSAAITM	V1P	R2H	-2.81415636962712	-0.628484931295564
PIELCSAAITM	V1P	R2I	-3.65535537968463	-0.702832916279823
PLELCSAAITM	V1P	R2L	-3.07085517061315	-0.654225618091442
PNELCSAAITM	V1P	R2N	-7.66424268283418	-0.808808506282374
PPELCSAAITM	V1P	R2P	-3.97569565117007	-0.759775832637581
PRALCSAAITM	V1P	E3A	-4.1467354413072	-0.80805531224163
PRDLCSAAITM	V1P	E3D	-3.46883975828047	-0.685392638962459
PRELASAAITM	V1P	C5A	-7.49120413393425	-0.806969532409642
PRELCAAAITM	V1P	S6A	-2.68314571405325	-0.559537182815732
PRELCCAAITM	V1P	S6C	-5.27755956382412	-0.761656589872217
PRELCEAAITM	V1P	S6E	-0.797823065034441	-0.314188302692611
PRELCFAAITM	V1P	S6F	-3.964221623975	-0.774012605838516
PRELCGAAITM	V1P	S6G	-2.93755906594897	-0.707621721075704
PRELCHAAITM	V1P	S6H	-1.71323272808744	-0.457898006554989
PRELCIAAITM	V1P	S6I	-4.14685361388451	-0.776075051278572
PRELCKAAITM	V1P	S6K	-2.7951968775741	-0.609939689233568
PRELCLAAITM	V1P	S6L	-3.97641414149247	-0.76109510002688
PRELCPAAITM	V1P	S6P	-7.65935651581397	-0.828852118252003
PRELCQAAITM	V1P	S6Q	-2.4497729816997	-0.596304148111765
PRELCRAAITM	V1P	S6R	-2.83600910177769	-0.683903233879921
PRELCSAAGTM	V1P	I9G	-7.66435028215377	-0.828162750678139
PRELCSAAHTM	V1P	I9H	-7.66424268283418	-0.783795663521451
PRELCSAAIAM	V1P	T10A	-3.70624443396492	-0.731646283990966
PRELCSAAICM	V1P	T10C	-5.4198805122318	-0.800817496383406
PRELCSAAIDM	V1P	T10D	-5.86655379697566	-0.795347307560784
PRELCSAAIEM	V1P	T10E	-2.83097659465381	-0.562852320393086
PRELCSAAIFM	V1P	T10F	-7.66424268283418	-0.801040643236302
PRELCSAAIGM	V1P	T10G	-2.79926547064585	-0.704509598650776
PRELCSAAIHM	V1P	T10H	-6.87165822598218	-0.85341020326237
PRELCSAAIIM	V1P	T10I	-5.06068416659501	-0.783887310268367
PRELCSAAIKM	V1P	T10K	-4.73146118551807	-0.815201991603797
PRELCSAAILM	V1P	T10L	-5.72953933453041	-0.751948738007511
PRELCSAAIMM	V1P	T10M	-5.66888546728752	-0.804283127970437
PRELCSAAIPM	V1P	T10P	-7.65903164782814	-0.842611713908785
PRELCSAAIQM	V1P	T10Q	-3.44964272538543	-0.744974599103272
PRELCSAAIRM	V1P	T10R	-5.02311552256943	-0.764769969909963
PRELCSAAISM	V1P	T10S	-2.87944143610848	-0.679727565488419
PRELCSAAITA	V1P	M11A	-3.70777820916947	-0.705168997679335
PRELCSAAITN	V1P	M11N	-4.44858362884723	-0.786926384815233
PRELCSAAITP	V1P	M11P	-7.66367036370733	-0.900183371539108
PRELCSAAITT	V1P	M11T	-3.42044819379114	-0.757915490607228
PRELCSAAITV	V1P	M11V	-2.78419950831522	-0.728503906600499
PRELCSAAITW	V1P	M11W	-2.59241325767524	-0.657121847812912
PRELCSAAIVM	V1P	T10V	-4.48692492245972	-0.782088930275562
PRELCSAAIWM	V1P	T10W	-7.66424268283418	-0.802816455778213
PRELCSAAIYM	V1P	T10Y	-7.66377873888403	-0.777456202013127
PRELCSAAKTM	V1P	I9K	-7.66301507066179	-0.856114749814652
PRELCSAALTM	V1P	I9L	-3.62246336417174	-0.722531162512495
PRELCSACITM	V1P	A8C	-5.29652063238748	-0.768359442132137
PRELCSADITM	V1P	A8D	-7.66424268283418	-0.860702482022142
PRELCSAEITM	V1P	A8E	-7.66424268283418	-0.816301045087325
PRELCSAFITM	V1P	A8F	-7.35766383297746	-0.864799717061957
PRELCSAGITM	V1P	A8G	-5.65321303625696	-0.802672546867255
PRELCSAHITM	V1P	A8H	-7.66400427880586	-0.844667115809517
PRELCSAKITM	V1P	A8K	-7.66424268283418	-0.852074914986533
PRELCSALITM	V1P	A8L	-7.66410181910708	-0.799977556356099
PRELCSAMITM	V1P	A8M	-5.44944737657912	-0.785787902537591
PRELCSANITM	V1P	A8N	-7.66419170526013	-0.849089921537666
PRELCSAPITM	V1P	A8P	-7.66403934116082	-0.846028676416546
PRELCSAQITM	V1P	A8Q	-7.65113321327494	-0.878287370488017
PRELCSARITM	V1P	A8R	-7.6596745672088	-0.8166812971897
PRELCSASITM	V1P	A8S	-4.12188809469666	-0.767721585548646
PRELCSATITM	V1P	A8T	-3.98125833295994	-0.756077089867101
PRELCSAVITM	V1P	A8V	-5.42498532895536	-0.793585167335593
PRELCSAWITM	V1P	A8W	-7.66424268283418	-0.806736538066373
PRELCSAYITM	V1P	A8Y	-7.66424268283418	-0.858696700322258
PRELCSCAITM	V1P	A7C	-5.43429047038655	-0.808580446602792
PRELCSDAITM	V1P	A7D	-7.66424268283418	-0.794086103835326
PRELCSEAITM	V1P	A7E	-7.66219364494834	-0.729823059260892
PRELCSFAITM	V1P	A7F	-7.66424268283418	-0.883993228464734
PRELCSGAITM	V1P	A7G	-5.45116756303229	-0.812529438264061
PRELCSHAITM	V1P	A7H	-7.66405868904418	-0.84588262012033
PRELCSIAITM	V1P	A7I	-7.66394194031827	-1.0155889722575
PRELCSLAITM	V1P	A7L	-7.66152800966354	-0.835248983898609
PRELCSMAITM	V1P	A7M	-7.66399919375402	-0.881327509025695
PRELCSNAITM	V1P	A7N	-7.66424268283418	-0.854582133549611
PRELCSPAITM	V1P	A7P	-7.66167626242437	-0.829724060156887
PRELCSQAITM	V1P	A7Q	-7.66426610240659	-0.883432958897064
PRELCSRAITM	V1P	A7R	-7.66069424328583	-0.805949561615601
PRELCSSAITM	V1P	A7S	-4.40704798054279	-0.77789503224742
PRELCSTAITM	V1P	A7T	-7.64440922236458	-0.778767540581059
PRELCSVAITM	V1P	A7V	-6.35718881892583	-0.779695359286902
PRELCSYAITM	V1P	A7Y	-7.66424268283418	-0.862764412508635
PRELCTAAITM	V1P	S6T	-3.70410774750373	-0.728874032534021
PRELCVAAITM	V1P	S6V	-3.80438472583128	-0.764703462673769
PRELCWAAITM	V1P	S6W	-3.03056194474128	-0.630189027277685
PRELCYAAITM	V1P	S6Y	-3.57495183134406	-0.740106271303382
PRELESAAITM	V1P	C5E	-7.66424268283418	-0.795467958460151
PRELGSAAITM	V1P	C5G	-7.66388137173275	-0.848373498936049
PRELQSAAITM	V1P	C5Q	-7.66424268283418	-0.788427077901148
PRELRSAAITM	V1P	C5R	-7.66424268283418	-0.790815764203111
PRELWSAAITM	V1P	C5W	-7.66424268283418	-0.840884238942144
PRERCSAAITM	V1P	L4R	-7.66424268283418	-0.833701191616025
PRGLCSAAITM	V1P	E3G	-4.09841548797248	-0.74538373418351
PRHLCSAAITM	V1P	E3H	-5.75658545729447	-0.781041526698117
PRILCSAAITM	V1P	E3I	-7.66424268283418	-0.77114810980889
PRKLCSAAITM	V1P	E3K	-5.3638148984934	-0.833451452990523
PRLLCSAAITM	V1P	E3L	-6.30682094159073	-0.741813201923143
PRNLCSAAITM	V1P	E3N	-4.90568742405938	-0.796433055812863
PRPLCSAAITM	V1P	E3P	-7.66424268283418	-0.825728679291915
PRQLCSAAITM	V1P	E3Q	-3.39493856570487	-0.721288723880969
PRRLCSAAITM	V1P	E3R	-6.15954296937685	-0.84125671441472
PRSLCSAAITM	V1P	E3S	-3.80090146650819	-0.701617784808927
PRTLCSAAITM	V1P	E3T	-4.06564165894847	-0.76743335196013
PRVLCSAAITM	V1P	E3V	-7.66424268283418	-0.819576613489533
PRYLCSAAITM	V1P	E3Y	-7.47212800314771	-0.777827350097233
PSELCSAAITM	V1P	R2S	-2.25647145374331	-0.529489211232691
PTELCSAAITM	V1P	R2T	-3.34059254938407	-0.766763183031043
QAELCSAAITM	V1Q	R2A	-2.18919812326104	-0.600524775740753
QEELCSAAITM	V1Q	R2E	-2.54204511123317	-0.606667378669431
QGELCSAAITM	V1Q	R2G	-2.3493168383292	-0.555512434843104
QNELCSAAITM	V1Q	R2N	-4.47807983652474	-0.761997078393021
QPELCSAAITM	V1Q	R2P	-6.02208330178697	-0.768006800964659
QRALCSAAITM	V1Q	E3A	-5.51559756748109	-0.906339986420259
QRCLCSAAITM	V1Q	E3C	-6.6275330934547	-0.94977677391817
QREKCSAAITM	V1Q	L4K	-7.66417986417785	-0.86583559782425
QRELASAAITM	V1Q	C5A	-7.44361370980708	-0.801843720937174
QRELCAAAITM	V1Q	S6A	-3.30621114774288	-0.691065158017822
QRELCDAAITM	V1Q	S6D	-2.2301535408607	-0.491309211277616
QRELCGAAITM	V1Q	S6G	-4.50438172236559	-0.879702403108323
QRELCHAAITM	V1Q	S6H	-2.57882962575099	-0.577584996653167
QRELCLAAITM	V1Q	S6L	-5.06271622654674	-0.766555476380393
QRELCMAAITM	V1Q	S6M	-4.48615563701817	-0.86659688532521
QRELCPAAITM	V1Q	S6P	-7.66424268283418	-0.808794550244881
QRELCQAAITM	V1Q	S6Q	-2.77784236145541	-0.6762950424915
QRELCRAAITM	V1Q	S6R	-3.50085299053818	-0.730337526152064
QRELCSAAATM	V1Q	I9A	-7.66424268283418	-0.811524302802665
QRELCSAAETM	V1Q	I9E	-7.66424268283418	-0.849523465883554
QRELCSAAGTM	V1Q	I9G	-7.66424268283418	-0.811904639821325
QRELCSAAIAM	V1Q	T10A	-4.90845888659235	-0.778951661590613
QRELCSAAICM	V1Q	T10C	-5.54411256379246	-0.78961395171807
QRELCSAAIDM	V1Q	T10D	-6.4050128652739	-0.739468088557148
QRELCSAAIFM	V1Q	T10F	-7.66424268283418	-0.796377487345454
QRELCSAAIGM	V1Q	T10G	-3.71900771426397	-0.751714396239701
QRELCSAAIKM	V1Q	T10K	-5.43739377562971	-0.841068683204212
QRELCSAAILM	V1Q	T10L	-6.77909379788292	-0.775219499309941
QRELCSAAIMM	V1Q	T10M	-4.71865587589773	-0.788495626870555
QRELCSAAIPM	V1Q	T10P	-7.66424268283418	-0.839533541345225
QRELCSAAIRM	V1Q	T10R	-5.28109242796503	-0.824022413819528
QRELCSAAISM	V1Q	T10S	-3.72676643912575	-0.784414878147445
QRELCSAAITA	V1Q	M11A	-3.71099229656744	-0.747713757545571
QRELCSAAITE	V1Q	M11E	-2.86685168896109	-0.654163809599553
QRELCSAAITG	V1Q	M11G	-6.57673198095731	-0.800893320015346
QRELCSAAITK	V1Q	M11K	-4.33839877858866	-0.76134597054827
QRELCSAAITQ	V1Q	M11Q	-2.88882742151627	-0.621926046761077
QRELCSAAITR	V1Q	M11R	-3.82252947732644	-0.755699723132694
QRELCSAAITT	V1Q	M11T	-3.66799195040037	-0.760492463052074
QRELCSAAIVM	V1Q	T10V	-5.05227787019146	-0.763248650933782
QRELCSAAIWM	V1Q	T10W	-7.66424268283418	-0.832766369546829
QRELCSAAKTM	V1Q	I9K	-7.66424268283418	-0.868959433889157
QRELCSAARTM	V1Q	I9R	-7.64123213410978	-0.823035758114722
QRELCSAAVTM	V1Q	I9V	-7.66374462772719	-0.812294456189489
QRELCSAAWTM	V1Q	I9W	-7.66424268283418	-0.843583843873198
QRELCSADITM	V1Q	A8D	-7.66424268283418	-0.823832031024819
QRELCSAGITM	V1Q	A8G	-6.75658969583294	-0.813756327963959
QRELCSAHITM	V1Q	A8H	-7.66424268283418	-0.863970597165631
QRELCSALITM	V1Q	A8L	-7.66356622008643	-0.831283626332428
QRELCSANITM	V1Q	A8N	-7.6640755164568	-0.82733586221711
QRELCSAPITM	V1Q	A8P	-7.66412376113628	-0.802754172335603
QRELCSAQITM	V1Q	A8Q	-7.66424268283418	-0.803469540820196
QRELCSARITM	V1Q	A8R	-7.66352312968526	-0.806722897692903
QRELCSASITM	V1Q	A8S	-5.60406093740452	-0.773366622332295
QRELCSATITM	V1Q	A8T	-4.72550015132467	-0.739781312430655
QRELCSAVITM	V1Q	A8V	-6.32781077716557	-0.940851160129075
QRELCSAWITM	V1Q	A8W	-7.66424268283418	-0.77862871992467
QRELCSAYITM	V1Q	A8Y	-7.66424268283418	-0.795964687949364
QRELCSCAITM	V1Q	A7C	-6.65219709539072	NA
QRELCSKAITM	V1Q	A7K	-7.66373985763109	-0.804287780334712
QRELCSLAITM	V1Q	A7L	-7.66424268283418	-0.759175672601859
QRELCSNAITM	V1Q	A7N	-7.66424268283418	-0.848995542809703
QRELCSRAITM	V1Q	A7R	-7.66424268283418	-0.812539798265046
QRELCSTAITM	V1Q	A7T	-7.66367738787585	-0.779305653351521
QRELCSVAITM	V1Q	A7V	-7.26553266040065	-0.713965683563737
QRELESAAITM	V1Q	C5E	-7.66424268283418	-0.799865746066213
QRELGSAAITM	V1Q	C5G	-7.66301664124596	-0.857296510390972
QRELKSAAITM	V1Q	C5K	-7.66424268283418	-0.794117725841654
QRELLSAAITM	V1Q	C5L	-7.00559518667912	-0.847742406951077
QRELPSAAITM	V1Q	C5P	-7.66424268283418	-0.848748600384278
QRELRSAAITM	V1Q	C5R	-7.65360020470135	-0.838275158923929
QRELSSAAITM	V1Q	C5S	-7.66424268283418	-0.796825191624039
QRELTSAAITM	V1Q	C5T	-7.6633972232711	-0.788417984653724
QRERCSAAITM	V1Q	L4R	-7.66424268283418	-0.772302940228946
QRETCSAAITM	V1Q	L4T	-7.66424268283418	-0.870879926104196
QREWCSAAITM	V1Q	L4W	-7.66424268283418	-0.837831365906239
QRGLCSAAITM	V1Q	E3G	-5.58037524786943	-0.940026361964005
QRKLCSAAITM	V1Q	E3K	-7.44498316935346	-0.775089800739985
QRLLCSAAITM	V1Q	E3L	-7.66424268283418	-0.786600693246017
QRMLCSAAITM	V1Q	E3M	-7.66424268283418	-0.843873243141352
QRNLCSAAITM	V1Q	E3N	-5.28271370476767	-0.834013485999918
QRPLCSAAITM	V1Q	E3P	-7.66424268283418	-0.768240185867654
QRRLCSAAITM	V1Q	E3R	-7.66298003924125	-0.790908076178452
QRVLCSAAITM	V1Q	E3V	-7.66424268283418	-0.81395193607081
QRWLCSAAITM	V1Q	E3W	-7.66424268283418	-0.738108228378431
QWELCSAAITM	V1Q	R2W	-3.20754448346854	-0.775126987997991
RAELCSAAITM	V1R	R2A	-7.05766057572993	-0.793252871692694
RDELCSAAITM	V1R	R2D	-5.27273335486772	-0.799686769741455
REELCSAAITM	V1R	R2E	-3.93970059485679	-0.764609913058737
RGELCSAAITM	V1R	R2G	-4.18405803504918	-0.766465259498885
RHELCSAAITM	V1R	R2H	-5.42149266187621	-0.837649852440441
RKELCSAAITM	V1R	R2K	-4.3837608717654	-0.730586256857053
RLELCSAAITM	V1R	R2L	-5.73216068274699	-0.835146019295258
RNELCSAAITM	V1R	R2N	-5.66858979321022	-0.832837518972518
RPELCSAAITM	V1R	R2P	-7.66261076724491	-0.802673036642714
RQELCSAAITM	V1R	R2Q	-5.32840171263612	-0.856289871835697
RRALCSAAITM	V1R	E3A	-6.94016971157899	-0.807741957420747
RREACSAAITM	V1R	L4A	-7.66424268283418	-0.884134828481128
RREECSAAITM	V1R	L4E	-7.66424268283418	-0.837575712854726
RREGCSAAITM	V1R	L4G	-7.66411631211261	-0.843596118036397
RREKCSAAITM	V1R	L4K	-7.6621452563224	-0.824003169161443
RRELASAAITM	V1R	C5A	-7.66319520200532	-0.836073219399426
RRELCAAAITM	V1R	S6A	-4.84057119664871	-0.815422148136339
RRELCEAAITM	V1R	S6E	-3.65365679743167	-0.722808113128609
RRELCFAAITM	V1R	S6F	-7.60075816486098	-0.864032430407374
RRELCGAAITM	V1R	S6G	-5.42697678269035	-0.853677859140297
RRELCHAAITM	V1R	S6H	-4.27462132178477	-0.777279455562032
RRELCKAAITM	V1R	S6K	-4.458534444386	-0.826313816592215
RRELCLAAITM	V1R	S6L	-7.22647608509667	-0.78544559999865
RRELCMAAITM	V1R	S6M	-7.34096892810769	-0.724181890434084
RRELCNAAITM	V1R	S6N	-4.26335476713964	-0.837143959491759
RRELCPAAITM	V1R	S6P	-7.66250591711032	-0.812668395420602
RRELCQAAITM	V1R	S6Q	-4.88774863435345	-0.786068545486508
RRELCRAAITM	V1R	S6R	-5.20157321791493	-0.794758221358782
RRELCSAAATM	V1R	I9A	-7.66424268283418	-0.825653421116789
RRELCSAACTM	V1R	I9C	-7.66340316971449	-0.85146317078416
RRELCSAAETM	V1R	I9E	-7.66118323504417	-0.826871736350235
RRELCSAAFTM	V1R	I9F	-7.66424268283418	-0.859278379406287
RRELCSAAGTM	V1R	I9G	-7.66424268283418	-0.815508156211328
RRELCSAAIAM	V1R	T10A	-6.21414145663505	-0.78490682440944
RRELCSAAICM	V1R	T10C	-7.30392873717675	-0.837029902405668
RRELCSAAIDM	V1R	T10D	-7.66424268283418	-0.851727627284197
RRELCSAAIEM	V1R	T10E	-5.59208017077959	-0.785375738127198
RRELCSAAIFM	V1R	T10F	-7.66424268283418	-0.860406334812663
RRELCSAAIGM	V1R	T10G	-6.09322271812581	-0.809328920605713
RRELCSAAIHM	V1R	T10H	-7.66424268283418	-0.868939253584546
RRELCSAAIKM	V1R	T10K	-7.66424268283418	-0.761158474824195
RRELCSAAILM	V1R	T10L	-7.66388833908242	-0.793845737532498
RRELCSAAIMM	V1R	T10M	-7.47025076710544	-0.800029003609087
RRELCSAAIPM	V1R	T10P	-7.64620177994208	-0.828236773627581
RRELCSAAIQM	V1R	T10Q	-6.10768155173454	-0.816999099303397
RRELCSAAIRM	V1R	T10R	-7.66289951913592	-0.832764536658826
RRELCSAAISM	V1R	T10S	-4.74108337475766	-0.835320834193065
RRELCSAAITA	V1R	M11A	-6.47868199440524	-0.863162304322684
RRELCSAAITD	V1R	M11D	-6.91395160098462	-0.896924375045736
RRELCSAAITE	V1R	M11E	-4.72052275295844	-0.823918271280191
RRELCSAAITG	V1R	M11G	-7.66379720566895	-0.839069564708825
RRELCSAAITH	V1R	M11H	-4.92523261059852	-0.825207907886267
RRELCSAAITI	V1R	M11I	-6.66876057669634	-0.876862149202485
RRELCSAAITK	V1R	M11K	-7.16419226845403	-0.84530870085954
RRELCSAAITL	V1R	M11L	-6.73776462570829	-0.80553520687487
RRELCSAAITN	V1R	M11N	-6.25711073962081	-0.830457512606009
RRELCSAAITP	V1R	M11P	-7.65045705899862	-0.793469983920652
RRELCSAAITQ	V1R	M11Q	-4.45824019335732	-0.517904831599914
RRELCSAAITR	V1R	M11R	-6.13597261566657	-0.800801271135021
RRELCSAAITS	V1R	M11S	-7.09200452261356	-0.821645477220079
RRELCSAAITT	V1R	M11T	-5.8615016725687	-0.584489419270512
RRELCSAAITV	V1R	M11V	-5.8839603981402	-0.840293798165602
RRELCSAAITW	V1R	M11W	-6.61822311325657	-0.840583940823027
RRELCSAAIVM	V1R	T10V	-7.45613861473083	-0.850258379924505
RRELCSAAIWM	V1R	T10W	-7.66424268283418	-0.826053891619558
RRELCSAAIYM	V1R	T10Y	-7.66424268283418	-0.795435258522965
RRELCSAAKTM	V1R	I9K	-7.66239627843136	-0.819652638654222
RRELCSAALTM	V1R	I9L	-5.92757152393997	-0.813729670839103
RRELCSAAMTM	V1R	I9M	-7.22919772899385	-0.830311557092702
RRELCSAANTM	V1R	I9N	-7.66424268283418	-0.988372807990413
RRELCSAAPTM	V1R	I9P	-7.66424268283418	-0.779480528932464
RRELCSAAQTM	V1R	I9Q	-7.66424268283418	-0.853161280885333
RRELCSAARTM	V1R	I9R	-7.66416845350717	-0.82882536433604
RRELCSAASTM	V1R	I9S	-7.66376773848498	-0.817692517605083
RRELCSAATTM	V1R	I9T	-7.66424268283418	-0.784381258206265
RRELCSAAVTM	V1R	I9V	-6.29894032378983	-0.815315169627232
RRELCSAAWTM	V1R	I9W	-7.66424268283418	-0.804421616539992
RRELCSAAYTM	V1R	I9Y	-7.66424268283418	-0.840732273152356
RRELCSADITM	V1R	A8D	-7.66424268283418	-0.830625313583917
RRELCSAEITM	V1R	A8E	-7.66424268283418	-0.786760041258635
RRELCSAFITM	V1R	A8F	-7.66424268283418	-0.820344217030951
RRELCSAGITM	V1R	A8G	-7.37646213458964	-0.783878750154883
RRELCSAHITM	V1R	A8H	-7.65301740085297	-0.816809508458002
RRELCSAIITM	V1R	A8I	-7.66424268283418	-0.878590409872403
RRELCSAKITM	V1R	A8K	-7.6470930008329	-0.835795477073608
RRELCSALITM	V1R	A8L	-7.66397633678662	-0.824650247320632
RRELCSAMITM	V1R	A8M	-7.66424268283418	-0.820655127648352
RRELCSANITM	V1R	A8N	-7.66362838163605	-0.749138809715507
RRELCSAPITM	V1R	A8P	-7.65644248855326	-0.829190232362774
RRELCSAQITM	V1R	A8Q	-7.66424268283418	-0.80886009358308
RRELCSARITM	V1R	A8R	-7.66424268283418	-0.795675988287249
RRELCSASITM	V1R	A8S	-7.31293429120717	-0.819818700673993
RRELCSATITM	V1R	A8T	-7.24289575883356	-0.797713206755441
RRELCSAVITM	V1R	A8V	-7.66424268283418	-0.83483553890277
RRELCSAWITM	V1R	A8W	-7.6638121347037	-0.876106287486047
RRELCSAYITM	V1R	A8Y	-7.66424268283418	-0.772667109318555
RRELCSCAITM	V1R	A7C	-7.66424268283418	-0.811705846790841
RRELCSFAITM	V1R	A7F	-7.66424268283418	-0.866955025695125
RRELCSGAITM	V1R	A7G	-7.66426257697934	-0.876820454995454
RRELCSHAITM	V1R	A7H	-7.66424268283418	-0.817801308637461
RRELCSIAITM	V1R	A7I	-7.66292226353903	-0.816325558153935
RRELCSKAITM	V1R	A7K	-7.66424268283418	-0.887434947230227
RRELCSLAITM	V1R	A7L	-7.66124682381501	-0.838173293712735
RRELCSNAITM	V1R	A7N	-7.66424268283418	-0.794953250576264
RRELCSPAITM	V1R	A7P	-7.65462258512068	-0.838085132191907
RRELCSQAITM	V1R	A7Q	-7.66424268283418	-0.966233692611452
RRELCSRAITM	V1R	A7R	-7.66384978012376	-0.829326362124883
RRELCSSAITM	V1R	A7S	-7.65245920104195	-0.81983460619903
RRELCSTAITM	V1R	A7T	-7.66424268283418	-0.978308097152066
RRELCSVAITM	V1R	A7V	-7.66424268283418	-0.855689786176768
RRELCSWAITM	V1R	A7W	-7.66424268283418	-0.913324832112932
RRELCTAAITM	V1R	S6T	-5.68903178092437	-0.946978784671721
RRELCVAAITM	V1R	S6V	-7.62977875698704	-0.963404440625551
RRELDSAAITM	V1R	C5D	-7.66424268283418	-0.865801484195405
RRELESAAITM	V1R	C5E	-7.66424268283418	-0.808564427163006
RRELGSAAITM	V1R	C5G	-7.65651231447499	-0.837682951233965
RRELISAAITM	V1R	C5I	-7.66424268283418	-0.817767260378954
RRELLSAAITM	V1R	C5L	-7.66424268283418	-0.759442696073974
RRELMSAAITM	V1R	C5M	-7.64096340500217	-0.848965973836546
RRELNSAAITM	V1R	C5N	-7.66426655567324	-0.870299992837237
RRELPSAAITM	V1R	C5P	-7.66424268283418	-0.851399777405492
RRELQSAAITM	V1R	C5Q	-7.66424268283418	-0.806402872600693
RRELRSAAITM	V1R	C5R	-7.66407056324498	-0.814269044067804
RRELSSAAITM	V1R	C5S	-7.66424268283418	-0.80134134212016
RRELTSAAITM	V1R	C5T	-7.62062973527582	-0.829945084742736
RRELVSAAITM	V1R	C5V	-7.66424268283418	-0.785072887289995
RRELWSAAITM	V1R	C5W	-7.66424268283418	-0.883964330851525
RRENCSAAITM	V1R	L4N	-7.66424268283418	-0.778050285938369
RRERCSAAITM	V1R	L4R	-7.66324441123899	-0.841478853220135
RRESCSAAITM	V1R	L4S	-7.66424268283418	-0.815925284485169
RRETCSAAITM	V1R	L4T	-7.66424268283418	-0.789961261833681
RREVCSAAITM	V1R	L4V	-7.66424268283418	-0.789095032699812
RREWCSAAITM	V1R	L4W	-7.64342084024374	-0.79350199267614
RRGLCSAAITM	V1R	E3G	-7.29149399122087	-0.857093773562934
RRKLCSAAITM	V1R	E3K	-5.41842931741347	-0.826534475029722
RRLLCSAAITM	V1R	E3L	-7.66424268283418	-0.927106177485922
RRNLCSAAITM	V1R	E3N	-7.66424268283418	-0.976605313376348
RRQLCSAAITM	V1R	E3Q	-5.269932858553	-0.864186726735709
RRRLCSAAITM	V1R	E3R	-7.55377035820067	-0.759769472734161
RRVLCSAAITM	V1R	E3V	-7.66424268283418	-0.854770411746741
RSELCSAAITM	V1R	R2S	-4.36747964270956	-0.809890616177126
RTELCSAAITM	V1R	R2T	-5.52583232060125	-0.790052211463931
RVELCSAAITM	V1R	R2V	-7.13623462423659	-0.798671551778672
RWELCSAAITM	V1R	R2W	-4.9403384865329	-0.873829347568731
RYELCSAAITM	V1R	R2Y	-4.68760870615913	-0.744845551323199
SAELCSAAITM	V1S	R2A	-2.60474971730624	-0.63863361096623
SEELCSAAITM	V1S	R2E	-5.10704354872186	-0.747816907269427
SFELCSAAITM	V1S	R2F	-3.54078594038526	-0.749944091787254
SGELCSAAITM	V1S	R2G	-2.76566591957759	-0.557326107246966
SHELCSAAITM	V1S	R2H	-6.12857029716336	-0.86190340443706
SKELCSAAITM	V1S	R2K	-3.16504882761924	-0.791881207877116
SLELCSAAITM	V1S	R2L	-3.68825211795658	-0.736016362833406
SPELCSAAITM	V1S	R2P	-6.18361159930914	-0.807393786109057
SQELCSAAITM	V1S	R2Q	-3.25144054224359	-0.720647277220671
SRDLCSAAITM	V1S	E3D	-3.6987313492093	-0.696836794857177
SREACSAAITM	V1S	L4A	-7.13002404100303	-0.824950057938697
SREFCSAAITM	V1S	L4F	-7.66424268283418	-0.865204747555911
SREGCSAAITM	V1S	L4G	-7.66424268283418	-0.827891658656845
SREKCSAAITM	V1S	L4K	-7.66424268283418	-0.777763496918861
SRELASAAITM	V1S	C5A	-7.63864607811082	-0.86344383435061
SRELCAAAITM	V1S	S6A	-3.84631797124531	-0.729574193719213
SRELCCAAITM	V1S	S6C	-5.85529459791527	-0.832951141343004
SRELCDAAITM	V1S	S6D	-2.96822054374951	-0.601688085004129
SRELCFAAITM	V1S	S6F	-6.67664381830786	-0.84389403732289
SRELCGAAITM	V1S	S6G	-3.67901858168949	-0.754523022541139
SRELCHAAITM	V1S	S6H	-4.51716514405184	-0.738519803276655
SRELCIAAITM	V1S	S6I	-6.30951024200033	-0.800284707739803
SRELCKAAITM	V1S	S6K	-4.19475280502527	-0.815414083421935
SRELCLAAITM	V1S	S6L	-5.52623998934113	-0.817164540059801
SRELCMAAITM	V1S	S6M	-4.64252176408411	-0.818945245383674
SRELCNAAITM	V1S	S6N	-3.10408384753799	-0.69394411109479
SRELCPAAITM	V1S	S6P	-7.66413739900359	-0.811292119383455
SRELCQAAITM	V1S	S6Q	-3.66138148184032	-0.703059459961914
SRELCRAAITM	V1S	S6R	-4.02509382894247	-0.759458165468862
SRELCSAAETM	V1S	I9E	-7.65799997500668	-0.823234254863561
SRELCSAAGTM	V1S	I9G	-7.63987995036691	-0.807576968949565
SRELCSAAHTM	V1S	I9H	-7.66424268283418	-0.73639575206046
SRELCSAAIAM	V1S	T10A	-4.92283306428417	-0.756605326068314
SRELCSAAICM	V1S	T10C	-5.71085906542704	-0.798428528141508
SRELCSAAIDM	V1S	T10D	-7.54586837859379	-0.805632727451282
SRELCSAAIEM	V1S	T10E	-4.08938842196791	-0.709017015249811
SRELCSAAIFM	V1S	T10F	-7.66424268283418	-0.865321064007346
SRELCSAAIGM	V1S	T10G	-4.31638174661212	-0.757648213137723
SRELCSAAIHM	V1S	T10H	-7.65898732185181	-0.826554664120299
SRELCSAAIIM	V1S	T10I	-6.40705061236111	-0.803228511884999
SRELCSAAIKM	V1S	T10K	-6.4243311336769	-0.783868617971703
SRELCSAAILM	V1S	T10L	-7.10230759183171	-0.811819510820079
SRELCSAAIMM	V1S	T10M	-5.49766829305083	-0.805649628791053
SRELCSAAINM	V1S	T10N	-6.33315501282005	-0.819991407414253
SRELCSAAIPM	V1S	T10P	-7.6642535026895	-0.812269577879462
SRELCSAAIRM	V1S	T10R	-6.48629688480601	-0.782094473030237
SRELCSAAISM	V1S	T10S	-3.93827091019739	-0.768444727421331
SRELCSAAITA	V1S	M11A	-5.43324328487647	-0.790075824931222
SRELCSAAITE	V1S	M11E	-2.9180395144128	-0.73128374626988
SRELCSAAITF	V1S	M11F	-4.5089248971492	-0.762379274197055
SRELCSAAITG	V1S	M11G	-7.28714934358013	-0.804589747866872
SRELCSAAITK	V1S	M11K	-4.88070623830572	-0.768094486706231
SRELCSAAITL	V1S	M11L	-3.95468930229557	-0.77723058879822
SRELCSAAITN	V1S	M11N	-4.63899396864677	-0.860328048003711
SRELCSAAITR	V1S	M11R	-4.55685774891631	-0.782816305236839
SRELCSAAITS	V1S	M11S	-4.95555840219404	-0.819053401617411
SRELCSAAITT	V1S	M11T	-4.32451594063165	-0.814427008875058
SRELCSAAITV	V1S	M11V	-5.02384597748012	-0.812647509739434
SRELCSAAITW	V1S	M11W	-4.03658268952751	-0.752258896434679
SRELCSAAITY	V1S	M11Y	-3.65640977441724	-0.711719530319732
SRELCSAAIVM	V1S	T10V	-5.42777128691854	-0.77778772466262
SRELCSAAIWM	V1S	T10W	-7.66269761771282	-0.832181416218135
SRELCSAAKTM	V1S	I9K	-7.66268686396358	-0.83046563639039
SRELCSAALTM	V1S	I9L	-3.90878907008143	-0.772779279877031
SRELCSAAMTM	V1S	I9M	-4.455913973256	-0.785673694974427
SRELCSAANTM	V1S	I9N	-7.66144757076103	-0.896006989741931
SRELCSAAPTM	V1S	I9P	-7.66424268283418	-0.920534267560658
SRELCSAAQTM	V1S	I9Q	-7.66424268283418	-0.875561750907588
SRELCSAARTM	V1S	I9R	-7.66409954493239	-0.815003010702986
SRELCSAASTM	V1S	I9S	-7.66424268283418	-0.788381308837624
SRELCSAATTM	V1S	I9T	-7.66266684671841	-0.817123682291947
SRELCSAAVTM	V1S	I9V	-4.53095944118022	-0.783524748449627
SRELCSAAWTM	V1S	I9W	-7.66356512480232	-0.846666658579988
SRELCSACITM	V1S	A8C	-7.11525485421463	-0.839504553792782
SRELCSADITM	V1S	A8D	-7.66424268283418	-0.796348025310582
SRELCSAEITM	V1S	A8E	-7.66424268283418	-0.830719751444211
SRELCSAFITM	V1S	A8F	-7.66409286470888	-0.754619426036633
SRELCSAGITM	V1S	A8G	-7.45232817010696	-0.877273201919566
SRELCSAHITM	V1S	A8H	-7.66415448251476	-0.839287026832235
SRELCSAIITM	V1S	A8I	-7.66424268283418	-0.730311149876582
SRELCSAKITM	V1S	A8K	-7.66424268283418	-0.799698728487137
SRELCSALITM	V1S	A8L	-7.661677167375	-0.829131245464034
SRELCSAMITM	V1S	A8M	-7.52806109671535	-0.867438020413284
SRELCSANITM	V1S	A8N	-7.66410224859774	-0.854559436301029
SRELCSAPITM	V1S	A8P	-7.660451619501	-0.84318821556168
SRELCSAQITM	V1S	A8Q	-7.66424268283418	-0.869549539127589
SRELCSARITM	V1S	A8R	-7.6642180773613	-0.815937954955742
SRELCSASITM	V1S	A8S	-5.04792443790962	-0.806539094241299
SRELCSATITM	V1S	A8T	-5.07244254170073	-0.768829255176943
SRELCSAVITM	V1S	A8V	-6.84218352178771	-0.839074070769294
SRELCSAWITM	V1S	A8W	-7.66419697091501	-0.812460077774304
SRELCSAYITM	V1S	A8Y	-7.66424268283418	-0.830961713073077
SRELCSCAITM	V1S	A7C	-6.81133850507915	-0.828080896820528
SRELCSDAITM	V1S	A7D	-7.66424268283418	-0.906308436564821
SRELCSFAITM	V1S	A7F	-7.66399164849653	-0.808922788414847
SRELCSGAITM	V1S	A7G	-7.27611652531875	-0.826823097192363
SRELCSHAITM	V1S	A7H	-7.66059224827976	-0.832633954254547
SRELCSIAITM	V1S	A7I	-7.66424268283418	-0.764143346708279
SRELCSKAITM	V1S	A7K	-7.63725850364983	-0.866681128802435
SRELCSLAITM	V1S	A7L	-7.66424268283418	-0.833872542662569
SRELCSMAITM	V1S	A7M	-7.66424268283418	-0.84568638244703
SRELCSNAITM	V1S	A7N	-7.66424268283418	-0.848342545603572
SRELCSPAITM	V1S	A7P	-7.66419304869335	-0.843097965211909
SRELCSQAITM	V1S	A7Q	-7.66424268283418	-0.790908076178452
SRELCSRAITM	V1S	A7R	-7.66016994123133	-0.85911794126694
SRELCSSAITM	V1S	A7S	-5.29715388983263	-0.788963623446436
SRELCSTAITM	V1S	A7T	-7.66424268283418	-0.826646723598097
SRELCSWAITM	V1S	A7W	-7.66424268283418	-0.813732501624947
SRELCSYAITM	V1S	A7Y	-7.66394709049032	-0.804713656278111
SRELCTAAITM	V1S	S6T	-4.35282627363422	-0.78610294526621
SRELCVAAITM	V1S	S6V	-6.48658586158217	-0.809593795447334
SRELCWAAITM	V1S	S6W	-6.52165161466892	-0.774613478730019
SRELCYAAITM	V1S	S6Y	-7.2445712471463	-0.777804136212478
SRELFSAAITM	V1S	C5F	-7.66424268283418	-0.795716571107558
SRELGSAAITM	V1S	C5G	-7.66391245703544	-0.841919921279284
SRELLSAAITM	V1S	C5L	-7.0203299585648	-0.91213135841082
SRELNSAAITM	V1S	C5N	-7.66424268283418	-0.849748143540701
SRELRSAAITM	V1S	C5R	-7.64879543495859	-0.84959395327705
SRELSSAAITM	V1S	C5S	-7.66424268283418	-0.80158281649075
SRELVSAAITM	V1S	C5V	-7.66424268283418	-0.858038161371171
SRERCSAAITM	V1S	L4R	-7.66424268283418	-0.829933917556382
SREVCSAAITM	V1S	L4V	-7.53659840221398	-0.602815832349459
SREWCSAAITM	V1S	L4W	-7.4961496496497	-0.873886907858714
SRFLCSAAITM	V1S	E3F	-7.65204824317195	-0.843757641112772
SRILCSAAITM	V1S	E3I	-7.66424268283418	-0.82592711146809
SRKLCSAAITM	V1S	E3K	-7.66424268283418	-0.805367626625339
SRLLCSAAITM	V1S	E3L	-7.66424268283418	-0.917761461658844
SRNLCSAAITM	V1S	E3N	-6.51194735355025	-0.820128881774574
SRPLCSAAITM	V1S	E3P	-7.66424268283418	-0.849421886027813
SRQLCSAAITM	V1S	E3Q	-7.39325077536919	-0.79859891139142
SRRLCSAAITM	V1S	E3R	-7.66424268283418	-0.87173180854085
SRSLCSAAITM	V1S	E3S	-5.38919770387488	-0.786614879117743
SRTLCSAAITM	V1S	E3T	-7.55129002101689	-0.792126405553328
SRVLCSAAITM	V1S	E3V	-7.58791743719868	-0.820784846533526
SRWLCSAAITM	V1S	E3W	-7.66424268283418	-0.906144110724165
SSELCSAAITM	V1S	R2S	-3.12672036568844	-0.79284169499099
STELCSAAITM	V1S	R2T	-5.69999207541092	-0.829496324599437
SVELCSAAITM	V1S	R2V	-4.71338355468052	-0.784488943401869
SYELCSAAITM	V1S	R2Y	-3.67785556114809	-0.920192655837652
TAELCSAAITM	V1T	R2A	0.057499155372799	-0.0089771244468603
TGELCSAAITM	V1T	R2G	0.190188710939109	-0.0018255078430283
THELCSAAITM	V1T	R2H	-0.305968006795121	-0.34871953705709
TLELCSAAITM	V1T	R2L	-2.82572661081866	-0.527953460673331
TPELCSAAITM	V1T	R2P	-4.70643857481428	-0.781780010100601
TRALCSAAITM	V1T	E3A	-3.43076507805238	-0.832953938032502
TREGCSAAITM	V1T	L4G	-7.64355903527292	-0.874178363532605
TRELASAAITM	V1T	C5A	-5.43043126907282	-0.796509157114556
TRELCAAAITM	V1T	S6A	-0.789444303366361	-0.267225219128299
TRELCCAAITM	V1T	S6C	-2.67290148248317	-0.625227293872453
TRELCDAAITM	V1T	S6D	0.594604163866919	-0.0435367729156239
TRELCFAAITM	V1T	S6F	-4.15620241361973	-0.719431497672717
TRELCGAAITM	V1T	S6G	-1.30628492265955	-0.386788244023177
TRELCHAAITM	V1T	S6H	-0.54872130160499	-0.0699705483584709
TRELCKAAITM	V1T	S6K	-0.74637112370544	-0.329178820421113
TRELCLAAITM	V1T	S6L	-2.51218082901573	-0.615871265334402
TRELCNAAITM	V1T	S6N	-0.86420529651974	-0.249574020351641
TRELCPAAITM	V1T	S6P	-7.65308759623042	-0.830695609399922
TRELCRAAITM	V1T	S6R	-0.70392354409549	-0.351897377297011
TRELCSAAGTM	V1T	I9G	-7.66374192027496	-0.847272398240606
TRELCSAAIAM	V1T	T10A	-1.70422478260225	-0.495585938405351
TRELCSAAICM	V1T	T10C	-2.70949113559493	-0.62045621182447
TRELCSAAIDM	V1T	T10D	-3.13209295829935	-0.766680645596778
TRELCSAAIEM	V1T	T10E	-1.6992786986099	-0.315239679144216
TRELCSAAIFM	V1T	T10F	-7.6491998865962	-0.913021290046412
TRELCSAAIGM	V1T	T10G	-0.55454560399682	-0.414192241401241
TRELCSAAIHM	V1T	T10H	-4.57697248125965	-0.71369513896392
TRELCSAAIIM	V1T	T10I	-3.05776051386384	-0.656328378891424
TRELCSAAILM	V1T	T10L	-4.05908348530406	-0.729944584475706
TRELCSAAIMM	V1T	T10M	-2.36278814630985	-0.623841344340851
TRELCSAAIPM	V1T	T10P	-7.65271106047096	-0.778429789093982
TRELCSAAIQM	V1T	T10Q	-7.05789925976001	-0.58357886083026
TRELCSAAIRM	V1T	T10R	-3.53986076977004	-0.759445690545969
TRELCSAAISM	V1T	T10S	-0.69317593190406	-0.339518019527118
TRELCSAAITG	V1T	M11G	-4.48437663161699	-0.804440125654679
TRELCSAAITL	V1T	M11L	-2.83707227834964	-0.484309604526167
TRELCSAAITP	V1T	M11P	-7.65808381986267	-0.774983320862186
TRELCSAAITR	V1T	M11R	-1.55722820423803	-0.514468078545757
TRELCSAAITT	V1T	M11T	-1.76859982068932	-0.539614349311036
TRELCSAAITV	V1T	M11V	-1.98797196264212	-0.506737546993131
TRELCSAAIVM	V1T	T10V	-2.76148399194088	-0.679882448650616
TRELCSAAIWM	V1T	T10W	-6.68641368043154	-0.882998169027943
TRELCSAAIYM	V1T	T10Y	-5.86593506611539	-0.811524302802665
TRELCSAAKTM	V1T	I9K	-7.64023102097925	-0.845266078337628
TRELCSAARTM	V1T	I9R	-7.66424268283418	-0.807331294541108
TRELCSAAVTM	V1T	I9V	-1.85534876786774	-0.465983133649105
TRELCSAAWTM	V1T	I9W	-7.66424268283418	-0.797809466963073
TRELCSACITM	V1T	A8C	-4.48902364741506	-0.655897906889954
TRELCSADITM	V1T	A8D	-7.66424268283418	-0.785466655591559
TRELCSAFITM	V1T	A8F	-7.66424268283418	-0.748129997502153
TRELCSAGITM	V1T	A8G	-3.78259289251805	-0.797873821649811
TRELCSAHITM	V1T	A8H	-7.64250000898223	-0.830337083196351
TRELCSAIITM	V1T	A8I	-5.65911694237087	-0.761213012180932
TRELCSAKITM	V1T	A8K	-7.66424268283418	-0.856120273255705
TRELCSALITM	V1T	A8L	-6.30962185820987	-0.781043321426973
TRELCSAMITM	V1T	A8M	-4.08549204944017	-0.733142302140827
TRELCSANITM	V1T	A8N	-6.2749213036801	-0.810667445557842
TRELCSAPITM	V1T	A8P	-7.66195044039077	-0.86060361569298
TRELCSAQITM	V1T	A8Q	-7.6624393347841	-0.818757649795331
TRELCSARITM	V1T	A8R	-7.66411490985754	-0.83632854912235
TRELCSASITM	V1T	A8S	-2.8802745327686	-0.660086762977038
TRELCSATITM	V1T	A8T	-2.88401429465012	-0.638769089368187
TRELCSAVITM	V1T	A8V	-3.78672931216604	-0.733576468424341
TRELCSAWITM	V1T	A8W	-7.66424268283418	-0.84489132304755
TRELCSAYITM	V1T	A8Y	-7.66424268283418	-0.872588702750283
TRELCSCAITM	V1T	A7C	-4.3070410454592	-0.753127463274563
TRELCSDAITM	V1T	A7D	-7.66097688167474	-0.808406932580951
TRELCSFAITM	V1T	A7F	-7.1500961661267	-0.821640844636991
TRELCSGAITM	V1T	A7G	-3.76067977766087	-0.760282811692162
TRELCSHAITM	V1T	A7H	-6.56776922870289	-0.756445618198363
TRELCSIAITM	V1T	A7I	-7.41171618299491	-0.973541280114475
TRELCSLAITM	V1T	A7L	-7.03657860346448	-0.790910223309292
TRELCSNAITM	V1T	A7N	-4.90718363534945	-0.794792597826644
TRELCSPAITM	V1T	A7P	-7.66399420989263	-0.804391391118903
TRELCSQAITM	V1T	A7Q	-6.30111088224715	-0.844077069193056
TRELCSRAITM	V1T	A7R	-7.65223334933455	-0.818258433407253
TRELCSSAITM	V1T	A7S	-2.72545812305706	-0.73041178305137
TRELCSTAITM	V1T	A7T	-4.85225434448043	-0.728986653648308
TRELCSVAITM	V1T	A7V	-4.33143042540255	-0.832953938032502
TRELCSYAITM	V1T	A7Y	-5.84759459644932	-0.804858960745668
TRELCTAAITM	V1T	S6T	-2.25605845077576	-0.515198099794978
TRELCVAAITM	V1T	S6V	-2.51502434870389	-0.664334019599125
TRELCYAAITM	V1T	S6Y	-2.36868575006645	-0.583270039832567
TRELFSAAITM	V1T	C5F	-7.66424268283418	-0.891478052036063
TRELGSAAITM	V1T	C5G	-6.80201627693526	-0.834247666100397
TRGLCSAAITM	V1T	E3G	-3.23854923507625	-0.709358293900209
TRHLCSAAITM	V1T	E3H	-3.86029086972225	-0.731578548180509
TRKLCSAAITM	V1T	E3K	-5.10635776689503	-0.7861619915062
TRNLCSAAITM	V1T	E3N	-4.34366106130903	-0.804912135210429
TRPLCSAAITM	V1T	E3P	-7.66424268283418	-0.793747696495558
TRQLCSAAITM	V1T	E3Q	-2.83592034694785	-0.537123879913651
TRTLCSAAITM	V1T	E3T	-5.52038788839409	-0.767461630184427
TTELCSAAITM	V1T	R2T	-1.99164214330207	-0.432428222585526
TVELCSAAITM	V1T	R2V	-2.89051298296552	-0.620982148417841
VAALCSAAITM	R2A	E3A	0.0561469983549898	-0.0060365832717032
VADLCSAAITM	R2A	E3D	-0.202167225424921	0.0044134062153433
VAEACSAAITM	R2A	L4A	-0.276802747322991	-0.137826977529544
VAECCSAAITM	R2A	L4C	-0.68777867688928	-0.0902228701020284
VAEDCSAAITM	R2A	L4D	-6.56907923002156	-0.742408098129521
VAEECSAAITM	R2A	L4E	-6.06156869178854	-0.798524687193847
VAEFCSAAITM	R2A	L4F	-1.59223824166372	-0.468970538976958
VAEGCSAAITM	R2A	L4G	-3.3375067293389	-0.709215311619784
VAEHCSAAITM	R2A	L4H	-1.77039916442651	-0.454345095278445
VAEICSAAITM	R2A	L4I	-0.42992698839684	-0.154371103142286
VAEKCSAAITM	R2A	L4K	-4.77110700687829	-0.906599420656091
VAELASAAITM	R2A	C5A	-0.187221489460551	-0.0312588502595213
VAELCAAAITM	R2A	S6A	-0.0699540023225111	0.0013598414546509
VAELCDAAITM	R2A	S6D	-0.0540919048203712	0.0040283970333193
VAELCEAAITM	R2A	S6E	0.00348088216703957	-0.0011588318260362
VAELCGAAITM	R2A	S6G	-0.098292410088451	-0.0015247896443995
VAELCHAAITM	R2A	S6H	0.192069424314059	0.0012162789026946
VAELCKAAITM	R2A	S6K	-0.201334266198771	0.0015691880296853
VAELCLAAITM	R2A	S6L	-0.0538010203759001	0.0019685362048075
VAELCMAAITM	R2A	S6M	-0.140866441892621	-0.0069382569677948
VAELCNAAITM	R2A	S6N	0.275535709381579	0.0028473328487683
VAELCPAAITM	R2A	S6P	-2.73824174510658	-0.686060379257822
VAELCQAAITM	R2A	S6Q	0.0806598824574589	0.0064811234758879
VAELCRAAITM	R2A	S6R	0.00862758425559917	0.0023894520664254
VAELCSAAATM	R2A	I9A	-1.89350403262861	-0.578860490869488
VAELCSAACTM	R2A	I9C	0.0440985368820801	-0.0211670560024646
VAELCSAADTM	R2A	I9D	-6.72604083690038	-0.848893074267024
VAELCSAAETM	R2A	I9E	-4.83282146548171	-0.79100700480277
VAELCSAAFTM	R2A	I9F	-4.05248870363594	-0.765087712879546
VAELCSAAGTM	R2A	I9G	-5.26015052810635	-0.78346326325055
VAELCSAAHTM	R2A	I9H	-2.79093247479216	-0.664726526439367
VAELCSAAIAM	R2A	T10A	-0.0872944337702908	0.0021633582281526
VAELCSAAICM	R2A	T10C	-1.00411822367075	-0.0001836656924883
VAELCSAAIEM	R2A	T10E	-0.231712732711381	0.0015509572348939
VAELCSAAIFM	R2A	T10F	-2.76145340892277	-0.809747949731318
VAELCSAAIGM	R2A	T10G	-0.0116224385120702	0.0010778040599472
VAELCSAAIHM	R2A	T10H	-0.326218830081231	-0.294552901111845
VAELCSAAIIM	R2A	T10I	-0.384613678790981	-0.0044546863793484
VAELCSAAILM	R2A	T10L	-0.243253527943351	-0.0283452593237548
VAELCSAAIMM	R2A	T10M	-6.66018096675646	-0.0712131020865716
VAELCSAAIPM	R2A	T10P	-3.09733632464743	-0.71960473464469
VAELCSAAIQM	R2A	T10Q	-0.28763978101869	0.0041821609608637
VAELCSAAIRM	R2A	T10R	-0.457223521317861	-0.129192992565558
VAELCSAAISM	R2A	T10S	-0.21028880367157	0.0023285026434994
VAELCSAAITA	R2A	M11A	-0.169487920261991	-0.0018425213963211
VAELCSAAITC	R2A	M11C	-0.0351057224967306	-0.0038541712751561
VAELCSAAITD	R2A	M11D	-0.56816127941636	-0.0065733389060377
VAELCSAAITE	R2A	M11E	-0.0534918505027697	0.0050102040293769
VAELCSAAITF	R2A	M11F	-0.25735825499787	0.0017853088224415
VAELCSAAITG	R2A	M11G	-0.29636706567609	-0.137712144519283
VAELCSAAITH	R2A	M11H	-0.38155467743322	-0.0033888210256526
VAELCSAAITI	R2A	M11I	-0.683463750660501	-0.0098684087296383
VAELCSAAITK	R2A	M11K	-0.159326050522921	-0.0070758716775531
VAELCSAAITL	R2A	M11L	-0.14341019384686	0.0016711530512589
VAELCSAAITN	R2A	M11N	-0.759741813602361	-0.0095969869273253
VAELCSAAITP	R2A	M11P	-4.81498035553769	-0.761647005200823
VAELCSAAITQ	R2A	M11Q	-0.386161200140711	0.0014188883260897
VAELCSAAITR	R2A	M11R	-0.14053658578789	0.0017879191778183
VAELCSAAITS	R2A	M11S	-0.287417534622261	-0.0002049155830382
VAELCSAAITT	R2A	M11T	0.0909486493586389	-0.0014281992251694
VAELCSAAITV	R2A	M11V	0.103897097328179	0.0040507044525036
VAELCSAAITW	R2A	M11W	0.363806578514719	0.0019859048946399
VAELCSAAITY	R2A	M11Y	0.00364688881714947	0.0021900231697592
VAELCSAAIVM	R2A	T10V	-0.00428726626716092	-0.0017412856305322
VAELCSAAIYM	R2A	T10Y	-1.01010058272301	-0.510872334823159
VAELCSAAKTM	R2A	I9K	-7.66424268283418	-0.865402602881496
VAELCSAALTM	R2A	I9L	0.07933242923413	0.0022927164719485
VAELCSAAMTM	R2A	I9M	0.16319693597389	0.0014858228604379
VAELCSAAPTM	R2A	I9P	-7.66422330721356	-0.850739656814889
VAELCSAAQTM	R2A	I9Q	-2.58969797522543	-0.672632126019486
VAELCSAARTM	R2A	I9R	-7.65892973493142	-0.8325522562339
VAELCSAASTM	R2A	I9S	-2.58190533692388	-0.646916262334934
VAELCSAATTM	R2A	I9T	-0.46559411127064	-0.165050630856549
VAELCSAAVTM	R2A	I9V	0.0907965095841998	0.001065551191052
VAELCSAAWTM	R2A	I9W	-7.60618868483892	-0.797398087623428
VAELCSAAYTM	R2A	I9Y	-6.62228653395793	-0.8070539016321
VAELCSACITM	R2A	A8C	-7.65250479473768	-0.307056496540315
VAELCSADITM	R2A	A8D	-5.57823226883253	-0.802207810096816
VAELCSAEITM	R2A	A8E	-4.92763521133389	-0.791398450967466
VAELCSAFITM	R2A	A8F	-7.66424268283418	-0.77636587390684
VAELCSAGITM	R2A	A8G	-0.299976923703651	-0.0094466622139742
VAELCSAHITM	R2A	A8H	-7.66333917713279	-0.993603350150245
VAELCSALITM	R2A	A8L	-3.46593254878068	-0.759424848179027
VAELCSANITM	R2A	A8N	-1.40749362276088	-0.616460008498726
VAELCSAPITM	R2A	A8P	-7.66254968482636	-0.841853011313437
VAELCSAQITM	R2A	A8Q	-2.68027141924212	-0.719766983248523
VAELCSARITM	R2A	A8R	-7.66123787205811	-0.837931340066493
VAELCSASITM	R2A	A8S	0.186809137836269	-0.0024702088363842
VAELCSATITM	R2A	A8T	0.10116416098024	0.0015244542070214
VAELCSAVITM	R2A	A8V	-0.30947645349354	-0.113072000398395
VAELCSAWITM	R2A	A8W	-7.66424268283418	-0.834206128561985
VAELCSCAITM	R2A	A7C	-0.193529206303541	-0.0165575396829141
VAELCSDAITM	R2A	A7D	-3.7553449567129	-0.754825709336791
VAELCSEAITM	R2A	A7E	-1.30460633504473	-0.450080103631025
VAELCSFAITM	R2A	A7F	-6.81462477067744	-0.710812872291455
VAELCSGAITM	R2A	A7G	-0.0609364151913212	-0.0312412812524587
VAELCSHAITM	R2A	A7H	-1.82184649519065	-0.533149261443818
VAELCSIAITM	R2A	A7I	-1.34547622322969	-0.537229956370246
VAELCSKAITM	R2A	A7K	-3.60653704113977	-0.686778372323753
VAELCSLAITM	R2A	A7L	-2.73138256096063	-0.705675486409566
VAELCSMAITM	R2A	A7M	-1.73498476218499	-0.654676947127957
VAELCSNAITM	R2A	A7N	-1.21060375251944	-0.367438791361139
VAELCSPAITM	R2A	A7P	-7.66424268283418	-0.828809594708334
VAELCSRAITM	R2A	A7R	-4.46171485009331	-0.772498894446857
VAELCSSAITM	R2A	A7S	-0.290844168995561	3.37250659264709e-05
VAELCSTAITM	R2A	A7T	-0.822165221793291	-0.309949218630783
VAELCSVAITM	R2A	A7V	0.12983070746008	-0.101568728953551
VAELCSWAITM	R2A	A7W	-3.62559886637218	-0.786879481869179
VAELCTAAITM	R2A	S6T	-0.12946907515477	0.0017068641147057
VAELCVAAITM	R2A	S6V	0.232245007595539	-0.0053318537769051
VAELCYAAITM	R2A	S6Y	0.28521126040442	-0.00946731283505
VAELDSAAITM	R2A	C5D	-7.66034327212136	-0.794018932443427
VAELESAAITM	R2A	C5E	-6.39734149054132	-0.777809995771578
VAELFSAAITM	R2A	C5F	-5.058719252492	-0.784254320438803
VAELGSAAITM	R2A	C5G	-1.98504120840454	-0.460102426012905
VAELHSAAITM	R2A	C5H	-6.67712456727414	-0.880884856249109
VAELKSAAITM	R2A	C5K	-7.66424268283418	-0.920534267560658
VAELLSAAITM	R2A	C5L	-3.1334961398403	-0.582737878977138
VAELMSAAITM	R2A	C5M	-0.65715065355014	-0.058364941443335
VAELNSAAITM	R2A	C5N	-4.04636415526907	-0.714072043682325
VAELPSAAITM	R2A	C5P	-7.66404455953749	-0.846143422385255
VAELRSAAITM	R2A	C5R	-7.65945727126399	-0.829158943754348
VAELSSAAITM	R2A	C5S	-1.83276059853923	-0.441938231332167
VAELTSAAITM	R2A	C5T	-3.10785412870401	-0.703706520234089
VAELVSAAITM	R2A	C5V	-2.89840815284743	-0.67604537678496
VAELWSAAITM	R2A	C5W	-7.66366948056966	-0.781986867824171
VAEMCSAAITM	R2A	L4M	0.0830472194709095	-0.0018160551677828
VAEPCSAAITM	R2A	L4P	-7.65992520101796	-0.853811465673574
VAEQCSAAITM	R2A	L4Q	-2.81128287635571	-0.670237557316367
VAERCSAAITM	R2A	L4R	-7.66424268283418	-0.829903429424709
VAESCSAAITM	R2A	L4S	-2.22708092543528	-0.511542567588232
VAETCSAAITM	R2A	L4T	-0.875533736074441	-0.37997093446876
VAEVCSAAITM	R2A	L4V	-0.911048228964871	-0.338227680849292
VAEWCSAAITM	R2A	L4W	-6.44750288321439	-0.866842809120374
VAEYCSAAITM	R2A	L4Y	-3.03500496521787	-0.688755456733877
VAFLCSAAITM	R2A	E3F	-7.24937921675885	-0.772408330418472
VAGLCSAAITM	R2A	E3G	0.0803808097402801	-0.0012317470627156
VAHLCSAAITM	R2A	E3H	-0.23546948451647	2.30322495946567e-05
VALLCSAAITM	R2A	E3L	-3.25347969665847	-0.75783294089774
VANLCSAAITM	R2A	E3N	0.120933765666699	-0.0073628124252268
VAPLCSAAITM	R2A	E3P	-4.93579901776447	-0.796990840372448
VAQLCSAAITM	R2A	E3Q	0.14576616924343	0.002124186572215
VARLCSAAITM	R2A	E3R	-0.829348893272721	-0.336661336192407
VASLCSAAITM	R2A	E3S	-0.20512922644982	-0.0071185208859537
VATLCSAAITM	R2A	E3T	-0.37279145469139	-0.350790141478963
[truncated: 12,093 more rows]
