# Supplementary material for: Origins and breadth of pairwise epistasis in an α-helix of β-lactamase TEM-1
Source: Nat Commun. 2026 Mar 17;17:4083. doi: 10.1038/s41467-026-70627-5 (PMC13144301; doi:10.1038/s41467-026-70627-5)
Supplement: Supplementary file 3 — Source data [file 41467_2026_70627_MOESM3_ESM.zip › Source Data/Figure4E_sourcedata.txt]

Background Log Fitness	Focal mutation Log Fitness	Colour
-0.0599607100373026	0.0388884884994942	darkred
-0.001398757005823	-0.0006507114801115	darkred
-0.379322260490454	-0.0607718481553776	darkred
-0.838333379086413	0.0324935626912879	darkred
-0.827643745123649	0.0100297995165772	darkred
-0.782492116837977	-0.0979860877449732	darkred
-0.366594880712052	-0.0761933300515893	darkred
-0.303574199532599	-0.145712939501494	darkred
0.0007796561262817	-0.0086907346957096	blue
-0.0002130466736559	0.003358361944008	blue
0.0018327792828244	-0.0162231824065623	blue
0.0001652220704367	-0.0033699013072783	blue
0.0002462438517868	-0.0009889484080885	blue
5.77377290889025e-06	-0.00315682591289089	blue
-0.0076433414833062	-0.0523406734043732	blue
-0.001159554170426	-0.0228676832939784	blue
0.000958912310049	-0.0047721031783225	blue
-0.763776196316861	0.0456600730340444	blue
-0.0001613374943006	-0.0089690730105008	blue
-0.0008027834503026	-0.0055663666692163	blue
-0.698886314875176	-0.0336224999432118	blue
-0.20573599954465	-0.127362901271462	blue
-0.805911321209041	0.0494276860597513	blue
-0.750529715841961	-0.155744348253982	blue
-0.801594846846591	0.0159973289319761	blue
-0.0030134818382135	-0.0195705002791575	blue
-0.0100079171572727	-0.0051855150352678	blue
-0.0006475855845916	-0.0202183080150177	blue
-0.0037751172261888	-0.0129483812642059	blue
-0.393240405121234	-0.0925678841662291	blue
-0.026377929234957	-0.120251916094105	blue
-0.235710604322871	-0.0569923815590938	blue
-0.24902688921939	-0.132474287185292	blue
-0.0115260719905145	-0.0659436866408597	blue
-0.231539683201584	-0.0885940996129039	blue
-0.776537096644679	-0.0211980379169825	blue
-0.0050675396710374	-0.0045534413395245	blue
-0.268461673184007	-0.0747035127593192	blue
-0.0003179032605092	-0.0029314288087541	blue
-0.0096169972656017	-0.0122165625613512	blue
-0.011070014023812	-0.0222038093945618	blue
-0.0125079125739403	-0.0119742551802591	blue
-6.42412363301981e-05	0.0069411341129447	blue
-0.0039035027112486	0.0020281933514307	blue
-0.321828722740579	-0.0439883554204719	blue
-0.0075021982987008	-0.0019312073532866	blue
-0.0007315369496132	-0.0028352187176933	blue
-0.014891642558469	-0.0231084908930614	blue
-0.801636076135279	-0.0509099131204046	blue
-0.0012842518127489	-0.0022125412931732	blue
-0.0050313528427916	-0.0403528777244077	blue
-0.0105547119495396	-0.012425494204527	blue
-0.0030631149960983	-0.0058796842201554	blue
-0.0014550140457203	-0.0132366053180499	blue
-0.0003266867210293	-0.0073518847083722	blue
-0.0023313897900437	-0.0024661305606335	blue
-0.0119360727598238	-0.0237212384018922	blue
-0.724198549920453	-0.0132364855262549	blue
-0.0033660603787984	-0.0113217654044531	blue
-0.839047475702737	0.0149117945693477	blue
-0.774803675700512	-0.0159437861860475	blue
-0.837445246535777	-0.0194649690890429	blue
-0.741039104712341	0.000342931776636579	blue
-0.358600423792224	-0.117583433231666	blue
-0.0015692728216204	-0.0102274727528366	blue
-0.82456451334514	-0.023221438213631	blue
-0.840219028355943	0.024777626534395	blue
-0.821213511923918	-0.15921280292018	blue
-0.689064517410517	0.0137992598058557	blue
-0.853186142179785	0.00474104177342549	blue
-0.756404086164047	0.00958966540921291	blue
-0.721100188176552	0.00522385925016711	blue
-0.83377086399787	0.0217822162373531	blue
-0.779826778652217	-0.0205989082900347	blue
-0.822466364453641	0.0513177604613098	blue
-0.0095959622343084	-0.0107216788548059	blue
-0.0078269184560669	-0.0040754300698954	blue
-0.307874304805479	-0.0338859824111979	blue
-0.842723741429159	-0.092262394633575	blue
-0.813466838100715	-0.128084505765602	blue
-0.243633950098407	-0.0793640713985644	blue
-0.775477134881687	-0.011240291345892	blue
-0.636370255632604	-0.0599705549604642	blue
-0.328050093975489	0.0154697172810292	blue
-0.6937009809491	0.00644113662964829	blue
-0.786348592109691	-0.0038550721801951	blue
-0.748737089470283	0.00829348304693323	blue
-0.599172115393035	-0.105454427103599	blue
-0.835692545172456	0.0420001893429159	blue
-0.737321965891664	-0.0975458508848229	blue
-0.799185362035004	-0.105033862497038	blue
-0.0225952711234822	-0.0235865864136107	blue
-0.480298120822359	-0.0704754498757509	blue
-0.345297581836961	-0.0816128332611219	blue
-0.810099640169044	0.0529736246985393	blue
-0.0214741020545593	-0.0583270844043121	blue
-0.0016764860670837	-0.0202039125698013	blue
-0.841068586765161	-0.00723568777972072	darkred
-0.597250198139809	-0.214387707552598	darkred
-0.586343573984663	-0.0699294051839209	darkred
-0.838259739060002	0.0201511868888941	darkred
-0.445270272477211	-0.0931663488772402	darkred
-0.786345391752459	-0.0652545399969373	darkred
-0.840921915519689	0.078198789556829	darkred
-0.799729902129591	0.00441454852959666	darkred
-0.642331815414642	-0.0612540737944846	darkred
-0.778283848544432	-0.183947036009353	darkred
-0.742151519877205	0.0480252159508751	darkred
-0.863515470616321	-0.0804778574665257	darkred
-0.788297753824843	0.0215899197663375	darkred
-0.824041548098497	-0.0149518016899864	darkred
-0.790605664618325	0.024378143512562	darkred
-0.833634746257955	3.43209105123643e-05	darkred
-0.580453099592837	-0.0121500257021495	darkred
-0.830448285333225	-0.0928104942145981	darkred
-0.786925876235896	0.0301586963032691	darkred
-0.0281743771446302	0.0227061299119295	darkred
-0.193003375568781	0.136175127869763	darkred
-0.454259325114199	0.268525347973867	darkred
-0.818252155410773	0.152415764093664	darkred
-0.84853795058384	0.0201824939725419	darkred
-0.5694891343266	0.255040929394842	darkred
-0.049341517203611	0.017762314017599	darkred
-0.602128228148765	0.259253597656517	darkred
-0.774889298671418	-0.0208701258967604	darkred
-0.785369998713735	0.0316053527298669	darkred
-0.816611011153813	-0.0374607665798122	darkred
-0.0024035421866263	-0.686641746991766	darkred
-0.0079468165138438	-0.0169138734940098	darkred
-0.81008864111319	0.0175636516298899	darkred
-0.795622875086582	0.0244610960706805	darkred
