# Supplementary material for: Origins and breadth of pairwise epistasis in an α-helix of β-lactamase TEM-1
Source: Nat Commun. 2026 Mar 17;17:4083. doi: 10.1038/s41467-026-70627-5 (PMC13144301; doi:10.1038/s41467-026-70627-5)
Supplement: Supplementary file 3 — Source data [file 41467_2026_70627_MOESM3_ESM.zip › Source Data/Figure1C_grid_sourcedata.txt]

Reference AA	Mutated AA	Log Fitness	is_nan	rgba	hex
M129	A	-0.0096169972656017	False	(0.6484890426758938, 0.8221914648212226, 0.6253287197231833, 1.0)	#a5d29f
M129	C	-0.011070014023812	False	(0.6459054209919262, 0.8189158016147635, 0.6228373702422144, 1.0)	#a5d19f
M129	D	-0.0125079125739403	False	(0.6459054209919262, 0.8189158016147635, 0.6228373702422144, 1.0)	#a5d19f
M129	E	-6.42412363301981e-05	False	(0.6536562860438293, 0.8287427912341407, 0.6303114186851211, 1.0)	#a7d3a1
M129	F	-0.0039035027112486	False	(0.6510726643598617, 0.8254671280276817, 0.6278200692041522, 1.0)	#a6d2a0
M129	G	-0.321828722740579	False	(0.47797001153402535, 0.605997693194925, 0.4608996539792387, 1.0)	#7a9b76
M129	H	-0.0075021982987008	False	(0.6484890426758938, 0.8221914648212226, 0.6253287197231833, 1.0)	#a5d29f
M129	I	-0.0123323352420929	False	(0.6459054209919262, 0.8189158016147635, 0.6228373702422144, 1.0)	#a5d19f
M129	K	-0.0191539634155591	False	(0.6433217993079584, 0.8156401384083045, 0.6203460207612457, 1.0)	#a4d09e
M129	L	-0.0007315369496132	False	(0.6510726643598617, 0.8254671280276817, 0.6278200692041522, 1.0)	#a6d2a0
M129	M		True
M129	N	-0.0148916425584691	False	(0.6433217993079584, 0.8156401384083045, 0.6203460207612457, 1.0)	#a4d09e
M129	P	-0.801636076135279	False	(0.2170242214532872, 0.27515570934256056, 0.20927335640138406, 1.0)	#374635
M129	Q	-0.0012842518127489	False	(0.6510726643598617, 0.8254671280276817, 0.6278200692041522, 1.0)	#a6d2a0
M129	R	-0.0050313528427916	False	(0.6510726643598617, 0.8254671280276817, 0.6278200692041522, 1.0)	#a6d2a0
M129	S	-0.0105547119495396	False	(0.6459054209919262, 0.8189158016147635, 0.6228373702422144, 1.0)	#a5d19f
M129	T	-0.0030631149960983	False	(0.6510726643598617, 0.8254671280276817, 0.6278200692041522, 1.0)	#a6d2a0
M129	V	-0.0014550140457203	False	(0.6510726643598617, 0.8254671280276817, 0.6278200692041522, 1.0)	#a6d2a0
M129	W	-0.0003266867210293	False	(0.6536562860438293, 0.8287427912341407, 0.6303114186851211, 1.0)	#a7d3a1
M129	Y	-0.0023313897900437	False	(0.6510726643598617, 0.8254671280276817, 0.6278200692041522, 1.0)	#a6d2a0
T128	A	-0.0030134818382135	False	(0.6510726643598617, 0.8254671280276817, 0.6278200692041522, 1.0)	#a6d2a0
T128	C	-0.0100079171572728	False	(0.6459054209919262, 0.8189158016147635, 0.6228373702422144, 1.0)	#a5d19f
T128	D	-0.292638667728243	False	(0.4934717416378316, 0.6256516724336794, 0.4758477508650519, 1.0)	#7ea079
T128	E	-0.0006475855845916	False	(0.6510726643598617, 0.8254671280276817, 0.6278200692041522, 1.0)	#a6d2a0
T128	F	-0.775655937313908	False	(0.2299423298731257, 0.29153402537485584, 0.22173010380622835, 1.0)	#3b4a39
T128	G	-0.0037751172261888	False	(0.6510726643598617, 0.8254671280276817, 0.6278200692041522, 1.0)	#a6d2a0
T128	H	-0.393240405121234	False	(0.4392156862745098, 0.5568627450980392, 0.4235294117647058, 1.0)	#708e6c
T128	I	-0.0263779292349571	False	(0.638154555940023, 0.8090888119953864, 0.615363321799308, 1.0)	#a3ce9d
T128	K	-0.235710604322871	False	(0.524475201845444, 0.664959630911188, 0.5057439446366782, 1.0)	#86aa81
T128	L	-0.24902688921939	False	(0.5167243367935409, 0.6551326412918108, 0.4982698961937716, 1.0)	#84a77f
T128	M	-0.0115260719905146	False	(0.6459054209919262, 0.8189158016147635, 0.6228373702422144, 1.0)	#a5d19f
T128	N	-0.231539683201584	False	(0.5270588235294118, 0.6682352941176471, 0.508235294117647, 1.0)	#86aa82
T128	P	-0.776537096644679	False	(0.2299423298731257, 0.29153402537485584, 0.22173010380622835, 1.0)	#3b4a39
T128	Q	-0.0050675396710374	False	(0.6510726643598617, 0.8254671280276817, 0.6278200692041522, 1.0)	#a6d2a0
T128	R	-0.268461673184007	False	(0.5063898500576701, 0.6420299884659746, 0.48830449826989614, 1.0)	#81a47d
T128	S	-0.0003179032605092	False	(0.6536562860438293, 0.8287427912341407, 0.6303114186851211, 1.0)	#a7d3a1
T128	T		True
T128	V	-0.0119360727598239	False	(0.6459054209919262, 0.8189158016147635, 0.6228373702422144, 1.0)	#a5d19f
T128	W	-0.731324403964021	False	(0.25319492502883506, 0.3210149942329873, 0.24415224913494807, 1.0)	#41523e
T128	Y	-0.724198549920453	False	(0.25836216839677045, 0.3275663206459054, 0.2491349480968858, 1.0)	#425440
I127	A	-0.698886314875176	False	(0.271280276816609, 0.3439446366782007, 0.26159169550173006, 1.0)	#455843
I127	C	-0.20573599954465	False	(0.5399769319492502, 0.6846136101499424, 0.5206920415224913, 1.0)	#8aaf85
I127	D	-0.806710629070423	False	(0.21185697808535175, 0.26860438292964245, 0.20429065743944633, 1.0)	#364434
I127	E	-0.805911321209041	False	(0.2144405997693195, 0.2718800461361015, 0.2067820069204152, 1.0)	#374535
I127	F	-0.750529715841961	False	(0.24286043829296425, 0.3079123414071511, 0.23418685121107266, 1.0)	#3e4f3c
I127	G	-0.801594846846591	False	(0.2170242214532872, 0.27515570934256056, 0.20927335640138406, 1.0)	#374635
I127	H	-0.74659292734926	False	(0.24544405997693194, 0.3111880046136102, 0.2366782006920415, 1.0)	#3f4f3c
I127	I		True
I127	K	-0.807461516357476	False	(0.21185697808535175, 0.26860438292964245, 0.20429065743944633, 1.0)	#364434
I127	L	-0.0033660603787985	False	(0.6510726643598617, 0.8254671280276817, 0.6278200692041522, 1.0)	#a6d2a0
I127	M	-0.0059130680718096	False	(0.6484890426758938, 0.8221914648212226, 0.6253287197231833, 1.0)	#a5d29f
I127	N	-0.711654450366525	False	(0.2635294117647059, 0.3341176470588236, 0.2541176470588235, 1.0)	#435541
I127	P	-0.839047475702737	False	(0.19635524798154555, 0.24895040369088814, 0.18934256055363322, 1.0)	#323f30
I127	Q	-0.774803675700512	False	(0.2299423298731257, 0.29153402537485584, 0.22173010380622835, 1.0)	#3b4a39
I127	R	-0.837445246535777	False	(0.19635524798154555, 0.24895040369088814, 0.18934256055363322, 1.0)	#323f30
I127	S	-0.741039104712341	False	(0.24802768166089964, 0.31446366782006924, 0.23916955017301036, 1.0)	#3f503d
I127	T	-0.358600423792224	False	(0.4573010380622837, 0.5797923875432526, 0.44096885813148784, 1.0)	#759470
I127	V	-0.0015692728216204	False	(0.6510726643598617, 0.8254671280276817, 0.6278200692041522, 1.0)	#a6d2a0
I127	W	-0.834006640249919	False	(0.19893886966551325, 0.25222606689734717, 0.19183391003460204, 1.0)	#334031
I127	Y	-0.820638243480728	False	(0.20668973471741636, 0.26205305651672434, 0.19930795847750862, 1.0)	#354333
A126	A		True
A126	C	-0.0364577005588699	False	(0.6329873125720876, 0.8025374855824683, 0.6103806228373703, 1.0)	#a1cd9c
A126	D	-0.82456451334514	False	(0.20410611303344867, 0.2587773933102653, 0.1968166089965398, 1.0)	#344232
A126	E	-0.806771941688748	False	(0.21185697808535175, 0.26860438292964245, 0.20429065743944633, 1.0)	#364434
A126	F	-0.840219028355943	False	(0.19377162629757785, 0.24567474048442908, 0.18685121107266436, 1.0)	#313f30
A126	G	-0.316856237646446	False	(0.48055363321799305, 0.609273356401384, 0.46339100346020756, 1.0)	#7b9b76
A126	H	-0.821213511923918	False	(0.20410611303344867, 0.2587773933102653, 0.1968166089965398, 1.0)	#344232
A126	I	-0.689064517410517	False	(0.2764475201845444, 0.3504959630911188, 0.2665743944636678, 1.0)	#465944
A126	K	-0.853186142179785	False	(0.18860438292964243, 0.23912341407151094, 0.18186851211072663, 1.0)	#303d2e
A126	L	-0.756404086164047	False	(0.24027681660899652, 0.304636678200692, 0.23169550173010378, 1.0)	#3d4e3b
A126	M	-0.412455511411	False	(0.428881199538639, 0.543760092272203, 0.4135640138408304, 1.0)	#6d8b69
A126	N	-0.721100188176552	False	(0.26094579008073815, 0.33084198385236446, 0.25162629757785465, 1.0)	#435440
A126	P	-0.83377086399787	False	(0.19893886966551325, 0.25222606689734717, 0.19183391003460204, 1.0)	#334031
A126	Q	-0.779826778652217	False	(0.22735870818915802, 0.2882583621683968, 0.2192387543252595, 1.0)	#3a4a38
A126	R	-0.822466364453641	False	(0.20410611303344867, 0.2587773933102653, 0.1968166089965398, 1.0)	#344232
A126	S	-0.0095959622343084	False	(0.6484890426758938, 0.8221914648212226, 0.6253287197231833, 1.0)	#a5d29f
A126	T	-0.0078269184560669	False	(0.6484890426758938, 0.8221914648212226, 0.6253287197231833, 1.0)	#a5d29f
A126	V	-0.307874304805479	False	(0.4857208765859285, 0.6158246828143022, 0.4683737024221453, 1.0)	#7c9d77
A126	W	-0.842723741429159	False	(0.19377162629757785, 0.24567474048442908, 0.18685121107266436, 1.0)	#313f30
A126	Y	-0.813466838100715	False	(0.20927335640138406, 0.2653287197231834, 0.20179930795847748, 1.0)	#354433
A125	A		True
A125	C	-0.243633950098407	False	(0.5193079584775087, 0.6584083044982699, 0.5007612456747405, 1.0)	#84a880
A125	D	-0.775477134881687	False	(0.2299423298731257, 0.29153402537485584, 0.22173010380622835, 1.0)	#3b4a39
A125	E	-0.636370255632604	False	(0.30486735870818915, 0.3865282583621684, 0.29397923875432524, 1.0)	#4e634b
A125	F	-0.745023068897007	False	(0.24544405997693194, 0.3111880046136102, 0.2366782006920415, 1.0)	#3f4f3c
A125	G	-0.328050093975489	False	(0.47280276816608996, 0.5994463667820069, 0.455916955017301, 1.0)	#799974
A125	H	-0.6937009809491	False	(0.2738638985005767, 0.34722029988465974, 0.2640830449826989, 1.0)	#465943
A125	I	-0.662763819717479	False	(0.2919492502883506, 0.37014994232987314, 0.28152249134948093, 1.0)	#4a5e48
A125	K	-0.786348592109691	False	(0.22477508650519032, 0.28498269896193773, 0.21674740484429064, 1.0)	#394937
A125	L	-0.748737089470283	False	(0.24544405997693194, 0.3111880046136102, 0.2366782006920415, 1.0)	#3f4f3c
A125	M	-0.703407911734026	False	(0.2686966551326413, 0.34066897347174163, 0.2591003460207612, 1.0)	#455742
A125	N	-0.599172115393035	False	(0.32553633217993083, 0.41273356401384087, 0.3139100346020761, 1.0)	#536950
A125	P	-0.835692545172456	False	(0.19635524798154555, 0.24895040369088814, 0.18934256055363322, 1.0)	#323f30
A125	Q	-0.737321965891664	False	(0.25061130334486736, 0.31773933102652824, 0.24166089965397922, 1.0)	#40513e
A125	R	-0.799185362035004	False	(0.2170242214532872, 0.27515570934256056, 0.20927335640138406, 1.0)	#374635
A125	S	-0.0225952711234822	False	(0.6407381776239908, 0.8123644752018455, 0.6178546712802768, 1.0)	#a3cf9e
A125	T	-0.480298120822359	False	(0.3901268742791234, 0.4946251441753172, 0.3761937716262976, 1.0)	#637e60
A125	V	-0.345297581836961	False	(0.4650519031141868, 0.5896193771626297, 0.4484429065743944, 1.0)	#779672
A125	W	-0.810099640169044	False	(0.21185697808535175, 0.26860438292964245, 0.20429065743944633, 1.0)	#364434
A125	Y	-0.683355341292107	False	(0.2790311418685121, 0.35377162629757786, 0.26906574394463667, 1.0)	#475a45
S124	A	0.0007796561262817	False	(0.6536562860438293, 0.8287427912341407, 0.6303114186851211, 1.0)	#a7d3a1
S124	C	-0.129917829269533	False	(0.5813148788927336, 0.7370242214532872, 0.560553633217993, 1.0)	#94bc8f
S124	D	-0.0002130466736559	False	(0.6536562860438293, 0.8287427912341407, 0.6303114186851211, 1.0)	#a7d3a1
S124	E	0.0018327792828244	False	(0.6536562860438293, 0.8287427912341407, 0.6303114186851211, 1.0)	#a7d3a1
S124	F	-0.0307440333364138	False	(0.6355709342560554, 0.8058131487889274, 0.6128719723183391, 1.0)	#a2cd9c
S124	G	0.0001652220704367	False	(0.6536562860438293, 0.8287427912341407, 0.6303114186851211, 1.0)	#a7d3a1
S124	H	0.0002462438517868	False	(0.6536562860438293, 0.8287427912341407, 0.6303114186851211, 1.0)	#a7d3a1
S124	I	-0.0614496149755279	False	(0.6200692041522491, 0.7861591695501731, 0.5979238754325259, 1.0)	#9ec898
S124	K	5.77377290889025e-06	False	(0.6536562860438293, 0.8287427912341407, 0.6303114186851211, 1.0)	#a7d3a1
S124	L	-0.0076433414833062	False	(0.6484890426758938, 0.8221914648212226, 0.6253287197231833, 1.0)	#a5d29f
S124	M	-0.001159554170426	False	(0.6510726643598617, 0.8254671280276817, 0.6278200692041522, 1.0)	#a6d2a0
S124	N	0.000958912310049	False	(0.6536562860438293, 0.8287427912341407, 0.6303114186851211, 1.0)	#a7d3a1
S124	P	-0.763776196316861	False	(0.23769319492502883, 0.301361014994233, 0.22920415224913493, 1.0)	#3d4d3a
S124	Q	-0.0001613374943006	False	(0.6536562860438293, 0.8287427912341407, 0.6303114186851211, 1.0)	#a7d3a1
S124	R	-0.0008027834503026	False	(0.6510726643598617, 0.8254671280276817, 0.6278200692041522, 1.0)	#a6d2a0
S124	S		True
S124	T	-0.0016573109865846	False	(0.6510726643598617, 0.8254671280276817, 0.6278200692041522, 1.0)	#a6d2a0
S124	V	-0.0214741020545593	False	(0.6407381776239908, 0.8123644752018455, 0.6178546712802768, 1.0)	#a3cf9e
S124	W	-0.0051584125723336	False	(0.6510726643598617, 0.8254671280276817, 0.6278200692041522, 1.0)	#a6d2a0
S124	Y	-0.0016764860670837	False	(0.6510726643598617, 0.8254671280276817, 0.6278200692041522, 1.0)	#a6d2a0
C123	A	-0.303574199532599	False	(0.4883044982698962, 0.6191003460207612, 0.4708650519031142, 1.0)	#7d9e78
C123	C		True
C123	D	-0.868647809870002	False	(0.17826989619377162, 0.22602076124567475, 0.1719031141868512, 1.0)	#2d3a2c
C123	E	-0.817201978347271	False	(0.20668973471741636, 0.26205305651672434, 0.19930795847750862, 1.0)	#354333
C123	F	-0.841068586765161	False	(0.19377162629757785, 0.24567474048442908, 0.18685121107266436, 1.0)	#313f30
C123	G	-0.597250198139809	False	(0.32811995386389853, 0.4160092272202999, 0.31640138408304497, 1.0)	#546a51
C123	H	-0.824924628484053	False	(0.20410611303344867, 0.2587773933102653, 0.1968166089965398, 1.0)	#344232
C123	I	-0.586343573984663	False	(0.33328719723183386, 0.422560553633218, 0.32138408304498267, 1.0)	#556c52
C123	K	-0.838259739060002	False	(0.19635524798154555, 0.24895040369088814, 0.18934256055363322, 1.0)	#323f30
C123	L	-0.445270272477211	False	(0.41079584775086503, 0.5208304498269897, 0.39612456747404845, 1.0)	#698565
C123	M	-0.133762563360159	False	(0.5787312572087658, 0.7337485582468282, 0.5580622837370242, 1.0)	#94bb8e
C123	N	-0.786345391752459	False	(0.22477508650519032, 0.28498269896193773, 0.21674740484429064, 1.0)	#394937
C123	P	-0.840921915519689	False	(0.19377162629757785, 0.24567474048442908, 0.18685121107266436, 1.0)	#313f30
C123	Q	-0.799729902129591	False	(0.2170242214532872, 0.27515570934256056, 0.20927335640138406, 1.0)	#374635
C123	R	-0.848933406893065	False	(0.19118800461361013, 0.24239907727797, 0.18435986159169548, 1.0)	#313e2f
C123	S	-0.642331815414642	False	(0.30228373702422145, 0.38325259515570936, 0.2914878892733564, 1.0)	#4d624a
C123	T	-0.778283848544432	False	(0.22735870818915802, 0.2882583621683968, 0.2192387543252595, 1.0)	#3a4a38
C123	V	-0.742151519877205	False	(0.24802768166089964, 0.31446366782006924, 0.23916955017301036, 1.0)	#3f503d
C123	W	-0.863515470616321	False	(0.18085351787773934, 0.22929642445213383, 0.17439446366782008, 1.0)	#2e3a2c
C123	Y	-0.87216260438462	False	(0.17826989619377162, 0.22602076124567475, 0.1719031141868512, 1.0)	#2d3a2c
L122	A	-0.379322260490454	False	(0.44696655132641294, 0.5666897347174165, 0.43100346020761243, 1.0)	#72916e
L122	C	-0.416584101646656	False	(0.4262975778546713, 0.540484429065744, 0.41107266435986156, 1.0)	#6d8a69
L122	D	-0.838333379086413	False	(0.19635524798154555, 0.24895040369088814, 0.18934256055363322, 1.0)	#323f30
L122	E	-0.827643745123649	False	(0.20152249134948097, 0.2555017301038063, 0.19432525951557095, 1.0)	#334132
L122	F	-0.696365558423782	False	(0.2738638985005767, 0.34722029988465974, 0.2640830449826989, 1.0)	#465943
L122	G	-0.782492116837977	False	(0.22735870818915802, 0.2882583621683968, 0.2192387543252595, 1.0)	#3a4a38
L122	H	-0.7541872717473	False	(0.24286043829296425, 0.3079123414071511, 0.23418685121107266, 1.0)	#3e4f3c
L122	I	-0.366594880712052	False	(0.45213379469434833, 0.5732410611303345, 0.43598615916955014, 1.0)	#73926f
L122	K	-0.812708658362297	False	(0.20927335640138406, 0.2653287197231834, 0.20179930795847748, 1.0)	#354433
L122	L		True
L122	M	-0.0198144654787891	False	(0.6407381776239908, 0.8123644752018455, 0.6178546712802768, 1.0)	#a3cf9e
L122	N	-0.788297753824843	False	(0.22219146482122262, 0.2817070357554787, 0.2142560553633218, 1.0)	#394837
L122	P	-0.824041548098497	False	(0.20410611303344867, 0.2587773933102653, 0.1968166089965398, 1.0)	#344232
L122	Q	-0.790605664618325	False	(0.22219146482122262, 0.2817070357554787, 0.2142560553633218, 1.0)	#394837
L122	R	-0.833634746257955	False	(0.19893886966551325, 0.25222606689734717, 0.19183391003460204, 1.0)	#334031
L122	S	-0.726306189544305	False	(0.25577854671280276, 0.3242906574394464, 0.24664359861591695, 1.0)	#41533f
L122	T	-0.645545547547121	False	(0.29970011534025376, 0.3799769319492503, 0.28899653979238754, 1.0)	#4c614a
L122	V	-0.580453099592837	False	(0.33587081891580156, 0.42583621683967704, 0.3238754325259515, 1.0)	#566d53
L122	W	-0.830448285333225	False	(0.19893886966551325, 0.25222606689734717, 0.19183391003460204, 1.0)	#334031
L122	Y	-0.786925876235896	False	(0.22477508650519032, 0.28498269896193773, 0.21674740484429064, 1.0)	#394937
E121	A	-0.0599607100373026	False	(0.6200692041522491, 0.7861591695501731, 0.5979238754325259, 1.0)	#9ec898
E121	C	-0.748837126532411	False	(0.24544405997693194, 0.3111880046136102, 0.2366782006920415, 1.0)	#3f4f3c
E121	D	-0.001398757005823	False	(0.6510726643598617, 0.8254671280276817, 0.6278200692041522, 1.0)	#a6d2a0
E121	E		True
E121	F	-0.806298076082044	False	(0.2144405997693195, 0.2718800461361015, 0.2067820069204152, 1.0)	#374535
E121	G	-0.0281743771446302	False	(0.638154555940023, 0.8090888119953864, 0.615363321799308, 1.0)	#a3ce9d
E121	H	-0.193003375568781	False	(0.5477277970011534, 0.6944405997693195, 0.5281660899653978, 1.0)	#8cb187
E121	I	-0.86227680791585	False	(0.18343713956170704, 0.23257208765859286, 0.17688581314878893, 1.0)	#2f3b2d
E121	K	-0.454259325114199	False	(0.40562860438292964, 0.5142791234140716, 0.39114186851211075, 1.0)	#678364
E121	L	-0.818252155410773	False	(0.20668973471741636, 0.26205305651672434, 0.19930795847750862, 1.0)	#354333
E121	M	-0.531225891991283	False	(0.3642906574394464, 0.4618685121107267, 0.351280276816609, 1.0)	#5d765a
E121	N	-0.0754390680013611	False	(0.612318339100346, 0.776332179930796, 0.5904498269896193, 1.0)	#9cc697
E121	P	-0.84853795058384	False	(0.19118800461361013, 0.24239907727797, 0.18435986159169548, 1.0)	#313e2f
E121	Q	-0.0019436182218002	False	(0.6510726643598617, 0.8254671280276817, 0.6278200692041522, 1.0)	#a6d2a0
E121	R	-0.5694891343266	False	(0.34103806228373695, 0.4323875432525951, 0.3288581314878892, 1.0)	#576e54
E121	S	-0.049341517203611	False	(0.6252364475201845, 0.7927104959630911, 0.6029065743944636, 1.0)	#9fca9a
E121	T	-0.602128228148765	False	(0.32553633217993083, 0.41273356401384087, 0.3139100346020761, 1.0)	#536950
E121	V	-0.84620451558932	False	(0.19118800461361013, 0.24239907727797, 0.18435986159169548, 1.0)	#313e2f
E121	W	-0.806423745347264	False	(0.2144405997693195, 0.2718800461361015, 0.2067820069204152, 1.0)	#374535
E121	Y	-0.768769323864114	False	(0.2325259515570934, 0.29480968858131484, 0.2242214532871972, 1.0)	#3b4b39
R120	A	0.0027415148073559	False	(0.6536562860438293, 0.8287427912341407, 0.6303114186851211, 1.0)	#a7d3a1
R120	C	-0.0046797397556878	False	(0.6510726643598617, 0.8254671280276817, 0.6278200692041522, 1.0)	#a6d2a0
R120	D	-0.001871106157065	False	(0.6510726643598617, 0.8254671280276817, 0.6278200692041522, 1.0)	#a6d2a0
R120	E	0.0024616368452382	False	(0.6536562860438293, 0.8287427912341407, 0.6303114186851211, 1.0)	#a7d3a1
R120	F	0.0013288609148421	False	(0.6536562860438293, 0.8287427912341407, 0.6303114186851211, 1.0)	#a7d3a1
R120	G	0.0016199270033835	False	(0.6536562860438293, 0.8287427912341407, 0.6303114186851211, 1.0)	#a7d3a1
R120	H	0.0015879699621856	False	(0.6536562860438293, 0.8287427912341407, 0.6303114186851211, 1.0)	#a7d3a1
R120	I	-0.0413929269524462	False	(0.6304036908881199, 0.7992618223760092, 0.6078892733564013, 1.0)	#a1cc9b
R120	K	0.0003354345507023	False	(0.6536562860438293, 0.8287427912341407, 0.6303114186851211, 1.0)	#a7d3a1
R120	L	-0.0023678470820615	False	(0.6510726643598617, 0.8254671280276817, 0.6278200692041522, 1.0)	#a6d2a0
R120	M	-0.0032251296842855	False	(0.6510726643598617, 0.8254671280276817, 0.6278200692041522, 1.0)	#a6d2a0
R120	N	-0.0013222629187383	False	(0.6510726643598617, 0.8254671280276817, 0.6278200692041522, 1.0)	#a6d2a0
R120	P	-0.540667555467928	False	(0.35912341407151094, 0.4553171856978085, 0.34629757785467125, 1.0)	#5c7458
R120	Q	0.0009429680084531	False	(0.6536562860438293, 0.8287427912341407, 0.6303114186851211, 1.0)	#a7d3a1
R120	R		True
R120	S	0.0024257665517288	False	(0.6536562860438293, 0.8287427912341407, 0.6303114186851211, 1.0)	#a7d3a1
R120	T	-0.0006121533686938	False	(0.6510726643598617, 0.8254671280276817, 0.6278200692041522, 1.0)	#a6d2a0
R120	V	-0.0144355049778578	False	(0.6459054209919262, 0.8189158016147635, 0.6228373702422144, 1.0)	#a5d19f
R120	W	0.0004256271681545	False	(0.6536562860438293, 0.8287427912341407, 0.6303114186851211, 1.0)	#a7d3a1
R120	Y	-0.0005279839493852	False	(0.6510726643598617, 0.8254671280276817, 0.6278200692041522, 1.0)	#a6d2a0
V119	A	-0.607556432992428	False	(0.3203690888119954, 0.40618223760092276, 0.3089273356401384, 1.0)	#52684f
V119	C	-0.663422388432737	False	(0.2919492502883506, 0.37014994232987314, 0.28152249134948093, 1.0)	#4a5e48
V119	D	-0.819819495215371	False	(0.20668973471741636, 0.26205305651672434, 0.19930795847750862, 1.0)	#354333
V119	E	-0.774889298671418	False	(0.2299423298731257, 0.29153402537485584, 0.22173010380622835, 1.0)	#3b4a39
V119	F	-0.637627897385521	False	(0.30486735870818915, 0.3865282583621684, 0.29397923875432524, 1.0)	#4e634b
V119	G	-0.785369998713735	False	(0.22477508650519032, 0.28498269896193773, 0.21674740484429064, 1.0)	#394937
V119	H	-0.743365559206404	False	(0.24802768166089964, 0.31446366782006924, 0.23916955017301036, 1.0)	#3f503d
V119	I	0.0038092830266544	False	(0.6536562860438293, 0.8287427912341407, 0.6303114186851211, 1.0)	#a7d3a1
V119	K	-0.816611011153813	False	(0.20668973471741636, 0.26205305651672434, 0.19930795847750862, 1.0)	#354333
V119	L	-0.0024035421866263	False	(0.6510726643598617, 0.8254671280276817, 0.6278200692041522, 1.0)	#a6d2a0
V119	M	-0.0079468165138438	False	(0.6484890426758938, 0.8221914648212226, 0.6253287197231833, 1.0)	#a5d29f
V119	N	-0.682149076339745	False	(0.2816147635524798, 0.3570472895040369, 0.2715570934256055, 1.0)	#485b45
V119	P	-0.618077233202437	False	(0.31520184544405994, 0.3996309111880046, 0.30394463667820065, 1.0)	#50664e
V119	Q	-0.729096901736732	False	(0.25577854671280276, 0.3242906574394464, 0.24664359861591695, 1.0)	#41533f
V119	R	-0.81008864111319	False	(0.21185697808535175, 0.26860438292964245, 0.20429065743944633, 1.0)	#364434
V119	S	-0.742107370588437	False	(0.24802768166089964, 0.31446366782006924, 0.23916955017301036, 1.0)	#3f503d
V119	T	-0.297922904018902	False	(0.4908881199538639, 0.6223760092272204, 0.473356401384083, 1.0)	#7d9f79
V119	V		True
V119	W	-0.795622875086582	False	(0.2196078431372549, 0.2784313725490196, 0.2117647058823529, 1.0)	#384736
V119	Y	-0.729557988960496	False	(0.25577854671280276, 0.3242906574394464, 0.24664359861591695, 1.0)	#41533f
