# Supplementary material for: Origins and breadth of pairwise epistasis in an α-helix of β-lactamase TEM-1
Source: Nat Commun. 2026 Mar 17;17:4083. doi: 10.1038/s41467-026-70627-5 (PMC13144301; doi:10.1038/s41467-026-70627-5)
Supplement: Supplementary file 3 — Source data [file 41467_2026_70627_MOESM3_ESM.zip › Source Data/Figure3D_sourcedata.txt]

∆G0+∆∆G	Counts	Colour
-6.146495176776514	1	#ff1300
-5.8938003959813745	1	#ff4e00
-5.641105615186234	0	#ff8600
-5.3884108343910935	1	#ffbd00
-5.135716053595953	2	#f8f500
-4.883021272800813	4	#c7ff30
-4.630326492005673	5	#94ff63
-4.377631711210532	16	#73ff83
-4.124936930415393	3	#60ff97
-3.872242149620252	2	#4dffaa
-3.6195473688251116	0	#39ffbe
-3.366852588029972	7	#26ffd1
-3.1141578072348315	11	#13fce4
-2.861463026439691	3	#00e4f8
-2.608768245644551	8	#00ccff
-2.356073464849411	5	#00b4ff
-2.1033786840542703	3	#009cff
-1.8506839032591302	5	#0084ff
-1.5979891224639902	1	#006cff
-1.3452943416688496	1	#0054ff
-1.0925995608737096	1	#0040ff
-0.8399047800785695	7	#0028ff
-0.587209999283429	11	#0010ff
-0.3345152184882889	7	#0000ff
-0.08182043769314884	6	#0000ed
