# Supplementary material for: Origins and breadth of pairwise epistasis in an α-helix of β-lactamase TEM-1
Source: Nat Commun. 2026 Mar 17;17:4083. doi: 10.1038/s41467-026-70627-5 (PMC13144301; doi:10.1038/s41467-026-70627-5)
Supplement: Supplementary file 3 — Source data [file 41467_2026_70627_MOESM3_ESM.zip › Source Data/FigureS6H_sourcedata.txt]

Focal Mutation	Background Mutation	Background Log Fitness (replicate 2)	Focal Mutation Log Fitness (replicate 2)	Colour
V1A	R2A	0.0022590314481901	-0.439184415056907	grey
V1A	R2E	0.0007035587146929	-0.472332705607266	grey
V1A	R2G	0.0022406467932636	-0.307523011533616	grey
V1A	R2H	-0.0008169350530786	-0.734786050993034	grey
V1A	R2L	-0.001367775355533	-0.711642749453994	grey
V1A	R2P	-0.534581563845301	-0.259909971546067	grey
V1A	R2Q	0.0013201863482463	-0.683590995578064	grey
V1A	E3D	-6.64971548980375e-06	-0.658836830163528	grey
V1A	L4A	-0.372896050384253	-0.404560151628874	grey
V1A	L4G	-0.770798476289595	-0.133369183483287	grey
V1A	S6A	0.0006543264688715	-0.604205690950514	grey
V1A	S6D	0.0025991241035533	-0.384008135992872	grey
V1A	S6E	0.00278999555636	-0.320019434383757	grey
V1A	S6F	-0.0270926990315171	-0.723593394574581	grey
V1A	S6G	-0.0004767687615542	-0.710721536545485	grey
V1A	S6H	0.0011526270330831	-0.468095223173075	grey
V1A	S6I	-0.0562220737053775	-0.671167196122686	grey
V1A	S6K	-0.0006070326632098	-0.656824102998577	grey
V1A	S6L	-0.0053257091446661	-0.800761126019227	grey
V1A	S6M	-0.000305109375981	-0.736556002556691	grey
V1A	S6N	-0.0013560732177382	-0.497107256268268	grey
V1A	S6P	-0.761680737772585	-0.0566045759569906	grey
V1A	S6R	-0.0007091151323022	-0.722088566351952	grey
V1A	I9E	-0.781792549415883	-0.0386239394160744	grey
V1A	I9G	-0.790666751613715	-0.0301736584955672	grey
V1A	T10A	-0.0014826549675064	-0.701780070096031	grey
V1A	T10C	-0.008519506474292	-0.745959957129982	grey
V1A	T10D	-0.296907847567857	-0.464597814167175	grey
V1A	T10F	-0.760955834545669	-0.0603628264652016	grey
V1A	T10G	-0.0011106991287369	-0.72707372229863	grey
V1A	T10H	-0.378909208256383	-0.434892313665044	grey
V1A	T10I	-0.0226967334060697	-0.695679492607171	grey
V1A	T10K	-0.255076576861761	-0.587929870982455	grey
V1A	T10L	-0.261361709173576	-0.513456952095775	grey
V1A	T10M	-0.0098895387868835	-0.75487418766065	grey
V1A	T10P	-0.760333115941737	-0.086867374819857	grey
V1A	T10Q	-0.0042646219494748	-0.734379220241324	grey
V1A	T10R	-0.275291887203084	-0.509602196843842	grey
V1A	T10S	7.40945004862326e-05	-0.677894978625332	grey
V1A	M11A	-0.0084294214192351	-0.780354008530908	grey
V1A	M11C	-0.0088251620635305	-0.850571078616813	grey
V1A	M11G	-0.320654466378535	-0.455643522226611	grey
V1A	M11L	0.0003087332413076	-0.717008884135344	grey
V1A	M11N	-0.0125555770234936	-0.696076045365481	grey
V1A	M11P	-0.786204170070231	-0.0954764336354216	grey
V1A	M11Q	-0.0010668190313996	-0.631410541177854	grey
V1A	M11R	-0.0050046655386696	-0.729209048920426	grey
V1A	M11V	-0.0007495847011043	-0.705823833907542	grey
V1A	M11W	0.0005729468413125	-0.697883343887774	grey
V1A	T10V	-0.0103996303857983	-0.730877006756203	grey
V1A	T10W	-0.758681717161498	-0.037245908336612	grey
V1A	T10Y	-0.702191596827245	-0.183463711316892	grey
V1A	I9K	-0.834604000507171	-0.00448414085523663	grey
V1A	I9L	-0.0025806804959872	-0.727135070147463	grey
V1A	I9M	-0.0043733800582984	-0.744488378364511	grey
V1A	I9N	-0.715687729094501	-0.0647424031872613	grey
V1A	I9R	-0.828920565188309	0.0248119442103387	grey
V1A	I9S	-0.734069517504076	-0.112027508879187	grey
V1A	I9T	-0.351066018502765	-0.433726199232227	grey
V1A	I9V	-0.0015385227020546	-0.732596191235063	grey
V1A	I9W	-0.825885473528226	-0.00211203662376824	grey
V1A	A8D	-0.810692804812093	-0.00866342706794032	grey
V1A	A8G	-0.313244855784494	-0.505379050739586	grey
V1A	A8H	-0.84253622359621	0.0493509053824441	grey
V1A	A8I	-0.691817427718961	-0.155070947620334	grey
V1A	A8K	-0.840593190961729	-0.121708140684561	grey
V1A	A8L	-0.752357806240973	-0.0713874528297308	grey
V1A	A8M	-0.400682098994185	-0.440706950396289	grey
V1A	A8N	-0.72540966941889	-0.102533188968598	grey
V1A	A8P	-0.830883249336921	0.0271935444910353	grey
V1A	A8Q	-0.77967189160618	-0.0578169012028444	grey
V1A	A8R	-0.821969724295582	0.0169895632360263	grey
V1A	A8S	-0.0085563769864146	-0.750417534491075	grey
V1A	A8T	-0.0047367046040363	-0.737218953511725	grey
V1A	A8V	-0.308744888854665	-0.486229230751379	grey
V1A	A8W	-0.845078385677475	-0.00606656307980313	grey
V1A	A8Y	-0.830680877749992	-0.0273689530782243	grey
V1A	A7C	-0.25700252407191	-0.689671277206941	grey
V1A	A7F	-0.745443280723963	-0.0893058555132706	grey
V1A	A7G	-0.326831615685063	-0.494089794749413	grey
V1A	A7H	-0.706697417232525	-0.157916028207392	grey
V1A	A7I	-0.665808312883706	-0.119973864074244	grey
V1A	A7L	-0.732529030498581	-0.0954732167282104	grey
V1A	A7M	-0.731176513093595	-0.115642348185469	grey
V1A	A7P	-0.825172555551581	-0.000970400706308716	grey
V1A	A7R	-0.790550014744058	-0.0539838029398095	grey
V1A	A7S	-0.0206601721317774	-0.76390848662522	grey
V1A	A7T	-0.487177523668712	-0.332411391391063	grey
V1A	A7V	-0.337646414365078	-0.473752039905218	grey
V1A	A7Y	-0.680725506169437	-0.156876746444073	grey
V1A	S6T	-0.0007141742472551	-0.733183019675455	grey
V1A	S6V	-0.0200652990087473	-0.776417230818425	grey
V1A	S6W	-0.0029194155035491	-0.808154660544775	grey
V1A	C5G	-0.585703926160732	-0.249305577983985	grey
V1A	C5H	-0.812783284402461	-0.0143348482485587	grey
V1A	C5L	-0.440313514402637	-0.344028123215069	grey
V1A	C5Q	-0.770085765479343	-0.0521271063653992	grey
V1A	C5R	-0.830469504105034	-0.0630855737581844	grey
V1A	C5S	-0.642760696329272	-0.238566812696423	grey
V1A	C5T	-0.769073534237575	-0.0605901266602771	grey
V1A	L4N	-0.756335716217345	0.0487928418350181	grey
V1A	L4R	-0.826493643420963	0.0179532806877333	grey
V1A	E3G	-0.0250381863275432	-0.775966066803764	grey
V1A	E3K	-0.453541810392474	-0.337109017178711	grey
V1A	E3N	-0.0859352675211373	-0.721627706936225	grey
V1A	E3P	-0.822870331011	0.010864211626886	grey
V1A	E3Q	-0.0011021270250595	-0.818150680265928	grey
V1A	E3R	-0.560309365845487	-0.239975341894316	grey
V1A	E3S	-0.0528935332727472	-0.934828012656229	grey
V1A	E3T	-0.600241240278405	-0.247551468780131	grey
V1A	E3V	-0.821726963931402	-0.0196644623161479	grey
V1A	R2S	0.0009119016022693	-0.455131735785645	grey
V1A	R2T	-0.0013299588729778	-0.669014211900893	grey
V1A	R2V	-0.0133657857967481	-0.744022056743866	grey
V1A	R2W	0.0013935380870246	-0.607576533185799	grey
V1C	R2P	-0.534581563845301	-0.287603497034537	grey
V1C	L4E	-0.785701896138508	-0.116548341439453	grey
V1C	S6A	0.0006543264688715	-0.573744235948424	grey
V1C	S6C	-0.121382854153933	-0.665222532910118	grey
V1C	S6F	-0.0270926990315171	-0.737032088387706	grey
V1C	S6H	0.0011526270330831	-0.443151817312767	grey
V1C	S6L	-0.0053257091446661	-0.771922970680035	grey
V1C	S6P	-0.761680737772585	-0.0827040869798434	grey
V1C	S6R	-0.0007091151323022	-0.662417537024213	grey
V1C	I9A	-0.710662132588378	-0.106415511824874	grey
V1C	I9E	-0.781792549415883	-0.0354340949452836	grey
V1C	I9G	-0.790666751613715	-0.0639089239501933	grey
V1C	T10A	-0.0014826549675064	-0.731579711593541	grey
V1C	T10E	-0.0005846032755499	-0.652932440613157	grey
V1C	T10G	-0.0011106991287369	-0.724615109505418	grey
V1C	T10K	-0.255076576861761	-0.521253397508959	grey
V1C	T10L	-0.261361709173576	-0.572398708468597	grey
V1C	T10P	-0.760333115941737	-0.0589864975580463	grey
V1C	T10R	-0.275291887203084	-0.457991257857293	grey
V1C	T10S	7.40945004862326e-05	-0.713430085523284	grey
V1C	M11C	-0.0088251620635305	-0.79378866829836	grey
V1C	M11E	-0.0008449150430155	-0.603396086356136	grey
V1C	M11F	-0.0039576616618988	-0.73123352069419	grey
V1C	M11G	-0.320654466378535	-0.481173745145746	grey
V1C	M11I	-0.0085919679292663	-0.777028798663605	grey
V1C	M11K	-0.0151073067768624	-0.75458124379965	grey
V1C	M11L	0.0003087332413076	-0.75445211465836	grey
V1C	M11N	-0.0125555770234936	-0.748201425860533	grey
V1C	M11Q	-0.0010668190313996	-0.583912975506689	grey
V1C	M11R	-0.0050046655386696	-0.749076243408498	grey
V1C	M11W	0.0005729468413125	-0.819252535362089	grey
V1C	M11Y	-0.0014834980026964	-0.680176599738508	grey
V1C	T10V	-0.0103996303857983	-0.795475415526298	grey
V1C	I9L	-0.0025806804959872	-0.801000337525353	grey
V1C	I9S	-0.734069517504076	-0.0998058120774609	grey
V1C	I9V	-0.0015385227020546	-0.753859075584793	grey
V1C	I9W	-0.825885473528226	0.00784559328436374	grey
V1C	A8D	-0.810692804812093	-0.0542100817122164	grey
V1C	A8E	-0.806729319775522	-0.0408880822315359	grey
V1C	A8G	-0.313244855784494	-0.490915269348624	grey
V1C	A8L	-0.752357806240973	-0.140130131063293	grey
V1C	A8N	-0.72540966941889	-0.0877069069791517	grey
V1C	A8P	-0.830883249336921	0.0174206046127575	grey
V1C	A8R	-0.821969724295582	0.00643006247536615	grey
V1C	A8S	-0.0085563769864146	-0.773173578990124	grey
V1C	A8V	-0.308744888854665	-0.452988387233603	grey
V1C	A8W	-0.845078385677475	-0.0232393415082143	grey
V1C	A8Y	-0.830680877749992	-0.0571365369046521	grey
V1C	A7C	-0.25700252407191	-0.616616890145274	grey
V1C	A7E	-0.647978278610259	-0.071081027641677	grey
V1C	A7F	-0.745443280723963	-0.0147070247897128	grey
V1C	A7H	-0.706697417232525	-0.0927415117623817	grey
V1C	A7K	-0.790148639010841	0.0210887330474188	grey
V1C	A7L	-0.732529030498581	-0.0616792489055477	grey
V1C	A7N	-0.60447951435974	-0.209599759140125	grey
V1C	A7P	-0.825172555551581	0.0301919387635322	grey
V1C	A7R	-0.790550014744058	-0.10697448341378	grey
V1C	A7S	-0.0206601721317774	-0.731072941017126	grey
V1C	A7T	-0.487177523668712	-0.330273318447419	grey
V1C	A7Y	-0.680725506169437	-0.157387605430689	grey
V1C	S6T	-0.0007141742472551	-0.71118386013977	grey
V1C	S6Y	-0.0031648438791098	-0.767508071675774	grey
V1C	C5G	-0.585703926160732	-0.279031572827254	grey
V1C	C5K	-0.851312000634308	0.000180949020709309	grey
V1C	C5V	-0.737104237578024	-0.0850780389802775	grey
V1C	E3G	-0.0250381863275432	-0.760485871543006	grey
V1C	E3S	-0.0528935332727472	-0.709330124096722	grey
V1C	E3T	-0.600241240278405	-0.201655037281088	grey
V1D	R2G	0.0022406467932636	-0.841107996402206	grey
V1D	R2L	-0.001367775355533	-0.838457484752355	grey
V1D	R2N	7.32016508467881e-05	-0.790981277829298	grey
V1D	R2P	-0.534581563845301	-0.0786744481689755	grey
V1D	L4G	-0.770798476289595	-0.0774758280838491	grey
V1D	C5A	-0.300036294535948	-0.621912670876456	grey
V1D	S6C	-0.121382854153933	-0.76978528855059	grey
V1D	S6F	-0.0270926990315171	-0.841109953086287	grey
V1D	S6G	-0.0004767687615542	-0.819983870666226	grey
V1D	S6H	0.0011526270330831	-0.826506432309547	grey
V1D	S6L	-0.0053257091446661	-0.801464709732618	grey
V1D	S6P	-0.761680737772585	-0.0888499556002071	grey
V1D	S6R	-0.0007091151323022	-0.819900932613858	grey
V1D	I9E	-0.781792549415883	-0.0801894602594105	grey
V1D	I9F	-0.776645652330997	-0.00279954775909697	grey
V1D	I9G	-0.790666751613715	-0.0437249037548155	grey
V1D	T10A	-0.0014826549675064	-0.9914860213876	grey
V1D	T10C	NA	NA	grey
V1D	T10D	-0.296907847567857	-0.592928891696913	grey
V1D	T10G	-0.0011106991287369	-0.903642318959252	grey
V1D	T10I	-0.0226967334060697	-0.848681943666546	grey
V1D	T10L	-0.261361709173576	-0.593515641887312	grey
V1D	T10M	-0.0098895387868835	-0.919190492386495	grey
V1D	T10P	-0.760333115941737	-0.0729357805341326	grey
V1D	T10Q	-0.0042646219494748	-0.818986616556695	grey
V1D	T10R	-0.275291887203084	-0.521190642624088	grey
V1D	T10S	7.40945004862326e-05	-0.814774955679308	grey
V1D	M11A	-0.0084294214192351	-0.832981538616859	grey
V1D	M11D	-0.0108278814121517	-0.800051309307701	grey
V1D	M11E	-0.0008449150430155	-0.6986753526282	grey
V1D	M11F	-0.0039576616618988	-0.834106061371718	grey
V1D	M11G	-0.320654466378535	-0.478828895163102	grey
V1D	M11I	-0.0085919679292663	-0.875104131392582	grey
V1D	M11L	0.0003087332413076	-0.844758545907828	grey
V1D	M11R	-0.0050046655386696	-0.913657788788033	grey
V1D	M11S	-0.0098597035076348	-0.765230097232351	grey
V1D	M11V	-0.0007495847011043	-0.930458570119454	grey
V1D	M11W	0.0005729468413125	-0.83617673239452	grey
V1D	T10V	-0.0103996303857983	-0.835049855920496	grey
V1D	T10Y	-0.702191596827245	-0.152507936807775	grey
V1D	I9K	-0.834604000507171	-0.000115116914082503	grey
V1D	I9L	-0.0025806804959872	-0.86209627727985	grey
V1D	I9R	-0.828920565188309	-0.0193528003532043	grey
V1D	I9W	-0.825885473528226	0.0175457597462761	grey
V1D	A8C	-0.0367543758952445	-0.816019616262715	grey
V1D	A8D	-0.810692804812093	-0.103402531477301	grey
V1D	A8E	-0.806729319775522	-0.0498459226138771	grey
V1D	A8G	-0.313244855784494	-0.626174031753567	grey
V1D	A8H	-0.84253622359621	-0.00541366115047526	grey
V1D	A8K	-0.840593190961729	-0.0231011050414431	grey
V1D	A8L	-0.752357806240973	-0.111969899835121	grey
V1D	A8M	-0.400682098994185	-0.369851939595861	grey
V1D	A8N	-0.72540966941889	-0.198510472776278	grey
V1D	A8P	-0.830883249336921	-0.00906380129586692	grey
V1D	A8Q	-0.77967189160618	0.0868665918171591	grey
V1D	A8R	-0.821969724295582	-0.0638010602798885	grey
V1D	A8S	-0.0085563769864146	-0.837735986304546	grey
V1D	A8T	-0.0047367046040363	-0.823704757528453	grey
V1D	A8W	-0.845078385677475	-0.0405864960832719	grey
V1D	A8Y	-0.830680877749992	0.0477491216774591	grey
V1D	A7C	-0.25700252407191	-0.528001108430769	grey
V1D	A7H	-0.706697417232525	-0.0862025876508311	grey
V1D	A7L	-0.732529030498581	-0.0252580528612352	grey
V1D	A7M	-0.731176513093595	-0.0762041291419172	grey
V1D	A7N	-0.60447951435974	-0.214111865281176	grey
V1D	A7P	-0.825172555551581	-0.0052910330954915	grey
V1D	A7R	-0.790550014744058	-0.0645989384694408	grey
V1D	A7Y	-0.680725506169437	-0.236269921956838	grey
V1D	S6T	-0.0007141742472551	-0.857323987123916	grey
V1D	C5G	-0.585703926160732	-0.226362359453606	grey
V1D	C5K	-0.851312000634308	-0.0485053187362706	grey
V1D	C5N	-0.786969482241803	-0.0337420520497107	grey
V1D	C5P	-0.827216335127263	0.0828474586710483	grey
V1D	C5R	-0.830469504105034	-0.0137395372637594	grey
V1D	C5T	-0.769073534237575	-0.0887636791936368	grey
V1D	C5V	-0.737104237578024	-0.0913713122284076	grey
V1D	L4Q	-0.744267026773576	-0.018863307134057	grey
V1D	L4R	-0.826493643420963	0.0268130435370989	grey
V1D	L4S	-0.732002039944663	-0.0664122311243457	grey
V1D	E3G	-0.0250381863275432	-0.76613291831382	grey
V1D	E3I	-0.786315761315577	0.0126418999454403	grey
V1D	E3K	-0.453541810392474	-0.569722481293951	grey
V1D	E3N	-0.0859352675211373	-0.788152242564775	grey
V1D	E3T	-0.600241240278405	-0.214243642745477	grey
V1D	E3V	-0.821726963931402	-0.00992207889329277	grey
V1E	R2A	0.0022590314481901	-0.75860600109842	grey
V1E	R2D	0.000558828342718	-0.774334146735681	grey
V1E	R2E	0.0007035587146929	-0.761118058129899	grey
V1E	R2G	0.0022406467932636	-0.709384116131775	grey
V1E	R2K	0.0002680423762224	-0.808068412669033	grey
V1E	R2L	-0.001367775355533	-0.709730157905884	grey
V1E	R2N	7.32016508467881e-05	-0.766951110405908	grey
V1E	R2P	-0.534581563845301	-0.293581186832838	grey
V1E	E3C	-0.704982135230661	-0.105434995434181	grey
V1E	L4E	-0.785701896138508	-0.0556433889373974	grey
V1E	L4F	-0.685602785899908	-0.013917481771308	grey
V1E	L4G	-0.770798476289595	-0.0648570721851781	grey
V1E	L4K	-0.814019020698509	-0.0194859646126749	grey
V1E	C5A	-0.300036294535948	-0.509254566293253	grey
V1E	S6A	0.0006543264688715	-0.768510988289945	grey
V1E	S6E	0.00278999555636	-0.585124625122825	grey
V1E	S6G	-0.0004767687615542	-0.785307447368489	grey
V1E	S6K	-0.0006070326632098	-0.750833788808261	grey
V1E	S6L	-0.0053257091446661	-0.838838544476996	grey
V1E	S6M	-0.000305109375981	-0.76608915478617	grey
V1E	S6Q	0.0018432104367338	-0.830848177271868	grey
V1E	S6R	-0.0007091151323022	-0.803682721983832	grey
V1E	I9A	-0.710662132588378	-0.150777550663729	grey
V1E	I9D	-0.822435886210091	-0.039467518226969	grey
V1E	I9E	-0.781792549415883	-0.0272971985891982	grey
V1E	I9G	-0.790666751613715	-0.0387616844066225	grey
V1E	T10A	-0.0014826549675064	-0.824930485727932	grey
V1E	T10C	-0.008519506474292	-0.947688624140399	grey
V1E	T10E	-0.0005846032755499	-0.793856280264257	grey
V1E	T10F	-0.760955834545669	-0.427431544099994	grey
V1E	T10G	-0.0011106991287369	-0.803523302963451	grey
V1E	T10I	-0.0226967334060697	-0.766461859216939	grey
V1E	T10K	-0.255076576861761	-0.576117253399711	grey
V1E	T10L	-0.261361709173576	-0.557641208469352	grey
V1E	T10M	-0.0098895387868835	-0.829696397633762	grey
V1E	T10N	-0.230529577902519	-0.626102474027247	grey
V1E	T10P	-0.760333115941737	-0.0799353655040432	grey
V1E	T10Q	-0.0042646219494748	-0.766505103667752	grey
V1E	T10R	-0.275291887203084	-0.514675266388801	grey
V1E	T10S	7.40945004862326e-05	-0.784980530142672	grey
V1E	M11A	-0.0084294214192351	-0.807281287903313	grey
V1E	M11C	-0.0088251620635305	-0.874494949056217	grey
V1E	M11D	-0.0108278814121517	-0.754284674419977	grey
V1E	M11E	-0.0008449150430155	-0.745802002993587	grey
V1E	M11F	-0.0039576616618988	-0.721183938072798	grey
V1E	M11G	-0.320654466378535	-0.508965552309175	grey
V1E	M11K	-0.0151073067768624	-0.814180469239036	grey
V1E	M11L	0.0003087332413076	-0.847961029129845	grey
V1E	M11N	-0.0125555770234936	-0.782967531523933	grey
V1E	M11P	-0.786204170070231	-0.0173684873333507	grey
V1E	M11Q	-0.0010668190313996	-0.744538486393935	grey
V1E	M11R	-0.0050046655386696	-0.77552996759973	grey
V1E	M11S	-0.0098597035076348	-0.773706735011064	grey
V1E	M11T	-0.0025836533331987	-0.75588602200931	grey
V1E	M11V	-0.0007495847011043	-0.861371373446533	grey
V1E	M11W	0.0005729468413125	-0.810681976664043	grey
V1E	T10V	-0.0103996303857983	-0.79262606948692	grey
V1E	T10W	-0.758681717161498	-0.0622370687202904	grey
V1E	T10Y	-0.702191596827245	-0.162268685745827	grey
V1E	I9K	-0.834604000507171	0.00116987935510071	grey
V1E	I9L	-0.0025806804959872	-0.818034899630024	grey
V1E	I9M	-0.0043733800582984	-0.815719247024182	grey
V1E	I9Q	-0.767784494053099	-0.0783125323301633	grey
V1E	I9R	-0.828920565188309	0.00609970151330097	grey
V1E	I9T	-0.351066018502765	-0.517596975789115	grey
V1E	I9V	-0.0015385227020546	-0.796181072266924	grey
V1E	I9W	-0.825885473528226	0.0176333330903664	grey
V1E	A8C	-0.0367543758952445	-0.881185436319461	grey
V1E	A8D	-0.810692804812093	-0.06005126838285	grey
V1E	A8F	-0.821822684846993	0.11577094355083	grey
V1E	A8G	-0.313244855784494	-0.539069964821061	grey
V1E	A8H	-0.84253622359621	0.0094659377627162	grey
V1E	A8I	-0.691817427718961	-0.067033219681793	grey
V1E	A8K	-0.840593190961729	0.00993880098668731	grey
V1E	A8L	-0.752357806240973	-0.0449919143664113	grey
V1E	A8M	-0.400682098994185	-0.461288963949177	grey
V1E	A8N	-0.72540966941889	-0.133986571261454	grey
V1E	A8P	-0.830883249336921	0.0123567081905073	grey
V1E	A8Q	-0.77967189160618	-0.0942150162525338	grey
V1E	A8S	-0.0085563769864146	-0.785845638387019	grey
V1E	A8T	-0.0047367046040363	-0.793369298505666	grey
V1E	A8V	-0.308744888854665	-0.584497441418975	grey
V1E	A8W	-0.845078385677475	0.0319889860554935	grey
V1E	A8Y	-0.830680877749992	0.0164739838408813	grey
V1E	A7C	-0.25700252407191	-0.577270914529614	grey
V1E	A7E	-0.647978278610259	-0.310952331775553	grey
V1E	A7G	-0.326831615685063	-0.499095495783027	grey
V1E	A7K	-0.790148639010841	-0.0339809662605687	grey
V1E	A7L	-0.732529030498581	-0.0383742548122269	grey
V1E	A7M	-0.731176513093595	-0.0631270352209375	grey
V1E	A7N	-0.60447951435974	-0.338892371034593	grey
V1E	A7P	-0.825172555551581	-0.0354164452384347	grey
V1E	A7Q	-0.729801161752974	-0.0155849764788425	grey
V1E	A7T	-0.487177523668712	-0.377824988961832	grey
V1E	A7W	-0.78681887089842	-0.037851317714872	grey
V1E	A7Y	-0.680725506169437	-0.0439772937588427	grey
V1E	S6T	-0.0007141742472551	-0.807239187101753	grey
V1E	S6V	-0.0200652990087473	-0.815696601321177	grey
V1E	C5D	-0.859381062042182	-0.0882998395693508	grey
V1E	C5E	-0.805161695727401	0.186640389649419	grey
V1E	C5F	-0.801907583440421	-0.0568605207623145	grey
V1E	C5G	-0.585703926160732	-0.251733079898912	grey
V1E	C5I	-0.587257015246893	-0.232054953027796	grey
V1E	C5K	-0.851312000634308	0.1336707850437	grey
V1E	C5P	-0.827216335127263	-0.0102958914242991	grey
V1E	C5R	-0.830469504105034	0.0449932017219363	grey
V1E	C5S	-0.642760696329272	-0.205513608044172	grey
V1E	C5T	-0.769073534237575	-0.0905014132432395	grey
V1E	C5V	-0.737104237578024	-0.0990966728928683	grey
V1E	C5W	-0.812150409821458	-0.0464876064307995	grey
V1E	L4R	-0.826493643420963	0.00137590053038505	grey
V1E	L4T	-0.653410519511798	-0.080942647031725	grey
V1E	L4V	-0.580826034287946	-0.251482546985186	grey
V1E	L4W	-0.8362346538667	-0.00743564899615135	grey
V1E	L4Y	-0.782129286705933	0.00360068228386656	grey
V1E	E3G	-0.0250381863275432	-0.781435922886698	grey
V1E	E3K	-0.453541810392474	-0.362366451299011	grey
V1E	E3N	-0.0859352675211373	-0.739884811849728	grey
V1E	E3R	-0.560309365845487	-0.22359608064664	grey
V1E	E3S	-0.0528935332727472	-0.761064230178447	grey
V1E	E3V	-0.821726963931402	-0.0726511647076958	grey
V1E	E3W	-0.814312137048266	-0.0617275512722162	grey
V1E	R2S	0.0009119016022693	-0.762078254248187	grey
V1E	R2W	0.0013935380870246	-0.722992165447873	grey
V1F	R2F	0.0010301444838614	-0.727545800778696	grey
V1F	R2G	0.0022406467932636	-0.47197518979567	grey
V1F	R2H	-0.0008169350530786	-0.634063912284994	grey
V1F	R2I	-0.040164359794109	-0.742158558954523	grey
V1F	R2L	-0.001367775355533	-0.760139144589603	grey
V1F	L4E	-0.785701896138508	-0.0113500602825497	grey
V1F	L4F	-0.685602785899908	-0.11447943971806	grey
V1F	C5A	-0.300036294535948	-0.509344329085545	grey
V1F	S6A	0.0006543264688715	-0.61356831492764	grey
V1F	S6D	0.0025991241035533	-0.413574619724779	grey
V1F	S6E	0.00278999555636	-0.363931853953268	grey
V1F	S6F	-0.0270926990315171	-0.803418736092114	grey
V1F	S6G	-0.0004767687615542	-0.726252176197426	grey
V1F	S6H	0.0011526270330831	-0.507589255542135	grey
V1F	S6K	-0.0006070326632098	-0.715734886598029	grey
V1F	S6L	-0.0053257091446661	-0.764779410433855	grey
V1F	S6M	-0.000305109375981	-0.851753129361806	grey
V1F	S6N	-0.0013560732177382	-0.61003059828139	grey
V1F	S6P	-0.761680737772585	-0.065231187877532	grey
V1F	S6R	-0.0007091151323022	-0.794854127447968	grey
V1F	I9E	-0.781792549415883	-0.0448627043255939	grey
V1F	I9F	-0.776645652330997	-0.0812515705349626	grey
V1F	I9G	-0.790666751613715	-0.0423749522943936	grey
V1F	T10A	-0.0014826549675064	-0.721918330817673	grey
V1F	T10C	-0.008519506474292	-0.775159994165619	grey
V1F	T10D	-0.296907847567857	-0.448038824746185	grey
V1F	T10E	-0.0005846032755499	-0.632657745230114	grey
V1F	T10F	-0.760955834545669	-0.0528252189929309	grey
V1F	T10G	-0.0011106991287369	-0.78921014695674	grey
V1F	T10H	-0.378909208256383	-0.362329421208416	grey
V1F	T10K	-0.255076576861761	-0.538190990916904	grey
V1F	T10L	-0.261361709173576	-0.506889163416795	grey
V1F	T10M	-0.0098895387868835	-0.74576671684795	grey
V1F	T10P	-0.760333115941737	-0.0570555006710133	grey
V1F	T10Q	-0.0042646219494748	-0.739694318267115	grey
V1F	T10R	-0.275291887203084	-0.502250160025933	grey
V1F	T10S	7.40945004862326e-05	-0.682711474852354	grey
V1F	M11A	-0.0084294214192351	-0.734671371987368	grey
V1F	M11C	-0.0088251620635305	-0.755851225334386	grey
V1F	M11F	-0.0039576616618988	-0.749120448054687	grey
V1F	M11G	-0.320654466378535	-0.448051819825645	grey
V1F	M11L	0.0003087332413076	-0.740088839803904	grey
V1F	M11N	-0.0125555770234936	-0.769455994035162	grey
V1F	M11P	-0.786204170070231	-0.083149554403167	grey
V1F	M11R	-0.0050046655386696	-0.706924416269582	grey
V1F	M11S	-0.0098597035076348	-0.747067740375769	grey
V1F	M11T	-0.0025836533331987	-0.851181471611662	grey
V1F	M11V	-0.0007495847011043	-0.730223301862041	grey
V1F	M11W	0.0005729468413125	-0.664542456029572	grey
V1F	M11Y	-0.0014834980026964	-0.649054733203449	grey
V1F	T10V	-0.0103996303857983	-0.769334250934942	grey
V1F	I9L	-0.0025806804959872	-0.758591421734804	grey
V1F	I9M	-0.0043733800582984	-0.780949907834395	grey
V1F	I9N	-0.715687729094501	-0.0649002762393962	grey
V1F	I9P	-0.83203955499173	-0.130538367048974	grey
V1F	I9R	-0.828920565188309	0.0212890405668931	grey
V1F	I9S	-0.734069517504076	-0.117648141862577	grey
V1F	I9V	-0.0015385227020546	-0.735464044088222	grey
V1F	I9W	-0.825885473528226	0.0188358444205282	grey
V1F	A8C	-0.0367543758952445	-0.676717467504329	grey
V1F	A8D	-0.810692804812093	-0.0149378335626402	grey
V1F	A8G	-0.313244855784494	-0.502373136063618	grey
V1F	A8H	-0.84253622359621	-0.0532399125571111	grey
V1F	A8I	-0.691817427718961	-0.141684996760945	grey
V1F	A8K	-0.840593190961729	0.0263353646205631	grey
V1F	A8L	-0.752357806240973	-0.0798836121634422	grey
V1F	A8M	-0.400682098994185	-0.485072995544916	grey
V1F	A8N	-0.72540966941889	-0.0893629433971843	grey
V1F	A8P	-0.830883249336921	-0.0232440066514139	grey
V1F	A8Q	-0.77967189160618	0.00792142206086432	grey
V1F	A8R	-0.821969724295582	0.00549378302022796	grey
V1F	A8S	-0.0085563769864146	-0.796562398746007	grey
V1F	A8T	-0.0047367046040363	-0.756386178728293	grey
V1F	A8V	-0.308744888854665	-0.472344013927516	grey
V1F	A8W	-0.845078385677475	0.0685624250514633	grey
V1F	A8Y	-0.830680877749992	-0.109799907046965	grey
V1F	A7C	-0.25700252407191	-0.547435534529565	grey
V1F	A7D	-0.761152618927507	-0.123927280408625	grey
V1F	A7F	-0.745443280723963	-0.0903254624884479	grey
V1F	A7G	-0.326831615685063	-0.538371022875895	grey
V1F	A7H	-0.706697417232525	-0.060957438797366	grey
V1F	A7I	-0.665808312883706	-0.15112194994699	grey
V1F	A7K	-0.790148639010841	-0.036500931231279	grey
V1F	A7L	-0.732529030498581	-0.116599827271033	grey
V1F	A7M	-0.731176513093595	-0.0859311515670326	grey
V1F	A7P	-0.825172555551581	0.0199777612338645	grey
V1F	A7R	-0.790550014744058	-0.0639488151772521	grey
V1F	A7S	-0.0206601721317774	-0.792792614147962	grey
V1F	A7T	-0.487177523668712	-0.352230138213214	grey
V1F	A7W	-0.78681887089842	-0.0596161725619979	grey
V1F	A7Y	-0.680725506169437	-0.148363032003886	grey
V1F	S6T	-0.0007141742472551	-0.737460458853597	grey
V1F	S6V	-0.0200652990087473	-0.798147219094168	grey
V1F	C5E	-0.805161695727401	0.0478261704649207	grey
V1F	C5F	-0.801907583440421	-0.0166682696098939	grey
V1F	C5G	-0.585703926160732	-0.250554295167273	grey
V1F	C5K	-0.851312000634308	0.0223942971380003	grey
V1F	C5L	-0.440313514402637	-0.386215732047944	grey
V1F	C5M	-0.150484119225841	-0.661847003563903	grey
V1F	C5N	-0.786969482241803	-0.156260807681641	grey
V1F	C5P	-0.827216335127263	-0.0189765513963976	grey
V1F	C5R	-0.830469504105034	-0.0221091598048732	grey
V1F	C5S	-0.642760696329272	-0.156518698207164	grey
V1F	C5V	-0.737104237578024	-0.112905698712986	grey
V1F	C5W	-0.812150409821458	0.0271822758616704	grey
V1F	L4V	-0.580826034287946	-0.286718913313909	grey
V1F	E3F	-0.805404898785465	-0.0434014575612858	grey
V1F	E3N	-0.0859352675211373	-0.809963630217746	grey
V1F	E3P	-0.822870331011	0.0142090590330034	grey
V1F	E3S	-0.0528935332727472	-0.680596021974776	grey
V1F	E3T	-0.600241240278405	-0.239296868899082	grey
V1F	R2S	0.0009119016022693	-0.552739554544181	grey
V1F	R2V	-0.0133657857967481	-0.790614678105519	grey
V1G	R2A	0.0022590314481901	-0.734078822008159	grey
V1G	R2C	-0.0025851266357277	-0.903107403956273	grey
V1G	R2D	0.000558828342718	-0.778839305671958	grey
V1G	R2E	0.0007035587146929	-0.774021916142633	grey
V1G	R2G	0.0022406467932636	-0.753210909586224	grey
V1G	R2H	-0.0008169350530786	-0.85479359312289	grey
V1G	R2K	0.0002680423762224	-0.808419468804877	grey
V1G	R2L	-0.001367775355533	-0.782198525449587	grey
V1G	R2M	-0.0001457942748359	-0.797777179664735	grey
V1G	R2P	-0.534581563845301	-0.197133461947663	grey
V1G	R2Q	0.0013201863482463	-0.797372794549771	grey
V1G	E3A	-0.0621599722923412	-0.810617471068922	grey
V1G	E3D	-6.64971548980375e-06	-0.849948093735171	grey
V1G	L4A	-0.372896050384253	-0.376536448336164	grey
V1G	L4C	-0.402936214258289	-0.355667788725276	grey
V1G	L4E	-0.785701896138508	-0.0538827783054827	grey
V1G	L4F	-0.685602785899908	-0.167627770121841	grey
V1G	L4G	-0.770798476289595	-0.0484296645114144	grey
V1G	L4K	-0.814019020698509	-0.0246783856970134	grey
V1G	C5A	-0.300036294535948	-0.529120333873856	grey
V1G	S6A	0.0006543264688715	-0.78355403068428	grey
V1G	S6C	-0.121382854153933	-0.637858072367069	grey
V1G	S6E	0.00278999555636	-0.677578952909916	grey
V1G	S6F	-0.0270926990315171	-0.79811520885475	grey
V1G	S6G	-0.0004767687615542	-0.780537659422087	grey
V1G	S6K	-0.0006070326632098	-0.711779589727488	grey
V1G	S6L	-0.0053257091446661	-0.821770198326232	grey
V1G	S6N	-0.0013560732177382	-0.751965001728135	grey
V1G	S6P	-0.761680737772585	-0.0309650428376573	grey
V1G	S6Q	0.0018432104367338	-0.835364212830069	grey
V1G	S6R	-0.0007091151323022	-0.774120514073268	grey
V1G	I9A	-0.710662132588378	-0.177430680047571	grey
V1G	I9C	-0.220673703445763	-0.559170379354227	grey
V1G	I9D	-0.822435886210091	-0.0245549423136592	grey
V1G	I9E	-0.781792549415883	-0.0427677700874493	grey
V1G	I9F	-0.776645652330997	-0.0969207759098866	grey
V1G	I9G	-0.790666751613715	-0.0363636934303725	grey
V1G	T10A	-0.0014826549675064	-0.824040267697499	grey
V1G	T10C	-0.008519506474292	-0.794185418435809	grey
V1G	T10D	-0.296907847567857	-0.594050399809943	grey
V1G	T10E	-0.0005846032755499	-0.810229076153358	grey
V1G	T10F	-0.760955834545669	-0.119114115181762	grey
V1G	T10G	-0.0011106991287369	-0.815350156053862	grey
V1G	T10H	-0.378909208256383	-0.431276782561686	grey
V1G	T10I	-0.0226967334060697	-0.837000696801835	grey
V1G	T10K	-0.255076576861761	-0.575848469240201	grey
V1G	T10L	-0.261361709173576	-0.583414664458449	grey
V1G	T10M	-0.0098895387868835	-0.797305469461439	grey
V1G	T10N	-0.230529577902519	-0.646038003189461	grey
V1G	T10P	-0.760333115941737	-0.0390783824687764	grey
V1G	T10Q	-0.0042646219494748	-0.799811853500928	grey
V1G	T10R	-0.275291887203084	-0.532291133406473	grey
V1G	T10S	7.40945004862326e-05	-0.753853473051275	grey
V1G	M11A	-0.0084294214192351	-0.787256654978756	grey
V1G	M11C	-0.0088251620635305	-0.834872662972632	grey
V1G	M11D	-0.0108278814121517	-0.777372424873268	grey
V1G	M11E	-0.0008449150430155	-0.760567924468438	grey
V1G	M11F	-0.0039576616618988	-0.808778065912515	grey
V1G	M11G	-0.320654466378535	-0.500943781390687	grey
V1G	M11I	-0.0085919679292663	-0.811695858973277	grey
V1G	M11K	-0.0151073067768624	-0.800667728071222	grey
V1G	M11L	0.0003087332413076	-0.814899628159393	grey
V1G	M11N	-0.0125555770234936	-0.705867787296703	grey
V1G	M11P	-0.786204170070231	-0.0413297978902243	grey
V1G	M11Q	-0.0010668190313996	-0.789291037201666	grey
V1G	M11R	-0.0050046655386696	-0.801265206799931	grey
V1G	M11S	-0.0098597035076348	-0.792464105790219	grey
V1G	M11T	-0.0025836533331987	-0.842765937759827	grey
V1G	M11V	-0.0007495847011043	-0.80588943012379	grey
V1G	M11W	0.0005729468413125	-0.809481813942654	grey
V1G	M11Y	-0.0014834980026964	-0.750786991971226	grey
V1G	T10V	-0.0103996303857983	-0.811855500542644	grey
V1G	T10W	-0.758681717161498	-0.0702996842470878	grey
V1G	T10Y	-0.702191596827245	-0.0848702211979924	grey
V1G	I9K	-0.834604000507171	0.00725676143374132	grey
V1G	I9L	-0.0025806804959872	-0.806772486018186	grey
V1G	I9M	-0.0043733800582984	-0.785896295093888	grey
V1G	I9N	-0.715687729094501	-0.105535164221028	grey
V1G	I9P	-0.83203955499173	-0.0128380792562295	grey
V1G	I9Q	-0.767784494053099	-0.0596829487704787	grey
V1G	I9R	-0.828920565188309	-0.00488438408156966	grey
V1G	I9S	-0.734069517504076	-0.114744210766541	grey
V1G	I9T	-0.351066018502765	-0.488562397870501	grey
V1G	I9V	-0.0015385227020546	-0.812483828226992	grey
V1G	I9W	-0.825885473528226	0.0012309740332529	grey
V1G	A8C	-0.0367543758952445	-0.789091157639239	grey
V1G	A8D	-0.810692804812093	-0.0689268537094349	grey
V1G	A8F	-0.821822684846993	-0.0260013080264501	grey
V1G	A8G	-0.313244855784494	-0.523532387367768	grey
V1G	A8I	-0.691817427718961	-0.0355313212766072	grey
V1G	A8K	-0.840593190961729	-0.0166422084321152	grey
V1G	A8L	-0.752357806240973	-0.0728430457176685	grey
V1G	A8M	-0.400682098994185	-0.460102080313966	grey
V1G	A8P	-0.830883249336921	-0.00206148547441354	grey
V1G	A8Q	-0.77967189160618	0.00490914657029795	grey
V1G	A8R	-0.821969724295582	-0.064090966312692	grey
V1G	A8S	-0.0085563769864146	-0.810996268424266	grey
V1G	A8T	-0.0047367046040363	-0.876646866096878	grey
V1G	A8V	-0.308744888854665	-0.51708912141771	grey
V1G	A8W	-0.845078385677475	0.0103074596265269	grey
V1G	A8Y	-0.830680877749992	0.0226740391310712	grey
V1G	A7C	-0.25700252407191	-0.517181534943802	grey
V1G	A7E	-0.647978278610259	-0.276305186296644	grey
V1G	A7F	-0.745443280723963	-0.0826200603375071	grey
V1G	A7G	-0.326831615685063	-0.467926675612891	grey
V1G	A7H	-0.706697417232525	-0.100569635073097	grey
V1G	A7I	-0.665808312883706	-0.194464334328737	grey
V1G	A7K	-0.790148639010841	-0.0089990647177981	grey
V1G	A7L	-0.732529030498581	-0.0998801423546967	grey
V1G	A7M	-0.731176513093595	-0.0519508903408357	grey
V1G	A7N	-0.60447951435974	-0.341037103894525	grey
V1G	A7P	-0.825172555551581	0.0119187695466603	grey
V1G	A7Q	-0.729801161752974	-0.203312710487154	grey
V1G	A7R	-0.790550014744058	-0.0576184196839563	grey
V1G	A7S	-0.0206601721317774	-0.846834188052423	grey
V1G	A7T	-0.487177523668712	-0.256115828834987	grey
V1G	A7V	-0.337646414365078	-0.505899487165993	grey
V1G	A7W	-0.78681887089842	-0.334081659756356	grey
V1G	A7Y	-0.680725506169437	-0.151978920574334	grey
V1G	S6V	-0.0200652990087473	-0.925708860804048	grey
V1G	S6W	-0.0029194155035491	-0.822270497937208	grey
V1G	S6Y	-0.0031648438791098	-0.785705651519063	grey
V1G	C5D	-0.859381062042182	0.0396510877396266	grey
V1G	C5E	-0.805161695727401	-0.0226889596887779	grey
V1G	C5F	-0.801907583440421	-0.078328642403151	grey
V1G	C5G	-0.585703926160732	-0.236946584887194	grey
V1G	C5H	-0.812783284402461	-0.073559599015775	grey
V1G	C5K	-0.851312000634308	-0.00788170600205407	grey
V1G	C5L	-0.440313514402637	-0.360882893110374	grey
V1G	C5M	-0.150484119225841	-0.683223586751299	grey
V1G	C5P	-0.827216335127263	-0.00518616241579062	grey
V1G	C5Q	-0.770085765479343	-0.086370281721611	grey
V1G	C5R	-0.830469504105034	0.0114980386280251	grey
V1G	C5S	-0.642760696329272	-0.200922021577412	grey
V1G	C5T	-0.769073534237575	-0.0585526576558815	grey
V1G	C5V	-0.737104237578024	-0.0963810493995694	grey
V1G	C5W	-0.812150409821458	-0.0558549231605843	grey
V1G	C5Y	-0.869599952747832	0.0270906433373477	grey
V1G	L4M	-0.0166818888941929	-0.840731460700275	grey
V1G	L4N	-0.756335716217345	-0.0836748628194	grey
V1G	L4P	-0.826164618373628	-0.0330810800817487	grey
V1G	L4Q	-0.744267026773576	-0.0692310096399495	grey
V1G	L4R	-0.826493643420963	-0.0125378042180332	grey
V1G	L4S	-0.732002039944663	-0.0716420062177159	grey
V1G	L4T	-0.653410519511798	-0.203866026587272	grey
V1G	L4V	-0.580826034287946	-0.244440470744643	grey
V1G	L4W	-0.8362346538667	0.0232039011790768	grey
V1G	E3G	-0.0250381863275432	-0.807657641952678	grey
V1G	E3K	-0.453541810392474	-0.416409342377073	grey
V1G	E3L	-0.79690396625643	-0.0146147195503251	grey
V1G	E3M	-0.535742683909981	-0.293262282925153	grey
V1G	E3N	-0.0859352675211373	-0.694920769634744	grey
V1G	E3R	-0.560309365845487	-0.262162478091134	grey
V1G	E3S	-0.0528935332727472	-0.861472206403389	grey
V1G	E3T	-0.600241240278405	-0.194334357860502	grey
V1G	E3V	-0.821726963931402	0.0181960583336467	grey
V1G	E3W	-0.814312137048266	0.00816145936243229	grey
V1G	R2S	0.0009119016022693	-0.773220949928816	grey
V1G	R2T	-0.0013299588729778	-0.846298739369693	grey
V1G	R2V	-0.0133657857967481	-0.812476630440374	grey
V1G	R2W	0.0013935380870246	-0.771547737707209	grey
V1G	R2Y	0.0019847373769513	-0.756931011448823	grey
V1H	R2E	0.0007035587146929	-0.63189657328993	grey
V1H	R2H	-0.0008169350530786	-0.78189539975974	grey
V1H	R2K	0.0002680423762224	-0.710736523660241	grey
V1H	R2N	7.32016508467881e-05	-0.747627764486658	grey
V1H	R2P	-0.534581563845301	-0.302712574818118	grey
V1H	R2Q	0.0013201863482463	-0.805497334090378	grey
V1H	S6A	0.0006543264688715	-0.683589066326638	grey
V1H	S6C	-0.121382854153933	-0.798565379381372	grey
V1H	S6D	0.0025991241035533	-0.593291720049628	grey
V1H	S6E	0.00278999555636	-0.523733508604807	grey
V1H	S6G	-0.0004767687615542	-0.742760360417053	grey
V1H	S6L	-0.0053257091446661	-0.752135931531497	grey
V1H	S6P	-0.761680737772585	-0.0755407793446474	grey
V1H	S6R	-0.0007091151323022	-0.749883069422616	grey
V1H	I9G	-0.790666751613715	-0.0352603598543747	grey
V1H	T10A	-0.0014826549675064	-0.774301887156655	grey
V1H	T10H	-0.378909208256383	-0.417394910132969	grey
V1H	T10I	-0.0226967334060697	-0.767815938688588	grey
V1H	T10L	-0.261361709173576	-0.641591076539332	grey
V1H	T10P	-0.760333115941737	-0.0850158374550083	grey
V1H	T10S	7.40945004862326e-05	-0.826908399387833	grey
V1H	M11E	-0.0008449150430155	-0.78681563428712	grey
V1H	M11G	-0.320654466378535	-0.4238912784449	grey
V1H	M11H	-0.0058654079504358	-0.72248777128724	grey
V1H	M11L	0.0003087332413076	-0.861613422286458	grey
V1H	M11R	-0.0050046655386696	-0.901288819735171	grey
V1H	M11T	-0.0025836533331987	-0.822227304973984	grey
V1H	T10V	-0.0103996303857983	-0.774131863636463	grey
V1H	I9L	-0.0025806804959872	-0.808008906390004	grey
V1H	I9R	-0.828920565188309	-0.0509645145249846	grey
V1H	I9W	-0.825885473528226	0.0279417860795852	grey
V1H	A8C	-0.0367543758952445	-0.708892318322973	grey
V1H	A8D	-0.810692804812093	-0.048517181025442	grey
V1H	A8E	-0.806729319775522	-0.0926776637464408	grey
V1H	A8F	-0.821822684846993	-0.0276016649993756	grey
V1H	A8G	-0.313244855784494	-0.49317628805366	grey
V1H	A8H	-0.84253622359621	0.0066469311502444	grey
V1H	A8I	-0.691817427718961	-0.0501201695413779	grey
V1H	A8K	-0.840593190961729	0.0234722688706187	grey
V1H	A8L	-0.752357806240973	-0.0399509183533104	grey
V1H	A8M	-0.400682098994185	-0.378600702469383	grey
V1H	A8N	-0.72540966941889	-0.0937069618584966	grey
V1H	A8P	-0.830883249336921	0.0132699587538478	grey
V1H	A8Q	-0.77967189160618	-0.056260461226829	grey
V1H	A8R	-0.821969724295582	-0.00900466127917221	grey
V1H	A8S	-0.0085563769864146	-0.822396008628157	grey
V1H	A8T	-0.0047367046040363	-0.800565058703749	grey
V1H	A8V	-0.308744888854665	-0.690432552985753	grey
V1H	A8W	-0.845078385677475	-0.0690169506119195	grey
V1H	A8Y	-0.830680877749992	-0.0303048041789022	grey
V1H	A7D	-0.761152618927507	-0.233988014113295	grey
V1H	A7F	-0.745443280723963	-0.0940948284535248	grey
V1H	A7H	-0.706697417232525	-0.149205584195573	grey
V1H	A7L	-0.732529030498581	-0.0765505816675727	grey
V1H	A7M	-0.731176513093595	-0.127596654534147	grey
V1H	A7N	-0.60447951435974	-0.222063008742305	grey
V1H	A7P	-0.825172555551581	0.00562921201753419	grey
V1H	A7R	-0.790550014744058	-0.00943747531608619	grey
V1H	A7S	-0.0206601721317774	-0.785901117258786	grey
V1H	A7T	-0.487177523668712	-0.352137110598	grey
V1H	A7V	-0.337646414365078	-0.458513103700978	grey
V1H	A7Y	-0.680725506169437	-0.129228819922285	grey
V1H	S6V	-0.0200652990087473	-0.919269474331873	grey
V1H	S6Y	-0.0031648438791098	-0.83822658236844	grey
V1H	C5G	-0.585703926160732	-0.240368189209223	grey
V1H	C5P	-0.827216335127263	-0.00573760290523861	grey
V1H	C5R	-0.830469504105034	-0.0130459755411515	grey
V1H	C5T	-0.769073534237575	-0.0440735164466047	grey
V1H	L4V	-0.580826034287946	-0.358369194494543	grey
V1H	E3F	-0.805404898785465	-0.102766793001882	grey
V1H	E3G	-0.0250381863275432	-0.809209479772854	grey
V1H	E3H	-0.204798387593211	-0.653239773777961	grey
V1H	E3I	-0.786315761315577	-0.169646460789423	grey
V1H	E3K	-0.453541810392474	-0.402736682403873	grey
V1H	E3L	-0.79690396625643	-0.0561704080892981	grey
V1H	E3M	-0.535742683909981	-0.259892852999978	grey
V1H	E3N	-0.0859352675211373	-0.721818227569302	grey
V1H	E3P	-0.822870331011	-0.0526259637752892	grey
V1H	E3Q	-0.0011021270250595	-0.752379315274817	grey
V1H	E3S	-0.0528935332727472	-0.785222723464295	grey
V1H	E3T	-0.600241240278405	-0.164758781706297	grey
V1H	E3V	-0.821726963931402	-0.0210697639666753	grey
V1H	E3Y	-0.7680594859977	-0.0177364018357334	grey
V1H	R2S	0.0009119016022693	-0.710694847267777	grey
V1I	R2K	0.0002680423762224	-0.0012463853726535	grey
V1I	R2N	7.32016508467881e-05	0.00277052097583791	grey
V1I	E3D	-6.64971548980375e-06	0.0087787403767129	grey
V1I	C5A	-0.300036294535948	0.117366966446977	grey
V1I	S6A	0.0006543264688715	0.0042184286995473	grey
V1I	S6D	0.0025991241035533	-0.0082244127532131	grey
V1I	S6E	0.00278999555636	-0.0047948333142963	grey
V1I	S6F	-0.0270926990315171	0.0191128304828636	grey
V1I	S6G	-0.0004767687615542	0.0017615139354387	grey
V1I	S6H	0.0011526270330831	0.0022645035865525	grey
V1I	S6K	-0.0006070326632098	-0.0029300124384336	grey
V1I	S6L	-0.0053257091446661	0.0041431140521964	grey
V1I	S6M	-0.000305109375981	-0.0046587692391192	grey
V1I	S6N	-0.0013560732177382	0.0050769468626719	grey
V1I	S6P	-0.761680737772585	0.0645086336988184	grey
V1I	S6Q	0.0018432104367338	0.000292880637187	grey
V1I	S6R	-0.0007091151323022	0.0002646156477888	grey
V1I	I9E	-0.781792549415883	0.00440795472096644	grey
V1I	I9G	-0.790666751613715	0.058731349505733	grey
V1I	T10A	-0.0014826549675064	-0.0027562319295252	grey
V1I	T10C	-0.008519506474292	0.0127516506613173	grey
V1I	T10E	-0.0005846032755499	-0.0028741791928347	grey
V1I	T10F	-0.760955834545669	0.081107989762911	grey
V1I	T10G	-0.0011106991287369	0.002214433520628	grey
V1I	T10H	-0.378909208256383	0.0440860545128465	grey
V1I	T10I	-0.0226967334060697	0.007097201472914	grey
V1I	T10K	-0.255076576861761	0.0672233763401126	grey
V1I	T10L	-0.261361709173576	0.176101029921577	grey
V1I	T10M	-0.0098895387868835	0.0090615464041932	grey
V1I	T10N	-0.230529577902519	0.0957633271065503	grey
V1I	T10Q	-0.0042646219494748	-0.0250113990376469	grey
V1I	T10R	-0.275291887203084	0.0392061848297079	grey
V1I	T10S	7.40945004862326e-05	0.00536464948509877	grey
V1I	M11C	-0.0088251620635305	0.0057454338291818	grey
V1I	M11F	-0.0039576616618988	0.0019683798986837	grey
V1I	M11G	-0.320654466378535	0.0470845605549297	grey
V1I	M11K	-0.0151073067768624	0.0051987131029575	grey
V1I	M11L	0.0003087332413076	-8.55153050369e-05	grey
V1I	M11R	-0.0050046655386696	0.0044645585097046	grey
V1I	M11V	-0.0007495847011043	0.0018541408338736	grey
V1I	M11W	0.0005729468413125	0.0046873079674773	grey
V1I	M11Y	-0.0014834980026964	-0.001376371094797	grey
V1I	T10V	-0.0103996303857983	0.0056317094735009	grey
V1I	T10W	-0.758681717161498	0.106044873120504	grey
V1I	T10Y	-0.702191596827245	0.0759652356728593	grey
V1I	I9K	-0.834604000507171	0.0750128718249705	grey
V1I	I9L	-0.0025806804959872	0.0022113846956256	grey
V1I	I9R	-0.828920565188309	-0.0419579263384773	grey
V1I	I9V	-0.0015385227020546	0.0030643256032318	grey
V1I	I9W	-0.825885473528226	-0.0300193720558748	grey
V1I	A8D	-0.810692804812093	-0.00380131422421148	grey
V1I	A8F	-0.821822684846993	-0.0859188492290827	grey
V1I	A8G	-0.313244855784494	0.143521968437395	grey
V1I	A8H	-0.84253622359621	-0.00853004718157924	grey
V1I	A8L	-0.752357806240973	0.0126189707414179	grey
V1I	A8M	-0.400682098994185	-0.0698430595117596	grey
V1I	A8N	-0.72540966941889	0.0810322656839134	grey
V1I	A8P	-0.830883249336921	-0.0320244273416238	grey
V1I	A8Q	-0.77967189160618	0.0274906261765369	grey
V1I	A8R	-0.821969724295582	-0.0130971218014698	grey
V1I	A8S	-0.0085563769864146	0.0119121412748253	grey
V1I	A8T	-0.0047367046040363	0.0063904285577499	grey
V1I	A8V	-0.308744888854665	0.116602088009968	grey
V1I	A8Y	-0.830680877749992	-0.0199833050831014	grey
V1I	A7C	-0.25700252407191	0.214376112046511	grey
V1I	A7F	-0.745443280723963	0.00964214903373906	grey
V1I	A7I	-0.665808312883706	0.0822187258542342	grey
V1I	A7L	-0.732529030498581	0.037848742689336	grey
V1I	A7N	-0.60447951435974	0.10239481620009	grey
V1I	A7P	-0.825172555551581	0.0276472251359504	grey
V1I	A7R	-0.790550014744058	0.0325587978840739	grey
V1I	A7S	-0.0206601721317774	0.0173573252268227	grey
V1I	A7W	-0.78681887089842	0.0813033673427583	grey
V1I	S6T	-0.0007141742472551	0.0016278485086314	grey
V1I	S6V	-0.0200652990087473	0.012904945330326	grey
V1I	S6Y	-0.0031648438791098	0.0048674584598872	grey
V1I	C5P	-0.827216335127263	-0.033172261108012	grey
V1I	C5S	-0.642760696329272	0.114043785748253	grey
V1I	C5V	-0.737104237578024	0.00816497318665677	grey
V1I	E3H	-0.204798387593211	0.176891332049134	grey
V1I	E3K	-0.453541810392474	0.125954172715493	grey
V1I	E3N	-0.0859352675211373	0.0654231567633965	grey
V1I	E3Q	-0.0011021270250595	-0.0067161455023673	grey
V1I	E3S	-0.0528935332727472	0.0352181689159863	grey
V1I	R2W	0.0013935380870246	0.0087390575584362	grey
V1K	R2A	0.0022590314481901	-0.771907906564282	grey
V1K	R2E	0.0007035587146929	-0.779572260946589	grey
V1K	R2G	0.0022406467932636	-0.774294018025404	grey
V1K	R2H	-0.0008169350530786	-0.818476341622873	grey
V1K	R2K	0.0002680423762224	-0.783997712158761	grey
V1K	R2L	-0.001367775355533	-0.912727560933862	grey
V1K	R2N	7.32016508467881e-05	-0.79267271925525	grey
V1K	R2P	-0.534581563845301	-0.249748213209153	grey
V1K	R2Q	0.0013201863482463	-0.826609076996302	grey
V1K	L4E	-0.785701896138508	-0.0680209465318046	grey
V1K	L4G	-0.770798476289595	-0.0620723878944716	grey
V1K	L4K	-0.814019020698509	-0.00866081382344386	grey
V1K	C5A	-0.300036294535948	-0.547493715204572	grey
V1K	S6G	-0.0004767687615542	-0.856079200064233	grey
V1K	S6K	-0.0006070326632098	-0.810366100565094	grey
V1K	S6L	-0.0053257091446661	-0.803470939303287	grey
V1K	S6R	-0.0007091151323022	-0.842621930245314	grey
V1K	I9A	-0.710662132588378	-0.110162201729796	grey
V1K	I9D	-0.822435886210091	0.0331199758218359	grey
V1K	I9E	-0.781792549415883	-0.0301765226921984	grey
V1K	I9G	-0.790666751613715	-0.0305008974855405	grey
V1K	T10A	-0.0014826549675064	-0.835221553778718	grey
V1K	T10C	-0.008519506474292	-0.816940271724818	grey
V1K	T10D	-0.296907847567857	-0.609674915170475	grey
V1K	T10E	-0.0005846032755499	-0.803140205209901	grey
V1K	T10G	-0.0011106991287369	-0.812878226509473	grey
V1K	T10H	-0.378909208256383	-0.500491394827779	grey
V1K	T10K	-0.255076576861761	-0.602077881766142	grey
V1K	T10L	-0.261361709173576	-0.546869536433274	grey
V1K	T10M	-0.0098895387868835	-0.807089920069617	grey
V1K	T10N	-0.230529577902519	-0.625015828429146	grey
V1K	T10P	-0.760333115941737	-0.150215036205421	grey
V1K	T10R	-0.275291887203084	-0.588187543750767	grey
V1K	T10S	7.40945004862326e-05	-0.777974484062012	grey
V1K	M11A	-0.0084294214192351	-0.841700785056171	grey
V1K	M11E	-0.0008449150430155	-0.791993153591121	grey
V1K	M11G	-0.320654466378535	-0.511495165643214	grey
V1K	M11I	-0.0085919679292663	-0.80756929476849	grey
V1K	M11K	-0.0151073067768624	-0.80288315566073	grey
V1K	M11L	0.0003087332413076	-0.84897581801537	grey
V1K	M11N	-0.0125555770234936	-1.05178608103516	grey
V1K	M11Q	-0.0010668190313996	-0.792194492430129	grey
V1K	M11R	-0.0050046655386696	-0.829331104865488	grey
V1K	M11S	-0.0098597035076348	-0.82217311207144	grey
V1K	M11T	-0.0025836533331987	-0.784038932342385	grey
V1K	M11V	-0.0007495847011043	-0.813513339069009	grey
V1K	M11W	0.0005729468413125	-0.74296466573973	grey
V1K	M11Y	-0.0014834980026964	-0.838931764147333	grey
V1K	T10V	-0.0103996303857983	-0.835605979330546	grey
V1K	T10W	-0.758681717161498	-0.0713441301668779	grey
V1K	T10Y	-0.702191596827245	-0.103635909705484	grey
V1K	I9K	-0.834604000507171	0.00495063572223386	grey
V1K	I9L	-0.0025806804959872	-0.837276153427742	grey
V1K	I9M	-0.0043733800582984	-0.90494889985938	grey
V1K	I9N	-0.715687729094501	-0.212627743667078	grey
V1K	I9Q	-0.767784494053099	-0.0293033834221835	grey
V1K	I9R	-0.828920565188309	0.0246756602532076	grey
V1K	I9S	-0.734069517504076	-0.153836952993518	grey
V1K	I9T	-0.351066018502765	-0.540234926573577	grey
V1K	I9V	-0.0015385227020546	-0.798642866079968	grey
V1K	I9W	-0.825885473528226	0.0372195912691656	grey
V1K	A8C	-0.0367543758952445	-0.789315495864609	grey
V1K	A8D	-0.810692804812093	0.0181412187772001	grey
V1K	A8E	-0.806729319775522	0.00122809666944235	grey
V1K	A8G	-0.313244855784494	-0.447481216174802	grey
V1K	A8H	-0.84253622359621	0.0294110749483399	grey
V1K	A8K	-0.840593190961729	0.0294903718155993	grey
V1K	A8L	-0.752357806240973	-0.0559873088740941	grey
V1K	A8M	-0.400682098994185	-0.428843415305559	grey
V1K	A8N	-0.72540966941889	-0.116325623962834	grey
V1K	A8P	-0.830883249336921	0.0246267616198611	grey
V1K	A8Q	-0.77967189160618	-0.0891316396927772	grey
V1K	A8R	-0.821969724295582	-0.106001528523947	grey
V1K	A8S	-0.0085563769864146	-0.816195419157584	grey
V1K	A8T	-0.0047367046040363	-0.827269275689162	grey
V1K	A8V	-0.308744888854665	-0.464224897761091	grey
V1K	A8W	-0.845078385677475	-0.0256228824376653	grey
V1K	A8Y	-0.830680877749992	-0.0189888665032264	grey
V1K	A7C	-0.25700252407191	-0.513077720351398	grey
V1K	A7D	-0.761152618927507	-0.0415062645146026	grey
V1K	A7F	-0.745443280723963	-0.0856326176659394	grey
V1K	A7G	-0.326831615685063	-0.518685703067542	grey
V1K	A7I	-0.665808312883706	-0.105497577315843	grey
V1K	A7K	-0.790148639010841	-0.00271618300594401	grey
V1K	A7L	-0.732529030498581	-0.091673977355704	grey
V1K	A7N	-0.60447951435974	-0.234765442828292	grey
V1K	A7P	-0.825172555551581	-0.012521644523185	grey
V1K	A7Q	-0.729801161752974	-0.0732422177394221	grey
V1K	A7R	-0.790550014744058	-0.0450493504492302	grey
V1K	A7S	-0.0206601721317774	-0.780378497850487	grey
V1K	A7T	-0.487177523668712	-0.284317472443831	grey
V1K	A7W	-0.78681887089842	-0.0620937794463207	grey
V1K	A7Y	-0.680725506169437	-0.155477362882558	grey
V1K	S6V	-0.0200652990087473	-0.868453888939149	grey
V1K	C5E	-0.805161695727401	-0.0905762455934324	grey
V1K	C5G	-0.585703926160732	-0.234680699197628	grey
V1K	C5H	-0.812783284402461	-0.118602266485921	grey
V1K	C5K	-0.851312000634308	0.062499638576094	grey
V1K	C5L	-0.440313514402637	-0.422776623174425	grey
V1K	C5N	-0.786969482241803	-0.029625322118247	grey
V1K	C5R	-0.830469504105034	-0.00937503432417264	grey
V1K	C5T	-0.769073534237575	-0.0489267216394974	grey
V1K	C5V	-0.737104237578024	-0.134262231970241	grey
V1K	L4M	-0.0166818888941929	-0.819970616077671	grey
V1K	L4N	-0.756335716217345	-0.0677073541494239	grey
V1K	L4Q	-0.744267026773576	-0.0786145161290586	grey
V1K	L4R	-0.826493643420963	-0.0277554267545944	grey
V1K	L4S	-0.732002039944663	-0.116269654349325	grey
V1K	L4W	-0.8362346538667	-0.0632949446114569	grey
V1K	E3H	-0.204798387593211	-0.576648618742427	grey
V1K	E3N	-0.0859352675211373	-0.734674780225023	grey
V1K	E3S	-0.0528935332727472	-0.839204735867356	grey
V1K	E3V	-0.821726963931402	-0.00964448095563897	grey
V1K	R2S	0.0009119016022693	-0.749603870896746	grey
V1L	R2A	0.0022590314481901	-0.0077227941390639	grey
V1L	R2C	-0.0025851266357277	-0.0123854945536193	grey
V1L	R2D	0.000558828342718	-0.748174955157911	grey
V1L	R2E	0.0007035587146929	-0.006785000525551	grey
V1L	R2F	0.0010301444838614	-0.0062151487522632	grey
V1L	R2G	0.0022406467932636	-0.0035862886918081	grey
V1L	R2I	-0.040164359794109	-0.27792172692064	grey
V1L	R2K	0.0002680423762224	-0.0016824853667658	grey
V1L	R2L	-0.001367775355533	-0.0125515025282383	grey
V1L	R2M	-0.0001457942748359	-0.0030009319820431	grey
V1L	R2N	7.32016508467881e-05	0.00102682352321081	grey
V1L	R2P	-0.534581563845301	-0.0288126074366517	grey
V1L	R2Q	0.0013201863482463	0.0007676010266866	grey
V1L	E3A	-0.0621599722923412	-0.276046763121193	grey
V1L	L4A	-0.372896050384253	-0.190820771083289	grey
V1L	L4E	-0.785701896138508	-0.138830170566472	grey
V1L	L4F	-0.685602785899908	-0.0515432847155487	grey
V1L	L4G	-0.770798476289595	-0.0210545085831502	grey
V1L	C5A	-0.300036294535948	-0.304766994157628	grey
V1L	S6A	0.0006543264688715	-0.0042941110341796	grey
V1L	S6C	-0.121382854153933	-0.0485528537040598	grey
V1L	S6D	0.0025991241035533	-0.00252852330004179	grey
V1L	S6E	0.00278999555636	-0.0003860735867446	grey
V1L	S6F	-0.0270926990315171	-0.0916987445254319	grey
V1L	S6G	-0.0004767687615542	-0.0042132110664649	grey
V1L	S6H	0.0011526270330831	-0.0022403945003866	grey
V1L	S6I	-0.0562220737053775	-0.266058842598831	grey
V1L	S6K	-0.0006070326632098	-0.002723351943348	grey
V1L	S6L	-0.0053257091446661	-0.0581253663282265	grey
V1L	S6M	-0.000305109375981	-0.0163264529599453	grey
V1L	S6N	-0.0013560732177382	0.0016965710174394	grey
V1L	S6P	-0.761680737772585	0.00123497240912418	grey
V1L	S6Q	0.0018432104367338	0.0037089741802002	grey
V1L	S6R	-0.0007091151323022	-0.0060071725830468	grey
V1L	I9A	-0.710662132588378	-0.0545849345978122	grey
V1L	I9C	-0.220673703445763	-0.197904901648268	grey
V1L	I9F	-0.776645652330997	0.0154374993975032	grey
V1L	I9G	-0.790666751613715	-0.0260276202984699	grey
V1L	T10A	-0.0014826549675064	-0.0336972632053319	grey
V1L	T10C	-0.008519506474292	-0.173508680383794	grey
V1L	T10D	-0.296907847567857	-0.264196169632522	grey
V1L	T10E	-0.0005846032755499	-0.0022164091456743	grey
V1L	T10F	-0.760955834545669	-0.0304714370232709	grey
V1L	T10G	-0.0011106991287369	-0.0169353316535579	grey
V1L	T10H	-0.378909208256383	-0.31361167428592	grey
V1L	T10I	-0.0226967334060697	-0.262085606390537	grey
V1L	T10K	-0.255076576861761	-0.170436000610142	grey
V1L	T10L	-0.261361709173576	-0.215249866714396	grey
V1L	T10M	-0.0098895387868835	-0.252870246067825	grey
V1L	T10N	-0.230529577902519	-0.188869657689958	grey
V1L	T10P	-0.760333115941737	-0.0185313893529648	grey
V1L	T10R	-0.275291887203084	-0.176704066183231	grey
V1L	T10S	7.40945004862326e-05	-0.0108959409155675	grey
V1L	M11A	-0.0084294214192351	-0.128433340900105	grey
V1L	M11C	-0.0088251620635305	-0.169436862086397	grey
V1L	M11F	-0.0039576616618988	-0.0178638025840394	grey
V1L	M11G	-0.320654466378535	-0.264933175339647	grey
V1L	M11H	-0.0058654079504358	-0.0181152789134178	grey
V1L	M11I	-0.0085919679292663	-0.233566787511699	grey
V1L	M11K	-0.0151073067768624	-0.279726683563152	grey
V1L	M11L	0.0003087332413076	-0.0102311462312778	grey
V1L	M11R	-0.0050046655386696	-0.072832446164344	grey
V1L	M11S	-0.0098597035076348	-0.192669795928048	grey
V1L	M11T	-0.0025836533331987	-0.0260440816247638	grey
V1L	M11V	-0.0007495847011043	-0.0099315620348962	grey
V1L	M11W	0.0005729468413125	-0.0048131552351265	grey
V1L	M11Y	-0.0014834980026964	-0.0054575625789248	grey
V1L	T10V	-0.0103996303857983	-0.180555508674845	grey
V1L	T10W	-0.758681717161498	-0.0817392926679607	grey
V1L	T10Y	-0.702191596827245	-0.179232680064517	grey
V1L	I9K	-0.834604000507171	0.0266506391581628	grey
V1L	I9L	-0.0025806804959872	-0.0310699368216354	grey
V1L	I9M	-0.0043733800582984	-0.189131063646927	grey
V1L	I9R	-0.828920565188309	0.0377804307262036	grey
V1L	I9S	-0.734069517504076	-0.040465884009226	grey
V1L	I9V	-0.0015385227020546	-0.0263807466925657	grey
V1L	I9W	-0.825885473528226	0.0121821415194991	grey
V1L	A8C	-0.0367543758952445	-0.289125710094951	grey
V1L	A8D	-0.810692804812093	-0.0827974792040987	grey
V1L	A8E	-0.806729319775522	0.0189076684994777	grey
V1L	A8F	-0.821822684846993	0.066681014578583	grey
V1L	A8G	-0.313244855784494	-0.288461592203916	grey
V1L	A8I	-0.691817427718961	-0.0959191244272978	grey
V1L	A8K	-0.840593190961729	-0.160312461853438	grey
V1L	A8L	-0.752357806240973	-0.0322379162242445	grey
V1L	A8M	-0.400682098994185	-0.325215029756692	grey
V1L	A8N	-0.72540966941889	-0.0663802524455519	grey
V1L	A8P	-0.830883249336921	-0.00930981838890532	grey
V1L	A8Q	-0.77967189160618	-0.0349885741756201	grey
V1L	A8R	-0.821969724295582	0.0026243685888252	grey
V1L	A8S	-0.0085563769864146	-0.275574167692376	grey
V1L	A8T	-0.0047367046040363	-0.232064310532335	grey
V1L	A8V	-0.308744888854665	-0.291282234273299	grey
V1L	A8W	-0.845078385677475	0.0075522614492638	grey
V1L	A8Y	-0.830680877749992	0.00949612259884003	grey
V1L	A7C	-0.25700252407191	-0.206220295353401	grey
V1L	A7D	-0.761152618927507	-0.164548778109544	grey
V1L	A7E	-0.647978278610259	-0.0798014329154199	grey
V1L	A7F	-0.745443280723963	-0.0357778666917511	grey
V1L	A7G	-0.326831615685063	-0.23436597300552	grey
V1L	A7H	-0.706697417232525	-0.0989105786403739	grey
V1L	A7I	-0.665808312883706	-0.108721704884763	grey
V1L	A7K	-0.790148639010841	-0.0304368416552186	grey
V1L	A7L	-0.732529030498581	-0.0381961169363235	grey
V1L	A7M	-0.731176513093595	-0.07479533226499	grey
V1L	A7N	-0.60447951435974	-0.187825477525032	grey
V1L	A7P	-0.825172555551581	0.0048492899757383	grey
V1L	A7R	-0.790550014744058	-0.0142143457496468	grey
V1L	A7S	-0.0206601721317774	-0.307604509786283	grey
V1L	A7T	-0.487177523668712	-0.264425919850151	grey
V1L	A7V	-0.337646414365078	-0.301456005659823	grey
V1L	A7W	-0.78681887089842	-0.095603922676372	grey
V1L	A7Y	-0.680725506169437	-0.0949066651744523	grey
V1L	S6T	-0.0007141742472551	-0.0227599543979335	grey
V1L	S6V	-0.0200652990087473	-0.0797333606635847	grey
V1L	S6W	-0.0029194155035491	-0.0244710394189513	grey
V1L	S6Y	-0.0031648438791098	-0.0192501214526156	grey
V1L	C5E	-0.805161695727401	-0.0705182724671024	grey
V1L	C5F	-0.801907583440421	-0.00291312098156604	grey
V1L	C5G	-0.585703926160732	-0.157189073015834	grey
V1L	C5I	-0.587257015246893	-0.182025765215809	grey
V1L	C5L	-0.440313514402637	-0.207475307158236	grey
V1L	C5M	-0.150484119225841	-0.179353728523678	grey
V1L	C5R	-0.830469504105034	-0.108449139793625	grey
V1L	C5S	-0.642760696329272	-0.0839192710173794	grey
V1L	C5T	-0.769073534237575	-0.0441024997250403	grey
V1L	C5V	-0.737104237578024	-0.0451631862208803	grey
V1L	C5W	-0.812150409821458	-0.00387653693010448	grey
V1L	C5Y	-0.869599952747832	-0.00132032749964184	grey
V1L	L4M	-0.0166818888941929	-0.314470791313767	grey
V1L	L4R	-0.826493643420963	0.00872631800705104	grey
V1L	L4S	-0.732002039944663	-0.0477972606305619	grey
V1L	L4V	-0.580826034287946	-0.179205592735134	grey
V1L	L4W	-0.8362346538667	0.00399358538484196	grey
V1L	E3F	-0.805404898785465	0.0548090170262358	grey
V1L	E3G	-0.0250381863275432	-0.304444116953292	grey
V1L	E3H	-0.204798387593211	-0.190005431017245	grey
V1L	E3K	-0.453541810392474	-0.249128873402452	grey
V1L	E3N	-0.0859352675211373	-0.357711902457071	grey
V1L	E3P	-0.822870331011	-0.0316914207012863	grey
V1L	E3Q	-0.0011021270250595	-0.0319229638029713	grey
V1L	E3R	-0.560309365845487	-0.166461168093314	grey
V1L	E3S	-0.0528935332727472	-0.297790756415263	grey
V1L	E3T	-0.600241240278405	-0.154049386273885	grey
V1L	E3V	-0.821726963931402	0.00867625309378395	grey
V1L	E3Y	-0.7680594859977	-0.0554339049393366	grey
V1L	R2S	0.0009119016022693	-0.0024730216125721	grey
V1L	R2T	-0.0013299588729778	-0.0102192403678398	grey
V1L	R2V	-0.0133657857967481	-0.238745796146328	grey
V1L	R2W	0.0013935380870246	-0.0066089528919885	grey
V1L	R2Y	0.0019847373769513	-0.0037034135753516	grey
V1M	R2A	0.0022590314481901	-0.0050523234385746	grey
V1M	R2G	0.0022406467932636	0.0011055435643928	grey
V1M	R2L	-0.001367775355533	-0.0554025099003494	grey
V1M	L4G	-0.770798476289595	-0.0270806495375385	grey
V1M	S6A	0.0006543264688715	0.0013851389346945	grey
V1M	S6E	0.00278999555636	-0.0033903279407166	grey
V1M	S6G	-0.0004767687615542	-0.0159751985735892	grey
V1M	S6L	-0.0053257091446661	-0.229035025958616	grey
V1M	S6M	-0.000305109375981	-0.043317657440839	grey
V1M	S6N	-0.0013560732177382	-0.0116623878361448	grey
V1M	S6P	-0.761680737772585	-0.00567229455362894	grey
V1M	S6Q	0.0018432104367338	-0.0020387525141818	grey
V1M	S6R	-0.0007091151323022	-0.0145989919272677	grey
V1M	I9C	-0.220673703445763	-0.279148114487843	grey
V1M	I9G	-0.790666751613715	-0.0156705449339463	grey
V1M	T10A	-0.0014826549675064	-0.0512098969827488	grey
V1M	T10C	-0.008519506474292	-0.273451602703337	grey
V1M	T10D	-0.296907847567857	-0.249822520209353	grey
V1M	T10E	-0.0005846032755499	-0.003751307425258	grey
V1M	T10F	-0.760955834545669	-0.134728766813891	grey
V1M	T10G	-0.0011106991287369	-0.0208752035435652	grey
V1M	T10I	-0.0226967334060697	-0.308584963226705	grey
V1M	T10K	-0.255076576861761	-0.171228761078813	grey
V1M	T10L	-0.261361709173576	-0.281196705553818	grey
V1M	T10M	-0.0098895387868835	-0.301000243592959	grey
V1M	T10N	-0.230529577902519	-0.209975300996621	grey
V1M	T10P	-0.760333115941737	-0.0304211264754991	grey
V1M	T10Q	-0.0042646219494748	-0.0503987786555692	grey
V1M	T10R	-0.275291887203084	-0.177982402412413	grey
V1M	T10S	7.40945004862326e-05	-0.0118273473788927	grey
V1M	M11E	-0.0008449150430155	-0.0034605206677114	grey
V1M	M11F	-0.0039576616618988	-0.0157357369680529	grey
V1M	M11G	-0.320654466378535	-0.267643569345654	grey
V1M	M11K	-0.0151073067768624	-0.281450214672553	grey
V1M	M11L	0.0003087332413076	-0.0325378135395582	grey
V1M	M11R	-0.0050046655386696	-0.0902073055195612	grey
V1M	M11W	0.0005729468413125	-0.002425426009861	grey
V1M	T10V	-0.0103996303857983	-0.275227069175188	grey
V1M	T10W	-0.758681717161498	-0.0372216063573048	grey
V1M	T10Y	-0.702191596827245	-0.0964373531494241	grey
V1M	I9K	-0.834604000507171	-0.063773927441404	grey
V1M	I9L	-0.0025806804959872	-0.168069231211765	grey
V1M	I9R	-0.828920565188309	-0.0148355027108408	grey
V1M	I9S	-0.734069517504076	-0.0686505691871047	grey
V1M	I9V	-0.0015385227020546	-0.0535703487842572	grey
V1M	A8E	-0.806729319775522	0.0323777955545067	grey
V1M	A8G	-0.313244855784494	-0.320730084920965	grey
V1M	A8I	-0.691817427718961	-0.072790520923051	grey
V1M	A8K	-0.840593190961729	0.071006428459223	grey
V1M	A8L	-0.752357806240973	-0.0674607956566362	grey
V1M	A8N	-0.72540966941889	-0.00334330557499218	grey
V1M	A8P	-0.830883249336921	0.0247184915347894	grey
V1M	A8R	-0.821969724295582	-0.00062157801072249	grey
V1M	A8S	-0.0085563769864146	-0.309533462257215	grey
V1M	A8V	-0.308744888854665	-0.302777998631539	grey
V1M	A8W	-0.845078385677475	0.0518600468400225	grey
V1M	A7C	-0.25700252407191	-0.282569309275465	grey
V1M	A7F	-0.745443280723963	-0.0760125304026861	grey
V1M	A7G	-0.326831615685063	-0.254852326092629	grey
V1M	A7L	-0.732529030498581	-0.0402100600253562	grey
V1M	A7N	-0.60447951435974	-0.190257425056425	grey
V1M	A7S	-0.0206601721317774	-0.322820831770949	grey
V1M	A7V	-0.337646414365078	-0.365069473244181	grey
V1M	A7W	-0.78681887089842	-0.0599999903806439	grey
V1M	A7Y	-0.680725506169437	-0.115048076319324	grey
V1M	S6T	-0.0007141742472551	-0.0686091698288826	grey
V1M	S6V	-0.0200652990087473	-0.262527726428064	grey
V1M	S6W	-0.0029194155035491	-0.0454131252959449	grey
V1M	S6Y	-0.0031648438791098	-0.0476004041145522	grey
V1M	C5F	-0.801907583440421	-0.0161079031757573	grey
V1M	C5L	-0.440313514402637	-0.204831176534328	grey
V1M	C5T	-0.769073534237575	0.0232436468284563	grey
V1M	C5W	-0.812150409821458	-0.00441796773742664	grey
V1M	L4R	-0.826493643420963	0.134834987767485	grey
V1M	L4V	-0.580826034287946	-0.193047774844848	grey
V1M	L4W	-0.8362346538667	-0.022946592965871	grey
V1M	E3N	-0.0859352675211373	-0.403099308513257	grey
V1M	E3R	-0.560309365845487	-0.185231708906089	grey
V1M	R2W	0.0013935380870246	-0.0076056549951552	grey
V1N	R2E	0.0007035587146929	-0.549864810668833	grey
V1N	R2H	-0.0008169350530786	-0.704204412329589	grey
V1N	R2K	0.0002680423762224	-0.708097158532997	grey
V1N	R2L	-0.001367775355533	-0.726544462043412	grey
V1N	R2M	-0.0001457942748359	-0.701063564787109	grey
V1N	R2N	7.32016508467881e-05	-0.758967029245301	grey
V1N	R2P	-0.534581563845301	-0.237316498878954	grey
V1N	L4E	NA	NA	grey
V1N	L4K	-0.814019020698509	0.00161685354361263	grey
V1N	C5A	-0.300036294535948	-0.566045613531584	grey
V1N	S6C	-0.121382854153933	-0.698888663406345	grey
V1N	S6E	0.00278999555636	-0.359568104569119	grey
V1N	S6F	-0.0270926990315171	-0.759740965098394	grey
V1N	S6G	-0.0004767687615542	-0.693095183116286	grey
V1N	S6H	0.0011526270330831	-0.496327821191613	grey
V1N	S6L	-0.0053257091446661	-0.768322534394512	grey
V1N	S6N	-0.0013560732177382	-0.651626712822154	grey
V1N	S6Q	0.0018432104367338	-0.665180189073007	grey
V1N	S6R	-0.0007091151323022	-0.722927748002748	grey
V1N	I9D	-0.822435886210091	0.0147349523703455	grey
V1N	I9E	-0.781792549415883	-0.0477675113125251	grey
V1N	I9G	-0.790666751613715	-0.102619579005126	grey
V1N	T10A	-0.0014826549675064	-1.00939793696604	grey
V1N	T10E	-0.0005846032755499	-0.660011540567082	grey
V1N	T10F	-0.760955834545669	-0.0974556632634549	grey
V1N	T10G	-0.0011106991287369	-0.793776116390321	grey
V1N	T10I	-0.0226967334060697	-0.763473674176666	grey
V1N	T10L	-0.261361709173576	-0.551798206523237	grey
V1N	T10M	-0.0098895387868835	-0.821994702666568	grey
V1N	T10P	-0.760333115941737	-0.0569680549823249	grey
V1N	T10Q	-0.0042646219494748	-0.696695552743142	grey
V1N	T10R	-0.275291887203084	-0.441430469424694	grey
V1N	T10S	7.40945004862326e-05	-0.729027776311196	grey
V1N	M11G	-0.320654466378535	-0.451837296338929	grey
V1N	M11K	-0.0151073067768624	-0.848336527573748	grey
V1N	M11L	0.0003087332413076	-0.751551973769408	grey
V1N	M11R	-0.0050046655386696	-0.746391422013721	grey
V1N	M11W	0.0005729468413125	-0.695989472967554	grey
V1N	T10V	-0.0103996303857983	-0.781927345247522	grey
V1N	I9K	-0.834604000507171	-0.00489749049580002	grey
V1N	I9Q	-0.767784494053099	-0.145236795993313	grey
V1N	I9R	-0.828920565188309	0.00501622731842932	grey
V1N	I9S	-0.734069517504076	-0.0353985452045732	grey
V1N	A8C	-0.0367543758952445	-0.738999090916595	grey
V1N	A8D	-0.810692804812093	-0.0394228294269184	grey
V1N	A8E	-0.806729319775522	-0.0344883050389232	grey
V1N	A8F	-0.821822684846993	-0.011131253185509	grey
V1N	A8G	-0.313244855784494	-0.474237352104423	grey
V1N	A8H	-0.84253622359621	0.011038060394672	grey
V1N	A8I	-0.691817427718961	-0.143059756329802	grey
V1N	A8K	-0.840593190961729	0.044758612649332	grey
V1N	A8L	-0.752357806240973	-0.126227490827664	grey
V1N	A8N	-0.72540966941889	-0.10522153541495	grey
V1N	A8P	-0.830883249336921	0.0153370974233354	grey
V1N	A8Q	-0.77967189160618	-0.0617323162399972	grey
V1N	A8R	-0.821969724295582	0.0196667535401612	grey
V1N	A8S	-0.0085563769864146	-0.788711549796551	grey
V1N	A8T	-0.0047367046040363	-0.782515983994784	grey
V1N	A8V	-0.308744888854665	-0.497901172634796	grey
V1N	A8Y	-0.830680877749992	0.0156801851913825	grey
V1N	A7C	-0.25700252407191	-0.645226420214173	grey
V1N	A7D	-0.761152618927507	-0.154332614409888	grey
V1N	A7E	-0.647978278610259	-0.183199730011912	grey
V1N	A7F	-0.745443280723963	-0.0662457542191454	grey
V1N	A7H	-0.706697417232525	-0.127337778258643	grey
V1N	A7I	-0.665808312883706	-0.142283930160214	grey
V1N	A7K	-0.790148639010841	-0.0489912753617038	grey
V1N	A7L	-0.732529030498581	-0.0538831774316528	grey
V1N	A7N	-0.60447951435974	-0.185932966666493	grey
V1N	A7P	-0.825172555551581	-0.0441708801284962	grey
V1N	A7Q	-0.729801161752974	-0.164662578711215	grey
V1N	A7R	-0.790550014744058	-0.026115452913509	grey
V1N	A7S	-0.0206601721317774	-0.792515147662555	grey
V1N	A7T	-0.487177523668712	-0.390106279200116	grey
V1N	A7Y	-0.680725506169437	-0.152748264899676	grey
V1N	S6T	-0.0007141742472551	-0.771123393591291	grey
V1N	S6Y	-0.0031648438791098	-0.844383019514109	grey
V1N	C5G	-0.585703926160732	-0.206847659874162	grey
V1N	C5K	-0.851312000634308	-0.01406472045489	grey
V1N	C5N	-0.786969482241803	-0.0721653779345673	grey
V1N	C5P	-0.827216335127263	0.0303964633741108	grey
V1N	C5R	-0.830469504105034	0.0812173801101933	grey
V1N	C5S	-0.642760696329272	-0.194346675366445	grey
V1N	C5T	-0.769073534237575	-0.121453297867218	grey
V1N	C5V	-0.737104237578024	-0.0346627244078854	grey
V1N	L4M	-0.0166818888941929	-0.812124453187755	grey
V1N	L4Q	-0.744267026773576	-0.0114602334931112	grey
V1N	L4R	-0.826493643420963	0.028685182826124	grey
V1N	L4W	-0.8362346538667	0.0992629053862026	grey
V1N	E3F	-0.805404898785465	-0.0276193712536459	grey
V1N	E3K	-0.453541810392474	-0.334505228648789	grey
V1N	E3M	-0.535742683909981	-0.270744118185059	grey
V1N	E3N	-0.0859352675211373	-0.729033972857765	grey
V1N	E3Q	-0.0011021270250595	-0.713294544626379	grey
V1N	E3S	-0.0528935332727472	-0.778353682541435	grey
V1N	E3T	-0.600241240278405	-0.233596587206951	grey
V1N	E3Y	-0.7680594859977	-0.0893877589015488	grey
V1N	R2S	0.0009119016022693	-0.597614819781319	grey
V1N	R2T	-0.0013299588729778	-0.766452638935322	grey
V1P	R2A	0.0022590314481901	-0.480622785704035	grey
V1P	R2F	0.0010301444838614	-0.639762565215682	grey
V1P	R2G	0.0022406467932636	-0.517357388338299	grey
V1P	R2H	-0.0008169350530786	-0.627667996242485	grey
V1P	R2I	-0.040164359794109	-0.662668556485714	grey
V1P	R2L	-0.001367775355533	-0.652857842735909	grey
V1P	R2N	7.32016508467881e-05	-0.808881707933221	grey
V1P	R2P	-0.534581563845301	-0.225194268792279	grey
V1P	E3A	-0.0621599722923412	-0.745895339949289	grey
V1P	E3D	-6.64971548980375e-06	-0.68538598924697	grey
V1P	C5A	-0.300036294535948	-0.506933237873693	grey
V1P	S6A	0.0006543264688715	-0.560191509284603	grey
V1P	S6C	-0.121382854153933	-0.640273735718284	grey
V1P	S6E	0.00278999555636	-0.316978298248972	grey
V1P	S6F	-0.0270926990315171	-0.746919906806998	grey
V1P	S6G	-0.0004767687615542	-0.70714495231415	grey
V1P	S6H	0.0011526270330831	-0.459050633588072	grey
V1P	S6I	-0.0562220737053775	-0.719852977573195	grey
V1P	S6K	-0.0006070326632098	-0.609332656570358	grey
V1P	S6L	-0.0053257091446661	-0.755769390882214	grey
V1P	S6P	-0.761680737772585	-0.0671713804794178	grey
V1P	S6Q	0.0018432104367338	-0.598147358548499	grey
V1P	S6R	-0.0007091151323022	-0.683194118747618	grey
V1P	I9G	-0.790666751613715	-0.0374959990644236	grey
V1P	I9H	-0.755659175700314	-0.0281364878211371	grey
V1P	T10A	-0.0014826549675064	-0.73016362902346	grey
V1P	T10C	-0.008519506474292	-0.792297989909114	grey
V1P	T10D	-0.296907847567857	-0.498439459992927	grey
V1P	T10E	-0.0005846032755499	-0.562267717117536	grey
V1P	T10F	-0.760955834545669	-0.040084808690633	grey
V1P	T10G	-0.0011106991287369	-0.703398899522039	grey
V1P	T10H	-0.378909208256383	-0.474500995005987	grey
V1P	T10I	-0.0226967334060697	-0.761190576862298	grey
V1P	T10K	-0.255076576861761	-0.560125414742036	grey
V1P	T10L	-0.261361709173576	-0.490587028833935	grey
V1P	T10M	-0.0098895387868835	-0.794393589183554	grey
V1P	T10P	-0.760333115941737	-0.0822785979670478	grey
V1P	T10Q	-0.0042646219494748	-0.740709977153798	grey
V1P	T10R	-0.275291887203084	-0.489478082706879	grey
V1P	T10S	7.40945004862326e-05	-0.679801659988905	grey
V1P	M11A	-0.0084294214192351	-0.6967395762601	grey
V1P	M11N	-0.0125555770234936	-0.774370807791739	grey
V1P	M11P	-0.786204170070231	-0.113979201468877	grey
V1P	M11T	-0.0025836533331987	-0.75533183727403	grey
V1P	M11V	-0.0007495847011043	-0.727754321899395	grey
V1P	M11W	0.0005729468413125	-0.657694794654225	grey
V1P	T10V	-0.0103996303857983	-0.771689299889764	grey
V1P	T10W	-0.758681717161498	-0.0441347386167151	grey
V1P	T10Y	-0.702191596827245	-0.0752646051858826	grey
V1P	I9K	-0.834604000507171	-0.0215107493074804	grey
V1P	I9L	-0.0025806804959872	-0.719950482016508	grey
V1P	A8C	-0.0367543758952445	-0.731605066236892	grey
V1P	A8D	-0.810692804812093	-0.0500096772100483	grey
V1P	A8E	-0.806729319775522	-0.00957172531180372	grey
V1P	A8F	-0.821822684846993	-0.042977032214964	grey
V1P	A8G	-0.313244855784494	-0.489427691082762	grey
V1P	A8H	-0.84253622359621	-0.00213089221330687	grey
V1P	A8K	-0.840593190961729	-0.0114817240248041	grey
V1P	A8L	-0.752357806240973	-0.0476197501151261	grey
V1P	A8M	-0.400682098994185	-0.385105803543406	grey
V1P	A8N	-0.72540966941889	-0.123680252118776	grey
V1P	A8P	-0.830883249336921	-0.0151454270796245	grey
V1P	A8Q	-0.77967189160618	-0.0986154788818362	grey
V1P	A8R	-0.821969724295582	0.0052884271058814	grey
V1P	A8S	-0.0085563769864146	-0.759165208562231	grey
V1P	A8T	-0.0047367046040363	-0.751340385263065	grey
V1P	A8V	-0.308744888854665	-0.484840278480928	grey
V1P	A8W	-0.845078385677475	0.0383418476111018	grey
V1P	A8Y	-0.830680877749992	-0.0280158225722653	grey
V1P	A7C	-0.25700252407191	-0.551577922530882	grey
V1P	A7D	-0.761152618927507	-0.0329334849078189	grey
V1P	A7E	-0.647978278610259	-0.0818447806506329	grey
V1P	A7F	-0.745443280723963	-0.138549947740771	grey
V1P	A7G	-0.326831615685063	-0.485697822578998	grey
V1P	A7H	-0.706697417232525	-0.139185202887805	grey
V1P	A7I	-0.665808312883706	-0.349780659373796	grey
V1P	A7L	-0.732529030498581	-0.102719953400028	grey
V1P	A7M	-0.731176513093595	-0.150150995932101	grey
V1P	A7N	-0.60447951435974	-0.25010261918987	grey
V1P	A7P	-0.825172555551581	-0.00455150460530573	grey
V1P	A7Q	-0.729801161752974	-0.15363179714409	grey
V1P	A7R	-0.790550014744058	-0.0153995468715429	grey
V1P	A7S	-0.0206601721317774	-0.757234860115642	grey
V1P	A7T	-0.487177523668712	-0.291590016912347	grey
V1P	A7V	-0.337646414365078	-0.442048944921824	grey
V1P	A7Y	-0.680725506169437	-0.182038906339198	grey
V1P	S6T	-0.0007141742472551	-0.728159858286766	grey
V1P	S6V	-0.0200652990087473	-0.744638163665022	grey
V1P	S6W	-0.0029194155035491	-0.627269611774136	grey
V1P	S6Y	-0.0031648438791098	-0.736941427424273	grey
V1P	C5E	-0.805161695727401	0.0096937372672502	grey
V1P	C5G	-0.585703926160732	-0.262669572775318	grey
V1P	C5Q	-0.770085765479343	-0.0183413124218049	grey
V1P	C5R	-0.830469504105034	0.0396537399019228	grey
V1P	C5W	-0.812150409821458	-0.0287338291206858	grey
V1P	L4R	-0.826493643420963	-0.00720754819506164	grey
V1P	E3G	-0.0250381863275432	-0.720345547855967	grey
V1P	E3H	-0.204798387593211	-0.576243139104906	grey
V1P	E3I	-0.786315761315577	0.015167651506687	grey
V1P	E3K	-0.453541810392474	-0.379909642598048	grey
V1P	E3L	-0.79690396625643	0.0550907643332873	grey
V1P	E3N	-0.0859352675211373	-0.710497788291726	grey
V1P	E3P	-0.822870331011	-0.00285834828091425	grey
V1P	E3Q	-0.0011021270250595	-0.720186596855909	grey
V1P	E3R	-0.560309365845487	-0.280947348569233	grey
V1P	E3S	-0.0528935332727472	-0.64872425153618	grey
V1P	E3T	-0.600241240278405	-0.167192111681725	grey
V1P	E3V	-0.821726963931402	0.0021503504418684	grey
V1P	E3Y	-0.7680594859977	-0.00976786409953301	grey
V1P	R2S	0.0009119016022693	-0.53040111283496	grey
V1P	R2T	-0.0013299588729778	-0.765433224158065	grey
V1Q	R2A	0.0022590314481901	-0.602783807188943	grey
V1Q	R2E	0.0007035587146929	-0.607370937384124	grey
V1Q	R2G	0.0022406467932636	-0.557753081636367	grey
V1Q	R2N	7.32016508467881e-05	-0.762070280043868	grey
V1Q	R2P	-0.534581563845301	-0.233425237119357	grey
V1Q	E3A	-0.0621599722923412	-0.844180014127918	grey
V1Q	E3C	-0.704982135230661	-0.244794638687509	grey
V1Q	L4K	-0.814019020698509	-0.0518165771257409	grey
V1Q	C5A	-0.300036294535948	-0.501807426401225	grey
V1Q	S6A	0.0006543264688715	-0.691719484486693	grey
V1Q	S6D	0.0025991241035533	-0.493908335381169	grey
V1Q	S6G	-0.0004767687615542	-0.879225634346768	grey
V1Q	S6H	0.0011526270330831	-0.57873762368625	grey
V1Q	S6L	-0.0053257091446661	-0.761229767235727	grey
V1Q	S6M	-0.000305109375981	-0.866291775949229	grey
V1Q	S6P	-0.761680737772585	-0.0471138124722964	grey
V1Q	S6Q	0.0018432104367338	-0.678138252928234	grey
V1Q	S6R	-0.0007091151323022	-0.729628411019762	grey
V1Q	I9A	-0.710662132588378	-0.100862170214287	grey
V1Q	I9E	-0.781792549415883	-0.0677309164676713	grey
V1Q	I9G	-0.790666751613715	-0.0212378882076092	grey
V1Q	T10A	-0.0014826549675064	-0.777469006623107	grey
V1Q	T10C	-0.008519506474292	-0.781094445243778	grey
V1Q	T10D	-0.296907847567857	-0.442560240989291	grey
V1Q	T10F	-0.760955834545669	-0.0354216527997857	grey
V1Q	T10G	-0.0011106991287369	-0.750603697110965	grey
V1Q	T10K	-0.255076576861761	-0.585992106342451	grey
V1Q	T10L	-0.261361709173576	-0.513857790136365	grey
V1Q	T10M	-0.0098895387868835	-0.778606088083672	grey
V1Q	T10P	-0.760333115941737	-0.0792004254034883	grey
V1Q	T10R	-0.275291887203084	-0.548730526616444	grey
V1Q	T10S	7.40945004862326e-05	-0.784488972647931	grey
V1Q	M11A	-0.0084294214192351	-0.739284336126336	grey
V1Q	M11E	-0.0008449150430155	-0.653318894556538	grey
V1Q	M11G	-0.320654466378535	-0.480238853636811	grey
V1Q	M11K	-0.0151073067768624	-0.746238663771408	grey
V1Q	M11Q	-0.0010668190313996	-0.620859227729678	grey
V1Q	M11R	-0.0050046655386696	-0.750695057594025	grey
V1Q	M11T	-0.0025836533331987	-0.757908809718876	grey
V1Q	T10V	-0.0103996303857983	-0.752849020547983	grey
V1Q	T10W	-0.758681717161498	-0.0740846523853312	grey
V1Q	I9K	-0.834604000507171	-0.0343554333819852	grey
V1Q	I9R	-0.828920565188309	0.00588480707358663	grey
V1Q	I9V	-0.0015385227020546	-0.810755933487434	grey
V1Q	I9W	-0.825885473528226	-0.0176983703449713	grey
V1Q	A8D	-0.810692804812093	-0.0131392262127253	grey
V1Q	A8G	-0.313244855784494	-0.500511472179465	grey
V1Q	A8H	-0.84253622359621	-0.0214343735694209	grey
V1Q	A8L	-0.752357806240973	-0.0789258200914551	grey
V1Q	A8N	-0.72540966941889	-0.101926192798221	grey
V1Q	A8P	-0.830883249336921	0.0281290770013177	grey
V1Q	A8Q	-0.77967189160618	-0.0237976492140161	grey
V1Q	A8R	-0.821969724295582	0.0152468266026791	grey
V1Q	A8S	-0.0085563769864146	-0.76481024534588	grey
V1Q	A8T	-0.0047367046040363	-0.735044607826619	grey
V1Q	A8V	-0.308744888854665	-0.63210627127441	grey
V1Q	A8W	-0.845078385677475	0.0664496657528054	grey
V1Q	A8Y	-0.830680877749992	0.0347161898006287	grey
V1Q	A7C	NA	NA	grey
V1Q	A7K	-0.790148639010841	-0.0141391413238707	grey
V1Q	A7L	-0.732529030498581	-0.0266466421032775	grey
V1Q	A7N	-0.60447951435974	-0.244516028449962	grey
V1Q	A7R	-0.790550014744058	-0.021989783520988	grey
V1Q	A7T	-0.487177523668712	-0.29212812968281	grey
V1Q	A7V	-0.337646414365078	-0.376319269198659	grey
V1Q	C5E	-0.805161695727401	0.00529594966118752	grey
V1Q	C5G	-0.585703926160732	-0.271592584230241	grey
V1Q	C5K	-0.851312000634308	0.0571942747926544	grey
V1Q	C5L	-0.440313514402637	-0.40742889254844	grey
V1Q	C5P	-0.827216335127263	-0.0215322652570148	grey
V1Q	C5R	-0.830469504105034	-0.00780565481889517	grey
V1Q	C5S	-0.642760696329272	-0.154064495294767	grey
V1Q	C5T	-0.769073534237575	-0.0193444504161497	grey
V1Q	L4R	-0.826493643420963	0.0541907031920174	grey
V1Q	L4T	-0.653410519511798	-0.217469406592398	grey
V1Q	L4W	-0.8362346538667	-0.00159671203953893	grey
V1Q	E3G	-0.0250381863275432	-0.914988175636462	grey
V1Q	E3K	-0.453541810392474	-0.321547990347511	grey
V1Q	E3L	-0.79690396625643	0.0103032730104132	grey
V1Q	E3M	-0.535742683909981	-0.308130559231371	grey
V1Q	E3N	-0.0859352675211373	-0.74807821847878	grey
V1Q	E3P	-0.822870331011	0.0546301451433469	grey
V1Q	E3R	-0.560309365845487	-0.230598710332964	grey
V1Q	E3V	-0.821726963931402	0.00777502786059225	grey
V1Q	E3W	-0.814312137048266	0.0762039086698352	grey
V1Q	R2W	0.0013935380870246	-0.776520526085015	grey
V1R	R2A	0.0022590314481901	-0.795511903140884	grey
V1R	R2D	0.000558828342718	-0.800245598084173	grey
V1R	R2E	0.0007035587146929	-0.76531347177343	grey
V1R	R2G	0.0022406467932636	-0.768705906292149	grey
V1R	R2H	-0.0008169350530786	-0.836832917387362	grey
V1R	R2K	0.0002680423762224	-0.730854299233275	grey
V1R	R2L	-0.001367775355533	-0.833778243939725	grey
V1R	R2N	7.32016508467881e-05	-0.832910720623365	grey
V1R	R2P	-0.534581563845301	-0.268091472797413	grey
V1R	R2Q	0.0013201863482463	-0.857610058183944	grey
V1R	E3A	-0.0621599722923412	-0.745581985128406	grey
V1R	L4A	-0.372896050384253	-0.511238778096875	grey
V1R	L4E	-0.785701896138508	-0.0518738167162178	grey
V1R	L4G	-0.770798476289595	-0.0727976417468017	grey
V1R	L4K	-0.814019020698509	-0.00998414846293394	grey
V1R	C5A	-0.300036294535948	-0.536036924863478	grey
V1R	S6A	0.0006543264688715	-0.81607647460521	grey
V1R	S6E	0.00278999555636	-0.725598108684969	grey
V1R	S6F	-0.0270926990315171	-0.836939731375857	grey
V1R	S6G	-0.0004767687615542	-0.853201090378743	grey
V1R	S6H	0.0011526270330831	-0.778432082595115	grey
V1R	S6K	-0.0006070326632098	-0.825706783929005	grey
V1R	S6L	-0.0053257091446661	-0.780119890853984	grey
V1R	S6M	-0.000305109375981	-0.723876781058103	grey
V1R	S6N	-0.0013560732177382	-0.835787886274021	grey
V1R	S6P	-0.761680737772585	-0.0509876576480169	grey
V1R	S6Q	0.0018432104367338	-0.787911755923242	grey
V1R	S6R	-0.0007091151323022	-0.79404910622648	grey
V1R	I9A	-0.710662132588378	-0.114991288528411	grey
V1R	I9C	-0.220673703445763	-0.630789467338397	grey
V1R	I9E	-0.781792549415883	-0.0450791869343522	grey
V1R	I9F	-0.776645652330997	-0.0826327270752897	grey
V1R	I9G	-0.790666751613715	-0.024841404597613	grey
V1R	T10A	-0.0014826549675064	-0.783424169441934	grey
V1R	T10C	-0.008519506474292	-0.828510395931376	grey
V1R	T10D	-0.296907847567857	-0.55481977971634	grey
V1R	T10E	-0.0005846032755499	-0.784791134851649	grey
V1R	T10F	-0.760955834545669	-0.0994505002669946	grey
V1R	T10G	-0.0011106991287369	-0.808218221476976	grey
V1R	T10H	-0.378909208256383	-0.490030045328163	grey
V1R	T10K	-0.255076576861761	-0.506081897962434	grey
V1R	T10L	-0.261361709173576	-0.532484028358922	grey
V1R	T10M	-0.0098895387868835	-0.790139464822203	grey
V1R	T10P	-0.760333115941737	-0.0679036576858444	grey
V1R	T10Q	-0.0042646219494748	-0.812734477353923	grey
V1R	T10R	-0.275291887203084	-0.557472649455742	grey
V1R	T10S	7.40945004862326e-05	-0.835394928693551	grey
V1R	M11A	-0.0084294214192351	-0.854732882903449	grey
V1R	M11D	-0.0108278814121517	-0.886096493633584	grey
V1R	M11E	-0.0008449150430155	-0.823073356237175	grey
V1R	M11G	-0.320654466378535	-0.51841509833029	grey
V1R	M11H	-0.0058654079504358	-0.819342499935832	grey
V1R	M11I	-0.0085919679292663	-0.868270181273219	grey
V1R	M11K	-0.0151073067768624	-0.830201394082678	grey
V1R	M11L	0.0003087332413076	-0.805843940116178	grey
V1R	M11N	-0.0125555770234936	-0.817901935582515	grey
V1R	M11P	-0.786204170070231	-0.00726581385042102	grey
V1R	M11Q	-0.0010668190313996	-0.516838012568514	grey
V1R	M11R	-0.0050046655386696	-0.795796605596352	grey
V1R	M11S	-0.0098597035076348	-0.811785773712445	grey
V1R	M11T	-0.0025836533331987	-0.581905765937314	grey
V1R	M11V	-0.0007495847011043	-0.839544213464497	grey
V1R	M11W	0.0005729468413125	-0.84115688766434	grey
V1R	T10V	-0.0103996303857983	-0.839858749538706	grey
V1R	T10W	-0.758681717161498	-0.0673721744580603	grey
V1R	T10Y	-0.702191596827245	-0.0932436616957204	grey
V1R	I9K	-0.834604000507171	0.0149513618529495	grey
V1R	I9L	-0.0025806804959872	-0.811148990343116	grey
V1R	I9M	-0.0043733800582984	-0.825938177034404	grey
V1R	I9N	-0.715687729094501	-0.272685078895912	grey
V1R	I9P	-0.83203955499173	0.0525590260592659	grey
V1R	I9Q	-0.767784494053099	-0.0853767868322336	grey
V1R	I9R	-0.828920565188309	9.52008522692172e-05	grey
V1R	I9S	-0.734069517504076	-0.083623000101007	grey
V1R	I9T	-0.351066018502765	-0.4333152397035	grey
V1R	I9V	-0.0015385227020546	-0.813776646925177	grey
V1R	I9W	-0.825885473528226	0.0214638569882346	grey
V1R	I9Y	-0.818043295918426	-0.0226889772339308	grey
V1R	A8D	-0.810692804812093	-0.0199325087718236	grey
V1R	A8E	-0.806729319775522	0.019969278516887	grey
V1R	A8F	-0.821822684846993	0.00147846781604244	grey
V1R	A8G	-0.313244855784494	-0.470633894370389	grey
V1R	A8H	-0.84253622359621	0.0257267151382083	grey
V1R	A8I	-0.691817427718961	-0.186772982153442	grey
V1R	A8K	-0.840593190961729	0.00479771388812056	grey
V1R	A8L	-0.752357806240973	-0.0722924410796589	grey
V1R	A8M	-0.400682098994185	-0.419973028654167	grey
V1R	A8N	-0.72540966941889	-0.0237291402966172	grey
V1R	A8P	-0.830883249336921	0.00169301697414659	grey
V1R	A8Q	-0.77967189160618	-0.0291882019768993	grey
V1R	A8R	-0.821969724295582	0.0262937360083324	grey
V1R	A8S	-0.0085563769864146	-0.811262323687578	grey
V1R	A8T	-0.0047367046040363	-0.792976502151404	grey
V1R	A8V	-0.308744888854665	-0.526090650048105	grey
V1R	A8W	-0.845078385677475	-0.0310279018085714	grey
V1R	A8Y	-0.830680877749992	0.0580137684314376	grey
V1R	A7C	-0.25700252407191	-0.554703322718932	grey
V1R	A7F	-0.745443280723963	-0.121511744971163	grey
V1R	A7G	-0.326831615685063	-0.549988839310391	grey
V1R	A7H	-0.706697417232525	-0.111103891404936	grey
V1R	A7I	-0.665808312883706	-0.150517245270229	grey
V1R	A7K	-0.790148639010841	-0.0972863082193859	grey
V1R	A7L	-0.732529030498581	-0.105644263214154	grey
V1R	A7N	-0.60447951435974	-0.190473736216524	grey
V1R	A7P	-0.825172555551581	-0.0129125766403254	grey
V1R	A7Q	-0.729801161752974	-0.236432530858479	grey
V1R	A7R	-0.790550014744058	-0.0387763473808241	grey
V1R	A7S	-0.0206601721317774	-0.799174434067252	grey
V1R	A7T	-0.487177523668712	-0.491130573483354	grey
V1R	A7V	-0.337646414365078	-0.51804337181169	grey
V1R	A7W	-0.78681887089842	-0.126505961214512	grey
V1R	S6T	-0.0007141742472551	-0.946264610424466	grey
V1R	S6V	-0.0200652990087473	-0.943339141616803	grey
V1R	C5D	-0.859381062042182	-0.00642042215322336	grey
V1R	C5E	-0.805161695727401	-0.00340273143560521	grey
V1R	C5G	-0.585703926160732	-0.251979025073234	grey
V1R	C5I	-0.587257015246893	-0.230510245132061	grey
V1R	C5L	-0.440313514402637	-0.319129181671337	grey
V1R	C5M	-0.150484119225841	-0.698481854610704	grey
V1R	C5N	-0.786969482241803	-0.0833305105954341	grey
V1R	C5P	-0.827216335127263	-0.0241834422782282	grey
V1R	C5Q	-0.770085765479343	-0.0363171071213499	grey
V1R	C5R	-0.830469504105034	0.0162004600372296	grey
V1R	C5S	-0.642760696329272	-0.158580645790888	grey
V1R	C5T	-0.769073534237575	-0.0608715505051619	grey
V1R	C5V	-0.737104237578024	-0.0479686497119703	grey
V1R	C5W	-0.812150409821458	-0.0718139210300666	grey
V1R	L4N	-0.756335716217345	-0.0217145697210243	grey
V1R	L4R	-0.826493643420963	-0.0149852097991718	grey
V1R	L4S	-0.732002039944663	-0.0839232445405066	grey
V1R	L4T	-0.653410519511798	-0.136550742321883	grey
V1R	L4V	-0.580826034287946	-0.208268998411866	grey
V1R	L4W	-0.8362346538667	0.0427326611905604	grey
V1R	E3G	-0.0250381863275432	-0.832055587235391	grey
V1R	E3K	-0.453541810392474	-0.372992664637247	grey
V1R	E3L	-0.79690396625643	-0.130202211229492	grey
V1R	E3N	-0.0859352675211373	-0.890670045855211	grey
V1R	E3Q	-0.0011021270250595	-0.863084599710649	grey
V1R	E3R	-0.560309365845487	-0.199460106888673	grey
V1R	E3V	-0.821726963931402	-0.0330434478153394	grey
V1R	R2S	0.0009119016022693	-0.810802517779395	grey
V1R	R2T	-0.0013299588729778	-0.788722252590954	grey
V1R	R2V	-0.0133657857967481	-0.785305765981924	grey
V1R	R2W	0.0013935380870246	-0.875222885655755	grey
V1R	R2Y	0.0019847373769513	-0.74683028870015	grey
V1S	R2A	0.0022590314481901	-0.64089264241442	grey
V1S	R2E	0.0007035587146929	-0.74852046598412	grey
V1S	R2F	0.0010301444838614	-0.750974236271115	grey
V1S	R2G	0.0022406467932636	-0.559566754040229	grey
V1S	R2H	-0.0008169350530786	-0.861086469383981	grey
V1S	R2K	0.0002680423762224	-0.792149250253338	grey
V1S	R2L	-0.001367775355533	-0.734648587477873	grey
V1S	R2P	-0.534581563845301	-0.272812222263755	grey
V1S	R2Q	0.0013201863482463	-0.721967463568917	grey
V1S	E3D	-6.64971548980375e-06	-0.696830145141687	grey
V1S	L4A	-0.372896050384253	-0.452054007554444	grey
V1S	L4F	-0.685602785899908	-0.179601961656003	grey
V1S	L4G	-0.770798476289595	-0.0570931823672497	grey
V1S	L4K	-0.814019020698509	0.036255523779648	grey
V1S	C5A	-0.300036294535948	-0.563407539814662	grey
V1S	S6A	0.0006543264688715	-0.730228520188084	grey
V1S	S6C	-0.121382854153933	-0.711568287189071	grey
V1S	S6D	0.0025991241035533	-0.604287209107682	grey
V1S	S6F	-0.0270926990315171	-0.816801338291373	grey
V1S	S6G	-0.0004767687615542	-0.754046253779585	grey
V1S	S6H	0.0011526270330831	-0.739672430309738	grey
V1S	S6I	-0.0562220737053775	-0.744062634034426	grey
V1S	S6K	-0.0006070326632098	-0.814807050758726	grey
V1S	S6L	-0.0053257091446661	-0.811838830915135	grey
V1S	S6M	-0.000305109375981	-0.818640136007693	grey
V1S	S6N	-0.0013560732177382	-0.692588037877052	grey
V1S	S6P	-0.761680737772585	-0.0496113816108704	grey
V1S	S6Q	0.0018432104367338	-0.704902670398648	grey
V1S	S6R	-0.0007091151323022	-0.75874905033656	grey
V1S	I9E	-0.781792549415883	-0.0414417054476784	grey
V1S	I9G	-0.790666751613715	-0.0169102173358497	grey
V1S	I9H	-0.755659175700314	0.0192634236398546	grey
V1S	T10A	-0.0014826549675064	-0.755122671100808	grey
V1S	T10C	-0.008519506474292	-0.789909021667216	grey
V1S	T10D	-0.296907847567857	-0.508724879883425	grey
V1S	T10E	-0.0005846032755499	-0.708432411974261	grey
V1S	T10F	-0.760955834545669	-0.104365229461678	grey
V1S	T10G	-0.0011106991287369	-0.756537514008987	grey
V1S	T10H	-0.378909208256383	-0.447645455863916	grey
V1S	T10I	-0.0226967334060697	-0.780531778478929	grey
V1S	T10K	-0.255076576861761	-0.528792041109941	grey
V1S	T10L	-0.261361709173576	-0.550457801646503	grey
V1S	T10M	-0.0098895387868835	-0.795760090004169	grey
V1S	T10N	-0.230529577902519	-0.589461829511733	grey
V1S	T10P	-0.760333115941737	-0.0519364619377248	grey
V1S	T10R	-0.275291887203084	-0.506802585827153	grey
V1S	T10S	7.40945004862326e-05	-0.768518821921818	grey
V1S	M11A	-0.0084294214192351	-0.781646403511987	grey
V1S	M11E	-0.0008449150430155	-0.730438831226864	grey
V1S	M11F	-0.0039576616618988	-0.758421612535156	grey
V1S	M11G	-0.320654466378535	-0.483935281488337	grey
V1S	M11K	-0.0151073067768624	-0.752987179929369	grey
V1S	M11L	0.0003087332413076	-0.777539322039527	grey
V1S	M11N	-0.0125555770234936	-0.847772470980217	grey
V1S	M11R	-0.0050046655386696	-0.77781163969817	grey
V1S	M11S	-0.0098597035076348	-0.809193698109776	grey
V1S	M11T	-0.0025836533331987	-0.81184335554186	grey
V1S	M11V	-0.0007495847011043	-0.811897925038329	grey
V1S	M11W	0.0005729468413125	-0.752831843275991	grey
V1S	M11Y	-0.0014834980026964	-0.710236032317036	grey
V1S	T10V	-0.0103996303857983	-0.767388094276821	grey
V1S	T10W	-0.758681717161498	-0.0734996990566379	grey
V1S	I9K	-0.834604000507171	0.00413836411678092	grey
V1S	I9L	-0.0025806804959872	-0.770198599381043	grey
V1S	I9M	-0.0043733800582984	-0.781300314916129	grey
V1S	I9N	-0.715687729094501	-0.18031926064743	grey
V1S	I9P	-0.83203955499173	-0.0884947125689282	grey
V1S	I9Q	-0.767784494053099	-0.107777256854489	grey
V1S	I9R	-0.828920565188309	0.0139175544853227	grey
V1S	I9S	-0.734069517504076	-0.0543117913335481	grey
V1S	I9T	-0.351066018502765	-0.466057663789182	grey
V1S	I9V	-0.0015385227020546	-0.781986225747572	grey
V1S	I9W	-0.825885473528226	-0.0207811850517613	grey
V1S	A8C	-0.0367543758952445	-0.802750177897537	grey
V1S	A8D	-0.810692804812093	0.0143447795015117	grey
V1S	A8E	-0.806729319775522	-0.0239904316686892	grey
V1S	A8F	-0.821822684846993	0.0672032588103596	grey
V1S	A8G	-0.313244855784494	-0.564028346135072	grey
V1S	A8H	-0.84253622359621	0.00324919676397561	grey
V1S	A8I	-0.691817427718961	-0.0384937221576204	grey
V1S	A8K	-0.840593190961729	0.0408944624745914	grey
V1S	A8L	-0.752357806240973	-0.0767734392230615	grey
V1S	A8M	-0.400682098994185	-0.466755921419099	grey
V1S	A8N	-0.72540966941889	-0.129149766882139	grey
V1S	A8P	-0.830883249336921	-0.0123049662247586	grey
V1S	A8Q	-0.77967189160618	-0.089877647521409	grey
V1S	A8R	-0.821969724295582	0.00603176933983929	grey
V1S	A8S	-0.0085563769864146	-0.797982717254884	grey
V1S	A8T	-0.0047367046040363	-0.764092550572907	grey
V1S	A8V	-0.308744888854665	-0.530329181914629	grey
V1S	A8W	-0.845078385677475	0.0326183079031717	grey
V1S	A8Y	-0.830680877749992	-0.000280835323084205	grey
V1S	A7C	-0.25700252407191	-0.571078372748618	grey
V1S	A7D	-0.761152618927507	-0.145155817637314	grey
V1S	A7F	-0.745443280723963	-0.0634795076908841	grey
V1S	A7G	-0.326831615685063	-0.4999914815073	grey
V1S	A7H	-0.706697417232525	-0.125936537022022	grey
V1S	A7I	-0.665808312883706	-0.0983350338245733	grey
V1S	A7K	-0.790148639010841	-0.076532489791594	grey
V1S	A7L	-0.732529030498581	-0.101343512163988	grey
V1S	A7M	-0.731176513093595	-0.114509869353435	grey
V1S	A7N	-0.60447951435974	-0.243863031243832	grey
V1S	A7P	-0.825172555551581	-0.0179254096603282	grey
V1S	A7Q	-0.729801161752974	-0.061106914425478	grey
V1S	A7R	-0.790550014744058	-0.0685679265228819	grey
V1S	A7S	-0.0206601721317774	-0.768303451314658	grey
V1S	A7T	-0.487177523668712	-0.339469199929385	grey
V1S	A7W	-0.78681887089842	-0.0269136307265271	grey
V1S	A7Y	-0.680725506169437	-0.123988150108674	grey
V1S	S6T	-0.0007141742472551	-0.785388771018955	grey
V1S	S6V	-0.0200652990087473	-0.789528496438587	grey
V1S	S6W	-0.0029194155035491	-0.77169406322647	grey
V1S	S6Y	-0.0031648438791098	-0.774639292333368	grey
V1S	C5F	-0.801907583440421	0.00619101233286301	grey
V1S	C5G	-0.585703926160732	-0.256215995118553	grey
V1S	C5L	-0.440313514402637	-0.471817844008183	grey
V1S	C5N	-0.786969482241803	-0.0627786612988984	grey
V1S	C5R	-0.830469504105034	-0.0191244491720158	grey
V1S	C5S	-0.642760696329272	-0.158822120161477	grey
V1S	C5V	-0.737104237578024	-0.120933923793147	grey
V1S	L4R	-0.826493643420963	-0.00344027413541859	grey
V1S	L4V	-0.580826034287946	-0.0219897980615129	grey
V1S	L4W	-0.8362346538667	-0.0376522539920141	grey
V1S	E3F	-0.805404898785465	-0.0383527423273071	grey
V1S	E3I	-0.786315761315577	-0.0396113501525129	grey
V1S	E3K	-0.453541810392474	-0.351825816232865	grey
V1S	E3L	-0.79690396625643	-0.120857495402414	grey
V1S	E3N	-0.0859352675211373	-0.734193614253436	grey
V1S	E3P	-0.822870331011	-0.0265515550168123	grey
V1S	E3Q	-0.0011021270250595	-0.797496784366361	grey
V1S	E3R	-0.560309365845487	-0.311422442695363	grey
V1S	E3S	-0.0528935332727472	-0.733721345844996	grey
V1S	E3T	-0.600241240278405	-0.191885165274923	grey
V1S	E3V	-0.821726963931402	0.000942117397875974	grey
V1S	E3W	-0.814312137048266	-0.0918319736758988	grey
V1S	R2S	0.0009119016022693	-0.793753596593259	grey
V1S	R2T	-0.0013299588729778	-0.828166365726459	grey
V1S	R2V	-0.0133657857967481	-0.771123157605121	grey
V1S	R2Y	0.0019847373769513	-0.922177393214603	grey
V1T	R2A	0.0022590314481901	-0.0112361558950504	grey
V1T	R2G	0.0022406467932636	-0.0040661546362919	grey
V1T	R2H	-0.0008169350530786	-0.347902602004011	grey
V1T	R2L	-0.001367775355533	-0.526585685317798	grey
V1T	R2P	-0.534581563845301	-0.2471984462553	grey
V1T	E3A	-0.0621599722923412	-0.770793965740161	grey
V1T	L4G	-0.770798476289595	-0.10337988724301	grey
V1T	C5A	-0.300036294535948	-0.496472862578608	grey
V1T	S6A	0.0006543264688715	-0.267879545597171	grey
V1T	S6C	-0.121382854153933	-0.50384443971852	grey
V1T	S6D	0.0025991241035533	-0.0461358970191772	grey
V1T	S6F	-0.0270926990315171	-0.6923387986412	grey
V1T	S6G	-0.0004767687615542	-0.386311475261622	grey
V1T	S6H	0.0011526270330831	-0.071123175391554	grey
V1T	S6K	-0.0006070326632098	-0.328571787757903	grey
V1T	S6L	-0.0053257091446661	-0.610545556189736	grey
V1T	S6N	-0.0013560732177382	-0.248217947133903	grey
V1T	S6P	-0.761680737772585	-0.0690148716273377	grey
V1T	S6R	-0.0007091151323022	-0.351188262164709	grey
V1T	I9G	-0.790666751613715	-0.0566056466268909	grey
V1T	T10A	-0.0014826549675064	-0.494103283437845	grey
V1T	T10C	-0.008519506474292	-0.611936705350178	grey
V1T	T10D	-0.296907847567857	-0.469772798028921	grey
V1T	T10E	-0.0005846032755499	-0.314655075868666	grey
V1T	T10F	-0.760955834545669	-0.152065455500743	grey
V1T	T10G	-0.0011106991287369	-0.413081542272504	grey
V1T	T10H	-0.378909208256383	-0.334785930707538	grey
V1T	T10I	-0.0226967334060697	-0.633631645485354	grey
V1T	T10L	-0.261361709173576	-0.46858287530213	grey
V1T	T10M	-0.0098895387868835	-0.613951805553967	grey
V1T	T10P	-0.760333115941737	-0.0180966731522448	grey
V1T	T10Q	-0.0042646219494748	-0.579314238880785	grey
V1T	T10R	-0.275291887203084	-0.484153803342885	grey
V1T	T10S	7.40945004862326e-05	-0.339592114027604	grey
V1T	M11G	-0.320654466378535	-0.483785659276144	grey
V1T	M11L	0.0003087332413076	-0.484618337767475	grey
V1T	M11P	-0.786204170070231	0.0112208492080452	grey
V1T	M11R	-0.0050046655386696	-0.509463413007087	grey
V1T	M11T	-0.0025836533331987	-0.537030695977837	grey
V1T	M11V	-0.0007495847011043	-0.505987962292026	grey
V1T	T10V	-0.0103996303857983	-0.669482818264817	grey
V1T	T10W	-0.758681717161498	-0.124316451866445	grey
V1T	T10Y	-0.702191596827245	-0.10933270597542	grey
V1T	I9K	-0.834604000507171	-0.0106620778304569	grey
V1T	I9R	-0.828920565188309	0.0215892706472014	grey
V1T	I9V	-0.0015385227020546	-0.46444461094705	grey
V1T	I9W	-0.825885473528226	0.0280760065651539	grey
V1T	A8C	-0.0367543758952445	-0.619143530994709	grey
V1T	A8D	-0.810692804812093	0.0252261492205341	grey
V1T	A8F	-0.821822684846993	0.0736926873448402	grey
V1T	A8G	-0.313244855784494	-0.484628965865317	grey
V1T	A8H	-0.84253622359621	0.0121991403998589	grey
V1T	A8I	-0.691817427718961	-0.0693955844619705	grey
V1T	A8K	-0.840593190961729	-0.0155270822939757	grey
V1T	A8L	-0.752357806240973	-0.028685515186	grey
V1T	A8M	-0.400682098994185	-0.332460203146642	grey
V1T	A8N	-0.72540966941889	-0.085257776138952	grey
V1T	A8P	-0.830883249336921	-0.0297203663560587	grey
V1T	A8Q	-0.77967189160618	-0.0390857581891505	grey
V1T	A8R	-0.821969724295582	-0.0143588248267688	grey
V1T	A8S	-0.0085563769864146	-0.651530385990623	grey
V1T	A8T	-0.0047367046040363	-0.63403238476415	grey
V1T	A8V	-0.308744888854665	-0.424831579569676	grey
V1T	A8W	-0.845078385677475	0.000187062629925405	grey
V1T	A8Y	-0.830680877749992	-0.0419078250002904	grey
V1T	A7C	-0.25700252407191	-0.496124939202653	grey
V1T	A7D	-0.761152618927507	-0.0472543136534443	grey
V1T	A7F	-0.745443280723963	-0.0761975639130286	grey
V1T	A7G	-0.326831615685063	-0.433451196007099	grey
V1T	A7H	-0.706697417232525	-0.0497482009658381	grey
V1T	A7I	-0.665808312883706	-0.307732967230769	grey
V1T	A7L	-0.732529030498581	-0.0583811928107113	grey
V1T	A7N	-0.60447951435974	-0.190313083466904	grey
V1T	A7P	-0.825172555551581	0.0207811644326784	grey
V1T	A7Q	-0.729801161752974	-0.114275907440083	grey
V1T	A7R	-0.790550014744058	-0.0277084186631945	grey
V1T	A7S	-0.0206601721317774	-0.709751610919592	grey
V1T	A7T	-0.487177523668712	-0.241809129979596	grey
V1T	A7V	-0.337646414365078	-0.495307523667424	grey
V1T	A7Y	-0.680725506169437	-0.124133454576231	grey
V1T	S6T	-0.0007141742472551	-0.514483925547723	grey
V1T	S6V	-0.0200652990087473	-0.644268720590378	grey
V1T	S6Y	-0.0031648438791098	-0.580105195953457	grey
V1T	C5F	-0.801907583440421	-0.0895704685956412	grey
V1T	C5G	-0.585703926160732	-0.248543739939666	grey
V1T	E3G	-0.0250381863275432	-0.684320107572665	grey
V1T	E3H	-0.204798387593211	-0.526780160587299	grey
V1T	E3K	-0.453541810392474	-0.332620181113725	grey
V1T	E3N	-0.0859352675211373	-0.718976867689292	grey
V1T	E3P	-0.822870331011	0.0291226345154424	grey
V1T	E3Q	-0.0011021270250595	-0.536021752888591	grey
V1T	E3T	-0.600241240278405	-0.167220389906022	grey
V1T	R2T	-0.0013299588729778	-0.431098263712548	grey
V1T	R2V	-0.0133657857967481	-0.607616362621093	grey
R2A	E3A	-0.0621599722923412	0.056123389020638	grey
R2A	E3D	-6.64971548980375e-06	0.0044200559308331	grey
R2A	L4A	-0.372896050384253	0.235069072854709	grey
R2A	L4C	-0.402936214258289	0.31271334415626	grey
R2A	L4D	-0.826714077265324	0.0843059791358027	grey
R2A	L4E	-0.785701896138508	-0.0128227910553395	grey
R2A	L4F	-0.685602785899908	0.21663224692295	grey
R2A	L4G	-0.770798476289595	0.0615831646698116	grey
R2A	L4H	-0.707966236552741	0.253621141274296	grey
R2A	L4I	-0.363993023508536	0.209621920366249	grey
R2A	L4K	-0.814019020698509	-0.0925803999575823	grey
R2A	C5A	-0.300036294535948	0.268777444276427	grey
R2A	S6A	0.0006543264688715	0.0007055149857794	grey
R2A	S6D	0.0025991241035533	0.001429272929766	grey
R2A	S6E	0.00278999555636	-0.0039488273823962	grey
R2A	S6G	-0.0004767687615542	-0.0010480208828453	grey
R2A	S6H	0.0011526270330831	6.36518696114999e-05	grey
R2A	S6K	-0.0006070326632098	0.0021762206928951	grey
R2A	S6L	-0.0053257091446661	0.0072942453494736	grey
R2A	S6M	-0.000305109375981	-0.0066331475918138	grey
R2A	S6N	-0.0013560732177382	0.0042034060665065	grey
R2A	S6P	-0.761680737772585	0.0756203585147632	grey
R2A	S6Q	0.0018432104367338	0.0046379130391541	grey
R2A	S6R	-0.0007091151323022	0.0030985671987276	grey
R2A	I9A	-0.710662132588378	0.131801641718889	grey
R2A	I9C	-0.220673703445763	0.199506647443299	grey
R2A	I9D	-0.822435886210091	-0.026457188056933	grey
R2A	I9E	-0.781792549415883	-0.00921445538688703	grey
R2A	I9F	-0.776645652330997	0.0115579394514509	grey
R2A	I9G	-0.790666751613715	0.00720348836316487	grey
R2A	I9H	-0.755659175700314	0.0909326492609468	grey
R2A	T10A	-0.0014826549675064	0.003646013195659	grey
R2A	T10C	-0.008519506474292	0.0083358407818037	grey
R2A	T10E	-0.0005846032755499	0.0021355605104438	grey
R2A	T10F	-0.760955834545669	-0.0487921151856492	grey
R2A	T10G	-0.0011106991287369	0.0021885031886841	grey
R2A	T10H	-0.378909208256383	0.0843563071445378	grey
R2A	T10I	-0.0226967334060697	0.0182420470267213	grey
R2A	T10L	-0.261361709173576	0.233016449849821	grey
R2A	T10M	-0.0098895387868835	-0.0613235632996881	grey
R2A	T10P	-0.760333115941737	0.0407283812970473	grey
R2A	T10Q	-0.0042646219494748	0.0084467829103385	grey
R2A	T10R	-0.275291887203084	0.146098894637526	grey
R2A	T10S	7.40945004862326e-05	0.00225440814301317	grey
R2A	M11A	-0.0084294214192351	0.006586900022914	grey
R2A	M11C	-0.0088251620635305	0.0049709907883744	grey
R2A	M11D	-0.0108278814121517	0.004254542506114	grey
R2A	M11E	-0.0008449150430155	0.0058551190723924	grey
R2A	M11F	-0.0039576616618988	0.0057429704843403	grey
R2A	M11G	-0.320654466378535	0.182942321859252	grey
R2A	M11H	-0.0058654079504358	0.0024765869247832	grey
R2A	M11I	-0.0085919679292663	-0.001276440800372	grey
R2A	M11K	-0.0151073067768624	0.0080314350993093	grey
R2A	M11L	0.0003087332413076	0.0013624198099513	grey
R2A	M11N	-0.0125555770234936	0.0029585900961683	grey
R2A	M11P	-0.786204170070231	0.0245571648694077	grey
R2A	M11Q	-0.0010668190313996	0.0024857073574893	grey
R2A	M11R	-0.0050046655386696	0.0067925847164879	grey
R2A	M11S	-0.0098597035076348	0.0096547879245966	grey
R2A	M11T	-0.0025836533331987	0.0011554541080293	grey
R2A	M11V	-0.0007495847011043	0.0048002891536079	grey
R2A	M11W	0.0005729468413125	0.0014129580533274	grey
R2A	M11Y	-0.0014834980026964	0.0036735211724556	grey
R2A	T10V	-0.0103996303857983	0.0086583447552661	grey
R2A	T10Y	-0.702191596827245	0.191319262004086	grey
R2A	I9K	-0.834604000507171	-0.0307986023743245	grey
R2A	I9L	-0.0025806804959872	0.0048733969679357	grey
R2A	I9M	-0.0043733800582984	0.0058592029187363	grey
R2A	I9P	-0.83203955499173	-0.0187001018231593	grey
R2A	I9Q	-0.767784494053099	0.0951523680336133	grey
R2A	I9R	-0.828920565188309	-0.00363169104559125	grey
R2A	I9S	-0.734069517504076	0.0871532551691419	grey
R2A	I9T	-0.351066018502765	0.186015387646216	grey
R2A	I9V	-0.0015385227020546	0.0026040738931066	grey
R2A	I9W	-0.825885473528226	0.0284873859047985	grey
R2A	I9Y	-0.818043295918426	0.0109893942863252	grey
R2A	A8C	-0.0367543758952445	-0.27030212064507	grey
R2A	A8D	-0.810692804812093	0.00848499471527719	grey
R2A	A8E	-0.806729319775522	0.015330868808056	grey
R2A	A8F	-0.821822684846993	0.0454568109401532	grey
R2A	A8G	-0.313244855784494	0.30379819357052	grey
R2A	A8H	-0.84253622359621	-0.151067126554034	grey
R2A	A8L	-0.752357806240973	-0.00706704193805474	grey
R2A	A8N	-0.72540966941889	0.108949660920164	grey
R2A	A8P	-0.830883249336921	-0.0109697619765164	grey
R2A	A8Q	-0.77967189160618	0.0599049083576578	grey
R2A	A8R	-0.821969724295582	-0.0159616157709118	grey
R2A	A8S	-0.0085563769864146	0.0060861681500304	grey
R2A	A8T	-0.0047367046040363	0.0062611588110577	grey
R2A	A8V	-0.308744888854665	0.19567288845627	grey
R2A	A8W	-0.845078385677475	0.0108722571154902	grey
R2A	A7C	-0.25700252407191	0.240444984388996	grey
R2A	A7D	-0.761152618927507	0.00632690959071536	grey
R2A	A7E	-0.647978278610259	0.197898174979234	grey
R2A	A7F	-0.745443280723963	0.0346304084325074	grey
R2A	A7G	-0.326831615685063	0.295590334432605	grey
R2A	A7H	-0.706697417232525	0.173548155788707	grey
R2A	A7I	-0.665808312883706	0.12857835651346	grey
R2A	A7K	-0.790148639010841	0.103370266687089	grey
R2A	A7L	-0.732529030498581	0.0268535440890151	grey
R2A	A7M	-0.731176513093595	0.0764995659656381	grey
R2A	A7N	-0.60447951435974	0.237040722998601	grey
R2A	A7P	-0.825172555551581	-0.00363703915675273	grey
R2A	A7R	-0.790550014744058	0.0180511202972015	grey
R2A	A7S	-0.0206601721317774	0.0206938971977039	grey
R2A	A7T	-0.487177523668712	0.177228305037929	grey
R2A	A7V	-0.337646414365078	0.236077685411527	grey
R2A	A7W	-0.78681887089842	-6.06109707597113e-05	grey
R2A	S6T	-0.0007141742472551	0.0024210383619608	grey
R2A	S6V	-0.0200652990087473	0.0147334452318422	grey
R2A	S6Y	-0.0031648438791098	-0.0063024689559402	grey
R2A	C5D	-0.859381062042182	0.0653621295987541	grey
R2A	C5E	-0.805161695727401	0.0273516999558222	grey
R2A	C5F	-0.801907583440421	0.017653263001618	grey
R2A	C5G	-0.585703926160732	0.125601500147826	grey
R2A	C5H	-0.812783284402461	-0.0681015718466481	grey
R2A	C5K	-0.851312000634308	-0.0692222669263495	grey
R2A	C5L	-0.440313514402637	-0.142424364574501	grey
R2A	C5M	-0.150484119225841	0.0921191777825062	grey
R2A	C5N	-0.786969482241803	0.0728974385594781	grey
R2A	C5P	-0.827216335127263	-0.0189270872579914	grey
R2A	C5R	-0.830469504105034	0.00131056035068544	grey
R2A	C5S	-0.642760696329272	0.200822464997106	grey
R2A	C5T	-0.769073534237575	0.0653670140034859	grey
R2A	C5V	-0.737104237578024	0.0610588607930646	grey
R2A	C5W	-0.812150409821458	0.030163541997287	grey
R2A	L4M	-0.0166818888941929	0.0148658337264101	grey
R2A	L4P	-0.826164618373628	-0.0276468472999458	grey
R2A	L4Q	-0.744267026773576	0.0740294694572093	grey
R2A	L4R	-0.826493643420963	-0.0034097860037462	grey
R2A	L4S	-0.732002039944663	0.22045947235643	grey
R2A	L4T	-0.653410519511798	0.273439585043038	grey
R2A	L4V	-0.580826034287946	0.242598353438654	grey
R2A	L4W	-0.8362346538667	-0.0306081552536737	grey
R2A	L4Y	-0.782129286705933	0.0933738299720566	grey
R2A	E3F	-0.805404898785465	0.0329965683669931	grey
R2A	E3G	-0.0250381863275432	0.0238064392648276	grey
R2A	E3H	-0.204798387593211	0.204821419842805	grey
R2A	E3L	-0.79690396625643	0.0390710253586904	grey
R2A	E3N	-0.0859352675211373	0.0785724550959105	grey
R2A	E3P	-0.822870331011	0.0258794906385527	grey
R2A	E3Q	-0.0011021270250595	0.0032263135972745	grey
R2A	E3R	-0.560309365845487	0.223648029653081	grey
R2A	E3S	-0.0528935332727472	0.0457750123867935	grey
R2A	E3T	-0.600241240278405	0.249451098799442	grey
[truncated: 26,185 more rows]
