# Supplementary material for: Origins and breadth of pairwise epistasis in an α-helix of β-lactamase TEM-1
Source: Nat Commun. 2026 Mar 17;17:4083. doi: 10.1038/s41467-026-70627-5 (PMC13144301; doi:10.1038/s41467-026-70627-5)
Supplement: Supplementary file 3 — Source data [file 41467_2026_70627_MOESM3_ESM.zip › Source Data/FigureS8B_sourcedata.txt]

Sequence	First Mutation	Second Mutation	Independent model energy	Log Fitness
AAELCSAAITM	V1A	R2A	-1.76118257902999	-0.420371658256372
AEELCSAAITM	V1A	R2E	-2.84645021186884	-0.463191161330696
AGELCSAAITM	V1A	R2G	-2.5126153881414	-0.307392843934064
AHELCSAAITM	V1A	R2H	-4.53464408382706	-0.714030919598462
ALELCSAAITM	V1A	R2L	-3.47629230897121	-0.713111108208889
AQELCSAAITM	V1A	R2Q	-3.92654418246445	-0.640665095352139
ARDLCSAAITM	V1A	E3D	-2.70389920412185	-0.672484855684196
AREACSAAITM	V1A	L4A	-4.60969609245717	-0.862027149559989
AREGCSAAITM	V1A	L4G	-6.77457540935643	-0.865306549330408
ARELCAAAITM	V1A	S6A	-0.561854867563397	-0.587596855878163
ARELCDAAITM	V1A	S6D	-0.67045536317346	-0.406007349775314
ARELCEAAITM	V1A	S6E	-0.166526311139592	-0.332714457864988
ARELCFAAITM	V1A	S6F	-3.01018843069619	-0.864601090607152
ARELCGAAITM	V1A	S6G	-2.68840699039333	-0.720272239212375
ARELCHAAITM	V1A	S6H	-2.14963593101163	-0.488011430480413
ARELCIAAITM	V1A	S6I	-3.20430904589477	-0.762318554243807
ARELCKAAITM	V1A	S6K	-1.4365036090777	-0.711481163978142
ARELCLAAITM	V1A	S6L	-2.83549952108058	-0.781183431258297
ARELCMAAITM	V1A	S6M	-2.52308481894431	-0.793131523706321
ARELCNAAITM	V1A	S6N	-2.86605308418143	-0.591699659625693
ARELCRAAITM	V1A	S6R	-1.10939266310731	-0.739376880030683
ARELCSAAGTM	V1A	I9G	-5.52738088283547	-0.85518568166333
ARELCSAAIAM	V1A	T10A	-3.10054636738721	-0.750323637020544
ARELCSAAICM	V1A	T10C	-5.13127962587896	-0.760209843857379
ARELCSAAIDM	V1A	T10D	-4.691228666656	-0.841637031537432
ARELCSAAIFM	V1A	T10F	-5.71800186164603	-0.825797111946712
ARELCSAAIGM	V1A	T10G	-4.85722293714502	-0.713905764436357
ARELCSAAIHM	V1A	T10H	-5.23904943767923	-0.797699954124196
ARELCSAAIIM	V1A	T10I	-3.10931043106382	-0.838232796570241
ARELCSAAIKM	V1A	T10K	-4.95664491822276	-0.748330564872841
ARELCSAAILM	V1A	T10L	-4.29096095087334	-0.805345384902675
ARELCSAAIMM	V1A	T10M	-5.07171718762436	-0.773956270878547
ARELCSAAIQM	V1A	T10Q	-2.73757182539566	-0.771831266514238
ARELCSAAIRM	V1A	T10R	-2.47075988196707	-0.768446320981771
ARELCSAAISM	V1A	T10S	-2.64287676973015	-0.702656346900263
ARELCSAAITA	V1A	M11A	-2.81916127133354	-0.70169037946799
ARELCSAAITG	V1A	M11G	-3.71827891424221	-0.784034219295868
ARELCSAAITL	V1A	M11L	-0.827670245695231	-0.700739542512088
ARELCSAAITN	V1A	M11N	-3.25482020339473	-0.812448802616649
ARELCSAAITQ	V1A	M11Q	-1.09664963488819	-0.606605321594511
ARELCSAAITR	V1A	M11R	-1.28958887080466	-0.748287355558959
ARELCSAAITV	V1A	M11V	-0.781445814896301	-0.74981543013677
ARELCSAAITW	V1A	M11W	-2.40981535667788	-0.692763847918797
ARELCSAAIVM	V1A	T10V	-3.51491506137484	-0.746261100689899
ARELCSAALTM	V1A	I9L	-2.69936894979367	-0.710894685288839
ARELCSAAMTM	V1A	I9M	-3.40684053878306	-0.790979303552944
ARELCSAANTM	V1A	I9N	-6.02316488456734	-0.988140783402953
ARELCSAASTM	V1A	I9S	-5.99052617236168	-0.774589812940974
ARELCSAATTM	V1A	I9T	-5.24042113270741	-0.772583039665359
ARELCSAAVTM	V1A	I9V	-2.09348387850139	-0.742833247297548
ARELCSAGITM	V1A	A8G	-5.81830881151768	-0.874125981051751
ARELCSAIITM	V1A	A8I	-4.79174850447328	-0.937314665360895
ARELCSAMITM	V1A	A8M	-2.3691759252315	-0.863101041032085
ARELCSANITM	V1A	A8N	-5.51819319647973	-0.788418567038148
ARELCSASITM	V1A	A8S	-3.77766859268161	-0.762187698474696
ARELCSATITM	V1A	A8T	-2.46934949439833	-0.748886371275754
ARELCSAVITM	V1A	A8V	-4.96607636705028	-0.827873969400888
ARELCSFAITM	V1A	A7F	-5.00700630872404	-0.856015137956826
ARELCSGAITM	V1A	A7G	-5.32654771252828	-0.80893831455834
ARELCSHAITM	V1A	A7H	-5.72709837368529	-0.877878182833771
ARELCSIAITM	V1A	A7I	-5.38880756120022	-0.834669703485094
ARELCSLAITM	V1A	A7L	-3.29006024205228	-0.821672168650614
ARELCSMAITM	V1A	A7M	-5.5197589915764	-0.81630257818446
ARELCSPAITM	V1A	A7P	-6.10961370190489	-0.841332004005198
ARELCSRAITM	V1A	A7R	-5.07854008333106	-0.834607074861479
ARELCSSAITM	V1A	A7S	-5.95078587097862	-0.77717586995403
ARELCSTAITM	V1A	A7T	-6.14487138973107	-0.842328378054268
ARELCSVAITM	V1A	A7V	-5.63200195449588	-0.857918361236582
ARELCSYAITM	V1A	A7Y	-3.47443860917622	-0.88172939777055
ARELCTAAITM	V1A	S6T	-1.37161850773555	-0.759959590704359
ARELCVAAITM	V1A	S6V	-2.48813705917723	-0.79772745894475
ARELGSAAITM	V1A	C5G	-5.5348370589868	-0.832794657824649
ARELLSAAITM	V1A	C5L	-2.89401178382559	-0.788522165885428
ARELSSAAITM	V1A	C5S	-4.22104793653796	-0.803147767412228
ARELTSAAITM	V1A	C5T	-5.47645001420449	-0.839049822737253
ARGLCSAAITM	V1A	E3G	-5.3291864733884	-0.788046645262297
ARKLCSAAITM	V1A	E3K	-4.6213325804672	-0.828365319313517
ARNLCSAAITM	V1A	E3N	-5.23928526485679	-0.797640679957435
ARQLCSAAITM	V1A	E3Q	-3.27257032686555	-0.737150805297768
ARRLCSAAITM	V1A	E3R	-5.13218189188444	-0.779756302894971
ARSLCSAAITM	V1A	E3S	-4.8760344701783	-0.805598867725194
ARTLCSAAITM	V1A	E3T	-4.90931921588469	-0.763547813082225
ARVLCSAAITM	V1A	E3V	-5.82649220262181	-0.799081975201654
ASELCSAAITM	V1A	R2S	-2.56036710707485	-0.513921168164296
ATELCSAAITM	V1A	R2T	-4.42795827999839	-0.715328521174378
AVELCSAAITM	V1A	R2V	-5.22170817717574	-0.757124046681182
FFELCSAAITM	V1F	R2F	-6.21071930456856	-0.730763292914532
FGELCSAAITM	V1F	R2G	-3.75467698182001	-0.457522968082622
FHELCSAAITM	V1F	R2H	-5.77670567750567	-0.672451020476279
FIELCSAAITM	V1F	R2I	-5.61454576867004	-0.744351009947393
FLELCSAAITM	V1F	R2L	-4.71835390264994	-0.753072763162737
FREFCSAAITM	V1F	L4F	-7.89089436979202	-0.844411150221933
FRELASAAITM	V1F	C5A	-4.15494618026355	-1.03118801229684
FRELCAAAITM	V1F	S6A	-1.80391646124212	-0.554170609920716
FRELCDAAITM	V1F	S6D	-1.91251695685207	-0.411470940791338
FRELCEAAITM	V1F	S6E	-1.40858790481832	-0.356471605864834
FRELCFAAITM	V1F	S6F	-4.2522500243748	-0.865259597811753
FRELCGAAITM	V1F	S6G	-3.93046858407206	-0.785742375651412
FRELCHAAITM	V1F	S6H	-3.39169752469024	-0.558646573202054
FRELCKAAITM	V1F	S6K	-2.67856520275632	-0.732685680557568
FRELCLAAITM	V1F	S6L	-4.07756111475931	-0.819002897127853
FRELCMAAITM	V1F	S6M	-3.76514641262293	-0.816734048680194
FRELCNAAITM	V1F	S6N	-4.10811467786004	-0.623611135797483
FRELCRAAITM	V1F	S6R	-2.35145425678604	-0.717883987483722
FRELCSAAGTM	V1F	I9G	-6.76944247651409	-0.862213226046212
FRELCSAAIAM	V1F	T10A	-4.34260796106582	-0.762684790831692
FRELCSAAICM	V1F	T10C	-6.37334121955769	-0.765135537888576
FRELCSAAIDM	V1F	T10D	-5.93329026033473	-0.890640755517849
FRELCSAAIEM	V1F	T10E	-4.76386232340917	-0.649235123875812
FRELCSAAIFM	V1F	T10F	-6.96006345532464	-0.867538870405946
FRELCSAAIGM	V1F	T10G	-6.09928453082364	-0.813300751668208
FRELCSAAIHM	V1F	T10H	-6.48111103135795	-0.776283332405057
FRELCSAAIKM	V1F	T10K	-6.19870651190138	-0.808738378261893
FRELCSAAILM	V1F	T10L	-5.53302254455195	-0.835752850863382
FRELCSAAIMM	V1F	T10M	-6.31377878130309	-0.835703911097449
FRELCSAAIQM	V1F	T10Q	-3.97963341907428	-0.758173347102881
FRELCSAAIRM	V1F	T10R	-3.71282147564568	-0.844605037499693
FRELCSAAISM	V1F	T10S	-3.88493836340876	-0.728969166096172
FRELCSAAITA	V1F	M11A	-4.06122286501216	-0.720757779208081
FRELCSAAITF	V1F	M11F	-3.13047823649492	-0.74118736301046
FRELCSAAITG	V1F	M11G	-4.96034050792093	-0.788019759586829
FRELCSAAITL	V1F	M11L	-2.06973183937384	-0.72832194549204
FRELCSAAITN	V1F	M11N	-4.49688179707334	-0.78601441764379
FRELCSAAITR	V1F	M11R	-2.53165046448328	-0.732319363364706
FRELCSAAITS	V1F	M11S	-4.06900627118432	-0.779754869439372
FRELCSAAITT	V1F	M11T	-2.6263518266519	-0.731221002552803
FRELCSAAITV	V1F	M11V	-2.02350740857503	-0.738266573938011
FRELCSAAITW	V1F	M11W	-3.65187695035661	-0.68161895807453
FRELCSAAITY	V1F	M11Y	-1.5611708283202	-0.634201208519504
FRELCSAAIVM	V1F	T10V	-4.75697665505356	-0.818634884446328
FRELCSAALTM	V1F	I9L	-3.94143054347228	-0.764909534467409
FRELCSAAMTM	V1F	I9M	-4.64890213246167	-0.763272253864919
FRELCSAANTM	V1F	I9N	-7.26522647824606	-0.893791399186413
FRELCSAASTM	V1F	I9S	-7.2325877660403	-0.837181737382778
FRELCSAAVTM	V1F	I9V	-3.33554547218012	-0.755076193187762
FRELCSACITM	V1F	A8C	-7.15503985318617	-0.873384736260308
FRELCSAGITM	V1F	A8G	-7.06037040519641	-0.827193864501933
FRELCSAIITM	V1F	A8I	-6.03381009815189	-0.837189892651861
FRELCSAMITM	V1F	A8M	-3.61123751891012	-0.840691813578207
FRELCSANITM	V1F	A8N	-6.76025479015846	-0.86922509034321
FRELCSASITM	V1F	A8S	-5.01973018636022	-0.750584423378442
FRELCSATITM	V1F	A8T	-3.71141108807694	-0.806051625417442
FRELCSAVITM	V1F	A8V	-6.20813796072889	-0.838217917729548
FRELCSDAITM	V1F	A7D	-6.75423375428409	-0.829017208021407
FRELCSFAITM	V1F	A7F	-6.24906790240277	-0.861787877896001
FRELCSGAITM	V1F	A7G	-6.56860930620701	-0.863539444169997
FRELCSHAITM	V1F	A7H	-6.96915996736402	-0.835480057802803
FRELCSIAITM	V1F	A7I	-6.63086915487884	-0.821976361020274
FRELCSLAITM	V1F	A7L	-4.53212183573089	-0.847483997202441
FRELCSMAITM	V1F	A7M	-6.76182058525512	-0.900904883376436
FRELCSPAITM	V1F	A7P	-7.35167529558362	-0.878816348497824
FRELCSRAITM	V1F	A7R	-6.32060167700968	-0.764958820450196
FRELCSSAITM	V1F	A7S	-7.19284746465735	-0.817858600114685
FRELCSTAITM	V1F	A7T	-7.38693298340968	-0.823079595627418
FRELCSWAITM	V1F	A7W	-6.48880172836186	-0.835568367451382
FRELCSYAITM	V1F	A7Y	-4.71650020285495	-0.824315094168297
FRELCTAAITM	V1F	S6T	-2.61368010141416	-0.704309741102697
FRELCVAAITM	V1F	S6V	-3.73019865285585	-0.847380452854659
FRELGSAAITM	V1F	C5G	-6.77689865266541	-0.849292871530679
FRELLSAAITM	V1F	C5L	-4.1360733775042	-0.824573906983437
FRELMSAAITM	V1F	C5M	-5.52738748637512	-0.782509372166313
FRELNSAAITM	V1F	C5N	-7.21661766347495	-0.905031139417805
FRELSSAAITM	V1F	C5S	-5.46310953021657	-0.785574191142961
FRELVSAAITM	V1F	C5V	-5.35405625343776	-0.851834846118802
FREVCSAAITM	V1F	L4V	-5.59164102487557	-0.876580282825573
FRFLCSAAITM	V1F	E3F	-7.32074832140336	-0.875081971265593
FRNLCSAAITM	V1F	E3N	-6.48134685853552	-0.877850777041119
FRSLCSAAITM	V1F	E3S	-6.11809606385691	-0.837570304934779
FRTLCSAAITM	V1F	E3T	-6.15138080956342	-0.791362102330178
FSELCSAAITM	V1F	R2S	-3.80242870075347	-0.555697824414194
FVELCSAAITM	V1F	R2V	-6.46376977085447	-0.873721830281351
GAELCSAAITM	V1G	R2A	-3.46095665350992	-0.70896966810671
GDELCSAAITM	V1G	R2D	-5.24831537274042	-0.753764645983868
GEELCSAAITM	V1G	R2E	-4.54622428634877	-0.772542699563791
GGELCSAAITM	V1G	R2G	-4.21238946262133	-0.762921735105892
GHELCSAAITM	V1G	R2H	-6.23441815830699	-0.924159748189734
GKELCSAAITM	V1G	R2K	-4.80518786611947	-0.743373845072841
GLELCSAAITM	V1G	R2L	-5.17606638345126	-0.802254405517256
GMELCSAAITM	V1G	R2M	-6.44302063386067	-0.80590811859847
GQELCSAAITM	V1G	R2Q	-5.6263182569445	-0.807314859851236
GRALCSAAITM	V1G	E3A	-5.14412227543482	-0.808595049306481
GRDLCSAAITM	V1G	E3D	-4.4036732786019	-0.742916232313545
GREACSAAITM	V1G	L4A	-6.3094701669371	-0.808277294752242
GREFCSAAITM	V1G	L4F	-8.34860685059346	-0.846411281473436
GREGCSAAITM	V1G	L4G	-8.47434948383648	-0.826027060874441
GRELASAAITM	V1G	C5A	-4.61265866106487	-0.841213390099251
GRELCAAAITM	V1G	S6A	-2.26162894204344	-0.773188473003908
GRELCEAAITM	V1G	S6E	-1.86630038561964	-0.675861633436564
GRELCFAAITM	V1G	S6F	-4.70996250517612	-0.824364818171638
GRELCGAAITM	V1G	S6G	-4.38818106487338	-0.771011061037458
GRELCKAAITM	V1G	S6K	-3.13627768355764	-0.781871353185498
GRELCLAAITM	V1G	S6L	-4.53527359556062	-0.79703743424135
GRELCNAAITM	V1G	S6N	-4.56582715866136	-0.79072265384184
GRELCQAAITM	V1G	S6Q	-3.03635920740908	-0.758416200969213
GRELCRAAITM	V1G	S6R	-2.80916673758736	-0.814978848344593
GRELCSAAATM	V1G	I9A	-6.96680657737261	-0.839262658206532
GRELCSAAGTM	V1G	I9G	-7.22715495731552	-0.835161917378156
GRELCSAAIAM	V1G	T10A	-4.80032044186726	-0.774720074196727
GRELCSAAICM	V1G	T10C	-6.83105370035901	-0.84184036889979
GRELCSAAIDM	V1G	T10D	-6.39100274113605	-0.774673085021796
GRELCSAAIEM	V1G	T10E	-5.22157480421049	-0.772588761880903
GRELCSAAIFM	V1G	T10F	-7.41777593612608	-0.805881490994489
GRELCSAAIGM	V1G	T10G	-6.55699701162507	-0.815026780285958
GRELCSAAIHM	V1G	T10H	-6.93882351215927	-0.829594506243863
GRELCSAAIIM	V1G	T10I	-4.80908450554386	-0.871378687066563
GRELCSAAIKM	V1G	T10K	-6.6564189927027	-0.828548350524507
GRELCSAAILM	V1G	T10L	-5.99073502535327	-0.854058615411168
GRELCSAAIMM	V1G	T10M	-6.7714912621044	-0.813493629202877
GRELCSAAINM	V1G	T10N	-7.04102405893536	-0.82758163199509
GRELCSAAIQM	V1G	T10Q	-4.4373458998756	-0.811086494916288
GRELCSAAIRM	V1G	T10R	-4.17053395644712	-0.807780404046145
GRELCSAAISM	V1G	T10S	-4.3426508442102	-0.778043356600425
GRELCSAAITA	V1G	M11A	-4.51893534581359	-0.807138369323799
GRELCSAAITD	V1G	M11D	-4.60545524168481	-0.812214451961723
GRELCSAAITE	V1G	M11E	-3.14247966713435	-0.764097836556927
GRELCSAAITF	V1G	M11F	-3.58819071729636	-0.821646336874739
GRELCSAAITG	V1G	M11G	-5.41805298872225	-0.839964441169404
GRELCSAAITI	V1G	M11I	-3.49883169394366	-0.82744933225959
GRELCSAAITK	V1G	M11K	-4.01885372419974	-0.850329941810539
GRELCSAAITL	V1G	M11L	-2.52744432017516	-0.813971647689377
GRELCSAAITN	V1G	M11N	-4.95459427787466	-0.711222159629726
GRELCSAAITQ	V1G	M11Q	-2.79642370936813	-0.857189017004278
GRELCSAAITR	V1G	M11R	-2.98936294528471	-0.807862102245363
GRELCSAAITS	V1G	M11S	-4.52671875198564	-0.842560949340682
GRELCSAAITT	V1G	M11T	-3.08406430745322	-0.815643561346939
GRELCSAAITV	V1G	M11V	-2.48121988937635	-0.822676820122462
GRELCSAAITW	V1G	M11W	-4.10958943115793	-0.812176960779031
GRELCSAAITY	V1G	M11Y	-2.01888330912152	-0.798908637194389
GRELCSAAIVM	V1G	T10V	-5.21468913585488	-0.829690160087677
GRELCSAALTM	V1G	I9L	-4.3991430242736	-0.815582319631054
GRELCSAAMTM	V1G	I9M	-5.10661461326299	-0.773103192161779
GRELCSAANTM	V1G	I9N	-7.72293895904738	-0.981125707407213
GRELCSAAQTM	V1G	I9Q	-6.49921726848618	-0.82696699717545
GRELCSAASTM	V1G	I9S	-7.69030024684173	-0.891322205734406
GRELCSAATTM	V1G	I9T	-6.94019520718734	-0.843124018905756
GRELCSAAVTM	V1G	I9V	-3.79325795298143	-0.804093260590464
GRELCSACITM	V1G	A8C	-7.6127523339876	-0.766058897818782
GRELCSAGITM	V1G	A8G	-7.51808288599773	-0.826436866780235
GRELCSAIITM	V1G	A8I	-6.49152257895332	-0.922777467913531
GRELCSAMITM	V1G	A8M	-4.06894999971144	-0.784206644875027
GRELCSASITM	V1G	A8S	-5.47744266716165	-0.877160469378123
GRELCSATITM	V1G	A8T	-4.16912356887838	-0.825622362080606
GRELCSAVITM	V1G	A8V	-6.66585044153032	-0.881451676788493
GRELCSFAITM	V1G	A7F	-6.70678038320409	-0.766435047055032
GRELCSGAITM	V1G	A7G	-7.02632178700833	-0.880622647804586
GRELCSHAITM	V1G	A7H	-7.42687244816534	-0.703199513603894
GRELCSIAITM	V1G	A7I	-7.08858163568016	-0.893073787200525
GRELCSLAITM	V1G	A7L	-4.98983431653221	-0.82664244692499
GRELCSMAITM	V1G	A7M	-7.21953306605644	-0.905125339503894
GRELCSPAITM	V1G	A7P	-7.80938777638494	-0.801575567141868
GRELCSRAITM	V1G	A7R	-6.77831415781111	-0.815775853569058
GRELCSSAITM	V1G	A7S	-7.65055994545867	-0.780300135094237
GRELCSTAITM	V1G	A7T	-7.84464546421111	-0.980735751834852
GRELCSVAITM	V1G	A7V	-7.33177602897592	-0.866280819472754
GRELCSWAITM	V1G	A7W	-6.94651420916318	-0.882174602601886
GRELCSYAITM	V1G	A7Y	-5.17421268365626	-0.863430950178838
GRELCVAAITM	V1G	S6V	-4.18791113365728	-0.885425478754629
GRELCYAAITM	V1G	S6Y	-3.7299897344252	-0.818634884446328
GRELGSAAITM	V1G	C5G	-7.23461113346673	-0.82946109849002
GRELLSAAITM	V1G	C5L	-4.59378585830564	-0.84112800862793
GRELMSAAITM	V1G	C5M	-5.98509996717644	-0.797824512096157
GRELSSAAITM	V1G	C5S	-5.920822011018	-0.85101656327465
GRELTSAAITM	V1G	C5T	-7.17622408868453	-0.825468691086514
GRELVSAAITM	V1G	C5V	-5.81176873423908	-0.859431637430472
GREMCSAAITM	V1G	L4M	-6.93456088022288	-0.795825565550464
GREQCSAAITM	V1G	L4Q	-8.52348520323881	-0.823903486027296
GRESCSAAITM	V1G	L4S	-8.47423197091052	-0.832850630297668
GRETCSAAITM	V1G	L4T	-7.62630243221236	-0.822167757542707
GREVCSAAITM	V1G	L4V	-6.04935350567689	-0.806684041163967
GRGLCSAAITM	V1G	E3G	-7.02896054786834	-0.829243731331887
GRKLCSAAITM	V1G	E3K	-6.32110665494724	-0.907034546139423
GRLLCSAAITM	V1G	E3L	-7.9017903898125	-0.87166827377901
GRMLCSAAITM	V1G	E3M	-7.70995593610155	-0.986036800290637
GRNLCSAAITM	V1G	E3N	-6.93905933933684	-0.82006796560227
GRRLCSAAITM	V1G	E3R	-6.83195596636449	-0.840995184368159
GRSLCSAAITM	V1G	E3S	-6.57580854465834	-0.88401765507318
GRTLCSAAITM	V1G	E3T	-6.60909329036474	-0.839183660396257
GRVLCSAAITM	V1G	E3V	-7.52626627710174	-0.846802397001325
GRWLCSAAITM	V1G	E3W	-7.56977691901295	-0.838592280787081
GSELCSAAITM	V1G	R2S	-4.26014118155479	-0.809443482454726
GTELCSAAITM	V1G	R2T	-6.12773235447833	-0.834686069191667
GVELCSAAITM	V1G	R2V	-6.92148225165579	-0.848326376050477
GYELCSAAITM	V1G	R2Y	-5.90233357383727	-0.798866762667928
IKELCSAAITM	V1I	R2K	-1.72123018950947	-0.0002860601873164
INELCSAAITM	V1I	R2N	-3.27569908912642	-0.0011383909199188
IRDLCSAAITM	V1I	E3D	-1.31971560199179	8.68726631145789e-05
IRELASAAITM	V1I	C5A	-1.52870098445476	-0.167368646309391
IRELCAAAITM	V1I	S6A	0.822328734566668	-0.0023999053193592
IRELCDAAITM	V1I	S6D	0.713728238956719	0.0056533293408226
IRELCEAAITM	V1I	S6E	1.21765729099047	0.0062727592613687
IRELCFAAITM	V1I	S6F	-1.62600482856612	0.0001174012457768
IRELCGAAITM	V1I	S6G	-1.30422338826327	-0.0033597007685195
IRELCHAAITM	V1I	S6H	-0.765452328881565	0.0006404345984089
IRELCKAAITM	V1I	S6K	-0.0523200069475251	-0.0042979281802365
IRELCLAAITM	V1I	S6L	-1.45131591895051	-0.0065235600736769
IRELCMAAITM	V1I	S6M	-1.13890121681425	-0.0039327736265564
IRELCNAAITM	V1I	S6N	-1.48186948205137	0.002523213284774
IRELCQAAITM	V1I	S6Q	0.0475984692010343	0.0056200554329268
IRELCRAAITM	V1I	S6R	0.274790939022751	0.0023641772920164
IRELCSAAGTM	V1I	I9G	-4.14319728070529	-0.759945898381724
IRELCSAAIAM	V1I	T10A	-1.71636276525714	0.0055838461859094
IRELCSAAICM	V1I	T10C	-3.7470960237489	-0.0127337246663813
IRELCSAAIEM	V1I	T10E	-2.13761712760038	-0.0076469997808743
IRELCSAAIFM	V1I	T10F	-4.33381825951597	-0.724374304970988
IRELCSAAIGM	V1I	T10G	-3.47303933501496	-0.0004247051244933
IRELCSAAIHM	V1I	T10H	-3.85486583554916	-0.351434911092814
IRELCSAAIIM	V1I	T10I	-1.72512682893375	-0.0141859803951233
IRELCSAAIKM	V1I	T10K	-3.57246131609259	-0.171674000508054
IRELCSAAILM	V1I	T10L	-2.90677734874328	-0.0722550849694581
IRELCSAAIMM	V1I	T10M	-3.68753358549429	-0.0033092971353719
IRELCSAAINM	V1I	T10N	-3.95706638232525	-0.126479160868674
IRELCSAAIQM	V1I	T10Q	-1.3533882232656	-0.0244986645411867
IRELCSAAIRM	V1I	T10R	-1.086576279837	-0.223483721763968
IRELCSAAISM	V1I	T10S	-1.25869316760009	0.0051103809028407
IRELCSAAITF	V1I	M11F	-0.504233040686245	-0.0082909997147
IRELCSAAITG	V1I	M11G	-2.33409531211214	-0.275356542908193
IRELCSAAITK	V1I	M11K	-0.934896047589632	-0.0112248789312134
IRELCSAAITL	V1I	M11L	0.556513356434948	-0.0045515519812356
IRELCSAAITR	V1I	M11R	0.094594731325401	-0.005224942924773
IRELCSAAITV	V1I	M11V	0.602737787233764	-0.0043442452838704
IRELCSAAITW	V1I	M11W	-1.02563175454782	-0.0010781397850698
IRELCSAAITY	V1I	M11Y	1.06507436748859	-0.0009861488343156
IRELCSAAIVM	V1I	T10V	-2.13073145924477	-0.0066583172513418
IRELCSAALTM	V1I	I9L	-1.3151853476636	-0.0034497726463439
IRELCSAAVTM	V1I	I9V	-0.709300276371323	-0.0066635880289122
IRELCSAGITM	V1I	A8G	-4.43412520938762	-0.153126429109884
IRELCSAMITM	V1I	A8M	-0.984992323101437	-0.45351736998255
IRELCSANITM	V1I	A8N	-4.13400959434966	-0.618309612284808
IRELCSASITM	V1I	A8S	-2.39348499055154	-0.0029509833333173
IRELCSATITM	V1I	A8T	-1.08516589226826	-0.0021669042207633
IRELCSAVITM	V1I	A8V	-3.58189276492021	-0.16405189279883
IRELCSFAITM	V1I	A7F	-3.62282270659398	-0.706993434700847
IRELCSIAITM	V1I	A7I	-4.00462395907005	-0.563178680752981
IRELCSLAITM	V1I	A7L	-1.90587663992221	-0.693930412175797
IRELCSPAITM	V1I	A7P	-4.72543009977483	-0.83426502579157
IRELCSRAITM	V1I	A7R	-3.694356481201	-0.743083014943339
IRELCSSAITM	V1I	A7S	-4.56660226884856	-0.0098524962273772
IRELCSWAITM	V1I	A7W	-3.86255653255307	-0.692992054836622
IRELCTAAITM	V1I	S6T	0.0125650943945175	0.0049917567675126
IRELCVAAITM	V1I	S6V	-1.10395345704717	-0.0070756003871406
IRELCYAAITM	V1I	S6Y	-0.646032057815091	0.000936886860824
IRELSSAAITM	V1I	C5S	-2.83686433440789	-0.51422518840625
IRELVSAAITM	V1I	C5V	-2.72781105762897	-0.721421606532202
IRHLCSAAITM	V1I	E3H	-4.55839897427234	-0.0242473641278071
IRKLCSAAITM	V1I	E3K	-3.23714897833713	-0.33784130425094
IRNLCSAAITM	V1I	E3N	-3.85510166272672	-0.0171652251993871
IRQLCSAAITM	V1I	E3Q	-1.88838672473548	-0.0011273039018716
IRSLCSAAITM	V1I	E3S	-3.49185086804823	-0.0168988597267492
LAELCSAAITM	V1L	R2A	0.417944158544856	0.0013316330935563
LDELCSAAITM	V1L	R2D	-1.36941456068564	-0.689045289178392
LEELCSAAITM	V1L	R2E	-0.667323474293994	-0.004236496649933
LFELCSAAITM	V1L	R2F	-2.7895309733151	-0.0071783050352197
LGELCSAAITM	V1L	R2G	-0.333488650566551	-0.0012727815938298
LIELCSAAITM	V1L	R2I	-2.19335743741647	-0.288078643669305
LKELCSAAITM	V1L	R2K	-0.926287054064687	-0.0033266554889369
LLELCSAAITM	V1L	R2L	-1.29716557139636	-0.0176195972096918
LMELCSAAITM	V1L	R2M	-2.56411982180578	-0.0039309677509881
LNELCSAAITM	V1L	R2N	-2.48075595368175	0.0137559281620002
LQELCSAAITM	V1L	R2Q	-1.74741744488961	0.0006129247040591
LRALCSAAITM	V1L	E3A	-1.26522146337993	-0.346534349634001
LREACSAAITM	V1L	L4A	-2.43056935488232	-0.679861107981868
LREFCSAAITM	V1L	L4F	-4.46970603853856	-0.800146507274499
LREGCSAAITM	V1L	L4G	-4.59544867178158	-0.780267467028504
LRELASAAITM	V1L	C5A	-0.733757849009976	-0.603442631617095
LRELCAAAITM	V1L	S6A	1.61727187001145	0.0002094214824711
LRELCDAAITM	V1L	S6D	1.50867137440139	-0.0048560394927927
LRELCEAAITM	V1L	S6E	2.01260042643526	-0.0001380965657075
LRELCFAAITM	V1L	S6F	-0.831061693121342	-0.113854680008493
LRELCGAAITM	V1L	S6G	-0.509280252818485	-0.0053754483290042
LRELCHAAITM	V1L	S6H	0.0294908065632171	-0.005123243429327
LRELCIAAITM	V1L	S6I	-1.02518230831993	-0.302655093087738
LRELCKAAITM	V1L	S6K	0.742623128497257	-0.0061059565862978
LRELCLAAITM	V1L	S6L	-0.656372783505731	-0.0594747784953065
LRELCMAAITM	V1L	S6M	-0.343958081369465	-0.0183021847892691
LRELCNAAITM	V1L	S6N	-0.686926346606583	-0.0023261546188584
LRELCQAAITM	V1L	S6Q	0.842541604645817	-0.0014684593278927
LRELCRAAITM	V1L	S6R	1.06973407446753	-0.0102191278326773
LRELCSAAATM	V1L	I9A	-3.08790576531771	-0.731053918614543
LRELCSAAGTM	V1L	I9G	-3.34825414526063	-0.845407228465867
LRELCSAAIAM	V1L	T10A	-0.921419629812362	-0.0340010426255212
LRELCSAAICM	V1L	T10C	-2.95215288830411	-0.16235405064092
LRELCSAAIDM	V1L	T10D	-2.51210192908115	-0.549676695173958
LRELCSAAIEM	V1L	T10E	-1.3426739921556	-0.0045225222748138
LRELCSAAIFM	V1L	T10F	-3.53887512407118	-0.813325979926443
LRELCSAAIGM	V1L	T10G	-2.67809619957018	-0.0168265073730476
LRELCSAAIHM	V1L	T10H	-3.05992270010438	-0.657233058431496
LRELCSAAIIM	V1L	T10I	-0.930183693488971	-0.291797940731318
LRELCSAAIKM	V1L	T10K	-2.77751818064792	-0.431361216268964
LRELCSAAILM	V1L	T10L	-2.11183421329849	-0.473420044504926
LRELCSAAIMM	V1L	T10M	-2.89259045004951	-0.260813244961497
LRELCSAAINM	V1L	T10N	-3.16212324688047	-0.425786986570782
LRELCSAAIRM	V1L	T10R	-0.291633144392222	-0.443894212383102
LRELCSAAISM	V1L	T10S	-0.463750032155303	-0.0089846152952597
LRELCSAAITA	V1L	M11A	-0.640034533758694	-0.121551063412395
LRELCSAAITF	V1L	M11F	0.290710094758538	-0.0227396116199261
LRELCSAAITG	V1L	M11G	-1.53915217666736	-0.576896267316139
LRELCSAAITH	V1L	M11H	0.502972053965323	-0.0208853634814225
LRELCSAAITI	V1L	M11I	0.380069118111237	-0.226259635099171
LRELCSAAITK	V1L	M11K	-0.13995291214485	-0.296534404199236
LRELCSAAITL	V1L	M11L	1.35145649187962	-0.0117212444983682
LRELCSAAITR	V1L	M11R	0.889537866770183	-0.07229367469529
LRELCSAAITS	V1L	M11S	-0.647817939930746	-0.197525961865422
LRELCSAAITT	V1L	M11T	0.794836504601676	-0.0290217264211207
LRELCSAAITV	V1L	M11V	1.39768092267855	-0.0150714722109091
LRELCSAAITW	V1L	M11W	-0.230688619103034	-0.0058831602084443
LRELCSAAITY	V1L	M11Y	1.86001750293337	-0.0072898565902246
LRELCSAAIVM	V1L	T10V	-1.33578832379999	-0.171453060369467
LRELCSAALTM	V1L	I9L	-0.520242212218818	-0.0365680994639481
LRELCSAAMTM	V1L	I9M	-1.22771380120821	-0.174636228465749
LRELCSAASTM	V1L	I9S	-3.81139943478684	-0.817338952363416
LRELCSAAVTM	V1L	I9V	0.0856428590734595	-0.0271416365805003
LRELCSACITM	V1L	A8C	-3.73385152193271	-0.343846850443677
LRELCSAGITM	V1L	A8G	-3.63918207394283	-0.605908643257342
LRELCSAIITM	V1L	A8I	-2.61262176689843	-0.80513143253834
LRELCSAMITM	V1L	A8M	-0.190049187656655	-0.720489305719575
LRELCSANITM	V1L	A8N	-3.33906645890488	-0.723185032476485
LRELCSASITM	V1L	A8S	-1.59854185510676	-0.284909993798034
LRELCSATITM	V1L	A8T	-0.290222756823482	-0.217656262857911
LRELCSAVITM	V1L	A8V	-2.78694962947543	-0.580223964412561
LRELCSDAITM	V1L	A7D	-3.33304542303063	-1.04444038933167
LRELCSFAITM	V1L	A7F	-2.8278795711492	-0.806427021565138
LRELCSGAITM	V1L	A7G	-3.14742097495343	-0.560047506890746
LRELCSHAITM	V1L	A7H	-3.54797163611045	-0.792384784078509
LRELCSIAITM	V1L	A7I	-3.20968082362538	-0.710527411447261
LRELCSLAITM	V1L	A7L	-1.11093350447743	-0.796911839839908
LRELCSMAITM	V1L	A7M	-3.34063225400155	-0.801746254070114
LRELCSPAITM	V1L	A7P	-3.93048696433004	-0.816405826170792
LRELCSRAITM	V1L	A7R	-2.89941334575622	-0.821602747379957
LRELCSSAITM	V1L	A7S	-3.77165913340377	-0.331756051992946
LRELCSTAITM	V1L	A7T	-3.96574465215622	-0.704503237486695
LRELCSVAITM	V1L	A7V	-3.45287521692103	-0.653970233977192
LRELCSWAITM	V1L	A7W	-3.0676133971084	-0.784642653043678
LRELCSYAITM	V1L	A7Y	-1.29531187160137	-0.792195520405854
LRELCTAAITM	V1L	S6T	0.8075082298393	-0.0245074385443094
LRELCVAAITM	V1L	S6V	-0.309010321602386	-0.0941590325563956
LRELCYAAITM	V1L	S6Y	0.148911077629577	-0.0237036002246235
LRELGSAAITM	V1L	C5G	-3.35571032141195	-0.761203409230284
LRELISAAITM	V1L	C5I	-1.084162598175	-0.730895881523818
LRELLSAAITM	V1L	C5L	-0.714885046250743	-0.645936016729327
LRELMSAAITM	V1L	C5M	-2.10619915512154	-0.328682357862563
LRELSSAAITM	V1L	C5S	-2.04192119896311	-0.753514173005088
LRELTSAAITM	V1L	C5T	-3.29732327662964	-0.805452874883569
LRELVSAAITM	V1L	C5V	-1.93286792218419	-0.797988647140019
LREMCSAAITM	V1L	L4M	-3.05566006816798	-0.321613747919207
LRESCSAAITM	V1L	L4S	-4.59533115885563	-0.772746949789655
LREVCSAAITM	V1L	L4V	-2.170452693622	-0.773292976354308
LRFLCSAAITM	V1L	E3F	-3.8995599901499	-0.839152643538149
LRGLCSAAITM	V1L	E3G	-3.15005973581356	-0.3269620793156
LRHLCSAAITM	V1L	E3H	-3.76345583882755	-0.383615056280484
LRKLCSAAITM	V1L	E3K	-2.44220584289235	-0.719182809104718
LRNLCSAAITM	V1L	E3N	-3.06015852728194	-0.435290333348962
LRQLCSAAITM	V1L	E3Q	-1.0934435892907	-0.0259134341298096
LRRLCSAAITM	V1L	E3R	-2.9530551543096	-0.683542757318776
LRSLCSAAITM	V1L	E3S	-2.69690773260345	-0.349452056788789
LRTLCSAAITM	V1L	E3T	-2.73019247830985	-0.641898290143147
LRVLCSAAITM	V1L	E3V	-3.64736546504696	-0.846873740517193
LSELCSAAITM	V1L	R2S	-0.381240369500006	0.0015497324151326
LTELCSAAITM	V1L	R2T	-2.24883154242355	-0.0103499923605757
LVELCSAAITM	V1L	R2V	-3.04258143960089	-0.238758608454459
LYELCSAAITM	V1L	R2Y	-2.02343276178237	-0.0106148193949222
MAELCSAAITM	V1M	R2A	-2.48842671894784	-0.0070453132463806
MGELCSAAITM	V1M	R2G	-3.23985952805924	-0.0069624610222545
MLELCSAAITM	V1M	R2L	-4.20353644888905	-0.0490612984399854
MREGCSAAITM	V1M	L4G	-7.50181954927427	-0.769012007983511
MRELCAAAITM	V1M	S6A	-1.28909900748124	0.0045921670258259
MRELCEAAITM	V1M	S6E	-0.893770451057435	-7.38342258410629e-05
MRELCGAAITM	V1M	S6G	-3.41565113031118	-0.0255644459990102
MRELCLAAITM	V1M	S6L	-3.56274366099842	-0.207105982816708
MRELCMAAITM	V1M	S6M	-3.25032895886216	-0.0424892091597968
MRELCNAAITM	V1M	S6N	-3.59329722409927	-0.0005785988496426
MRELCQAAITM	V1M	S6Q	-2.06382927284687	-0.0071890662230943
MRELCRAAITM	V1M	S6R	-1.83663680302516	-0.0166233798454267
MRELCSAAGTM	V1M	I9G	-6.2546250227532	-0.808762854602722
MRELCSAAIAM	V1M	T10A	-3.82779050730505	-0.0467973556081468
MRELCSAAICM	V1M	T10C	-5.8585237657968	-0.275790397411985
MRELCSAAIDM	V1M	T10D	-5.41847280657385	-0.598964996998822
MRELCSAAIEM	V1M	T10E	-4.24904486964829	-0.0025587890513858
MRELCSAAIFM	V1M	T10F	-6.44524600156387	-0.784842875271571
MRELCSAAIGM	V1M	T10G	-5.58446707706287	-0.0256576470251809
MRELCSAAIIM	V1M	T10I	-3.83655457098166	-0.314169553605488
MRELCSAAIKM	V1M	T10K	-5.68388905814049	-0.425383129720169
MRELCSAAILM	V1M	T10L	-5.01820509079118	-0.516497329209971
MRELCSAAIMM	V1M	T10M	-5.7989613275422	-0.308652329950975
MRELCSAAINM	V1M	T10N	-6.06849412437316	-0.454663186890771
MRELCSAAIQM	V1M	T10Q	-3.46481596531351	-0.0319057542741327
MRELCSAAIRM	V1M	T10R	-3.19800402188491	-0.456448649376333
MRELCSAAISM	V1M	T10S	-3.37012090964799	-0.0109535597517563
MRELCSAAITE	V1M	M11E	-2.16994973257215	-0.0037332496234195
MRELCSAAITF	V1M	M11F	-2.61566078273415	-0.0228353358216527
MRELCSAAITG	V1M	M11G	-4.44552305416005	-0.598433718808556
MRELCSAAITK	V1M	M11K	-3.04632378963754	-0.289021659343212
MRELCSAAITL	V1M	M11L	-1.55491438561307	-0.0281434075481503
MRELCSAAITR	V1M	M11R	-2.01683301072251	-0.0851793970283443
MRELCSAAITW	V1M	M11W	-3.13705949659573	-0.0108006516453786
MRELCSAAIVM	V1M	T10V	-4.24215920129268	-0.28554232949373
MRELCSAALTM	V1M	I9L	-3.42661308971151	-0.151669992421692
MRELCSAASTM	V1M	I9S	-6.71777031227953	-0.748447260190956
MRELCSAAVTM	V1M	I9V	-2.82072801841923	-0.0597174021620142
MRELCSAGITM	V1M	A8G	-6.54555295143552	-0.629538793386208
MRELCSAIITM	V1M	A8I	-5.51899264439112	-0.797079046394453
MRELCSANITM	V1M	A8N	-6.24543733639757	-0.804141037236532
MRELCSASITM	V1M	A8S	-4.50491273259945	-0.330459794310592
MRELCSAVITM	V1M	A8V	-5.69332050696812	-0.613887541400621
MRELCSFAITM	V1M	A7F	-5.73425044864189	-0.831225906648898
MRELCSGAITM	V1M	A7G	-6.05379185244612	-0.594922421494705
MRELCSLAITM	V1M	A7L	-4.01730438197012	-0.795779694584112
MRELCSSAITM	V1M	A7S	-6.67803001089646	-0.343824757593803
MRELCSVAITM	V1M	A7V	-6.35924609441372	-0.685632663019265
MRELCSWAITM	V1M	A7W	-5.97398427460098	-0.844367649208039
MRELCSYAITM	V1M	A7Y	-4.20168274909406	-0.80314908025665
MRELCTAAITM	V1M	S6T	-2.09886264765339	-0.0549317235786744
MRELCVAAITM	V1M	S6V	-3.21538119909508	-0.267741665343126
MRELCYAAITM	V1M	S6Y	-2.75745979986311	-0.0536845120137746
MRELLSAAITM	V1M	C5L	-3.62125592374343	-0.624969603168856
MRELTSAAITM	V1M	C5T	-6.20369415412233	-0.809485382116091
MREVCSAAITM	V1M	L4V	-5.07682357111469	-0.804882456535611
MRNLCSAAITM	V1M	E3N	-5.96652940477463	-0.500087441646194
MRRLCSAAITM	V1M	E3R	-5.85942603180229	-0.734840853996236
NEELCSAAITM	V1N	R2E	-3.97985346361827	-0.533094611763138
NHELCSAAITM	V1N	R2H	-5.66804733557649	-0.754194099820294
NKELCSAAITM	V1N	R2K	-4.23881704338896	-0.651672222372107
NLELCSAAITM	V1N	R2L	-4.60969556072075	-0.780415222117576
NMELCSAAITM	V1N	R2M	-5.87664981113005	-0.650967638091764
NNELCSAAITM	V1N	R2N	-5.79328594300603	-0.788890337349459
NRELASAAITM	V1N	C5A	-4.04628783833437	-0.883055279274699
NRELCEAAITM	V1N	S6E	-1.29992956288913	-0.35736440500235
NRELCFAAITM	V1N	S6F	-4.14359168244562	-0.804317530052936
NRELCGAAITM	V1N	S6G	-3.82181024214287	-0.781944690991803
NRELCHAAITM	V1N	S6H	-3.28303918276117	-0.533424406101378
NRELCLAAITM	V1N	S6L	-3.96890277283012	-0.80616719507218
NRELCNAAITM	V1N	S6N	-3.99945633593086	-0.622194837909036
NRELCQAAITM	V1N	S6Q	-2.46998838467857	-0.636525221607812
NRELCRAAITM	V1N	S6R	-2.24279591485686	-0.740422614405958
NRELCSAAGTM	V1N	I9G	-6.66078413458501	-0.80759847644738
NRELCSAAIAM	V1N	T10A	-4.23394961913675	-0.797419756375564
NRELCSAAIEM	V1N	T10E	-4.65520398147999	-0.733839452105216
NRELCSAAIFM	V1N	T10F	-6.85140511339557	-0.841125644313768
NRELCSAAIGM	V1N	T10G	-5.99062618889457	-0.716221812286152
NRELCSAAIIM	V1N	T10I	-4.24271368281336	-0.914700368743536
NRELCSAAILM	V1N	T10L	-5.42436420262277	-0.802866571707857
NRELCSAAIMM	V1N	T10M	-6.2051204393739	-0.79728547205353
NRELCSAAIQM	V1N	T10Q	-3.87097507714509	-0.757720656952953
NRELCSAAIRM	V1N	T10R	-3.60416313371661	-0.779732272404854
NRELCSAAISM	V1N	T10S	-3.77628002147969	-0.703567000253178
NRELCSAAITG	V1N	M11G	-4.85168216599175	-0.817518332572381
NRELCSAAITK	V1N	M11K	-3.45248290146924	-0.733291827308874
NRELCSAAITL	V1N	M11L	-1.96107349744466	-0.80164620727267
NRELCSAAITR	V1N	M11R	-2.42299212255421	-0.77207575018923
NRELCSAAITW	V1N	M11W	-3.54321860842742	-0.700809747321255
NRELCSAAIVM	V1N	T10V	-4.64831831312438	-0.828291857643834
NRELCSAAQTM	V1N	I9Q	-5.93284644575567	-0.943670135008311
NRELCSAASTM	V1N	I9S	-7.12392942411122	-0.833340452518559
NRELCSACITM	V1N	A8C	-7.0463815112571	-0.839891234256736
NRELCSAGITM	V1N	A8G	-6.95171206326722	-0.871909421835807
NRELCSAIITM	V1N	A8I	-5.9251517562227	-0.879204992055011
NRELCSANITM	V1N	A8N	-6.65159644822927	-0.842880063977662
NRELCSASITM	V1N	A8S	-4.91107184443115	-0.805939796787463
NRELCSATITM	V1N	A8T	-3.60275274614787	-0.772620236112985
NRELCSAVITM	V1N	A8V	-6.09947961879982	-0.844956192949827
NRELCSDAITM	V1N	A7D	-6.64557541235502	-0.846873740517193
NRELCSFAITM	V1N	A7F	-6.14040956047359	-0.902868494497992
NRELCSHAITM	V1N	A7H	-6.86050162543484	-0.875444956040245
NRELCSIAITM	V1N	A7I	-6.52221081294965	-0.822588304857386
NRELCSLAITM	V1N	A7L	-4.42346349380171	-0.750501156998476
NRELCSPAITM	V1N	A7P	-7.24301695365443	-0.814714372635237
NRELCSRAITM	V1N	A7R	-6.2119433350806	-0.869263965340905
NRELCSSAITM	V1N	A7S	-7.08418912272816	-0.849990895122915
NRELCSTAITM	V1N	A7T	-7.27827464148061	-0.810874346592029
NRELCSYAITM	V1N	A7Y	-4.60784186092576	-0.855232560596752
NRELCTAAITM	V1N	S6T	-2.50502175948509	-0.834706106940146
NRELCYAAITM	V1N	S6Y	-3.1636189116947	-0.827035328725534
NRELGSAAITM	V1N	C5G	-6.66824031073622	-0.90670498069331
NRELNSAAITM	V1N	C5N	-7.10795932154576	-0.850491486520681
NRELSSAAITM	V1N	C5S	-5.3544511882875	-0.935653275564307
NRELTSAAITM	V1N	C5T	-6.60985326595403	-0.82720057411104
NRELVSAAITM	V1N	C5V	-5.24539791150858	-0.980426314844098
NREMCSAAITM	V1N	L4M	-6.36819005749237	-0.795577006773596
NREQCSAAITM	V1N	L4Q	-7.9571143805083	-0.878714686900477
NRFLCSAAITM	V1N	E3F	-7.21208997947429	-0.955646098226519
NRKLCSAAITM	V1N	E3K	-5.75473583221674	-0.79437447020721
NRMLCSAAITM	V1N	E3M	-7.14358511337105	-0.937330747105664
NRNLCSAAITM	V1N	E3N	-6.37268851660633	-0.846411281473436
NRQLCSAAITM	V1N	E3Q	-4.40597357861509	-0.719250900913999
NRSLCSAAITM	V1N	E3S	-6.00943772192784	-0.883796179515932
NRTLCSAAITM	V1N	E3T	-6.04272246763423	-0.784973770825154
NSELCSAAITM	V1N	R2S	-3.69377035882428	-0.59406165631907
NTELCSAAITM	V1N	R2T	-5.56136153174782	-0.736634481063753
PAELCSAAITM	V1P	R2A	-3.46035079599915	-0.472312338276089
PFELCSAAITM	V1P	R2F	-6.6678259278591	-0.587124663171178
PGELCSAAITM	V1P	R2G	-4.21178360511055	-0.494521266660423
PHELCSAAITM	V1P	R2H	-6.2338123007961	-0.680349380627124
PIELCSAAITM	V1P	R2I	-6.07165239196047	-0.768321853269812
PLELCSAAITM	V1P	R2L	-5.17546052594037	-0.663530424577239
PNELCSAAITM	V1P	R2N	-6.35905090822575	-0.853752903988686
PRALCSAAITM	V1P	E3A	-5.14351641792393	-0.779172115892517
PRDLCSAAITM	V1P	E3D	-4.40306742109101	-0.694426321580457
PRELASAAITM	V1P	C5A	-4.61205280355398	-0.829401067604937
PRELCAAAITM	V1P	S6A	-2.26102308453255	-0.583832383742402
PRELCEAAITM	V1P	S6E	-1.86569452810875	-0.324903170104019
PRELCFAAITM	V1P	S6F	-4.70935664766535	-0.76391771696112
PRELCGAAITM	V1P	S6G	-4.38757520736249	-0.697262167208443
PRELCHAAITM	V1P	S6H	-3.84880414798079	-0.44742119170628
PRELCIAAITM	V1P	S6I	-4.90347726286393	-0.813359158544593
PRELCKAAITM	V1P	S6K	-3.13567182604675	-0.657929228134019
PRELCLAAITM	V1P	S6L	-4.53466773804973	-0.761657692258056
PRELCQAAITM	V1P	S6Q	-3.03575334989819	-0.577088140316883
PRELCRAAITM	V1P	S6R	-2.80856088007647	-0.681722813402061
PRELCSAAGTM	V1P	I9G	-7.22654909980463	-0.796137183902257
PRELCSAAIAM	V1P	T10A	-4.79971458435637	-0.743797777157086
PRELCSAAICM	V1P	T10C	-6.83044784284812	-0.809565739064592
PRELCSAAIDM	V1P	T10D	-6.39039688362516	-0.851158404823052
PRELCSAAIEM	V1P	T10E	-5.2209689466996	-0.555909040387107
PRELCSAAIFM	V1P	T10F	-7.41717007861519	-0.903472099474269
PRELCSAAIGM	V1P	T10G	-6.55639115411418	-0.745230464644843
PRELCSAAIHM	V1P	T10H	-6.93821765464838	-0.83431448486288
PRELCSAAIIM	V1P	T10I	-4.80847864803297	-0.836251753727826
PRELCSAAIKM	V1P	T10K	-6.65581313519192	-0.724374304970988
PRELCSAAILM	V1P	T10L	-5.9901291678425	-0.791944498491611
PRELCSAAIMM	V1P	T10M	-6.77088540459351	-0.752977578230932
PRELCSAAIQM	V1P	T10Q	-4.43674004236482	-0.727766912557033
PRELCSAAIRM	V1P	T10R	-4.16992809893623	-0.79770633076313
PRELCSAAISM	V1P	T10S	-4.34204498669931	-0.697376389258569
PRELCSAAITA	V1P	M11A	-4.5183294883027	-0.759088170149362
PRELCSAAITN	V1P	M11N	-4.95398842036388	-0.766435047055032
PRELCSAAITT	V1P	M11T	-3.08345844994233	-0.713622158494586
PRELCSAAITV	V1P	M11V	-2.48061403186546	-0.670321986065539
PRELCSAAITW	V1P	M11W	-4.10898357364704	-0.657052323440477
PRELCSAAIVM	V1P	T10V	-5.21408327834399	-0.777829693325588
PRELCSAALTM	V1P	I9L	-4.39853716676282	-0.780824299619859
PRELCSACITM	V1P	A8C	-7.61214647647671	-0.800731037047368
PRELCSAGITM	V1P	A8G	-7.51747702848684	-0.826938594932521
PRELCSAMITM	V1P	A8M	-4.06834414220066	-0.89147409908586
PRELCSANITM	V1P	A8N	-7.21736141344888	-0.831120435022131
PRELCSASITM	V1P	A8S	-5.47683680965076	-0.763799930368955
PRELCSATITM	V1P	A8T	-4.16851771136749	-0.79630019303209
PRELCSAVITM	V1P	A8V	-6.66524458401943	-0.80144747440247
PRELCSDAITM	V1P	A7D	-7.21134037757463	-0.839564042258459
PRELCSFAITM	V1P	A7F	-6.7061745256932	-0.810670877996168
PRELCSGAITM	V1P	A7G	-7.02571592949744	-0.757026500331427
PRELCSHAITM	V1P	A7H	-7.42626659065445	-0.82717701952421
PRELCSIAITM	V1P	A7I	-7.08797577816938	-0.880221120866323
PRELCSLAITM	V1P	A7L	-4.98922845902143	-0.846936130351334
PRELCSMAITM	V1P	A7M	-7.21892720854555	-0.815806641054568
PRELCSPAITM	V1P	A7P	-7.80878191887405	-0.839624722232606
PRELCSRAITM	V1P	A7R	-6.77770830030022	-0.830010723689156
PRELCSSAITM	V1P	A7S	-7.64995408794778	-0.764560701116499
PRELCSTAITM	V1P	A7T	-7.84403960670022	-0.834778589499617
PRELCSVAITM	V1P	A7V	-7.33117017146503	-0.781055002940996
PRELCSYAITM	V1P	A7Y	-5.17360682614537	-0.847255020210524
PRELCTAAITM	V1P	S6T	-3.0707867247047	-0.723189476395206
PRELCVAAITM	V1P	S6V	-4.18730527614639	-0.821791132175954
PRELCYAAITM	V1P	S6Y	-3.72938387691443	-0.762930001306743
PRELGSAAITM	V1P	C5G	-7.23400527595595	-0.840932927879791
PRGLCSAAITM	V1P	E3G	-7.02835469035756	-0.767530555960368
PRHLCSAAITM	V1P	E3H	-7.64175079337156	-0.786054631247764
PRILCSAAITM	V1P	E3I	-7.85836223320746	-0.868459740811499
PRKLCSAAITM	V1P	E3K	-6.32050079743635	-0.838897342178103
PRLLCSAAITM	V1P	E3L	-7.90118453230161	-0.835015675942153
PRNLCSAAITM	V1P	E3N	-6.93845348182595	-0.815403686211887
PRQLCSAAITM	V1P	E3Q	-4.9717385438347	-0.797419756375564
PRRLCSAAITM	V1P	E3R	-6.8313501088536	-0.858491510236221
PRSLCSAAITM	V1P	E3S	-6.57520268714745	-0.816734048680194
PRTLCSAAITM	V1P	E3T	-6.60848743285385	-0.786791689626683
PRVLCSAAITM	V1P	E3V	-7.52566041959096	-0.914208186012716
PSELCSAAITM	V1P	R2S	-4.25953532404401	-0.527410118269538
PTELCSAAITM	V1P	R2T	-6.12712649696743	-0.716554539460783
TAELCSAAITM	V1T	R2A	-3.30770177958675	-0.0173916980968327
TGELCSAAITM	V1T	R2G	-4.05913458869816	-0.0026519688303575
THELCSAAITM	V1T	R2H	-6.08116328438382	-0.344526034813571
TLELCSAAITM	V1T	R2L	-5.02281150952797	-0.522048096387391
TRALCSAAITM	V1T	E3A	-4.99086740151154	-0.7704316483752
TREGCSAAITM	V1T	L4G	-8.32109460991319	-0.799477708184208
TRELASAAITM	V1T	C5A	-4.45940378714158	-0.85691639019555
TRELCAAAITM	V1T	S6A	-2.10837406812016	-0.274423154248096
TRELCDAAITM	V1T	S6D	-2.21697456373022	-0.0428980175575787
TRELCFAAITM	V1T	S6F	-4.55670763125295	-0.705564260343784
TRELCGAAITM	V1T	S6G	-4.23492619095009	-0.395457627900537
TRELCHAAITM	V1T	S6H	-3.69615513156839	-0.0597719437358923
TRELCKAAITM	V1T	S6K	-2.98302280963446	-0.311682648143328
TRELCLAAITM	V1T	S6L	-4.38201872163734	-0.649871718615442
TRELCNAAITM	V1T	S6N	-4.41257228473819	-0.256393907059354
TRELCRAAITM	V1T	S6R	-2.65591186366407	-0.364513483256673
TRELCSAAGTM	V1T	I9G	-7.07390008339223	-0.827371277213975
TRELCSAAIAM	V1T	T10A	-4.64706556794397	-0.496624720289943
TRELCSAAICM	V1T	T10C	-6.67779882643572	-0.670276777331445
TRELCSAAIDM	V1T	T10D	-6.23774786721276	-0.880478204582951
TRELCSAAIEM	V1T	T10E	-5.0683199302872	-0.324578276087755
TRELCSAAIFM	V1T	T10F	-7.26452106220279	-0.826017028302819
TRELCSAAIGM	V1T	T10G	-6.40374213770178	-0.381322416403549
TRELCSAAIHM	V1T	T10H	-6.7855686382361	-0.652577388462397
TRELCSAAIIM	V1T	T10I	-4.65582963162058	-0.674793173735378
TRELCSAAILM	V1T	T10L	-5.8374801514301	-0.741725785764555
TRELCSAAIMM	V1T	T10M	-6.61823638818123	-0.67459737998862
TRELCSAAIQM	V1T	T10Q	-4.28409102595242	-0.615478524758342
TRELCSAAIRM	V1T	T10R	-4.01727908252383	-0.752408484284247
TRELCSAAISM	V1T	T10S	-4.18939597028691	-0.334761315515864
TRELCSAAITG	V1T	M11G	-5.26479811479896	-0.917599677396272
TRELCSAAITL	V1T	M11L	-2.37418944625199	-0.474093516928195
TRELCSAAITR	V1T	M11R	-2.83610807136142	-0.489637961511942
TRELCSAAITT	V1T	M11T	-2.93080943352993	-0.569717784600107
TRELCSAAITV	V1T	M11V	-2.32796501545306	-0.504866835150952
TRELCSAAIVM	V1T	T10V	-5.06143426193159	-0.633504832261516
TRELCSAAVTM	V1T	I9V	-3.64000307905815	-0.465694475027854
TRELCSACITM	V1T	A8C	-7.45949746006431	-0.727944992598112
TRELCSAGITM	V1T	A8G	-7.36482801207455	-0.823144599389596
TRELCSAIITM	V1T	A8I	-6.33826770503003	-0.81335338968298
TRELCSAMITM	V1T	A8M	-3.91569512578826	-0.773042643928288
TRELCSANITM	V1T	A8N	-7.06471239703649	-0.82369408602338
TRELCSASITM	V1T	A8S	-5.32418779323837	-0.638797037714759
TRELCSATITM	V1T	A8T	-4.01586869495509	-0.637566204592679
TRELCSAVITM	V1T	A8V	-6.51259556760704	-0.775985163078121
TRELCSDAITM	V1T	A7D	-7.05869136116223	-0.902532718403826
TRELCSFAITM	V1T	A7F	-6.55352550928092	-0.829185730482308
TRELCSGAITM	V1T	A7G	-6.87306691308504	-0.794765174979275
TRELCSHAITM	V1T	A7H	-7.27361757424205	-0.846790157338185
TRELCSIAITM	V1T	A7I	-6.93532676175698	-0.90993589543988
TRELCSLAITM	V1T	A7L	-4.83657944260904	-0.82823803371319
TRELCSPAITM	V1T	A7P	-7.65613290246176	-0.816621162949258
TRELCSRAITM	V1T	A7R	-6.62505928388782	-0.837866276678707
TRELCSSAITM	V1T	A7S	-7.49730507153538	-0.757455431515907
TRELCSTAITM	V1T	A7T	-7.69139059028782	-0.828016325487285
TRELCSVAITM	V1T	A7V	-7.17852115505264	-0.793229919291501
TRELCSYAITM	V1T	A7Y	-5.02095780973298	-0.791799705084964
TRELCTAAITM	V1T	S6T	-2.91813770829231	-0.511730926668068
TRELCVAAITM	V1T	S6V	-4.03465625973399	-0.687235639124557
TRELCYAAITM	V1T	S6Y	-3.57673486050203	-0.509441428387496
TRELGSAAITM	V1T	C5G	-7.08135625954355	-0.943670135008311
TRGLCSAAITM	V1T	E3G	-6.87570567394516	-0.67539001092841
TRHLCSAAITM	V1T	E3H	-7.48910177695916	-0.749175414136721
TRKLCSAAITM	V1T	E3K	-6.16785178102396	-0.775409408951595
TRNLCSAAITM	V1T	E3N	-6.78580446541366	-0.74892502205783
TRQLCSAAITM	V1T	E3Q	-4.81908952742231	-0.607577286432385
TRTLCSAAITM	V1T	E3T	-6.45583841644157	-0.741800326805744
TTELCSAAITM	V1T	R2T	-5.97447748055515	-0.467622504635685
TVELCSAAITM	V1T	R2V	-6.7682273777325	-0.637169917069373
VAALCSAAITM	R2A	E3A	-1.3988040162543	-0.0046099635124586
VADLCSAAITM	R2A	E3D	-0.658355019421379	0.001303286723603
VAEACSAAITM	R2A	L4A	-2.56415190775658	-0.122955640104074
VAEFCSAAITM	R2A	L4F	-4.60328859141282	-0.467480666480345
VAEGCSAAITM	R2A	L4G	-4.72903122465584	-0.714296082155852
VAEHCSAAITM	R2A	L4H	-4.72903122465584	-0.467535386928186
VAEICSAAITM	R2A	L4I	-1.87659097120627	-0.140485573938258
VAELASAAITM	R2A	C5A	-0.867340401884348	-0.0341215747836901
VAELCAAAITM	R2A	S6A	1.48368931713708	0.001991099249792
VAELCDAAITM	R2A	S6D	1.37508882152713	0.0002005338496361
VAELCEAAITM	R2A	S6E	1.87901787356088	0.0120315016043882
VAELCGAAITM	R2A	S6G	-0.642862805692857	0.0024674580891782
VAELCHAAITM	R2A	S6H	-0.104091746311042	0.0004085212228679
VAELCKAAITM	R2A	S6K	0.609040575622885	0.0085502397387283
VAELCLAAITM	R2A	S6L	-0.789955336380103	-0.0005886951013024
VAELCMAAITM	R2A	S6M	-0.477540634243724	0.006997474209171
VAELCNAAITM	R2A	S6N	-0.820508899480842	0.0092884116804199
VAELCQAAITM	R2A	S6Q	0.708959051771444	-5.77804307430041e-05
VAELCRAAITM	R2A	S6R	0.93615152159316	0.0009579138804737
VAELCSAAATM	R2A	I9A	-3.22148831819209	-0.593344379212633
VAELCSAAGTM	R2A	I9G	-3.48183669813488	-0.796688217176899
VAELCSAAIAM	R2A	T10A	-1.05500218268674	0.000915243279647
VAELCSAAICM	R2A	T10C	-3.08573544117849	-0.0026831475334064
VAELCSAAIEM	R2A	T10E	-1.47625654502997	0.0033433850343879
VAELCSAAIFM	R2A	T10F	-3.67245767694544	-0.695217565397902
VAELCSAAIGM	R2A	T10G	-2.81167875244455	0.000255622352166
VAELCSAAIHM	R2A	T10H	-3.19350525297875	-0.301637415379354
VAELCSAAIIM	R2A	T10I	-1.06376624636334	-0.0082229121771401
VAELCSAAILM	R2A	T10L	-2.24541676617275	-0.0310097245598896
VAELCSAAIMM	R2A	T10M	-3.02617300292388	-0.0200250904491836
VAELCSAAIQM	R2A	T10Q	-0.692027640695073	0.0002731792301186
VAELCSAAIRM	R2A	T10R	-0.425215697266481	-0.119635606964689
VAELCSAAISM	R2A	T10S	-0.597332585029562	0.0019673579061268
VAELCSAAITA	R2A	M11A	-0.773617086633067	-0.0043871620387335
VAELCSAAITD	R2A	M11D	-0.860136982504287	-0.0082915909217576
VAELCSAAITE	R2A	M11E	0.602838592046282	-0.002367271116851
VAELCSAAITF	R2A	M11F	0.157127541884279	-0.0020147245303354
VAELCSAAITG	R2A	M11G	-1.67273472954173	-0.121926137429908
VAELCSAAITH	R2A	M11H	0.36938950109095	-0.0091628525805691
VAELCSAAITI	R2A	M11I	0.246486565236978	-0.0007621256054735
VAELCSAAITK	R2A	M11K	-0.273535465019222	0.0008768959650905
VAELCSAAITL	R2A	M11L	1.21787393900536	-6.92511411537478e-06
VAELCSAAITN	R2A	M11N	-1.20927601869414	-0.0027119974273487
VAELCSAAITQ	R2A	M11Q	0.948894549812394	0.0033231450291868
VAELCSAAITR	R2A	M11R	0.755955313895925	-0.0058255502757497
VAELCSAAITS	R2A	M11S	-0.781400492805119	-0.0037385333349244
VAELCSAAITT	R2A	M11T	0.661253951727304	-0.0005184103162184
VAELCSAAITV	R2A	M11V	1.26409836980417	-0.0010035575523706
VAELCSAAITW	R2A	M11W	-0.364271171977407	-0.0021937135032575
VAELCSAAITY	R2A	M11Y	1.726434950059	0.013154676966954
VAELCSAAIVM	R2A	T10V	-1.46937087667436	-0.0001887452324168
VAELCSAALTM	R2A	I9L	-0.653824765093077	0.0016096780825313
VAELCSAAMTM	R2A	I9M	-1.36129635408247	-0.0008489333364175
VAELCSAAQTM	R2A	I9Q	-2.75389900930566	-0.699337894178189
VAELCSAASTM	R2A	I9S	-3.94498198766109	-0.655124059321464
VAELCSAATTM	R2A	I9T	-3.19487694800682	-0.146363157380095
VAELCSAAVTM	R2A	I9V	-0.0479396938009131	-0.0001608342011419
VAELCSACITM	R2A	A8C	-3.86743407480697	-0.176357247222628
VAELCSAGITM	R2A	A8G	-3.77276462681721	-0.0213867297675228
VAELCSANITM	R2A	A8N	-3.47264901177925	-0.582572327117942
VAELCSASITM	R2A	A8S	-1.73212440798113	-0.0002255646787515
VAELCSATITM	R2A	A8T	-0.423805309697741	-0.0015006328768462
VAELCSAVITM	R2A	A8V	-2.9205321823498	-0.0952760923845227
VAELCSDAITM	R2A	A7D	-3.46662797590488	-0.715203611841627
VAELCSFAITM	R2A	A7F	-2.96146212402357	-0.733296269687862
VAELCSGAITM	R2A	A7G	-3.28100352782781	-0.026740793890551
VAELCSHAITM	R2A	A7H	-3.68155418898482	-0.530334336994936
VAELCSIAITM	R2A	A7I	-3.34326337649964	-0.546344531093838
VAELCSLAITM	R2A	A7L	-1.24451605735169	-0.703417148452295
VAELCSMAITM	R2A	A7M	-3.47421480687592	-0.611169042945586
VAELCSPAITM	R2A	A7P	-4.06406951720442	-0.858365589259885
VAELCSRAITM	R2A	A7R	-3.03299589863059	-0.790269923128783
VAELCSSAITM	R2A	A7S	-3.90524168627815	0.0020594589709412
VAELCSTAITM	R2A	A7T	-4.09932720503059	-0.312190028718035
VAELCSVAITM	R2A	A7V	-3.5864577697954	-0.0885038603780316
VAELCSWAITM	R2A	A7W	-3.20119594998266	-0.730126174258042
VAELCTAAITM	R2A	S6T	0.673925676965041	0.0065052999184104
VAELCVAAITM	R2A	S6V	-0.442592874476759	-0.0011979659329428
VAELCYAAITM	R2A	S6Y	0.0153285247553185	0.0010608628458046
VAELGSAAITM	R2A	C5G	-3.48929287428621	-0.44781969892535
VAELLSAAITM	R2A	C5L	-0.848467599125115	-0.591128322603124
VAELMSAAITM	R2A	C5M	-2.23978170799592	-0.0554888684068747
VAELNSAAITM	R2A	C5N	-3.92901188509575	-0.815136278002196
VAELSSAAITM	R2A	C5S	-2.17550375183748	-0.437766906913046
VAELTSAAITM	R2A	C5T	-3.43090582950401	-0.74365284184385
VAELVSAAITM	R2A	C5V	-2.06645047505856	-0.651131131388106
VAEMCSAAITM	R2A	L4M	-3.18924262104235	-0.0077670554601767
VAEQCSAAITM	R2A	L4Q	-4.77816694405828	-0.659641035811907
VAESCSAAITM	R2A	L4S	-4.72891371172989	-0.516338847494421
VAETCSAAITM	R2A	L4T	-3.88098417303172	-0.381492281496589
VAEVCSAAITM	R2A	L4V	-2.30403524649637	-0.344690245610858
VAFLCSAAITM	R2A	E3F	-4.03314254302416	-0.896033023314119
VAGLCSAAITM	R2A	E3G	-3.28364228868782	-0.003391014383831
VAHLCSAAITM	R2A	E3H	-3.89703839170181	-0.004720980076013
VALLCSAAITM	R2A	E3L	-4.15647213063198	-0.68478797214676
VANLCSAAITM	R2A	E3N	-3.19374108015631	-0.0089636533519344
VAQLCSAAITM	R2A	E3Q	-1.22702614216507	0.0022992140582057
VARLCSAAITM	R2A	E3R	-3.08663770718397	-0.331240527351006
VASLCSAAITM	R2A	E3S	-2.83049028547782	-0.0060272987606321
VATLCSAAITM	R2A	E3T	-2.86377503118422	-0.344519362697545
VDALCSAAITM	R2D	E3A	-3.1861627354848	-0.0210722215378084
VDDLCSAAITM	R2D	E3D	-2.44571373865188	-0.0020494684859345
VDEACSAAITM	R2D	L4A	-4.35151062698708	-0.440094108645831
VDELASAAITM	R2D	C5A	-2.65469912111485	-0.449287139034093
VDELCAAAITM	R2D	S6A	-0.303669402093419	-0.0079110785694279
VDELCDAAITM	R2D	S6D	-0.412269897703368	0.0031453152703521
VDELCEAAITM	R2D	S6E	0.0916591543303866	-0.0143904031237379
VDELCGAAITM	R2D	S6G	-2.43022152492335	-0.0032046792368416
VDELCHAAITM	R2D	S6H	-1.89145046554165	-0.0007427045563017
VDELCKAAITM	R2D	S6K	-1.17831814360761	-0.003151052139982
VDELCLAAITM	R2D	S6L	-2.5773140556106	-0.0599840148876794
VDELCNAAITM	R2D	S6N	-2.60786761871134	-0.0038131908682735
VDELCQAAITM	R2D	S6Q	-1.07839966745905	-0.0091304105048014
VDELCRAAITM	R2D	S6R	-0.851207197637336	-0.0063691501195189
VDELCSAAATM	R2D	I9A	-5.00884703742258	-0.732508814818388
VDELCSAAGTM	R2D	I9G	-5.26919541736538	-0.785597517914615
VDELCSAAIAM	R2D	T10A	-2.84236090191723	-0.022583982117371
VDELCSAAICM	R2D	T10C	-4.87309416040898	-0.0151934321925405
VDELCSAAIEM	R2D	T10E	-3.26361526426047	-0.0208658935996093
VDELCSAAIGM	R2D	T10G	-4.59903747167505	-0.0167234984903947
VDELCSAAIHM	R2D	T10H	-4.98086397220925	-0.485808289287463
VDELCSAAIIM	R2D	T10I	-2.85112496559384	-0.146629845329062
VDELCSAAIKM	R2D	T10K	-4.69845945275267	-0.292702985881965
VDELCSAAILM	R2D	T10L	-4.03277548540325	-0.381501176404682
VDELCSAAIQM	R2D	T10Q	-2.47938635992557	-0.0096209810105619
VDELCSAAIRM	R2D	T10R	-2.21257441649709	-0.343165185943327
VDELCSAAISM	R2D	T10S	-2.38469130426017	-0.0032493320692633
VDELCSAAITA	R2D	M11A	-2.56097580586356	-0.0218335598269529
VDELCSAAITD	R2D	M11D	-2.64749570173478	-0.0244821677541994
VDELCSAAITE	R2D	M11E	-1.18452012718433	0.0068768928766145
VDELCSAAITF	R2D	M11F	-1.63023117734633	-0.0018753093598179
VDELCSAAITG	R2D	M11G	-3.46009344877223	-0.365817078161051
VDELCSAAITH	R2D	M11H	-1.41796921813955	-0.0094334056519874
VDELCSAAITL	R2D	M11L	-0.569484780225139	-0.0035667556673065
VDELCSAAITN	R2D	M11N	-2.99663473792464	-0.0380001334515304
VDELCSAAITQ	R2D	M11Q	-0.838464169418103	-0.0034967931059221
VDELCSAAITR	R2D	M11R	-1.03140340533469	-0.0453842305671993
VDELCSAAITS	R2D	M11S	-2.56875921203562	-0.0229802061540666
VDELCSAAITT	R2D	M11T	-1.12610476750319	-0.0089427992162537
VDELCSAAITV	R2D	M11V	-0.523260349426323	-0.0146916193637702
VDELCSAAITW	R2D	M11W	-2.1516298912079	-0.0076785714294015
VDELCSAAITY	R2D	M11Y	-0.0609237691714952	-0.0047975203506772
VDELCSAALTM	R2D	I9L	-2.44118348432357	-0.0146878257832515
VDELCSAAQTM	R2D	I9Q	-4.54125772853615	-0.790747461886559
VDELCSAASTM	R2D	I9S	-5.73234070689159	-0.740696172935705
VDELCSAATTM	R2D	I9T	-4.98223566723732	-0.47618385702389
VDELCSAAVTM	R2D	I9V	-1.83529841303141	-0.011796745574457
VDELCSAIITM	R2D	A8I	-4.53356303900318	-0.675265257604661
VDELCSANITM	R2D	A8N	-5.26000773100975	-0.715876328926385
VDELCSASITM	R2D	A8S	-3.51948312721163	-0.0203176410891143
VDELCSATITM	R2D	A8T	-2.21116402892835	-0.0119023485259623
VDELCSAVITM	R2D	A8V	-4.7078909015803	-0.341760287216677
VDELCSDAITM	R2D	A7D	-5.25398669513538	-0.786717426227579
VDELCSHAITM	R2D	A7H	-5.46891290821532	-0.687259844319452
VDELCSLAITM	R2D	A7L	-3.03187477658219	-0.74044360642335
VDELCSPAITM	R2D	A7P	-5.85142823643491	-0.79369235582954
VDELCSRAITM	R2D	A7R	-4.82035461786108	-0.904219224532041
VDELCSSAITM	R2D	A7S	-5.69260040550864	-0.0461818575370929
VDELCSTAITM	R2D	A7T	-5.88668592426109	-0.55077357069811
VDELCSWAITM	R2D	A7W	-4.98855466921316	-0.757126015470505
VDELCVAAITM	R2D	S6V	-2.22995159370726	-0.0798011864588714
VDELCYAAITM	R2D	S6Y	-1.77203019447518	-0.021880398636885
VDELISAAITM	R2D	C5I	-3.00510387027975	-0.656272979168584
VDELLSAAITM	R2D	C5L	-2.63582631835561	-0.538436621354451
VDELNSAAITM	R2D	C5N	-5.71637060432624	-0.851599931749396
VDELSSAAITM	R2D	C5S	-3.96286247106798	-0.703585889209127
VDELVSAAITM	R2D	C5V	-3.85380919428906	-0.69412630392633
VDEQCSAAITM	R2D	L4Q	-6.56552566328878	-0.766227521105763
VDGLCSAAITM	R2D	E3G	-5.07100100791831	-0.0054682472327007
VDLLCSAAITM	R2D	E3L	-5.94383084986248	-0.665836391317109
VDRLCSAAITM	R2D	E3R	-4.87399642641446	-0.314448204931758
VDSLCSAAITM	R2D	E3S	-4.61784900470832	-0.031579203186012
VEEACSAAITM	R2E	L4A	-3.64941954059543	-0.285904887127309
VEEFCSAAITM	R2E	L4F	-5.68855622425167	-0.518374900823373
VEEGCSAAITM	R2E	L4G	-5.81429885749469	-0.664459184082074
VEEHCSAAITM	R2E	L4H	-5.81429885749469	-0.594967835927289
VEELASAAITM	R2E	C5A	-1.9526080347232	-0.129030043705403
VEELCAAAITM	R2E	S6A	0.398421684298341	-0.0003058297060142
VEELCDAAITM	R2E	S6D	0.289821188688279	0.0017557772442504
VEELCGAAITM	R2E	S6G	-1.72813043853171	0.0061347681824917
VEELCHAAITM	R2E	S6H	-1.18935937914989	-0.0030737220954395
VEELCKAAITM	R2E	S6K	-0.476227057215965	-0.0071883244613862
VEELCLAAITM	R2E	S6L	-1.87522296921895	-0.0082626380971055
VEELCNAAITM	R2E	S6N	-1.90577653231969	0.0017070957554533
VEELCQAAITM	R2E	S6Q	-0.376308581067406	-0.0066518034282967
VEELCRAAITM	R2E	S6R	-0.149116111245576	0.0028480154023926
VEELCSAAATM	R2E	I9A	-4.30675595103094	-0.618550165694835
VEELCSAAGTM	R2E	I9G	-4.56710433097373	-0.785555900594833
VEELCSAAIAM	R2E	T10A	-2.14026981552547	-0.0021038302452727
VEELCSAAICM	R2E	T10C	-4.17100307401722	-0.0003025052070854
VEELCSAAIDM	R2E	T10D	-3.73095211479438	-0.130701397300541
VEELCSAAIEM	R2E	T10E	-2.56152417786882	-0.0020650166123339
VEELCSAAIGM	R2E	T10G	-3.89694638528329	-0.0003829362671264
VEELCSAAIHM	R2E	T10H	-4.2787728858176	-0.321320974906173
VEELCSAAIKM	R2E	T10K	-3.99636836636103	-0.0426107152029109
VEELCSAAILM	R2E	T10L	-3.3306843990116	-0.066644189178441
VEELCSAAIMM	R2E	T10M	-4.11144063576273	-0.00434792785344
VEELCSAAINM	R2E	T10N	-4.38097343259358	-0.0548919672177673
VEELCSAAIQM	R2E	T10Q	-1.77729527353392	-0.001956077684076
VEELCSAAIRM	R2E	T10R	-1.51048333010533	-0.079306675778407
VEELCSAAISM	R2E	T10S	-1.68260021786841	0.0019834844752147
VEELCSAAITA	R2E	M11A	-1.8588847194718	-0.0037540327855329
VEELCSAAITD	R2E	M11D	-1.94540461534314	-0.0080252503046867
VEELCSAAITE	R2E	M11E	-0.482429040792567	0.0049037216385992
VEELCSAAITF	R2E	M11F	-0.928140090954571	0.0088149813091004
VEELCSAAITG	R2E	M11G	-2.75800236238058	-0.191487541102186
VEELCSAAITH	R2E	M11H	-0.7158781317479	-0.0018772403836532
VEELCSAAITI	R2E	M11I	-0.838781067601872	-0.0089533824282784
VEELCSAAITK	R2E	M11K	-1.35880309785807	-0.024127487531756
VEELCSAAITL	R2E	M11L	0.132606306166508	-0.0004578025651387
VEELCSAAITQ	R2E	M11Q	-0.136373083026456	0.0016458244774025
VEELCSAAITR	R2E	M11R	-0.329312318942925	-0.0108025219993354
VEELCSAAITS	R2E	M11S	-1.86666812564397	-0.0066062774078093
VEELCSAAITT	R2E	M11T	-0.424013681111433	-0.0016650264871521
VEELCSAAITV	R2E	M11V	0.178830736965438	0.0022368019951722
VEELCSAAITW	R2E	M11W	-1.44953880481626	-0.0001146312903439
VEELCSAAITY	R2E	M11Y	0.641167317220152	0.0070226369572972
VEELCSAAIVM	R2E	T10V	-2.55463850951321	-0.0047108319890084
VEELCSAALTM	R2E	I9L	-1.73909239793193	5.77371721778297e-05
VEELCSAAMTM	R2E	I9M	-2.44656398692132	0.0040153070365502
VEELCSAASTM	R2E	I9S	-5.03024962049994	-0.679785386839005
VEELCSAATTM	R2E	I9T	-4.28014458084567	-0.277055675403105
VEELCSAAVTM	R2E	I9V	-1.13320732663976	0.0017908690564839
VEELCSAGITM	R2E	A8G	-4.85803225965606	-0.0705658042171363
VEELCSANITM	R2E	A8N	-4.55791664461799	-0.544532243273223
VEELCSASITM	R2E	A8S	-2.81739204081987	-0.0046007766660829
VEELCSATITM	R2E	A8T	-1.50907294253659	-0.001651585436196
VEELCSAVITM	R2E	A8V	-4.00579981518854	-0.0827734213744263
VEELCSDAITM	R2E	A7D	-4.55189560874373	-0.736214709805973
VEELCSGAITM	R2E	A7G	-4.36627116066654	-0.147615613207183
VEELCSLAITM	R2E	A7L	-2.32978369019054	-0.750436770738182
VEELCSMAITM	R2E	A7M	-4.55948243971466	-0.591582936857374
VEELCSPAITM	R2E	A7P	-5.14933715004327	-0.847422641875911
VEELCSRAITM	R2E	A7R	-4.11826353146932	-0.775541537138236
VEELCSSAITM	R2E	A7S	-4.99050931911688	-0.0033319642925502
VEELCSTAITM	R2E	A7T	-5.18459483786933	-0.32395095977382
VEELCSYAITM	R2E	A7Y	-2.51416205731459	-0.552387929776202
VEELCTAAITM	R2E	S6T	-0.411341955873809	-0.0017225172536391
VEELCVAAITM	R2E	S6V	-1.52786050731549	-0.010401006012324
VEELGSAAITM	R2E	C5G	-4.57456050712506	-0.522424181411933
VEELISAAITM	R2E	C5I	-2.30301278388811	-0.420344028581419
VEELLSAAITM	R2E	C5L	-1.93373523196385	-0.375434580707124
VEELMSAAITM	R2E	C5M	-3.32504934083477	-0.0413327219048202
VEELNSAAITM	R2E	C5N	-5.0142795179346	-0.873321221328636
VEELSSAAITM	R2E	C5S	-3.26077138467622	-0.537362243364143
VEELTSAAITM	R2E	C5T	-4.51617346234275	-0.699443607336422
VEELVSAAITM	R2E	C5V	-3.15171810789741	-0.625218015723892
VEEMCSAAITM	R2E	L4M	-4.27451025388109	-0.0064887792926159
VEESCSAAITM	R2E	L4S	-5.81418134456874	-0.663573509148245
VEEVCSAAITM	R2E	L4V	-3.38930287933522	-0.388600676490637
VEGLCSAAITM	R2E	E3G	-4.36890992152667	-0.0027127061967867
VEKLCSAAITM	R2E	E3K	-3.66105602860546	-0.0276404429442866
VELLCSAAITM	R2E	E3L	-5.24173976347083	-0.745795263691793
VENLCSAAITM	R2E	E3N	-4.27900871299516	0.0019149225997335
VEQLCSAAITM	R2E	E3Q	-2.31229377500392	0.0036053150186484
VERLCSAAITM	R2E	E3R	-4.1719053400227	-0.043824643104484
VESLCSAAITM	R2E	E3S	-3.91575791831656	-0.0110476374074995
VETLCSAAITM	R2E	E3T	-3.94904266402307	-0.250062033304262
VFEACSAAITM	R2F	L4A	-5.77162703961653	-0.47371859674229
VFEFCSAAITM	R2F	L4F	-7.81076372327277	-0.803038701556685
VFEICSAAITM	R2F	L4I	-5.08406610306622	-0.687253407594419
VFELASAAITM	R2F	C5A	-4.0748155337443	-0.329639907402408
VFELCAAAITM	R2F	S6A	-1.72378581472287	-0.0012952203546243
VFELCDAAITM	R2F	S6D	-1.83238631033282	0.0013904180084571
VFELCEAAITM	R2F	S6E	-1.32845725829907	0.0060773972569646
VFELCGAAITM	R2F	S6G	-3.85033793755281	-0.0023293463325707
VFELCHAAITM	R2F	S6H	-3.31156687817099	-0.0018844241560385
VFELCLAAITM	R2F	S6L	-3.99743046824005	-0.142928663455707
VFELCQAAITM	R2F	S6Q	-2.49851608008851	-0.0065039881502991
VFELCRAAITM	R2F	S6R	-2.27132361026679	-0.0038865321889486
VFELCSAAATM	R2F	I9A	-6.42896345005204	-0.818942218650545
VFELCSAAGTM	R2F	I9G	-6.68931182999484	-0.807119831759666
VFELCSAAIAM	R2F	T10A	-4.26247731454657	-0.0052008899945443
VFELCSAAICM	R2F	T10C	-6.29321057303832	-0.0231436775461194
VFELCSAAIDM	R2F	T10D	-5.85315961381548	-0.330437405608975
VFELCSAAIEM	R2F	T10E	-4.68373167688992	0.001422839796393
VFELCSAAIFM	R2F	T10F	-6.87993280880539	-0.763248031438432
VFELCSAAIGM	R2F	T10G	-6.01915388430439	0.0047000873915092
VFELCSAAIHM	R2F	T10H	-6.4009803848387	-0.379084701820961
VFELCSAAIIM	R2F	T10I	-4.27124137822318	-0.0692618696820261
VFELCSAAIKM	R2F	T10K	-6.11857586538213	-0.214294606491879
VFELCSAAILM	R2F	T10L	-5.4528918980327	-0.334976379027767
VFELCSAAIMM	R2F	T10M	-6.23364813478383	-0.0261351640704251
VFELCSAAINM	R2F	T10N	-6.50318093161479	-0.290739951262953
VFELCSAAIQM	R2F	T10Q	-3.89950277255502	0.0005278874425207
VFELCSAAIRM	R2F	T10R	-3.63269082912643	-0.268761570560281
VFELCSAAISM	R2F	T10S	-3.80480771688951	-0.0018620758835034
VFELCSAAITA	R2F	M11A	-3.9810922184929	-0.0089365352774188
VFELCSAAITD	R2F	M11D	-4.06761211436424	-0.0150309943187394
VFELCSAAITF	R2F	M11F	-3.05034758997567	-0.0044878685254949
VFELCSAAITG	R2F	M11G	-4.88020986140168	-0.374961017357337
VFELCSAAITH	R2F	M11H	-2.838085630769	-0.0068095609869072
VFELCSAAITI	R2F	M11I	-2.96098856662297	-0.0271023635455544
VFELCSAAITK	R2F	M11K	-3.48101059687917	-0.0334389397046941
VFELCSAAITL	R2F	M11L	-1.98960119285459	-0.0057911498900556
VFELCSAAITR	R2F	M11R	-2.45151981796403	-0.0097309682224537
VFELCSAAITS	R2F	M11S	-3.98887562466507	-0.0146032613662868
VFELCSAAITT	R2F	M11T	-2.54622118013265	-0.0052525210213598
VFELCSAAITV	R2F	M11V	-1.94337676205578	-0.0053504833514426
VFELCSAAITW	R2F	M11W	-3.57174630383736	-0.0008749975062503
VFELCSAAITY	R2F	M11Y	-1.48104018180095	-0.0006669099340788
VFELCSAAIVM	R2F	T10V	-4.67684600853431	-0.0352832455459606
VFELCSAALTM	R2F	I9L	-3.86129989695303	-0.0088023458163686
VFELCSAANTM	R2F	I9N	-7.18509583172681	-0.74013874800663
VFELCSAASTM	R2F	I9S	-7.15245711952105	-0.881837701652627
VFELCSAAVTM	R2F	I9V	-3.25541482566086	-0.0041745527511487
VFELCSANITM	R2F	A8N	-6.6801241436392	-0.742832976407292
VFELCSASITM	R2F	A8S	-4.93959953984097	-0.0349504147201295
VFELCSATITM	R2F	A8T	-3.63128044155769	-0.0431431197876504
VFELCSAVITM	R2F	A8V	-6.12800731420964	-0.369629313255316
VFELCSDAITM	R2F	A7D	-6.67410310776484	-0.824551946051117
VFELCSFAITM	R2F	A7F	-6.16893725588352	-0.875591648186615
VFELCSGAITM	R2F	A7G	-6.48847865968776	-0.377549579933405
VFELCSHAITM	R2F	A7H	-6.88902932084477	-0.68906415406479
VFELCSIAITM	R2F	A7I	-6.55073850835959	-0.801614439869238
VFELCSLAITM	R2F	A7L	-4.45199118921164	-0.850830255732528
VFELCSPAITM	R2F	A7P	-7.27154464906437	-0.860312336306138
VFELCSRAITM	R2F	A7R	-6.24047103049043	-0.83603678719579
VFELCSSAITM	R2F	A7S	-7.1127168181381	-0.0649636245763852
VFELCSTAITM	R2F	A7T	-7.30680233689043	-0.502018065264131
VFELCSVAITM	R2F	A7V	-6.79393290165535	-0.448662182796463
VFELCTAAITM	R2F	S6T	-2.53354945489491	0.0051327414562495
VFELCVAAITM	R2F	S6V	-3.6500680063366	-0.277064812382526
VFELGSAAITM	R2F	C5G	-6.69676800614616	-0.689510557869988
VFELISAAITM	R2F	C5I	-4.42522028290921	-0.701816730230341
VFELLSAAITM	R2F	C5L	-4.05594273098495	-0.510838666889266
VFELMSAAITM	R2F	C5M	-5.44725683985587	-0.181306921189749
VFELSSAAITM	R2F	C5S	-5.38297888369732	-0.666367685814521
VFELTSAAITM	R2F	C5T	-6.63838096136396	-0.765263953394858
VFELVSAAITM	R2F	C5V	-5.27392560691851	-0.765426752173894
VFEMCSAAITM	R2F	L4M	-6.3967177529023	-0.15508961697887
VFESCSAAITM	R2F	L4S	-7.93638884358984	-0.708730008279665
VFETCSAAITM	R2F	L4T	-7.08845930489167	-0.676465951058338
VFEVCSAAITM	R2F	L4V	-5.51151037835632	-0.695019785411468
VFFLCSAAITM	R2F	E3F	-7.24061767488411	-0.900030751368834
VFGLCSAAITM	R2F	E3G	-6.49111742054777	-0.271842428160839
VFLLCSAAITM	R2F	E3L	-7.36394726249193	-0.819992600241173
VFNLCSAAITM	R2F	E3N	-6.40121621201627	-0.26976273889417
VFSLCSAAITM	R2F	E3S	-6.03796541733766	-0.310662624128711
VFVLCSAAITM	R2F	E3V	-6.98842314978117	-0.798424154970221
VGALCSAAITM	R2G	E3A	-2.15023682536571	-0.0024016011780753
VGDLCSAAITM	R2G	E3D	-1.40978782853279	0.004163767753685
VGEACSAAITM	R2G	L4A	-3.31558471686799	-0.0353520819382225
VGEFCSAAITM	R2G	L4F	-5.35472140052423	-0.327821730165653
VGEGCSAAITM	R2G	L4G	-5.48046403376725	-0.71102699174444
VGEHCSAAITM	R2G	L4H	-5.48046403376725	-0.469273691672251
VGEICSAAITM	R2G	L4I	-2.62802378031768	-0.0299176699226707
VGELASAAITM	R2G	C5A	-1.61877321099576	-0.0216447397430266
VGELCAAAITM	R2G	S6A	0.732256508025671	-0.0003471905974703
VGELCEAAITM	R2G	S6E	1.12758506444948	0.0126784627189439
VGELCFAAITM	R2G	S6F	-1.71607705510701	0.0066647215258115
VGELCGAAITM	R2G	S6G	-1.39429561480426	0.0010437616135513
VGELCHAAITM	R2G	S6H	-0.855524555422562	0.0055853866232317
VGELCIAAITM	R2G	S6I	-1.91019767030559	-0.00509457515508
VGELCKAAITM	R2G	S6K	-0.142392233488522	0.0059932846578105
VGELCLAAITM	R2G	S6L	-1.54138814549151	0.0036931991412743
VGELCMAAITM	R2G	S6M	-1.22897344335524	-0.0078590005082104
VGELCNAAITM	R2G	S6N	-1.57194170859225	0.0062153024768096
VGELCQAAITM	R2G	S6Q	-0.0424737573399625	0.0002914139508413
VGELCRAAITM	R2G	S6R	0.184718712481754	0.0011208677444135
VGELCSAAATM	R2G	I9A	-3.97292112730349	-0.436389868081349
VGELCSAAGTM	R2G	I9G	-4.23326950724629	-0.769933071567173
VGELCSAAIAM	R2G	T10A	-1.80643499179814	-0.0010687818564782
VGELCSAAICM	R2G	T10C	-3.83716825028989	-0.002777421448934
VGELCSAAIDM	R2G	T10D	-3.39711729106693	-0.0205393589841151
VGELCSAAIEM	R2G	T10E	-2.22768935414138	0.0021009400876406
VGELCSAAIFM	R2G	T10F	-4.42389048605685	-0.593787867118985
VGELCSAAIGM	R2G	T10G	-3.56311156155596	0.0006945107792195
VGELCSAAIHM	R2G	T10H	-3.94493806209016	-0.198543917511958
VGELCSAAIKM	R2G	T10K	-3.66253354263358	-0.0473630787017584
VGELCSAAILM	R2G	T10L	-2.99684957528416	-0.0111586390221992
VGELCSAAINM	R2G	T10N	-4.04713860886625	-0.0253304759907565
VGELCSAAIQM	R2G	T10Q	-1.44346044980648	-6.16046785867352e-05
VGELCSAAIRM	R2G	T10R	-1.176648506378	-0.0701278021304798
VGELCSAAISM	R2G	T10S	-1.34876539414108	0.0011944296723789
VGELCSAAITA	R2G	M11A	-1.52504989574447	0.0004357550362955
VGELCSAAITD	R2G	M11D	-1.61156979161569	-0.0073830547803024
VGELCSAAITE	R2G	M11E	-0.148594217065124	0.0034224817151188
VGELCSAAITF	R2G	M11F	-0.594305267227128	0.0043414679018779
VGELCSAAITG	R2G	M11G	-2.42416753865314	-0.0673202005597652
VGELCSAAITH	R2G	M11H	-0.382043308020457	-0.0025811738399166
VGELCSAAITK	R2G	M11K	-1.02496827413063	-0.0003530752998996
VGELCSAAITL	R2G	M11L	0.466441129893951	0.002391975384697
VGELCSAAITN	R2G	M11N	-1.96070882780555	-0.009570144739143
VGELCSAAITQ	R2G	M11Q	0.197461740700987	0.000144491965978
VGELCSAAITR	R2G	M11R	0.00452250478451788	-0.0008313735143309
VGELCSAAITS	R2G	M11S	-1.53283330191653	-0.0033259071832306
VGELCSAAITT	R2G	M11T	-0.0901788573841031	0.0041800159818835
VGELCSAAITV	R2G	M11V	0.512665560692767	-0.001254121941669
VGELCSAAITW	R2G	M11W	-1.11570398108881	0.0013358643828134
VGELCSAAITY	R2G	M11Y	0.975002140947595	-0.004011588947735
VGELCSAAIVM	R2G	T10V	-2.22080368578577	0.0026159741305054
VGELCSAALTM	R2G	I9L	-1.40525757420448	0.0017603386141883
VGELCSAAMTM	R2G	I9M	-2.11272916319388	-0.0036960996344991
VGELCSAANTM	R2G	I9N	-4.72905350897827	-0.418163202952231
VGELCSAASTM	R2G	I9S	-4.6964147967725	-0.574438110959529
VGELCSAATTM	R2G	I9T	-3.94630975711823	-0.0295772832538383
VGELCSAAVTM	R2G	I9V	-0.79937250291232	0.0022680537838941
VGELCSACITM	R2G	A8C	-4.61886688391837	0.0083371739080151
VGELCSAGITM	R2G	A8G	-4.52419743592861	-0.0048598503811333
VGELCSANITM	R2G	A8N	-4.22408182089066	-0.469412379225366
VGELCSASITM	R2G	A8S	-2.48355721709254	0.0015343151149517
VGELCSATITM	R2G	A8T	-1.17523811880926	0.0002430434549144
VGELCSAVITM	R2G	A8V	-3.67196499146121	-0.0429291719260662
VGELCSDAITM	R2G	A7D	-4.21806078501629	-0.643024578122495
VGELCSFAITM	R2G	A7F	-3.71289493313498	-0.483963225028315
VGELCSGAITM	R2G	A7G	-4.03243633693921	-0.0140704546166237
VGELCSHAITM	R2G	A7H	-4.43298699809623	-0.361961918660881
VGELCSIAITM	R2G	A7I	-4.09469618561104	-0.309527790369018
VGELCSLAITM	R2G	A7L	-1.9959488664631	-0.496476103659962
VGELCSMAITM	R2G	A7M	-4.22564761598733	-0.463653490313681
VGELCSPAITM	R2G	A7P	-4.81550232631582	-0.884791185461745
VGELCSRAITM	R2G	A7R	-3.78442870774199	-0.771199963869715
VGELCSSAITM	R2G	A7S	-4.65667449538955	-0.002670851149227
VGELCSTAITM	R2G	A7T	-4.850760014142	-0.110600975735738
VGELCSYAITM	R2G	A7Y	-2.18032723358715	-0.342503737103745
VGELCVAAITM	R2G	S6V	-1.19402568358817	-0.0013546643036963
VGELCYAAITM	R2G	S6Y	-0.736104284356088	-0.003109793478129
VGELGSAAITM	R2G	C5G	-4.24072568339761	-0.515815084946388
VGELISAAITM	R2G	C5I	-1.96917796016066	-0.500608495737285
VGELLSAAITM	R2G	C5L	-1.59990040823652	-0.68463436502062
VGELMSAAITM	R2G	C5M	-2.99121451710732	-0.112056529758666
VGELNSAAITM	R2G	C5N	-4.68044469420715	-0.764786926456106
VGELSSAAITM	R2G	C5S	-2.92693656094889	-0.440299475742336
VGELTSAAITM	R2G	C5T	-4.18233863861542	-0.688961152316452
VGELVSAAITM	R2G	C5V	-2.81788328416997	-0.69112807827257
VGEMCSAAITM	R2G	L4M	-3.94067543015376	-0.0043245567655588
VGESCSAAITM	R2G	L4S	-5.48034652084129	-0.468225263918152
VGETCSAAITM	R2G	L4T	-4.63241698214313	-0.36522239511421
VGEVCSAAITM	R2G	L4V	-3.05546805560778	-0.309477458454519
VGGLCSAAITM	R2G	E3G	-4.03507509779922	-0.0001780859524086
VGHLCSAAITM	R2G	E3H	-4.64847120081322	-2.69625479257796e-05
VGKLCSAAITM	R2G	E3K	-3.32722120487813	-0.0193475828181847
VGLLCSAAITM	R2G	E3L	-4.90790493974339	-0.488187411622884
VGMLCSAAITM	R2G	E3M	-4.71607048603244	-0.0086824067389927
VGNLCSAAITM	R2G	E3N	-3.94517388926772	0.00407018576952
VGQLCSAAITM	R2G	E3Q	-1.97845895127648	0.0043528518419336
VGRLCSAAITM	R2G	E3R	-3.83807051629537	-0.0933100024736623
VGSLCSAAITM	R2G	E3S	-3.58192309458923	-7.0519232040378e-05
VGTLCSAAITM	R2G	E3T	-3.61520784029562	-0.0252826441772416
VGVLCSAAITM	R2G	E3V	-4.53238082703263	-0.709354456384227
VGWLCSAAITM	R2G	E3W	-4.57589146894384	-0.737994770303115
VHALCSAAITM	R2H	E3A	-4.17226552105137	-0.105638321264617
VHEACSAAITM	R2H	L4A	-5.33761341255365	-0.432162896339936
VHEFCSAAITM	R2H	L4F	-7.37675009621	-0.706702408487274
VHELASAAITM	R2H	C5A	-3.64080190668142	-0.340013612595606
VHELCAAAITM	R2H	S6A	-1.28977218765999	-0.0018456099424041
VHELCDAAITM	R2H	S6D	-1.39837268326994	0.0015599173491364
VHELCEAAITM	R2H	S6E	-0.894443631236186	0.0096441857430565
VHELCGAAITM	R2H	S6G	-3.41632431048993	-0.0048229202538782
VHELCHAAITM	R2H	S6H	-2.87755325110822	-0.0014967162207194
VHELCLAAITM	R2H	S6L	-3.56341684117717	-0.03981278313355
VHELCNAAITM	R2H	S6N	-3.59397040427791	0.0002424308379296
VHELCQAAITM	R2H	S6Q	-2.06450245302563	-0.0041417089501377
VHELCRAAITM	R2H	S6R	-1.83730998320391	-0.004112790882478
VHELCSAAATM	R2H	I9A	-5.99494982298916	-0.69721112434366
VHELCSAAGTM	R2H	I9G	-6.25529820293195	-0.825834293094108
VHELCSAAIAM	R2H	T10A	-3.8284636874838	-0.0044093109013718
VHELCSAAIDM	R2H	T10D	-5.4191459867526	-0.335707498148479
VHELCSAAIEM	R2H	T10E	-4.24971804982704	-0.0014524333292894
VHELCSAAIFM	R2H	T10F	-6.44591918174262	-0.757910833450981
VHELCSAAIGM	R2H	T10G	-5.58514025724162	-0.0039660894606965
VHELCSAAIHM	R2H	T10H	-5.96696675777582	-0.386803630118293
VHELCSAAIKM	R2H	T10K	-5.68456223831924	-0.237488661095284
VHELCSAAILM	R2H	T10L	-5.01887827096982	-0.311999587455028
VHELCSAAIMM	R2H	T10M	-5.79963450772095	-0.0234038438554367
VHELCSAAINM	R2H	T10N	-6.06916730455191	-0.276083078973333
VHELCSAAIQM	R2H	T10Q	-3.46548914549214	-0.0139123482327706
VHELCSAAIRM	R2H	T10R	-3.19867720206366	-0.307326863389606
VHELCSAAISM	R2H	T10S	-3.37079408982675	0.0008488493017295
VHELCSAAITA	R2H	M11A	-3.54707859143014	-0.005252639183507
VHELCSAAITD	R2H	M11D	-3.63359848730136	-0.0170646172036688
VHELCSAAITE	R2H	M11E	-2.1706229127509	0.0040494933877516
VHELCSAAITG	R2H	M11G	-4.4461962343388	-0.334053293408127
VHELCSAAITH	R2H	M11H	-2.40407200370612	-0.0020654586488121
VHELCSAAITK	R2H	M11K	-3.04699696981629	-0.0291409395429432
VHELCSAAITL	R2H	M11L	-1.55558756579171	-0.0021739062373923
VHELCSAAITN	R2H	M11N	-3.98273752349121	-0.0159053622119149
VHELCSAAITQ	R2H	M11Q	-1.82456695498468	0.0007771183911573
VHELCSAAITR	R2H	M11R	-2.01750619090126	-0.0123922630462949
VHELCSAAITS	R2H	M11S	-3.55486199760219	-0.0098340504863831
VHELCSAAITT	R2H	M11T	-2.11220755306977	-0.0054414883942687
VHELCSAAITY	R2H	M11Y	-1.04702655473807	-0.0013926487548334
VHELCSAAIVM	R2H	T10V	-4.24283238147143	-0.0172349321845218
VHELCSAALTM	R2H	I9L	-3.42728626989015	-0.0038846069164685
VHELCSAAQTM	R2H	I9Q	-5.52736051410272	-0.790914229734785
VHELCSAASTM	R2H	I9S	-6.71844349245828	-0.726103409767897
VHELCSAATTM	R2H	I9T	-5.96833845280389	-0.385714616810018
VHELCSACITM	R2H	A8C	-6.64089557960415	-0.127381244296451
VHELCSAGITM	R2H	A8G	-6.54622613161428	-0.365903550833113
VHELCSAIITM	R2H	A8I	-5.51966582456976	-0.80164620727267
VHELCSANITM	R2H	A8N	-6.24611051657632	-0.70577599972596
VHELCSASITM	R2H	A8S	-4.5055859127782	-0.0199221603676401
VHELCSATITM	R2H	A8T	-3.19726681449492	-0.0156102163820273
VHELCSAVITM	R2H	A8V	-5.69399368714687	-0.34193223848563
VHELCSGAITM	R2H	A7G	-6.05446503262488	-0.373747351960006
VHELCSHAITM	R2H	A7H	-6.45501569378189	-0.715991807651192
VHELCSIAITM	R2H	A7I	-6.1167248812967	-0.726309529495171
VHELCSLAITM	R2H	A7L	-4.01797756214876	-0.770308177872571
VHELCSPAITM	R2H	A7P	-6.83753102200149	-0.812853967897612
VHELCSRAITM	R2H	A7R	-5.80645740342766	-0.821622651544289
VHELCSSAITM	R2H	A7S	-6.67870319107521	-0.0456566163840936
VHELCSTAITM	R2H	A7T	-6.87278870982766	-0.536778730319724
VHELCSVAITM	R2H	A7V	-6.35991927459247	-0.394682185343563
VHELCTAAITM	R2H	S6T	-2.09953582783214	0.0019408988629108
VHELCYAAITM	R2H	S6Y	-2.75813298004175	-0.0214738137573267
VHELGSAAITM	R2H	C5G	-6.26275437908328	-0.678108829460299
VHELISAAITM	R2H	C5I	-3.99120665584633	-0.613113235524254
VHELLSAAITM	R2H	C5L	-3.62192910392218	-0.475462737031962
VHELNSAAITM	R2H	C5N	-6.70247338989282	-0.692446368336293
VHELSSAAITM	R2H	C5S	-4.94896525663455	-0.679124634161603
VHELTSAAITM	R2H	C5T	-6.20436733430108	-0.84899413327001
VHELVSAAITM	R2H	C5V	-4.83991197985563	-0.721234507210198
VHESCSAAITM	R2H	L4S	-7.50237521652707	-0.726679925351071
VHEVCSAAITM	R2H	L4V	-5.07749675129344	-0.748674585395649
VHGLCSAAITM	R2H	E3G	-6.05710379348488	-0.03015613617665
VHHLCSAAITM	R2H	E3H	-6.670499896499	-0.264251674182575
VHQLCSAAITM	R2H	E3Q	-4.00048764696214	-0.0163546605403546
VHRLCSAAITM	R2H	E3R	-5.86009921198104	-0.57418511826725
VHSLCSAAITM	R2H	E3S	-5.60395179027489	-0.0998210591725674
VHTLCSAAITM	R2H	E3T	-5.63723653598129	-0.703459500260238
VIEACSAAITM	R2I	L4A	-5.17545350371802	-0.75034719732952
VIELASAAITM	R2I	C5A	-3.47864199784567	-0.650695660712732
VIELCEAAITM	R2I	S6E	-0.732283722400439	-0.0088338557184426
VIELCGAAITM	R2I	S6G	-3.25416440165418	-0.253895286908623
VIELCHAAITM	R2I	S6H	-2.71539334227248	-0.0148022045975408
VIELCRAAITM	R2I	S6R	-1.67515007436816	-0.0609759030162446
VIELCSAAGTM	R2I	I9G	-6.09313829409632	-0.808147689991253
VIELCSAAIAM	R2I	T10A	-3.66630377864806	-0.402635952456997
VIELCSAAIEM	R2I	T10E	-4.08755814099129	-0.126429471205796
VIELCSAAIKM	R2I	T10K	-5.52240232948361	-0.570064658690339
VIELCSAAILM	R2I	T10L	-4.85671836213419	-0.839685141756944
VIELCSAAIQM	R2I	T10Q	-3.30332923665651	-0.234054809935117
VIELCSAAIRM	R2I	T10R	-3.03651729322792	-0.605507036873473
VIELCSAAISM	R2I	T10S	-3.208634180991	-0.202076643604322
VIELCSAAITA	R2I	M11A	-3.38491868259439	-0.324798024248803
VIELCSAAITD	R2I	M11D	-3.47143857846561	-0.342013895184328
VIELCSAAITE	R2I	M11E	-2.00846300391515	-0.0287003784096487
VIELCSAAITG	R2I	M11G	-4.28403632550305	-0.69771218581161
VIELCSAAITH	R2I	M11H	-2.24191209487049	-0.136366596887779
VIELCSAAITL	R2I	M11L	-1.39342765695608	-0.311902013503407
VIELCSAAITR	R2I	M11R	-1.85534628206551	-0.353964799470226
VIELCSAAITS	R2I	M11S	-3.39270208876655	-0.367999465501975
VIELCSAAITY	R2I	M11Y	-0.884866645902434	-0.0589118977562875
VIELCSAAIVM	R2I	T10V	-4.08067247263568	-0.730398267852649
VIELCSAAQTM	R2I	I9Q	-5.36520060526698	-0.785081930295107
VIELCSAASTM	R2I	I9S	-6.55628358362253	-0.796329890210721
VIELCSAATTM	R2I	I9T	-5.80617854396826	-0.660102055488271
VIELCSANITM	R2I	A8N	-6.08395060774058	-0.854800824154464
VIELCSASITM	R2I	A8S	-4.34342600394245	-0.566899400942646
VIELCSATITM	R2I	A8T	-3.03510690565918	-0.577975129769711
VIELCSGAITM	R2I	A7G	-5.89230512378913	-0.787379153603732
VIELCSHAITM	R2I	A7H	-6.29285578494614	-0.943670135008311
VIELCSLAITM	R2I	A7L	-3.85581765331312	-0.783169194246101
VIELCSPAITM	R2I	A7P	-6.67537111316585	-0.89907784868017
VIELCSRAITM	R2I	A7R	-5.64429749459191	-0.815933325368177
VIELCSSAITM	R2I	A7S	-6.51654328223947	-0.572138669798059
VIELCSTAITM	R2I	A7T	-6.71062880099191	-0.850491486520681
VIELGSAAITM	R2I	C5G	-6.10059447024764	-0.817716780968516
VIELISAAITM	R2I	C5I	-3.82904674701069	-0.740440862067794
VIELLSAAITM	R2I	C5L	-3.45976919508644	-0.720685094866357
VIELMSAAITM	R2I	C5M	-4.85108330395724	-0.411314787852244
VIELSSAAITM	R2I	C5S	-4.7868053477988	-0.808538203920048
VIELTSAAITM	R2I	C5T	-6.04220742546534	-0.802398626337575
VIELVSAAITM	R2I	C5V	-4.67775207101988	-0.854458127966964
VIESCSAAITM	R2I	L4S	-7.34021530769132	-0.833486732403965
VIRLCSAAITM	R2I	E3R	-5.69793930314529	-0.855883262521793
VKALCSAAITM	R2K	E3A	-2.74303522886385	-0.0425192625995642
VKEACSAAITM	R2K	L4A	-3.90838312036612	-0.342798553467238
VKEFCSAAITM	R2K	L4F	-5.94751980402236	-0.689024339285703
VKEGCSAAITM	R2K	L4G	-6.07326243726538	-0.742974052934996
VKEHCSAAITM	R2K	L4H	-6.07326243726538	-0.671925175664266
VKEICSAAITM	R2K	L4I	-3.22082218381581	-0.342255550789676
VKELASAAITM	R2K	C5A	-2.21157161449389	-0.308775617713867
VKELCFAAITM	R2K	S6F	-2.30887545860514	-0.716299840147924
VKELCGAAITM	R2K	S6G	-1.9870940183024	0.0009608479400162
VKELCHAAITM	R2K	S6H	-1.4483229589207	0.0011381145198104
VKELCIAAITM	R2K	S6I	-2.50299607380373	-0.0598540592220818
VKELCRAAITM	R2K	S6R	-0.408079691016383	0.0082626226661667
VKELCSAAATM	R2K	I9A	-4.56571953080163	-0.655122196825177
VKELCSAAGTM	R2K	I9G	-4.82606791074443	-0.813465132415566
VKELCSAAIAM	R2K	T10A	-2.39923339529628	-0.0033435584105406
VKELCSAAIDM	R2K	T10D	-3.98991569456507	-0.259530244814939
VKELCSAAIEM	R2K	T10E	-2.82048775763951	0.0017803784849289
VKELCSAAIFM	R2K	T10F	-5.01668888955498	-0.887870926023254
VKELCSAAIGM	R2K	T10G	-4.15590996505409	0.0010656791964728
VKELCSAAIHM	R2K	T10H	-4.5377364655883	-0.363960829944071
VKELCSAAIIM	R2K	T10I	-2.40799745897289	-0.0246669713272926
VKELCSAAIKM	R2K	T10K	-4.25533194613172	-0.209544834501249
VKELCSAAILM	R2K	T10L	-3.5896479787823	-0.172805666674647
VKELCSAAIMM	R2K	T10M	-4.37040421553343	-0.0147713334183913
VKELCSAAINM	R2K	T10N	-4.63993701236438	-0.184593317155184
VKELCSAAIQM	R2K	T10Q	-2.03625885330462	-0.0071743928428189
VKELCSAAIRM	R2K	T10R	-1.76944690987614	-0.249059501053891
VKELCSAAISM	R2K	T10S	-1.94156379763922	-0.0034760358059702
VKELCSAAITA	R2K	M11A	-2.11784829924261	-0.0100325428287939
VKELCSAAITD	R2K	M11D	-2.20436819511383	-0.0164830763289523
VKELCSAAITE	R2K	M11E	-0.741392620563374	-0.001605936116955
VKELCSAAITG	R2K	M11G	-3.01696594215127	-0.303460586212249
VKELCSAAITH	R2K	M11H	-0.974841711518593	-0.0092311033208437
VKELCSAAITI	R2K	M11I	-1.09774464737268	-0.0123953471625664
VKELCSAAITN	R2K	M11N	-2.55350723130368	-0.0149188703784396
VKELCSAAITQ	R2K	M11Q	-0.395336662797149	-0.0016874500787024
VKELCSAAITS	R2K	M11S	-2.12563170541466	-0.0132320592592261
VKELCSAAITT	R2K	M11T	-0.68297726088224	-0.0016378691985856
VKELCSAAITW	R2K	M11W	-1.70850238458695	-0.0030038601302186
VKELCSAAITY	R2K	M11Y	0.382203737449458	0.0008010648479532
VKELCSAAIVM	R2K	T10V	-2.8136020892839	-0.0077678127125722
VKELCSAALTM	R2K	I9L	-1.99805597770262	0.000917385963196
VKELCSAAMTM	R2K	I9M	-2.70552756669201	-0.002641872659598
VKELCSAANTM	R2K	I9N	-5.3218519124764	-0.656738181695986
VKELCSAASTM	R2K	I9S	-5.28921320027064	-0.745971630148604
VKELCSAATTM	R2K	I9T	-4.53910816061637	-0.317759242850788
VKELCSAAVTM	R2K	I9V	-1.39217090641046	-0.0051677178110525
VKELCSACITM	R2K	A8C	-5.21166528741651	-0.0298949460815495
VKELCSAIITM	R2K	A8I	-4.09043553238223	-0.630441858192377
VKELCSANITM	R2K	A8N	-4.8168802243888	-0.688123336018048
VKELCSASITM	R2K	A8S	-3.07635562059068	-0.0070915013580374
VKELCSATITM	R2K	A8T	-1.7680365223074	-0.0087050629024569
VKELCSDAITM	R2K	A7D	-4.81085918851443	-0.801766344227933
VKELCSHAITM	R2K	A7H	-5.02578540159436	-0.686566893006965
VKELCSIAITM	R2K	A7I	-4.68749458910918	-0.620177479966061
VKELCSLAITM	R2K	A7L	-2.58874726996123	-0.779385947123914
VKELCSPAITM	R2K	A7P	-5.40830072981396	-0.782737827848905
VKELCSRAITM	R2K	A7R	-4.37722711124013	-0.796572568281109
VKELCSSAITM	R2K	A7S	-5.24947289888769	-0.016790834895396
VKELCSTAITM	R2K	A7T	-5.44355841764013	-0.443924275558823
VKELCSWAITM	R2K	A7W	-4.5454271625922	-0.911039171529565
VKELCSYAITM	R2K	A7Y	-2.77312563708529	-0.6562765916753
VKELCTAAITM	R2K	S6T	-0.670305535644616	-0.0137937001784908
VKELGSAAITM	R2K	C5G	-4.83352408689575	-0.651536025842119
VKELISAAITM	R2K	C5I	-2.5619763636588	-0.605142274548925
VKELLSAAITM	R2K	C5L	-2.19269881173466	-0.380026213908748
VKELMSAAITM	R2K	C5M	-3.58401292060546	-0.06103822991158
VKELNSAAITM	R2K	C5N	-5.27324309770529	-0.811956629272576
VKELSSAAITM	R2K	C5S	-3.51973496444703	-0.652467460198931
VKELTSAAITM	R2K	C5T	-4.77513704211356	-0.787742326795524
VKELVSAAITM	R2K	C5V	-3.4106816876681	-0.71679707018509
VKEMCSAAITM	R2K	L4M	-4.5334738336519	-0.0200701152165
VKEQCSAAITM	R2K	L4Q	-6.12239815666783	-0.779365478633995
VKESCSAAITM	R2K	L4S	-6.07314492433943	-0.703702242741053
VKETCSAAITM	R2K	L4T	-5.22521538564126	-0.606647511691816
VKGLCSAAITM	R2K	E3G	-4.62787350129736	-0.0257758474884768
VKHLCSAAITM	R2K	E3H	-5.24126960431136	-0.11508079698714
VKKLCSAAITM	R2K	E3K	-3.92001960837626	-0.423827836674882
VKMLCSAAITM	R2K	E3M	-5.30886888953057	-0.414145961355986
VKNLCSAAITM	R2K	E3N	-4.53797229276586	-0.0335953130492531
VKQLCSAAITM	R2K	E3Q	-2.57125735477462	0.0083432118096538
VKRLCSAAITM	R2K	E3R	-4.43086891979351	-0.513981659110944
VKSLCSAAITM	R2K	E3S	-4.17472149808737	-0.0315535466954195
VKTLCSAAITM	R2K	E3T	-4.20800624379376	-0.54265959764845
VLALCSAAITM	R2L	E3A	-3.11391374619552	-0.586389683095684
VLDLCSAAITM	R2L	E3D	-2.3734647493626	-0.0096468803848029
VLEACSAAITM	R2L	L4A	-4.27926163769791	-0.594841956709885
VLEFCSAAITM	R2L	L4F	-6.31839832135415	-0.757615336074028
VLEGCSAAITM	R2L	L4G	-6.44414095459717	-0.754022051016315
VLEHCSAAITM	R2L	L4H	-6.44414095459717	-0.754947961433803
VLELASAAITM	R2L	C5A	-2.58245013182557	-0.459923888833369
VLELCAAAITM	R2L	S6A	-0.231420412804141	-0.0058390219946179
VLELCEAAITM	R2L	S6E	0.163908143619665	-0.0021840967797811
VLELCFAAITM	R2L	S6F	-2.67975397593693	-0.681545193156797
VLELCGAAITM	R2L	S6G	-2.35797253563408	-0.0050186025935009
VLELCHAAITM	R2L	S6H	-1.81920147625237	-0.0015503158971468
VLELCIAAITM	R2L	S6I	-2.87387459113552	-0.785702825424381
VLELCKAAITM	R2L	S6K	-1.10606915431845	-0.0059957503670406
VLELCLAAITM	R2L	S6L	-2.50506506632132	-0.504218744152229
VLELCNAAITM	R2L	S6N	-2.53561862942217	0.003063370882465
VLELCQAAITM	R2L	S6Q	-1.00615067816989	-0.0011265733531918
VLELCRAAITM	R2L	S6R	-0.778958208348058	-0.0057674918892411
VLELCSAAATM	R2L	I9A	-4.93659804813331	-0.718246001458272
VLELCSAAGTM	R2L	I9G	-5.19694642807622	-0.817815894240744
VLELCSAAIAM	R2L	T10A	-2.77011191262795	-0.0243352470583362
VLELCSAAICM	R2L	T10C	-4.8008451711197	-0.123407794514321
VLELCSAAIDM	R2L	T10D	-4.36079421189675	-0.481276348749372
VLELCSAAIEM	R2L	T10E	-3.19136627497119	-0.002674787249146
VLELCSAAIFM	R2L	T10F	-5.38756740688677	-0.811070797240846
VLELCSAAIGM	R2L	T10G	-4.52678848238577	-0.0121545258209453
VLELCSAAIHM	R2L	T10H	-4.90861498291997	-0.656604933740214
VLELCSAAIIM	R2L	T10I	-2.77887597630456	-0.324979950907482
VLELCSAAIKM	R2L	T10K	-4.62621046346351	-0.32634088773822
VLELCSAAILM	R2L	T10L	-3.96052649611408	-0.477343441470572
VLELCSAAIMM	R2L	T10M	-4.7412827328651	-0.229517382060862
VLELCSAAINM	R2L	T10N	-5.01081552969606	-0.36622792242317
VLELCSAAIQM	R2L	T10Q	-2.40713737063641	-0.0162412388291659
VLELCSAAIRM	R2L	T10R	-2.14032542720781	-0.355874128140369
VLELCSAAISM	R2L	T10S	-2.31244231497089	-0.0053609338262591
VLELCSAAITA	R2L	M11A	-2.48872681657429	-0.0359335412462041
VLELCSAAITD	R2L	M11D	-2.57524671244551	-0.0470699989674492
VLELCSAAITE	R2L	M11E	-1.11227113789505	-0.0016855626858378
VLELCSAAITF	R2L	M11F	-1.55798218805705	-0.0127306975508955
VLELCSAAITG	R2L	M11G	-3.38784445948295	-0.497609498008728
VLELCSAAITH	R2L	M11H	-1.34572022885038	-0.0154850453941416
VLELCSAAITI	R2L	M11I	-1.46862316470435	-0.265649260866515
VLELCSAAITK	R2L	M11K	-1.98864519496044	-0.153207552449483
VLELCSAAITL	R2L	M11L	-0.497235790935974	-0.0145586700703115
VLELCSAAITN	R2L	M11N	-2.92438574863547	-0.083489187372723
VLELCSAAITQ	R2L	M11Q	-0.766215180128938	-0.0027861348691317
VLELCSAAITR	R2L	M11R	-0.959154416045408	-0.033386400138509
VLELCSAAITS	R2L	M11S	-2.49651022274645	-0.0706508475592245
VLELCSAAITT	R2L	M11T	-1.05385577821392	-0.0227837411294618
VLELCSAAITV	R2L	M11V	-0.451011360137045	-0.0165678385395966
VLELCSAAITW	R2L	M11W	-2.07938090191863	-0.0045810830296104
VLELCSAAITY	R2L	M11Y	0.0113252201177829	-0.0057515817866228
VLELCSAAIVM	R2L	T10V	-3.18448060661558	-0.14588458770404
VLELCSAALTM	R2L	I9L	-2.36893449503441	-0.0633478141602494
VLELCSAAMTM	R2L	I9M	-3.0764060840238	-0.0293555867463102
VLELCSAANTM	R2L	I9N	-5.69273042980808	-0.776628004048287
VLELCSAASTM	R2L	I9S	-5.66009171760243	-0.745656403764872
VLELCSAATTM	R2L	I9T	-4.90998667794815	-0.591727207714988
VLELCSAAVTM	R2L	I9V	-1.76304942374213	-0.0097106016155062
VLELCSACITM	R2L	A8C	-5.5825438047483	-0.538073135449172
VLELCSAGITM	R2L	A8G	-5.48787435675843	-0.545089093425532
VLELCSAIITM	R2L	A8I	-4.46131404971402	-0.825560762951858
VLELCSAMITM	R2L	A8M	-2.03874147047225	-0.650248855424929
VLELCSANITM	R2L	A8N	-5.18775874172047	-0.750678781736288
VLELCSASITM	R2L	A8S	-3.44723413792235	-0.252321321932728
VLELCSATITM	R2L	A8T	-2.13891503963907	-0.229814428508976
VLELCSAVITM	R2L	A8V	-4.63564191229102	-0.52498564187752
VLELCSDAITM	R2L	A7D	-5.18173770584622	-0.769159209336341
VLELCSFAITM	R2L	A7F	-4.67657185396479	-0.868954293346015
VLELCSGAITM	R2L	A7G	-4.99611325776903	-0.566861595473018
VLELCSHAITM	R2L	A7H	-5.39666391892604	-0.773616758496537
VLELCSIAITM	R2L	A7I	-5.05837310644097	-0.819892046131397
VLELCSLAITM	R2L	A7L	-2.95962578729302	-0.855288980513262
VLELCSMAITM	R2L	A7M	-5.18932453681714	-0.74331892323741
VLELCSPAITM	R2L	A7P	-5.77917924714563	-0.852802976773775
VLELCSRAITM	R2L	A7R	-4.74810562857181	-0.834672454307243
VLELCSSAITM	R2L	A7S	-5.62035141621936	-0.302621678594595
VLELCSTAITM	R2L	A7T	-5.81443693497181	-0.674694725021579
VLELCSVAITM	R2L	A7V	-5.30156749973662	-0.661363803974196
VLELCSYAITM	R2L	A7Y	-3.14400415441696	-0.747927122523183
VLELCTAAITM	R2L	S6T	-1.04118405297629	-0.0134363182027386
VLELCVAAITM	R2L	S6V	-2.15770260441798	-0.537420088587046
VLELCYAAITM	R2L	S6Y	-1.69978120518601	-0.212827549314785
VLELGSAAITM	R2L	C5G	-5.20440260422754	-0.665075840375419
VLELISAAITM	R2L	C5I	-2.93285488099059	-0.713643029001651
VLELLSAAITM	R2L	C5L	-2.56357732906633	-0.694905623421607
VLELMSAAITM	R2L	C5M	-3.95489143793714	-0.319156312596207
VLELNSAAITM	R2L	C5N	-5.64412161503708	-0.990530930992145
VLELSSAAITM	R2L	C5S	-3.8906134817787	-0.717010459580028
VLELTSAAITM	R2L	C5T	-5.14601555944523	-0.764893258116791
VLELVSAAITM	R2L	C5V	-3.78156020499978	-0.769464823464098
VLEMCSAAITM	R2L	L4M	-4.90435235098357	-0.33146629808236
VLEQCSAAITM	R2L	L4Q	-6.49327667399962	-0.813650312217808
VLESCSAAITM	R2L	L4S	-6.44402344167122	-0.756857704457235
VLETCSAAITM	R2L	L4T	-5.59609390297305	-0.741261832365382
VLEVCSAAITM	R2L	L4V	-4.01914497643759	-0.743402407011542
VLFLCSAAITM	R2L	E3F	-5.74825227296549	-0.793197191716442
VLGLCSAAITM	R2L	E3G	-4.99875201862915	-0.404047408275416
VLHLCSAAITM	R2L	E3H	-5.61214812164314	-0.585996717789691
VLILCSAAITM	R2L	E3I	-5.82875956147905	-0.846139544819428
VLLLCSAAITM	R2L	E3L	-5.8715818605732	-0.819803172534307
VLNLCSAAITM	R2L	E3N	-4.90885081009753	-0.411215332853317
VLQLCSAAITM	R2L	E3Q	-2.94213587210629	-0.0394574354815262
VLRLCSAAITM	R2L	E3R	-4.80174743712519	-0.762100383158043
VLSLCSAAITM	R2L	E3S	-4.54560001541904	-0.462371182537532
VLTLCSAAITM	R2L	E3T	-4.57888476112544	-0.865900774440905
VLVLCSAAITM	R2L	E3V	-5.49605774786255	-0.736205397437604
VMDLCSAAITM	R2M	E3D	-3.64041899977201	-0.0027746024985122
VMEGCSAAITM	R2M	L4G	-7.71109520500647	-0.782572366711118
VMELASAAITM	R2M	C5A	-3.84940438223498	-0.331650277164531
VMELCAAAITM	R2M	S6A	-1.49837466321355	0.0004213359569815
VMELCEAAITM	R2M	S6E	-1.10304610678975	0.0024938923699402
VMELCGAAITM	R2M	S6G	-3.62492678604349	0.002021755743003
VMELCLAAITM	R2M	S6L	-3.77201931673073	-0.185177059036819
VMELCMAAITM	R2M	S6M	-3.45960461459447	-0.173291704898148
VMELCRAAITM	R2M	S6R	-2.04591245875747	0.0040332481170738
VMELCSAAATM	R2M	I9A	-6.20355229854272	-0.718384936243004
VMELCSAAIAM	R2M	T10A	-4.03706616303737	0.0016293767318934
VMELCSAAIDM	R2M	T10D	-5.62774846230616	-0.305505196864717
VMELCSAAIFM	R2M	T10F	-6.65452165729619	-0.839609293495425
VMELCSAAIGM	R2M	T10G	-5.79374273279518	-0.0005696679689626
VMELCSAAIHM	R2M	T10H	-6.17556923332938	-0.422534855858301
VMELCSAAIKM	R2M	T10K	-5.89316471387281	-0.268718141932511
VMELCSAAILM	R2M	T10L	-5.22748074652338	-0.350338733883113
VMELCSAAIMM	R2M	T10M	-6.00823698327451	-0.0205621287586417
VMELCSAAIQM	R2M	T10Q	-3.6740916210457	-0.0047741407515312
VMELCSAAIRM	R2M	T10R	-3.40727967761723	-0.30033751637087
VMELCSAAISM	R2M	T10S	-3.57939656538031	-0.0066402740203123
VMELCSAAITA	R2M	M11A	-3.7556810669837	-0.0127896133489389
VMELCSAAITE	R2M	M11E	-2.37922538830446	-0.0061392688731386
VMELCSAAITF	R2M	M11F	-2.82493643846647	-0.0100790239885661
VMELCSAAITG	R2M	M11G	-4.65479870989236	-0.366060303979899
VMELCSAAITH	R2M	M11H	-2.61267447925968	-0.0056579498644375
VMELCSAAITL	R2M	M11L	-1.76419004134527	-0.0160433755766467
VMELCSAAITN	R2M	M11N	-4.19133999904477	-0.0180059476458766
VMELCSAAITQ	R2M	M11Q	-2.03316943053824	-0.0073782231923139
VMELCSAAITR	R2M	M11R	-2.22610866645482	-0.0174570427934616
VMELCSAAITS	R2M	M11S	-3.76346447315575	-0.0093494346907249
VMELCSAAITT	R2M	M11T	-2.32081002862333	0.0058479834735268
VMELCSAAITV	R2M	M11V	-1.71796561054646	-0.0058466595948178
VMELCSAAITW	R2M	M11W	-3.34633515232804	-0.0079086705169837
VMELCSAAIVM	R2M	T10V	-4.45143485702499	-0.031846384165217
VMELCSAALTM	R2M	I9L	-3.63588874544371	-0.0288896593856671
VMELCSAAMTM	R2M	I9M	-4.3433603344331	-0.0092719390032912
VMELCSAASTM	R2M	I9S	-6.92704596801184	-0.760910830377346
VMELCSAAVTM	R2M	I9V	-3.03000367415154	-0.0030711732170402
VMELCSAGITM	R2M	A8G	-6.75482860716784	-0.35001634897368
VMELCSAMITM	R2M	A8M	-3.30569572088154	-0.698742292615162
VMELCSAVITM	R2M	A8V	-5.90259616270043	-0.348939530946769
VMELCSGAITM	R2M	A7G	-6.26306750817844	-0.391607948369965
VMELCSLAITM	R2M	A7L	-4.22658003770232	-0.829455545931525
VMELCSPAITM	R2M	A7P	-7.04613349755505	-0.754055036179902
VMELCSRAITM	R2M	A7R	-6.01505987898122	-0.787638688291374
VMELCSSAITM	R2M	A7S	-6.88730566662878	-0.0769491752964866
VMELCSVAITM	R2M	A7V	-6.56852175014603	-0.928232548146108
VMELCTAAITM	R2M	S6T	-2.3081383033857	-0.0005451979760511
VMELCVAAITM	R2M	S6V	-3.42465685482739	-0.475593667228713
VMELGSAAITM	R2M	C5G	-6.47135685463684	-0.71694144810164
VMELISAAITM	R2M	C5I	-4.19980913139989	-0.691515781800282
VMELLSAAITM	R2M	C5L	-3.83053157947575	-0.587722987866271
VMELMSAAITM	R2M	C5M	-5.22184568834655	-0.276660438138547
VMELNSAAITM	R2M	C5N	-6.91107586544638	-0.800359827807834
VMELSSAAITM	R2M	C5S	-5.15756773218811	-0.775322067061583
VMELTSAAITM	R2M	C5T	-6.41296980985464	-0.908694071391842
VMEMCSAAITM	R2M	L4M	-6.17130660139298	-0.124255875783921
VMESCSAAITM	R2M	L4S	-7.71097769208063	-0.722129059890988
VMETCSAAITM	R2M	L4T	-6.86304815338246	-0.676045380509366
VMGLCSAAITM	R2M	E3G	-6.26570626903845	-0.287500538557331
VMRLCSAAITM	R2M	E3R	-6.0687016875346	-0.720029492741551
VMSLCSAAITM	R2M	E3S	-5.81255426582845	-0.313550838866361
VNEACSAAITM	R2N	L4A	-5.46285201998319	-0.49338086758332
VNEGCSAAITM	R2N	L4G	-7.62773133688245	-0.775701352483669
VNEHCSAAITM	R2N	L4H	-7.62773133688245	-0.713937820581547
VNEICSAAITM	R2N	L4I	-4.77529108343288	-0.500525064819442
VNELASAAITM	R2N	C5A	-3.76604051411095	-0.408464025240051
VNELCAAAITM	R2N	S6A	-1.41501079508953	0.0023661457077781
VNELCGAAITM	R2N	S6G	-3.54156291791946	-0.0039616185784187
VNELCHAAITM	R2N	S6H	-3.00279185853765	0.0011070034362448
VNELCKAAITM	R2N	S6K	-2.28965953660372	-0.0009712858348797
VNELCLAAITM	R2N	S6L	-3.68865544860671	-0.0098785186193069
VNELCNAAITM	R2N	S6N	-3.71920901170745	-0.0014142452807438
VNELCRAAITM	R2N	S6R	-1.96254859063345	0.0057110301757824
VNELCSAAATM	R2N	I9A	-6.12018843041869	-0.755058388115757
VNELCSAAGTM	R2N	I9G	-6.38053681036149	-0.817510492736588
VNELCSAAIAM	R2N	T10A	-3.95370229491323	-0.0046508129156013
VNELCSAAIDM	R2N	T10D	-5.54438459418213	-0.350757204071954
VNELCSAAIEM	R2N	T10E	-4.37495665725658	-0.0026084234181745
VNELCSAAIGM	R2N	T10G	-5.71037886467104	-0.0053227894908882
VNELCSAAIHM	R2N	T10H	-6.09220536520536	-0.42277451278478
VNELCSAAIIM	R2N	T10I	-3.96246635858984	-0.0799533396962962
VNELCSAAIKM	R2N	T10K	-5.80980084574878	-0.288320547735782
VNELCSAAILM	R2N	T10L	-5.14411687839936	-0.367796654028442
VNELCSAAIMM	R2N	T10M	-5.92487311515049	-0.0367001560660992
VNELCSAAINM	R2N	T10N	-6.19440591198133	-0.313241298714826
VNELCSAAIQM	R2N	T10Q	-3.59072775292168	-0.0071058321182333
VNELCSAAIRM	R2N	T10R	-3.32391580949309	-0.345720230680861
VNELCSAAITA	R2N	M11A	-3.67231719885956	-0.0166016801954094
VNELCSAAITD	R2N	M11D	-3.75883709473089	-0.0267685972746699
VNELCSAAITE	R2N	M11E	-2.29586152018032	-0.0043289182817466
VNELCSAAITG	R2N	M11G	-4.57143484176834	-0.374331707510555
VNELCSAAITH	R2N	M11H	-2.52931061113566	-0.0075960604939663
VNELCSAAITI	R2N	M11I	-2.65221354698963	-0.0236672328849337
VNELCSAAITK	R2N	M11K	-3.17223557724583	-0.0471080105592565
VNELCSAAITL	R2N	M11L	-1.68082617322125	-0.0055567418446157
VNELCSAAITN	R2N	M11N	-4.10797613092075	-0.0252025103303231
VNELCSAAITQ	R2N	M11Q	-1.94980556241421	-0.0046272648493692
VNELCSAAITS	R2N	M11S	-3.68010060503173	-0.0226386876538466
VNELCSAAITT	R2N	M11T	-2.2374461604993	-0.0042319726556498
VNELCSAAITV	R2N	M11V	-1.63460174242243	-0.0017352350542477
VNELCSAAITY	R2N	M11Y	-1.17226516216761	-0.0017361547958638
VNELCSAAIVM	R2N	T10V	-4.36807098890097	-0.0251472724023825
VNELCSAALTM	R2N	I9L	-3.55252487731968	0.0010702180000783
VNELCSAASTM	R2N	I9S	-6.8436820998877	-0.795133187244347
VNELCSAATTM	R2N	I9T	-6.09357706023343	-0.501500920513242
VNELCSAAVTM	R2N	I9V	-2.94663980602752	-0.0043988313046645
VNELCSACITM	R2N	A8C	-6.76613418703357	-0.174665408806989
VNELCSAIITM	R2N	A8I	-5.64490443199929	-0.860067611290045
VNELCSAMITM	R2N	A8M	-3.22233185275752	-0.528929278196221
VNELCSANITM	R2N	A8N	-6.37134912400586	-0.730774336236962
VNELCSASITM	R2N	A8S	-4.63082452020763	-0.0253352642881512
VNELCSATITM	R2N	A8T	-3.32250542192435	-0.0194211638543605
VNELCSAVITM	R2N	A8V	-5.8192322945763	-0.368720308721434
VNELCSDAITM	R2N	A7D	-6.36532808813149	-0.785526009434401
VNELCSFAITM	R2N	A7F	-5.86016223625018	-0.870189541098064
VNELCSGAITM	R2N	A7G	-6.1797036400543	-0.387761066683886
VNELCSHAITM	R2N	A7H	-6.58025430121143	-0.717357192297251
VNELCSIAITM	R2N	A7I	-6.24196348872624	-0.741870409755439
VNELCSLAITM	R2N	A7L	-4.1432161695783	-0.798822581658364
VNELCSPAITM	R2N	A7P	-6.96276962943102	-0.846213569705389
VNELCSRAITM	R2N	A7R	-5.93169601085708	-0.797219705174382
VNELCSSAITM	R2N	A7S	-6.80394179850475	-0.0772934603416883
VNELCSTAITM	R2N	A7T	-6.99802731725708	-0.547172790660459
VNELCSYAITM	R2N	A7Y	-4.32759453670235	-0.886912790959267
VNELCTAAITM	R2N	S6T	-2.22477443526157	-0.0016911305415939
VNELCVAAITM	R2N	S6V	-3.34129298670325	-0.0205094177857452
VNELGSAAITM	R2N	C5G	-6.38799298651281	-0.672192285382768
VNELISAAITM	R2N	C5I	-4.11644526327586	-0.624579555574063
VNELLSAAITM	R2N	C5L	-3.74716771135161	-0.469349654332328
VNELMSAAITM	R2N	C5M	-5.13848182022252	-0.255558288361242
VNELNSAAITM	R2N	C5N	-6.82771199732235	-0.853626626462472
VNELSSAAITM	R2N	C5S	-5.07420386406397	-0.781778092012657
VNELVSAAITM	R2N	C5V	-4.96515058728517	-0.72968402085921
VNEMCSAAITM	R2N	L4M	-6.08794273326885	-0.0615232370489088
VNEQCSAAITM	R2N	L4Q	-7.67686705628489	-0.743406233165581
VNESCSAAITM	R2N	L4S	-7.62761382395649	-0.778527019325316
VNETCSAAITM	R2N	L4T	-6.77968428525833	-0.711512547281755
VNEVCSAAITM	R2N	L4V	-5.20273535872298	-0.586980295586469
VNGLCSAAITM	R2N	E3G	-6.18234240091442	-0.103169514411622
VNHLCSAAITM	R2N	E3H	-6.79573850392842	-0.27253289038769
VNKLCSAAITM	R2N	E3K	-5.47448850799321	-0.421958507313928
VNLLCSAAITM	R2N	E3L	-7.05517224285859	-0.931370068507561
VNRLCSAAITM	R2N	E3R	-5.98533781941046	-0.561130998471417
VNSLCSAAITM	R2N	E3S	-5.72919039770431	-0.217289759255917
VNTLCSAAITM	R2N	E3T	-5.76247514341082	-0.564700812869606
VNVLCSAAITM	R2N	E3V	-6.67964813014783	-0.831314612193468
VQALCSAAITM	R2Q	E3A	-3.56416561968877	-0.0286210859017981
VQDLCSAAITM	R2Q	E3D	-2.82371662285584	-0.0066694532322406
VQEACSAAITM	R2Q	L4A	-4.72951351119116	-0.347355603649182
VQEFCSAAITM	R2Q	L4F	-6.7686501948474	-0.669887088832429
VQEGCSAAITM	R2Q	L4G	-6.89439282809042	-0.766589400480032
VQEHCSAAITM	R2Q	L4H	-6.89439282809042	-0.774673085021796
VQEICSAAITM	R2Q	L4I	-4.04195257464073	-0.343125302651515
VQELASAAITM	R2Q	C5A	-3.03270200531881	-0.262910078945064
VQELCAAAITM	R2Q	S6A	-0.681672286297385	0.0046854206529605
VQELCDAAITM	R2Q	S6D	-0.790272781907447	0.0064354514143312
VQELCEAAITM	R2Q	S6E	-0.286343729873579	-0.0031105233099159
VQELCGAAITM	R2Q	S6G	-2.80822440912732	-0.0025235685858963
VQELCHAAITM	R2Q	S6H	-2.26945334974562	0.0057666580958631
VQELCKAAITM	R2Q	S6K	-1.55632102781169	-0.0018707471302048
VQELCLAAITM	R2Q	S6L	-2.95531693981457	-0.0077051500073256
VQELCMAAITM	R2Q	S6M	-2.6429022376783	-0.0030491969903507
VQELCNAAITM	R2Q	S6N	-2.98587050291542	-0.0002976813825259
VQELCQAAITM	R2Q	S6Q	-1.45640255166313	0.0072135123260557
VQELCRAAITM	R2Q	S6R	-1.2292100818413	-0.0029406297727119
VQELCSAAATM	R2Q	I9A	-5.38684992162655	-0.672240452816433
VQELCSAAGTM	R2Q	I9G	-5.64719830156946	-0.816991166960334
VQELCSAAIAM	R2Q	T10A	-3.2203637861212	-0.0034854803804627
VQELCSAAIDM	R2Q	T10D	-4.81104608538999	-0.25271583214395
VQELCSAAIEM	R2Q	T10E	-3.64161814846443	0.0022132438971821
VQELCSAAIFM	R2Q	T10F	-5.83781928038002	-0.763787536651712
VQELCSAAIGM	R2Q	T10G	-4.97704035587901	-0.000155897613449
VQELCSAAIHM	R2Q	T10H	-5.35886685641321	-0.339890321629444
VQELCSAAIIM	R2Q	T10I	-3.22912784979781	-0.0125084332140414
VQELCSAAIKM	R2Q	T10K	-5.07646233695675	-0.129987184667386
VQELCSAAILM	R2Q	T10L	-4.41077836960733	-0.152406174084459
VQELCSAAIMM	R2Q	T10M	-5.19153460635835	-0.0126696177678116
VQELCSAAINM	R2Q	T10N	-5.4610674031893	-0.131003696432264
VQELCSAAIQM	R2Q	T10Q	-2.85738924412965	0.0019443006415225
VQELCSAAIRM	R2Q	T10R	-2.59057730070106	-0.212296389224469
VQELCSAAISM	R2Q	T10S	-2.76269418846414	-0.0006547771665605
VQELCSAAITA	R2Q	M11A	-2.93897869006753	-0.0116999855569186
VQELCSAAITD	R2Q	M11D	-3.02549858593875	-0.0150045808749442
VQELCSAAITE	R2Q	M11E	-1.56252301138829	0.0004335248350857
VQELCSAAITG	R2Q	M11G	-3.83809633297619	-0.297769739749104
VQELCSAAITH	R2Q	M11H	-1.79597210234363	-0.0099001237717518
VQELCSAAITL	R2Q	M11L	-0.947487664429218	-0.0074854983968458
VQELCSAAITN	R2Q	M11N	-3.37463762212872	-0.0164340188667633
VQELCSAAITQ	R2Q	M11Q	-1.21646705362218	0.0041569909117065
VQELCSAAITR	R2Q	M11R	-1.40940628953865	-0.0155772662053382
VQELCSAAITT	R2Q	M11T	-1.50410765170716	-0.0068170266694299
VQELCSAAITV	R2Q	M11V	-0.901263233630289	-0.0034321521466245
VQELCSAAITY	R2Q	M11Y	-0.438926653375461	-0.0018200027694637
VQELCSAAIVM	R2Q	T10V	-3.63473248010882	-0.0067139574621066
VQELCSAALTM	R2Q	I9L	-2.81918636852765	0.0004043623875127
VQELCSAANTM	R2Q	I9N	-6.14298230330132	-0.727370612562439
VQELCSAAQTM	R2Q	I9Q	-4.91926061274012	-0.850743097405475
VQELCSAASTM	R2Q	I9S	-6.11034359109567	-0.726575498201381
VQELCSAATTM	R2Q	I9T	-5.3602385514414	-0.311610677114223
VQELCSAAVTM	R2Q	I9V	-2.21330129723538	0.0039685983848338
VQELCSACITM	R2Q	A8C	-6.03279567824154	-0.0102076720946636
VQELCSAMITM	R2Q	A8M	-2.48899334396549	-0.366805705266195
VQELCSANITM	R2Q	A8N	-5.63801061521372	-0.765232019380735
VQELCSASITM	R2Q	A8S	-3.89748601141559	-0.0049941876070267
VQELCSATITM	R2Q	A8T	-2.58916691313232	-0.0014963067789864
VQELCSAVITM	R2Q	A8V	-5.08589378578426	-0.263077151737377
VQELCSFAITM	R2Q	A7F	-5.12682372745803	-0.639389731088091
VQELCSGAITM	R2Q	A7G	-5.44636513126227	-0.307782284095012
VQELCSHAITM	R2Q	A7H	-5.84691579241928	-0.774195085196227
VQELCSLAITM	R2Q	A7L	-3.40987766078626	-0.678140981304606
VQELCSMAITM	R2Q	A7M	-5.63957641031038	-0.67660565290723
VQELCSPAITM	R2Q	A7P	-6.22943112063888	-0.855096171775073
VQELCSRAITM	R2Q	A7R	-5.19835750206505	-0.836093416408293
VQELCSSAITM	R2Q	A7S	-6.07060328971261	-0.0199349028921739
VQELCSTAITM	R2Q	A7T	-6.26468880846505	-0.402584247887808
VQELCSVAITM	R2Q	A7V	-5.75181937322986	-0.303025206444684
VQELCVAAITM	R2Q	S6V	-2.60795447791122	-0.0253723711760234
VQELCYAAITM	R2Q	S6Y	-2.15003307867926	0.0004408000793139
VQELGSAAITM	R2Q	C5G	-5.65465447772078	-0.526414102158207
VQELISAAITM	R2Q	C5I	-3.38310675448383	-0.522692406719997
VQELLSAAITM	R2Q	C5L	-3.01382920255958	-0.448636935105361
VQELNSAAITM	R2Q	C5N	-6.09437348853032	-0.786162760610147
VQELSSAAITM	R2Q	C5S	-4.34086535527194	-0.642847297419824
VQELTSAAITM	R2Q	C5T	-5.59626743293848	-0.827498127980581
VQELVSAAITM	R2Q	C5V	-4.23181207849302	-0.704851651703461
VQEMCSAAITM	R2Q	L4M	-5.35460422447682	-0.0077322178914399
VQEQCSAAITM	R2Q	L4Q	-6.94352854749286	-0.76957611819118
VQETCSAAITM	R2Q	L4T	-6.0463457764663	-0.54563837703047
VQEVCSAAITM	R2Q	L4V	-4.46939684993083	-0.501090575436153
VQGLCSAAITM	R2Q	E3G	-5.44900389212239	-0.0107352678620301
VQHLCSAAITM	R2Q	E3H	-6.06239999513639	-0.0419624008177464
VQKLCSAAITM	R2Q	E3K	-4.74114999920118	-0.426773878996264
VQNLCSAAITM	R2Q	E3N	-5.35910268359078	-0.0271614618719122
VQQLCSAAITM	R2Q	E3Q	-3.39238774559954	0.006354154314398
VQRLCSAAITM	R2Q	E3R	-5.25199931061843	-0.431297353491625
VQSLCSAAITM	R2Q	E3S	-4.99585188891228	-0.0263602898187258
VQTLCSAAITM	R2Q	E3T	-5.02913663461868	-0.547686521346365
VRAACSAAITM	E3A	L4A	-4.24731752968148	-0.703573247789058
VRAGCSAAITM	E3A	L4G	-6.41219684658074	-0.844474012693362
VRAHCSAAITM	E3A	L4H	-6.41219684658074	-0.697013906916235
VRALASAAITM	E3A	C5A	-2.55050602380913	-0.721690342555443
VRALCAAAITM	E3A	S6A	-0.199476304787709	-0.0771162976423918
VRALCDAAITM	E3A	S6D	-0.308076800397657	0.0046129841405658
VRALCEAAITM	E3A	S6E	0.195852251636097	0.0003118049628952
VRALCGAAITM	E3A	S6G	-2.32602842761764	-0.219816350854911
VRALCHAAITM	E3A	S6H	-1.78725736823594	-0.0210708098040444
VRALCKAAITM	E3A	S6K	-1.0741250463019	-0.0890195919913123
VRALCLAAITM	E3A	S6L	-2.47312095830489	-0.830848686413406
VRALCNAAITM	E3A	S6N	-2.50367452140574	-0.0165401525753916
VRALCQAAITM	E3A	S6Q	-0.974206570153342	-0.0218401081171542
VRALCRAAITM	E3A	S6R	-0.747014100331626	-0.132629962650139
VRALCSAAATM	E3A	I9A	-4.90465394011687	-0.782886055583235
VRALCSAAGTM	E3A	I9G	-5.16500232005967	-0.833197901241364
VRALCSAAIAM	E3A	T10A	-2.73816780461152	-0.329147846319755
VRALCSAAICM	E3A	T10C	-4.76890106310327	-0.558179495079899
VRALCSAAIDM	E3A	T10D	-4.32885010388031	-0.697427509315483
VRALCSAAIEM	E3A	T10E	-3.15942216695476	-0.141502924601225
VRALCSAAIGM	E3A	T10G	-4.49484437436934	-0.300794381488517
VRALCSAAIKM	E3A	T10K	-4.59426635544696	-0.609581647781545
VRALCSAAILM	E3A	T10L	-3.92858238809765	-0.80513143253834
VRALCSAAINM	E3A	T10N	-4.97887142167963	-0.640724050289193
VRALCSAAIQM	E3A	T10Q	-2.37519326261997	-0.327457220555617
VRALCSAAIRM	E3A	T10R	-2.10838131919138	-0.623588835129663
VRALCSAAISM	E3A	T10S	-2.28049820695446	-0.124635305536919
VRALCSAAITA	E3A	M11A	-2.45678270855785	-0.338980123854805
VRALCSAAITD	E3A	M11D	-2.54330260442907	-0.359425453455677
VRALCSAAITE	E3A	M11E	-1.08032702987862	-0.0354900719736638
VRALCSAAITF	E3A	M11F	-1.52603808004062	-0.336466682358717
VRALCSAAITG	E3A	M11G	-3.35590035146652	-0.791231620966069
VRALCSAAITH	E3A	M11H	-1.31377612083384	-0.141465849161692
VRALCSAAITK	E3A	M11K	-1.95670108694401	-0.366984980878425
VRALCSAAITL	E3A	M11L	-0.465291682919428	-0.333991251810777
VRALCSAAITN	E3A	M11N	-2.89244164061904	-0.3650481131443
VRALCSAAITQ	E3A	M11Q	-0.734271072112392	-0.0922760310351139
VRALCSAAITR	E3A	M11R	-0.927210308028975	-0.329326644909298
VRALCSAAITS	E3A	M11S	-2.46456611472991	-0.386703935792761
VRALCSAAITT	E3A	M11T	-1.02191167019748	-0.395650973104667
VRALCSAAITV	E3A	M11V	-0.419067252120612	-0.400358378508064
VRALCSAAITW	E3A	M11W	-2.04743679390219	-0.176609114812013
VRALCSAAITY	E3A	M11Y	0.0432693281342154	-0.0811373028478001
VRALCSAALTM	E3A	I9L	-2.33699038701798	-0.349574067768951
VRALCSAANTM	E3A	I9N	-5.66078632179165	-0.784096878378045
VRALCSAAQTM	E3A	I9Q	-4.43706463123044	-0.814449635750049
VRALCSAASTM	E3A	I9S	-5.62814760958599	-0.777866894937421
VRALCSAATTM	E3A	I9T	-4.87804256993161	-0.75458440851849
VRALCSAAVTM	E3A	I9V	-1.7311053157257	-0.344510595767478
VRALCSAGITM	E3A	A8G	-5.45593024874199	-0.745981718256108
VRALCSAMITM	E3A	A8M	-2.00679736245581	-0.796707767047277
VRALCSANITM	E3A	A8N	-5.15581463370404	-0.802954682669207
VRALCSASITM	E3A	A8S	-3.41529002990592	-0.761027629074932
VRALCSDAITM	E3A	A7D	-5.14979359782978	-0.822474119691522
VRALCSGAITM	E3A	A7G	-4.96416914975259	-0.740806867580718
VRALCSHAITM	E3A	A7H	-5.36471981090961	-0.791489694418606
VRALCSLAITM	E3A	A7L	-2.92768167927659	-0.770140487847846
VRALCSPAITM	E3A	A7P	-5.7472351391292	-0.842034324945153
VRALCSRAITM	E3A	A7R	-4.71616152055537	-0.845157596547172
VRALCSSAITM	E3A	A7S	-5.58840730820293	-0.596673142147531
VRALCSTAITM	E3A	A7T	-5.78249282695538	-0.6744103105727
VRALCSWAITM	E3A	A7W	-4.88436157190745	-1.07405491704862
VRALCTAAITM	E3A	S6T	-1.00923994495986	-0.491214724456448
VRALGSAAITM	E3A	C5G	-5.17245849621099	-0.762050546480912
VRALISAAITM	E3A	C5I	-2.90091077297416	-0.756003283870784
VRALLSAAITM	E3A	C5L	-2.5316332210499	-0.724327500999808
VRALMSAAITM	E3A	C5M	-3.9229473299207	-0.591410912910651
VRALNSAAITM	E3A	C5N	-5.61217750702053	-0.749869297184371
VRALSSAAITM	E3A	C5S	-3.85866937376227	-0.784793722103494
VRALTSAAITM	E3A	C5T	-5.1140714514288	-0.803530091292842
VRALVSAAITM	E3A	C5V	-3.74961609698335	-0.789803345873954
VRATCSAAITM	E3A	L4T	-5.56414979495662	-0.767115084564542
VRAVCSAAITM	E3A	L4V	-3.98720086842116	-0.728165803876487
VRDACSAAITM	E3D	L4A	-3.50686853284856	-0.396119175842854
VRDFCSAAITM	E3D	L4F	-5.5460052165048	-0.669071916848736
VRDGCSAAITM	E3D	L4G	-5.67174784974782	-0.738945371403111
VRDLASAAITM	E3D	C5A	-1.81005702697621	-0.385265032569448
VRDLCAAAITM	E3D	S6A	0.540972692045216	0.0060774551664071
VRDLCEAAITM	E3D	S6E	0.936301248469022	-0.003189676401332
VRDLCFAAITM	E3D	S6F	-1.90736087108758	-0.0150643903484674
VRDLCGAAITM	E3D	S6G	-1.58557943078472	-0.0013740790070286
VRDLCHAAITM	E3D	S6H	-1.04680837140302	0.0072318706820275
VRDLCIAAITM	E3D	S6I	-2.10148148628616	-0.0086548028357142
VRDLCLAAITM	E3D	S6L	-1.73267196147197	-0.0113457840396691
VRDLCMAAITM	E3D	S6M	-1.4202572593357	-0.0022072711517728
VRDLCRAAITM	E3D	S6R	-0.00656510349870132	-0.0053478618681725
VRDLCSAAATM	E3D	I9A	-4.16420494328395	-0.795582979708113
VRDLCSAAGTM	E3D	I9G	-4.42455332322686	-0.779674687421422
VRDLCSAAIAM	E3D	T10A	-1.9977188077786	-0.0021064863219124
VRDLCSAAICM	E3D	T10C	-4.02845206627035	-0.0226305833684814
VRDLCSAAIDM	E3D	T10D	-3.58840110704739	-0.342426746167781
VRDLCSAAIEM	E3D	T10E	-2.41897317012183	-0.0064301605117607
VRDLCSAAIKM	E3D	T10K	-3.85381735861415	-0.305264963753936
VRDLCSAAILM	E3D	T10L	-3.18813339126473	-0.327138219988802
VRDLCSAAIMM	E3D	T10M	-3.96888962801575	-0.022988267037419
VRDLCSAAINM	E3D	T10N	-4.2384224248467	-0.304453227805748
VRDLCSAAIQM	E3D	T10Q	-1.63474426578705	-0.0035276279854684
VRDLCSAAIRM	E3D	T10R	-1.36793232235846	-0.321324334634519
VRDLCSAAISM	E3D	T10S	-1.54004921012154	0.0005045597686054
VRDLCSAAITA	E3D	M11A	-1.71633371172493	-0.0076769253002442
VRDLCSAAITD	E3D	M11D	-1.80285360759615	-0.0155875171211395
VRDLCSAAITE	E3D	M11E	-0.339878033045693	0.0020351777572132
VRDLCSAAITF	E3D	M11F	-0.785589083207697	-0.0123023803506199
VRDLCSAAITG	E3D	M11G	-2.61545135463359	-0.350804811542991
VRDLCSAAITH	E3D	M11H	-0.573327124000912	-0.010929322856758
VRDLCSAAITL	E3D	M11L	0.275157313913382	-0.005182425588285
VRDLCSAAITQ	E3D	M11Q	0.00617792472053225	-0.002430573167796
VRDLCSAAITR	E3D	M11R	-0.186761311196051	-0.012921984916859
VRDLCSAAIVM	E3D	T10V	-2.41208750176622	-0.0193154783474145
VRDLCSAALTM	E3D	I9L	-1.59654139018505	-0.0098403771697613
VRDLCSAAQTM	E3D	I9Q	-3.69661563439752	-0.726012494819757
VRDLCSAASTM	E3D	I9S	-4.88769861275307	-0.79710101566304
VRDLCSAATTM	E3D	I9T	-4.1375935730988	-0.594208383468956
VRDLCSAGITM	E3D	A8G	-4.71548125190907	-0.38121551957417
VRDLCSAMITM	E3D	A8M	-1.26634836562289	-0.497355601211921
VRDLCSANITM	E3D	A8N	-4.41536563687112	-0.765921429652884
VRDLCSASITM	E3D	A8S	-2.67484103307299	-0.0346005069776551
VRDLCSATITM	E3D	A8T	-1.36652193478972	-0.012079906763099
VRDLCSAVITM	E3D	A8V	-3.86324880744166	-0.333392137195148
VRDLCSDAITM	E3D	A7D	-4.40934460099686	-0.785987646244002
VRDLCSFAITM	E3D	A7F	-3.90417874911543	-0.695994466188239
VRDLCSGAITM	E3D	A7G	-4.22372015291967	-0.504878335402259
VRDLCSHAITM	E3D	A7H	-4.62427081407668	-0.705942818914287
VRDLCSIAITM	E3D	A7I	-4.28598000159161	-0.725711189657629
VRDLCSLAITM	E3D	A7L	-2.18723268244366	-0.70973469541992
VRDLCSMAITM	E3D	A7M	-4.41693143196778	-0.69409090060409
VRDLCSPAITM	E3D	A7P	-5.00678614229628	-0.838232796570241
VRDLCSRAITM	E3D	A7R	-3.97571252372245	-0.758388366683854
VRDLCSSAITM	E3D	A7S	-4.84795831137001	-0.0784552267778502
VRDLCSVAITM	E3D	A7V	-4.52917439488726	-0.350161902144679
VRDLCSWAITM	E3D	A7W	-4.14391257507464	-0.751541261870038
VRDLCSYAITM	E3D	A7Y	-2.3716110495676	-0.68906415406479
VRDLCTAAITM	E3D	S6T	-0.268790948126934	-0.00632778366844
VRDLCVAAITM	E3D	S6V	-1.38530949956862	-0.0049383875016278
VRDLGSAAITM	E3D	C5G	-4.43200949937818	-0.69902752709419
VRDLISAAITM	E3D	C5I	-2.16046177614123	-0.631032524637213
VRDLLSAAITM	E3D	C5L	-1.79118422421698	-0.52687802729566
VRDLVSAAITM	E3D	C5V	-3.00916710015042	-0.68413155978766
VRDMCSAAITM	E3D	L4M	-4.13195924613422	-0.0372565034845091
VRDTCSAAITM	E3D	L4T	-4.8237007981237	-0.64623136559007
VRDVCSAAITM	E3D	L4V	-3.24675187158823	-0.553593387965591
VREAASAAITM	L4A	C5A	-3.71585391531153	-0.82276482612762
VREACAAAITM	L4A	S6A	-1.3648241962901	-0.340902095504156
VREACDAAITM	L4A	S6D	-1.47342469190005	-0.255386420228139
VREACEAAITM	L4A	S6E	-0.969495639866295	-0.0365271054231111
VREACGAAITM	L4A	S6G	-3.49137631912004	-0.515084879038623
VREACHAAITM	L4A	S6H	-2.95260525973833	-0.289121642627743
VREACIAAITM	L4A	S6I	-4.00727837462136	-0.87110890517673
VREACKAAITM	L4A	S6K	-2.23947293780429	-0.388466923296823
VREACLAAITM	L4A	S6L	-3.63846884980728	-0.71385350425486
VREACMAAITM	L4A	S6M	-3.32605414767102	-0.586859583862386
VREACNAAITM	L4A	S6N	-3.66902241290802	-0.332547260748757
VREACQAAITM	L4A	S6Q	-2.13955446165573	-0.327607362147119
VREACRAAITM	L4A	S6R	-1.91236199183402	-0.43182514237086
VREACSAAATM	L4A	I9A	-6.07000183161927	-0.836708700752206
VREACSAAGTM	L4A	I9G	-6.33035021156218	-0.843504364083704
VREACSAAIAM	L4A	T10A	-3.90351569611391	-0.616310085074743
VREACSAAICM	L4A	T10C	-5.93424895460566	-0.711166171221144
VREACSAAIDM	L4A	T10D	-5.49419799538271	-0.792032580269626
VREACSAAIEM	L4A	T10E	-4.32477005845715	-0.426373004276322
VREACSAAIFM	L4A	T10F	-6.52097119037273	-0.808572592343495
VREACSAAIGM	L4A	T10G	-5.66019226587173	-0.569103391110233
VREACSAAIHM	L4A	T10H	-6.04201876640593	-0.774226932190374
VREACSAAIIM	L4A	T10I	-3.91227975979052	-0.789899258899158
VREACSAAIKM	L4A	T10K	-5.75961424694935	-0.747981015162804
VREACSAAILM	L4A	T10L	-5.09393027959993	-0.750885667558546
VREACSAAINM	L4A	T10N	-6.14421931318202	-0.720221308811386
VREACSAAIQM	L4A	T10Q	-3.54054115412225	-0.571060343342566
VREACSAAIRM	L4A	T10R	-3.27372921069377	-0.754141421915211
VREACSAAISM	L4A	T10S	-3.44584609845685	-0.470094154611561
VREACSAAITA	L4A	M11A	-3.62213060006025	-0.608603805903807
VREACSAAITD	L4A	M11D	-3.70865049593147	-0.617367432722475
VREACSAAITE	L4A	M11E	-2.24567492138101	-0.426916713036766
VREACSAAITF	L4A	M11F	-2.69138597154301	-0.552173288136598
VREACSAAITG	L4A	M11G	-4.52124824296891	-0.787699465816409
VREACSAAITH	L4A	M11H	-2.47912401233623	-0.420927532551397
VREACSAAITK	L4A	M11K	-3.1220489784464	-0.692710622764233
VREACSAAITL	L4A	M11L	-1.63063957442182	-0.52294157953289
VREACSAAITN	L4A	M11N	-4.05778953212132	-0.671601088529471
VREACSAAITQ	L4A	M11Q	-1.89961896361478	-0.395883061338123
VREACSAAITR	L4A	M11R	-2.09255819953137	-0.604198875683992
VREACSAAITS	L4A	M11S	-3.6299140062323	-0.666993030728906
VREACSAAITT	L4A	M11T	-2.18725956169988	-0.709035317703791
VREACSAAITV	L4A	M11V	-1.584415143623	-0.627204169545877
VREACSAAITW	L4A	M11W	-3.21278468540459	-0.470103739468445
VREACSAAITY	L4A	M11Y	-1.12207856336818	-0.357790304623682
VREACSAAIVM	L4A	T10V	-4.31788439010154	-0.772261846320804
VREACSAALTM	L4A	I9L	-3.50233827852026	-0.623166176228268
VREACSAAMTM	L4A	I9M	-4.20980986750965	-0.627410359193677
VREACSAANTM	L4A	I9N	-6.82613421329404	-0.809739772811825
VREACSAAQTM	L4A	I9Q	-5.60241252273283	-0.834539946483909
VREACSAASTM	L4A	I9S	-6.79349550108839	-0.836608446089336
VREACSAATTM	L4A	I9T	-6.043390461434	-0.80944625870463
VREACSAAVTM	L4A	I9V	-2.89645320722809	-0.620789450213049
VREACSACITM	L4A	A8C	-6.71594758823426	-0.800495711802021
VREACSAGITM	L4A	A8G	-6.62127814024439	-0.817376044479528
VREACSANITM	L4A	A8N	-6.32116252520643	-0.831110849753668
VREACSASITM	L4A	A8S	-4.58063792140831	-0.763124031903094
VREACSATITM	L4A	A8T	-3.27231882312503	-0.718702657851552
VREACSAVITM	L4A	A8V	-5.76904569577698	-0.766227521105763
VREACSDAITM	L4A	A7D	-6.31514148933206	-0.920058764296807
VREACSFAITM	L4A	A7F	-5.80997563745075	-0.775066492784084
VREACSGAITM	L4A	A7G	-6.12951704125499	-0.774117290601577
VREACSHAITM	L4A	A7H	-6.530067702412	-0.785617365567774
VREACSIAITM	L4A	A7I	-6.19177688992681	-0.792352066529625
VREACSLAITM	L4A	A7L	-4.09302957077887	-0.799557015708833
VREACSMAITM	L4A	A7M	-6.3227283203031	-0.783736963866966
VREACSPAITM	L4A	A7P	-6.91258303063159	-0.8416796396538
VREACSRAITM	L4A	A7R	-5.88150941205777	-0.818022547824576
VREACSSAITM	L4A	A7S	-6.75375519970532	-0.725004044732164
VREACSTAITM	L4A	A7T	-6.94784071845777	-0.818631832545095
VREACSVAITM	L4A	A7V	-6.43497128322258	-0.752682538177743
VREACSWAITM	L4A	A7W	-6.04970946340984	-0.791040208948413
VREACSYAITM	L4A	A7Y	-4.27740793790292	-0.833454425829679
VREACTAAITM	L4A	S6T	-2.17458783646225	-0.651489687542994
VREACVAAITM	L4A	S6V	-3.29110638790394	-0.713461691974971
VREACYAAITM	L4A	S6Y	-2.83318498867186	-0.734635195023853
VREAGSAAITM	L4A	C5G	-6.33780638771339	-0.830447395955375
VREAISAAITM	L4A	C5I	-4.06625866447644	-0.712533223270426
VREALSAAITM	L4A	C5L	-3.69698111255229	-0.789701159271374
VREAMSAAITM	L4A	C5M	-5.0882952214231	-0.759186210471533
VREANSAAITM	L4A	C5N	-6.77752539852293	-0.955917661202509
VREASSAAITM	L4A	C5S	-5.02401726526466	-0.841574128427309
VREATSAAITM	L4A	C5T	-6.27941934293119	-0.828394726096856
VREAVSAAITM	L4A	C5V	-4.91496398848574	-0.828487544474925
VREFASAAITM	L4F	C5A	-5.75499059896777	-0.803629272782138
VREFCAAAITM	L4F	S6A	-3.40396087994634	-0.846523656738552
VREFCEAAITM	L4F	S6E	-3.00863232352253	-0.347481010597907
VREFCGAAITM	L4F	S6G	-5.53051300277627	-0.713295232327244
VREFCLAAITM	L4F	S6L	-5.67760553346352	-0.850559827556029
VREFCQAAITM	L4F	S6Q	-4.17869114531197	-0.669836291566193
VREFCRAAITM	L4F	S6R	-3.95149867549026	-0.722113111950115
VREFCSAAATM	L4F	I9A	-8.1091385152755	-0.950324901454089
VREFCSAAGTM	L4F	I9G	-8.36948689521842	-0.782333735869652
VREFCSAAIAM	L4F	T10A	-5.94265237977015	-0.753168339633315
VREFCSAAIDM	L4F	T10D	-7.53333467903894	-0.814214993494841
VREFCSAAIEM	L4F	T10E	-6.36390674211339	-0.713230277957102
VREFCSAAIGM	L4F	T10G	-7.69932894952797	-0.724013664758715
VREFCSAAIHM	L4F	T10H	-8.08115545006217	-0.829918891006518
VREFCSAAIQM	L4F	T10Q	-5.57967783777849	-0.92169158088558
VREFCSAAIRM	L4F	T10R	-5.31286589435001	-0.77798556886133
VREFCSAAISM	L4F	T10S	-5.48498278211309	-0.803759641183566
VREFCSAAITA	L4F	M11A	-5.66126728371648	-0.728830649130593
VREFCSAAITD	L4F	M11D	-5.7477871795877	-0.809283169440413
VREFCSAAITE	L4F	M11E	-4.28481160503725	-0.59650607984859
VREFCSAAITF	L4F	M11F	-4.73052265519925	-0.780216880940696
VREFCSAAITG	L4F	M11G	-6.56038492662515	-0.80028815517298
VREFCSAAITH	L4F	M11H	-4.51826069599247	-0.721747378053089
VREFCSAAITL	L4F	M11L	-3.66977625807806	-0.764875563667754
VREFCSAAITN	L4F	M11N	-6.09692621577756	-0.838611302494714
VREFCSAAITQ	L4F	M11Q	-3.93875564727102	-0.67451538945472
VREFCSAAITR	L4F	M11R	-4.13169488318761	-0.775322490413474
VREFCSAAITS	L4F	M11S	-5.66905068988854	-0.77744531769233
VREFCSAAITT	L4F	M11T	-4.22639624535611	-0.763671380869752
VREFCSAAITV	L4F	M11V	-3.62355182727924	-0.819281607708744
VREFCSAAITW	L4F	M11W	-5.25192136906082	-0.730881163988006
VREFCSAAITY	L4F	M11Y	-3.16121524702442	-0.695786218476631
VREFCSAALTM	L4F	I9L	-5.54147496217649	-0.753505559139951
VREFCSAAMTM	L4F	I9M	-6.24894655116589	-0.800477904101031
VREFCSAASTM	L4F	I9S	-8.83263218474463	-0.834367211387593
VREFCSAATTM	L4F	I9T	-8.08252714509024	-0.80314266411602
VREFCSAAVTM	L4F	I9V	-4.93558989088433	-0.756276857606648
VREFCSACITM	L4F	A8C	-8.7550842718905	-0.753040135924998
VREFCSAGITM	L4F	A8G	-8.66041482390062	-0.804307353203537
VREFCSAMITM	L4F	A8M	-5.21128193761433	-0.858215726936366
VREFCSASITM	L4F	A8S	-6.61977460506455	-0.863199435348126
VREFCSAVITM	L4F	A8V	-7.80818237943322	-0.832381587729567
[truncated: 4,633 more rows]
