# Supplementary material for: Origins and breadth of pairwise epistasis in an α-helix of β-lactamase TEM-1
Source: Nat Commun. 2026 Mar 17;17:4083. doi: 10.1038/s41467-026-70627-5 (PMC13144301; doi:10.1038/s41467-026-70627-5)
Supplement: Supplementary file 3 — Source data [file 41467_2026_70627_MOESM3_ESM.zip › Source Data/Figure4B_sourcedata.txt]

Epistasis Bins	Number of mutants (Measured Epistasis)	Number of mutants (Epistasis from Stability Modelling)
-0.6375	0	0
-0.6125	0	0
-0.5875	0	0
-0.5625	2	6
-0.5375	5	29
-0.5125	14	7
-0.4875	11	2
-0.4625	6	29
-0.4375	10	18
-0.4125	12	24
-0.3875	16	32
-0.3625	16	74
-0.3375	27	61
-0.3125	56	38
-0.2875	83	92
-0.2625	102	61
-0.2375	69	39
-0.2125	76	36
-0.1875	74	47
-0.1625	60	38
-0.1375	84	57
-0.1125	94	87
-0.0875	103	102
-0.0624999999999999	142	153
-0.0375	197	191
-0.0125	761	786
0.0125	530	586
0.0375	86	49
0.0625000000000001	49	49
0.0875	40	45
0.1125	22	33
0.1375	28	30
0.1625	27	23
0.1875	25	16
0.2125	23	17
0.2375	20	13
0.2625	19	11
0.2875	14	15
0.3125	8	6
0.3375	10	6
0.3625	3	4
0.3875	1	4
0.4125	2	5
0.4375	3	1
0.4625	1	1
0.4875	0	2
0.5125	3	5
0.5375	0	4
0.5625	1	1
0.5875	0	0
0.6125	0	0
0.6375	0	0
