# Supplementary material for: Origins and breadth of pairwise epistasis in an α-helix of β-lactamase TEM-1
Source: Nat Commun. 2026 Mar 17;17:4083. doi: 10.1038/s41467-026-70627-5 (PMC13144301; doi:10.1038/s41467-026-70627-5)
Supplement: Supplementary file 3 — Source data [file 41467_2026_70627_MOESM3_ESM.zip › Source Data/Figure3C_sourcedata.txt]

Mutant DDG	Background Log Fitness	Focal Mutation Log Fitness	Colour
-2	0.000674253796861246	1.94363941676727e-07	#9F0000FF
-2	0.000674250488662185	1.97543226015994e-07	#9F0000FF
-2	0.000674247126349814	2.00774514774694e-07	#9F0000FF
-2	0.000674243709038774	2.04058659142607e-07	#9F0000FF
-2	0.0006742402358295	2.07396523400926e-07	#9F0000FF
-2	0.000674236705807565	2.10788986476141e-07	#9F0000FF
-2	0.000674233118043892	2.1423694105229e-07	#9F0000FF
-2	0.000674229471593653	2.17741295346018e-07	#9F0000FF
-2	0.000674225765497373	2.2130297133141e-07	#9F0000FF
-2	0.000674221998778936	2.24922907181074e-07	#9F0000FF
-2	0.000674218170446693	2.28602055934416e-07	#9F0000FF
-2	0.000674214279493239	2.3234138571979e-07	#9F0000FF
-2	0.000674210324893863	2.36141881086011e-07	#9F0000FF
-2	0.000674206305607655	2.40004542558046e-07	#9F0000FF
-2	0.000674202220576397	2.43930387303147e-07	#9F0000FF
-2	0.000674198068724786	2.47920448465046e-07	#9F0000FF
-2	0.000674193848959988	2.5197577605148e-07	#9F0000FF
-2	0.000674189560170753	2.56097438709464e-07	#9F0000FF
-2	0.000674185201228299	2.60286520840556e-07	#9F0000FF
-2	0.000674180770984763	2.64544125263655e-07	#9F0000FF
-2	0.000674176268274308	2.68871372771022e-07	#9F0000FF
-2	0.000674171691911127	2.73269403016133e-07	#9F0000FF
-2	0.000674167040690995	2.77739372960667e-07	#9F0000FF
-2	0.000674162313388828	2.82282460423752e-07	#9F0000FF
-2	0.00067415750876046	2.86899860532934e-07	#9F0000FF
-2	0.000674152625541089	2.91592789273751e-07	#9F0000FF
-2	0.000674147662445054	2.96362481936501e-07	#9F0000FF
-2	0.000674142618165615	3.0121019444797e-07	#9F0000FF
-2	0.000674137491375395	3.0613720248358e-07	#9F0000FF
-2	0.00067413228072394	3.11144803908357e-07	#9F0000FF
-2	0.000674126984840158	3.16234316114026e-07	#9F0000FF
-2	0.000674121602329662	3.21407079125575e-07	#9F0000FF
-2	0.000674116131775207	3.26664455601363e-07	#9F0000FF
-2	0.000674110571737135	3.3200782839258e-07	#9F0000FF
-2	0.000674104920751384	3.37438604980454e-07	#9F0000FF
-2	0.000674099177330145	3.42958215035819e-07	#9F0000FF
-2	0.000674093339961869	3.4856811108471e-07	#9F0000FF
-2	0.000674087407109486	3.54269770505892e-07	#9F0000FF
-2	0.0006740813772113	3.60064693754507e-07	#9F0000FF
-2	0.000674075248679648	3.65954407026284e-07	#9F0000FF
-2	0.000674069019901576	3.71940460259569e-07	#9F0000FF
-2	0.000674062689236833	3.78024429797908e-07	#9F0000FF
-2	0.000674056255019207	3.84207917059737e-07	#9F0000FF
-2	0.00067404971555453	3.90492549868257e-07	#9F0000FF
-2	0.00067404306912178	3.96879982674891e-07	#9F0000FF
-2	0.000674036313970427	4.03371897224011e-07	#9F0000FF
-2	0.000674029448322645	4.09970002330888e-07	#9F0000FF
-2	0.000674022470371098	4.16676035213857e-07	#9F0000FF
-2	0.000674015378278493	4.23491761050113e-07	#9F0000FF
-2	0.000674008170177802	4.30418974528514e-07	#9F0000FF
-2	0.000674000844171821	4.37459498519146e-07	#9F0000FF
-2	0.000673993398331615	4.44615186957417e-07	#9F0000FF
-2	0.000673985830696737	4.51887924178464e-07	#9F0000FF
-2	0.000673978139275234	4.59279624029189e-07	#9F0000FF
-2	0.000673970322042756	4.66792232309992e-07	#9F0000FF
-2	0.000673962376940556	4.74427727439604e-07	#9F0000FF
-2	0.000673954301877495	4.82188119124228e-07	#9F0000FF
-2	0.000673946094727591	4.90075450354532e-07	#9F0000FF
-2	0.000673937753330251	4.98091797848871e-07	#9F0000FF
-2	0.00067392927548982	5.06239271166951e-07	#9F0000FF
-2	0.00067392065897403	5.14520016036812e-07	#9F0000FF
-2	0.000673911901514667	5.22936212136874e-07	#9F0000FF
-2	0.00067390300080646	5.31490074870888e-07	#9F0000FF
-2	0.000673893954505973	5.40183856476964e-07	#9F0000FF
-2	0.000673884760231822	5.49019845362628e-07	#9F0000FF
-2	0.000673875415563575	5.58000367879233e-07	#9F0000FF
-2	0.000673865918041297	5.67127788101101e-07	#9F0000FF
-2	0.000673856265164228	5.76404508933473e-07	#9F0000FF
-2	0.000673846454391887	5.85832972113914e-07	#9F0000FF
-2	0.000673836483140746	5.95415660652751e-07	#9F0000FF
-2	0.000673826348786446	6.05155096391661e-07	#9F0000FF
-2	0.000673816048660696	6.15053843776802e-07	#9F0000FF
-2	0.000673805580051933	6.25114508748703e-07	#9F0000FF
-2	0.000673794940204215	6.35339739629899e-07	#9F0000FF
-2	0.000673784126316777	6.45732228456868e-07	#9F0000FF
-2	0.0006737731355427	6.56294710535193e-07	#9F0000FF
-2	0.000673761964988245	6.67029967547418e-07	#9F0000FF
-2	0.000673750611713075	6.77940825111211e-07	#9F0000FF
-2	0.000673739072728257	6.8903015522045e-07	#9F0000FF
-2	0.000673727344996042	7.00300877576939e-07	#9F0000FF
-2	0.000673715425428752	7.11755959589876e-07	#9F0000FF
-2	0.000673703310889229	7.2339841615456e-07	#9F0000FF
-2	0.000673690998187502	7.35231312758416e-07	#9F0000FF
-2	0.000673678484082342	7.47257764371857e-07	#9F0000FF
-2	0.000673665765279267	7.5948093722323e-07	#9F0000FF
-2	0.000673652838430536	7.71904048799251e-07	#9F0000FF
-2	0.000673639700132272	7.84530369619301e-07	#9F0000FF
-2	0.000673626346926009	7.97363224124144e-07	#9F0000FF
-2	0.000673612775296698	8.10405990231194e-07	#9F0000FF
-2	0.000673598981671378	8.2366210133215e-07	#9F0000FF
-2	0.000673584962418502	8.37135047624077e-07	#9F0000FF
-2	0.000673570713847724	8.50828375887898e-07	#9F0000FF
-2	0.000673556232207898	8.64745690597538e-07	#9F0000FF
-2	0.000673541513686634	8.78890656138632e-07	#9F0000FF
-2	0.000673526554408967	8.93266995921757e-07	#9F0000FF
-2	0.000673511350437137	9.07878494822538e-07	#9F0000FF
-2	0.000673495897768365	9.2272899918219e-07	#9F0000FF
-2	0.00067348019233486	9.37822418582354e-07	#9F0000FF
-2	0.000673464230001815	9.53162726288976e-07	#9F0000FF
-2	0.000673448006566969	9.68753961249507e-07	#9F0000FF
-2	0.000673431517759493	9.84600227870868e-07	#9F0000FF
-2	0.000673414759239107	1.00070569690708e-06	#9F0000FF
-2	0.000673397726593188	1.01707460923185e-06	#9F0000FF
-2	0.000673380415338111	1.03371127406254e-06	#9F0000FF
-2	0.000673362820916579	1.05062007073645e-06	#9F0000FF
-2	0.000673344938696959	1.06780545026323e-06	#9F0000FF
-2	0.000673326763971287	1.08527193754459e-06	#9F0000FF
-2	0.000673308291955043	1.10302413048561e-06	#9F0000FF
-2	0.000673289517785823	1.12106670199352e-06	#9F0000FF
-2	0.000673270436520229	1.13940440286053e-06	#9F0000FF
-2	0.000673251043135646	1.15804205976823e-06	#9F0000FF
-2	0.000673231332526692	1.17698457928082e-06	#9F0000FF
-2	0.00067321129950433	1.19623694828951e-06	#9F0000FF
-2	0.000673190938794536	1.21580423556513e-06	#9F0000FF
-2	0.00067317024503719	1.2356915919811e-06	#9F0000FF
-2	0.000673149212784967	1.25590425250938e-06	#9F0000FF
-2	0.00067312783650045	1.27644753910596e-06	#9F0000FF
-2	0.000673106110556577	1.2973268593789e-06	#9F0000FF
-2	0.000673084029233755	1.31854771013922e-06	#9F0000FF
-2	0.000673061586718749	1.34011567784454e-06	#9F0000FF
-2	0.000673038777103575	1.36203644059574e-06	#9F0000FF
-2	0.000673015594383281	1.3843157690254e-06	#9F0000FF
-2	0.000672992032455277	1.40695952807247e-06	#9F0000FF
-2	0.000672968085116455	1.42997367920102e-06	#9F0000FF
-2	0.000672943746062301	1.45336428106636e-06	#9F0000FF
-2	0.000672919008886005	1.47713749084667e-06	#9F0000FF
-2	0.000672893867074912	1.50129956757083e-06	#9F0000FF
-2	0.000672868314010077	1.52585687211899e-06	#9F0000FF
-2	0.00067284234296516	1.5508158685535e-06	#9F0000FF
-2	0.000672815947102424	1.57618312855766e-06	#9F0000FF
-2	0.00067278911947363	1.6019653292156e-06	#9F0000FF
-2	0.000672761853015372	1.62816925922647e-06	#9F0000FF
-2	0.000672734140550412	1.65480181535383e-06	#9F0000FF
-2	0.000672705974783018	1.68187000974807e-06	#9F0000FF
-2	0.000672677348298298	1.70938096794948e-06	#9F0000FF
-2	0.000672648253560204	1.73734193221673e-06	#9F0000FF
-2	0.000672618682909315	1.76576026396781e-06	#9F0000FF
-2	0.000672588628561056	1.79464344400224e-06	#9F0000FF
-2	0.000672558082603262	1.82399907649447e-06	#9F0000FF
-2	0.000672527036994846	1.85383488899497e-06	#9F0000FF
-2	0.000672495483562467	1.88415873620166e-06	#9F0000FF
-2	0.000672463413999871	1.91497860084792e-06	#9F0000FF
-2	0.000672430819864112	1.94630259703105e-06	#9F0000FF
-2	0.00067239769257511	1.97813897021243e-06	#9F0000FF
-2	0.000672364023411437	2.01049610232089e-06	#9F0000FF
-2	0.000672329803509872	2.04338251064368e-06	#9F0000FF
-2	0.000672295023861628	2.07680685315162e-06	#9F0000FF
-2	0.000672259675310577	2.11077792916525e-06	#9F0000FF
-2	0.000672223748551255	2.14530468179569e-06	#9F0000FF
-2	0.00067218723412575	2.18039620016324e-06	#9F0000FF
-2	0.000672150122421268	2.21606172250469e-06	#9F0000FF
-2	0.000672112403668131	2.25231063750411e-06	#9F0000FF
-2	0.000672074067936449	2.28915248850928e-06	#9F0000FF
-2	0.000672035105134348	2.32659697419792e-06	#9F0000FF
-2	0.000671995505004194	2.36465395212708e-06	#9F0000FF
-2	0.000671955257121928	2.40333344006527e-06	#9F0000FF
-2	0.000671914350890854	2.4426456219839e-06	#9F0000FF
-2	0.000671872775543193	2.48260084628174e-06	#9F0000FF
-2	0.000671830520133644	2.52320963133263e-06	#9F0000FF
-2	0.000671787573537834	2.56448266837037e-06	#9F0000FF
-2	0.000671743924450543	2.60643082148834e-06	#9F0000FF
-2	0.000671699561380598	2.64906513474132e-06	#9F0000FF
-2	0.000671654472649099	2.69239683147837e-06	#9F0000FF
-2	0.000671608646386312	2.73643731900429e-06	#9F0000FF
-2	0.000671562070527897	2.7811981916856e-06	#9F0000FF
-2	0.000671514732813134	2.82669123228142e-06	#9F0000FF
-2	0.000671466620779592	2.87292841749242e-06	#9F0000FF
-2	0.000671417721761807	2.91992191951294e-06	#9F0000FF
-2	0.00067136802288661	2.96768410980427e-06	#9F0000FF
-2	0.000671317511070699	3.01622756153504e-06	#9F0000FF
-2	0.000671266173016632	3.06556505424137e-06	#9F0000FF
-2	0.000671213995209065	3.11570957648995e-06	#9F0000FF
-2	0.000671160963912527	3.16667432831896e-06	#9F0000FF
-2	0.000671107065165653	3.21847272767312e-06	#9F0000FF
-2	0.000671052284779628	3.27111840951624e-06	#9F0000FF
-2	0.000670996608333086	3.32462523404214e-06	#9F0000FF
-2	0.000670940021169226	3.37900728622986e-06	#9F0000FF
-2	0.000670882508390924	3.43427888316772e-06	#9F0000FF
-2	0.000670824054857634	3.49045457538415e-06	#9F0000FF
-2	0.00067076464518161	3.54754915106394e-06	#9F0000FF
-2	0.000670704263722362	3.60557764048661e-06	#9F0000FF
-2	0.000670642894584656	3.6645553202426e-06	#9F0000FF
-2	0.000670580521612524	3.72449771633991e-06	#9F0000FF
-2	0.000670517128386156	3.78542060886443e-06	#9F0000FF
-2	0.000670452698217022	3.84734003597395e-06	#9F0000FF
-2	0.000670387214143426	3.91027229855847e-06	#9F0000FF
-2	0.00067032065892652	3.97423396334686e-06	#9F0000FF
-2	0.000670253015045418	4.0392418684549e-06	#9F0000FF
-2	0.000670184264692091	4.10531312848854e-06	#9F0000FF
-2	0.000670114389768263	4.17246513565415e-06	#9F0000FF
-2	0.000670043371878975	4.24071556907836e-06	#9F0000FF
-2	0.000669971192328587	4.31008239503024e-06	#9F0000FF
-2	0.000669897832115015	4.38058387513152e-06	#9F0000FF
-2	0.000669823271926395	4.45223856902017e-06	#9F0000FF
-2	0.000669747492134211	4.52506534034177e-06	#9F0000FF
-2	0.000669670472789074	4.59908336096525e-06	#9F0000FF
-2	0.000669592193615394	4.6743121163101e-06	#9F0000FF
-2	0.000669512634006284	4.75077141022691e-06	#9F0000FF
-2	0.000669431773016896	4.828481371212e-06	#9F0000FF
-2	0.000669349589360649	4.90746245684524e-06	#9F0000FF
-2	0.000669266061401908	4.9877354593382e-06	#9F0000FF
-2	0.000669181167151991	5.06932151019381e-06	#9F0000FF
-2	0.000669094884262062	5.15224208775178e-06	#9F0000FF
-2	0.000669007190018034	5.23651902073941e-06	#9F0000FF
-2	0.000668918061333906	5.32217449559439e-06	#9F0000FF
-2	0.00066882747474644	5.40923106112515e-06	#9F0000FF
-2	0.00066873540640828	5.49771163561223e-06	#9F0000FF
-2	0.000668641832082185	5.58763951146834e-06	#9F0000FF
-2	0.000668546727134368	5.67903836300556e-06	#9F0000FF
-2	0.000668450066528284	5.77193225065179e-06	#9F0000FF
-2	0.000668351824817531	5.86634562916145e-06	#9F0000FF
-2	0.000668251976140075	5.96230335316343e-06	#9F0000FF
-2	0.000668150494210266	6.05983068359709e-06	#9F0000FF
-2	0.000668047352312842	6.15895329481313e-06	#9F0000FF
-2	0.000667942523294944	6.25969728145295e-06	#9F0000FF
-2	0.000667835979560567	6.3620891642194e-06	#9F0000FF
-2	0.00066772769306168	6.4661558983087e-06	#9F0000FF
-2	0.000667617635291794	6.57192487895893e-06	#9F0000FF
-2	0.000667505777277528	6.67942395077032e-06	#9F0000FF
-2	0.000667392089572619	6.78868141214435e-06	#9F0000FF
-2	0.00066727654224793	6.89972602637876e-06	#9F0000FF
-2	0.000667159104885464	7.01258702566314e-06	#9F0000FF
-2	0.000667039746570152	7.12729412084248e-06	#9F0000FF
-2	0.000666918435880086	7.24387750874133e-06	#9F0000FF
-2	0.000666795140880307	7.3623678801529e-06	#9F0000FF
-2	0.000666669829113261	7.48279642782761e-06	#9F0000FF
-2	0.000666542467590369	7.60519485468528e-06	#9F0000FF
-2	0.00066641302278359	7.72959538202552e-06	#9F0000FF
-2	0.000666281460616325	7.85603075907052e-06	#9F0000FF
-2	0.000666147746454539	7.98453426940112e-06	#9F0000FF
-2	0.000666011845098105	8.11513974205327e-06	#9F0000FF
-2	0.0006658737207706	8.24788155906258e-06	#9F0000FF
-2	0.000665733337110864	8.38279466434271e-06	#9F0000FF
-2	0.000665590657162799	8.5199145743361e-06	#9F0000FF
-2	0.000665445643365601	8.65927738578323e-06	#9F0000FF
-2	0.000665298257544659	8.80091978548627e-06	#9F0000FF
-2	0.000665148460900241	8.94487906162751e-06	#9F0000FF
-2	0.000664996213998615	9.09119311087139e-06	#9F0000FF
-2	0.000664841476760507	9.23990045079268e-06	#9F0000FF
-2	0.00066468420845134	9.39104022830894e-06	#9F0000FF
-2	0.000664524367670354	9.54465223122194e-06	#9F0000FF
-2	0.000664361912339739	9.70077689709426e-06	#9F0000FF
-2	0.000664196799692642	9.85945532656516e-06	#9F0000FF
-2	0.000664028986263411	1.00207292911187e-05	#9F0000FF
-2	0.000663858427875603	1.01846412461769e-05	#9F0000FF
-2	0.000663685079629118	1.03512343413095e-05	#9F0000FF
-2	0.000663508895891315	1.05205524313306e-05	#9F0000FF
-2	0.000663329830280819	1.06926400902793e-05	#9F0000FF
-2	0.000663147835659304	1.08675426191891e-05	#9F0000FF
-2	0.000662962864117067	1.1045306060735e-05	#9F0000FF
-2	0.000662774866960382	1.12259772114393e-05	#9F0000FF
-2	0.000662583794699511	1.14096036321036e-05	#9F0000FF
-2	0.000662389597034503	1.15962336622343e-05	#9F0000FF
-2	0.000662192222843873	1.17859164313617e-05	#9F0000FF
-2	0.000661991620168403	1.19787018743533e-05	#9F0000FF
-2	0.00066178773620093	1.21746407396264e-05	#9F0000FF
-2	0.000661580517268595	1.23737846088998e-05	#9F0000FF
-2	0.000661369908821963	1.25761859056282e-05	#9F0000FF
-2	0.000661155855418825	1.27818979114262e-05	#9F0000FF
-2	0.000660938300709992	1.29909747798277e-05	#9F0000FF
-2	0.000660717187425314	1.32034715487159e-05	#9F0000FF
-2	0.000660492457357033	1.34194441576343e-05	#9F0000FF
-2	0.000660264051345801	1.36389494606595e-05	#9F0000FF
-2	0.000660031909264479	1.38620452414938e-05	#9F0000FF
-2	0.000659795970002821	1.40887902290016e-05	#9F0000FF
-2	0.000659556171450164	1.4319244113411e-05	#9F0000FF
-2	0.000659312450481	1.4553467560297e-05	#9F0000FF
-2	0.000659064742936778	1.479152222745e-05	#9F0000FF
-2	0.000658812983609478	1.50334707824087e-05	#9F0000FF
-2	0.000658557106224523	1.52793769162224e-05	#9F0000FF
-2	0.000658297043423686	1.55293053627603e-05	#9F0000FF
-2	0.000658032726746449	1.57833219142474e-05	#9F0000FF
-2	0.00065776408661291	1.60414934390228e-05	#9F0000FF
-2	0.000657491052305142	1.6303887899072e-05	#9F0000FF
-2	0.000657213551948548	1.65705743682287e-05	#9F0000FF
-2	0.000656931512492547	1.68416230501527e-05	#9F0000FF
-2	0.000656644859691937	1.71171052963088e-05	#9F0000FF
-2	0.000656353518087355	1.73970936257208e-05	#9F0000FF
-2	0.000656057410985085	1.76816617431727e-05	#9F0000FF
-2	0.000655756460436635	1.79708845594065e-05	#9F0000FF
-2	0.000655450587219428	1.82648382093244e-05	#9F0000FF
-2	0.000655139710813936	1.85636000752926e-05	#9F0000FF
-2	0.000654823749384598	1.88672488029039e-05	#9F0000FF
-2	0.000654502619757173	1.91758643251692e-05	#9F0000FF
-2	0.000654176237396549	1.94895278827181e-05	#9F0000FF
-2	0.000653844516385429	1.98083220451067e-05	#9F0000FF
-2	0.000653507369401253	2.01323307310183e-05	#9F0000FF
-2	0.000653164707692664	2.04616392333443e-05	#9F0000FF
-2	0.000652816441057314	2.07963342393847e-05	#9F0000FF
-2	0.000652462477817444	2.11365038539335e-05	#9F0000FF
-2	0.000652102724795251	2.14822376232509e-05	#9F0000FF
-2	0.000651737087289353	2.18336265583712e-05	#9F0000FF
-2	0.000651365469049709	2.21907631581889e-05	#9F0000FF
-2	0.000650987772251426	2.25537414352075e-05	#9F0000FF
-2	0.00065060389747012	2.29226569388475e-05	#9F0000FF
-2	0.000650213743655052	2.32976067820842e-05	#9F0000FF
-2	0.000649817208102278	2.36786896660873e-05	#9F0000FF
-2	0.000649414186428666	2.40660059061938e-05	#9F0000FF
-2	0.000649004572543713	2.44596574581019e-05	#9F0000FF
-2	0.000648588258621128	2.48597479458406e-05	#9F0000FF
-2	0.000648165135072416	2.52663826870777e-05	#9F0000FF
-2	0.00064773509051491	2.56796687241967e-05	#9F0000FF
-2	0.000647298011745803	2.60997148473857e-05	#9F0000FF
-2	0.000646853783709732	2.6526631628379e-05	#9F0000FF
-2	0.000646402289469927	2.69605314466526e-05	#9F0000FF
-2	0.0006459434101769	2.74015285200599e-05	#9F0000FF
-2	0.000645477025037818	2.78497389334697e-05	#9F0000FF
-2	0.000645003011283422	2.83052806716214e-05	#9F0000FF
-2	0.000644521244137172	2.87682736486514e-05	#9F0000FF
-2	0.000644031596781277	2.92388397389522e-05	#9F0000FF
-2	0.000643533940324064	2.97171028115816e-05	#9F0000FF
-2	0.000643028143766013	3.0203188760679e-05	#9F0000FF
-2	0.000642514073964455	3.06972255398756e-05	#9F0000FF
-2	0.000641991595599827	3.11993431947092e-05	#9F0000FF
-2	0.000641460571138602	3.17096738985883e-05	#9F0000FF
-2	0.000640920860798427	3.22283519865396e-05	#9F0000FF
-2	0.000640372322510608	3.27555139898422e-05	#9F0000FF
-2	0.000639814811883251	3.32912986733262e-05	#9F0000FF
-2	0.000639248182161971	3.38358470717839e-05	#9F0000FF
-2	0.000638672284193255	3.43893025254938e-05	#9F0000FF
-2	0.000638086966383613	3.49518107199628e-05	#9F0000FF
-2	0.000637492074660277	3.55235197230039e-05	#9F0000FF
-2	0.000636887452430575	3.61045800247012e-05	#9F0000FF
-2	0.00063627294054152	3.66951445749351e-05	#9F0000FF
-2	0.000635648377235848	3.72953688264534e-05	#9F0000FF
-2	0.000635013598111831	3.79054107741737e-05	#9F0000FF
-2	0.00063436843607843	3.85254309964814e-05	#9F0000FF
-2	0.000633712721312437	3.91555926976401e-05	#9F0000FF
-2	0.000633046281212518	3.97960617526424e-05	#9F0000FF
-2	0.000632368940355244	4.04470067471798e-05	#9F0000FF
-2	0.000631680520447361	4.11085990262689e-05	#9F0000FF
-2	0.000630980840280483	4.17810127348887e-05	#9F0000FF
-2	0.000630269715682472	4.24644248679399e-05	#9F0000FF
-2	0.000629546959468583	4.31590153144346e-05	#9F0000FF
-2	0.00062881238139328	4.38649669050173e-05	#9F0000FF
-2	0.00062806578809961	4.45824654605947e-05	#9F0000FF
-2	0.000627306983068347	4.53116998409679e-05	#9F0000FF
-2	0.000626535766566259	4.60528619947967e-05	#9F0000FF
-2	0.000625751935593919	4.68061470093432e-05	#9F0000FF
-2	0.000624955283831522	4.75717531633236e-05	#9F0000FF
-2	0.000624145601585369	4.83498819770983e-05	#9F0000FF
-2	0.000623322675732348	4.9140738267523e-05	#9F0000FF
-2	0.000622486289663973	4.9944530200139e-05	#9F0000FF
-2	0.000621636223229307	5.07614693458026e-05	#9F0000FF
-2	0.000620772252677006	5.15917707344314e-05	#9F0000FF
-2	0.000619894150596682	5.24356529131895e-05	#9F0000FF
-2	0.000619001685858505	5.32933380031226e-05	#9F0000FF
-2	0.000618094623553675	5.41650517569024e-05	#9F0000FF
-2	0.000617172724930687	5.50510236205681e-05	#9F0000FF
-2	0.000616235747334474	5.59514867912755e-05	#9F0000FF
-2	0.000615283444140895	5.68666782803725e-05	#9F0000FF
-2	0.000614315564693206	5.77968389749242e-05	#9F0000FF
-2	0.000613331854235434	5.87422137010149e-05	#9F0000FF
-2	0.000612332053845521	5.9703051288827e-05	#9F0000FF
-2	0.000611315900366472	6.06796046377223e-05	#9F0000FF
-2	0.000610283126339271	6.16721307826569e-05	#9F0000FF
-2	0.000609233459929812	6.26808909610418e-05	#9F0000FF
-2	0.000608166624858927	6.3706150684266e-05	#9F0000FF
-2	0.000607082340329526	6.4748179804118e-05	#9F0000FF
-2	0.000605980320953077	6.58072525847573e-05	#9F0000FF
-2	0.000604860276673413	6.68836477771303e-05	#9F0000FF
-2	0.000603721912691649	6.79776486889486e-05	#9F0000FF
-2	0.000602564929387325	6.90895432617732e-05	#9F0000FF
-2	0.00060138902224154	7.02196241447714e-05	#9F0000FF
-2	0.00060019388175476	7.13681887731374e-05	#9F0000FF
-2	0.000598979193367062	7.25355394460716e-05	#9F0000FF
-2	0.000597744637373942	7.37219834056504e-05	#9F0000FF
-2	0.000596489888843665	7.49278329181412e-05	#9F0000FF
-2	0.000595214617530182	7.6153405356428e-05	#9F0000FF
-2	0.000593918487788255	7.73990232824435e-05	#9F0000FF
-2	0.000592601158483924	7.86650145327079e-05	#9F0000FF
-2	0.000591262282903859	7.99517123052056e-05	#9F0000FF
-2	0.000589901508666707	8.125945524582e-05	#9F0000FF
-2	0.000588518477628439	8.2588587537214e-05	#9F0000FF
-2	0.000587112825788363	8.39394589912647e-05	#9F0000FF
-2	0.000585684183194469	8.5312425138617e-05	#9F0000FF
-2	0.000584232173844992	8.67078473242336e-05	#9F0000FF
-2	0.00058275641558975	8.81260928011738e-05	#9F0000FF
-2	0.000581256520030594	8.95675348270396e-05	#9F0000FF
-2	0.000579732092417855	9.10325527637547e-05	#9F0000FF
-2	0.000578182731547453	9.25215321749088e-05	#9F0000FF
-2	0.000576608029655782	9.40348649288742e-05	#9F0000FF
-2	0.000575007572310372	9.55729493021515e-05	#9F0000FF
-2	0.000573380938303881	9.71361900822756e-05	#9F0000FF
-2	0.00057172769954119	9.87249986758314e-05	#9F0000FF
-2	0.000570047420927838	0.000100339793215587	#9F0000FF
-2	0.000568339660254668	0.000101980998671852	#9F0000FF
-2	0.000566603968083136	0.000103649046962282	#9F0000FF
-2	0.000564839887625291	0.0001053443770668	#9F0000FF
-2	0.000563046954625521	0.000107067435142742	#9F0000FF
-2	0.000561224697236743	0.000108818674642232	#9F0000FF
-2	0.000559372635897475	0.000110598556431112	#9F0000FF
-2	0.000557490283205577	0.000112407548909438	#9F0000FF
-2	0.000555577143789314	0.000114246128137081	#9F0000FF
-2	0.000553632714179084	0.000116114777955128	#9F0000FF
-2	0.000551656482672694	0.000118013990116379	#9F0000FF
-2	0.000549647929201972	0.000119944264413422	#9F0000FF
-2	0.000547606525197139	0.000121906108809145	#9F0000FF
-2	0.00054553173344519	0.000123900039571706	#9F0000FF
-2	0.000543423007950922	0.000125926581409727	#9F0000FF
-2	0.000541279793793076	0.000127986267608833	#9F0000FF
-2	0.000539101526977583	0.000130079640174408	#9F0000FF
-2	0.000536887634290356	0.000132207249971706	#9F0000FF
-2	0.000534637533145632	0.000134369656872402	#9F0000FF
-2	0.000532350631433862	0.000136567429900044	#9F0000FF
-2	0.00053002632736493	0.00013880114738151	#9F0000FF
-2	0.00052766400931136	0.00014107139709692	#9F0000FF
-2	0.000525263055646409	0.000143378776435776	#9F0000FF
-2	0.000522822834581697	0.000145723892552671	#9F0000FF
-2	0.000520342703999956	0.000148107362528328	#9F0000FF
-2	0.000517822011287533	0.000150529813529998	#9F0000FF
-2	0.000515260093162001	0.000152991882978074	#9F0000FF
-2	0.000512656275498647	0.000155494218711619	#9F0000FF
-2	0.000510009873152288	0.000158037479160554	#9F0000FF
-2	0.000507320189778627	0.000160622333516317	#9F0000FF
-2	0.000504586517650043	0.000163249461910524	#9F0000FF
-2	0.000501808137470482	0.000165919555591198	#9F0000FF
-2	0.00049898431818545	0.000168633317106344	#9F0000FF
-2	0.000496114316791542	0.000171391460485987	#9F0000FF
-2	0.000493197378139966	0.000174194711432652	#9F0000FF
-2	0.000490232734738495	0.000177043807509435	#9F0000FF
-2	0.000487219606550289	0.000179939498335176	#9F0000FF
-2	0.000484157200787826	0.000182882545782327	#9F0000FF
-2	0.00048104471170636	0.000185873724173726	#9F0000FF
-2	0.000477881320390709	0.000188913820489598	#9F0000FF
-2	0.000474666194541571	0.000192003634571691	#9F0000FF
-2	0.000471398488255166	0.000195143979335203	#9F0000FF
-2	0.000468077341803081	0.000198335680980509	#9F0000FF
-2	0.00046470188140498	0.000201579579211345	#9F0000FF
-2	0.000461271218999968	0.00020487652745457	#9F0000FF
-2	0.000457784452012827	0.000208227393085278	#9F0000FF
-2	0.000454240663117333	0.000211633057653267	#9F0000FF
-2	0.00045063891999534	0.000215094417115524	#9F0000FF
-2	0.000446978275091616	0.000218612382071184	#9F0000FF
-2	0.000443257765366653	0.000222187877998947	#9F0000FF
-2	0.000439476412041022	0.000225821845503637	#9F0000FF
-2	0.000435633220341017	0.000229515240559224	#9F0000FF
-2	0.000431727179235851	0.000233269034762764	#9F0000FF
-2	0.000427757261173032	0.000237084215587475	#9F0000FF
-2	0.000423722421808611	0.000240961786642729	#9F0000FF
-2	0.000419621599732729	0.000244902767937625	#9F0000FF
-2	0.000415453716191586	0.000248908196148153	#9F0000FF
-2	0.000411217674803373	0.000252979124889269	#9F0000FF
-2	0.000406912361271511	0.0002571166249919	#9F0000FF
-2	0.000402536643091193	0.00026132178478441	#9F0000FF
-2	0.000398089369253883	0.000265595710375234	#9F0000FF
-2	0.000393569369943127	0.000269939525948187	#9F0000FF
-2	0.000388975456229207	0.000274354374051612	#9F0000FF
-2	0.000384306419756428	0.000278841415902876	#9F0000FF
-2	0.00037956103242659	0.000283401831690477	#9F0000FF
-2	0.000374738046076418	0.000288036820883964	#9F0000FF
-2	0.000369836192150063	0.000292747602549448	#9F0000FF
-2	0.000364854181366673	0.000297535415667829	#9F0000FF
-2	0.000359790703382136	0.000302401519461737	#9F0000FF
-2	0.000354644426445227	0.000307347193723175	#9F0000FF
-2	0.000349413997048153	0.000312373739152777	#9F0000FF
-2	0.000344098039572155	0.00031748247769644	#9F0000FF
-2	0.000338695155926836	0.000322674752895127	#9F0000FF
-2	0.000333203925182112	0.000327951930236713	#9F0000FF
-2	0.000327622903197211	0.000333315397512781	#9F0000FF
-2	0.000321950622242057	0.000338766565183257	#9F0000FF
-2	0.000316185590611496	0.000344306866745537	#9F0000FF
-2	0.000310326292234341	0.00034993775911146	#9F0000FF
-2	0.000304371186276576	0.000355660722987903	#9F0000FF
-2	0.000298318706737168	0.000361477263265653	#9F0000FF
-2	0.000292167262037804	0.00036738890941236	#9F0000FF
-2	0.000285915234605675	0.000373397215875325	#9F0000FF
-2	0.000279560980449075	0.000379503762487702	#9F0000FF
-2	0.000273102828727369	0.000385710154882109	#9F0000FF
-2	0.00026653908131288	0.000392018024911643	#9F0000FF
-2	0.000259868012346039	0.000398429031077647	#9F0000FF
-2	0.000253087867782661	0.000404944858963788	#9F0000FF
-2	0.000246196864935372	0.000411567221677538	#9F0000FF
-2	0.000239193192006932	0.000418297860298211	#9F0000FF
-2	0.000232075007613256	0.000425138544335292	#9F0000FF
-2	0.000224840440305001	0.000432091072187547	#9F0000FF
-2	0.00021748758807394	0.000439157271617996	#9F0000FF
-2	0.000210014517857022	0.000446339000230332	#9F0000FF
-2	0.000202419265029649	0.000453638145955436	#9F0000FF
-2	0.000194699832890847	0.000461056627545788	#9F0000FF
-2	0.000186854192141222	0.000468596395078206	#9F0000FF
-2	0.000178880280352335	0.000476259430461601	#9F0000FF
-2	0.00017077600142509	0.000484047747959508	#9F0000FF
-2	0.000162539225042424	0.000491963394714749	#9F0000FF
-2	0.000154167786112541	0.000500008451284008	#9F0000FF
-2	0.000145659484200236	0.000508185032185193	#9F0000FF
-2	0.000137012082953632	0.000516495286447621	#9F0000FF
-2	0.00012822330951722	0.000524941398175444	#9F0000FF
-2	0.000119290853938527	0.000533525587118787	#9F0000FF
-2	0.000110212368563744	0.0005422501092537	#9F0000FF
-2	0.000100985467422973	0.000551117257372278	#9F0000FF
-2	9.1607725606863e-05	0.00056012936168249	#9F0000FF
-2	8.20766786335218e-05	0.000569288790416187	#9F0000FF
-2	7.23898218025863e-05	0.00057859795044884	#9F0000FF
-2	6.25446095415548e-05	0.000588059287928565	#9F0000FF
-2	5.25384547401541e-05	0.000597675288914898	#9F0000FF
-2	4.23687280738455e-05	0.000607448480028432	#9F0000FF
-2	3.20327573175741e-05	0.000617381429111092	#9F0000FF
-2	2.15278266468659e-05	0.000627476745896847	#9F0000FF
-2	1.08511759287108e-05	0.000637737082692417	#9F0000FF
-2	0	0.000648165135072416	#9F0000FF
-2	-1.10285520639328e-05	0.000658763642578843	#9F0000FF
-2	-2.22373776953402e-05	0.000669535389441143	#9F0000FF
-2	-3.36294215891147e-05	0.000680483205298847	#9F0000FF
-2	-4.52076764729844e-05	0.000691609965942911	#9F0000FF
-2	-5.69751838875275e-05	0.000702918594064427	#9F0000FF
-2	-6.89350349807913e-05	0.000714412060018609	#9F0000FF
-2	-8.10903713148589e-05	0.000726093382598281	#9F0000FF
-2	-9.34443856851514e-05	0.000737965629822323	#9F0000FF
-2	-0.00010600032295414	0.000750031919735417	#9F0000FF
-2	-0.000118761480896815	0.00076229542122088	#9F0000FF
-2	-0.00013173121106203	0.000774759354828043	#9F0000FF
-2	-0.000144912919645175	0.00078742699360963	#9F0000FF
-2	-0.000158310068377534	0.000800301663977361	#9F0000FF
-2	-0.000171926175427212	0.000813386746565814	#9F0000FF
-2	-0.000185764816318095	0.000826685677116522	#9F0000FF
-2	-0.000199829624859751	0.000840201947370359	#9F0000FF
-2	-0.000214124294096052	0.000853939105979302	#9F0000FF
-2	-0.00022865257726553	0.000867900759427501	#9F0000FF
-2	-0.000243418288780051	0.000882090572973306	#9F0000FF
-2	-0.000258425305218469	0.000896512271602081	#9F0000FF
-2	-0.00027367756633528	0.000911169640995557	#9F0000FF
-2	-0.000289179076086309	0.000926066528516884	#9F0000FF
-2	-0.000304933903671745	0.000941206844213265	#9F0000FF
-2	-0.000320946184594017	0.000956594561829865	#9F0000FF
-2	-0.000337220121734839	0.00097223371984667	#9F0000FF
-2	-0.000353759986447344	0.000988128422525774	#9F0000FF
-2	-0.000370570119668535	0.00100428284098097	#9F0000FF
-2	-0.000387654933047088	0.00102070121425961	#9F0000FF
-2	-0.000405018910090498	0.00103738785044574	#9F0000FF
-2	-0.000422666607330068	0.00105434712777743	#9F0000FF
-2	-0.000440602655506508	0.00107158349578699	#9F0000FF
-2	-0.000458831760771292	0.00108910147645376	#9F0000FF
-2	-0.000477358705910902	0.00110690566537949	#9F0000FF
-2	-0.000496188351586981	0.00112500073298026	#9F0000FF
-2	-0.000515325637600305	0.00114339142569992	#9F0000FF
-2	-0.00053477558417238	0.00116208256724073	#9F0000FF
-2	-0.000554543293248015	0.00118107905981427	#9F0000FF
-2	-0.000574633949819905	0.00120038588541382	#9F0000FF
-2	-0.000595052823272802	0.00122000810710432	#9F0000FF
-2	-0.000615805268751067	0.00123995087033644	#9F0000FF
-2	-0.000636896728545878	0.00126021940427823	#9F0000FF
-2	-0.000658332733508211	0.00128081902317218	#9F0000FF
-2	-0.000680118904479302	0.00130175512770861	#9F0000FF
-2	-0.000702260953749395	0.0013230332064264	#9F0000FF
-2	-0.000724764686536251	0.00134465883713293	#9F0000FF
-2	-0.000747636002488124	0.00136663768834663	#9F0000FF
-2	-0.000770880897212225	0.0013889755207659	#9F0000FF
-2	-0.000794505463825061	0.00141167818875575	#9F0000FF
-2	-0.000818515894529996	0.00143475164186447	#9F0000FF
-2	-0.000842918482218313	0.00145820192635921	#9F0000FF
-2	-0.000867719622097028	0.00148203518679023	#9F0000FF
-2	-0.000892925813341825	0.00150625766757726	#9F0000FF
-2	-0.00091854366077617	0.00153087571462169	#9F0000FF
-2	-0.000944579876578957	0.00155589577694543	#9F0000FF
-2	-0.000971041282016859	0.00158132440835613	#9F0000FF
-2	-0.000997934809206642	0.00160716826913645	#9F0000FF
-2	-0.00102526750290305	0.00163343412776198	#9F0000FF
-2	-0.00105304652231808	0.0016601288626476	#9F0000FF
-2	-0.0010812791429668	0.00168725946391987	#9F0000FF
-2	-0.00110997275854303	0.00171483303521644	#9F0000FF
-2	-0.00113913488282654	0.00174285679551819	#9F0000FF
-2	-0.00116877315161797	0.0017713380810053	#9F0000FF
-2	-0.00119889532470583	0.00180028434694737	#9F0000FF
-2	-0.0012295092878654	0.00182970316962016	#9F0000FF
-2	-0.00126062305488808	0.00185960224825515	#9F0000FF
-2	-0.00129224476964282	0.00188998940701676	#9F0000FF
-2	-0.00132438270817219	0.00192087259701585	#9F0000FF
-2	-0.00135704528081899	0.00195225989834918	#9F0000FF
-2	-0.00139024103438777	0.00198415952217603	#9F0000FF
-2	-0.00142397865434203	0.00201657981282595	#9F0000FF
-2	-0.00145826696703339	0.00204952924993725	#9F0000FF
-2	-0.00149311494196706	0.00208301645063377	#9F0000FF
-2	-0.0015285316941049	0.00211705017173334	#9F0000FF
-2	-0.00156452648620184	0.0021516393119902	#9F0000FF
-2	-0.001601108731181	0.00218679291437547	#9F0000FF
-2	-0.00163828799454665	0.00222252016839164	#9F0000FF
-2	-0.00167607399683309	0.00225883041242284	#9F0000FF
-2	-0.00171447661609476	0.00229573313612535	#9F0000FF
-2	-0.00175350589043282	0.00233323798285068	#9F0000FF
-2	-0.00179317202056433	0.00237135475211178	#9F0000FF
-2	-0.00183348537242936	0.00241009340208514	#9F0000FF
-2	-0.00187445647983972	0.0024494640521501	#9F0000FF
-2	-0.00191609604717144	0.00248947698547532	#9F0000FF
-2	-0.00195841495209483	0.00253014265163602	#9F0000FF
-2	-0.00200142424835244	0.00257147166928027	#9F0000FF
-2	-0.00204513516857698	0.00261347482883164	#9F0000FF
-2	-0.00208955912715483	0.00265616309523797	#9F0000FF
-2	-0.00213470772313491	0.0026995476107602	#9F0000FF
-2	-0.00218059274318031	0.00274363969780583	#9F0000FF
-2	-0.00222722616456937	0.00278845086180612	#9F0000FF
-2	-0.00227462015824208	0.00283399279413955	#9F0000FF
-2	-0.00232278709189251	0.00288027737509809	#9F0000FF
-2	-0.00237173953311318	0.0029273166769025	#9F0000FF
-2	-0.00242149025258375	0.00297512296676284	#9F0000FF
-2	-0.0024720522273131	0.00302370870998579	#9F0000FF
-2	-0.00252343864392981	0.00307308657313178	#9F0000FF
-2	-0.00257566290202396	0.0031232694272211	#9F0000FF
-2	-0.00262873861754138	0.00317427035098657	#9F0000FF
-2	-0.00268267962623031	0.00322610263418123	#9F0000FF
-2	-0.00273749998714032	0.00327877978093339	#9F0000FF
-2	-0.00279321398617768	0.00333231551315526	#9F0000FF
-2	-0.00284983613971275	0.0033867237740031	#9F0000FF
-2	-0.00290738119824568	0.00344201873139132	#9F0000FF
-2	-0.00296586415012651	0.00349821478156037	#9F0000FF
-2	-0.00302530022533508	0.00355532655270001	#9F0000FF
-2	-0.00308570489931596	0.00361336890862732	#9F0000FF
-2	-0.00314709389687506	0.00367235695252147	#9F0000FF
-2	-0.00320948319613484	0.00373230603071653	#9F0000FF
-2	-0.00327288903255008	0.00379323173655004	#9F0000FF
-2	-0.00333732790298553	0.00385514991427306	#9F0000FF
-2	-0.00340281656985665	0.00391807666301865	#9F0000FF
-2	-0.00346937206533162	0.00398202834083027	#9F0000FF
-2	-0.00353701169560018	0.00404702156875247	#9F0000FF
-2	-0.00360575304520536	0.00411307323498399	#9F0000FF
-2	-0.00367561398144256	0.00418020049909261	#9F0000FF
-2	-0.00374661265882489	0.00424842079629538	#9F0000FF
-2	-0.00381876752361643	0.00431775184180188	#9F0000FF
-2	-0.00389209731843459	0.00438821163522613	#9F0000FF
-2	-0.00396662108692192	0.00445981846506188	#9F0000FF
-2	-0.00404235817848946	0.00453259091322795	#9F0000FF
-2	-0.00411932825313016	0.00460654785968045	#9F0000FF
-2	-0.00419755128630582	0.00468170848709365	#9F0000FF
-2	-0.00427704757390912	0.00475809228561548	#9F0000FF
-2	-0.00435783773729769	0.0048357190576884	#9F0000FF
-2	-0.00443994272840544	0.00491460892294701	#9F0000FF
-2	-0.00452338383493103	0.00499478232318619	#9F0000FF
-2	-0.0046081826856022	0.00507626002740528	#9F0000FF
-2	-0.00469436125552139	0.00515906313692637	#9F0000FF
-2	-0.00478194187158833	0.0052432130905883	#9F0000FF
-2	-0.0048709472180067	0.00532873167001953	#9F0000FF
-2	-0.00496140034186986	0.00541564100498719	#9F0000FF
-2	-0.00505332465883174	0.00550396357882708	#9F0000FF
-2	-0.00514674395885985	0.00559372223395147	#9F0000FF
-2	-0.00524168241207643	0.00568494017744308	#9F0000FF
-2	-0.00533816457468276	0.00577764098672378	#9F0000FF
-2	-0.00543621539497342	0.00587184861531444	#9F0000FF
-2	-0.00553586021943728	0.00596758739867313	#9F0000FF
-2	-0.00563712479894976	0.00606488206012279	#9F0000FF
-2	-0.00574003529505531	0.00616375771686392	#9F0000FF
-2	-0.00584461828634147	0.0062642398860742	#9F0000FF
-2	-0.00595090077490701	0.00636635449109859	#9F0000FF
-2	-0.00605891019292388	0.00647012786772725	#9F0000FF
-2	-0.00616867440929556	0.00657558677056708	#9F0000FF
-2	-0.00628022173640997	0.00668275837950117	#9F0000FF
-2	-0.00639358093699319	0.00679167030624707	#9F0000FF
-2	-0.00650878123106075	0.00690235060100388	#9F0000FF
-2	-0.00662585230296899	0.0070148277591982	#9F0000FF
-2	-0.00674482430856865	0.00712913072832508	#9F0000FF
-2	-0.00686572788246162	0.00724528891488821	#9F0000FF
-2	-0.00698859414536018	0.0073633321914366	#9F0000FF
-2	-0.0071134547115538	0.00748329090370386	#9F0000FF
-2	-0.00724034169648012	0.00760519587784679	#9F0000FF
-2	-0.0073692877244049	0.00772907842778704	#9F0000FF
-2	-0.00750032593621084	0.00785497036265607	#9F0000FF
-2	-0.00763348999729688	0.00798290399434503	#9F0000FF
-2	-0.00776881410558888	0.00811291214516103	#9F0000FF
-2	-0.00790633299966158	0.00824502815558842	#9F0000FF
-2	-0.00804608196697817	0.00837928589216028	#9F0000FF
-2	-0.00818809685224102	0.00851571975543823	#9F0000FF
-2	-0.00833241406586212	0.00865436468810418	#9F0000FF
-2	-0.00847907059254961	0.00879525618316111	#9F0000FF
-2	-0.0086281040000147	0.00893843029224905	#9F0000FF
-2	-0.00877955244779808	0.00908392363407465	#9F0000FF
-2	-0.00893345469621854	0.00923177340295571	#9F0000FF
-2	-0.00908985011544436	0.00938201737748217	#9F0000FF
-2	-0.00924877869468888	0.00953469392929455	#9F0000FF
-2	-0.00941028105153265	0.00968984203198173	#9F0000FF
-2	-0.00957439844136999	0.00984750127009736	#9F0000FF
-2	-0.00974117276698696	0.0100077118482998	#9F0000FF
-2	-0.00991064658826567	0.0101705146006117	#9F0000FF
-2	-0.0100828631320212	0.0103359509998039	#9F0000FF
-2	-0.0102578663019687	0.0105040631669041	#9F0000FF
-2	-0.0104357006888265	0.0106748938808334	#9F0000FF
-2	-0.0106164115805492	0.0108484865881625	#9F0000FF
-2	-0.0108000449727015	0.0110248854130065	#9F0000FF
-2	-0.0109866475789638	0.0112041351670378	#9F0000FF
-2	-0.0111762668417806	0.0113862813596376	#9F0000FF
-2	-0.0113689509431443	0.011571370208174	#9F0000FF
-2	-0.0115647488155219	0.0117594486484128	#9F0000FF
-2	-0.0117637101529222	0.0119505643450635	#9F0000FF
-2	-0.0119658854221068	0.0121447657024591	#9F0000FF
-2	-0.0121713258739436	0.0123421018753687	#9F0000FF
-2	-0.0123800835549074	0.0125426227799498	#9F0000FF
-2	-0.0125922113187249	0.0127463791048374	#9F0000FF
-2	-0.0128077628381678	0.0129534223223681	#9F0000FF
-2	-0.0130267926169952	0.0131638046999488	#9F0000FF
-2	-0.0132493560020436	0.0133775793115608	#9F0000FF
-2	-0.0134755091954694	0.013594800049408	#9F0000FF
-2	-0.0137053092671422	0.013815521635706	#9F0000FF
-2	-0.0139388141671893	0.0140397996346123	#9F0000FF
-2	-0.0141760827386966	0.0142676904643035	#9F0000FF
-2	-0.0144171747305612	0.0144992514091947	#9F0000FF
-2	-0.0146621508105007	0.0147345406323032	#9F0000FF
-2	-0.0149110725782186	0.0149736171877601	#9F0000FF
-2	-0.0151640025787266	0.0152165410334667	#9F0000FF
-2	-0.0154210043158246	0.0154633730438985	#9F0000FF
-2	-0.0156821422657395	0.0157141750230571	#9F0000FF
-2	-0.015947481890924	0.0159690097175709	#9F0000FF
-2	-0.0162170896540133	0.0162279408299421	#9F0000FF
-2	-0.0164910330319453	0.0164910330319453	#9F0000FF
-2	-0.0167693805302395	0.0167583519781756	#9F0000FF
-2	-0.0170522016974397	0.0170299643197443	#9F0000FF
-2	-0.0173395671397174	0.0173059377181283	#9F0000FF
-2	-0.0176315485356386	0.0175863408591657	#9F0000FF
-2	-0.0179282186510945	0.017871243467207	#9F0000FF
-2	-0.0182296513543936	0.0181607163194128	#9F0000FF
-2	-0.0185359216315186	0.0184548312602037	#9F0000FF
-2	-0.0188471056015486	0.0187536612158634	#9F0000FF
-2	-0.0191632805322419	0.0190572802092878	#9F0000FF
-2	-0.0194845248557868	0.01936576337489	#9F0000FF
-2	-0.0198109181847128	0.0196791869736508	#9F0000FF
-2	-0.0201425413279686	0.0199976284083234	#9F0000FF
-2	-0.020479476307162	0.0203211662387844	#9F0000FF
-2	-0.0208218063729653	0.0206498801975381	#9F0000FF
-2	-0.021169616021681	0.0209838512053629	#9F0000FF
-2	-0.0215229910119744	0.0213231613871146	#9F0000FF
-2	-0.0218820183817638	0.0216678940876677	#9F0000FF
-2	-0.0222467864652769	0.0220181338880114	#9F0000FF
-2	-0.0226173849102654	0.0223739666214853	#9F0000FF
-2	-0.0229939046953809	0.0227354793901624	#9F0000FF
-2	-0.0233764381477095	0.0231027605813743	#9F0000FF
-2	-0.0237650789604657	0.0234758998843794	#9F0000FF
-2	-0.0241599222108429	0.0238549883071712	#9F0000FF
-2	-0.0245610643780197	0.0242401181934257	#9F0000FF
-2	-0.0249686033613219	0.024631383239587	#9F0000FF
-2	-0.0253826384985357	0.0250288785120884	#9F0000FF
-2	-0.0258032705843742	0.0254327004647057	#9F0000FF
-2	-0.0262306018890931	0.025842946956046	#9F0000FF
-2	-0.026664736177254	0.0262597172671635	#9F0000FF
-2	-0.0271057787266343	0.0266831121193042	#9F0000FF
-2	-0.0275538363472796	0.0271132336917731	#9F0000FF
-2	-0.0280090174006983	0.027550185639927	#9F0000FF
-2	-0.0284714318191959	0.027994073113285	#9F0000FF
-2	-0.0289411911253435	0.0284450027737565	#9F0000FF
-2	-0.0294184084515818	0.0289030828139815	#9F0000FF
-2	-0.0299031985599535	0.0293684229757812	#9F0000FF
-2	-0.0303956778619661	0.029841134568718	#9F0000FF
-2	-0.0308959644385741	0.0303213304887542	#9F0000FF
-2	-0.0314041780602868	0.030809125237014	#9F0000FF
-2	-0.0319204402073891	0.0313046349386381	#9F0000FF
-2	-0.0324448740902762	0.0318079773617303	#9F0000FF
-2	-0.0329776046698977	0.0323192719363895	#9F0000FF
-2	-0.033518758678305	0.0328386397738257	#9F0000FF
-2	-0.0340684646392999	0.0333662036855505	#9F0000FF
-2	-0.0346268528891765	0.0339020882026402	#9F0000FF
-2	-0.0351940555975539	0.0344464195950657	#9F0000FF
-2	-0.0357702067882954	0.0349993258910831	#9F0000FF
-2	-0.0363554423605039	0.0355609368966788	#9F0000FF
-2	-0.036949900109594	0.036131384215064	#9F0000FF
-2	-0.0375537197484288	0.0367108012662105	#9F0000FF
-2	-0.0381670429285226	0.0372993233064256	#9F0000FF
-2	-0.038790013261293	0.0378970874479511	#9F0000FF
-2	-0.0394227763393658	0.0385042326785897	#9F0000FF
-2	-0.0400654797579194	0.0391208998813404	#9F0000FF
-2	-0.0407182731360631	0.0397472318540463	#9F0000FF
-2	-0.0413813081382413	0.0403833733290346	#9F0000FF
-2	-0.0420547384956574	0.0410294709927544	#9F0000FF
-2	-0.0427387200277067	0.0416856735053886	#9F0000FF
-2	-0.0434334106634118	0.042352131520445	#9F0000FF
-2	-0.0441389704628506	0.0430289977043076	#9F0000FF
-2	-0.0448555616385678	0.0437164267557413	#9F0000FF
-2	-0.0455833485769607	0.0444145754253428	#9F0000FF
-2	-0.0463224978596303	0.0451236025349245	#9F0000FF
-2	-0.0470731782846855	0.0458436689968201	#9F0000FF
-2	-0.0478355608879914	0.0465749378331033	#9F0000FF
-2	-0.0486098189643515	0.0473175741947086	#9F0000FF
-2	-0.0493961280886096	0.0480717453804374	#9F0000FF
-2	-0.0501946661366648	0.0488376208558458	#9F0000FF
-2	-0.0510056133063809	0.0496153722719931	#9F0000FF
-2	-0.0518291521383846	0.0504051734840425	#9F0000FF
-2	-0.0526654675367363	0.0512072005697029	#9F0000FF
-2	-0.0535147467894593	0.0520216318474922	#9F0000FF
-2	-0.0543771795889164	0.0528486478948115	#9F0000FF
-2	-0.0552529580520197	0.0536884315658179	#9F0000FF
-2	-0.0561422767402579	0.0545411680090769	#9F0000FF
-2	-0.0570453326795263	0.0554070446849797	#9F0000FF
-2	-0.0579623253797461	0.056286251382913	#9F0000FF
-2	-0.058893456854256	0.0571789802381613	#9F0000FF
-2	-0.0598389316389608	0.0580854257485279	#9F0000FF
-2	-0.0607989568112191	0.0590057847906548	#9F0000FF
-2	-0.0617737420084551	0.0599402566360258	#9F0000FF
-2	-0.0627634994464761	0.0608890429666364	#9F0000FF
-2	-0.0637684439374785	0.0618523478903071	#9F0000FF
-2	-0.064788792907723	0.0628303779556282	#9F0000FF
-2	-0.0658247664148613	0.0638233421665089	#9F0000FF
-2	-0.0668765871648952	0.0648314519963182	#9F0000FF
-2	-0.0679444805287466	0.0658549214015918	#9F0000FF
-2	-0.0690286745584232	0.0668939668352882	#9F0000FF
-2	-0.0701294000027518	0.0679488072595715	#9F0000FF
-2	-0.0712468903226657	0.0690196641580963	#9F0000FF
-2	-0.0723813817060197	0.0701067615477777	#9F0000FF
-2	-0.0735331130819139	0.0712103259900214	#9F0000FF
-2	-0.0747023261345014	0.072330586601388	#9F0000FF
-2	-0.0758892653162584	0.0734677750636746	#9F0000FF
-2	-0.0770941778606947	0.0746221256333816	#9F0000FF
-2	-0.0783173137944773	0.0757938751505475	#9F0000FF
-2	-0.0795589259489466	0.0769832630469227	#9F0000FF
-2	-0.0808192699709981	0.0781905313534568	#9F0000FF
-2	-0.0820986043333052	0.0794159247070749	#9F0000FF
-2	-0.0833971903438589	0.0806596903567186	#9F0000FF
-2	-0.0847152921547957	0.081922078168618	#9F0000FF
-2	-0.086053176770489	0.0832033406307763	#9F0000FF
-2	-0.0874111140548783	0.0845037328566327	#9F0000FF
-2	-0.0887893767380063	0.0858235125878798	#9F0000FF
-2	-0.0901882404217362	0.0871629401964011	#9F0000FF
-2	-0.0916079835846266	0.0885222786853107	#9F0000FF
-2	-0.093048887585928	0.0899017936890529	#9F0000FF
-2	-0.094511236668675	0.0913017534725402	#9F0000FF
-2	-0.0959953179618498	0.0927224289292998	#9F0000FF
-2	-0.0975014214815783	0.0941640935785927	#9F0000FF
-2	-0.099029840131337	0.0956270235614804	#9F0000FF
-2	-0.100580869701138	0.097111497635806	#9F0000FF
-2	-0.102154808865656	0.0986177971700562	#9F0000FF
-2	-0.103751959181283	0.100146206136077	#9F0000FF
-2	-0.105372625082051	0.101697011100609	#9F0000FF
-2	-0.107017113874431	0.103270501215606	#9F0000FF
-2	-0.108685735730931	0.104866968207315	#9F0000FF
-2	-0.110378803682508	0.106486706364074	#9F0000FF
-2	-0.112096633609722	0.1081300125228	#9F0000FF
-2	-0.113839544232626	0.109797186054137	#9F0000FF
-2	-0.115607857099352	0.111488528846222	#9F0000FF
-2	-0.117401896573357	0.113204345287051	#9F0000FF
-2	-0.1192219898193	0.114944942245391	#9F0000FF
-2	-0.121068466787524	0.116710629050226	#9F0000FF
-2	-0.122941660197097	0.118501717468692	#9F0000FF
-2	-0.124841905517395	0.120318521682464	#9F0000FF
-2	-0.126769540948182	0.12216135826258	#9F0000FF
-2	-0.128724907398164	0.124030546142643	#9F0000FF
-2	-0.130708348461985	0.125926406590397	#9F0000FF
-2	-0.132720210395621	0.127849263177614	#9F0000FF
-2	-0.134760842090164	0.129799441748294	#9F0000FF
-2	-0.136830595043937	0.131777270385106	#9F0000FF
-2	-0.138929823332938	0.133783079374078	#9F0000FF
-2	-0.141058883579554	0.135817201167477	#9F0000FF
-2	-0.14321813491954	0.137879970344857	#9F0000FF
-2	-0.14540793896722	0.139971723572247	#9F0000FF
-2	-0.147628659778883	0.142092799559445	#9F0000FF
-2	-0.149880663814343	0.144243539015393	#9F0000FF
-2	-0.152164319896651	0.146424284601596	#9F0000FF
-2	-0.154479999169908	0.148635380883566	#9F0000FF
-2	-0.156828075055168	0.150877174280261	#9F0000FF
-2	-0.159208923204409	0.153150013011485	#9F0000FF
-2	-0.16162292145253	0.155454247043235	#9F0000FF
-2	-0.164070449767371	0.157790228030961	#9F0000FF
-2	-0.166551890197715	0.160158309260721	#9F0000FF
-2	-0.169067626819265	0.162558845588204	#9F0000FF
-2	-0.171618045678567	0.164992193375598	#9F0000FF
-2	-0.17420353473486	0.167458710426291	#9F0000FF
-2	-0.176824483799836	0.169958755917374	#9F0000FF
-2	-0.179481284475299	0.172492690329939	#9F0000FF
-2	-0.182174330088694	0.17506087537714	#9F0000FF
-2	-0.184904015626505	0.177663673930025	#9F0000FF
-2	-0.187670737665503	0.180301449941099	#9F0000FF
-2	-0.190474894301833	0.182974568365622	#9F0000FF
-2	-0.193316885077928	0.185683395080632	#9F0000FF
-2	-0.196197110907259	0.18842829680167	#9F0000FF
-2	-0.199115973996879	0.191209640997218	#9F0000FF
-2	-0.202073877767804	0.194027795800826	#9F0000FF
-2	-0.205071226773184	0.196883129920943	#9F0000FF
-2	-0.208108426614295	0.199776012548433	#9F0000FF
-2	-0.211185883854334	0.202706813261785	#9F0000FF
-2	-0.214304005930041	0.205675901930026	#9F0000FF
-2	-0.217463201061122	0.208683648613324	#9F0000FF
-2	-0.220663878157524	0.211730423461305	#9F0000FF
-2	-0.223906446724526	0.214816596609082	#9F0000FF
-2	-0.227191316765698	0.217942538071009	#9F0000FF
-2	-0.230518898683718	0.221108617632185	#9F0000FF
-2	-0.233889603179072	0.224315204737702	#9F0000FF
-2	-0.237303841146665	0.227562668379678	#9F0000FF
-2	-0.240762023570348	0.230851376982083	#9F0000FF
-2	-0.244264561415402	0.234181698283381	#9F0000FF
-2	-0.247811865518999	0.23755399921703	#9F0000FF
-2	-0.251404346478671	0.240968645789845	#9F0000FF
-2	-0.255042414538823	0.244426002958274	#9F0000FF
-2	-0.25872647947532	0.247926434502619	#9F0000FF
-2	-0.262456950478192	0.251470302899228	#9F0000FF
-2	-0.266234236032495	0.255057969190715	#9F0000FF
-2	-0.270058743797378	0.258689792854233	#9F0000FF
-2	-0.273930880483391	0.262366131667869	#9F0000FF
-2	-0.277851051728098	0.266087341575176	#9F0000FF
-2	-0.281819661970041	0.269853776547934	#9F0000FF
-2	-0.285837114321105	0.273665788447161	#9F0000FF
-2	-0.289903810437357	0.277523726882449	#9F0000FF
-2	-0.294020150388406	0.281427939069681	#9F0000FF
-2	-0.29818653252536	0.285378769687192	#9F0000FF
-2	-0.302403353347437	0.289376560730442	#9F0000FF
-2	-0.306671007367312	0.293421651365268	#9F0000FF
-2	-0.310989886975254	0.297514377779785	#9F0000FF
-2	-0.315360382302165	0.301655073035023	#9F0000FF
-2	-0.319782881081548	0.305844066914359	#9F0000FF
-2	-0.324257768510537	0.310081685771841	#9F0000FF
-2	-0.328785427110036	0.314368252379475	#9F0000FF
-2	-0.333366236584073	0.318704085773572	#9F0000FF
-2	-0.338000573678457	0.323089501100238	#9F0000FF
-2	-0.34268881203882	0.327524809460093	#9F0000FF
-2	-0.347431322068148	0.332010317752323	#9F0000FF
-2	-0.352228470783899	0.33654632851816	#9F0000FF
-2	-0.357080621674797	0.341133139783873	#9F0000FF
-2	-0.361988134557413	0.345771044903399	#9F0000FF
-2	-0.366951365432635	0.35046033240069	#9F0000FF
-2	-0.371970666342131	0.355201285811892	#9F0000FF
-2	-0.37704638522491	0.35999418352747	#9F0000FF
-2	-0.382178865774096	0.364839298634379	#9F0000FF
-2	-0.387368447294028	0.369736898758389	#9F0000FF
-2	-0.392615464557783	0.374687245906688	#9F0000FF
-2	-0.397920247665263	0.37969059631087	#9F0000FF
-2	-0.403283121901936	0.384747200270418	#9F0000FF
-2	-0.408704407598361	0.389857301996813	#9F0000FF
-2	-0.414184419990612	0.39502113945837	#9F0000FF
-2	-0.419723469081723	0.400238944225937	#9F0000FF
-2	-0.425321859504267	0.405510941319555	#9F0000FF
-2	-0.430979890384193	0.410837349056225	#9F0000FF
-2	-0.436697855206041	0.416218378898879	#9F0000FF
-2	-0.442476041679659	0.421654235306694	#9F0000FF
-2	-0.448314731608536	0.427145115586855	#9F0000FF
-2	-0.454214200759873	0.432691209747898	#9F0000FF
-2	-0.460174718736522	0.438292700354758	#9F0000FF
-2	-0.466196548850901	0.443949762385624	#9F0000FF
-2	-0.472279948001006	0.449662563090741	#9F0000FF
-2	-0.478425166548652	0.455431261853271	#9F0000FF
-2	-0.484632448200034	0.461256010052324	#9F0000FF
-2	-0.490902029888762	0.467136950928296	#9F0000FF
-2	-0.497234141661443	0.4730742194506	#9F0000FF
-2	-0.503629006565959	0.479067942187939	#9F0000FF
-2	-0.510086840542527	0.485118237181205	#9F0000FF
-2	-0.516607852317671	0.491225213819135	#9F0000FF
-2	-0.523192243301199	0.497388972716825	#9F0000FF
-2	-0.529840207486295	0.503609605597202	#9F0000FF
-2	-0.536551931352837	0.509887195175583	#9F0000FF
-2	-0.543327593774021	0.516221815047387	#9F0000FF
-2	-0.55016736592642	0.52261352957914	#9F0000FF
-2	-0.557071411203533	0.529062393802835	#9F0000FF
-2	-0.564039885132955	0.535568453313759	#9F0000FF
-2	-0.571072935297226	0.542131744171882	#9F0000FF
-2	-0.578170701258457	0.548752292806875	#9F0000FF
-2	-0.585333314486815	0.555430115926862	#9F0000FF
-2	-0.592560898292941	0.562165220430975	#9F0000FF
-2	-0.599853567764366	0.568957603325792	#9F0000FF
-2	-0.607211429706013	0.575807251645726	#9F0000FF
-2	-0.614634582584833	0.582714142377444	#9F0000FF
-2	-0.622123116478646	0.58967824238837	#9F0000FF
-2	-0.629677113029228	0.596699508359331	#9F0000FF
-2	-0.637296645399725	0.60377788672142	#9F0000FF
-2	-0.644981778236405	0.610913313597105	#9F0000FF
-2	-0.65273256763482	0.618105714745644	#9F0000FF
-2	-0.660549061110394	0.625355005512841	#9F0000FF
-2	-0.668431297573493	0.632661090785198	#9F0000FF
-2	-0.676379307308975	0.640023864948471	#9F0000FF
-2	-0.684393111960272	0.647443211850678	#9F0000FF
-2	-0.692472724518	0.654919004769571	#9F0000FF
-2	-0.700618149313125	0.662451106384603	#9F0000FF
-2	-0.708829382014682	0.670039368753389	#9F0000FF
-2	-0.717106409632054	0.677683633292688	#9F0000FF
-2	-0.72544921052181	0.685383730763891	#9F0000FF
-2	-0.73385775439909	0.693139481263027	#9F0000FF
-2	-0.74233200235353	0.700950694215289	#9F0000FF
-2	-0.750871906869704	0.708817168374046	#9F0000FF
-2	-0.75947741185206	0.716738691824354	#9F0000FF
-2	-0.768148452654331	0.72471504199092	#9F0000FF
-2	-0.776884956113373	0.732745985650522	#9F0000FF
-2	-0.785686840587406	0.740831278948838	#9F0000FF
-2	-0.794554015998614	0.748970667421653	#9F0000FF
-2	-0.803486383880043	0.757163886020413	#9F0000FF
-2	-0.812483837426772	0.765410659142086	#9F0000FF
-2	-0.821546261551267	0.773710700663276	#9F0000FF
-2	-0.83067353294289	0.782063713978538	#9F0000FF
-2	-0.839865520131473	0.790469392042863	#9F0000FF
-2	-0.849122083554904	0.798927417418239	#9F0000FF
-2	-0.858443075630645	0.807437462324264	#9F0000FF
-2	-0.867828340831101	0.815999188692717	#9F0000FF
-2	-0.877277715762771	0.824612248226034	#9F0000FF
-2	-0.886791029249083	0.833276282459624	#9F0000FF
-2	-0.896368102416841	0.841990922827924	#9F0000FF
-2	-0.906008748786167	0.850755790734147	#9F0000FF
-2	-0.915712774363877	0.859570497623619	#9F0000FF
-2	-0.925479977740162	0.868434645060636	#9F0000FF
-2	-0.9353101501885	0.877347824808754	#9F0000FF
-2	-0.945203075768672	0.886309618914416	#9F0000FF
-2	-0.9551585314328	0.895319599793839	#9F0000FF
-2	-0.965176287134271	0.904377330323052	#9F0000FF
-2	-0.97525610593948	0.913482363931025	#9F0000FF
-2	-0.985397744142229	0.922634244695753	#9F0000FF
-2	-0.995600951380704	0.931832507443225	#9F0000FF
-2	-1.00586547075691	0.941076677849185	#9F0000FF
-2	-1.01619103895842	0.950366272543563	#9F0000FF
-2	-1.0265773863824	0.959700799217507	#9F0000FF
-2	-1.03702423726164	0.969079756732892	#9F0000FF
-2	-1.04753130979264	0.978502635234222	#9F0000FF
-2	-1.05809831626557	0.987968916262821	#9F0000FF
-2	-1.06872496319588	0.997478072873217	#9F0000FF
-2	-1.07941095145763	1.00702956975161	#9F0000FF
-2	-1.09015597641823	1.01662286333631	#9F0000FF
-2	-1.10095972807466	1.02625740194016	#9F0000FF
-2	-1.11182189119084	1.03593262587458	#9F0000FF
-2	-1.12274214543621	1.04564796757552	#9F0000FF
-2	-1.13372016552531	1.05540285173083	#9F0000FF
-2	-1.14475562135823	1.06519669540929	#9F0000FF
-2	-1.1558481781619	1.0750289081909	#9F0000FF
-2	-1.16699749663198	1.08489889229867	#9F0000FF
-2	-1.17820323307533	1.09480604273148	#9F0000FF
-2	-1.18946503955297	1.10474974739817	#9F0000FF
-2	-1.2007825640232	1.11472938725271	#9F0000FF
-2	-1.21215545048516	1.12474433643028	#9F0000FF
-2	-1.22358333912226	1.13479396238426	#9F0000FF
-2	-1.23506586644579	1.14487762602405	#9F0000FF
-2	-1.24660266543828	1.15499468185365	#9F0000FF
-2	-1.25819336569675	1.16514447811082	#9F0000FF
-2	-1.26983759357557	1.17532635690689	#9F0000FF
-2	-1.28153497232892	1.18553965436707	#9F0000FF
-2	-1.29328512225279	1.19578370077121	#9F0000FF
-2	-1.30508766082626	1.20605782069492	#9F0000FF
-2	-1.3169422028522	1.21636133315106	#9F0000FF
-2	-1.32884836059711	1.22669355173146	#9F0000FF
-2	-1.34080574393009	1.23705378474881	#9F0000FF
-2	-1.35281396046087	1.24744133537882	#9F0000FF
-2	-1.36487261567677	1.25785550180234	#9F0000FF
-2	-1.37698131307857	1.26829557734764	#9F0000FF
-2	-1.38913965431518	1.27876085063267	#9F0000FF
-2	-1.40134723931696	1.28925060570724	#9F0000FF
-2	-1.41360366642788	1.29976412219525	#9F0000FF
-2	-1.42590853253602	1.31030067543667	#9F0000FF
-2	-1.43826143320287	1.32085953662951	#9F0000FF
-2	-1.45066196279084	1.33143997297154	#9F0000FF
-2	-1.46310971458939	1.34204124780186	#9F0000FF
-2	-1.47560428093937	1.35266262074227	#9F0000FF
-2	-1.48814525335573	1.36330334783833	#9F0000FF
-2	-1.50073222264843	1.37396268170025	#9F0000FF
-2	-1.51336477904161	1.38463987164344	#9F0000FF
-2	-1.52604251229087	1.39533416382888	#9F0000FF
-2	-1.53876501179867	1.40604480140305	#9F0000FF
-2	-1.55153186672784	1.41677102463767	#9F0000FF
-2	-1.5643426661131	1.42751207106916	#9F0000FF
-2	-1.5771969989706	1.43826717563766	#9F0000FF
-2	-1.59009445440543	1.44903557082588	#9F0000FF
-2	-1.60303462171711	1.45981648679757	#9F0000FF
-2	-1.61601709050297	1.47060915153575	#9F0000FF
-2	-1.62904145075942	1.48141279098054	#9F0000FF
-2	-1.64210729298119	1.49222662916685	#9F0000FF
-2	-1.65521420825834	1.50304988836169	#9F0000FF
-2	-1.66836178837115	1.51388178920125	#9F0000FF
-2	-1.6815496258829	1.52472155082773	#9F0000FF
-2	-1.69477731423037	1.53556839102596	#9F0000FF
-2	-1.7080444478123	1.54642152635977	#9F0000FF
-2	-1.72135062207553	1.55728017230816	#9F0000FF
-2	-1.73469543359906	1.56814354340134	#9F0000FF
-2	-1.74807848017582	1.57901085335655	#9F0000FF
-2	-1.76149936089234	1.58988131521377	#9F0000FF
-2	-1.7749576762062	1.60075414147134	#9F0000FF
-2	-1.78845302802124	1.6116285442214	#9F0000FF
-2	-1.8019850197607	1.6225037352854	#9F0000FF
-2	-1.81555325643809	1.63337892634939	#9F0000FF
-2	-1.82915734472597	1.64425332909946	#9F0000FF
-2	-1.84279689302253	1.65512615535702	#9F0000FF
-2	-1.85647151151608	1.66599661721425	#9F0000FF
-2	-1.87018081224738	1.67686392716945	#9F0000FF
-2	-1.88392440916989	1.68772729826264	#9F0000FF
-2	-1.89770191820791	1.69858594421103	#9F0000FF
-2	-1.91151295731264	1.70943907954483	#9F0000FF
-2	-1.92535714651625	1.72028591974307	#9F0000FF
-2	-1.93923410798385	1.73112568136955	#9F0000FF
-2	-1.95314346606344	1.74195758220911	#9F0000FF
-2	-1.96708484733399	1.75278084140395	#9F0000FF
-2	-1.98105788065138	1.76359467959026	#9F0000FF
-2	-1.99506219719257	1.77439831903505	#9F0000FF
-2	-2.00909743049775	1.78519098377322	#9F0000FF
-2	-2.02316321651062	1.79597189974492	#9F0000FF
-2	-2.03725919361685	1.80674029493314	#9F0000FF
-2	-2.05138500268071	1.81749539950163	#9F0000FF
-2	-2.06554028707979	1.82823644593312	#9F0000FF
-2	-2.0797246927381	1.83896266916775	#9F0000FF
-2	-2.09393786815732	1.84967330674192	#9F0000FF
-2	-2.10817946444635	1.86036759892735	#9F0000FF
-2	-2.12244913534922	1.87104478887055	#9F0000FF
-2	-2.13674653727129	1.88170412273247	#9F0000FF
-2	-2.15107132930384	1.89234484982852	#9F0000FF
-2	-2.16542317324713	1.90296622276893	#9F0000FF
-2	-2.17980173363175	1.91356749759926	#9F0000FF
-2	-2.19420667773867	1.92414793394129	#9F0000FF
-2	-2.20863767561752	1.93470679513413	#9F0000FF
-2	-2.22309440010364	1.94524334837555	#9F0000FF
-2	-2.23757652683359	1.95575686486355	#9F0000FF
-2	-2.25208373425923	1.96624661993813	#9F0000FF
-2	-2.26661570366051	1.97671189322315	#9F0000FF
-2	-2.28117211915686	1.98715196876846	#9F0000FF
-2	-2.29575266771734	1.99756613519198	#9F0000FF
-2	-2.31035703916942	2.00795368582199	#9F0000FF
-2	-2.32498492620665	2.01831391883934	#9F0000FF
-2	-2.33963602439499	2.02864613741973	#9F0000FF
-2	-2.35431003217804	2.03894964987588	#9F0000FF
-2	-2.36900665088114	2.04922376979959	#9F0000FF
-2	-2.38372558471426	2.05946781620372	#9F0000FF
-2	-2.39846654077394	2.0696811136639	#9F0000FF
-2	-2.41322922904405	2.07986299245997	#9F0000FF
-2	-2.4280133623956	2.09001278871714	#9F0000FF
-2	-2.44281865658556	2.10012984454674	#9F0000FF
-2	-2.45764483025469	2.11021350818654	#9F0000FF
-2	-2.47249160492441	2.12026313414052	#9F0000FF
-2	-2.48735870499288	2.13027808331808	#9F0000FF
-2	-2.50224585773004	2.14025772317263	#9F0000FF
-2	-2.51715279327196	2.15020142783932	#9F0000FF
-2	-2.53207924461426	2.16010857827212	#9F0000FF
-2	-2.5470249476048	2.16997856237989	#9F0000FF
-2	-2.5619896409356	2.17981077516151	#9F0000FF
-2	-2.57697306613399	2.18960461883996	#9F0000FF
-2	-2.59197496755306	2.19935950299528	#9F0000FF
-2	-2.60699509236148	2.20907484469622	#9F0000FF
-2	-2.62203319053258	2.21875006863064	#9F0000FF
-2	-2.63708901483284	2.22838460723448	#9F0000FF
-2	-2.6521623208098	2.23797790081919	#9F0000FF
-2	-2.6672528667793	2.24752939769758	#9F0000FF
-2	-2.68236041381224	2.25703855430797	#9F0000FF
-2	-2.69748472572077	2.26650483533658	#9F0000FF
-2	-2.71262556904395	2.27592771383791	#9F0000FF
-2	-2.72778271303295	2.28530667135329	#9F0000FF
-2	-2.74295592963577	2.29464119802723	#9F0000FF
-2	-2.75814499348148	2.30393079272161	#9F0000FF
-2	-2.77334968186409	2.31317496312757	#9F0000FF
-2	-2.78856977472594	2.32237322587504	#9F0000FF
-2	-2.80380505464078	2.33152510663977	#9F0000FF
-2	-2.8190553067964	2.34063014024775	#9F0000FF
-2	-2.83432031897699	2.34968787077696	#9F0000FF
-2	-2.84959988154514	2.35869785165638	#9F0000FF
-2	-2.86489378742349	2.36765964576204	#9F0000FF
-2	-2.88020183207612	2.37657282551016	#9F0000FF
-2	-2.8955238134897	2.38543697294718	#9F0000FF
-2	-2.91085953215432	2.39425167983665	#9F0000FF
-2	-2.92620879104407	2.40301654774287	#9F0000FF
-2	-2.94157139559747	2.41173118811117	#9F0000FF
-2	-2.9569471536976	2.42039522234476	#9F0000FF
-2	-2.9723358756521	2.42900828187808	#9F0000FF
-2	-2.98773737417295	2.43757000824653	#9F0000FF
-2	-3.00315146435609	2.44608005315256	#9F0000FF
-2	-3.01857796366089	2.45453807852793	#9F0000FF
-2	-3.03401669188948	2.46294375659226	#9F0000FF
-2	-3.04946747116598	2.47129676990752	#9F0000FF
-2	-3.06493012591553	2.47959681142871	#9F0000FF
-2	-3.08040448284333	2.48784358455038	#9F0000FF
-2	-3.09589037091351	2.49603680314914	#9F0000FF
-2	-3.11138762132797	2.50417619162196	#9F0000FF
-2	-3.12689606750511	2.51226148492027	#9F0000FF
-2	-3.14241554505852	2.52029242857988	#9F0000FF
-2	-3.15794589177567	2.52826877874644	#9F0000FF
-2	-3.17348694759648	2.53619030219675	#9F0000FF
-2	-3.18903855459191	2.54405677635551	#9F0000FF
-2	-3.20460055694259	2.55186798930777	#9F0000FF
-2	-3.2201728009173	2.55962373980691	#9F0000FF
-2	-3.2357551348516	2.56732383727811	#9F0000FF
-2	-3.25134740912638	2.57496810181741	#9F0000FF
-2	-3.26694947614647	2.58255636418619	#9F0000FF
-2	-3.28256119031923	2.59008846580123	#9F0000FF
-2	-3.29818240803324	2.59756425872012	#9F0000FF
-2	-3.31381298763701	2.60498360562233	#9F0000FF
-2	-3.32945278941765	2.6123463797856	#9F0000FF
-2	-3.34510167557977	2.61965246505796	#9F0000FF
-2	-3.36075951022424	2.62690175582515	#9F0000FF
-2	-3.37642615932722	2.63409415697369	#9F0000FF
-2	-3.39210149071908	2.64122958384938	#9F0000FF
-2	-3.40778537406353	2.64830796221147	#9F0000FF
-2	-3.42347768083676	2.65532922818243	#9F0000FF
-2	-3.43917828430672	2.66229332819335	#9F0000FF
-2	-3.45488705951248	2.66920021892507	#9F0000FF
-2	-3.47060388324362	2.67604986724501	#9F0000FF
-2	-3.48632863401987	2.68284225013982	#9F0000FF
-2	-3.50206119207071	2.68957735464394	#9F0000FF
-2	-3.51780143931519	2.69625517776392	#9F0000FF
-2	-3.5335492593418	2.70287572639891	#9F0000FF
-2	-3.54930453738851	2.70943901725704	#9F0000FF
-2	-3.56506716032287	2.71594507676796	#9F0000FF
-2	-3.5808370166223	2.72239394099166	#9F0000FF
-2	-3.59661399635451	2.72878565552341	#9F0000FF
-2	-3.61239799115799	2.73512027539521	#9F0000FF
-2	-3.62818889422268	2.74139786497359	#9F0000FF
-2	-3.64398660027081	2.74761849785397	#9F0000FF
-2	-3.65979100553783	2.75378225675166	#9F0000FF
-2	-3.67560200775347	2.75988923338959	#9F0000FF
-2	-3.69141950612302	2.76593952838286	#9F0000FF
-2	-3.7072434013087	2.7719332511202	#9F0000FF
-2	-3.72307359541117	2.7778705196425	#9F0000FF
-2	-3.73890999195127	2.78375146051847	#9F0000FF
-2	-3.7547524958518	2.78957620871753	#9F0000FF
-2	-3.77060101341954	2.79534490748006	#9F0000FF
-2	-3.7864554523274	2.80105770818517	#9F0000FF
-2	-3.80231572159674	2.80671477021604	#9F0000FF
-2	-3.81818173157981	2.8123162608229	#9F0000FF
-2	-3.83405339394237	2.81786235498394	#9F0000FF
-2	-3.8499306216465	2.8233532352641	#9F0000FF
-2	-3.86581332893356	2.82878909167192	#9F0000FF
-2	-3.88170143130722	2.83417012151457	#9F0000FF
-2	-3.89759484551682	2.83949652925124	#9F0000FF
-2	-3.91349348954074	2.84476852634486	#9F0000FF
-2	-3.92939728257005	2.84998633111243	#9F0000FF
-2	-3.94530614499221	2.85515016857398	#9F0000FF
-2	-3.96121999837504	2.86026027030038	#9F0000FF
-2	-3.97713876545076	2.86531687425993	#9F0000FF
-2	-3.99306237010032	2.87032022466411	#9F0000FF
-2	-4.00899073733772	2.87527057181241	#9F0000FF
-2	-4.02492379329465	2.88016817193642	#9F0000FF
-2	-4.04086146520523	2.88501328704333	#9F0000FF
-2	-4.05680368139088	2.8898061847589	#9F0000FF
-2	-4.07275037124544	2.89454713817011	#9F0000FF
-2	-4.08870146522036	2.8992364256674	#9F0000FF
-2	-4.10465689481013	2.90387433078692	#9F0000FF
-2	-4.1206165925378	2.90846114205264	#9F0000FF
-2	-4.13658049194074	2.91299715281847	#9F0000FF
-2	-4.15254852755649	2.9174826611107	#9F0000FF
-2	-4.16852063490884	2.92191796947056	#9F0000FF
-2	-4.18449675049397	2.92630338479722	#9F0000FF
-2	-4.20047681176689	2.93063921819132	#9F0000FF
-2	-4.21646075712788	2.93492578479896	#9F0000FF
-2	-4.23244852590922	2.93916340365644	#9F0000FF
-2	-4.24844005836203	2.94335239753577	#9F0000FF
-2	-4.26443529564321	2.94749309279101	#9F0000FF
-2	-4.28043417980264	2.95158581920553	#9F0000FF
-2	-4.29643665377045	2.95563090984035	#9F0000FF
-2	-4.31244266134447	2.9596287008836	#9F0000FF
-2	-4.32845214717788	2.96357953150111	#9F0000FF
-2	-4.34446505676692	2.96748374368835	#9F0000FF
-2	-4.36048133643881	2.97134168212363	#9F0000FF
-2	-4.37650093333983	2.97515369402286	#9F0000FF
-2	-4.3925237954235	2.97892012899562	#9F0000FF
-2	-4.40854987143895	2.98264133890293	#9F0000FF
-2	-4.42457911091943	2.98631767771656	#9F0000FF
-2	-4.44061146417092	2.98994950138008	#9F0000FF
-2	-4.45664688226096	2.99353716767157	#9F0000FF
-2	-4.47268531700755	2.99708103606818	#9F0000FF
-2	-4.48872672096825	3.00058146761252	#9F0000FF
-2	-4.50477104742938	3.00403882478095	#9F0000FF
-2	-4.52081825039538	3.00745347135377	#9F0000FF
-2	-4.53686828457828	3.01082577228742	#9F0000FF
-2	-4.55292110538738	3.01415609358871	#9F0000FF
-2	-4.56897666891896	3.01744480219112	#9F0000FF
-2	-4.58503493194619	3.02069226583309	#9F0000FF
-2	-4.60109585190921	3.02389885293861	#9F0000FF
-2	-4.61715938690522	3.02706493249979	#9F0000FF
-2	-4.63322549567883	3.03019087396171	#9F0000FF
-2	-4.64929413761246	3.03327704710949	#9F0000FF
-2	-4.66536527271689	3.03632382195747	#9F0000FF
-2	-4.68143886162196	3.03933156864077	#9F0000FF
-2	-4.69751486556735	3.04230065730901	#9F0000FF
-2	-4.71359324639352	3.04523145802236	#9F0000FF
-2	-4.72967396653275	3.04812434064985	#9F0000FF
-2	-4.74575698900034	3.05097967476997	#9F0000FF
-2	-4.76184227738588	3.05379782957358	#9F0000FF
-2	-4.77792979584466	3.05657917376913	#9F0000FF
-2	-4.79401950908922	3.05932407549016	#9F0000FF
-2	-4.81011138238099	3.06203290220517	#9F0000FF
-2	-4.82620538152204	3.0647060206297	#9F0000FF
-2	-4.84230147284697	3.06734379664077	#9F0000FF
-2	-4.85839962321489	3.06994659519366	#9F0000FF
-2	-4.87449980000155	3.07251478024086	#9F0000FF
-2	-4.89060197109151	3.07504871465342	#9F0000FF
-2	-4.90670610487047	3.0775487601445	#9F0000FF
-2	-4.92281217021773	3.0800152771952	#9F0000FF
-2	-4.93892013649867	3.08244862498259	#9F0000FF
-2	-4.95502997355746	3.08484916131008	#9F0000FF
-2	-4.97114165170973	3.08721724253984	#9F0000FF
-2	-4.98725514173547	3.08955322352756	#9F0000FF
-2	-5.00337041487195	3.09185745755931	#9F0000FF
-2	-5.01948744280679	3.09413029629053	#9F0000FF
-2	-5.03560619767108	3.09637208968723	#9F0000FF
-2	-5.05172665203264	3.0985831859692	#9F0000FF
-2	-5.06784877888939	3.1007639315554	#9F0000FF
-2	-5.08397255166273	3.10291467101135	#9F0000FF
-2	-5.10009794419112	3.10503574699855	#9F0000FF
-2	-5.11622493072369	3.10712750022594	#9F0000FF
-2	-5.13235348591393	3.10919026940332	#9F0000FF
-2	-5.14848358481357	3.11122439119672	#9F0000FF
-2	-5.1646152028664	3.11323020018569	#9F0000FF
-2	-5.18074831590229	3.1152080288225	#9F0000FF
-2	-5.19688290013128	3.11715820739318	#9F0000FF
-2	-5.21301893213772	3.1190810639804	#9F0000FF
-2	-5.2291563888745	3.12097692442815	#9F0000FF
-2	-5.24529524765744	3.12284611230822	#9F0000FF
-2	-5.26143548615962	3.12468894888833	#9F0000FF
-2	-5.27757708240595	3.1265057531021	#9F0000FF
-2	-5.2937200147677	3.12829684152057	#9F0000FF
-2	-5.30986426195716	3.13006252832541	#9F0000FF
-2	-5.32600980302241	3.13180312528375	#9F0000FF
-2	-5.34215661734209	3.13351894172457	#9F0000FF
-2	-5.3583046846203	3.13521028451666	#9F0000FF
-2	-5.37445398488159	3.136877458048	#9F0000FF
-2	-5.39060449846596	3.13852076420672	#9F0000FF
-2	-5.40675620602399	3.14014050236348	#9F0000FF
-2	-5.42290908851205	3.14173696935519	#9F0000FF
-2	-5.43906312718753	3.14331045947019	#9F0000FF
-2	-5.45521830360414	3.14486126443472	#9F0000FF
-2	-5.47137459960739	3.14638967340074	#9F0000FF
-2	-5.48753199732998	3.14789597293499	#9F0000FF
-2	-5.50369047918736	3.14938044700932	#9F0000FF
-2	-5.51985002787334	3.1508433769922	#9F0000FF
-2	-5.53601062635576	3.1522850416415	#9F0000FF
-2	-5.5521722578722	3.15370571709826	#9F0000FF
-2	-5.56833490592579	3.15510567688174	#9F0000FF
-2	-5.58449855428108	3.15648519188549	#9F0000FF
-2	-5.60066318695996	3.1578445303744	#9F0000FF
-2	-5.6168287882376	3.15918395798292	#9F0000FF
-2	-5.63299534263858	3.16050373771416	#9F0000FF
-2	-5.6491628349329	3.16180412994002	#9F0000FF
-2	-5.66533125013222	3.16308539240218	#9F0000FF
-2	-5.68150057348603	3.16434778021408	#9F0000FF
-2	-5.69767079047798	3.16559154586372	#9F0000FF
-2	-5.71384188682214	3.16681693921734	#9F0000FF
-2	-5.73001384845948	3.16802420752387	#9F0000FF
-2	-5.74618666155424	3.16921359542025	#9F0000FF
-2	-5.76236031249048	3.17038534493741	#9F0000FF
-2	-5.7785347878686	3.17153969550712	#9F0000FF
-2	-5.79471007450198	3.17267688396941	#9F0000FF
-2	-5.81088615941362	3.17379714458077	#9F0000FF
-2	-5.82706302983282	3.17490070902302	#9F0000FF
-2	-5.843240673192	3.1759878064127	#9F0000FF
-2	-5.85941907712347	3.17705866331122	#9F0000FF
-2	-5.87559822945628	3.17811350373551	#9F0000FF
-2	-5.89177811821315	3.17915254916921	#9F0000FF
-2	-5.90795873160743	3.18017601857448	#9F0000FF
-2	-5.92414005804006	3.18118412840429	#9F0000FF
-2	-5.94032208609665	3.18217709261517	#9F0000FF
-2	-5.95650480454458	3.18315512268049	#9F0000FF
-2	-5.9726882023301	3.18411842760416	#9F0000FF
-2	-5.98887226857555	3.18506721393477	#9F0000FF
-2	-6.00505699257654	3.18600168578014	#9F0000FF
-2	-6.02124236379926	3.18692204482227	#9F0000FF
-2	-6.03742837187778	3.18782849033264	#9F0000FF
-2	-6.05361500661137	3.18872121918788	#9F0000FF
-2	-6.06980225796194	3.18960042588582	#9F0000FF
-2	-6.08599011605142	3.19046630256172	#9F0000FF
-2	-6.1021785711593	3.19131903900498	#9F0000FF
-2	-6.11836761372006	3.19215882267599	#9F0000FF
-2	-6.13455723432077	3.1929858387233	#9F0000FF
-2	-6.15074742369869	3.19380027000109	#9F0000FF
-2	-6.16693817273886	3.19460229708675	#9F0000FF
-2	-6.18312947247176	3.1953920982988	#9F0000FF
-2	-6.19932131407104	3.19616984971495	#9F0000FF
-2	-6.21551368885125	3.19693572519036	#9F0000FF
-2	-6.23170658826557	3.19768989637609	#9F0000FF
-2	-6.24790000390367	3.19843253273769	#9F0000FF
-2	-6.2640939274895	3.19916380157398	#9F0000FF
-2	-6.2802883508792	3.19988386803587	#9F0000FF
-2	-6.29648326605896	3.20059289514545	#9F0000FF
-2	-6.31267866514303	3.20129104381506	#9F0000FF
-2	-6.3288745403716	3.20197847286649	#9F0000FF
-2	-6.34507088410887	3.20265533905035	#9F0000FF
-2	-6.36126768884108	3.20332179706541	#9F0000FF
-2	-6.37746494717452	3.20397799957804	#9F0000FF
-2	-6.39366265183367	3.20462409724176	#9F0000FF
-2	-6.40986079565934	3.20526023871675	#9F0000FF
-2	-6.42605937160676	3.20588657068946	#9F0000FF
-2	-6.44225837274381	3.20650323789221	#9F0000FF
-2	-6.45845779224923	3.20711038312285	#9F0000FF
-2	-6.47465762341084	3.20770814726437	#9F0000FF
-2	-6.49085785962381	3.20829666930459	#9F0000FF
-2	-6.50705849438898	3.20887608635573	#9F0000FF
-2	-6.52325952131113	3.20944653367412	#9F0000FF
-2	-6.53946093409737	3.21000814467971	#9F0000FF
-2	-6.5556627265555	3.21056105097573	#9F0000FF
-2	-6.5718648925924	3.21110538236816	#9F0000FF
-2	-6.58806742621247	3.21164126688525	#9F0000FF
-2	-6.60427032151605	3.21216883079697	#9F0000FF
-2	-6.62047357269793	3.21268819863441	#9F0000FF
-2	-6.63667717404582	3.21319949320907	#9F0000FF
-2	-6.65288111993888	3.21370283563216	#9F0000FF
-2	-6.66908540484626	3.21419834533378	#9F0000FF
-2	-6.68529002332566	3.21468614008204	#9F0000FF
-2	-6.70149497002194	3.21516633600208	#9F0000FF
-2	-6.71770023966572	3.21563904759501	#9F0000FF
-2	-6.733905827072	3.21610438775681	#9F0000FF
-2	-6.75011172713884	3.21656246779704	#9F0000FF
-2	-6.76631793484602	3.21701339745751	#9F0000FF
-2	-6.78252444525373	3.21745728493087	#9F0000FF
-2	-6.79873125350132	3.21789423687902	#9F0000FF
-2	-6.814938354806	3.21832435845149	#9F0000FF
-2	-6.83114574446162	3.21874775330363	#9F0000FF
-2	-6.84735341783743	3.21916452361475	#9F0000FF
-2	-6.8635613703769	3.21957477010609	#9F0000FF
-2	-6.87976959759654	3.21997859205871	#9F0000FF
-2	-6.89597809508468	3.22037608733121	#9F0000FF
-2	-6.91218685850039	3.22076735237737	#9F0000FF
-2	-6.92839588357232	3.22115248226362	#9F0000FF
-2	-6.94460516609759	3.22153157068642	#9F0000FF
-2	-6.96081470194069	3.22190470998942	#9F0000FF
-2	-6.97702448703243	3.22227199118063	#9F0000FF
-2	-6.99323451736885	3.22263350394931	#9F0000FF
-2	-7.00944478901019	3.22298933668278	#9F0000FF
-2	-7.02565529807987	3.22333957648313	#9F0000FF
-2	-7.04186604076349	3.22368430918368	#9F0000FF
-2	-7.0580770133078	3.22402361936543	#9F0000FF
-2	-7.07428821201976	3.22435759037326	#9F0000FF
-2	-7.09049963326557	3.22468630433201	#9F0000FF
-2	-7.10671127346969	3.22500984216247	#9F0000FF
-2	-7.12292312911396	3.22532828359715	#9F0000FF
-2	-7.13913519673665	3.22564170719591	#9F0000FF
-2	-7.15534747293156	3.22595019036151	#9F0000FF
-2	-7.17155995434714	3.22625380935493	#9F0000FF
-2	-7.18777263768563	3.22655263931059	#9F0000FF
-2	-7.20398551970215	3.22684675425138	#9F0000FF
-2	-7.22019859720391	3.22713622710359	#9F0000FF
-2	-7.23641186704935	3.22742112971163	#9F0000FF
-2	-7.25262532614732	3.22770153285267	#9F0000FF
-2	-7.26883897145628	3.22797750625105	#9F0000FF
-2	-7.2850527999835	3.22824911859262	#9F0000FF
-2	-7.30126680878429	3.22851643753885	#9F0000FF
-2	-7.31748099496122	3.22877952974085	#9F0000FF
-2	-7.33369535566335	3.22903846085322	#9F0000FF
-2	-7.34990988808554	3.22929329554774	#9F0000FF
-2	-7.36612458946763	3.2295440975269	#9F0000FF
-2	-7.38233945709382	3.22979092953733	#9F0000FF
-2	-7.39855448829187	3.23003385338304	#9F0000FF
-2	-7.41476968043247	3.23027292993849	#9F0000FF
-2	-7.43098503092849	3.2305082191616	#9F0000FF
-2	-7.44720053723437	3.23073978010649	#9F0000FF
-2	-7.46341619684541	3.23096767093618	#9F0000FF
-2	-7.47963200729712	3.23119194893509	#9F0000FF
-2	-7.4958479661646	3.23141267052139	#9F0000FF
-2	-7.51206407106188	3.23162989125924	#9F0000FF
-2	-7.52828031964129	3.23184366587085	#9F0000FF
-2	-7.5444967095929	3.23205404824843	#9F0000FF
-2	-7.56071323864384	3.23226109146596	#9F0000FF
-2	-7.57692990455777	3.23246484779085	#9F0000FF
-2	-7.59314670513424	3.23266536869543	#9F0000FF
-2	-7.60936363820816	3.23286270486834	#9F0000FF
-2	-7.62558070164923	3.23305690622573	#9F0000FF
-2	-7.64179789336134	3.23324802192238	#9F0000FF
-2	-7.65801521128205	3.23343610036262	#9F0000FF
-2	-7.67423265338208	3.23362118921116	#9F0000FF
-2	-7.69045021766471	3.23380333540376	#9F0000FF
-2	-7.70666790216534	3.23398258515779	#9F0000FF
-2	-7.72288570495088	3.23415898398263	#9F0000FF
-2	-7.73910362411934	3.23433257668996	#9F0000FF
-2	-7.75532165779927	3.23450340740389	#9F0000FF
-2	-7.77153980414928	3.23467151957099	#9F0000FF
-2	-7.78775806135757	3.23483695597018	#9F0000FF
-2	-7.80397642764145	3.2349997587225	#9F0000FF
-2	-7.82019490124689	3.2351599693007	#9F0000FF
-2	-7.83641348044802	3.23531762853881	#9F0000FF
-2	-7.85263216354672	3.2354727766415	#9F0000FF
-2	-7.86885094887214	3.23562545319331	#9F0000FF
-2	-7.8850698347803	3.23577569716784	#9F0000FF
-2	-7.90128881965361	3.23592354693672	#9F0000FF
-2	-7.91750790190051	3.23606904027855	#9F0000FF
-2	-7.93372707995499	3.23621221438763	#9F0000FF
-2	-7.94994635227621	3.23635310588269	#9F0000FF
-2	-7.96616571734811	3.23649175081536	#9F0000FF
-2	-7.98238517367898	3.23662818467864	#9F0000FF
-2	-7.99860471980108	3.23676244241521	#9F0000FF
-2	-8.01482435427029	3.23689455842563	#9F0000FF
-2	-8.03104407566567	3.23702456657645	#9F0000FF
-2	-8.04726388258913	3.23715250020814	#9F0000FF
-2	-8.06348377366505	3.23727839214301	#9F0000FF
-2	-8.07970374753992	3.23740227469295	#9F0000FF
-2	-8.09592380288199	3.23752417966709	#9F0000FF
-2	-8.11214393838091	3.23764413837936	#9F0000FF
-2	-8.12836415274742	3.23776218165591	#9F0000FF
-2	-8.14458444471294	3.23787833984247	#9F0000FF
-2	-8.16080481302932	3.2379926428116	#9F0000FF
-2	-8.17702525646846	3.23810511996979	#9F0000FF
-2	-8.19324577382201	3.23821580026455	#9F0000FF
-2	-8.20946636390102	3.23832471219129	#9F0000FF
-2	-8.2256870255357	3.23843188380023	#9F0000FF
-2	-8.24190775757502	3.23853734270307	#9F0000FF
-2	-8.25812855888648	3.2386411160797	#9F0000FF
-2	-8.2743494283558	3.23874323068472	#9F0000FF
-2	-8.29057036488657	3.23884371285393	#9F0000FF
-2	-8.30679136740007	3.23894258851067	#9F0000FF
-2	-8.32301243483486	3.23903988317212	#9F0000FF
-2	-8.33923356614661	3.23913562195548	#9F0000FF
-2	-8.35545476030776	3.23922982958407	#9F0000FF
-2	-8.37167601630729	3.23932253039335	#9F0000FF
-2	-8.38789733315042	3.23941374833684	#9F0000FF
-2	-8.40411870985837	3.23950350699197	#9F0000FF
-2	-8.4203401454681	3.23959182956581	#9F0000FF
-2	-8.43656163903206	3.23967873890078	#9F0000FF
-2	-8.45278318961793	3.23976425748021	#9F0000FF
-2	-8.46900479630837	3.23984840743387	#9F0000FF
-2	-8.48522645820083	3.23993121054339	#9F0000FF
-2	-8.50144817440723	3.24001268824761	#9F0000FF
-2	-8.5176699440538	3.24009286164785	#9F0000FF
-2	-8.5338917662808	3.24017175151311	#9F0000FF
-2	-8.55011364024234	3.24024937828518	#9F0000FF
-2	-8.56633556510612	3.2403257620837	#9F0000FF
-2	-8.58255754005321	3.24040092271112	#9F0000FF
-2	-8.59877956427787	3.24047487965757	#9F0000FF
-2	-8.61500163698732	3.24054765210574	#9F0000FF
-2	-8.63122375740153	3.24061925893557	#9F0000FF
-2	-8.64744592475299	3.240689718729	#9F0000FF
-2	-8.66366813828656	3.2407590497745	#9F0000FF
-2	-8.67989039725923	3.2408272700717	#9F0000FF
-2	-8.69611270093995	3.24089439733581	#9F0000FF
-2	-8.71233504860944	3.24096044900204	#9F0000FF
-2	-8.72855743955994	3.24102544222997	#9F0000FF
-2	-8.74477987309513	3.24108939390778	#9F0000FF
-2	-8.76100234852986	3.24115232065652	#9F0000FF
-2	-8.77722486519	3.24121423883425	#9F0000FF
-2	-8.79344742241228	3.24127516454008	#9F0000FF
-2	-8.80967001954406	3.24133511361827	#9F0000FF
-2	-8.82589265594325	3.24139410166217	#9F0000FF
-2	-8.84211533097806	3.2414521440181	#9F0000FF
-2	-8.85833804402684	3.24150925578924	#9F0000FF
-2	-8.87456079447798	3.2415654518394	#9F0000FF
-2	-8.89078358172969	3.24162074679679	#9F0000FF
-2	-8.90700640518986	3.24167515505764	#9F0000FF
-2	-8.9232292642759	3.24172869078986	#9F0000FF
-2	-8.93945215841459	3.24178136793662	#9F0000FF
-2	-8.95567508704195	3.24183320021981	#9F0000FF
-2	-8.97189804960306	3.24188420114357	#9F0000FF
-2	-8.9881210455519	3.24193438399766	#9F0000FF
-2	-9.00434407435129	3.24198376186081	#9F0000FF
-2	-9.02056713547263	3.24203234760403	#9F0000FF
-2	-9.03679022839588	3.24208015389389	#9F0000FF
-2	-9.05301335260932	3.2421271931957	#9F0000FF
-2	-9.06923650760948	3.24217347777666	#9F0000FF
-2	-9.08545969290099	3.24221901970899	#9F0000FF
-2	-9.10168290799646	3.24226383087299	#9F0000FF
-2	-9.11790615241631	3.24230792296004	#9F0000FF
-2	-9.13412942568871	3.24235130747556	#9F0000FF
-2	-9.15035272734939	3.24239399574196	#9F0000FF
-2	-9.16657605694157	3.24243599890152	#9F0000FF
-2	-9.18279941401581	3.24247732791916	#9F0000FF
-2	-9.1990227981299	3.24251799358532	#9F0000FF
-2	-9.21524620884875	3.24255800651865	#9F0000FF
-2	-9.23146964574426	3.24259737716871	#9F0000FF
-2	-9.24769310839522	3.24263611581868	#9F0000FF
-2	-9.26391659638721	3.24267423258795	#9F0000FF
-2	-9.28014010931245	3.24271173743467	#9F0000FF
-2	-9.29636364676974	3.24274864015837	#9F0000FF
-2	-9.31258720836434	3.24278495040241	#9F0000FF
-2	-9.32881079370785	3.24282067765642	#9F0000FF
-2	-9.3450344024181	3.24285583125881	#9F0000FF
-2	-9.36125803411912	3.24289042039906	#9F0000FF
-2	-9.37748168844094	3.24292445412016	#9F0000FF
-2	-9.39370536501955	3.24295794132086	#9F0000FF
-2	-9.40992906349683	3.24299089075797	#9F0000FF
-2	-9.42615278352038	3.24302331104862	#9F0000FF
-2	-9.44237652474349	3.24305521067245	#9F0000FF
-2	-9.45860028682503	3.24308659797378	#9F0000FF
-2	-9.47482406942935	3.24311748116378	#9F0000FF
-2	-9.49104787222621	3.24314786832254	#9F0000FF
-2	-9.50727169489068	3.24317776740117	#9F0000FF
-2	-9.52349553710305	3.24320718622385	#9F0000FF
-2	-9.53971939854875	3.24323613248979	#9F0000FF
-2	-9.5559432789183	3.24326461377528	#9F0000FF
-2	-9.57216717790718	3.24329263753558	#9F0000FF
-2	-9.58839109521575	3.24332021110688	#9F0000FF
-2	-9.60461503054923	3.24334734170815	#9F0000FF
-2	-9.62083898361755	3.24337403644303	#9F0000FF
-2	-9.63706295413533	3.24340030230166	#9F0000FF
-2	-9.65328694182178	3.24342614616244	#9F0000FF
-2	-9.66951094640061	3.24345157479385	#9F0000FF
-2	-9.68573496759998	3.24347659485617	#9F0000FF
-2	-9.70195900515244	3.24350121290322	#9F0000FF
-2	-9.71818305879484	3.243525435384	#9F0000FF
-2	-9.73440712826825	3.24354926864444	#9F0000FF
-2	-9.75063121331791	3.24357271892893	#9F0000FF
-2	-9.76685531369316	3.24359579238204	#9F0000FF
-2	-9.7830794291474	3.24361849505003	#9F0000FF
-2	-9.79930355943795	3.24364083288245	#9F0000FF
-2	-9.81552770432606	3.24366281173366	#9F0000FF
-2	-9.83175186357684	3.24368443736437	#9F0000FF
-2	-9.84797603695914	3.24370571544309	#9F0000FF
-2	-9.86420022424556	3.24372665154762	#9F0000FF
-2	-9.88042442521234	3.24374725116652	#9F0000FF
-2	-9.89664863963934	3.24376751970046	#9F0000FF
-2	-9.91287286730995	3.24378746246369	#9F0000FF
-2	-9.92909710801104	3.24380708468538	#9F0000FF
-2	-9.94532136153293	3.24382639151098	#9F0000FF
-2	-9.96154562766928	3.24384538800356	#9F0000FF
-2	-9.9777699062171	3.2438640791451	#9F0000FF
-2	-9.99399419697666	3.24388246983782	#9F0000FF
-2	-10.0102184997514	3.24390056490542	#9F0000FF
-2	-10.0264428143481	3.24391836909434	#9F0000FF
-2	-10.0426671405763	3.24393588707501	#9F0000FF
-2	-10.058891478249	3.24395312344302	#9F0000FF
-2	-10.075115827182	3.24397008272035	#9F0000FF
-2	-10.091340187194	3.24398676935654	#9F0000FF
-2	-10.1075645581067	3.24400318772981	#9F0000FF
-2	-10.1237889397448	3.24401934214827	#9F0000FF
-2	-10.1400133319356	3.24403523685095	#9F0000FF
-2	-10.1562377345094	3.24405087600897	#9F0000FF
-2	-10.1724621472989	3.24406626372658	#9F0000FF
-2	-10.1886865701399	3.24408140404228	#9F0000FF
-2	-10.2049110028705	3.2440963009298	#9F0000FF
-2	-10.2211354453316	3.24411095829919	#9F0000FF
-2	-10.2373598973667	3.24412537999782	#9F0000FF
-2	-10.2535843588216	3.24413956981137	#9F0000FF
-2	-10.2698088295447	3.24415353146482	#9F0000FF
-2	-10.2860333093869	3.24416726862342	#9F0000FF
-2	-10.3022577982015	3.24418078489368	#9F0000FF
-2	-10.318482295844	3.24419408382423	#9F0000FF
-2	-10.3347068021724	3.24420716890682	#9F0000FF
-2	-10.3509313170469	3.24422004357719	#9F0000FF
-2	-10.3671558403299	3.24423271121597	#9F0000FF
-2	-10.3833803718862	3.24424517514958	#9F0000FF
-2	-10.3996049115826	3.24425743865106	#9F0000FF
-2	-10.4158294592881	3.24426950494097	#9F0000FF
-2	-10.4320540148738	3.2442813771882	#9F0000FF
-2	-10.4482785782129	3.24429305851078	#9F0000FF
-2	-10.4645031491806	3.24430455197673	#9F0000FF
-2	-10.4807277276542	3.24431586060485	#9F0000FF
-2	-10.4969523135128	3.2443269873655	#9F0000FF
-2	-10.5131769066376	3.24433793518135	#9F0000FF
-2	-10.5294015069117	3.24434870692822	#9F0000FF
-2	-10.54562611422	3.24435930543572	#9F0000FF
-2	-10.5618507284493	3.2443697334881	#9F0000FF
-2	-10.5780753494883	3.2443799938249	#9F0000FF
-2	-10.5942999772272	3.24439008914169	#9F0000FF
-2	-10.6105246115584	3.24440002209077	#9F0000FF
-2	-10.6267492523757	3.24440979528188	#9F0000FF
-2	-10.6429738995747	3.24441941128287	#9F0000FF
-2	-10.6591985530528	3.24442887262035	#9F0000FF
-2	-10.6754232127089	3.24443818178038	#9F0000FF
-2	-10.6916478784435	3.24444734120912	#9F0000FF
-2	-10.7078725501588	3.24445635331342	#9F0000FF
-2	-10.7240972277587	3.24446522046154	#9F0000FF
-2	-10.7403219111483	3.24447394498368	#9F0000FF
-2	-10.7565466002345	3.24448252917262	#9F0000FF
-2	-10.7727712949256	3.24449097528435	#9F0000FF
-2	-10.7889959951315	3.24449928553861	#9F0000FF
-2	-10.8052207007634	3.24450746211951	#9F0000FF
-2	-10.8214454117339	3.24451550717608	#9F0000FF
-2	-10.8376701279571	3.24452342282284	#9F0000FF
-2	-10.8538948493485	3.24453121114033	#9F0000FF
-2	-10.8701195758249	3.24453887417572	#9F0000FF
-2	-10.8863443073046	3.24454641394325	#9F0000FF
-2	-10.9025690437069	3.24455383242484	#9F0000FF
-2	-10.9187937849526	3.24456113157057	#9F0000FF
-2	-10.9350185309639	3.24456831329918	#9F0000FF
-2	-10.9512432816639	3.24457537949861	#9F0000FF
-2	-10.9674680369773	3.24458233202646	#9F0000FF
-2	-10.9836927968298	3.2445891727105	#9F0000FF
-2	-10.9999175611484	3.24459590334912	#9F0000FF
-2	-11.0161423298611	3.24460252571183	#9F0000FF
-2	-11.0323671028973	3.24460904153972	#9F0000FF
-2	-11.0485918801873	3.24461545254588	#9F0000FF
-2	-11.0648166616628	3.24462176041592	#9F0000FF
-2	-11.0810414472563	3.24462796680831	#9F0000FF
-2	-11.0972662369016	3.24463407335492	#9F0000FF
-2	-11.1134910305335	3.24464008166138	#9F0000FF
-2	-11.1297158280878	3.24464599330753	#9F0000FF
-2	-11.1459406295014	3.24465180984781	#9F0000FF
-2	-11.1621654347122	3.24465753281168	#9F0000FF
-2	-11.178390243659	3.24466316370405	#9F0000FF
-2	-11.1946150562818	3.24466870400561	#9F0000FF
-2	-11.2108398725214	3.24467415517328	#9F0000FF
-2	-11.2270646923195	3.24467951864056	#9F0000FF
-2	-11.243289515619	3.2446847958179	#9F0000FF
-2	-11.2595143423634	3.2446899880931	#9F0000FF
-2	-11.2757391724973	3.24469509683164	#9F0000FF
-2	-11.2919640059662	3.24470012337707	#9F0000FF
-2	-11.3081888427164	3.24470506905133	#9F0000FF
-2	-11.324413682695	3.24470993515513	#9F0000FF
-2	-11.3406385258502	3.24471472296825	#9F0000FF
-2	-11.3568633721308	3.24471943374991	#9F0000FF
-2	-11.3730882214865	3.24472406873911	#9F0000FF
-2	-11.3893130738678	3.24472862915489	#9F0000FF
-2	-11.4055379292261	3.24473311619674	#9F0000FF
-2	-11.4217627875133	3.24473753104485	#9F0000FF
-2	-11.4379876486824	3.24474187486042	#9F0000FF
-2	-11.454212512687	3.24474614878601	#9F0000FF
-2	-11.4704373794815	3.24475035394581	#9F0000FF
-2	-11.4866622490209	3.24475449144591	#9F0000FF
-2	-11.5028871212611	3.24475856237465	#9F0000FF
-2	-11.5191119961587	3.24476256780286	#9F0000FF
-2	-11.5353368736707	3.24476650878415	#9F0000FF
-2	-11.5515617537553	3.24477038635521	#9F0000FF
-2	-11.5677866363709	3.24477420153603	#9F0000FF
-2	-11.5840115214768	3.24477795533024	#9F0000FF
-2	-11.600236409033	3.24478164872529	#9F0000FF
-2	-11.6164612990001	3.2447852826928	#9F0000FF
-2	-11.6326861913391	3.24478885818873	#9F0000FF
-2	-11.648911086012	3.24479237615368	#9F0000FF
-2	-11.6651359829812	3.24479583751314	#9F0000FF
-2	-11.6813608822098	3.24479924317771	#9F0000FF
-2	-11.6975857836613	3.24480259404334	#9F0000FF
-2	-11.7138106873	3.24480589099159	#9F0000FF
-2	-11.7300355930906	3.24480913488982	#9F0000FF
-2	-11.7462605009987	3.24481232659146	#9F0000FF
-2	-11.76248541099	3.24481546693622	#9F0000FF
-2	-11.7787103230311	3.24481855675031	#9F0000FF
-2	-11.794935237089	3.24482159684662	#9F0000FF
-2	-11.8111601531311	3.24482458802501	#9F0000FF
-2	-11.8273850711257	3.24482753107246	#9F0000FF
-2	-11.8436099910412	3.24483042676329	#9F0000FF
-2	-11.8598349128467	3.24483327585936	#9F0000FF
-2	-11.8760598365118	3.24483607911031	#9F0000FF
-2	-11.8922847620067	3.24483883725369	#9F0000FF
-2	-11.9085096893018	3.24484155101521	#9F0000FF
-2	-11.9247346183681	3.24484422110888	#9F0000FF
-2	-11.9409595491772	3.24484684823728	#9F0000FF
-2	-11.9571844817011	3.24484943309164	#9F0000FF
-2	-11.973409415912	3.24485197635209	#9F0000FF
-2	-11.989634351783	3.24485447868782	#9F0000FF
-2	-12.0058592892871	3.24485694075727	#9F0000FF
-2	-12.0220842283983	3.24485936320827	#9F0000FF
-2	-12.0383091690905	3.24486174667824	#9F0000FF
-2	-12.0545341113384	3.24486409179436	#9F0000FF
-2	-12.070759055117	3.2448663991737	#9F0000FF
-2	-12.0869840004015	3.24486866942341	#9F0000FF
-2	-12.1032089471677	3.24487090314089	#9F0000FF
-2	-12.1194338953919	3.24487310091392	#9F0000FF
-2	-12.1356588450505	3.24487526332082	#9F0000FF
-2	-12.1518837961205	3.24487739093062	#9F0000FF
-2	-12.1681087485791	3.24487948430319	#9F0000FF
-2	-12.184333702404	3.24488154398939	#9F0000FF
-2	-12.2005586575732	3.24488357053122	#9F0000FF
-2	-12.216783614065	3.24488556446199	#9F0000FF
-2	-12.2330085718583	3.24488752630638	#9F0000FF
-2	-12.249233530932	3.24488945658068	#9F0000FF
-2	-12.2654584912655	3.24489135579284	#9F0000FF
-2	-12.2816834528385	3.24489322444266	#9F0000FF
-2	-12.2979084156312	3.24489506302189	#9F0000FF
-2	-12.3141333796238	3.24489687201437	#9F0000FF
-2	-12.3303583447971	3.24489865189615	#9F0000FF
-2	-12.3465833111321	3.24490040313565	#9F0000FF
-2	-12.36280827861	3.24490212619373	#9F0000FF
-2	-12.3790332472125	3.24490382152383	#9F0000FF
-2	-12.3952582169215	3.24490548957212	#9F0000FF
-2	-12.4114831877192	3.24490713077758	#9F0000FF
-2	-12.4277081595879	3.24490874557212	#9F0000FF
-2	-12.4439331325106	3.24491033438071	#9F0000FF
-2	-12.4601581064702	3.24491189762149	#9F0000FF
-2	-12.4763830814501	3.24491343570587	#9F0000FF
-2	-12.4926080574338	3.24491494903862	#9F0000FF
-2	-12.5088330344052	3.24491643801803	#9F0000FF
-2	-12.5250580123484	3.24491790303597	#9F0000FF
-2	-12.5412829912477	3.24491934447799	#9F0000FF
-2	-12.5575079710878	3.24492076272347	#9F0000FF
-2	-12.5737329518535	3.24492215814566	#9F0000FF
-2	-12.5899579335299	3.24492353111181	#9F0000FF
-2	-12.6061829161024	3.24492488198326	#9F0000FF
-2	-12.6224078995565	3.24492621111555	#9F0000FF
-2	-12.638632883878	3.24492751885849	#9F0000FF
-2	-12.6548578690531	3.24492880555626	#9F0000FF
-2	-12.6710828550679	3.24493007154751	#9F0000FF
-2	-12.6873078419089	3.24493131716544	#9F0000FF
-2	-12.7035328295629	3.24493254273788	#9F0000FF
-2	-12.7197578180167	3.24493374858739	#9F0000FF
-2	-12.7359828072576	3.24493493503135	#9F0000FF
-2	-12.7522077972727	3.24493610238202	#9F0000FF
-2	-12.7684327880497	3.24493725094665	#9F0000FF
-2	-12.7846577795763	3.24493838102753	#9F0000FF
-2	-12.8008827718404	3.24493949292211	#9F0000FF
-2	-12.8171077648302	3.24494058692302	#9F0000FF
-2	-12.833332758534	3.24494166331821	#9F0000FF
-2	-12.8495577529402	3.24494272239099	#9F0000FF
-2	-12.8657827480377	3.24494376442011	#9F0000FF
-2	-12.8820077438152	3.24494478967984	#9F0000FF
-2	-12.8982327402618	3.24494579844001	#9F0000FF
-2	-12.9144577373668	3.24494679096616	#9F0000FF
-2	-12.9306827351195	3.24494776751951	#9F0000FF
-2	-12.9469077335095	3.2449487283571	#9F0000FF
-2	-12.9631327325267	3.24494967373182	#9F0000FF
-2	-12.9793577321608	3.24495060389252	#9F0000FF
-2	-12.9955827324019	3.244951519084	#9F0000FF
-2	-13.0118077332403	3.24495241954718	#9F0000FF
-2	-13.0280327346664	3.24495330551904	#9F0000FF
-2	-13.0442577366707	3.2449541772328	#9F0000FF
-2	-13.0604827392439	3.24495503491788	#9F0000FF
-2	-13.0767077423769	3.24495587880006	#9F0000FF
-2	-13.0929327460606	3.24495670910145	#9F0000FF
-2	-13.1091577502862	3.2449575260406	#9F0000FF
-2	-13.1253827550449	3.24495832983253	#9F0000FF
-2	-13.1416077603282	3.24495912068882	#9F0000FF
-2	-13.1578327661276	3.24495989881763	#9F0000FF
-2	-13.1740577724348	3.24496066442379	#9F0000FF
-2	-13.1902827792417	3.2449614177088	#9F0000FF
-2	-13.2065077865402	3.24496215887095	#9F0000FF
-2	-13.2227327943224	3.24496288810533	#9F0000FF
-2	-13.2389578025806	3.24496360560389	#9F0000FF
-2	-13.2551828113069	3.24496431155548	#9F0000FF
-2	-13.271407820494	3.24496500614593	#9F0000FF
-2	-13.2876328301344	3.24496568955806	#9F0000FF
-2	-13.3038578402208	3.24496636197177	#9F0000FF
-2	-13.320082850746	3.24496702356405	#9F0000FF
-2	-13.336307861703	3.24496767450904	#9F0000FF
-2	-13.3525328730848	3.2449683149781	#9F0000FF
-2	-13.3687578848846	3.2449689451398	#9F0000FF
-2	-13.3849828970956	3.24496956516002	#9F0000FF
-2	-13.4012079097113	3.24497017520197	#9F0000FF
-2	-13.4174329227251	3.24497077542622	#9F0000FF
-2	-13.4336579361306	3.24497136599077	#9F0000FF
-2	-13.4498829499216	3.24497194705107	#9F0000FF
-2	-13.4661079640917	3.24497251876008	#9F0000FF
-2	-13.4823329786349	3.24497308126827	#9F0000FF
-2	-13.4985579935453	3.24497363472372	#9F0000FF
-2	-13.5147830088168	3.24497417927212	#9F0000FF
-2	-13.5310080244437	3.24497471505681	#9F0000FF
-2	-13.5472330404203	3.24497524221881	#9F0000FF
-2	-13.5634580567409	3.2449757608969	#9F0000FF
-2	-13.5796830734	3.2449762712276	#9F0000FF
-2	-13.5959080903921	3.24497677334526	#9F0000FF
-2	-13.612133107712	3.24497726738204	#9F0000FF
-2	-13.6283581253542	3.24497775346799	#9F0000FF
-2	-13.6445831433137	3.24497823173106	#9F0000FF
-2	-13.6608081615853	3.24497870229715	#9F0000FF
-2	-13.677033180164	3.24497916529013	#9F0000FF
-2	-13.6932581990448	3.24497962083186	#9F0000FF
-2	-13.7094832182229	3.24498006904228	#9F0000FF
-2	-13.7257082376936	3.24498051003935	#9F0000FF
-2	-13.741933257452	3.24498094393917	#9F0000FF
-2	-13.7581582774936	3.24498137085595	#9F0000FF
-2	-13.7743832978138	3.24498179090207	#9F0000FF
-2	-13.7906083184081	3.24498220418811	#9F0000FF
-2	-13.8068333392722	3.24498261082285	#9F0000FF
-2	-13.8230583604016	3.24498301091334	#9F0000FF
-2	-13.8392833817921	3.24498340456489	#9F0000FF
-2	-13.8555084034395	3.24498379188113	#9F0000FF
-2	-13.8717334253397	3.24498417296401	#9F0000FF
-2	-13.8879584474886	3.24498454791386	#9F0000FF
-2	-13.9041834698822	3.24498491682936	#9F0000FF
-2	-13.9204084925165	3.24498527980764	#9F0000FF
-2	-13.9366335153877	3.24498563694424	#9F0000FF
-2	-13.952858538492	3.24498598833317	#9F0000FF
-2	-13.9690835618256	3.24498633406694	#9F0000FF
-2	-13.9853085853848	3.24498667423656	#9F0000FF
-2	-14.0015336091661	3.24498700893156	#9F0000FF
-2	-14.0177586331657	3.24498733824007	#9F0000FF
-2	-14.0339836573803	3.24498766224875	#9F0000FF
-2	-14.0502086818063	3.24498798104291	#9F0000FF
-2	-14.0664337064403	3.24498829470647	#9F0000FF
-2	-14.0826587312791	3.24498860332199	#9F0000FF
-2	-14.0988837563192	3.24498890697072	#9F0000FF
-2	-14.1151087815575	3.24498920573259	#9F0000FF
-2	-14.1313338069908	3.24498949968624	#9F0000FF
-2	-14.1475588326159	3.24498978890906	#9F0000FF
-2	-14.1637838584298	3.24499007347717	#9F0000FF
-2	-14.1800088844294	3.2449903534655	#9F0000FF
-2	-14.1962339106117	3.24499062894775	#9F0000FF
-2	-14.2124589369738	3.24499089999643	#9F0000FF
-2	-14.2286839635127	3.2449911666829	#9F0000FF
-2	-14.2449089902257	3.24499142907736	#9F0000FF
-2	-14.26113401711	3.24499168724888	#9F0000FF
-2	-14.2773590441627	3.24499194126543	#9F0000FF
-2	-14.2935840713812	3.24499219119388	#9F0000FF
-2	-14.3098090987628	3.24499243710001	#9F0000FF
-2	-14.3260341263049	3.24499267904857	#9F0000FF
-2	-14.3422591540049	3.24499291710324	#9F0000FF
-2	-14.3584841818602	3.24499315132669	#9F0000FF
-2	-14.3747092098684	3.24499338178057	#9F0000FF
-2	-14.390934238027	3.24499360852556	#9F0000FF
-2	-14.4071592663335	3.24499383162134	#9F0000FF
-2	-14.4233842947857	3.24499405112664	#9F0000FF
-2	-14.4396093233811	3.24499426709925	#9F0000FF
-2	-14.4558343521174	3.24499447959602	#9F0000FF
-2	-14.4720593809924	3.24499468867288	#9F0000FF
-2	-14.4882844100039	3.24499489438489	#9F0000FF
-2	-14.5045094391496	3.24499509678619	#9F0000FF
-2	-14.5207344684274	3.24499529593006	#9F0000FF
-2	-14.5369594978351	3.24499549186892	#9F0000FF
-2	-14.5531845273707	3.24499568465437	#9F0000FF
-2	-14.5694095570322	3.24499587433713	#9F0000FF
-2	-14.5856345868174	3.24499606096716	#9F0000FF
-2	-14.6018596167244	3.24499624459358	#9F0000FF
-2	-14.6180846467513	3.24499642526474	#9F0000FF
-2	-14.634309676896	3.24499660302818	#9F0000FF
-2	-14.6505347071568	3.24499677793071	#9F0000FF
-2	-14.6667597375317	3.24499695001836	#9F0000FF
-2	-14.6829847680189	3.24499711933646	#9F0000FF
-2	-14.6992097986166	3.24499728592955	#9F0000FF
-2	-14.715434829323	3.2449974498415	#9F0000FF
-2	-14.7316598601364	3.24499761111547	#9F0000FF
-2	-14.747884891055	3.2449977697939	#9F0000FF
-2	-14.7641099220772	3.24499792591856	#9F0000FF
-2	-14.7803349532013	3.24499807953057	#9F0000FF
-2	-14.7965599844256	3.24499823067035	#9F0000FF
-2	-14.8127850157486	3.24499837937769	#9F0000FF
-2	-14.8290100471686	3.24499852569173	#9F0000FF
-2	-14.8452350786841	3.24499866965101	#9F0000FF
-2	-14.8614601102935	3.24499881129341	#9F0000FF
-2	-14.8776851419954	3.24499895065622	#9F0000FF
-2	-14.8939101737882	3.24499908777613	#9F0000FF
-2	-14.9101352056705	3.24499922268924	#9F0000FF
-2	-14.9263602376408	3.24499935543105	#9F0000FF
-2	-14.9425852696978	3.24499948603653	#9F0000FF
-2	-14.95881030184	3.24499961454004	#9F0000FF
-2	-14.9750353340661	3.24499974097541	#9F0000FF
-2	-14.9912603663746	3.24499986537594	#9F0000FF
-2	-15.0074853987644	3.24499998777437	#9F0000FF
-2	-15.023710431234	3.24500010820292	#9F0000FF
-2	-15.0399354637822	3.24500022669329	#9F0000FF
-2	-15.0561604964078	3.24500034327668	#9F0000FF
-2	-15.0723855291094	3.24500045798377	#9F0000FF
-2	-15.0886105618859	3.24500057084477	#9F0000FF
-2	-15.1048355947361	3.24500068188939	#9F0000FF
-2	-15.1210606276587	3.24500079114685	#9F0000FF
-2	-15.1372856606526	3.24500089864592	#9F0000FF
-2	-15.1535106937167	3.2450010044149	#9F0000FF
-2	-15.1697357268497	3.24500110848163	#9F0000FF
-2	-15.1859607600507	3.24500121087351	#9F0000FF
-2	-15.2021857933186	3.2450013116175	#9F0000FF
-2	-15.2184108266521	3.24500141074011	#9F0000FF
-2	-15.2346358600504	3.24500150826744	#9F0000FF
-2	-15.2508608935123	3.24500160422517	#9F0000FF
-2	-15.2670859270368	3.24500169863855	#9F0000FF
-2	-15.283310960623	3.24500179153243	#9F0000FF
-2	-15.2995359942697	3.24500188293128	#9F0000FF
-2	-15.3157610279761	3.24500197285916	#9F0000FF
-2	-15.3319860617412	3.24500206133973	#9F0000FF
-2	-15.348211095564	3.2450021483963	#9F0000FF
-2	-15.3644361294437	3.24500223405177	#9F0000FF
-2	-15.3806611633792	3.24500231832871	#9F0000FF
-2	-15.3968861973698	3.24500240124929	#9F0000FF
-2	-15.4131112314144	3.24500248283534	#9F0000FF
-2	-15.4293362655123	3.24500256310834	#9F0000FF
-2	-15.4455612996626	3.24500264208942	#9F0000FF
-2	-15.4617863338644	3.24500271979939	#9F0000FF
-2	-15.478011368117	3.24500279625868	#9F0000FF
-2	-15.4942364024194	3.24500287148744	#9F0000FF
-2	-15.5104614367709	3.24500294550545	#9F0000FF
-2	-15.5266864711708	3.24500301833223	#9F0000FF
-2	-15.5429115056181	3.24500308998692	#9F0000FF
-2	-15.5591365401122	3.2450031604884	#9F0000FF
-2	-15.5753615746524	3.24500322985523	#9F0000FF
-2	-15.5915866092378	3.24500329810566	#9F0000FF
-2	-15.6078116438677	3.24500336525767	#9F0000FF
-2	-15.6240366785415	3.24500343132893	#9F0000FF
-2	-15.6402617132583	3.24500349633683	#9F0000FF
-2	-15.6564867480177	3.2450035602985	#9F0000FF
-2	-15.6727117828187	3.24500362323076	#9F0000FF
-2	-15.6889368176608	3.24500368515019	#9F0000FF
-2	-15.7051618525433	3.24500374607308	#9F0000FF
-2	-15.7213868874656	3.24500380601548	#9F0000FF
-2	-15.737611922427	3.24500386499315	#9F0000FF
-2	-15.7538369574269	3.24500392302165	#9F0000FF
-2	-15.7700619924646	3.24500398011622	#9F0000FF
-2	-15.7862870275397	3.24500403629191	#9F0000FF
-2	-15.8025120626513	3.24500409156351	#9F0000FF
-2	-15.8187370977991	3.24500414594556	#9F0000FF
-2	-15.8349621329823	3.24500419945239	#9F0000FF
-2	-15.8511871682004	3.24500425209807	#9F0000FF
-2	-15.867412203453	3.24500430389647	#9F0000FF
-2	-15.8836372387393	3.24500435486122	#9F0000FF
-2	-15.8998622740588	3.24500440500574	#9F0000FF
-2	-15.9160873094111	3.24500445434323	#9F0000FF
-2	-15.9323123447956	3.24500450288669	#9F0000FF
-2	-15.9485373802118	3.24500455064888	#9F0000FF
-2	-15.9647624156591	3.24500459764238	#9F0000FF
-2	-15.9809874511371	3.24500464387956	#9F0000FF
-2	-15.9972124866453	3.2450046893726	#9F0000FF
-2	-16.0134375221832	3.24500473413348	#9F0000FF
-2	-16.0296625577502	3.24500477817396	#9F0000FF
-2	-16.0458875933461	3.24500482150566	#9F0000FF
-2	-16.0621126289702	3.24500486413997	#9F0000FF
-2	-16.0783376646221	3.24500490608813	#9F0000FF
-2	-16.0945627003014	3.24500494736117	#9F0000FF
-2	-16.1107877360076	3.24500498796995	#9F0000FF
-2	-16.1270127717403	3.24500502792517	#9F0000FF
-2	-16.1432378074991	3.24500506723736	#9F0000FF
-2	-16.1594628432836	3.24500510591684	#9F0000FF
-2	-16.1756878790933	3.24500514397382	#9F0000FF
-2	-16.1919129149278	3.24500518141831	#9F0000FF
-2	-16.2081379507868	3.24500521826016	#9F0000FF
-2	-16.2243629866698	3.24500525450907	#9F0000FF
-2	-16.2405880225765	3.2450052901746	#9F0000FF
-2	-16.2568130585065	3.24500532526612	#9F0000FF
-2	-16.2730380944593	3.24500535979287	#9F0000FF
-2	-16.2892631304347	3.24500539376394	#9F0000FF
-2	-16.3054881664322	3.24500542718829	#9F0000FF
-2	-16.3217132024516	3.2450054600747	#9F0000FF
-2	-16.3379382384924	3.24500549243183	#9F0000FF
-2	-16.3541632745544	3.2450055242682	#9F0000FF
-2	-16.3703883106371	3.2450055555922	#9F0000FF
-2	-16.3866133467402	3.24500558641206	#9F0000FF
-2	-16.4028383828635	3.24500561673591	#9F0000FF
-2	-16.4190634190065	3.24500564657172	#9F0000FF
-2	-16.4352884551691	3.24500567592735	#9F0000FF
-2	-16.4515134913508	3.24500570481053	#9F0000FF
-2	-16.4677385275513	3.24500573322887	#9F0000FF
-2	-16.4839635637704	3.24500576118983	#9F0000FF
-2	-16.5001886000077	3.24500578870079	#9F0000FF
-2	-16.516413636263	3.24500581576898	#9F0000FF
-2	-16.5326386725359	3.24500584240154	#9F0000FF
-2	-16.5488637088263	3.24500586860546	#9F0000FF
-2	-16.5650887451337	3.24500589438767	#9F0000FF
-2	-16.5813137814579	3.24500591975492	#9F0000FF
-2	-16.5975388177987	3.24500594471392	#9F0000FF
-2	-16.6137638541558	3.24500596927123	#9F0000FF
-2	-16.629988890529	3.24500599343331	#9F0000FF
-2	-16.6462139269178	3.24500601720651	#9F0000FF
-2	-16.6624389633222	3.24500604059712	#9F0000FF
-2	-16.6786639997419	3.24500606361127	#9F0000FF
-2	-16.6948890361766	3.24500608625503	#9F0000FF
-2	-16.7111140726261	3.24500610853435	#9F0000FF
-2	-16.7273391090901	3.24500613045512	#9F0000FF
-2	-16.7435641455684	3.24500615202309	#9F0000FF
-2	-16.7597891820608	3.24500617324394	#9F0000FF
-2	-16.776014218567	3.24500619412325	#9F0000FF
-2	-16.7922392550868	3.24500621466654	#9F0000FF
-2	-16.8084642916201	3.2450062348792	#9F0000FF
-2	-16.8246893281665	3.24500625476656	#9F0000FF
-2	-16.840914364726	3.24500627433385	#9F0000FF
-2	-16.8571394012982	3.24500629358622	#9F0000FF
-2	-16.8733644378829	3.24500631252874	#9F0000FF
-2	-16.8895894744801	3.24500633116639	#9F0000FF
-2	-16.9058145110894	3.2450063495041	#9F0000FF
-2	-16.9220395477106	3.24500636754666	#9F0000FF
-2	-16.9382645843436	3.24500638529886	#9F0000FF
-2	-16.9544896209883	3.24500640276535	#9F0000FF
-2	-16.9707146576443	3.24500641995073	#9F0000FF
-2	-16.9869396943115	3.24500643685952	#9F0000FF
-2	-17.0031647309898	3.24500645349619	#9F0000FF
[truncated: 13,007 more rows]
