# Supplementary material for: Origins and breadth of pairwise epistasis in an α-helix of β-lactamase TEM-1
Source: Nat Commun. 2026 Mar 17;17:4083. doi: 10.1038/s41467-026-70627-5 (PMC13144301; doi:10.1038/s41467-026-70627-5)
Supplement: Supplementary file 3 — Source data [file 41467_2026_70627_MOESM3_ESM.zip › Source Data/Figure1G_top_sourcedata.txt]

First Mutation position	Second Mutation position	AA first mutation	AA second mutation	position x	position y	Log Fitness	is_nan	color
129	127	A	A	0	0	-0.762441521446886	False	#3d4d3a
129	127	C	A	1	0	-0.434767571541287	False	#6a8666
129	127	D	A	2	0	-0.89859651830905	False	#2a3528
129	127	E	A	3	0	-0.792660520100332	False	#384736
129	127	F	A	4	0		True	#d3d3d3
129	127	G	A	5	0	-0.82312344464847	False	#344232
129	127	H	A	6	0	-0.785728565334445	False	#394937
129	127	I	A	7	0	-0.0096169972656017	False	#a5d29f
129	127	K	A	8	0		True	#d3d3d3
129	127	L	A	9	0	-0.0256720656355658	False	#a3ce9d
129	127	M	A	10	0	-0.0888682461382705	False	#9ac395
129	127	N	A	11	0	-0.787799167951804	False	#394837
129	127	P	A	12	0	-0.829365651588223	False	#334132
129	127	Q	A	13	0	-0.849546400660521	False	#303d2e
129	127	R	A	14	0	-0.843904779710404	False	#313f30
129	127	S	A	15	0	-0.799258482511409	False	#374635
129	127	T	A	16	0	-0.671281584979235	False	#495d47
129	127	V	A	17	0	-0.0350983320489276	False	#a1cd9c
129	127	W	A	18	0	-0.81601396637112	False	#354333
129	127	Y	A	19	0	-0.88667962240372	False	#2b372a
129	127	A	C	0	1	-0.742007585720107	False	#3f503d
129	127	C	C	1	1	-0.729010404422438	False	#41533f
129	127	D	C	2	1		True	#d3d3d3
129	127	E	C	3	1		True	#d3d3d3
129	127	F	C	4	1		True	#d3d3d3
129	127	G	C	5	1	-0.739322451453872	False	#40513e
129	127	H	C	6	1	-0.978509077882087	False	#1e261d
129	127	I	C	7	1	-0.011070014023812	False	#a5d19f
129	127	K	C	8	1	-0.826538942983135	False	#334132
129	127	L	C	9	1	-0.140946395929684	False	#93ba8e
129	127	M	C	10	1		True	#d3d3d3
129	127	N	C	11	1		True	#d3d3d3
129	127	P	C	12	1	-0.795936201546978	False	#384736
129	127	Q	C	13	1		True	#d3d3d3
129	127	R	C	14	1	-0.759159439138561	False	#3d4d3a
129	127	S	C	15	1	-0.799397246638841	False	#374635
129	127	T	C	16	1	-0.692214655643723	False	#465944
129	127	V	C	17	1	-0.0815088059809387	False	#9bc495
129	127	W	C	18	1	-0.986036800290637	False	#1e261d
129	127	Y	C	19	1		True	#d3d3d3
129	127	A	D	0	2	-0.814604101567409	False	#354433
129	127	C	D	1	2		True	#d3d3d3
129	127	D	D	2	2		True	#d3d3d3
129	127	E	D	3	2	-0.796618827697332	False	#384736
129	127	F	D	4	2	-0.802437707150753	False	#374535
129	127	G	D	5	2	-0.882269041753862	False	#2c382b
129	127	H	D	6	2	-0.788718211460903	False	#394837
129	127	I	D	7	2	-0.0125079125739403	False	#a5d19f
129	127	K	D	8	2	-0.74750565665175	False	#3f4f3c
129	127	L	D	9	2	-0.0377679276556576	False	#a1cd9c
129	127	M	D	10	2	-0.0776805390534205	False	#9bc596
129	127	N	D	11	2	-0.781843394189493	False	#3a4a38
129	127	P	D	12	2	-0.84256442656203	False	#313f30
129	127	Q	D	13	2	-0.805024297578909	False	#374535
129	127	R	D	14	2	-0.863126537777284	False	#2f3b2d
129	127	S	D	15	2	-0.800462710132422	False	#374635
129	127	T	D	16	2	-0.839058672315768	False	#323f30
129	127	V	D	17	2	-0.0517256569766157	False	#9fca9a
129	127	W	D	18	2		True	#d3d3d3
129	127	Y	D	19	2		True	#d3d3d3
129	127	A	E	0	3	-0.693905743057037	False	#465943
129	127	C	E	1	3	-0.287115966505487	False	#7ea07a
129	127	D	E	2	3		True	#d3d3d3
129	127	E	E	3	3	-0.829489032200647	False	#334132
129	127	F	E	4	3	-0.837418826745151	False	#323f30
129	127	G	E	5	3	-0.805933719416677	False	#374535
129	127	H	E	6	3	-0.717334257659096	False	#435440
129	127	I	E	7	3	-6.42412363301981e-05	False	#a7d3a1
129	127	K	E	8	3	-0.829822665302481	False	#334132
129	127	L	E	9	3	-0.0106385681924546	False	#a5d19f
129	127	M	E	10	3	-0.0079405528261254	False	#a5d29f
129	127	N	E	11	3	-0.73447307106309	False	#41523e
129	127	P	E	12	3	-0.819915581033106	False	#354333
129	127	Q	E	13	3		True	#d3d3d3
129	127	R	E	14	3	-0.809610219385707	False	#364434
129	127	S	E	15	3	-0.751670270710764	False	#3e4f3c
129	127	T	E	16	3	-0.394461750198704	False	#6f8d6b
129	127	V	E	17	3	-0.0059374080865429	False	#a5d29f
129	127	W	E	18	3	-0.828280730391051	False	#334132
129	127	Y	E	19	3	-0.953715718612842	False	#222b20
129	127	A	F	0	4	-0.747610743712842	False	#3f4f3c
129	127	C	F	1	4	-0.314819226055643	False	#7b9b76
129	127	D	F	2	4	-0.785215395155971	False	#394937
129	127	E	F	3	4	-0.909942835294491	False	#283327
129	127	F	F	4	4		True	#d3d3d3
129	127	G	F	5	4	-0.806976957242149	False	#364434
129	127	H	F	6	4		True	#d3d3d3
129	127	I	F	7	4	-0.0039035027112486	False	#a6d2a0
129	127	K	F	8	4	-0.865306549330408	False	#2e3a2c
129	127	L	F	9	4	-0.0185241807180007	False	#a4d09e
129	127	M	F	10	4	-0.0172065702732589	False	#a4d09e
129	127	N	F	11	4		True	#d3d3d3
129	127	P	F	12	4	-0.843784344371531	False	#313f30
129	127	Q	F	13	4	-0.727794580485593	False	#41533f
129	127	R	F	14	4	-0.845228840924618	False	#313e2f
129	127	S	F	15	4	-0.734539136670893	False	#41523e
129	127	T	F	16	4	-0.472799617645034	False	#658061
129	127	V	F	17	4		True	#d3d3d3
129	127	W	F	18	4	-0.847481828969711	False	#313e2f
129	127	Y	F	19	4		True	#d3d3d3
129	127	A	G	0	5	-0.830666187444743	False	#334031
129	127	C	G	1	5	-0.807775738680397	False	#364434
129	127	D	G	2	5	-0.867239266710808	False	#2e3a2c
129	127	E	G	3	5	-0.843151048422173	False	#313f30
129	127	F	G	4	5	-0.853503922165169	False	#303d2e
129	127	G	G	5	5	-0.836929493427977	False	#323f30
129	127	H	G	6	5	-0.809246542396234	False	#364434
129	127	I	G	7	5	-0.321828722740579	False	#7a9b76
129	127	K	G	8	5	-0.851172635789156	False	#303d2e
129	127	L	G	9	5	-0.448150463125599	False	#688464
129	127	M	G	10	5	-0.601284918201033	False	#536950
129	127	N	G	11	5		True	#d3d3d3
129	127	P	G	12	5	-0.836351965530414	False	#323f30
129	127	Q	G	13	5	-0.823405698047429	False	#344232
129	127	R	G	14	5	-0.820709431760495	False	#344232
129	127	S	G	15	5	-0.835501697049559	False	#323f30
129	127	T	G	16	5	-0.741211302735067	False	#3f503d
129	127	V	G	17	5	-0.429552430175431	False	#6b8767
129	127	W	G	18	5	-0.841039847574627	False	#313f30
129	127	Y	G	19	5	-0.892059599901218	False	#2a3529
129	127	A	H	0	6	-0.728884047140887	False	#41533f
129	127	C	H	1	6	-0.329892915924265	False	#799974
129	127	D	H	2	6		True	#d3d3d3
129	127	E	H	3	6	-1.02039243335696	False	#181f18
129	127	F	H	4	6		True	#d3d3d3
129	127	G	H	5	6	-0.842094358146129	False	#313f30
129	127	H	H	6	6	-0.692703544125106	False	#465943
129	127	I	H	7	6	-0.0075021982987008	False	#a5d29f
129	127	K	H	8	6	-0.885698731283979	False	#2b372a
129	127	L	H	9	6	-0.0176336677330485	False	#a4d09e
129	127	M	H	10	6	-0.0194459496411472	False	#a3cf9e
129	127	N	H	11	6	-0.646815339767432	False	#4c614a
129	127	P	H	12	6	-0.845013093868845	False	#313e2f
129	127	Q	H	13	6	-0.762107591005886	False	#3d4d3a
129	127	R	H	14	6	-0.846476702173176	False	#313e2f
129	127	S	H	15	6	-0.757467056696385	False	#3d4e3b
129	127	T	H	16	6	-0.447747045563978	False	#688464
129	127	V	H	17	6	-0.0191662893812258	False	#a4d09e
129	127	W	H	18	6	-0.831364544528295	False	#334031
129	127	Y	H	19	6		True	#d3d3d3
129	127	A	I	0	7	-0.713126021813009	False	#435541
129	127	C	I	1	7		True	#d3d3d3
129	127	D	I	2	7	-0.795301518812998	False	#384736
129	127	E	I	3	7	-0.847974004557715	False	#313e2f
129	127	F	I	4	7		True	#d3d3d3
129	127	G	I	5	7	-0.878592402876181	False	#2c382b
129	127	H	I	6	7		True	#d3d3d3
129	127	I	I	7	7	-0.0123323352420929	False	#a5d19f
129	127	K	I	8	7	-0.865444973037902	False	#2e3a2c
129	127	L	I	9	7	-0.261497671373193	False	#82a57d
129	127	M	I	10	7	-0.637708005488401	False	#4e634b
129	127	N	I	11	7	-0.80766178668483	False	#364434
129	127	P	I	12	7	-0.845593083119907	False	#313e2f
129	127	Q	I	13	7	-0.740201060288828	False	#3f503d
129	127	R	I	14	7	-0.841914254456729	False	#313f30
129	127	S	I	15	7	-0.809969967718184	False	#364434
129	127	T	I	16	7	-0.667803229633378	False	#4a5e47
129	127	V	I	17	7	-0.13635097836725	False	#94bb8e
129	127	W	I	18	7	-0.79633493924524	False	#384736
129	127	Y	I	19	7	-1.02039243335696	False	#181f18
129	127	A	K	0	8	-0.795423437688464	False	#384736
129	127	C	K	1	8	-0.64813115789992	False	#4c614a
129	127	D	K	2	8	-0.801980961293124	False	#374535
129	127	E	K	3	8	-0.843238549189897	False	#313f30
129	127	F	K	4	8		True	#d3d3d3
129	127	G	K	5	8	-0.831591531655401	False	#334031
129	127	H	K	6	8	-0.795515365939882	False	#384736
129	127	I	K	7	8	-0.0191539634155591	False	#a4d09e
129	127	K	K	8	8	-0.825615809558194	False	#334132
129	127	L	K	9	8	-0.0666746821247953	False	#9dc898
129	127	M	K	10	8	-0.294945218283937	False	#7d9f79
129	127	N	K	11	8	-0.806560579194428	False	#364434
129	127	P	K	12	8	-0.847241465335936	False	#313e2f
129	127	Q	K	13	8	-0.877831687175758	False	#2c382b
129	127	R	K	14	8	-0.813700322314354	False	#354433
129	127	S	K	15	8	-0.810561962739341	False	#364434
129	127	T	K	16	8	-0.716887432031524	False	#435440
129	127	V	K	17	8	-0.206486042198715	False	#8aaf85
129	127	W	K	18	8	-0.820891396774635	False	#344232
129	127	Y	K	19	8	-0.820596609352202	False	#354333
129	127	A	L	0	9	-0.736229286738655	False	#40513e
129	127	C	L	1	9	-0.346913971907858	False	#769672
129	127	D	L	2	9	-0.791304024153163	False	#394837
129	127	E	L	3	9	-0.817461931904754	False	#354333
129	127	F	L	4	9	-0.803071752881388	False	#374535
129	127	G	L	5	9	-0.812767688335302	False	#354433
129	127	H	L	6	9	-0.792064883160803	False	#394837
129	127	I	L	7	9	-0.0007315369496132	False	#a6d2a0
129	127	K	L	8	9	-0.830883352010181	False	#334031
129	127	L	L	9	9	-0.0220925413053804	False	#a3cf9e
129	127	M	L	10	9	-0.0189156627851622	False	#a4d09e
129	127	N	L	11	9	-0.743691052103866	False	#3f503d
129	127	P	L	12	9	-0.819806091363391	False	#354333
129	127	Q	L	13	9	-0.790819815429612	False	#394837
129	127	R	L	14	9	-0.859636089894858	False	#2f3b2d
129	127	S	L	15	9	-0.779371321287555	False	#3a4a38
129	127	T	L	16	9	-0.496651242139695	False	#627c5e
129	127	V	L	17	9	-0.0060722924137618	False	#a5d29f
129	127	W	L	18	9	-0.802063815140036	False	#374535
129	127	Y	L	19	9	-0.808147689991253	False	#364434
129	127	A	M	0	10	-0.698886314875176	False	#455843
129	127	C	M	1	10	-0.20573599954465	False	#8aaf85
129	127	D	M	2	10	-0.806710629070423	False	#364434
129	127	E	M	3	10	-0.805911321209041	False	#374535
129	127	F	M	4	10	-0.750529715841961	False	#3e4f3c
129	127	G	M	5	10	-0.801594846846591	False	#374635
129	127	H	M	6	10	-0.74659292734926	False	#3f4f3c
129	127	I	M	7	10		True	#a7d3a1
129	127	K	M	8	10	-0.807461516357476	False	#364434
129	127	L	M	9	10	-0.0033660603787985	False	#a6d2a0
129	127	M	M	10	10	-0.0059130680718096	False	#a5d29f
129	127	N	M	11	10	-0.711654450366525	False	#435541
129	127	P	M	12	10	-0.839047475702737	False	#323f30
129	127	Q	M	13	10	-0.774803675700512	False	#3b4a39
129	127	R	M	14	10	-0.837445246535777	False	#323f30
129	127	S	M	15	10	-0.741039104712341	False	#3f503d
129	127	T	M	16	10	-0.358600423792224	False	#759470
129	127	V	M	17	10	-0.0015692728216204	False	#a6d2a0
129	127	W	M	18	10	-0.834006640249919	False	#334031
129	127	Y	M	19	10	-0.820638243480728	False	#354333
129	127	A	N	0	11	-0.7820324033644	False	#3a4a38
129	127	C	N	1	11	-0.493286730078338	False	#627c5f
129	127	D	N	2	11	-0.788515247329741	False	#394837
129	127	E	N	3	11	-0.784996570747154	False	#394937
129	127	F	N	4	11	-0.790122080117798	False	#394837
129	127	G	N	5	11	-0.920643156472343	False	#263025
129	127	H	N	6	11	-0.800663472928853	False	#374635
129	127	I	N	7	11	-0.0148916425584691	False	#a4d09e
129	127	K	N	8	11	-0.837799278365412	False	#323f30
129	127	L	N	9	11	-0.055282791776812	False	#9fc999
129	127	M	N	10	11	-0.194236436120778	False	#8cb187
129	127	N	N	11	11	-0.754323316137902	False	#3e4f3c
129	127	P	N	12	11	-0.973878524604853	False	#1f271e
129	127	Q	N	13	11	-0.880531221889593	False	#2c382b
129	127	R	N	14	11	-0.841485144139888	False	#313f30
129	127	S	N	15	11	-0.797114918365407	False	#374635
129	127	T	N	16	11	-0.712886084146526	False	#435541
129	127	V	N	17	11	-0.0414248956220942	False	#a1cc9b
129	127	W	N	18	11		True	#d3d3d3
129	127	Y	N	19	11	-0.875694239375404	False	#2d392b
129	127	A	P	0	12	-0.863323294206498	False	#2f3b2d
129	127	C	P	1	12	-0.853207934156985	False	#303d2e
129	127	D	P	2	12	-0.843643288576509	False	#313f30
129	127	E	P	3	12	-0.770047633035902	False	#3b4b39
129	127	F	P	4	12	-0.847493481155508	False	#313e2f
129	127	G	P	5	12	-0.844079282712782	False	#313f30
129	127	H	P	6	12	-0.831108774003129	False	#334031
129	127	I	P	7	12	-0.801636076135279	False	#374635
129	127	K	P	8	12	-0.869767213570296	False	#2d3a2c
129	127	L	P	9	12	-0.807026834358449	False	#364434
129	127	M	P	10	12	-0.788603821984606	False	#394837
129	127	N	P	11	12	-0.809018369968609	False	#364434
129	127	P	P	12	12	-0.841790808698377	False	#313f30
129	127	Q	P	13	12	-0.832046088819864	False	#334031
129	127	R	P	14	12	-0.830677030868701	False	#334031
129	127	S	P	15	12	-0.850306458402676	False	#303d2e
129	127	T	P	16	12	-0.823930811261165	False	#344232
129	127	V	P	17	12	-0.813665173088036	False	#354433
129	127	W	P	18	12	-0.833180273259367	False	#334031
129	127	Y	P	19	12	-0.842698557375767	False	#313f30
129	127	A	Q	0	13	-0.758654269334437	False	#3d4e3b
129	127	C	Q	1	13	-0.317096706545613	False	#7b9b76
129	127	D	Q	2	13	-0.834644575961018	False	#334031
129	127	E	Q	3	13	-0.996671261674304	False	#1c231b
129	127	F	Q	4	13	-0.790074583146268	False	#394837
129	127	G	Q	5	13	-0.797049562902641	False	#374635
129	127	H	Q	6	13	-0.846881229971071	False	#313e2f
129	127	I	Q	7	13	-0.0012842518127489	False	#a6d2a0
129	127	K	Q	8	13	-0.813611905650739	False	#354433
129	127	L	Q	9	13	-0.005958662495034	False	#a5d29f
129	127	M	Q	10	13	-0.0066555996942744	False	#a5d29f
129	127	N	Q	11	13	-0.746197190019313	False	#3f4f3c
129	127	P	Q	12	13	-0.884173391964821	False	#2b372a
129	127	Q	Q	13	13	-0.772662493945499	False	#3b4b39
129	127	R	Q	14	13	-0.876159083105158	False	#2d392b
129	127	S	Q	15	13	-0.775100126874337	False	#3b4a39
129	127	T	Q	16	13	-0.617665279175791	False	#50664e
129	127	V	Q	17	13	-0.0064255757681152	False	#a5d29f
129	127	W	Q	18	13	-0.856337124344754	False	#2f3c2e
129	127	Y	Q	19	13		True	#d3d3d3
129	127	A	R	0	14	-0.750082949044483	False	#3e4f3c
129	127	C	R	1	14	-0.491298726633595	False	#627c5f
129	127	D	R	2	14	-0.864309230667138	False	#2e3a2c
129	127	E	R	3	14	-0.745405817762817	False	#3f4f3c
129	127	F	R	4	14	-0.77495515349738	False	#3b4a39
129	127	G	R	5	14	-0.824564919601572	False	#344232
129	127	H	R	6	14	-0.815590618199613	False	#354433
129	127	I	R	7	14	-0.0050313528427916	False	#a6d2a0
129	127	K	R	8	14	-0.866750041760299	False	#2e3a2c
129	127	L	R	9	14	-0.0318882746102582	False	#a2cd9c
129	127	M	R	10	14	-0.11880412797945	False	#96be91
129	127	N	R	11	14	-0.765674408608883	False	#3c4c3a
129	127	P	R	12	14	-0.814010277615353	False	#354433
129	127	Q	R	13	14	-0.783367178609095	False	#394937
129	127	R	R	14	14	-0.846612109514262	False	#313e2f
129	127	S	R	15	14	-0.78125579991356	False	#3a4a38
129	127	T	R	16	14	-0.716137382103948	False	#435541
129	127	V	R	17	14	-0.0359557536556779	False	#a1cd9c
129	127	W	R	18	14	-0.821695371020464	False	#344232
129	127	Y	R	19	14	-0.851186419058221	False	#303d2e
129	127	A	S	0	15	-0.798616222980599	False	#374635
129	127	C	S	1	15	-0.503823262212452	False	#607a5d
129	127	D	S	2	15	-0.835803772739323	False	#323f30
129	127	E	S	3	15	-0.845116930728456	False	#313e2f
129	127	F	S	4	15	-0.838629474778167	False	#323f30
129	127	G	S	5	15	-0.84571832408062	False	#313e2f
129	127	H	S	6	15	-0.793290071917629	False	#384736
129	127	I	S	7	15	-0.0105547119495396	False	#a5d19f
129	127	K	S	8	15	-0.874869923820648	False	#2d392b
129	127	L	S	9	15	-0.0336553668111378	False	#a2cd9c
129	127	M	S	10	15		True	#d3d3d3
129	127	N	S	11	15	-0.772360084673489	False	#3b4b39
129	127	P	S	12	15	-0.826922629856567	False	#334132
129	127	Q	S	13	15	-0.811327287264517	False	#354433
129	127	R	S	14	15	-0.857202584800247	False	#2f3c2e
129	127	S	S	15	15	-0.813584561482458	False	#354433
129	127	T	S	16	15	-0.68759582442862	False	#475a45
129	127	V	S	17	15	-0.0469182255798581	False	#a0cb9a
129	127	W	S	18	15	-0.814896266991049	False	#354433
129	127	Y	S	19	15	-0.842378853097416	False	#313f30
129	127	A	T	0	16	-0.78722474751153	False	#394937
129	127	C	T	1	16	-0.422068923700063	False	#6c8968
129	127	D	T	2	16	-0.816868521822068	False	#354333
129	127	E	T	3	16	-0.799520713605639	False	#374635
129	127	F	T	4	16	-0.764784018978584	False	#3c4c3a
129	127	G	T	5	16	-0.869872953428686	False	#2d3a2c
129	127	H	T	6	16	-0.770339109869664	False	#3b4b39
129	127	I	T	7	16	-0.0030631149960983	False	#a6d2a0
129	127	K	T	8	16	-0.78958540459626	False	#394837
129	127	L	T	9	16	-0.023760704738929	False	#a3cf9e
129	127	M	T	10	16	-0.0598611825757289	False	#9ec898
129	127	N	T	11	16	-0.812730770347484	False	#354433
129	127	P	T	12	16	-0.855546604291311	False	#2f3c2e
129	127	Q	T	13	16	-0.692044275966823	False	#465944
129	127	R	T	14	16	-0.836309649382261	False	#323f30
129	127	S	T	15	16	-0.766050118577355	False	#3c4c3a
129	127	T	T	16	16	-0.666892755049617	False	#4a5e47
129	127	V	T	17	16	-0.0306134606843352	False	#a2cd9c
129	127	W	T	18	16	-0.788475661662312	False	#394837
129	127	Y	T	19	16	-0.82024922325859	False	#354333
129	127	A	V	0	17	-0.718256484411921	False	#435440
129	127	C	V	1	17	-0.330047683742994	False	#799974
129	127	D	V	2	17		True	#d3d3d3
129	127	E	V	3	17	-0.824758496614994	False	#344232
129	127	F	V	4	17	-0.908213820641505	False	#283327
129	127	G	V	5	17	-0.824220361728602	False	#344232
129	127	H	V	6	17	-0.794613541701662	False	#384736
129	127	I	V	7	17	-0.0014550140457203	False	#a6d2a0
129	127	K	V	8	17	-0.807378114079793	False	#364434
129	127	L	V	9	17	-0.016386735950806	False	#a4d09e
129	127	M	V	10	17	-0.015542132332945	False	#a4d09e
129	127	N	V	11	17		True	#d3d3d3
129	127	P	V	12	17	-0.869781637886058	False	#2d3a2c
129	127	Q	V	13	17	-0.856449034298521	False	#2f3c2e
129	127	R	V	14	17	-0.845235931063058	False	#313e2f
129	127	S	V	15	17	-0.758703251468165	False	#3d4e3b
129	127	T	V	16	17	-0.529169429134571	False	#5d765a
129	127	V	V	17	17	-0.010495926093048	False	#a5d19f
129	127	W	V	18	17	-0.821754588283163	False	#344232
129	127	Y	V	19	17	-0.77609692969513	False	#3b4a39
129	127	A	W	0	18	-0.737804059013744	False	#40513e
129	127	C	W	1	18	-0.213583166807831	False	#89ae84
129	127	D	W	2	18	-0.994949811262673	False	#1c241b
129	127	E	W	3	18		True	#d3d3d3
129	127	F	W	4	18	-0.737163826808836	False	#40513e
129	127	G	W	5	18	-0.790532318781365	False	#394837
129	127	H	W	6	18		True	#d3d3d3
129	127	I	W	7	18	-0.0003266867210293	False	#a7d3a1
129	127	K	W	8	18		True	#d3d3d3
129	127	L	W	9	18	-0.003586780702901	False	#a6d2a0
129	127	M	W	10	18	-0.018614366764002	False	#a4d09e
129	127	N	W	11	18	-0.645415185568983	False	#4c614a
129	127	P	W	12	18	-0.855919164777872	False	#2f3c2e
129	127	Q	W	13	18	-0.743279216847393	False	#3f503d
129	127	R	W	14	18	-0.843053416192673	False	#313f30
129	127	S	W	15	18	-0.692005589006165	False	#465944
129	127	T	W	16	18		True	#d3d3d3
129	127	V	W	17	18	-0.0066502106293081	False	#a5d29f
129	127	W	W	18	18	-0.855091929859003	False	#2f3c2e
129	127	Y	W	19	18		True	#d3d3d3
129	127	A	Y	0	19	-0.671838046391888	False	#495d47
129	127	C	Y	1	19	-0.184416574260197	False	#8db388
129	127	D	Y	2	19		True	#d3d3d3
129	127	E	Y	3	19	-0.859802787700305	False	#2f3b2d
129	127	F	Y	4	19	-0.655450822519773	False	#4b5f48
129	127	G	Y	5	19	-0.894786954771353	False	#2a3529
129	127	H	Y	6	19		True	#d3d3d3
129	127	I	Y	7	19	-0.0023313897900437	False	#a6d2a0
129	127	K	Y	8	19	-0.830607546492407	False	#334031
129	127	L	Y	9	19	-0.0082057485417805	False	#a5d29f
129	127	M	Y	10	19	-0.0060075885905583	False	#a5d29f
129	127	N	Y	11	19	-0.622885173570124	False	#50654d
129	127	P	Y	12	19	-0.831242102540549	False	#334031
129	127	Q	Y	13	19	-0.755571804846492	False	#3d4e3b
129	127	R	Y	14	19	-0.836934303962837	False	#323f30
129	127	S	Y	15	19	-0.655107817486539	False	#4b5f48
129	127	T	Y	16	19	-0.342360082569221	False	#779672
129	127	V	Y	17	19	-0.0152205678702625	False	#a4d09e
129	127	W	Y	18	19	-0.795865992536612	False	#384736
129	127	Y	Y	19	19		True	#d3d3d3
