# Supplementary material for: Origins and breadth of pairwise epistasis in an α-helix of β-lactamase TEM-1
Source: Nat Commun. 2026 Mar 17;17:4083. doi: 10.1038/s41467-026-70627-5 (PMC13144301; doi:10.1038/s41467-026-70627-5)
Supplement: Supplementary file 3 — Source data [file 41467_2026_70627_MOESM3_ESM.zip › Source Data/Figure1C_mean_sourcedata.txt]

Reference AA	Mean Log Fitness	rgba	hex
M129	-0.06522556133206302	(0.6174855824682814, 0.782883506343714, 0.595432525951557, 1.0)	#9dc898
T128	-0.25005281733386836	(0.5167243367935409, 0.6551326412918108, 0.4982698961937716, 1.0)	#84a77f
I127	-0.6079740491003985	(0.3203690888119954, 0.40618223760092276, 0.3089273356401384, 1.0)	#52684f
A126	-0.6050444816310747	(0.3229527104959631, 0.40945790080738176, 0.3114186851211072, 1.0)	#52684f
A125	-0.6124489916422045	(0.3177854671280277, 0.4029065743944637, 0.30643598615916956, 1.0)	#51674e
S124	-0.05378134007561057	(0.6226528258362168, 0.7894348327566321, 0.6004152249134947, 1.0)	#9fc999
C123	-0.7068778644817343	(0.2686966551326413, 0.34066897347174163, 0.2591003460207612, 1.0)	#455742
L122	-0.6684371131032828	(0.2893656286043829, 0.3668742791234141, 0.2790311418685121, 1.0)	#4a5e47
E121	-0.47747177389946166	(0.3927104959630911, 0.4979008073817763, 0.37868512110726643, 1.0)	#647f61
R120	-0.031433289710637115	(0.6355709342560554, 0.8058131487889274, 0.6128719723183391, 1.0)	#a2cd9c
V119	-0.5926224288679877	(0.33070357554786617, 0.4192848904267589, 0.3188927335640138, 1.0)	#546b51
