# Supplementary material for: Origins and breadth of pairwise epistasis in an α-helix of β-lactamase TEM-1
Source: Nat Commun. 2026 Mar 17;17:4083. doi: 10.1038/s41467-026-70627-5 (PMC13144301; doi:10.1038/s41467-026-70627-5)
Supplement: Supplementary file 3 — Source data [file 41467_2026_70627_MOESM3_ESM.zip › Source Data/Figure1F_grid_sourcedata.txt]

Reference AA first mutation	Reference AA second mutation	New AA first mutation	New AA second mutation	c_disp	r_orig	Log Fitness	is_nan	hex
V119	M129	A	A	0	200	-0.70169037946799	False	#455843
V119	M129	C	A	1	200		True	#d3d3d3
V119	M129	D	A	2	200	-0.888788900598449	False	#2b3629
V119	M129	E	A	3	200	-0.755357057856986	False	#3d4e3b
V119	M129	F	A	4	200	-0.720757779208081	False	#435440
V119	M129	G	A	5	200	-0.807138369323799	False	#364434
V119	M129	H	A	6	200		True	#d3d3d3
V119	M129	I	A	7	200		True	#d3d3d3
V119	M129	K	A	8	200	-0.792564933550149	False	#384736
V119	M129	L	A	9	200	-0.121551063412395	False	#96be90
V119	M129	M	A	10	200		True	#d3d3d3
V119	M129	N	A	11	200		True	#d3d3d3
V119	M129	P	A	12	200	-0.759088170149362	False	#3d4d3a
V119	M129	Q	A	13	200	-0.770015697265185	False	#3b4b39
V119	M129	R	A	14	200	-0.801545982377338	False	#374635
V119	M129	S	A	15	200	-0.822773171324092	False	#344232
V119	M129	T	A	16	200		True	#d3d3d3
V119	M129	V	A	17	200	-0.0096169972656017	False	#a5d29f
V119	M129	W	A	18	200	-0.815476268531171	False	#354433
V119	M129	Y	A	19	200		True	#d3d3d3
R120	M129	A	A	20	200	-0.0043871620387335	False	#a6d2a0
R120	M129	C	A	21	200	-0.0432405329053757	False	#a0cb9a
R120	M129	D	A	22	200	-0.0218335598269529	False	#a3cf9e
R120	M129	E	A	23	200	-0.0037540327855329	False	#a6d2a0
R120	M129	F	A	24	200	-0.0089365352774188	False	#a5d29f
R120	M129	G	A	25	200	0.0004357550362955	False	#a7d3a1
R120	M129	H	A	26	200	-0.005252639183507	False	#a5d29f
R120	M129	I	A	27	200	-0.324798024248803	False	#799a75
R120	M129	K	A	28	200	-0.010032542828794	False	#a5d19f
R120	M129	L	A	29	200	-0.0359335412462042	False	#a1cd9c
R120	M129	M	A	30	200	-0.0127896133489389	False	#a5d19f
R120	M129	N	A	31	200	-0.0166016801954094	False	#a4d09e
R120	M129	P	A	32	200	-0.737896857864489	False	#40513e
R120	M129	Q	A	33	200	-0.0116999855569186	False	#a5d19f
R120	M129	R	A	34	200	-0.0096169972656017	False	#a5d29f
R120	M129	S	A	35	200	-0.0043933664328488	False	#a6d2a0
R120	M129	T	A	36	200	-0.0263460382260848	False	#a3ce9d
R120	M129	V	A	37	200	-0.306369185528674	False	#7c9d77
R120	M129	W	A	38	200	-0.0091608091621766	False	#a5d29f
R120	M129	Y	A	39	200	-0.0128535758190482	False	#a5d19f
E121	M129	A	A	40	200	-0.338980123854805	False	#779773
E121	M129	C	A	41	200	-0.695690500229215	False	#465943
E121	M129	D	A	42	200	-0.0076769253002442	False	#a5d29f
E121	M129	E	A	43	200	-0.0096169972656017	False	#a5d29f
E121	M129	F	A	44	200		True	#d3d3d3
E121	M129	G	A	45	200	-0.305314710062811	False	#7c9d77
E121	M129	H	A	46	200	-0.396894819957088	False	#6f8d6b
E121	M129	I	A	47	200		True	#d3d3d3
E121	M129	K	A	48	200	-0.65697244672898	False	#4b5f48
E121	M129	L	A	49	200	-0.847522881363079	False	#313e2f
E121	M129	M	A	50	200	-0.597194369527238	False	#546a51
E121	M129	N	A	51	200	-0.356736845345746	False	#759470
E121	M129	P	A	52	200	-0.85700096488969	False	#2f3c2e
E121	M129	Q	A	53	200		True	#d3d3d3
E121	M129	R	A	54	200	-0.693630173564454	False	#465943
E121	M129	S	A	55	200	-0.3312883076056	False	#799974
E121	M129	T	A	56	200	-0.721151326872395	False	#425440
E121	M129	V	A	57	200		True	#d3d3d3
E121	M129	W	A	58	200	-0.863340552727881	False	#2f3b2d
E121	M129	Y	A	59	200		True	#d3d3d3
L122	M129	A	A	60	200	-0.608603805903807	False	#52684f
L122	M129	C	A	61	200		True	#d3d3d3
L122	M129	D	A	62	200	-0.787545914320656	False	#394837
L122	M129	E	A	63	200	-0.971613375651192	False	#20281e
L122	M129	F	A	64	200	-0.728830649130593	False	#41533f
L122	M129	G	A	65	200	-0.799478730977487	False	#374635
L122	M129	H	A	66	200	-0.74970631640962	False	#3e4f3c
L122	M129	I	A	67	200		True	#d3d3d3
L122	M129	K	A	68	200	-0.847054253961813	False	#313e2f
L122	M129	L	A	69	200	-0.0096169972656017	False	#a5d29f
L122	M129	M	A	70	200	-0.336080321836255	False	#789874
L122	M129	N	A	71	200	-0.806847156185695	False	#364434
L122	M129	P	A	72	200	-0.843972262490236	False	#313f30
L122	M129	Q	A	73	200	-0.787053839756345	False	#394937
L122	M129	R	A	74	200	-0.834799431175994	False	#334031
L122	M129	S	A	75	200	-0.767116967657389	False	#3c4c3a
L122	M129	T	A	76	200	-0.682136212113191	False	#485b45
L122	M129	V	A	77	200	-0.695541170759805	False	#465943
L122	M129	W	A	78	200	-0.817716780968516	False	#354333
L122	M129	Y	A	79	200	-0.810597200286122	False	#364434
C123	M129	A	A	80	200	-0.547052597876485	False	#5a7257
C123	M129	C	A	81	200	-0.0096169972656017	False	#a5d29f
C123	M129	D	A	82	200	-0.815556700825802	False	#354433
C123	M129	E	A	83	200	-0.815902903117573	False	#354433
C123	M129	F	A	84	200	-0.949678091405839	False	#222b21
C123	M129	G	A	85	200	-0.789613527445922	False	#394837
C123	M129	H	A	86	200	-0.894920868837437	False	#2a3529
C123	M129	I	A	87	200	-0.747345961755887	False	#3f4f3c
C123	M129	K	A	88	200	-0.831437420430446	False	#334031
C123	M129	L	A	89	200	-0.651664621736045	False	#4c6049
C123	M129	M	A	90	200	-0.347363919492581	False	#769672
C123	M129	N	A	91	200	-0.781368206681582	False	#3a4a38
C123	M129	P	A	92	200	-0.827652743670043	False	#334132
C123	M129	Q	A	93	200	-0.814521875299833	False	#354433
C123	M129	R	A	94	200	-0.836161272776759	False	#323f30
C123	M129	S	A	95	200	-0.791340248795071	False	#394837
C123	M129	T	A	96	200	-0.819649343669831	False	#354333
C123	M129	V	A	97	200	-0.817671533687922	False	#354333
C123	M129	W	A	98	200	-0.794517081266983	False	#384736
C123	M129	Y	A	99	200	-0.873425239802808	False	#2d392b
S124	M129	A	A	100	200	-0.007070091229648	False	#a5d29f
S124	M129	C	A	101	200	-0.123613293266515	False	#96be90
S124	M129	D	A	102	200	0.0042646392430092	False	#a7d3a1
S124	M129	E	A	103	200	-0.0021852286689378	False	#a6d2a0
S124	M129	F	A	104	200	-0.0626024085519884	False	#9dc898
S124	M129	G	A	105	200	-0.0189639709330126	False	#a4d09e
S124	M129	H	A	106	200	-0.0045201951528171	False	#a6d2a0
S124	M129	I	A	107	200		True	#d3d3d3
S124	M129	K	A	108	200	-0.0268596210826597	False	#a3ce9d
S124	M129	L	A	109	200	-0.135648819904062	False	#94bb8e
S124	M129	M	A	110	200	-0.0242096100467304	False	#a3ce9d
S124	M129	N	A	111	200	-0.0029436174578279	False	#a6d2a0
S124	M129	P	A	112	200	-0.771510142862743	False	#3b4b39
S124	M129	Q	A	113	200	-0.0054746386433944	False	#a5d29f
S124	M129	R	A	114	200	-0.0388569576283707	False	#a1cc9b
S124	M129	S	A	115	200	-0.0096169972656017	False	#a5d29f
S124	M129	T	A	116	200	-0.073669250602166	False	#9cc697
S124	M129	V	A	117	200	-0.184056306469535	False	#8db388
S124	M129	W	A	118	200	-0.0390772812548288	False	#a1cc9b
S124	M129	Y	A	119	200	-0.0144351591041627	False	#a5d19f
A125	M129	A	A	120	200	-0.0096169972656017	False	#a5d29f
A125	M129	C	A	121	200	-0.396205350325404	False	#6f8d6b
A125	M129	D	A	122	200	-0.819841646120001	False	#354333
A125	M129	E	A	123	200	-0.70232722824376	False	#455742
A125	M129	F	A	124	200	-0.973076065762289	False	#1f271e
A125	M129	G	A	125	200	-0.540460354238247	False	#5c7458
A125	M129	H	A	126	200	-0.746258399999204	False	#3f4f3c
A125	M129	I	A	127	200	-0.881860958456978	False	#2c382b
A125	M129	K	A	128	200		True	#d3d3d3
A125	M129	L	A	129	200	-0.793933113138478	False	#384736
A125	M129	M	A	130	200	-0.717469648255736	False	#435440
A125	M129	N	A	131	200	-0.8729436706612	False	#2d392b
A125	M129	P	A	132	200	-0.832210048152016	False	#334031
A125	M129	Q	A	133	200	-0.791633242883229	False	#394837
A125	M129	R	A	134	200	-0.834331827037063	False	#334031
A125	M129	S	A	135	200	-0.3311081777328	False	#799974
A125	M129	T	A	136	200	-0.728769272960776	False	#41533f
A125	M129	V	A	137	200	-0.619176291434777	False	#50664e
A125	M129	W	A	138	200		True	#d3d3d3
A125	M129	Y	A	139	200	-0.782596390730948	False	#3a4a38
A126	M129	A	A	140	200	-0.0096169972656017	False	#a5d29f
A126	M129	C	A	141	200	-0.313998620504219	False	#7b9b76
A126	M129	D	A	142	200	-0.84356498920329	False	#313f30
A126	M129	E	A	143	200	-0.792755519978389	False	#384736
A126	M129	F	A	144	200	-0.833340452518559	False	#334031
A126	M129	G	A	145	200	-0.582643571809177	False	#566d53
A126	M129	H	A	146	200	-0.877544592441521	False	#2d392b
A126	M129	I	A	147	200	-0.894508714261594	False	#2a3529
A126	M129	K	A	148	200	-0.765513988190363	False	#3c4c3a
A126	M129	L	A	149	200	-0.770270464422338	False	#3b4b39
A126	M129	M	A	150	200	-1.04716583439731	False	#151b14
A126	M129	N	A	151	200		True	#d3d3d3
A126	M129	P	A	152	200	-0.846477124792846	False	#313e2f
A126	M129	Q	A	153	200	-0.818499136340496	False	#354333
A126	M129	R	A	154	200	-0.840402770547746	False	#313f30
A126	M129	S	A	155	200	-0.292177243735075	False	#7ea079
A126	M129	T	A	156	200	-0.250288637859476	False	#84a77f
A126	M129	V	A	157	200	-0.602027918591396	False	#536950
A126	M129	W	A	158	200	-0.857749539975278	False	#2f3c2e
A126	M129	Y	A	159	200	-0.785529671053271	False	#394937
I127	M129	A	A	160	200	-0.762441521446886	False	#3d4d3a
I127	M129	C	A	161	200	-0.434767571541287	False	#6a8666
I127	M129	D	A	162	200	-0.89859651830905	False	#2a3528
I127	M129	E	A	163	200	-0.792660520100332	False	#384736
I127	M129	F	A	164	200		True	#d3d3d3
I127	M129	G	A	165	200	-0.82312344464847	False	#344232
I127	M129	H	A	166	200	-0.785728565334445	False	#394937
I127	M129	I	A	167	200	-0.0096169972656017	False	#a5d29f
I127	M129	K	A	168	200		True	#d3d3d3
I127	M129	L	A	169	200	-0.0256720656355658	False	#a3ce9d
I127	M129	M	A	170	200	-0.0888682461382705	False	#9ac395
I127	M129	N	A	171	200	-0.787799167951804	False	#394837
I127	M129	P	A	172	200	-0.829365651588223	False	#334132
I127	M129	Q	A	173	200	-0.849546400660521	False	#303d2e
I127	M129	R	A	174	200	-0.843904779710404	False	#313f30
I127	M129	S	A	175	200	-0.799258482511409	False	#374635
I127	M129	T	A	176	200	-0.671281584979235	False	#495d47
I127	M129	V	A	177	200	-0.0350983320489276	False	#a1cd9c
I127	M129	W	A	178	200	-0.81601396637112	False	#354333
I127	M129	Y	A	179	200	-0.88667962240372	False	#2b372a
T128	M129	A	A	180	200	-0.0637536435561106	False	#9dc898
T128	M129	C	A	181	200	-0.183912978797688	False	#8db388
T128	M129	D	A	182	200		True	#d3d3d3
T128	M129	E	A	183	200	-0.0043953337951921	False	#a6d2a0
T128	M129	F	A	184	200	-0.732651206483412	False	#41523e
T128	M129	G	A	185	200	-0.0433092476962502	False	#a0cb9a
T128	M129	H	A	186	200	-0.436224115330081	False	#6a8666
T128	M129	I	A	187	200		True	#d3d3d3
T128	M129	K	A	188	200	-0.324154622225045	False	#799a75
T128	M129	L	A	189	200	-0.400415106291871	False	#6f8c6b
T128	M129	M	A	190	200	-0.241796699181153	False	#85a980
T128	M129	N	A	191	200		True	#d3d3d3
T128	M129	P	A	192	200	-0.818180576219678	False	#354333
T128	M129	Q	A	193	200	-0.132119005814702	False	#94bc8f
T128	M129	R	A	194	200	-0.355771306861792	False	#759571
T128	M129	S	A	195	200	-0.0191567209512834	False	#a4d09e
T128	M129	T	A	196	200	-0.0096169972656017	False	#a5d29f
T128	M129	V	A	197	200	-0.131238619043271	False	#94bc8f
T128	M129	W	A	198	200	-0.609293931120936	False	#52684f
T128	M129	Y	A	199	200		True	#d3d3d3
M129	M129	A	A	200	200		True	#d3d3d3
M129	M129	C	A	201	200		True	#d3d3d3
M129	M129	D	A	202	200		True	#d3d3d3
M129	M129	E	A	203	200		True	#d3d3d3
M129	M129	F	A	204	200		True	#d3d3d3
M129	M129	G	A	205	200		True	#d3d3d3
M129	M129	H	A	206	200		True	#d3d3d3
M129	M129	I	A	207	200		True	#d3d3d3
M129	M129	K	A	208	200		True	#d3d3d3
M129	M129	L	A	209	200		True	#d3d3d3
M129	M129	M	A	210	200		True	#d3d3d3
M129	M129	N	A	211	200		True	#d3d3d3
M129	M129	P	A	212	200		True	#d3d3d3
M129	M129	Q	A	213	200		True	#d3d3d3
M129	M129	R	A	214	200		True	#d3d3d3
M129	M129	S	A	215	200		True	#d3d3d3
M129	M129	T	A	216	200		True	#d3d3d3
M129	M129	V	A	217	200		True	#d3d3d3
M129	M129	W	A	218	200		True	#d3d3d3
M129	M129	Y	A	219	200		True	#d3d3d3
V119	M129	A	C	0	201	-0.785769239075315	False	#394937
V119	M129	C	C	1	201	-0.883320203851351	False	#2b372a
V119	M129	D	C	2	201		True	#d3d3d3
V119	M129	E	C	3	201	-0.787053839756345	False	#394937
V119	M129	F	C	4	201	-0.786651320665695	False	#394937
V119	M129	G	C	5	201	-0.853366187909387	False	#303d2e
V119	M129	H	C	6	201		True	#d3d3d3
V119	M129	I	C	7	201	-0.0104249007672909	False	#a5d19f
V119	M129	K	C	8	201		True	#d3d3d3
V119	M129	L	C	9	201	-0.150372377998175	False	#92b98c
V119	M129	M	C	10	201		True	#d3d3d3
V119	M129	N	C	11	201		True	#d3d3d3
V119	M129	P	C	12	201		True	#d3d3d3
V119	M129	Q	C	13	201		True	#d3d3d3
V119	M129	R	C	14	201		True	#d3d3d3
V119	M129	S	C	15	201		True	#d3d3d3
V119	M129	T	C	16	201		True	#d3d3d3
V119	M129	V	C	17	201	-0.011070014023812	False	#a5d19f
V119	M129	W	C	18	201		True	#d3d3d3
V119	M129	Y	C	19	201		True	#d3d3d3
R120	M129	A	C	20	201	-0.000957755303914	False	#a6d2a0
R120	M129	C	C	21	201		True	#d3d3d3
R120	M129	D	C	22	201	-0.0332738234183738	False	#a2cd9c
R120	M129	E	C	23	201	-0.0070189518476071	False	#a5d29f
R120	M129	F	C	24	201	-0.0222008798780902	False	#a3cf9e
R120	M129	G	C	25	201	-0.155408496130265	False	#91b88c
R120	M129	H	C	26	201		True	#d3d3d3
R120	M129	I	C	27	201		True	#d3d3d3
R120	M129	K	C	28	201		True	#d3d3d3
R120	M129	L	C	29	201	-0.0883250534278101	False	#9ac395
R120	M129	M	C	30	201	-0.0148294502431315	False	#a4d09e
R120	M129	N	C	31	201		True	#d3d3d3
R120	M129	P	C	32	201	-0.673835862518708	False	#485c46
R120	M129	Q	C	33	201		True	#d3d3d3
R120	M129	R	C	34	201	-0.011070014023812	False	#a5d19f
R120	M129	S	C	35	201	-0.0043458035736868	False	#a6d2a0
R120	M129	T	C	36	201		True	#d3d3d3
R120	M129	V	C	37	201	-0.323248197348374	False	#799a75
R120	M129	W	C	38	201	-0.0163494509054822	False	#a4d09e
R120	M129	Y	C	39	201	-0.0243930269875741	False	#a3ce9d
E121	M129	A	C	40	201		True	#d3d3d3
E121	M129	C	C	41	201		True	#d3d3d3
E121	M129	D	C	42	201		True	#d3d3d3
E121	M129	E	C	43	201	-0.011070014023812	False	#a5d19f
E121	M129	F	C	44	201	-0.785074707914721	False	#394937
E121	M129	G	C	45	201	-0.35735321097482	False	#759470
E121	M129	H	C	46	201		True	#d3d3d3
E121	M129	I	C	47	201	-0.801839314989928	False	#374535
E121	M129	K	C	48	201		True	#d3d3d3
E121	M129	L	C	49	201	-0.909734780005761	False	#283327
E121	M129	M	C	50	201		True	#d3d3d3
E121	M129	N	C	51	201		True	#d3d3d3
E121	M129	P	C	52	201	-0.851913930708973	False	#303d2e
E121	M129	Q	C	53	201	-0.139014245659949	False	#93ba8e
E121	M129	R	C	54	201	-0.737847650452489	False	#40513e
E121	M129	S	C	55	201	-0.406384216045108	False	#6e8b6a
E121	M129	T	C	56	201	-0.776278375565139	False	#3b4a39
E121	M129	V	C	57	201		True	#d3d3d3
E121	M129	W	C	58	201		True	#d3d3d3
E121	M129	Y	C	59	201		True	#d3d3d3
L122	M129	A	C	60	201	-0.744813837302713	False	#3f503d
L122	M129	C	C	61	201	-0.800597163196622	False	#374635
L122	M129	D	C	62	201	-0.757684729808338	False	#3d4e3b
L122	M129	E	C	63	201		True	#d3d3d3
L122	M129	F	C	64	201	-0.817440521526141	False	#354333
L122	M129	G	C	65	201	-0.796137183902257	False	#384736
L122	M129	H	C	66	201		True	#d3d3d3
L122	M129	I	C	67	201	-0.634446811958343	False	#4e634c
L122	M129	K	C	68	201	-0.752905412431807	False	#3e4f3c
L122	M129	L	C	69	201	-0.011070014023812	False	#a5d19f
L122	M129	M	C	70	201	-0.421271593411352	False	#6c8968
L122	M129	N	C	71	201		True	#d3d3d3
L122	M129	P	C	72	201	-0.781149320875581	False	#3a4a38
L122	M129	Q	C	73	201		True	#d3d3d3
L122	M129	R	C	74	201	-0.884058692570471	False	#2b372a
L122	M129	S	C	75	201	-0.818683921345794	False	#354333
L122	M129	T	C	76	201		True	#d3d3d3
L122	M129	V	C	77	201	-0.78197544730576	False	#3a4a38
L122	M129	W	C	78	201	-0.722075618492493	False	#425440
L122	M129	Y	C	79	201	-0.882767256530246	False	#2b372a
C123	M129	A	C	80	201	-0.792814312455263	False	#384736
C123	M129	C	C	81	201	-0.011070014023812	False	#a5d19f
C123	M129	D	C	82	201	-0.9153432473299	False	#283226
C123	M129	E	C	83	201	-0.79415704256626	False	#384736
C123	M129	F	C	84	201		True	#d3d3d3
C123	M129	G	C	85	201	-0.87191286483302	False	#2d3a2c
C123	M129	H	C	86	201	-0.772124075419547	False	#3b4b39
C123	M129	I	C	87	201		True	#d3d3d3
C123	M129	K	C	88	201	-0.83629957114509	False	#323f30
C123	M129	L	C	89	201	-0.815430302846628	False	#354433
C123	M129	M	C	90	201	-0.794693748827435	False	#384736
C123	M129	N	C	91	201		True	#d3d3d3
C123	M129	P	C	92	201	-0.875923512260761	False	#2d392b
C123	M129	Q	C	93	201	-0.805279234358472	False	#374535
C123	M129	R	C	94	201	-0.896805891834035	False	#2a3528
C123	M129	S	C	95	201	-0.840895169771005	False	#313f30
C123	M129	T	C	96	201	-0.822951032276114	False	#344232
C123	M129	V	C	97	201	-0.783458738955869	False	#394937
C123	M129	W	C	98	201	-0.852141167498488	False	#303d2e
C123	M129	Y	C	99	201		True	#d3d3d3
S124	M129	A	C	100	201	-0.011384788196536	False	#a5d19f
S124	M129	C	C	101	201	-0.69881418452008	False	#455843
S124	M129	D	C	102	201		True	#d3d3d3
S124	M129	E	C	103	201	-0.0072212836158163	False	#a5d29f
S124	M129	F	C	104	201	-0.283061782088732	False	#7fa17b
S124	M129	G	C	105	201	-0.048212213900634	False	#9fca9a
S124	M129	H	C	106	201		True	#d3d3d3
S124	M129	I	C	107	201		True	#d3d3d3
S124	M129	K	C	108	201		True	#d3d3d3
S124	M129	L	C	109	201	-0.208543732559092	False	#8aaf85
S124	M129	M	C	110	201		True	#d3d3d3
S124	M129	N	C	111	201		True	#d3d3d3
S124	M129	P	C	112	201	-0.769977603762843	False	#3b4b39
S124	M129	Q	C	113	201		True	#d3d3d3
S124	M129	R	C	114	201	-0.0206048067954786	False	#a3cf9e
S124	M129	S	C	115	201	-0.011070014023812	False	#a5d19f
S124	M129	T	C	116	201		True	#d3d3d3
S124	M129	V	C	117	201	-0.253716110378761	False	#83a67e
S124	M129	W	C	118	201		True	#d3d3d3
S124	M129	Y	C	119	201	-0.0471099440511682	False	#a0cb9a
A125	M129	A	C	120	201	-0.011070014023812	False	#a5d19f
A125	M129	C	C	121	201	-0.958490733328756	False	#212a20
A125	M129	D	C	122	201	-0.824612589503266	False	#344232
A125	M129	E	C	123	201	-0.74801004901587	False	#3f4f3c
A125	M129	F	C	124	201	-0.737150805297768	False	#40513e
A125	M129	G	C	125	201	-0.720963832402452	False	#435440
A125	M129	H	C	126	201	-0.729242017448467	False	#41533f
A125	M129	I	C	127	201		True	#d3d3d3
A125	M129	K	C	128	201		True	#d3d3d3
A125	M129	L	C	129	201	-0.78694230459792	False	#394937
A125	M129	M	C	130	201		True	#d3d3d3
A125	M129	N	C	131	201		True	#d3d3d3
A125	M129	P	C	132	201		True	#d3d3d3
A125	M129	Q	C	133	201		True	#d3d3d3
A125	M129	R	C	134	201		True	#d3d3d3
A125	M129	S	C	135	201	-0.420686617110979	False	#6c8968
A125	M129	T	C	136	201		True	#d3d3d3
A125	M129	V	C	137	201	-0.568477391500904	False	#586f54
A125	M129	W	C	138	201	-0.842852143657106	False	#313f30
A125	M129	Y	C	139	201	-0.684690505872474	False	#475a45
A126	M129	A	C	140	201	-0.011070014023812	False	#a5d19f
A126	M129	C	C	141	201	-0.815876924952926	False	#354433
A126	M129	D	C	142	201		True	#d3d3d3
A126	M129	E	C	143	201		True	#d3d3d3
A126	M129	F	C	144	201		True	#d3d3d3
A126	M129	G	C	145	201	-0.673075393216098	False	#495d47
A126	M129	H	C	146	201		True	#d3d3d3
A126	M129	I	C	147	201		True	#d3d3d3
A126	M129	K	C	148	201		True	#d3d3d3
A126	M129	L	C	149	201		True	#d3d3d3
A126	M129	M	C	150	201		True	#d3d3d3
A126	M129	N	C	151	201		True	#d3d3d3
A126	M129	P	C	152	201	-0.831127903327907	False	#334031
A126	M129	Q	C	153	201		True	#d3d3d3
A126	M129	R	C	154	201		True	#d3d3d3
A126	M129	S	C	155	201		True	#d3d3d3
A126	M129	T	C	156	201	-0.316011575147143	False	#7b9b76
A126	M129	V	C	157	201	-0.561406136731885	False	#587055
A126	M129	W	C	158	201	-0.877757283394567	False	#2c382b
A126	M129	Y	C	159	201		True	#d3d3d3
I127	M129	A	C	160	201	-0.742007585720107	False	#3f503d
I127	M129	C	C	161	201	-0.729010404422438	False	#41533f
I127	M129	D	C	162	201		True	#d3d3d3
I127	M129	E	C	163	201		True	#d3d3d3
I127	M129	F	C	164	201		True	#d3d3d3
I127	M129	G	C	165	201	-0.739322451453872	False	#40513e
I127	M129	H	C	166	201	-0.978509077882087	False	#1e261d
I127	M129	I	C	167	201	-0.011070014023812	False	#a5d19f
I127	M129	K	C	168	201	-0.826538942983135	False	#334132
I127	M129	L	C	169	201	-0.140946395929684	False	#93ba8e
I127	M129	M	C	170	201		True	#d3d3d3
I127	M129	N	C	171	201		True	#d3d3d3
I127	M129	P	C	172	201	-0.795936201546978	False	#384736
I127	M129	Q	C	173	201		True	#d3d3d3
I127	M129	R	C	174	201	-0.759159439138561	False	#3d4d3a
I127	M129	S	C	175	201	-0.799397246638841	False	#374635
I127	M129	T	C	176	201	-0.692214655643723	False	#465944
I127	M129	V	C	177	201	-0.0815088059809387	False	#9bc495
I127	M129	W	C	178	201	-0.986036800290637	False	#1e261d
I127	M129	Y	C	179	201		True	#d3d3d3
T128	M129	A	C	180	201	-0.0180924155683751	False	#a4d09e
T128	M129	C	C	181	201		True	#d3d3d3
T128	M129	D	C	182	201	-0.490687449448026	False	#627c5f
T128	M129	E	C	183	201	-0.0018671435033189	False	#a6d2a0
T128	M129	F	C	184	201	-0.780810284538837	False	#3a4a38
T128	M129	G	C	185	201	-0.0333440866549477	False	#a2cd9c
T128	M129	H	C	186	201		True	#d3d3d3
T128	M129	I	C	187	201	-0.816981721629856	False	#354333
T128	M129	K	C	188	201	-0.287614507297162	False	#7ea07a
T128	M129	L	C	189	201	-0.342541760642741	False	#779672
T128	M129	M	C	190	201	-0.0986472903687922	False	#99c293
T128	M129	N	C	191	201		True	#d3d3d3
T128	M129	P	C	192	201	-0.809839428033723	False	#364434
T128	M129	Q	C	193	201		True	#d3d3d3
T128	M129	R	C	194	201	-0.28225137267098	False	#7fa17b
T128	M129	S	C	195	201	-0.0021470026480915	False	#a6d2a0
T128	M129	T	C	196	201	-0.011070014023812	False	#a5d19f
T128	M129	V	C	197	201	-0.133416907498117	False	#94bb8e
T128	M129	W	C	198	201	-0.703015220848058	False	#455742
T128	M129	Y	C	199	201		True	#d3d3d3
M129	M129	A	C	200	201		True	#d3d3d3
M129	M129	C	C	201	201		True	#d3d3d3
M129	M129	D	C	202	201		True	#d3d3d3
M129	M129	E	C	203	201		True	#d3d3d3
M129	M129	F	C	204	201		True	#d3d3d3
M129	M129	G	C	205	201		True	#d3d3d3
M129	M129	H	C	206	201		True	#d3d3d3
M129	M129	I	C	207	201		True	#d3d3d3
M129	M129	K	C	208	201		True	#d3d3d3
M129	M129	L	C	209	201		True	#d3d3d3
M129	M129	M	C	210	201		True	#d3d3d3
M129	M129	N	C	211	201		True	#d3d3d3
M129	M129	P	C	212	201		True	#d3d3d3
M129	M129	Q	C	213	201		True	#d3d3d3
M129	M129	R	C	214	201		True	#d3d3d3
M129	M129	S	C	215	201		True	#d3d3d3
M129	M129	T	C	216	201		True	#d3d3d3
M129	M129	V	C	217	201		True	#d3d3d3
M129	M129	W	C	218	201		True	#d3d3d3
M129	M129	Y	C	219	201		True	#d3d3d3
V119	M129	A	D	0	202		True	#d3d3d3
V119	M129	C	D	1	202		True	#d3d3d3
V119	M129	D	D	2	202	-1.08789200550738	False	#0f130f
V119	M129	E	D	3	202	-0.768613991783866	False	#3b4b39
V119	M129	F	D	4	202		True	#d3d3d3
V119	M129	G	D	5	202	-0.812214451961723	False	#354433
V119	M129	H	D	6	202		True	#d3d3d3
V119	M129	I	D	7	202		True	#d3d3d3
V119	M129	K	D	8	202		True	#d3d3d3
V119	M129	L	D	9	202		True	#d3d3d3
V119	M129	M	D	10	202		True	#d3d3d3
V119	M129	N	D	11	202		True	#d3d3d3
V119	M129	P	D	12	202		True	#d3d3d3
V119	M129	Q	D	13	202		True	#d3d3d3
V119	M129	R	D	14	202	-0.883618882994048	False	#2b372a
V119	M129	S	D	15	202		True	#d3d3d3
V119	M129	T	D	16	202		True	#d3d3d3
V119	M129	V	D	17	202	-0.0125079125739403	False	#a5d19f
V119	M129	W	D	18	202		True	#d3d3d3
V119	M129	Y	D	19	202		True	#d3d3d3
R120	M129	A	D	20	202	-0.0082915909217576	False	#a5d29f
R120	M129	C	D	21	202	-0.10570141352986	False	#98c092
R120	M129	D	D	22	202	-0.0244821677541994	False	#a3ce9d
R120	M129	E	D	23	202	-0.0080252503046867	False	#a5d29f
R120	M129	F	D	24	202	-0.0150309943187394	False	#a4d09e
R120	M129	G	D	25	202	-0.0073830547803024	False	#a5d29f
R120	M129	H	D	26	202	-0.0170646172036688	False	#a4d09e
R120	M129	I	D	27	202	-0.342013895184328	False	#779672
R120	M129	K	D	28	202	-0.0164830763289523	False	#a4d09e
R120	M129	L	D	29	202	-0.0470699989674492	False	#a0cb9a
R120	M129	M	D	30	202		True	#d3d3d3
R120	M129	N	D	31	202	-0.02676859727467	False	#a3ce9d
R120	M129	P	D	32	202	-0.733736337751859	False	#41523e
R120	M129	Q	D	33	202	-0.0150045808749443	False	#a4d09e
R120	M129	R	D	34	202	-0.0125079125739403	False	#a5d19f
R120	M129	S	D	35	202	-0.0109410729279743	False	#a5d19f
R120	M129	T	D	36	202		True	#d3d3d3
R120	M129	V	D	37	202	-0.306983560895825	False	#7c9d77
R120	M129	W	D	38	202		True	#d3d3d3
R120	M129	Y	D	39	202	-0.0248145727793461	False	#a3ce9d
E121	M129	A	D	40	202	-0.359425453455677	False	#759470
E121	M129	C	D	41	202	-1.11387602464771	False	#0c0f0b
E121	M129	D	D	42	202	-0.0155875171211396	False	#a4d09e
E121	M129	E	D	43	202	-0.0125079125739403	False	#a5d19f
E121	M129	F	D	44	202		True	#d3d3d3
E121	M129	G	D	45	202	-0.288360837945262	False	#7ea07a
E121	M129	H	D	46	202		True	#d3d3d3
E121	M129	I	D	47	202		True	#d3d3d3
E121	M129	K	D	48	202		True	#d3d3d3
E121	M129	L	D	49	202	-0.833145234059584	False	#334031
E121	M129	M	D	50	202		True	#d3d3d3
E121	M129	N	D	51	202	-0.373606382047834	False	#73916f
E121	M129	P	D	52	202	-0.838659034689468	False	#323f30
E121	M129	Q	D	53	202	-0.0714418838416421	False	#9dc797
E121	M129	R	D	54	202	-0.658129449851741	False	#4b5f48
E121	M129	S	D	55	202	-0.328194234029775	False	#799974
E121	M129	T	D	56	202	-0.655180682504815	False	#4b5f48
E121	M129	V	D	57	202		True	#d3d3d3
E121	M129	W	D	58	202	-0.889974690708962	False	#2b3629
E121	M129	Y	D	59	202		True	#d3d3d3
L122	M129	A	D	60	202	-0.617367432722475	False	#50664e
L122	M129	C	D	61	202	-0.634045739577515	False	#4e634c
L122	M129	D	D	62	202	-0.84369177270326	False	#313f30
L122	M129	E	D	63	202	-0.883238477028752	False	#2b372a
L122	M129	F	D	64	202	-0.809283169440413	False	#364434
L122	M129	G	D	65	202	-0.868719139863484	False	#2d3a2c
L122	M129	H	D	66	202	-0.781944690991803	False	#3a4a38
L122	M129	I	D	67	202	-0.622473260093464	False	#50654d
L122	M129	K	D	68	202	-0.819205297775454	False	#354333
L122	M129	L	D	69	202	-0.0125079125739403	False	#a5d19f
L122	M129	M	D	70	202	-0.323838615974716	False	#799a75
L122	M129	N	D	71	202	-0.754957137262996	False	#3d4e3b
L122	M129	P	D	72	202	-0.833753057757648	False	#334031
L122	M129	Q	D	73	202	-0.870346533634997	False	#2d3a2c
L122	M129	R	D	74	202	-0.796773646508168	False	#384736
L122	M129	S	D	75	202	-0.773956270878547	False	#3b4a39
L122	M129	T	D	76	202	-0.725157946905737	False	#425440
L122	M129	V	D	77	202	-0.719591620125542	False	#435440
L122	M129	W	D	78	202	-0.827572184935859	False	#334132
L122	M129	Y	D	79	202		True	#d3d3d3
C123	M129	A	D	80	202	-0.582021835740754	False	#566d53
C123	M129	C	D	81	202	-0.0125079125739403	False	#a5d19f
C123	M129	D	D	82	202		True	#d3d3d3
C123	M129	E	D	83	202	-0.85359666598611	False	#303d2e
C123	M129	F	D	84	202	-0.806172451580684	False	#374535
C123	M129	G	D	85	202	-0.724100458326251	False	#425440
C123	M129	H	D	86	202	-0.806687979545094	False	#364434
C123	M129	I	D	87	202	-0.736046581158494	False	#40513e
C123	M129	K	D	88	202	-0.884091443871278	False	#2b372a
C123	M129	L	D	89	202	-0.639760515406346	False	#4e634b
C123	M129	M	D	90	202	-0.336557841466084	False	#789874
C123	M129	N	D	91	202	-0.871708272384375	False	#2d3a2c
C123	M129	P	D	92	202	-0.840401263631804	False	#313f30
C123	M129	Q	D	93	202	-0.780415222117576	False	#3a4a38
C123	M129	R	D	94	202	-0.811788480921991	False	#354433
C123	M129	S	D	95	202	-0.768566007878441	False	#3b4b39
C123	M129	T	D	96	202	-0.795825565550464	False	#384736
C123	M129	V	D	97	202		True	#d3d3d3
C123	M129	W	D	98	202	-0.760956325819117	False	#3d4d3a
C123	M129	Y	D	99	202	-0.937330747105664	False	#242e23
S124	M129	A	D	100	202	-0.0044389462761624	False	#a6d2a0
S124	M129	C	D	101	202		True	#d3d3d3
S124	M129	D	D	102	202	-0.0094000816804853	False	#a5d29f
S124	M129	E	D	103	202		True	#d3d3d3
S124	M129	F	D	104	202		True	#d3d3d3
S124	M129	G	D	105	202	-0.0204176113803682	False	#a3cf9e
S124	M129	H	D	106	202	-0.0018504116970629	False	#a6d2a0
S124	M129	I	D	107	202	-0.339790211194623	False	#779773
S124	M129	K	D	108	202	-0.036726074894659	False	#a1cd9c
S124	M129	L	D	109	202	-0.121911962026834	False	#96be90
S124	M129	M	D	110	202	-0.0242905107308174	False	#a3ce9d
S124	M129	N	D	111	202		True	#d3d3d3
S124	M129	P	D	112	202	-0.808479561206677	False	#364434
S124	M129	Q	D	113	202		True	#d3d3d3
S124	M129	R	D	114	202	-0.0374786324748269	False	#a1cd9c
S124	M129	S	D	115	202	-0.0125079125739403	False	#a5d19f
S124	M129	T	D	116	202	-0.0610145447353408	False	#9ec898
S124	M129	V	D	117	202	-0.239089962550947	False	#85a980
S124	M129	W	D	118	202	-0.34561228356559	False	#779672
S124	M129	Y	D	119	202		True	#d3d3d3
A125	M129	A	D	120	202	-0.0125079125739403	False	#a5d19f
A125	M129	C	D	121	202	-0.304923937829201	False	#7c9d77
A125	M129	D	D	122	202	-0.818567265118622	False	#354333
A125	M129	E	D	123	202		True	#d3d3d3
A125	M129	F	D	124	202		True	#d3d3d3
A125	M129	G	D	125	202	-0.592021053569385	False	#546b51
A125	M129	H	D	126	202	-0.705266105349876	False	#455742
A125	M129	I	D	127	202		True	#d3d3d3
A125	M129	K	D	128	202		True	#d3d3d3
A125	M129	L	D	129	202	-0.785073987795494	False	#394937
A125	M129	M	D	130	202	-0.776836136890428	False	#3b4a39
A125	M129	N	D	131	202		True	#d3d3d3
A125	M129	P	D	132	202	-0.863491681868334	False	#2e3a2c
A125	M129	Q	D	133	202		True	#d3d3d3
A125	M129	R	D	134	202	-0.808412091557084	False	#364434
A125	M129	S	D	135	202		True	#d3d3d3
A125	M129	T	D	136	202	-0.523297223886002	False	#5e775a
A125	M129	V	D	137	202		True	#d3d3d3
A125	M129	W	D	138	202		True	#d3d3d3
A125	M129	Y	D	139	202		True	#d3d3d3
A126	M129	A	D	140	202	-0.0125079125739403	False	#a5d19f
A126	M129	C	D	141	202		True	#d3d3d3
A126	M129	D	D	142	202		True	#d3d3d3
A126	M129	E	D	143	202		True	#d3d3d3
A126	M129	F	D	144	202		True	#d3d3d3
A126	M129	G	D	145	202	-0.607034408833001	False	#52684f
A126	M129	H	D	146	202	-0.893073787200525	False	#2a3529
A126	M129	I	D	147	202		True	#d3d3d3
A126	M129	K	D	148	202		True	#d3d3d3
A126	M129	L	D	149	202		True	#d3d3d3
A126	M129	M	D	150	202		True	#d3d3d3
A126	M129	N	D	151	202	-0.710276604736822	False	#445641
A126	M129	P	D	152	202	-0.865206747360363	False	#2e3a2c
A126	M129	Q	D	153	202		True	#d3d3d3
A126	M129	R	D	154	202	-0.79496200373696	False	#384736
A126	M129	S	D	155	202	-0.313516823009387	False	#7b9b76
A126	M129	T	D	156	202	-0.287763479761692	False	#7ea07a
A126	M129	V	D	157	202	-0.485630121324444	False	#637d5f
A126	M129	W	D	158	202	-0.812268258132046	False	#354433
A126	M129	Y	D	159	202	-0.829243943478122	False	#334132
I127	M129	A	D	160	202	-0.814604101567409	False	#354433
I127	M129	C	D	161	202		True	#d3d3d3
I127	M129	D	D	162	202		True	#d3d3d3
I127	M129	E	D	163	202	-0.796618827697332	False	#384736
I127	M129	F	D	164	202	-0.802437707150753	False	#374535
I127	M129	G	D	165	202	-0.882269041753862	False	#2c382b
I127	M129	H	D	166	202	-0.788718211460903	False	#394837
I127	M129	I	D	167	202	-0.0125079125739403	False	#a5d19f
I127	M129	K	D	168	202	-0.74750565665175	False	#3f4f3c
I127	M129	L	D	169	202	-0.0377679276556576	False	#a1cd9c
I127	M129	M	D	170	202	-0.0776805390534205	False	#9bc596
I127	M129	N	D	171	202	-0.781843394189493	False	#3a4a38
I127	M129	P	D	172	202	-0.84256442656203	False	#313f30
I127	M129	Q	D	173	202	-0.805024297578909	False	#374535
I127	M129	R	D	174	202	-0.863126537777284	False	#2f3b2d
I127	M129	S	D	175	202	-0.800462710132422	False	#374635
I127	M129	T	D	176	202	-0.839058672315768	False	#323f30
I127	M129	V	D	177	202	-0.0517256569766157	False	#9fca9a
I127	M129	W	D	178	202		True	#d3d3d3
I127	M129	Y	D	179	202		True	#d3d3d3
T128	M129	A	D	180	202	-0.0152739570814693	False	#a4d09e
T128	M129	C	D	181	202	-0.0247847289873505	False	#a3ce9d
T128	M129	D	D	182	202		True	#d3d3d3
T128	M129	E	D	183	202	-0.0089076296204471	False	#a5d29f
T128	M129	F	D	184	202		True	#d3d3d3
T128	M129	G	D	185	202	-0.0054487119832948	False	#a5d29f
T128	M129	H	D	186	202		True	#d3d3d3
T128	M129	I	D	187	202		True	#d3d3d3
T128	M129	K	D	188	202	-0.270205936433633	False	#81a47d
T128	M129	L	D	189	202	-0.230273892989756	False	#86aa82
T128	M129	M	D	190	202		True	#d3d3d3
T128	M129	N	D	191	202		True	#d3d3d3
T128	M129	P	D	192	202	-0.778580633591243	False	#3a4a38
T128	M129	Q	D	193	202		True	#d3d3d3
T128	M129	R	D	194	202	-0.278611418173811	False	#80a27b
T128	M129	S	D	195	202	-0.0044679446431945	False	#a6d2a0
T128	M129	T	D	196	202	-0.0125079125739403	False	#a5d19f
T128	M129	V	D	197	202	-0.0401595625102331	False	#a1cc9b
T128	M129	W	D	198	202	-0.745207213508692	False	#3f4f3c
T128	M129	Y	D	199	202		True	#d3d3d3
M129	M129	A	D	200	202		True	#d3d3d3
M129	M129	C	D	201	202		True	#d3d3d3
M129	M129	D	D	202	202		True	#d3d3d3
M129	M129	E	D	203	202		True	#d3d3d3
M129	M129	F	D	204	202		True	#d3d3d3
M129	M129	G	D	205	202		True	#d3d3d3
M129	M129	H	D	206	202		True	#d3d3d3
M129	M129	I	D	207	202		True	#d3d3d3
M129	M129	K	D	208	202		True	#d3d3d3
M129	M129	L	D	209	202		True	#d3d3d3
M129	M129	M	D	210	202		True	#d3d3d3
M129	M129	N	D	211	202		True	#d3d3d3
M129	M129	P	D	212	202		True	#d3d3d3
M129	M129	Q	D	213	202		True	#d3d3d3
M129	M129	R	D	214	202		True	#d3d3d3
M129	M129	S	D	215	202		True	#d3d3d3
M129	M129	T	D	216	202		True	#d3d3d3
M129	M129	V	D	217	202		True	#d3d3d3
M129	M129	W	D	218	202		True	#d3d3d3
M129	M129	Y	D	219	202		True	#d3d3d3
V119	M129	A	E	0	203		True	#d3d3d3
V119	M129	C	E	1	203	-0.603846413687452	False	#52684f
V119	M129	D	E	2	203	-0.793775071294432	False	#384736
V119	M129	E	E	3	203	-0.784572606053222	False	#394937
V119	M129	F	E	4	203		True	#d3d3d3
V119	M129	G	E	5	203	-0.764097836556927	False	#3c4c3a
V119	M129	H	E	6	203	-0.774565017523404	False	#3b4a39
V119	M129	I	E	7	203		True	#d3d3d3
V119	M129	K	E	8	203	-0.791186543692512	False	#394837
V119	M129	L	E	9	203		True	#d3d3d3
V119	M129	M	E	10	203	-0.0037332496234195	False	#a6d2a0
V119	M129	N	E	11	203		True	#d3d3d3
V119	M129	P	E	12	203		True	#d3d3d3
V119	M129	Q	E	13	203	-0.631908036631958	False	#4e634c
V119	M129	R	E	14	203	-0.723499751678064	False	#425440
V119	M129	S	E	15	203	-0.725496212463887	False	#425440
V119	M129	T	E	16	203		True	#d3d3d3
V119	M129	V	E	17	203	-6.42412363301981e-05	False	#a7d3a1
V119	M129	W	E	18	203	-0.747619970594528	False	#3f4f3c
V119	M129	Y	E	19	203		True	#d3d3d3
R120	M129	A	E	20	203	-0.002367271116851	False	#a6d2a0
R120	M129	C	E	21	203	-0.002059442703162	False	#a6d2a0
R120	M129	D	E	22	203	0.0068768928766145	False	#a7d4a1
R120	M129	E	E	23	203	0.0049037216385992	False	#a7d4a1
R120	M129	F	E	24	203		True	#d3d3d3
R120	M129	G	E	25	203	0.0034224817151188	False	#a7d3a1
R120	M129	H	E	26	203	0.0040494933877516	False	#a7d3a1
R120	M129	I	E	27	203	-0.0287003784096488	False	#a3ce9d
R120	M129	K	E	28	203	-0.001605936116955	False	#a6d2a0
R120	M129	L	E	29	203	-0.0016855626858378	False	#a6d2a0
R120	M129	M	E	30	203	-0.0061392688731386	False	#a5d29f
R120	M129	N	E	31	203	-0.0043289182817466	False	#a6d2a0
R120	M129	P	E	32	203	-0.571252680821035	False	#576e54
R120	M129	Q	E	33	203	0.0004335248350857	False	#a7d3a1
R120	M129	R	E	34	203	-6.42412363301981e-05	False	#a7d3a1
R120	M129	S	E	35	203	-0.0090052312455268	False	#a5d29f
R120	M129	T	E	36	203		True	#d3d3d3
R120	M129	V	E	37	203	-0.0047517136741551	False	#a6d2a0
R120	M129	W	E	38	203	0.006738498433907	False	#a7d4a1
R120	M129	Y	E	39	203	0.0014425949728141	False	#a7d3a1
E121	M129	A	E	40	203	-0.0354900719736638	False	#a1cd9c
E121	M129	C	E	41	203	-0.47408662846808	False	#658061
E121	M129	D	E	42	203	0.0020351777572132	False	#a7d3a1
E121	M129	E	E	43	203	-6.42412363301981e-05	False	#a7d3a1
E121	M129	F	E	44	203		True	#d3d3d3
E121	M129	G	E	45	203	-0.0182239586524672	False	#a4d09e
E121	M129	H	E	46	203		True	#d3d3d3
E121	M129	I	E	47	203		True	#d3d3d3
E121	M129	K	E	48	203	-0.365925046191671	False	#73926f
E121	M129	L	E	49	203	-0.763563407124284	False	#3d4d3a
E121	M129	M	E	50	203	-0.299708145098768	False	#7d9e78
E121	M129	N	E	51	203		True	#d3d3d3
E121	M129	P	E	52	203	-0.775809029672942	False	#3b4a39
E121	M129	Q	E	53	203		True	#d3d3d3
E121	M129	R	E	54	203	-0.427970042581625	False	#6b8767
E121	M129	S	E	55	203	-0.0357426513541936	False	#a1cd9c
E121	M129	T	E	56	203	-0.423710989455544	False	#6b8868
E121	M129	V	E	57	203		True	#d3d3d3
E121	M129	W	E	58	203	-0.699864371171384	False	#455843
E121	M129	Y	E	59	203	-0.793082769055809	False	#384736
L122	M129	A	E	60	203	-0.426916713036766	False	#6b8868
L122	M129	C	E	61	203		True	#d3d3d3
L122	M129	D	E	62	203		True	#d3d3d3
L122	M129	E	E	63	203	-0.879243702452329	False	#2c382b
L122	M129	F	E	64	203	-0.59650607984859	False	#546a51
L122	M129	G	E	65	203	-0.784885886788117	False	#394937
L122	M129	H	E	66	203		True	#d3d3d3
L122	M129	I	E	67	203	-0.402874056321248	False	#6f8c6b
L122	M129	K	E	68	203	-0.846228691585162	False	#313e2f
L122	M129	L	E	69	203	-6.42412363301981e-05	False	#a7d3a1
L122	M129	M	E	70	203	-0.0212870760994119	False	#a3cf9e
L122	M129	N	E	71	203		True	#d3d3d3
L122	M129	P	E	72	203	-0.833340452518559	False	#334031
L122	M129	Q	E	73	203	-0.77749246905517	False	#3b4a39
L122	M129	R	E	74	203	-0.84650283052691	False	#313e2f
L122	M129	S	E	75	203	-0.651250498919911	False	#4c6049
L122	M129	T	E	76	203	-0.579968517887513	False	#566d53
L122	M129	V	E	77	203	-0.566299995208558	False	#586f54
L122	M129	W	E	78	203		True	#d3d3d3
L122	M129	Y	E	79	203		True	#d3d3d3
C123	M129	A	E	80	203	-0.347884505967896	False	#769672
C123	M129	C	E	81	203	-6.42412363301981e-05	False	#a7d3a1
C123	M129	D	E	82	203	-0.784438797599094	False	#394937
C123	M129	E	E	83	203	-0.775412893148419	False	#3b4a39
C123	M129	F	E	84	203	-0.846291629712543	False	#313e2f
C123	M129	G	E	85	203	-0.670279525270793	False	#495d47
C123	M129	H	E	86	203	-0.753159309607583	False	#3e4f3c
C123	M129	I	E	87	203	-0.598043572725317	False	#536950
C123	M129	K	E	88	203	-0.832871586195818	False	#334031
C123	M129	L	E	89	203	-0.471910678232885	False	#658061
C123	M129	M	E	90	203	-0.15769783060409	False	#90b78b
C123	M129	N	E	91	203	-0.874753182634835	False	#2d392b
C123	M129	P	E	92	203	-0.829842900475648	False	#334132
C123	M129	Q	E	93	203	-0.781669837039225	False	#3a4a38
C123	M129	R	E	94	203	-0.828734457058355	False	#334132
C123	M129	S	E	95	203	-0.67520796840826	False	#485c46
C123	M129	T	E	96	203	-0.786471685192736	False	#394937
C123	M129	V	E	97	203	-0.721736452601843	False	#425440
C123	M129	W	E	98	203	-0.85897455938858	False	#2f3b2d
C123	M129	Y	E	99	203	-0.844564773556651	False	#313e2f
S124	M129	A	E	100	203	-0.0005685532119681	False	#a6d2a0
S124	M129	C	E	101	203	-0.0097066598913073	False	#a5d29f
S124	M129	D	E	102	203		True	#d3d3d3
S124	M129	E	E	103	203	0.0007449569018208	False	#a7d3a1
S124	M129	F	E	104	203	-0.0074335227827536	False	#a5d29f
S124	M129	G	E	105	203	-0.0014113166315319	False	#a6d2a0
S124	M129	H	E	106	203	0.0122959505863171	False	#a8d5a2
S124	M129	I	E	107	203	-0.0023788530922548	False	#a6d2a0
S124	M129	K	E	108	203	0.0023793220622239	False	#a7d3a1
S124	M129	L	E	109	203	-0.0003269306213939	False	#a7d3a1
S124	M129	M	E	110	203	-0.0033224549965436	False	#a6d2a0
S124	M129	N	E	111	203		True	#d3d3d3
S124	M129	P	E	112	203	-0.772764022102618	False	#3b4b39
S124	M129	Q	E	113	203	0.0026634467050669	False	#a7d3a1
S124	M129	R	E	114	203	-0.0052815825599182	False	#a5d29f
S124	M129	S	E	115	203	-6.42412363301981e-05	False	#a7d3a1
S124	M129	T	E	116	203	-0.0036611670910564	False	#a6d2a0
S124	M129	V	E	117	203	-0.0033600005920096	False	#a6d2a0
S124	M129	W	E	118	203	-0.0042812960230853	False	#a6d2a0
S124	M129	Y	E	119	203		True	#d3d3d3
A125	M129	A	E	120	203	-6.42412363301981e-05	False	#a7d3a1
A125	M129	C	E	121	203	-0.113778530372026	False	#97bf91
A125	M129	D	E	122	203	-0.780084749214128	False	#3a4a38
A125	M129	E	E	123	203		True	#d3d3d3
A125	M129	F	E	124	203	-0.589894923313442	False	#546b51
A125	M129	G	E	125	203	-0.32255464250505	False	#7a9b76
A125	M129	H	E	126	203	-0.725166408879834	False	#425440
A125	M129	I	E	127	203		True	#d3d3d3
A125	M129	K	E	128	203	-0.733532932680913	False	#41523e
A125	M129	L	E	129	203	-0.782323306312372	False	#3a4a38
A125	M129	M	E	130	203	-0.796914876410671	False	#384736
A125	M129	N	E	131	203	-0.641541091372609	False	#4d624a
A125	M129	P	E	132	203	-0.849143875213402	False	#313e2f
A125	M129	Q	E	133	203	-0.755157434893077	False	#3d4e3b
A125	M129	R	E	134	203	-0.777995495553018	False	#3b4a39
A125	M129	S	E	135	203	-0.0356080370650966	False	#a1cd9c
A125	M129	T	E	136	203	-0.444794884591747	False	#698565
A125	M129	V	E	137	203	-0.30187325034392	False	#7d9e78
A125	M129	W	E	138	203	-0.759036149497864	False	#3d4e3b
A125	M129	Y	E	139	203		True	#d3d3d3
A126	M129	A	E	140	203	-6.42412363301981e-05	False	#a7d3a1
A126	M129	C	E	141	203	-0.0071039855586677	False	#a5d29f
A126	M129	D	E	142	203	-0.823866853557409	False	#344232
A126	M129	E	E	143	203	-0.844875206306675	False	#313e2f
A126	M129	F	E	144	203	-0.881860958456978	False	#2c382b
A126	M129	G	E	145	203	-0.334397446202142	False	#789874
A126	M129	H	E	146	203	-0.891826882992331	False	#2a3529
A126	M129	I	E	147	203	-0.559517798334526	False	#597156
A126	M129	K	E	148	203	-0.788633359749747	False	#394837
A126	M129	L	E	149	203	-0.795306885705626	False	#384736
A126	M129	M	E	150	203	-0.695056615175022	False	#465943
A126	M129	N	E	151	203	-0.713851407527603	False	#435541
A126	M129	P	E	152	203	-0.857724441648032	False	#2f3c2e
A126	M129	Q	E	153	203	-0.785177121148356	False	#394937
A126	M129	R	E	154	203	-0.846592024297757	False	#313e2f
A126	M129	S	E	155	203	-0.0118633242802881	False	#a5d19f
A126	M129	T	E	156	203	-0.0056751172718263	False	#a5d29f
A126	M129	V	E	157	203	-0.298052228268798	False	#7d9f79
A126	M129	W	E	158	203	-0.895535574246806	False	#2a3529
A126	M129	Y	E	159	203	-0.850042326960738	False	#303d2e
I127	M129	A	E	160	203	-0.693905743057037	False	#465943
I127	M129	C	E	161	203	-0.287115966505487	False	#7ea07a
I127	M129	D	E	162	203		True	#d3d3d3
I127	M129	E	E	163	203	-0.829489032200647	False	#334132
I127	M129	F	E	164	203	-0.837418826745151	False	#323f30
I127	M129	G	E	165	203	-0.805933719416677	False	#374535
I127	M129	H	E	166	203	-0.717334257659096	False	#435440
I127	M129	I	E	167	203	-6.42412363301981e-05	False	#a7d3a1
I127	M129	K	E	168	203	-0.829822665302481	False	#334132
I127	M129	L	E	169	203	-0.0106385681924546	False	#a5d19f
I127	M129	M	E	170	203	-0.0079405528261254	False	#a5d29f
I127	M129	N	E	171	203	-0.73447307106309	False	#41523e
I127	M129	P	E	172	203	-0.819915581033106	False	#354333
I127	M129	Q	E	173	203		True	#d3d3d3
I127	M129	R	E	174	203	-0.809610219385707	False	#364434
I127	M129	S	E	175	203	-0.751670270710764	False	#3e4f3c
I127	M129	T	E	176	203	-0.394461750198704	False	#6f8d6b
I127	M129	V	E	177	203	-0.0059374080865429	False	#a5d29f
I127	M129	W	E	178	203	-0.828280730391051	False	#334132
I127	M129	Y	E	179	203	-0.953715718612842	False	#222b20
T128	M129	A	E	180	203	-0.0019099070506684	False	#a6d2a0
T128	M129	C	E	181	203	-0.0026141268120866	False	#a6d2a0
T128	M129	D	E	182	203	-0.318619847821019	False	#7a9b76
T128	M129	E	E	183	203	-0.0013137305829059	False	#a6d2a0
T128	M129	F	E	184	203	-0.728668647493481	False	#41533f
T128	M129	G	E	185	203	-0.0053223329052473	False	#a5d29f
T128	M129	H	E	186	203	-0.351572101503679	False	#759571
T128	M129	I	E	187	203	-0.0172509505862697	False	#a4d09e
T128	M129	K	E	188	203	-0.150957173801019	False	#92b98c
T128	M129	L	E	189	203	-0.0239755918151794	False	#a3cf9e
T128	M129	M	E	190	203	-0.0021879580027145	False	#a6d2a0
T128	M129	N	E	191	203	-0.236039631792414	False	#86aa81
T128	M129	P	E	192	203	-0.797181765761174	False	#374635
T128	M129	Q	E	193	203	-0.0086787268008089	False	#a5d29f
T128	M129	R	E	194	203	-0.213137177411908	False	#89ae84
T128	M129	S	E	195	203	-0.0084349832605882	False	#a5d29f
T128	M129	T	E	196	203	-6.42412363301981e-05	False	#a7d3a1
T128	M129	V	E	197	203	-0.0129670624815847	False	#a5d19f
T128	M129	W	E	198	203	-0.665480101963525	False	#4a5e47
T128	M129	Y	E	199	203	-0.504087139438355	False	#607a5d
M129	M129	A	E	200	203		True	#d3d3d3
M129	M129	C	E	201	203		True	#d3d3d3
M129	M129	D	E	202	203		True	#d3d3d3
M129	M129	E	E	203	203		True	#d3d3d3
M129	M129	F	E	204	203		True	#d3d3d3
M129	M129	G	E	205	203		True	#d3d3d3
M129	M129	H	E	206	203		True	#d3d3d3
M129	M129	I	E	207	203		True	#d3d3d3
M129	M129	K	E	208	203		True	#d3d3d3
M129	M129	L	E	209	203		True	#d3d3d3
M129	M129	M	E	210	203		True	#d3d3d3
M129	M129	N	E	211	203		True	#d3d3d3
M129	M129	P	E	212	203		True	#d3d3d3
M129	M129	Q	E	213	203		True	#d3d3d3
M129	M129	R	E	214	203		True	#d3d3d3
M129	M129	S	E	215	203		True	#d3d3d3
M129	M129	T	E	216	203		True	#d3d3d3
M129	M129	V	E	217	203		True	#d3d3d3
M129	M129	W	E	218	203		True	#d3d3d3
M129	M129	Y	E	219	203		True	#d3d3d3
V119	M129	A	F	0	204		True	#d3d3d3
V119	M129	C	F	1	204	-0.741833525050256	False	#3f503d
V119	M129	D	F	2	204	-0.84259955101606	False	#313f30
V119	M129	E	F	3	204	-0.709252119247782	False	#445641
V119	M129	F	F	4	204	-0.74118736301046	False	#3f503d
V119	M129	G	F	5	204	-0.821646336874739	False	#344232
V119	M129	H	F	6	204		True	#d3d3d3
V119	M129	I	F	7	204	-0.0082909997147	False	#a5d29f
V119	M129	K	F	8	204		True	#d3d3d3
V119	M129	L	F	9	204	-0.0227396116199261	False	#a3cf9e
V119	M129	M	F	10	204	-0.0228353358216528	False	#a3cf9e
V119	M129	N	F	11	204		True	#d3d3d3
V119	M129	P	F	12	204		True	#d3d3d3
V119	M129	Q	F	13	204		True	#d3d3d3
V119	M129	R	F	14	204		True	#d3d3d3
V119	M129	S	F	15	204	-0.825777796765785	False	#334132
V119	M129	T	F	16	204		True	#d3d3d3
V119	M129	V	F	17	204	-0.0039035027112486	False	#a6d2a0
V119	M129	W	F	18	204		True	#d3d3d3
V119	M129	Y	F	19	204		True	#d3d3d3
R120	M129	A	F	20	204	-0.0020147245303354	False	#a6d2a0
R120	M129	C	F	21	204	-0.017600456003213	False	#a4d09e
R120	M129	D	F	22	204	-0.0018753093598179	False	#a6d2a0
R120	M129	E	F	23	204	0.0088149813091004	False	#a7d4a1
R120	M129	F	F	24	204	-0.0044878685254949	False	#a6d2a0
R120	M129	G	F	25	204	0.0043414679018779	False	#a7d4a1
R120	M129	H	F	26	204		True	#d3d3d3
R120	M129	I	F	27	204		True	#d3d3d3
R120	M129	K	F	28	204		True	#d3d3d3
R120	M129	L	F	29	204	-0.0127306975508955	False	#a5d19f
R120	M129	M	F	30	204	-0.0100790239885662	False	#a5d19f
R120	M129	N	F	31	204		True	#d3d3d3
R120	M129	P	F	32	204	-0.694292852620474	False	#465943
R120	M129	Q	F	33	204		True	#d3d3d3
R120	M129	R	F	34	204	-0.0039035027112486	False	#a6d2a0
R120	M129	S	F	35	204	-0.0029406362153976	False	#a6d2a0
R120	M129	T	F	36	204	-0.011873718527115	False	#a5d19f
R120	M129	V	F	37	204	-0.205814459265974	False	#8aaf85
R120	M129	W	F	38	204	-0.0011409157303408	False	#a6d2a0
R120	M129	Y	F	39	204		True	#d3d3d3
E121	M129	A	F	40	204	-0.336466682358717	False	#789874
E121	M129	C	F	41	204		True	#d3d3d3
E121	M129	D	F	42	204	-0.0123023803506199	False	#a5d19f
E121	M129	E	F	43	204	-0.0039035027112486	False	#a6d2a0
E121	M129	F	F	44	204	-0.888661933392559	False	#2b3629
E121	M129	G	F	45	204	-0.2860668834126	False	#7ea07a
E121	M129	H	F	46	204	-0.375861821000059	False	#72916e
E121	M129	I	F	47	204		True	#d3d3d3
E121	M129	K	F	48	204		True	#d3d3d3
E121	M129	L	F	49	204	-0.830667295746542	False	#334031
E121	M129	M	F	50	204	-0.656909048093632	False	#4b5f48
E121	M129	N	F	51	204		True	#d3d3d3
E121	M129	P	F	52	204	-0.901315886268016	False	#293427
E121	M129	Q	F	53	204	-0.0266411758358468	False	#a3ce9d
E121	M129	R	F	54	204	-0.68400628082961	False	#475a45
E121	M129	S	F	55	204	-0.311830190545866	False	#7b9c77
E121	M129	T	F	56	204		True	#d3d3d3
E121	M129	V	F	57	204		True	#d3d3d3
E121	M129	W	F	58	204		True	#d3d3d3
E121	M129	Y	F	59	204	-0.724620892028028	False	#425440
L122	M129	A	F	60	204	-0.552173288136598	False	#5a7256
L122	M129	C	F	61	204	-0.587720905400017	False	#556c52
L122	M129	D	F	62	204	-0.924882646196919	False	#263025
L122	M129	E	F	63	204		True	#d3d3d3
L122	M129	F	F	64	204	-0.780216880940696	False	#3a4a38
L122	M129	G	F	65	204	-0.897267914382605	False	#2a3528
L122	M129	H	F	66	204	-0.835847627217806	False	#323f30
L122	M129	I	F	67	204		True	#d3d3d3
L122	M129	K	F	68	204		True	#d3d3d3
L122	M129	L	F	69	204	-0.0039035027112486	False	#a6d2a0
L122	M129	M	F	70	204	-0.239293366794329	False	#85a980
L122	M129	N	F	71	204	-0.794299561404731	False	#384736
L122	M129	P	F	72	204	-0.857605780841391	False	#2f3c2e
L122	M129	Q	F	73	204		True	#d3d3d3
L122	M129	R	F	74	204	-0.84671874497178	False	#313e2f
L122	M129	S	F	75	204	-0.771570512011656	False	#3b4b39
L122	M129	T	F	76	204	-0.714724503846639	False	#435541
L122	M129	V	F	77	204	-0.725061550949609	False	#425440
L122	M129	W	F	78	204	-0.876580282825573	False	#2d392b
L122	M129	Y	F	79	204	-0.72435716049875	False	#425440
C123	M129	A	F	80	204	-0.436280577861924	False	#6a8666
C123	M129	C	F	81	204	-0.0039035027112486	False	#a6d2a0
C123	M129	D	F	82	204	-0.75921874615282	False	#3d4d3a
C123	M129	E	F	83	204	-0.829243943478122	False	#334132
C123	M129	F	F	84	204	-0.806202330992843	False	#374535
C123	M129	G	F	85	204	-0.662690441075583	False	#4a5e48
C123	M129	H	F	86	204	-0.835674315474378	False	#323f30
C123	M129	I	F	87	204	-0.746493461440391	False	#3f4f3c
C123	M129	K	F	88	204	-0.850595822566178	False	#303d2e
C123	M129	L	F	89	204	-0.639235632439288	False	#4e634b
C123	M129	M	F	90	204	-0.331744894074882	False	#799974
C123	M129	N	F	91	204	-0.799613091380463	False	#374635
C123	M129	P	F	92	204	-0.914714036412616	False	#283226
C123	M129	Q	F	93	204	-0.815875597141996	False	#354433
C123	M129	R	F	94	204	-0.856915751026222	False	#2f3c2e
C123	M129	S	F	95	204	-0.692355714274265	False	#465944
C123	M129	T	F	96	204	-0.774717664480165	False	#3b4a39
C123	M129	V	F	97	204	-0.800868885192656	False	#374635
C123	M129	W	F	98	204	-0.851044991451741	False	#303d2e
C123	M129	Y	F	99	204	-0.865578520528911	False	#2e3a2c
S124	M129	A	F	100	204	-0.0080113046594479	False	#a5d29f
S124	M129	C	F	101	204		True	#d3d3d3
S124	M129	D	F	102	204		True	#d3d3d3
S124	M129	E	F	103	204	0.0031554507276243	False	#a7d3a1
S124	M129	F	F	104	204	-0.329928232183791	False	#799974
S124	M129	G	F	105	204	-0.0034013821275199	False	#a6d2a0
S124	M129	H	F	106	204	-0.0094191884393926	False	#a5d29f
S124	M129	I	F	107	204		True	#d3d3d3
S124	M129	K	F	108	204	-0.0044673320223711	False	#a6d2a0
S124	M129	L	F	109	204	-0.105251318588445	False	#98c092
S124	M129	M	F	110	204	-0.0094495966775797	False	#a5d29f
S124	M129	N	F	111	204		True	#d3d3d3
S124	M129	P	F	112	204	-0.753579439409567	False	#3e4f3c
S124	M129	Q	F	113	204	-0.0046987900397416	False	#a6d2a0
S124	M129	R	F	114	204	-0.0121462903803579	False	#a5d19f
S124	M129	S	F	115	204	-0.0039035027112486	False	#a6d2a0
S124	M129	T	F	116	204	-0.0211806448489306	False	#a3cf9e
S124	M129	V	F	117	204	-0.214479154457756	False	#88ad84
S124	M129	W	F	118	204	-0.0390872483445978	False	#a1cc9b
S124	M129	Y	F	119	204		True	#d3d3d3
A125	M129	A	F	120	204	-0.0039035027112486	False	#a6d2a0
A125	M129	C	F	121	204	-0.34652212000502	False	#779672
A125	M129	D	F	122	204	-0.836744492379372	False	#323f30
A125	M129	E	F	123	204	-0.787537920814937	False	#394837
A125	M129	F	F	124	204	-0.82614409527037	False	#334132
A125	M129	G	F	125	204	-0.479142571432225	False	#647f61
A125	M129	H	F	126	204		True	#d3d3d3
A125	M129	I	F	127	204		True	#d3d3d3
A125	M129	K	F	128	204	-0.795577006773596	False	#384736
A125	M129	L	F	129	204	-0.763792149201692	False	#3d4d3a
A125	M129	M	F	130	204	-0.762349111590661	False	#3d4d3a
A125	M129	N	F	131	204		True	#d3d3d3
A125	M129	P	F	132	204	-0.838322657814665	False	#323f30
A125	M129	Q	F	133	204		True	#d3d3d3
A125	M129	R	F	134	204	-0.812268258132046	False	#354433
A125	M129	S	F	135	204	-0.206441387703053	False	#8aaf85
A125	M129	T	F	136	204	-0.804209369946562	False	#374535
A125	M129	V	F	137	204	-0.527640529091656	False	#5d765a
A125	M129	W	F	138	204	-0.75654081257219	False	#3d4e3b
A125	M129	Y	F	139	204	-0.757215055989924	False	#3d4e3b
A126	M129	A	F	140	204	-0.0039035027112486	False	#a6d2a0
A126	M129	C	F	141	204		True	#d3d3d3
A126	M129	D	F	142	204	-0.832871586195818	False	#334031
A126	M129	E	F	143	204	-0.768115896569083	False	#3c4c3a
A126	M129	F	F	144	204		True	#d3d3d3
A126	M129	G	F	145	204	-0.453997197248606	False	#678364
A126	M129	H	F	146	204	-0.841453635557602	False	#313f30
A126	M129	I	F	147	204	-0.727553037807421	False	#41533f
A126	M129	K	F	148	204	-0.868972248770819	False	#2d3a2c
A126	M129	L	F	149	204	-0.865432517148964	False	#2e3a2c
A126	M129	M	F	150	204	-0.6224372509226	False	#50654d
A126	M129	N	F	151	204	-0.802475675138006	False	#374535
A126	M129	P	F	152	204	-0.868145566338293	False	#2d3a2c
A126	M129	Q	F	153	204		True	#d3d3d3
A126	M129	R	F	154	204	-0.821032482937115	False	#344232
A126	M129	S	F	155	204		True	#d3d3d3
A126	M129	T	F	156	204	-0.0752680744630801	False	#9cc697
A126	M129	V	F	157	204	-0.488784110997637	False	#637d5f
A126	M129	W	F	158	204		True	#d3d3d3
A126	M129	Y	F	159	204		True	#d3d3d3
I127	M129	A	F	160	204	-0.747610743712842	False	#3f4f3c
I127	M129	C	F	161	204	-0.314819226055643	False	#7b9b76
I127	M129	D	F	162	204	-0.785215395155971	False	#394937
I127	M129	E	F	163	204	-0.909942835294491	False	#283327
I127	M129	F	F	164	204		True	#d3d3d3
I127	M129	G	F	165	204	-0.806976957242149	False	#364434
I127	M129	H	F	166	204		True	#d3d3d3
I127	M129	I	F	167	204	-0.0039035027112486	False	#a6d2a0
I127	M129	K	F	168	204	-0.865306549330408	False	#2e3a2c
I127	M129	L	F	169	204	-0.0185241807180007	False	#a4d09e
I127	M129	M	F	170	204	-0.0172065702732589	False	#a4d09e
I127	M129	N	F	171	204		True	#d3d3d3
I127	M129	P	F	172	204	-0.843784344371531	False	#313f30
I127	M129	Q	F	173	204	-0.727794580485593	False	#41533f
I127	M129	R	F	174	204	-0.845228840924618	False	#313e2f
I127	M129	S	F	175	204	-0.734539136670893	False	#41523e
I127	M129	T	F	176	204	-0.472799617645034	False	#658061
I127	M129	V	F	177	204		True	#d3d3d3
I127	M129	W	F	178	204	-0.847481828969711	False	#313e2f
I127	M129	Y	F	179	204		True	#d3d3d3
T128	M129	A	F	180	204	-0.0020557270035626	False	#a6d2a0
T128	M129	C	F	181	204	-0.004584441789232	False	#a6d2a0
T128	M129	D	F	182	204	-0.327614902441572	False	#799974
T128	M129	E	F	183	204	0.0030826176832905	False	#a7d3a1
T128	M129	F	F	184	204	-0.767702107347635	False	#3c4c3a
T128	M129	G	F	185	204	-0.0037124538297073	False	#a6d2a0
T128	M129	H	F	186	204		True	#d3d3d3
T128	M129	I	F	187	204	-0.0217698229334714	False	#a3cf9e
T128	M129	K	F	188	204	-0.068703999365852	False	#9dc797
T128	M129	L	F	189	204	-0.0314410158036629	False	#a2cd9c
T128	M129	M	F	190	204	0.0006113549522268	False	#a7d3a1
T128	M129	N	F	191	204		True	#d3d3d3
T128	M129	P	F	192	204	-0.753420670571234	False	#3e4f3c
T128	M129	Q	F	193	204	-0.0009113967155874	False	#a6d2a0
T128	M129	R	F	194	204	-0.0827764650820233	False	#9bc495
T128	M129	S	F	195	204	-0.0046517805817356	False	#a6d2a0
T128	M129	T	F	196	204	-0.0039035027112486	False	#a6d2a0
T128	M129	V	F	197	204	-0.0115639454593811	False	#a5d19f
T128	M129	W	F	198	204	-0.646597445580175	False	#4c614a
T128	M129	Y	F	199	204		True	#d3d3d3
M129	M129	A	F	200	204		True	#d3d3d3
M129	M129	C	F	201	204		True	#d3d3d3
M129	M129	D	F	202	204		True	#d3d3d3
M129	M129	E	F	203	204		True	#d3d3d3
M129	M129	F	F	204	204		True	#d3d3d3
M129	M129	G	F	205	204		True	#d3d3d3
M129	M129	H	F	206	204		True	#d3d3d3
M129	M129	I	F	207	204		True	#d3d3d3
M129	M129	K	F	208	204		True	#d3d3d3
M129	M129	L	F	209	204		True	#d3d3d3
M129	M129	M	F	210	204		True	#d3d3d3
M129	M129	N	F	211	204		True	#d3d3d3
M129	M129	P	F	212	204		True	#d3d3d3
M129	M129	Q	F	213	204		True	#d3d3d3
M129	M129	R	F	214	204		True	#d3d3d3
M129	M129	S	F	215	204		True	#d3d3d3
M129	M129	T	F	216	204		True	#d3d3d3
M129	M129	V	F	217	204		True	#d3d3d3
M129	M129	W	F	218	204		True	#d3d3d3
M129	M129	Y	F	219	204		True	#d3d3d3
V119	M129	A	G	0	205	-0.784034219295868	False	#394937
V119	M129	C	G	1	205	-0.816138779176443	False	#354333
V119	M129	D	G	2	205	-0.835320387200517	False	#323f30
V119	M129	E	G	3	205	-0.836301134977464	False	#323f30
V119	M129	F	G	4	205	-0.788019759586829	False	#394837
V119	M129	G	G	5	205	-0.839964441169404	False	#313f30
V119	M129	H	G	6	205	-0.795941142068984	False	#384736
V119	M129	I	G	7	205	-0.275356542908193	False	#80a37c
V119	M129	K	G	8	205	-0.830322826440039	False	#334031
V119	M129	L	G	9	205	-0.576896267316139	False	#566d53
V119	M129	M	G	10	205	-0.598433718808556	False	#536950
V119	M129	N	G	11	205	-0.817518332572381	False	#354333
V119	M129	P	G	12	205		True	#d3d3d3
V119	M129	Q	G	13	205	-0.810439166575448	False	#364434
V119	M129	R	G	14	205	-0.862027283390801	False	#2f3b2d
V119	M129	S	G	15	205	-0.821576552513607	False	#344232
V119	M129	T	G	16	205	-0.917599677396272	False	#273125
V119	M129	V	G	17	205	-0.321828722740579	False	#7a9b76
V119	M129	W	G	18	205	-0.869794590885244	False	#2d3a2c
V119	M129	Y	G	19	205	-0.777794378165904	False	#3b4a39
R120	M129	A	G	20	205	-0.121926137429908	False	#96be90
R120	M129	C	G	21	205	-0.514729502033115	False	#5f785b
R120	M129	D	G	22	205	-0.365817078161051	False	#73926f
R120	M129	E	G	23	205	-0.191487541102186	False	#8cb187
R120	M129	F	G	24	205	-0.374961017357337	False	#73916f
R120	M129	G	G	25	205	-0.0673202005597653	False	#9dc797
R120	M129	H	G	26	205	-0.334053293408127	False	#789874
R120	M129	I	G	27	205	-0.69771218581161	False	#455843
R120	M129	K	G	28	205	-0.303460586212249	False	#7d9e78
R120	M129	L	G	29	205	-0.497609498008728	False	#627c5e
R120	M129	M	G	30	205	-0.366060303979899	False	#73926f
R120	M129	N	G	31	205	-0.374331707510555	False	#73916f
R120	M129	P	G	32	205	-0.833827604352827	False	#334031
R120	M129	Q	G	33	205	-0.297769739749104	False	#7d9f79
R120	M129	R	G	34	205	-0.321828722740579	False	#7a9b76
R120	M129	S	G	35	205	-0.230093921929561	False	#86aa82
R120	M129	T	G	36	205	-0.51364037590453	False	#5f785b
R120	M129	V	G	37	205	-0.668923552447666	False	#4a5e47
R120	M129	W	G	38	205	-0.328943916445937	False	#799974
R120	M129	Y	G	39	205	-0.352865612346592	False	#759571
E121	M129	A	G	40	205	-0.791231620966069	False	#394837
E121	M129	C	G	41	205	-0.675869609663352	False	#485c46
E121	M129	D	G	42	205	-0.350804811542991	False	#769672
E121	M129	E	G	43	205	-0.321828722740579	False	#7a9b76
E121	M129	F	G	44	205	-1.06554220985293	False	#121712
E121	M129	G	G	45	205	-0.685897865553889	False	#475a45
E121	M129	H	G	46	205	-0.773701765726747	False	#3b4a39
E121	M129	I	G	47	205		True	#d3d3d3
E121	M129	K	G	48	205	-0.744526450371547	False	#3f503d
E121	M129	L	G	49	205	-0.831493430044216	False	#334031
E121	M129	M	G	50	205		True	#d3d3d3
E121	M129	N	G	51	205		True	#d3d3d3
E121	M129	P	G	52	205		True	#d3d3d3
E121	M129	Q	G	53	205	-0.488308792562041	False	#637d5f
E121	M129	R	G	54	205	-0.803025207673156	False	#374535
E121	M129	S	G	55	205	-0.700442844095257	False	#455843
E121	M129	T	G	56	205		True	#d3d3d3
E121	M129	V	G	57	205	-0.900912436452297	False	#2a3528
E121	M129	W	G	58	205	-0.818967132456038	False	#354333
E121	M129	Y	G	59	205	-0.810735208561011	False	#364434
L122	M129	A	G	60	205	-0.787699465816409	False	#394837
L122	M129	C	G	61	205	-0.772304394305459	False	#3b4b39
L122	M129	D	G	62	205	-0.926594892064018	False	#263024
L122	M129	E	G	63	205	-0.87195935650149	False	#2d3a2c
L122	M129	F	G	64	205	-0.80028815517298	False	#374635
L122	M129	G	G	65	205	-0.822780433226355	False	#344232
L122	M129	H	G	66	205	-0.833145234059584	False	#334031
L122	M129	I	G	67	205		True	#d3d3d3
L122	M129	K	G	68	205	-0.863146303891842	False	#2f3b2d
L122	M129	L	G	69	205	-0.321828722740579	False	#7a9b76
L122	M129	M	G	70	205	-0.6884358310789	False	#465944
L122	M129	N	G	71	205	-0.898621906212997	False	#2a3528
L122	M129	P	G	72	205	-0.844914774708994	False	#313e2f
L122	M129	Q	G	73	205	-0.786902009278329	False	#394937
L122	M129	R	G	74	205	-0.859544588411099	False	#2f3b2d
L122	M129	S	G	75	205	-0.791033594710951	False	#394837
L122	M129	T	G	76	205	-0.810853860187305	False	#364434
L122	M129	V	G	77	205	-0.839570037204855	False	#323f30
L122	M129	W	G	78	205	-0.814827763170376	False	#354433
L122	M129	Y	G	79	205	-0.804766551077524	False	#374535
C123	M129	A	G	80	205	-0.735742623710683	False	#40513e
C123	M129	C	G	81	205	-0.321828722740579	False	#7a9b76
C123	M129	D	G	82	205	-0.811020533380733	False	#364434
C123	M129	E	G	83	205	-0.879036211896022	False	#2c382b
C123	M129	F	G	84	205	-0.834135806541698	False	#334031
C123	M129	G	G	85	205	-0.8108808870984	False	#364434
C123	M129	H	G	86	205	-0.83753611338784	False	#323f30
C123	M129	I	G	87	205	-0.847698182138128	False	#313e2f
C123	M129	K	G	88	205	-0.854381980658981	False	#2f3c2e
C123	M129	L	G	89	205	-0.761044759304358	False	#3d4d3a
C123	M129	M	G	90	205	-0.682332459670668	False	#485b45
C123	M129	N	G	91	205	-0.840325961235682	False	#313f30
C123	M129	P	G	92	205	-0.847838187506539	False	#313e2f
C123	M129	Q	G	93	205	-0.799260197650962	False	#374635
C123	M129	R	G	94	205	-0.840286569583118	False	#313f30
C123	M129	S	G	95	205	-0.810643404885353	False	#364434
C123	M129	T	G	96	205	-0.799788922390081	False	#374635
C123	M129	V	G	97	205	-0.804817404970965	False	#374535
C123	M129	W	G	98	205	-0.825851425252498	False	#334132
C123	M129	Y	G	99	205	-0.862578162626164	False	#2f3b2d
S124	M129	A	G	100	205	-0.260484149205152	False	#82a57e
S124	M129	C	G	101	205	-0.514230786099507	False	#5f785b
S124	M129	D	G	102	205	-0.023594674743828	False	#a3cf9e
S124	M129	E	G	103	205	-0.0162411214680358	False	#a4d09e
S124	M129	F	G	104	205	-0.517614870475419	False	#5e775b
S124	M129	G	G	105	205	-0.401170229051995	False	#6f8c6b
S124	M129	H	G	106	205	-0.0503056770151515	False	#9fca9a
S124	M129	I	G	107	205		True	#d3d3d3
S124	M129	K	G	108	205	-0.373796791639648	False	#73916f
S124	M129	L	G	109	205	-0.614286566453676	False	#51674e
S124	M129	M	G	110	205	-0.39886410176642	False	#6f8c6b
S124	M129	N	G	111	205		True	#d3d3d3
S124	M129	P	G	112	205	-0.790856822670179	False	#394837
S124	M129	Q	G	113	205	-0.300521250876043	False	#7d9e78
S124	M129	R	G	114	205	-0.396247266096671	False	#6f8d6b
S124	M129	S	G	115	205	-0.321828722740579	False	#7a9b76
S124	M129	T	G	116	205	-0.549256867370427	False	#5a7257
S124	M129	V	G	117	205	-0.604939375018777	False	#52684f
S124	M129	W	G	118	205	-0.433861512708229	False	#6a8666
S124	M129	Y	G	119	205	-0.321710995832724	False	#7a9b76
A125	M129	A	G	120	205	-0.321828722740579	False	#7a9b76
A125	M129	C	G	121	205	-0.697985997774889	False	#455843
A125	M129	D	G	122	205	-0.794668204081116	False	#384736
A125	M129	E	G	123	205	-0.803800169316177	False	#374535
A125	M129	F	G	124	205	-0.876191274108496	False	#2d392b
A125	M129	G	G	125	205	-0.759307933597393	False	#3d4d3a
A125	M129	H	G	126	205	-0.781139896627473	False	#3a4a38
A125	M129	I	G	127	205	-0.962230884553785	False	#212a20
A125	M129	K	G	128	205	-0.844675860684456	False	#313e2f
A125	M129	L	G	129	205	-0.811413602260395	False	#354433
A125	M129	M	G	130	205	-0.806976957242149	False	#364434
A125	M129	N	G	131	205		True	#d3d3d3
A125	M129	P	G	132	205	-0.841408862896576	False	#313f30
A125	M129	Q	G	133	205	-0.837913045790907	False	#323f30
A125	M129	R	G	134	205	-0.798479123124324	False	#374635
A125	M129	S	G	135	205	-0.726758926253879	False	#41533f
A125	M129	T	G	136	205	-0.699351166109238	False	#455843
A125	M129	V	G	137	205	-0.752053451386084	False	#3e4f3c
A125	M129	W	G	138	205	-0.840194849301058	False	#313f30
A125	M129	Y	G	139	205	-0.761165273243535	False	#3d4d3a
A126	M129	A	G	140	205	-0.321828722740579	False	#7a9b76
A126	M129	C	G	141	205	-0.648642474444831	False	#4c614a
A126	M129	D	G	142	205	-0.889624418555404	False	#2b3629
A126	M129	E	G	143	205	-0.797352822181115	False	#374635
A126	M129	F	G	144	205	-0.820476098195826	False	#354333
A126	M129	G	G	145	205	-0.755454301024474	False	#3d4e3b
A126	M129	H	G	146	205	-0.848304615427845	False	#313e2f
A126	M129	I	G	147	205		True	#d3d3d3
A126	M129	K	G	148	205	-0.919974515723164	False	#273125
A126	M129	L	G	149	205	-0.791289532031214	False	#394837
A126	M129	M	G	150	205	-0.777188571939947	False	#3b4a39
A126	M129	N	G	151	205	-0.782012976419617	False	#3a4a38
A126	M129	P	G	152	205	-0.822763141371473	False	#344232
A126	M129	Q	G	153	205	-0.918164011461209	False	#273125
A126	M129	R	G	154	205	-0.842639155411225	False	#313f30
A126	M129	S	G	155	205	-0.667054403753809	False	#4a5e47
A126	M129	T	G	156	205	-0.608389690726965	False	#52684f
A126	M129	V	G	157	205	-0.757841690732839	False	#3d4e3b
A126	M129	W	G	158	205	-0.819087701780136	False	#354333
A126	M129	Y	G	159	205	-0.769652552741624	False	#3b4b39
I127	M129	A	G	160	205	-0.830666187444743	False	#334031
I127	M129	C	G	161	205	-0.807775738680397	False	#364434
I127	M129	D	G	162	205	-0.867239266710808	False	#2e3a2c
I127	M129	E	G	163	205	-0.843151048422173	False	#313f30
I127	M129	F	G	164	205	-0.853503922165169	False	#303d2e
I127	M129	G	G	165	205	-0.836929493427977	False	#323f30
I127	M129	H	G	166	205	-0.809246542396234	False	#364434
I127	M129	I	G	167	205	-0.321828722740579	False	#7a9b76
I127	M129	K	G	168	205	-0.851172635789156	False	#303d2e
I127	M129	L	G	169	205	-0.448150463125599	False	#688464
I127	M129	M	G	170	205	-0.601284918201033	False	#536950
I127	M129	N	G	171	205		True	#d3d3d3
I127	M129	P	G	172	205	-0.836351965530414	False	#323f30
I127	M129	Q	G	173	205	-0.823405698047429	False	#344232
I127	M129	R	G	174	205	-0.820709431760495	False	#344232
I127	M129	S	G	175	205	-0.835501697049559	False	#323f30
I127	M129	T	G	176	205	-0.741211302735067	False	#3f503d
I127	M129	V	G	177	205	-0.429552430175431	False	#6b8767
I127	M129	W	G	178	205	-0.841039847574627	False	#313f30
I127	M129	Y	G	179	205	-0.892059599901218	False	#2a3529
T128	M129	A	G	180	205	-0.380860114420982	False	#71906d
T128	M129	C	G	181	205	-0.616322989967273	False	#51674e
T128	M129	D	G	182	205	-0.69877414948211	False	#455843
T128	M129	E	G	183	205	-0.316964506381709	False	#7b9b76
T128	M129	F	G	184	205	-0.8498298797101	False	#303d2e
T128	M129	G	G	185	205	-0.397648937862219	False	#6f8d6b
T128	M129	H	G	186	205	-0.677922698817032	False	#485c46
T128	M129	I	G	187	205	-0.463554711067588	False	#668162
T128	M129	K	G	188	205	-0.630255020249846	False	#4f644c
T128	M129	L	G	189	205	-0.735618843446511	False	#40513e
T128	M129	M	G	190	205	-0.577681020469478	False	#566d53
T128	M129	N	G	191	205	-0.607372261465444	False	#52684f
T128	M129	P	G	192	205	-0.808362548705854	False	#364434
T128	M129	Q	G	193	205	-0.447962894106108	False	#688464
T128	M129	R	G	194	205	-0.664329979008083	False	#4a5e47
T128	M129	S	G	195	205	-0.319046268777678	False	#7a9b76
T128	M129	T	G	196	205	-0.321828722740579	False	#7a9b76
T128	M129	V	G	197	205	-0.430765409869988	False	#6b8767
T128	M129	W	G	198	205	-0.783254570091549	False	#394937
T128	M129	Y	G	199	205	-0.71998157889626	False	#435440
M129	M129	A	G	200	205		True	#d3d3d3
M129	M129	C	G	201	205		True	#d3d3d3
M129	M129	D	G	202	205		True	#d3d3d3
M129	M129	E	G	203	205		True	#d3d3d3
M129	M129	F	G	204	205		True	#d3d3d3
M129	M129	G	G	205	205		True	#d3d3d3
M129	M129	H	G	206	205		True	#d3d3d3
M129	M129	I	G	207	205		True	#d3d3d3
M129	M129	K	G	208	205		True	#d3d3d3
M129	M129	L	G	209	205		True	#d3d3d3
M129	M129	M	G	210	205		True	#d3d3d3
M129	M129	N	G	211	205		True	#d3d3d3
M129	M129	P	G	212	205		True	#d3d3d3
M129	M129	Q	G	213	205		True	#d3d3d3
M129	M129	R	G	214	205		True	#d3d3d3
M129	M129	S	G	215	205		True	#d3d3d3
M129	M129	T	G	216	205		True	#d3d3d3
M129	M129	V	G	217	205		True	#d3d3d3
M129	M129	W	G	218	205		True	#d3d3d3
M129	M129	Y	G	219	205		True	#d3d3d3
V119	M129	A	H	0	206		True	#d3d3d3
V119	M129	C	H	1	206		True	#d3d3d3
V119	M129	D	H	2	206		True	#d3d3d3
V119	M129	E	H	3	206		True	#d3d3d3
V119	M129	F	H	4	206		True	#d3d3d3
V119	M129	G	H	5	206		True	#d3d3d3
V119	M129	H	H	6	206	-0.783155697726871	False	#394937
V119	M129	I	H	7	206		True	#d3d3d3
V119	M129	K	H	8	206		True	#d3d3d3
V119	M129	L	H	9	206	-0.0208853634814226	False	#a3cf9e
V119	M129	M	H	10	206		True	#d3d3d3
V119	M129	N	H	11	206		True	#d3d3d3
V119	M129	P	H	12	206		True	#d3d3d3
V119	M129	Q	H	13	206		True	#d3d3d3
V119	M129	R	H	14	206	-0.828353453238579	False	#334132
V119	M129	S	H	15	206		True	#d3d3d3
V119	M129	T	H	16	206		True	#d3d3d3
V119	M129	V	H	17	206	-0.0075021982987008	False	#a5d29f
V119	M129	W	H	18	206		True	#d3d3d3
V119	M129	Y	H	19	206		True	#d3d3d3
R120	M129	A	H	20	206	-0.0091628525805691	False	#a5d29f
R120	M129	C	H	21	206		True	#d3d3d3
R120	M129	D	H	22	206	-0.0094334056519874	False	#a5d29f
R120	M129	E	H	23	206	-0.0018772403836532	False	#a6d2a0
R120	M129	F	H	24	206	-0.0068095609869072	False	#a5d29f
R120	M129	G	H	25	206	-0.0025811738399166	False	#a6d2a0
R120	M129	H	H	26	206	-0.0020654586488121	False	#a6d2a0
R120	M129	I	H	27	206	-0.136366596887779	False	#94bb8e
R120	M129	K	H	28	206	-0.0092311033208437	False	#a5d29f
R120	M129	L	H	29	206	-0.0154850453941416	False	#a4d09e
R120	M129	M	H	30	206	-0.0056579498644375	False	#a5d29f
R120	M129	N	H	31	206	-0.0075960604939663	False	#a5d29f
R120	M129	P	H	32	206	-0.648849463191852	False	#4c614a
R120	M129	Q	H	33	206	-0.0099001237717518	False	#a5d29f
R120	M129	R	H	34	206	-0.0075021982987008	False	#a5d29f
R120	M129	S	H	35	206	-0.0055682466269386	False	#a5d29f
R120	M129	T	H	36	206	-0.0170831980170448	False	#a4d09e
R120	M129	V	H	37	206	-0.0658200258932231	False	#9dc898
R120	M129	W	H	38	206		True	#d3d3d3
R120	M129	Y	H	39	206	-0.0070681935376166	False	#a5d29f
E121	M129	A	H	40	206	-0.141465849161692	False	#93ba8e
E121	M129	C	H	41	206		True	#d3d3d3
E121	M129	D	H	42	206	-0.0109293228567581	False	#a5d19f
E121	M129	E	H	43	206	-0.0075021982987008	False	#a5d29f
E121	M129	F	H	44	206		True	#d3d3d3
E121	M129	G	H	45	206	-0.0665609709234786	False	#9dc898
E121	M129	H	H	46	206	-0.287619874436597	False	#7ea07a
E121	M129	I	H	47	206	-0.780357456816848	False	#3a4a38
E121	M129	K	H	48	206	-0.502295237820129	False	#617b5d
E121	M129	L	H	49	206	-0.837664887571765	False	#323f30
E121	M129	M	H	50	206		True	#d3d3d3
E121	M129	N	H	51	206	-0.246225069602096	False	#84a880
E121	M129	P	H	52	206	-0.843443030186894	False	#313f30
E121	M129	Q	H	53	206	-0.0259137551061471	False	#a3ce9d
E121	M129	R	H	54	206	-0.550808017862657	False	#5a7256
E121	M129	S	H	55	206	-0.142093680777259	False	#93ba8e
E121	M129	T	H	56	206	-0.555885496132539	False	#597156
E121	M129	V	H	57	206	-0.813391175285907	False	#354433
E121	M129	W	H	58	206		True	#d3d3d3
E121	M129	Y	H	59	206		True	#d3d3d3
L122	M129	A	H	60	206	-0.420927532551397	False	#6c8968
L122	M129	C	H	61	206	-0.486773912251678	False	#637d5f
L122	M129	D	H	62	206	-0.917277471217223	False	#273125
L122	M129	E	H	63	206	-0.801570162731266	False	#374635
L122	M129	F	H	64	206	-0.721747378053089	False	#425440
L122	M129	G	H	65	206	-0.828936574514531	False	#334132
L122	M129	H	H	66	206	-0.733242392053706	False	#41523e
L122	M129	I	H	67	206	-0.414737584600998	False	#6d8a69
L122	M129	K	H	68	206	-0.813906619270506	False	#354433
L122	M129	L	H	69	206	-0.0075021982987008	False	#a5d29f
L122	M129	M	H	70	206	-0.117081907552541	False	#96be91
L122	M129	N	H	71	206	-0.794769800139538	False	#384736
L122	M129	P	H	72	206	-0.831262873908132	False	#334031
L122	M129	Q	H	73	206		True	#d3d3d3
L122	M129	R	H	74	206	-0.849108223050488	False	#313e2f
L122	M129	S	H	75	206	-0.763438446351126	False	#3d4d3a
L122	M129	T	H	76	206	-0.691125934517637	False	#465944
L122	M129	V	H	77	206	-0.648839992690473	False	#4c614a
L122	M129	W	H	78	206	-0.967549654994461	False	#20291f
L122	M129	Y	H	79	206	-0.90734969216081	False	#283327
C123	M129	A	H	80	206	-0.372010663029429	False	#73916f
C123	M129	C	H	81	206	-0.0075021982987008	False	#a5d29f
C123	M129	D	H	82	206	-0.846881229971071	False	#313e2f
C123	M129	E	H	83	206	-0.812505425924474	False	#354433
C123	M129	F	H	84	206	-0.739141180437704	False	#40513e
C123	M129	G	H	85	206	-0.659773923136611	False	#4a5e48
C123	M129	H	H	86	206	-0.886015269365146	False	#2b372a
C123	M129	I	H	87	206	-0.757729000006745	False	#3d4e3b
C123	M129	K	H	88	206	-0.952744557833373	False	#222b21
C123	M129	L	H	89	206	-0.599554373138165	False	#536950
C123	M129	M	H	90	206	-0.31671340995851	False	#7b9b76
C123	M129	N	H	91	206	-0.808089516757537	False	#364434
C123	M129	P	H	92	206	-0.835603734000365	False	#323f30
C123	M129	Q	H	93	206	-0.914208186012716	False	#283226
C123	M129	R	H	94	206	-0.889198879620424	False	#2b3629
C123	M129	S	H	95	206	-0.725859204840328	False	#425440
C123	M129	T	H	96	206	-0.790722008819356	False	#394837
C123	M129	V	H	97	206	-0.808196063543959	False	#364434
C123	M129	W	H	98	206		True	#d3d3d3
C123	M129	Y	H	99	206	-0.934434868165067	False	#252f24
S124	M129	A	H	100	206	-0.0063661848335062	False	#a5d29f
S124	M129	C	H	101	206		True	#d3d3d3
S124	M129	D	H	102	206	0.0082470226790998	False	#a7d4a1
S124	M129	E	H	103	206	-0.0029617386284099	False	#a6d2a0
S124	M129	F	H	104	206		True	#d3d3d3
S124	M129	G	H	105	206	-0.0139846386427622	False	#a5d19f
S124	M129	H	H	106	206	-0.002787659048007	False	#a6d2a0
S124	M129	I	H	107	206		True	#d3d3d3
S124	M129	K	H	108	206		True	#d3d3d3
S124	M129	L	H	109	206	-0.026955458039437	False	#a3ce9d
S124	M129	M	H	110	206		True	#d3d3d3
S124	M129	N	H	111	206	-0.0055822754937692	False	#a5d29f
S124	M129	P	H	112	206	-0.752165033801949	False	#3e4f3c
S124	M129	Q	H	113	206	-0.0059642296418697	False	#a5d29f
S124	M129	R	H	114	206	-0.0140258697750951	False	#a5d19f
S124	M129	S	H	115	206	-0.0075021982987008	False	#a5d29f
S124	M129	T	H	116	206	-0.0244637964560836	False	#a3ce9d
S124	M129	V	H	117	206	-0.0475730474285178	False	#a0cb9a
S124	M129	W	H	118	206	-0.0157641429253599	False	#a4d09e
S124	M129	Y	H	119	206	-0.0031688168786351	False	#a6d2a0
A125	M129	A	H	120	206	-0.0075021982987008	False	#a5d29f
A125	M129	C	H	121	206		True	#d3d3d3
A125	M129	D	H	122	206	-0.8661980348683	False	#2e3a2c
A125	M129	E	H	123	206		True	#d3d3d3
A125	M129	F	H	124	206	-0.777271164465068	False	#3b4a39
A125	M129	G	H	125	206	-0.376668098199746	False	#72916e
A125	M129	H	H	126	206	-0.716035335379476	False	#435541
A125	M129	I	H	127	206		True	#d3d3d3
A125	M129	K	H	128	206		True	#d3d3d3
A125	M129	L	H	129	206	-0.820252019288505	False	#354333
A125	M129	M	H	130	206		True	#d3d3d3
A125	M129	N	H	131	206	-0.626964054949546	False	#4f644c
A125	M129	P	H	132	206	-0.859725980843794	False	#2f3b2d
A125	M129	Q	H	133	206		True	#d3d3d3
A125	M129	R	H	134	206	-0.824012181578483	False	#344232
A125	M129	S	H	135	206	-0.127917387929194	False	#95bd90
A125	M129	T	H	136	206	-0.523756434697091	False	#5e775a
A125	M129	V	H	137	206	-0.340127598178036	False	#779773
A125	M129	W	H	138	206		True	#d3d3d3
A125	M129	Y	H	139	206	-0.682939775985234	False	#485b45
A126	M129	A	H	140	206	-0.0075021982987008	False	#a5d29f
A126	M129	C	H	141	206	-0.172444554119942	False	#8eb489
A126	M129	D	H	142	206	-0.866053714169135	False	#2e3a2c
A126	M129	E	H	143	206	-0.773594905319027	False	#3b4a39
A126	M129	F	H	144	206		True	#d3d3d3
A126	M129	G	H	145	206	-0.402595010940519	False	#6f8c6b
A126	M129	H	H	146	206	-0.815348559415383	False	#354433
A126	M129	I	H	147	206		True	#d3d3d3
A126	M129	K	H	148	206		True	#d3d3d3
A126	M129	L	H	149	206	-0.768537849948726	False	#3c4c3a
A126	M129	M	H	150	206	-0.550173759436399	False	#5a7257
A126	M129	N	H	151	206	-0.730111865224067	False	#41533f
A126	M129	P	H	152	206	-0.830446442375597	False	#334031
A126	M129	Q	H	153	206	-0.777725742868135	False	#3b4a39
A126	M129	R	H	154	206	-0.855201296377443	False	#2f3c2e
A126	M129	S	H	155	206	-0.0744698751146632	False	#9cc697
A126	M129	T	H	156	206	-0.0413752295685781	False	#a1cc9b
A126	M129	V	H	157	206	-0.473124743165572	False	#658061
A126	M129	W	H	158	206		True	#d3d3d3
A126	M129	Y	H	159	206	-0.864252472684564	False	#2e3a2c
I127	M129	A	H	160	206	-0.728884047140887	False	#41533f
I127	M129	C	H	161	206	-0.329892915924265	False	#799974
I127	M129	D	H	162	206		True	#d3d3d3
I127	M129	E	H	163	206	-1.02039243335696	False	#181f18
I127	M129	F	H	164	206		True	#d3d3d3
I127	M129	G	H	165	206	-0.842094358146129	False	#313f30
I127	M129	H	H	166	206	-0.692703544125106	False	#465943
I127	M129	I	H	167	206	-0.0075021982987008	False	#a5d29f
I127	M129	K	H	168	206	-0.885698731283979	False	#2b372a
I127	M129	L	H	169	206	-0.0176336677330485	False	#a4d09e
I127	M129	M	H	170	206	-0.0194459496411472	False	#a3cf9e
I127	M129	N	H	171	206	-0.646815339767432	False	#4c614a
I127	M129	P	H	172	206	-0.845013093868845	False	#313e2f
I127	M129	Q	H	173	206	-0.762107591005886	False	#3d4d3a
I127	M129	R	H	174	206	-0.846476702173176	False	#313e2f
I127	M129	S	H	175	206	-0.757467056696385	False	#3d4e3b
I127	M129	T	H	176	206	-0.447747045563978	False	#688464
I127	M129	V	H	177	206	-0.0191662893812258	False	#a4d09e
I127	M129	W	H	178	206	-0.831364544528295	False	#334031
I127	M129	Y	H	179	206		True	#d3d3d3
T128	M129	A	H	180	206	-0.0002606027166052	False	#a7d3a1
T128	M129	C	H	181	206		True	#d3d3d3
T128	M129	D	H	182	206		True	#d3d3d3
T128	M129	E	H	183	206	0.001056602043958	False	#a7d3a1
T128	M129	F	H	184	206		True	#d3d3d3
T128	M129	G	H	185	206	-0.0110713882294246	False	#a5d19f
T128	M129	H	H	186	206		True	#d3d3d3
T128	M129	I	H	187	206		True	#d3d3d3
T128	M129	K	H	188	206		True	#d3d3d3
T128	M129	L	H	189	206	-0.0441527087845877	False	#a0cb9a
T128	M129	M	H	190	206	-0.0201085286552569	False	#a3cf9e
T128	M129	N	H	191	206		True	#d3d3d3
T128	M129	P	H	192	206	-0.66033040681537	False	#4a5e48
T128	M129	Q	H	193	206		True	#d3d3d3
T128	M129	R	H	194	206	-0.292771278736625	False	#7ea079
T128	M129	S	H	195	206	-0.0059857825333701	False	#a5d29f
T128	M129	T	H	196	206	-0.0075021982987008	False	#a5d29f
T128	M129	V	H	197	206	-0.0176920491984537	False	#a4d09e
T128	M129	W	H	198	206		True	#d3d3d3
T128	M129	Y	H	199	206		True	#d3d3d3
M129	M129	A	H	200	206		True	#d3d3d3
M129	M129	C	H	201	206		True	#d3d3d3
M129	M129	D	H	202	206		True	#d3d3d3
M129	M129	E	H	203	206		True	#d3d3d3
M129	M129	F	H	204	206		True	#d3d3d3
M129	M129	G	H	205	206		True	#d3d3d3
M129	M129	H	H	206	206		True	#d3d3d3
M129	M129	I	H	207	206		True	#d3d3d3
M129	M129	K	H	208	206		True	#d3d3d3
M129	M129	L	H	209	206		True	#d3d3d3
M129	M129	M	H	210	206		True	#d3d3d3
M129	M129	N	H	211	206		True	#d3d3d3
M129	M129	P	H	212	206		True	#d3d3d3
M129	M129	Q	H	213	206		True	#d3d3d3
M129	M129	R	H	214	206		True	#d3d3d3
M129	M129	S	H	215	206		True	#d3d3d3
M129	M129	T	H	216	206		True	#d3d3d3
M129	M129	V	H	217	206		True	#d3d3d3
M129	M129	W	H	218	206		True	#d3d3d3
M129	M129	Y	H	219	206		True	#d3d3d3
V119	M129	A	I	0	207		True	#d3d3d3
V119	M129	C	I	1	207	-0.719025116775465	False	#435440
V119	M129	D	I	2	207	-0.827947570841597	False	#334132
V119	M129	E	I	3	207		True	#d3d3d3
V119	M129	F	I	4	207		True	#d3d3d3
V119	M129	G	I	5	207	-0.82744933225959	False	#334132
V119	M129	H	I	6	207		True	#d3d3d3
V119	M129	I	I	7	207		True	#d3d3d3
V119	M129	K	I	8	207	-0.79872336765243	False	#374635
V119	M129	L	I	9	207	-0.226259635099171	False	#87ab82
V119	M129	M	I	10	207		True	#d3d3d3
V119	M129	N	I	11	207		True	#d3d3d3
V119	M129	P	I	12	207		True	#d3d3d3
V119	M129	Q	I	13	207		True	#d3d3d3
V119	M129	R	I	14	207	-0.879770719315204	False	#2c382b
V119	M129	S	I	15	207		True	#d3d3d3
V119	M129	T	I	16	207		True	#d3d3d3
V119	M129	V	I	17	207	-0.0123323352420929	False	#a5d19f
V119	M129	W	I	18	207		True	#d3d3d3
V119	M129	Y	I	19	207		True	#d3d3d3
R120	M129	A	I	20	207	-0.0007621256054735	False	#a6d2a0
R120	M129	C	I	21	207		True	#d3d3d3
R120	M129	D	I	22	207		True	#d3d3d3
R120	M129	E	I	23	207	-0.0089533824282784	False	#a5d29f
R120	M129	F	I	24	207	-0.0271023635455544	False	#a3ce9d
R120	M129	G	I	25	207		True	#d3d3d3
R120	M129	H	I	26	207		True	#d3d3d3
R120	M129	I	I	27	207		True	#d3d3d3
R120	M129	K	I	28	207	-0.0123953471625664	False	#a5d19f
R120	M129	L	I	29	207	-0.265649260866515	False	#82a57d
R120	M129	M	I	30	207		True	#d3d3d3
R120	M129	N	I	31	207	-0.0236672328849338	False	#a3cf9e
R120	M129	P	I	32	207	-0.74331892323741	False	#3f503d
R120	M129	Q	I	33	207		True	#d3d3d3
R120	M129	R	I	34	207	-0.0123323352420929	False	#a5d19f
R120	M129	S	I	35	207		True	#d3d3d3
R120	M129	T	I	36	207	-0.195722449840852	False	#8bb086
R120	M129	V	I	37	207		True	#d3d3d3
R120	M129	W	I	38	207		True	#d3d3d3
R120	M129	Y	I	39	207		True	#d3d3d3
E121	M129	A	I	40	207		True	#d3d3d3
E121	M129	C	I	41	207		True	#d3d3d3
E121	M129	D	I	42	207		True	#d3d3d3
E121	M129	E	I	43	207	-0.0123323352420929	False	#a5d19f
E121	M129	F	I	44	207		True	#d3d3d3
E121	M129	G	I	45	207		True	#d3d3d3
E121	M129	H	I	46	207		True	#d3d3d3
E121	M129	I	I	47	207		True	#d3d3d3
E121	M129	K	I	48	207		True	#d3d3d3
E121	M129	L	I	49	207		True	#d3d3d3
E121	M129	M	I	50	207		True	#d3d3d3
E121	M129	N	I	51	207		True	#d3d3d3
E121	M129	P	I	52	207	-0.838174341871079	False	#323f30
E121	M129	Q	I	53	207		True	#d3d3d3
E121	M129	R	I	54	207	-0.922936345400747	False	#263025
E121	M129	S	I	55	207		True	#d3d3d3
E121	M129	T	I	56	207		True	#d3d3d3
E121	M129	V	I	57	207		True	#d3d3d3
E121	M129	W	I	58	207		True	#d3d3d3
E121	M129	Y	I	59	207		True	#d3d3d3
L122	M129	A	I	60	207		True	#d3d3d3
L122	M129	C	I	61	207		True	#d3d3d3
L122	M129	D	I	62	207		True	#d3d3d3
L122	M129	E	I	63	207	-0.921567929663566	False	#263025
L122	M129	F	I	64	207		True	#d3d3d3
L122	M129	G	I	65	207		True	#d3d3d3
L122	M129	H	I	66	207		True	#d3d3d3
L122	M129	I	I	67	207		True	#d3d3d3
L122	M129	K	I	68	207	-0.858672805655984	False	#2f3b2d
L122	M129	L	I	69	207	-0.0123323352420929	False	#a5d19f
L122	M129	M	I	70	207		True	#d3d3d3
L122	M129	N	I	71	207	-0.810979587695892	False	#364434
L122	M129	P	I	72	207	-0.873022604416041	False	#2d392b
L122	M129	Q	I	73	207		True	#d3d3d3
L122	M129	R	I	74	207	-1.05180512307179	False	#141a14
L122	M129	S	I	75	207	-0.794668955842411	False	#384736
L122	M129	T	I	76	207	-0.846322258039576	False	#313e2f
L122	M129	V	I	77	207		True	#d3d3d3
L122	M129	W	I	78	207		True	#d3d3d3
L122	M129	Y	I	79	207	-0.821446679423037	False	#344232
C123	M129	A	I	80	207	-0.673055349557767	False	#495d47
C123	M129	C	I	81	207	-0.0123323352420929	False	#a5d19f
C123	M129	D	I	82	207		True	#d3d3d3
C123	M129	E	I	83	207		True	#d3d3d3
C123	M129	F	I	84	207	-0.846322258039576	False	#313e2f
C123	M129	G	I	85	207		True	#d3d3d3
C123	M129	H	I	86	207	-0.864178164793284	False	#2e3a2c
C123	M129	I	I	87	207		True	#d3d3d3
C123	M129	K	I	88	207		True	#d3d3d3
C123	M129	L	I	89	207	-0.677902671271477	False	#485c46
C123	M129	M	I	90	207	-0.504931216891922	False	#607a5d
C123	M129	N	I	91	207		True	#d3d3d3
C123	M129	P	I	92	207	-0.857931282983894	False	#2f3c2e
C123	M129	Q	I	93	207		True	#d3d3d3
C123	M129	R	I	94	207		True	#d3d3d3
C123	M129	S	I	95	207		True	#d3d3d3
C123	M129	T	I	96	207	-0.842962397512372	False	#313f30
C123	M129	V	I	97	207		True	#d3d3d3
C123	M129	W	I	98	207		True	#d3d3d3
C123	M129	Y	I	99	207	-0.750691194520086	False	#3e4f3c
S124	M129	A	I	100	207	-0.0153251695068446	False	#a4d09e
S124	M129	C	I	101	207		True	#d3d3d3
S124	M129	D	I	102	207		True	#d3d3d3
S124	M129	E	I	103	207		True	#d3d3d3
S124	M129	F	I	104	207		True	#d3d3d3
S124	M129	G	I	105	207	-0.0952026452349714	False	#9ac394
S124	M129	H	I	106	207		True	#d3d3d3
S124	M129	I	I	107	207		True	#d3d3d3
S124	M129	K	I	108	207		True	#d3d3d3
S124	M129	L	I	109	207	-0.387343968149833	False	#718f6d
S124	M129	M	I	110	207		True	#d3d3d3
S124	M129	N	I	111	207		True	#d3d3d3
S124	M129	P	I	112	207	-0.809542982040358	False	#364434
S124	M129	Q	I	113	207	0.0008687702663107	False	#a7d3a1
S124	M129	R	I	114	207	-0.0157104364049879	False	#a4d09e
S124	M129	S	I	115	207	-0.0123323352420929	False	#a5d19f
S124	M129	T	I	116	207	-0.258587151032076	False	#82a57e
S124	M129	V	I	117	207		True	#d3d3d3
S124	M129	W	I	118	207		True	#d3d3d3
S124	M129	Y	I	119	207		True	#d3d3d3
A125	M129	A	I	120	207	-0.0123323352420929	False	#a5d19f
A125	M129	C	I	121	207	-0.501411277074118	False	#617b5d
A125	M129	D	I	122	207	-0.757103369610445	False	#3d4e3b
A125	M129	E	I	123	207	-0.770159117555302	False	#3b4b39
A125	M129	F	I	124	207	-0.766385821360862	False	#3c4c3a
A125	M129	G	I	125	207	-0.656350495324294	False	#4b5f48
A125	M129	H	I	126	207	-0.78694471385186	False	#394937
A125	M129	I	I	127	207	-0.72208885443396	False	#425440
A125	M129	K	I	128	207		True	#d3d3d3
A125	M129	L	I	129	207	-0.735133884009262	False	#41523e
A125	M129	M	I	130	207	-0.812773678890342	False	#354433
A125	M129	N	I	131	207	-0.698689937164539	False	#455843
A125	M129	P	I	132	207	-0.868492789427737	False	#2d3a2c
A125	M129	Q	I	133	207	-0.757016547834545	False	#3d4e3b
A125	M129	R	I	134	207	-0.792612072461878	False	#384736
A125	M129	S	I	135	207	-0.383458572395575	False	#71906d
A125	M129	T	I	136	207		True	#d3d3d3
A125	M129	V	I	137	207		True	#d3d3d3
A125	M129	W	I	138	207		True	#d3d3d3
A125	M129	Y	I	139	207	-0.810486285338722	False	#364434
A126	M129	A	I	140	207	-0.0123323352420929	False	#a5d19f
A126	M129	C	I	141	207		True	#d3d3d3
A126	M129	D	I	142	207		True	#d3d3d3
A126	M129	E	I	143	207	-0.827731803855258	False	#334132
A126	M129	F	I	144	207		True	#d3d3d3
A126	M129	G	I	145	207	-0.71509864541157	False	#435541
A126	M129	H	I	146	207	-0.794112096879046	False	#384736
A126	M129	I	I	147	207		True	#d3d3d3
A126	M129	K	I	148	207		True	#d3d3d3
A126	M129	L	I	149	207	-0.741254535234977	False	#3f503d
A126	M129	M	I	150	207		True	#d3d3d3
A126	M129	N	I	151	207	-0.795271263115399	False	#384736
A126	M129	P	I	152	207	-0.78960744033336	False	#394837
A126	M129	Q	I	153	207	-0.786652926751678	False	#394937
A126	M129	R	I	154	207	-0.84959278367071	False	#303d2e
A126	M129	S	I	155	207	-0.387012008053396	False	#718f6d
A126	M129	T	I	156	207	-0.342804177655044	False	#779672
A126	M129	V	I	157	207	-0.593135601653191	False	#546a51
A126	M129	W	I	158	207	-0.822028008135487	False	#344232
A126	M129	Y	I	159	207		True	#d3d3d3
I127	M129	A	I	160	207	-0.713126021813009	False	#435541
I127	M129	C	I	161	207		True	#d3d3d3
I127	M129	D	I	162	207	-0.795301518812998	False	#384736
I127	M129	E	I	163	207	-0.847974004557715	False	#313e2f
I127	M129	F	I	164	207		True	#d3d3d3
I127	M129	G	I	165	207	-0.878592402876181	False	#2c382b
I127	M129	H	I	166	207		True	#d3d3d3
I127	M129	I	I	167	207	-0.0123323352420929	False	#a5d19f
I127	M129	K	I	168	207	-0.865444973037902	False	#2e3a2c
I127	M129	L	I	169	207	-0.261497671373193	False	#82a57d
I127	M129	M	I	170	207	-0.637708005488401	False	#4e634b
I127	M129	N	I	171	207	-0.80766178668483	False	#364434
I127	M129	P	I	172	207	-0.845593083119907	False	#313e2f
I127	M129	Q	I	173	207	-0.740201060288828	False	#3f503d
I127	M129	R	I	174	207	-0.841914254456729	False	#313f30
I127	M129	S	I	175	207	-0.809969967718184	False	#364434
I127	M129	T	I	176	207	-0.667803229633378	False	#4a5e47
I127	M129	V	I	177	207	-0.13635097836725	False	#94bb8e
I127	M129	W	I	178	207	-0.79633493924524	False	#384736
I127	M129	Y	I	179	207	-1.02039243335696	False	#181f18
T128	M129	A	I	180	207		True	#d3d3d3
T128	M129	C	I	181	207		True	#d3d3d3
T128	M129	D	I	182	207		True	#d3d3d3
T128	M129	E	I	183	207	-1.05418271269947	False	#141913
T128	M129	F	I	184	207		True	#d3d3d3
T128	M129	G	I	185	207	-0.0482217131124277	False	#9fca9a
T128	M129	H	I	186	207		True	#d3d3d3
T128	M129	I	I	187	207	-0.583248117170357	False	#566d53
T128	M129	K	I	188	207	-0.364535513117731	False	#749370
T128	M129	L	I	189	207	-0.643748662395023	False	#4d624a
T128	M129	M	I	190	207	-0.410571556683187	False	#6d8b69
T128	M129	N	I	191	207		True	#d3d3d3
T128	M129	P	I	192	207	-0.830453447893402	False	#334031
T128	M129	Q	I	193	207		True	#d3d3d3
T128	M129	R	I	194	207	-0.375177330792996	False	#72916e
T128	M129	S	I	195	207	-0.0144562653910477	False	#a5d19f
T128	M129	T	I	196	207	-0.0123323352420929	False	#a5d19f
T128	M129	V	I	197	207	-0.441320307412633	False	#698666
T128	M129	W	I	198	207		True	#d3d3d3
T128	M129	Y	I	199	207	-0.761786647581778	False	#3d4d3a
M129	M129	A	I	200	207		True	#d3d3d3
M129	M129	C	I	201	207		True	#d3d3d3
M129	M129	D	I	202	207		True	#d3d3d3
M129	M129	E	I	203	207		True	#d3d3d3
M129	M129	F	I	204	207		True	#d3d3d3
M129	M129	G	I	205	207		True	#d3d3d3
M129	M129	H	I	206	207		True	#d3d3d3
M129	M129	I	I	207	207		True	#d3d3d3
M129	M129	K	I	208	207		True	#d3d3d3
M129	M129	L	I	209	207		True	#d3d3d3
M129	M129	M	I	210	207		True	#d3d3d3
M129	M129	N	I	211	207		True	#d3d3d3
M129	M129	P	I	212	207		True	#d3d3d3
M129	M129	Q	I	213	207		True	#d3d3d3
M129	M129	R	I	214	207		True	#d3d3d3
M129	M129	S	I	215	207		True	#d3d3d3
M129	M129	T	I	216	207		True	#d3d3d3
M129	M129	V	I	217	207		True	#d3d3d3
M129	M129	W	I	218	207		True	#d3d3d3
M129	M129	Y	I	219	207		True	#d3d3d3
V119	M129	A	K	0	208		True	#d3d3d3
V119	M129	C	K	1	208	-0.754639704415103	False	#3d4e3b
V119	M129	D	K	2	208		True	#d3d3d3
V119	M129	E	K	3	208	-0.819201250984346	False	#354333
V119	M129	F	K	4	208		True	#d3d3d3
V119	M129	G	K	5	208	-0.850329941810539	False	#303d2e
V119	M129	H	K	6	208		True	#d3d3d3
V119	M129	I	K	7	208	-0.0112248789312135	False	#a5d19f
V119	M129	K	K	8	208	-0.814967265703601	False	#354433
V119	M129	L	K	9	208	-0.296534404199236	False	#7d9f79
V119	M129	M	K	10	208	-0.289021659343212	False	#7ea07a
V119	M129	N	K	11	208	-0.733291827308874	False	#41523e
V119	M129	P	K	12	208		True	#d3d3d3
V119	M129	Q	K	13	208	-0.796448892849653	False	#384736
V119	M129	R	K	14	208	-0.79514267440821	False	#384736
V119	M129	S	K	15	208	-0.764786926456106	False	#3c4c3a
V119	M129	T	K	16	208		True	#d3d3d3
V119	M129	V	K	17	208	-0.0191539634155591	False	#a4d09e
V119	M129	W	K	18	208		True	#d3d3d3
V119	M129	Y	K	19	208	-0.778989444047148	False	#3a4a38
R120	M129	A	K	20	208	0.0008768959650905	False	#a7d3a1
R120	M129	C	K	21	208	-0.162710532441746	False	#90b68a
R120	M129	D	K	22	208		True	#d3d3d3
R120	M129	E	K	23	208	-0.0241274875317561	False	#a3cf9e
R120	M129	F	K	24	208	-0.0334389397046941	False	#a2cd9c
R120	M129	G	K	25	208	-0.0003530752998996	False	#a7d3a1
R120	M129	H	K	26	208	-0.0291409395429433	False	#a2cd9c
R120	M129	I	K	27	208		True	#d3d3d3
R120	M129	K	K	28	208		True	#d3d3d3
R120	M129	L	K	29	208	-0.153207552449483	False	#91b88c
R120	M129	M	K	30	208		True	#d3d3d3
R120	M129	N	K	31	208	-0.0471080105592565	False	#a0cb9a
R120	M129	P	K	32	208	-0.754639704415103	False	#3d4e3b
R120	M129	Q	K	33	208		True	#d3d3d3
R120	M129	R	K	34	208	-0.0191539634155591	False	#a4d09e
R120	M129	S	K	35	208	-0.0133091550137163	False	#a5d19f
R120	M129	T	K	36	208	-0.11159800047399	False	#97bf91
R120	M129	V	K	37	208	-0.336267301187945	False	#789874
R120	M129	W	K	38	208	-0.0190389767626918	False	#a4d09e
R120	M129	Y	K	39	208		True	#d3d3d3
E121	M129	A	K	40	208	-0.366984980878425	False	#73926f
E121	M129	C	K	41	208		True	#d3d3d3
E121	M129	D	K	42	208		True	#d3d3d3
E121	M129	E	K	43	208	-0.0191539634155591	False	#a4d09e
E121	M129	F	K	44	208		True	#d3d3d3
E121	M129	G	K	45	208	-0.336757695746793	False	#789874
E121	M129	H	K	46	208		True	#d3d3d3
E121	M129	I	K	47	208		True	#d3d3d3
E121	M129	K	K	48	208	-0.883618882994048	False	#2b372a
E121	M129	L	K	49	208	-1.0409021108204	False	#161c15
E121	M129	M	K	50	208		True	#d3d3d3
E121	M129	N	K	51	208	-0.442687830460863	False	#698565
E121	M129	P	K	52	208		True	#d3d3d3
E121	M129	Q	K	53	208		True	#d3d3d3
E121	M129	R	K	54	208		True	#d3d3d3
E121	M129	S	K	55	208	-0.363462493325703	False	#749370
E121	M129	T	K	56	208	-0.747927122523183	False	#3f4f3c
E121	M129	V	K	57	208		True	#d3d3d3
E121	M129	W	K	58	208		True	#d3d3d3
E121	M129	Y	K	59	208		True	#d3d3d3
L122	M129	A	K	60	208	-0.692710622764233	False	#465943
L122	M129	C	K	61	208	-0.697441763577426	False	#455843
L122	M129	D	K	62	208		True	#d3d3d3
L122	M129	E	K	63	208	-0.825734410547316	False	#334132
L122	M129	F	K	64	208		True	#d3d3d3
L122	M129	G	K	65	208		True	#d3d3d3
L122	M129	H	K	66	208	-0.727707425554048	False	#41533f
L122	M129	I	K	67	208	-0.731217655166271	False	#41523e
L122	M129	K	K	68	208	-0.846561942760099	False	#313e2f
L122	M129	L	K	69	208	-0.0191539634155591	False	#a4d09e
L122	M129	M	K	70	208	-0.377726582582558	False	#72916e
L122	M129	N	K	71	208	-0.804271053838722	False	#374535
L122	M129	P	K	72	208	-0.875549014117674	False	#2d392b
L122	M129	Q	K	73	208	-0.774377463922996	False	#3b4a39
L122	M129	R	K	74	208	-0.87205639066514	False	#2d3a2c
L122	M129	S	K	75	208	-0.836009986569299	False	#323f30
L122	M129	T	K	76	208	-0.747096262067884	False	#3f4f3c
L122	M129	V	K	77	208	-0.740678330958038	False	#3f503d
L122	M129	W	K	78	208		True	#d3d3d3
L122	M129	Y	K	79	208	-0.776724098827723	False	#3b4a39
C123	M129	A	K	80	208	-0.780080958224043	False	#3a4a38
C123	M129	C	K	81	208	-0.0191539634155591	False	#a4d09e
C123	M129	D	K	82	208	-0.819338537575357	False	#354333
C123	M129	E	K	83	208	-0.848767161569754	False	#313e2f
C123	M129	F	K	84	208		True	#d3d3d3
C123	M129	G	K	85	208	-0.837895461067476	False	#323f30
C123	M129	H	K	86	208		True	#d3d3d3
C123	M129	I	K	87	208		True	#d3d3d3
C123	M129	K	K	88	208		True	#d3d3d3
C123	M129	L	K	89	208	-0.700783308231366	False	#455843
C123	M129	M	K	90	208	-0.432879128202983	False	#6a8666
C123	M129	N	K	91	208	-0.801255732056683	False	#374635
C123	M129	P	K	92	208		True	#d3d3d3
C123	M129	Q	K	93	208	-0.843482205706896	False	#313f30
C123	M129	R	K	94	208	-0.850004719082134	False	#303d2e
C123	M129	S	K	95	208	-0.80012912836228	False	#374635
C123	M129	T	K	96	208	-0.789949142340329	False	#394837
C123	M129	V	K	97	208	-0.843272411329019	False	#313f30
C123	M129	W	K	98	208		True	#d3d3d3
C123	M129	Y	K	99	208	-0.902226049677939	False	#293427
S124	M129	A	K	100	208	-0.0184816993454558	False	#a4d09e
S124	M129	C	K	101	208	-0.0869887150496771	False	#9ac395
S124	M129	D	K	102	208		True	#d3d3d3
S124	M129	E	K	103	208	-0.0063173175405582	False	#a5d29f
S124	M129	F	K	104	208	-0.324968342920258	False	#799a75
S124	M129	G	K	105	208	-0.0672531578906645	False	#9dc797
S124	M129	H	K	106	208	-0.0061557850152164	False	#a5d29f
S124	M129	I	K	107	208		True	#d3d3d3
S124	M129	K	K	108	208	-0.0623836338639107	False	#9dc898
S124	M129	L	K	109	208	-0.275832567009454	False	#80a27b
S124	M129	M	K	110	208	-0.0727108937745655	False	#9cc697
S124	M129	N	K	111	208		True	#d3d3d3
S124	M129	P	K	112	208	-0.837090139533493	False	#323f30
S124	M129	Q	K	113	208	-0.0139888439905883	False	#a5d19f
S124	M129	R	K	114	208	-0.115465628604318	False	#96be91
S124	M129	S	K	115	208	-0.0191539634155591	False	#a4d09e
S124	M129	T	K	116	208		True	#d3d3d3
S124	M129	V	K	117	208	-0.292929760568977	False	#7ea079
S124	M129	W	K	118	208	-0.292905755703667	False	#7ea079
S124	M129	Y	K	119	208		True	#d3d3d3
A125	M129	A	K	120	208	-0.0191539634155591	False	#a4d09e
A125	M129	C	K	121	208	-0.538479460550115	False	#5c7458
A125	M129	D	K	122	208	-0.860360438108519	False	#2f3b2d
A125	M129	E	K	123	208		True	#d3d3d3
A125	M129	F	K	124	208		True	#d3d3d3
A125	M129	G	K	125	208	-0.688019084704192	False	#465944
A125	M129	H	K	126	208	-0.766272602760985	False	#3c4c3a
A125	M129	I	K	127	208	-0.817307901835271	False	#354333
A125	M129	K	K	128	208		True	#d3d3d3
A125	M129	L	K	129	208	-0.816487182712956	False	#354333
A125	M129	M	K	130	208	-0.82804800160552	False	#334132
A125	M129	N	K	131	208		True	#d3d3d3
A125	M129	P	K	132	208	-0.886734246137727	False	#2b372a
A125	M129	Q	K	133	208		True	#d3d3d3
A125	M129	R	K	134	208	-0.796435653786111	False	#384736
A125	M129	S	K	135	208	-0.409135397363195	False	#6d8b69
A125	M129	T	K	136	208	-0.759024048140843	False	#3d4e3b
A125	M129	V	K	137	208	-0.644006610571083	False	#4d624a
A125	M129	W	K	138	208		True	#d3d3d3
A125	M129	Y	K	139	208		True	#d3d3d3
A126	M129	A	K	140	208	-0.0191539634155591	False	#a4d09e
A126	M129	C	K	141	208	-0.359947098774379	False	#759470
A126	M129	D	K	142	208	-0.875989945616057	False	#2d392b
A126	M129	E	K	143	208	-0.836405286254655	False	#323f30
A126	M129	F	K	144	208	-0.957389512151282	False	#222b20
A126	M129	G	K	145	208	-0.707096565267779	False	#445641
A126	M129	H	K	146	208	-0.807689095190462	False	#364434
A126	M129	I	K	147	208	-0.709969756895974	False	#445641
A126	M129	K	K	148	208	-0.886681190072021	False	#2b372a
A126	M129	L	K	149	208	-0.774053678911634	False	#3b4a39
A126	M129	M	K	150	208	-0.698300998241491	False	#455843
A126	M129	N	K	151	208	-0.785448540592563	False	#394937
A126	M129	P	K	152	208	-0.846845445274772	False	#313e2f
A126	M129	Q	K	153	208	-0.823882662417498	False	#344232
A126	M129	R	K	154	208	-0.827318039186268	False	#334132
A126	M129	S	K	155	208	-0.350501325196258	False	#769672
A126	M129	T	K	156	208		True	#d3d3d3
A126	M129	V	K	157	208	-0.620822596636416	False	#50664e
A126	M129	W	K	158	208	-0.860115996906472	False	#2f3b2d
A126	M129	Y	K	159	208	-0.824006953863056	False	#344232
I127	M129	A	K	160	208	-0.795423437688464	False	#384736
I127	M129	C	K	161	208	-0.64813115789992	False	#4c614a
I127	M129	D	K	162	208	-0.801980961293124	False	#374535
I127	M129	E	K	163	208	-0.843238549189897	False	#313f30
I127	M129	F	K	164	208		True	#d3d3d3
I127	M129	G	K	165	208	-0.831591531655401	False	#334031
I127	M129	H	K	166	208	-0.795515365939882	False	#384736
I127	M129	I	K	167	208	-0.0191539634155591	False	#a4d09e
I127	M129	K	K	168	208	-0.825615809558194	False	#334132
I127	M129	L	K	169	208	-0.0666746821247953	False	#9dc898
I127	M129	M	K	170	208	-0.294945218283937	False	#7d9f79
I127	M129	N	K	171	208	-0.806560579194428	False	#364434
I127	M129	P	K	172	208	-0.847241465335936	False	#313e2f
I127	M129	Q	K	173	208	-0.877831687175758	False	#2c382b
I127	M129	R	K	174	208	-0.813700322314354	False	#354433
I127	M129	S	K	175	208	-0.810561962739341	False	#364434
I127	M129	T	K	176	208	-0.716887432031524	False	#435440
I127	M129	V	K	177	208	-0.206486042198715	False	#8aaf85
I127	M129	W	K	178	208	-0.820891396774635	False	#344232
I127	M129	Y	K	179	208	-0.820596609352202	False	#354333
T128	M129	A	K	180	208	-0.299736381802379	False	#7d9e78
T128	M129	C	K	181	208	-0.318958698597035	False	#7a9b76
T128	M129	D	K	182	208	-0.610451343173763	False	#52684f
T128	M129	E	K	183	208	-0.0088532339139684	False	#a5d29f
T128	M129	F	K	184	208		True	#d3d3d3
T128	M129	G	K	185	208	-0.276928602519252	False	#80a27b
T128	M129	H	K	186	208		True	#d3d3d3
T128	M129	I	K	187	208	-0.352887848455823	False	#759571
T128	M129	K	K	188	208	-0.375510353984458	False	#72916e
T128	M129	L	K	189	208	-0.574188875444633	False	#566d53
T128	M129	M	K	190	208		True	#d3d3d3
T128	M129	N	K	191	208	-0.433661893010011	False	#6a8666
T128	M129	P	K	192	208	-0.839901711682918	False	#313f30
T128	M129	Q	K	193	208	-0.299628364740075	False	#7d9e78
T128	M129	R	K	194	208	-0.494863039342695	False	#627c5e
T128	M129	S	K	195	208	-0.123744720708886	False	#95bd90
T128	M129	T	K	196	208	-0.0191539634155591	False	#a4d09e
T128	M129	V	K	197	208	-0.337369048885212	False	#779773
T128	M129	W	K	198	208	-0.739333891013539	False	#40513e
T128	M129	Y	K	199	208	-0.897351638344909	False	#2a3528
M129	M129	A	K	200	208		True	#d3d3d3
M129	M129	C	K	201	208		True	#d3d3d3
M129	M129	D	K	202	208		True	#d3d3d3
M129	M129	E	K	203	208		True	#d3d3d3
M129	M129	F	K	204	208		True	#d3d3d3
M129	M129	G	K	205	208		True	#d3d3d3
M129	M129	H	K	206	208		True	#d3d3d3
M129	M129	I	K	207	208		True	#d3d3d3
M129	M129	K	K	208	208		True	#d3d3d3
M129	M129	L	K	209	208		True	#d3d3d3
M129	M129	M	K	210	208		True	#d3d3d3
M129	M129	N	K	211	208		True	#d3d3d3
M129	M129	P	K	212	208		True	#d3d3d3
M129	M129	Q	K	213	208		True	#d3d3d3
M129	M129	R	K	214	208		True	#d3d3d3
M129	M129	S	K	215	208		True	#d3d3d3
M129	M129	T	K	216	208		True	#d3d3d3
M129	M129	V	K	217	208		True	#d3d3d3
M129	M129	W	K	218	208		True	#d3d3d3
M129	M129	Y	K	219	208		True	#d3d3d3
V119	M129	A	L	0	209	-0.700739542512088	False	#455843
V119	M129	C	L	1	209	-0.738290411055256	False	#40513e
V119	M129	D	L	2	209	-0.901815381330063	False	#293427
V119	M129	E	L	3	209	-0.784467286379964	False	#394937
V119	M129	F	L	4	209	-0.72832194549204	False	#41533f
V119	M129	G	L	5	209	-0.813971647689377	False	#354433
V119	M129	H	L	6	209	-0.79206467376729	False	#394837
V119	M129	I	L	7	209	-0.0045515519812356	False	#a6d2a0
V119	M129	K	L	8	209	-0.857675384553317	False	#2f3c2e
V119	M129	L	L	9	209	-0.0117212444983682	False	#a5d19f
V119	M129	M	L	10	209	-0.0281434075481504	False	#a3ce9d
V119	M129	N	L	11	209	-0.80164620727267	False	#374635
V119	M129	P	L	12	209		True	#d3d3d3
V119	M129	Q	L	13	209		True	#d3d3d3
V119	M129	R	L	14	209	-0.810768096189599	False	#364434
V119	M129	S	L	15	209	-0.784117039729768	False	#394937
V119	M129	T	L	16	209	-0.474093516928195	False	#658061
V119	M129	V	L	17	209	-0.0007315369496132	False	#a6d2a0
V119	M129	W	L	18	209	-0.863273205124373	False	#2f3b2d
[truncated: 46,401 more rows]
