# Supplementary material for: Origins and breadth of pairwise epistasis in an α-helix of β-lactamase TEM-1
Source: Nat Commun. 2026 Mar 17;17:4083. doi: 10.1038/s41467-026-70627-5 (PMC13144301; doi:10.1038/s41467-026-70627-5)
Supplement: Supplementary file 3 — Source data [file 41467_2026_70627_MOESM3_ESM.zip › Source Data/FigureS8D_sourcedata.txt]

Sequence	First Mutation	Second Mutation	Independent model energy	∆∆G
IKELCSAAITM	V1I	R2K	-1.72123018950947	-0.438439785411558
INELCSAAITM	V1I	R2N	-3.27569908912642	-0.151570657469724
IRDLCSAAITM	V1I	E3D	-1.31971560199179	-0.206416441989839
IRELASAAITM	V1I	C5A	-1.52870098445476	3.52809732497535
IRELCAAAITM	V1I	S6A	0.822328734566668	-0.506392995204859
IRELCDAAITM	V1I	S6D	0.713728238956719	-0.865900401035607
IRELCEAAITM	V1I	S6E	1.21765729099047	-2.10404591624727
IRELCFAAITM	V1I	S6F	-1.62600482856612	1.83362354121171
IRELCGAAITM	V1I	S6G	-1.30422338826327	-0.128551380686402
IRELCHAAITM	V1I	S6H	-0.765452328881565	-0.701622856355205
IRELCKAAITM	V1I	S6K	-0.0523200069475251	-0.302465684652357
IRELCLAAITM	V1I	S6L	-1.45131591895051	1.45669547130499
IRELCMAAITM	V1I	S6M	-1.13890121681425	-0.00605124853678701
IRELCNAAITM	V1I	S6N	-1.48186948205137	-0.474674902453161
IRELCQAAITM	V1I	S6Q	0.0475984692010343	-0.608840495935226
IRELCRAAITM	V1I	S6R	0.274790939022751	-0.151991212310324
IRELCSAAIAM	V1I	T10A	-1.71636276525714	0.817406430507494
IRELCSAAICM	V1I	T10C	-3.7470960237489	1.53806128372132
IRELCSAAIEM	V1I	T10E	-2.13761712760038	-0.256740062976488
IRELCSAAIGM	V1I	T10G	-3.47303933501496	0.738221168622154
IRELCSAAIHM	V1I	T10H	-3.85486583554916	3.71771489315186
IRELCSAAIIM	V1I	T10I	-1.72512682893375	2.03979249538013
IRELCSAAIKM	V1I	T10K	-3.57246131609259	3.33875785748259
IRELCSAAILM	V1I	T10L	-2.90677734874328	3.39705215755403
IRELCSAAIMM	V1I	T10M	-3.68753358549429	1.61986791224259
IRELCSAAINM	V1I	T10N	-3.95706638232525	3.33756413204496
IRELCSAAIQM	V1I	T10Q	-1.3533882232656	0.867761752789194
IRELCSAAIRM	V1I	T10R	-1.086576279837	3.43834389887029
IRELCSAAISM	V1I	T10S	-1.25869316760009	-0.205465581960669
IRELCSAAITF	V1I	M11F	-0.504233040686245	0.864119738230034
IRELCSAAITG	V1I	M11G	-2.33409531211214	3.5713161058881
IRELCSAAITK	V1I	M11K	-0.934896047589632	1.63621790460135
IRELCSAAITL	V1I	M11L	0.556513356434948	-0.081075463079288
IRELCSAAITR	V1I	M11R	0.094594731325401	1.04936286597653
IRELCSAAITV	V1I	M11V	0.602737787233764	0.970708957236654
IRELCSAAITW	V1I	M11W	-1.02563175454782	-0.200808611976013
IRELCSAAITY	V1I	M11Y	1.06507436748859	-0.293160034322317
IRELCSAAIVM	V1I	T10V	-2.13073145924477	1.55608658056408
IRELCSAALTM	V1I	I9L	-1.3151853476636	0.797224991405444
IRELCSAAVTM	V1I	I9V	-0.709300276371323	0.882473832970644
IRELCSAGITM	V1I	A8G	-4.43412520938762	3.55211091075094
IRELCSAMITM	V1I	A8M	-0.984992323101437	3.7587541309297
IRELCSASITM	V1I	A8S	-2.39348499055154	1.6536704944135
IRELCSATITM	V1I	A8T	-1.08516589226826	1.51339319827795
IRELCSAVITM	V1I	A8V	-3.58189276492021	3.53681559281348
IRELCSSAITM	V1I	A7S	-4.56660226884856	1.92101471504334
IRELCTAAITM	V1I	S6T	0.0125650943945175	1.08622487074317
IRELCVAAITM	V1I	S6V	-1.10395345704717	1.76687562481311
IRELCYAAITM	V1I	S6Y	-0.646032057815091	0.268745658483156
IRHLCSAAITM	V1I	E3H	-4.55839897427234	3.21230804542774
IRKLCSAAITM	V1I	E3K	-3.23714897833713	3.82625891018116
IRNLCSAAITM	V1I	E3N	-3.85510166272672	2.45777174087421
IRQLCSAAITM	V1I	E3Q	-1.88838672473548	1.0091175117696
IRSLCSAAITM	V1I	E3S	-3.49185086804823	2.32787654635759
LAELCSAAITM	V1L	R2A	0.417944158544856	0.47634766676865
LDELCSAAITM	V1L	R2D	-1.36941456068564	1.49984066083921
LEELCSAAITM	V1L	R2E	-0.667323474293994	0.790785057548763
LFELCSAAITM	V1L	R2F	-2.7895309733151	1.44735929693084
LGELCSAAITM	V1L	R2G	-0.333488650566551	-0.11816667366398
LIELCSAAITM	V1L	R2I	-2.19335743741647	3.89388091358689
LKELCSAAITM	V1L	R2K	-0.926287054064687	1.22031236083383
LLELCSAAITM	V1L	R2L	-1.29716557139636	2.74944006453171
LMELCSAAITM	V1L	R2M	-2.56411982180578	1.46460743320486
LNELCSAAITM	V1L	R2N	-2.48075595368175	1.50718148877566
LQELCSAAITM	V1L	R2Q	-1.74741744488961	1.17988115806949
LRALCSAAITM	V1L	E3A	-1.26522146337993	4.07671905215276
LREACSAAITM	V1L	L4A	-2.43056935488232	5.35564258280743
LRELASAAITM	V1L	C5A	-0.733757849009976	5.18684947122074
LRELCAAAITM	V1L	S6A	1.61727187001145	1.15235915104053
LRELCDAAITM	V1L	S6D	1.50867137440139	0.792851745209779
LRELCEAAITM	V1L	S6E	2.01260042643526	-0.44529377000188
LRELCFAAITM	V1L	S6F	-0.831061693121342	3.4923756874571
LRELCGAAITM	V1L	S6G	-0.509280252818485	1.53020076555898
LRELCHAAITM	V1L	S6H	0.0294908065632171	0.957129289890181
LRELCIAAITM	V1L	S6I	-1.02518230831993	4.04726993602537
LRELCKAAITM	V1L	S6K	0.742623128497257	1.35628646159303
LRELCLAAITM	V1L	S6L	-0.656372783505731	3.11544761755038
LRELCMAAITM	V1L	S6M	-0.343958081369465	1.6527008977086
LRELCNAAITM	V1L	S6N	-0.686926346606583	1.18407724379222
LRELCQAAITM	V1L	S6Q	0.842541604645817	1.04991165031016
LRELCRAAITM	V1L	S6R	1.06973407446753	1.50676093393506
LRELCSAAIAM	V1L	T10A	-0.921419629812362	2.47615857675288
LRELCSAAICM	V1L	T10C	-2.95215288830411	3.19681342996671
LRELCSAAIDM	V1L	T10D	-2.51210192908115	5.15733479989675
LRELCSAAIEM	V1L	T10E	-1.3426739921556	1.4020120832689
LRELCSAAIGM	V1L	T10G	-2.67809619957018	2.39697331486754
LRELCSAAIHM	V1L	T10H	-3.05992270010438	5.37646703939725
LRELCSAAIIM	V1L	T10I	-0.930183693488971	3.69854464162552
LRELCSAAIKM	V1L	T10K	-2.77751818064792	4.99751000372798
LRELCSAAILM	V1L	T10L	-2.11183421329849	5.05580430379942
LRELCSAAIMM	V1L	T10M	-2.89259045004951	3.27862005848798
LRELCSAAINM	V1L	T10N	-3.16212324688047	4.99631627829035
LRELCSAAIRM	V1L	T10R	-0.291633144392222	5.09709604511568
LRELCSAAISM	V1L	T10S	-0.463750032155303	1.45328656428472
LRELCSAAITA	V1L	M11A	-0.640034533758694	2.77978999978903
LRELCSAAITF	V1L	M11F	0.290710094758538	2.52287188447542
LRELCSAAITG	V1L	M11G	-1.53915217666736	5.23006825213349
LRELCSAAITH	V1L	M11H	0.502972053965323	1.98347937350579
LRELCSAAITI	V1L	M11I	0.380069118111237	3.38870148387238
LRELCSAAITK	V1L	M11K	-0.13995291214485	3.29497005084674
LRELCSAAITL	V1L	M11L	1.35145649187962	1.5776766831661
LRELCSAAITR	V1L	M11R	0.889537866770183	2.70811501222192
LRELCSAAITS	V1L	M11S	-0.647817939930746	2.82143040644409
LRELCSAAITT	V1L	M11T	0.794836504601676	2.67159239908251
LRELCSAAITV	V1L	M11V	1.39768092267855	2.62946110348204
LRELCSAAITW	V1L	M11W	-0.230688619103034	1.45794353426937
LRELCSAAITY	V1L	M11Y	1.86001750293337	1.36559211192307
LRELCSAAIVM	V1L	T10V	-1.33578832379999	3.21483872680947
LRELCSAALTM	V1L	I9L	-0.520242212218818	2.45597713765083
LRELCSAAMTM	V1L	I9M	-1.22771380120821	2.98384152982916
LRELCSAAVTM	V1L	I9V	0.0856428590734595	2.54122597921603
LRELCSACITM	V1L	A8C	-3.73385152193271	3.86648838561021
LRELCSAGITM	V1L	A8G	-3.63918207394283	5.21086305699633
LRELCSAMITM	V1L	A8M	-0.190049187656655	5.41750627717509
LRELCSASITM	V1L	A8S	-1.59854185510676	3.31242264065889
LRELCSATITM	V1L	A8T	-0.290222756823482	3.17214534452334
LRELCSAVITM	V1L	A8V	-2.78694962947543	5.19556773905887
LRELCSGAITM	V1L	A7G	-3.14742097495343	5.24052726463752
LRELCSSAITM	V1L	A7S	-3.77165913340377	3.57976686128873
LRELCSTAITM	V1L	A7T	-3.96574465215622	5.53257637278462
LRELCSVAITM	V1L	A7V	-3.45287521692103	5.27779959150146
LRELCTAAITM	V1L	S6T	0.8075082298393	2.74497701698856
LRELCVAAITM	V1L	S6V	-0.309010321602386	3.4256277710585
LRELCYAAITM	V1L	S6Y	0.148911077629577	1.92749780472854
LRELGSAAITM	V1L	C5G	-3.35571032141195	5.70605294855004
LRELISAAITM	V1L	C5I	-1.084162598175	5.69188400127765
LRELLSAAITM	V1L	C5L	-0.714885046250743	5.47510655096815
LRELMSAAITM	V1L	C5M	-2.10619915512154	4.66027555199569
LREMCSAAITM	V1L	L4M	-3.05566006816798	3.63453959399479
LREVCSAAITM	V1L	L4V	-2.170452693622	5.68316724939793
LRGLCSAAITM	V1L	E3G	-3.15005973581356	3.77271623819988
LRHLCSAAITM	V1L	E3H	-3.76345583882755	4.87106019167313
LRKLCSAAITM	V1L	E3K	-2.44220584289235	5.48501105642655
LRNLCSAAITM	V1L	E3N	-3.06015852728194	4.1165238871196
LRQLCSAAITM	V1L	E3Q	-1.0934435892907	2.66786965801499
LRRLCSAAITM	V1L	E3R	-2.9530551543096	5.66439981979255
LRSLCSAAITM	V1L	E3S	-2.69690773260345	3.98662869260298
LSELCSAAITM	V1L	R2S	-0.381240369500006	0.972538459722837
LTELCSAAITM	V1L	R2T	-2.24883154242355	1.70418533110344
LVELCSAAITM	V1L	R2V	-3.04258143960089	3.5150307664207
LYELCSAAITM	V1L	R2Y	-2.02343276178237	1.44070003553159
MAELCSAAITM	V1M	R2A	-2.48842671894784	0.8292719337634
MGELCSAAITM	V1M	R2G	-3.23985952805924	0.23475759333077
MLELCSAAITM	V1M	R2L	-4.20353644888905	3.10236433152646
MRELCAAAITM	V1M	S6A	-1.28909900748124	1.50528341803528
MRELCEAAITM	V1M	S6E	-0.893770451057435	-0.0923695030071299
MRELCGAAITM	V1M	S6G	-3.41565113031118	1.88312503255373
MRELCLAAITM	V1M	S6L	-3.56274366099842	3.46837188454513
MRELCMAAITM	V1M	S6M	-3.25032895886216	2.00562516470335
MRELCNAAITM	V1M	S6N	-3.59329722409927	1.53700151078698
MRELCQAAITM	V1M	S6Q	-2.06382927284687	1.40283591730491
MRELCRAAITM	V1M	S6R	-1.83663680302516	1.85968520092981
MRELCSAAIAM	V1M	T10A	-3.82779050730505	2.82908284374763
MRELCSAAICM	V1M	T10C	-5.8585237657968	3.54973769696146
MRELCSAAIDM	V1M	T10D	-5.41847280657385	5.5102590668915
MRELCSAAIEM	V1M	T10E	-4.24904486964829	1.75493635026365
MRELCSAAIGM	V1M	T10G	-5.58446707706287	2.74989758186229
MRELCSAAIIM	V1M	T10I	-3.83655457098166	4.05146890862027
MRELCSAAIKM	V1M	T10K	-5.68388905814049	5.35043427072273
MRELCSAAILM	V1M	T10L	-5.01820509079118	5.40872857079417
MRELCSAAIMM	V1M	T10M	-5.7989613275422	3.63154432548273
MRELCSAAINM	V1M	T10N	-6.06849412437316	5.3492405452851
MRELCSAAIQM	V1M	T10Q	-3.46481596531351	2.87943816602933
MRELCSAAIRM	V1M	T10R	-3.19800402188491	5.45002031211043
MRELCSAAISM	V1M	T10S	-3.37012090964799	1.80621083127947
MRELCSAAITE	V1M	M11E	-2.16994973257215	1.63784932493247
MRELCSAAITF	V1M	M11F	-2.61566078273415	2.87579615147017
MRELCSAAITG	V1M	M11G	-4.44552305416005	5.58299251912824
MRELCSAAITK	V1M	M11K	-3.04632378963754	3.64789431784149
MRELCSAAITL	V1M	M11L	-1.55491438561307	1.93060095016085
MRELCSAAITR	V1M	M11R	-2.01683301072251	3.06103927921667
MRELCSAAITW	V1M	M11W	-3.13705949659573	1.81086780126412
MRELCSAAIVM	V1M	T10V	-4.24215920129268	3.56776299380422
MRELCSAALTM	V1M	I9L	-3.42661308971151	2.80890140464558
MRELCSAAVTM	V1M	I9V	-2.82072801841923	2.89415024621078
MRELCSAGITM	V1M	A8G	-6.54555295143552	5.56378732399108
MRELCSASITM	V1M	A8S	-4.50491273259945	3.66534690765364
MRELCSAVITM	V1M	A8V	-5.69332050696812	5.54849200605362
MRELCSGAITM	V1M	A7G	-6.05379185244612	5.59345153163227
MRELCSSAITM	V1M	A7S	-6.67803001089646	3.93269112828348
MRELCSVAITM	V1M	A7V	-6.35924609441372	5.63072385849621
MRELCTAAITM	V1M	S6T	-2.09886264765339	3.09790128398331
MRELCVAAITM	V1M	S6V	-3.21538119909508	3.77855203805325
MRELCYAAITM	V1M	S6Y	-2.75745979986311	2.28042207172329
MRELLSAAITM	V1M	C5L	-3.62125592374343	5.8280308179629
MREVCSAAITM	V1M	L4V	-5.07682357111469	6.03609151639268
MRNLCSAAITM	V1M	E3N	-5.96652940477463	4.46944815411435
MRRLCSAAITM	V1M	E3R	-5.85942603180229	6.0173240867873
TAELCSAAITM	V1T	R2A	-3.30770177958675	2.99523294416576
TGELCSAAITM	V1T	R2G	-4.05913458869816	2.40071860373313
THELCSAAITM	V1T	R2H	-6.08116328438382	3.95307994560291
TLELCSAAITM	V1T	R2L	-5.02281150952797	5.26832534192882
TRALCSAAITM	V1T	E3A	-4.99086740151154	6.59560432954987
TRELASAAITM	V1T	C5A	-4.45940378714158	7.70573474861785
TRELCAAAITM	V1T	S6A	-2.10837406812016	3.67124442843764
TRELCDAAITM	V1T	S6D	-2.21697456373022	3.31173702260689
TRELCFAAITM	V1T	S6F	-4.55670763125295	6.01126096485421
TRELCGAAITM	V1T	S6G	-4.23492619095009	4.04908604295609
TRELCHAAITM	V1T	S6H	-3.69615513156839	3.47601456728729
TRELCKAAITM	V1T	S6K	-2.98302280963446	3.87517173899014
TRELCLAAITM	V1T	S6L	-4.38201872163734	5.63433289494749
TRELCNAAITM	V1T	S6N	-4.41257228473819	3.70296252118934
TRELCRAAITM	V1T	S6R	-2.65591186366407	4.02564621133217
TRELCSAAIAM	V1T	T10A	-4.64706556794397	4.99504385414999
TRELCSAAICM	V1T	T10C	-6.67779882643572	5.71569870736382
TRELCSAAIDM	V1T	T10D	-6.23774786721276	7.67622007729386
TRELCSAAIEM	V1T	T10E	-5.0683199302872	3.92089736066601
TRELCSAAIGM	V1T	T10G	-6.40374213770178	4.91585859226465
TRELCSAAIHM	V1T	T10H	-6.7855686382361	7.89535231679436
TRELCSAAIIM	V1T	T10I	-4.65582963162058	6.21742991902263
TRELCSAAILM	V1T	T10L	-5.8374801514301	7.57468958119653
TRELCSAAIMM	V1T	T10M	-6.61823638818123	5.79750533588509
TRELCSAAIQM	V1T	T10Q	-4.28409102595242	5.04539917643169
TRELCSAAIRM	V1T	T10R	-4.01727908252383	7.61598132251279
TRELCSAAISM	V1T	T10S	-4.18939597028691	3.97217184168183
TRELCSAAITG	V1T	M11G	-5.26479811479896	7.7489535295306
TRELCSAAITL	V1T	M11L	-2.37418944625199	4.09656196056321
TRELCSAAITR	V1T	M11R	-2.83610807136142	5.22700028961903
TRELCSAAITT	V1T	M11T	-2.93080943352993	5.19047767647962
TRELCSAAITV	V1T	M11V	-2.32796501545306	5.14834638087915
TRELCSAAIVM	V1T	T10V	-5.06143426193159	5.73372400420658
TRELCSAAVTM	V1T	I9V	-3.64000307905815	5.06011125661314
TRELCSACITM	V1T	A8C	-7.45949746006431	6.38537366300732
TRELCSAGITM	V1T	A8G	-7.36482801207455	7.72974833439344
TRELCSAMITM	V1T	A8M	-3.91569512578826	7.9363915545722
TRELCSASITM	V1T	A8S	-5.32418779323837	5.831307918056
TRELCSATITM	V1T	A8T	-4.01586869495509	5.69103062192045
TRELCSAVITM	V1T	A8V	-6.51259556760704	7.71445301645598
TRELCSGAITM	V1T	A7G	-6.87306691308504	7.75941254203463
TRELCSSAITM	V1T	A7S	-7.49730507153538	6.09865213868584
TRELCSTAITM	V1T	A7T	-7.69139059028782	8.05146165018173
TRELCSVAITM	V1T	A7V	-7.17852115505264	7.79668486889857
TRELCTAAITM	V1T	S6T	-2.91813770829231	5.26386229438567
TRELCVAAITM	V1T	S6V	-4.03465625973399	5.94451304845561
TRELCYAAITM	V1T	S6Y	-3.57673486050203	4.44638308212565
TRELGSAAITM	V1T	C5G	-7.08135625954355	8.22493822594715
TRGLCSAAITM	V1T	E3G	-6.87570567394516	6.29160151559699
TRHLCSAAITM	V1T	E3H	-7.48910177695916	7.38994546907024
TRKLCSAAITM	V1T	E3K	-6.16785178102396	8.00389633382366
TRNLCSAAITM	V1T	E3N	-6.78580446541366	6.63540916451671
TRQLCSAAITM	V1T	E3Q	-4.81908952742231	5.1867549354121
TTELCSAAITM	V1T	R2T	-5.97447748055515	4.22307060850055
TVELCSAAITM	V1T	R2V	-6.7682273777325	6.03391604381781
VAALCSAAITM	R2A	E3A	-1.3988040162543	1.89796912457701
VADLCSAAITM	R2A	E3D	-0.658355019421379	-0.726414223320203
VAEACSAAITM	R2A	L4A	-2.56415190775658	3.17689265523168
VAEICSAAITM	R2A	L4I	-1.87659097120627	3.1565492078242
VAELASAAITM	R2A	C5A	-0.867340401884348	3.00809954364499
VAELCAAAITM	R2A	S6A	1.48368931713708	-1.02639077653522
VAELCDAAITM	R2A	S6D	1.37508882152713	-1.38589818236597
VAELCEAAITM	R2A	S6E	1.87901787356088	-2.62404369757763
VAELCGAAITM	R2A	S6G	-0.642862805692857	-0.648549162016766
VAELCHAAITM	R2A	S6H	-0.104091746311042	-1.22162063768557
VAELCKAAITM	R2A	S6K	0.609040575622885	-0.822463465982721
VAELCLAAITM	R2A	S6L	-0.789955336380103	0.93669768997463
VAELCMAAITM	R2A	S6M	-0.477540634243724	-0.526049029867151
VAELCNAAITM	R2A	S6N	-0.820508899480842	-0.994672683783525
VAELCQAAITM	R2A	S6Q	0.708959051771444	-1.12883827726559
VAELCRAAITM	R2A	S6R	0.93615152159316	-0.671988993640688
VAELCSAAIAM	R2A	T10A	-1.05500218268674	0.29740864917713
VAELCSAAICM	R2A	T10C	-3.08573544117849	1.01806350239096
VAELCSAAIEM	R2A	T10E	-1.47625654502997	-0.776737844306852
VAELCSAAIGM	R2A	T10G	-2.81167875244455	0.21822338729179
VAELCSAAIHM	R2A	T10H	-3.19350525297875	3.1977171118215
VAELCSAAIIM	R2A	T10I	-1.06376624636334	1.51979471404977
VAELCSAAILM	R2A	T10L	-2.24541676617275	2.87705437622367
VAELCSAAIMM	R2A	T10M	-3.02617300292388	1.09987013091223
VAELCSAAIQM	R2A	T10Q	-0.692027640695073	0.34776397145883
VAELCSAAIRM	R2A	T10R	-0.425215697266481	2.91834611753993
VAELCSAAISM	R2A	T10S	-0.597332585029562	-0.725463363291033
VAELCSAAITA	R2A	M11A	-0.773617086633067	0.60104007221328
VAELCSAAITD	R2A	M11D	-0.860136982504287	0.52359111113086
VAELCSAAITE	R2A	M11E	0.602838592046282	-0.893824869638028
VAELCSAAITF	R2A	M11F	0.157127541884279	0.34412195689967
VAELCSAAITG	R2A	M11G	-1.67273472954173	3.05131832455774
VAELCSAAITH	R2A	M11H	0.36938950109095	-0.195270554069964
VAELCSAAITI	R2A	M11I	0.246486565236978	1.20995155629663
VAELCSAAITK	R2A	M11K	-0.273535465019222	1.11622012327099
VAELCSAAITL	R2A	M11L	1.21787393900536	-0.601073244409652
VAELCSAAITN	R2A	M11N	-1.20927601869414	0.97366103982872
VAELCSAAITQ	R2A	M11Q	0.948894549812394	-0.726144818340185
VAELCSAAITR	R2A	M11R	0.755955313895925	0.52936508464617
VAELCSAAITS	R2A	M11S	-0.781400492805119	0.64268047886834
VAELCSAAITT	R2A	M11T	0.661253951727304	0.49284247150676
VAELCSAAITV	R2A	M11V	1.26409836980417	0.45071117590629
VAELCSAAITW	R2A	M11W	-0.364271171977407	-0.720806393306377
VAELCSAAITY	R2A	M11Y	1.726434950059	-0.813157815652681
VAELCSAAIVM	R2A	T10V	-1.46937087667436	1.03608879923372
VAELCSAALTM	R2A	I9L	-0.653824765093077	0.27722721007508
VAELCSAAMTM	R2A	I9M	-1.36129635408247	0.80509160225341
VAELCSAATTM	R2A	I9T	-3.19487694800682	3.13365137277829
VAELCSAAVTM	R2A	I9V	-0.0479396938009131	0.36247605164028
VAELCSACITM	R2A	A8C	-3.86743407480697	1.68773845803446
VAELCSAGITM	R2A	A8G	-3.77276462681721	3.03211312942058
VAELCSASITM	R2A	A8S	-1.73212440798113	1.13367271308314
VAELCSATITM	R2A	A8T	-0.423805309697741	0.99339541694759
VAELCSAVITM	R2A	A8V	-2.9205321823498	3.01681781148312
VAELCSGAITM	R2A	A7G	-3.28100352782781	3.06177733706177
VAELCSSAITM	R2A	A7S	-3.90524168627815	1.40101693371298
VAELCSTAITM	R2A	A7T	-4.09932720503059	3.35382644520887
VAELCSVAITM	R2A	A7V	-3.5864577697954	3.09904966392571
VAELCTAAITM	R2A	S6T	0.673925676965041	0.56622708941281
VAELCVAAITM	R2A	S6V	-0.442592874476759	1.24687784348275
VAELCYAAITM	R2A	S6Y	0.0153285247553185	-0.251252122847208
VAELGSAAITM	R2A	C5G	-3.48929287428621	3.52730302097429
VAELLSAAITM	R2A	C5L	-0.848467599125115	3.2963566233924
VAELMSAAITM	R2A	C5M	-2.23978170799592	2.48152562441994
VAEMCSAAITM	R2A	L4M	-3.18924262104235	1.45578966641904
VAEVCSAAITM	R2A	L4V	-2.30403524649637	3.50441732182218
VAGLCSAAITM	R2A	E3G	-3.28364228868782	1.59396631062413
VAHLCSAAITM	R2A	E3H	-3.89703839170181	2.69231026409738
VANLCSAAITM	R2A	E3N	-3.19374108015631	1.93777395954385
VAQLCSAAITM	R2A	E3Q	-1.22702614216507	0.48911973043924
VARLCSAAITM	R2A	E3R	-3.08663770718397	3.4856498922168
VASLCSAAITM	R2A	E3S	-2.83049028547782	1.80787876502723
VDALCSAAITM	R2D	E3A	-3.1861627354848	2.92146211864757
VDDLCSAAITM	R2D	E3D	-2.44571373865188	0.297078770750355
VDEACSAAITM	R2D	L4A	-4.35151062698708	4.20038564930224
VDELASAAITM	R2D	C5A	-2.65469912111485	4.03159253771555
VDELCAAAITM	R2D	S6A	-0.303669402093419	-0.00289778246466502
VDELCDAAITM	R2D	S6D	-0.412269897703368	-0.362405188295413
VDELCEAAITM	R2D	S6E	0.0916591543303866	-1.60055070350707
VDELCGAAITM	R2D	S6G	-2.43022152492335	0.374943832053792
VDELCHAAITM	R2D	S6H	-1.89145046554165	-0.198127643615011
VDELCKAAITM	R2D	S6K	-1.17831814360761	0.201029528087838
VDELCLAAITM	R2D	S6L	-2.5773140556106	1.96019068404519
VDELCNAAITM	R2D	S6N	-2.60786761871134	0.028820310287033
VDELCQAAITM	R2D	S6Q	-1.07839966745905	-0.105345283195032
VDELCRAAITM	R2D	S6R	-0.851207197637336	0.35150400042987
VDELCSAAIAM	R2D	T10A	-2.84236090191723	1.32090164324769
VDELCSAAICM	R2D	T10C	-4.87309416040898	2.04155649646152
VDELCSAAIEM	R2D	T10E	-3.26361526426047	0.246755149763706
VDELCSAAIGM	R2D	T10G	-4.59903747167505	1.24171638136235
VDELCSAAIHM	R2D	T10H	-4.98086397220925	4.22121010589206
VDELCSAAIIM	R2D	T10I	-2.85112496559384	2.54328770812033
VDELCSAAIKM	R2D	T10K	-4.69845945275267	3.84225307022279
VDELCSAAILM	R2D	T10L	-4.03277548540325	3.90054737029423
VDELCSAAIQM	R2D	T10Q	-2.47938635992557	1.37125696552939
VDELCSAAIRM	R2D	T10R	-2.21257441649709	3.94183911161049
VDELCSAAISM	R2D	T10S	-2.38469130426017	0.298029630779525
VDELCSAAITA	R2D	M11A	-2.56097580586356	1.62453306628384
VDELCSAAITD	R2D	M11D	-2.64749570173478	1.54708410520142
VDELCSAAITE	R2D	M11E	-1.18452012718433	0.12966812443253
VDELCSAAITF	R2D	M11F	-1.63023117734633	1.36761495097023
VDELCSAAITG	R2D	M11G	-3.46009344877223	4.0748113186283
VDELCSAAITH	R2D	M11H	-1.41796921813955	0.828222440000594
VDELCSAAITL	R2D	M11L	-0.569484780225139	0.422419749660906
VDELCSAAITN	R2D	M11N	-2.99663473792464	1.99715403389928
VDELCSAAITQ	R2D	M11Q	-0.838464169418103	0.297348175730373
VDELCSAAITR	R2D	M11R	-1.03140340533469	1.55285807871673
VDELCSAAITS	R2D	M11S	-2.56875921203562	1.6661734729389
VDELCSAAITT	R2D	M11T	-1.12610476750319	1.51633546557732
VDELCSAAITV	R2D	M11V	-0.523260349426323	1.47420416997685
VDELCSAAITW	R2D	M11W	-2.1516298912079	0.302686600764181
VDELCSAAITY	R2D	M11Y	-0.0609237691714952	0.210335178417877
VDELCSAALTM	R2D	I9L	-2.44118348432357	1.30072020414564
VDELCSAATTM	R2D	I9T	-4.98223566723732	4.15714436684885
VDELCSAAVTM	R2D	I9V	-1.83529841303141	1.38596904571084
VDELCSASITM	R2D	A8S	-3.51948312721163	2.1571657071537
VDELCSATITM	R2D	A8T	-2.21116402892835	2.01688841101815
VDELCSAVITM	R2D	A8V	-4.7078909015803	4.04031080555368
VDELCSSAITM	R2D	A7S	-5.69260040550864	2.42450992778354
VDELCSTAITM	R2D	A7T	-5.88668592426109	4.37731943927943
VDELCVAAITM	R2D	S6V	-2.22995159370726	2.27037083755331
VDELCYAAITM	R2D	S6Y	-1.77203019447518	0.77224087122335
VDELISAAITM	R2D	C5I	-3.00510387027975	4.53662706777246
VDELLSAAITM	R2D	C5L	-2.63582631835561	4.31984961746296
VDGLCSAAITM	R2D	E3G	-5.07100100791831	2.61745930469469
VDRLCSAAITM	R2D	E3R	-4.87399642641446	4.50914288628736
VDSLCSAAITM	R2D	E3S	-4.61784900470832	2.83137175909779
VEEACSAAITM	R2E	L4A	-3.64941954059543	3.49133004601179
VEELASAAITM	R2E	C5A	-1.9526080347232	3.3225369344251
VEELCAAAITM	R2E	S6A	0.398421684298341	-0.71195338575511
VEELCDAAITM	R2E	S6D	0.289821188688279	-1.07146079158586
VEELCGAAITM	R2E	S6G	-1.72813043853171	-0.334111771236653
VEELCHAAITM	R2E	S6H	-1.18935937914989	-0.907183246905456
VEELCKAAITM	R2E	S6K	-0.476227057215965	-0.508026075202608
VEELCLAAITM	R2E	S6L	-1.87522296921895	1.25113508075474
VEELCNAAITM	R2E	S6N	-1.90577653231969	-0.680235293003412
VEELCQAAITM	R2E	S6Q	-0.376308581067406	-0.814400886485477
VEELCRAAITM	R2E	S6R	-0.149116111245576	-0.357551602860575
VEELCSAAIAM	R2E	T10A	-2.14026981552547	0.611846039957243
VEELCSAAICM	R2E	T10C	-4.17100307401722	1.33250089317107
VEELCSAAIDM	R2E	T10D	-3.73095211479438	3.29302226310111
VEELCSAAIEM	R2E	T10E	-2.56152417786882	-0.462300453526739
VEELCSAAIGM	R2E	T10G	-3.89694638528329	0.532660778071903
VEELCSAAIHM	R2E	T10H	-4.2787728858176	3.51215450260161
VEELCSAAIKM	R2E	T10K	-3.99636836636103	3.13319746693234
VEELCSAAILM	R2E	T10L	-3.3306843990116	3.19149176700378
VEELCSAAIMM	R2E	T10M	-4.11144063576273	1.41430752169234
VEELCSAAINM	R2E	T10N	-4.38097343259358	3.13200374149471
VEELCSAAIQM	R2E	T10Q	-1.77729527353392	0.662201362238943
VEELCSAAIRM	R2E	T10R	-1.51048333010533	3.23278350832004
VEELCSAAISM	R2E	T10S	-1.68260021786841	-0.41102597251092
VEELCSAAITA	R2E	M11A	-1.8588847194718	0.915477462993393
VEELCSAAITD	R2E	M11D	-1.94540461534314	0.838028501910973
VEELCSAAITE	R2E	M11E	-0.482429040792567	-0.579387478857915
VEELCSAAITF	R2E	M11F	-0.928140090954571	0.658559347679783
VEELCSAAITG	R2E	M11G	-2.75800236238058	3.36575571533785
VEELCSAAITH	R2E	M11H	-0.7158781317479	0.119166836710149
VEELCSAAITI	R2E	M11I	-0.838781067601872	1.52438894707674
VEELCSAAITK	R2E	M11K	-1.35880309785807	1.4306575140511
VEELCSAAITL	R2E	M11L	0.132606306166508	-0.286635853629539
VEELCSAAITQ	R2E	M11Q	-0.136373083026456	-0.411707427560072
VEELCSAAITR	R2E	M11R	-0.329312318942925	0.843802475426283
VEELCSAAITS	R2E	M11S	-1.86666812564397	0.957117869648453
VEELCSAAITT	R2E	M11T	-0.424013681111433	0.807279862286873
VEELCSAAITV	R2E	M11V	0.178830736965438	0.765148566686403
VEELCSAAITW	R2E	M11W	-1.44953880481626	-0.406369002526264
VEELCSAAITY	R2E	M11Y	0.641167317220152	-0.498720424872568
VEELCSAAIVM	R2E	T10V	-2.55463850951321	1.35052619001383
VEELCSAALTM	R2E	I9L	-1.73909239793193	0.591664600855193
VEELCSAAMTM	R2E	I9M	-2.44656398692132	1.11952899303352
VEELCSAATTM	R2E	I9T	-4.28014458084567	3.4480887635584
VEELCSAAVTM	R2E	I9V	-1.13320732663976	0.676913442420393
VEELCSAGITM	R2E	A8G	-4.85803225965606	3.34655052020069
VEELCSASITM	R2E	A8S	-2.81739204081987	1.44811010386325
VEELCSATITM	R2E	A8T	-1.50907294253659	1.3078328077277
VEELCSAVITM	R2E	A8V	-4.00579981518854	3.33125520226323
VEELCSGAITM	R2E	A7G	-4.36627116066654	3.37621472784188
VEELCSSAITM	R2E	A7S	-4.99050931911688	1.71545432449309
VEELCSTAITM	R2E	A7T	-5.18459483786933	3.66826383598898
VEELCTAAITM	R2E	S6T	-0.411341955873809	0.880664480192923
VEELCVAAITM	R2E	S6V	-1.52786050731549	1.56131523426286
VEELGSAAITM	R2E	C5G	-4.57456050712506	3.8417404117544
VEELISAAITM	R2E	C5I	-2.30301278388811	3.82757146448201
VEELLSAAITM	R2E	C5L	-1.93373523196385	3.61079401417251
VEELMSAAITM	R2E	C5M	-3.32504934083477	2.79596301520005
VEEMCSAAITM	R2E	L4M	-4.27451025388109	1.77022705719915
VEEVCSAAITM	R2E	L4V	-3.38930287933522	3.81885471260229
VEGLCSAAITM	R2E	E3G	-4.36890992152667	1.90840370140424
VEKLCSAAITM	R2E	E3K	-3.66105602860546	3.62069851963091
VENLCSAAITM	R2E	E3N	-4.27900871299516	2.25221135032396
VEQLCSAAITM	R2E	E3Q	-2.31229377500392	0.803557121219353
VERLCSAAITM	R2E	E3R	-4.1719053400227	3.80008728299691
VESLCSAAITM	R2E	E3S	-3.91575791831656	2.12231615580734
VFEACSAAITM	R2F	L4A	-5.77162703961653	4.14790428539387
VFEICSAAITM	R2F	L4I	-5.08406610306622	4.12756083798639
VFELASAAITM	R2F	C5A	-4.0748155337443	3.97911117380718
VFELCAAAITM	R2F	S6A	-1.72378581472287	-0.055379146373033
VFELCDAAITM	R2F	S6D	-1.83238631033282	-0.414886552203781
VFELCEAAITM	R2F	S6E	-1.32845725829907	-1.65303206741544
VFELCGAAITM	R2F	S6G	-3.85033793755281	0.322462468145424
VFELCHAAITM	R2F	S6H	-3.31156687817099	-0.250609007523379
VFELCLAAITM	R2F	S6L	-3.99743046824005	1.90770932013682
VFELCQAAITM	R2F	S6Q	-2.49851608008851	-0.1578266471034
VFELCRAAITM	R2F	S6R	-2.27132361026679	0.299022636521502
VFELCSAAIAM	R2F	T10A	-4.26247731454657	1.26842027933932
VFELCSAAICM	R2F	T10C	-6.29321057303832	1.98907513255315
VFELCSAAIDM	R2F	T10D	-5.85315961381548	3.94959650248319
VFELCSAAIEM	R2F	T10E	-4.68373167688992	0.194273785855338
VFELCSAAIGM	R2F	T10G	-6.01915388430439	1.18923501745398
VFELCSAAIHM	R2F	T10H	-6.4009803848387	4.16872874198369
VFELCSAAIIM	R2F	T10I	-4.27124137822318	2.49080634421196
VFELCSAAIKM	R2F	T10K	-6.11857586538213	3.78977170631442
VFELCSAAILM	R2F	T10L	-5.4528918980327	3.84806600638586
VFELCSAAIMM	R2F	T10M	-6.23364813478383	2.07088176107442
VFELCSAAINM	R2F	T10N	-6.50318093161479	3.78857798087679
VFELCSAAIQM	R2F	T10Q	-3.89950277255502	1.31877560162102
VFELCSAAIRM	R2F	T10R	-3.63269082912643	3.88935774770212
VFELCSAAISM	R2F	T10S	-3.80480771688951	0.245548266871157
VFELCSAAITA	R2F	M11A	-3.9810922184929	1.57205170237547
VFELCSAAITD	R2F	M11D	-4.06761211436424	1.49460274129305
VFELCSAAITF	R2F	M11F	-3.05034758997567	1.31513358706186
VFELCSAAITG	R2F	M11G	-4.88020986140168	4.02232995471993
VFELCSAAITH	R2F	M11H	-2.838085630769	0.775741076092226
VFELCSAAITI	R2F	M11I	-2.96098856662297	2.18096318645882
VFELCSAAITK	R2F	M11K	-3.48101059687917	2.08723175343318
VFELCSAAITL	R2F	M11L	-1.98960119285459	0.369938385752538
VFELCSAAITR	R2F	M11R	-2.45151981796403	1.50037671480836
VFELCSAAITS	R2F	M11S	-3.98887562466507	1.61369210903053
VFELCSAAITT	R2F	M11T	-2.54622118013265	1.46385410166895
VFELCSAAITV	R2F	M11V	-1.94337676205578	1.42172280606848
VFELCSAAITW	R2F	M11W	-3.57174630383736	0.250205236855813
VFELCSAAITY	R2F	M11Y	-1.48104018180095	0.157853814509509
VFELCSAAIVM	R2F	T10V	-4.67684600853431	2.00710042939591
VFELCSAALTM	R2F	I9L	-3.86129989695303	1.24823884023727
VFELCSAAVTM	R2F	I9V	-3.25541482566086	1.33348768180247
VFELCSASITM	R2F	A8S	-4.93959953984097	2.10468434324533
VFELCSATITM	R2F	A8T	-3.63128044155769	1.96440704710978
VFELCSAVITM	R2F	A8V	-6.12800731420964	3.98782944164531
VFELCSGAITM	R2F	A7G	-6.48847865968776	4.03278896722396
VFELCSSAITM	R2F	A7S	-7.1127168181381	2.37202856387517
VFELCSTAITM	R2F	A7T	-7.30680233689043	4.32483807537106
VFELCSVAITM	R2F	A7V	-6.79393290165535	4.0700612940879
VFELCTAAITM	R2F	S6T	-2.53354945489491	1.537238719575
VFELCVAAITM	R2F	S6V	-3.6500680063366	2.21788947364494
VFELGSAAITM	R2F	C5G	-6.69676800614616	4.49831465113648
VFELISAAITM	R2F	C5I	-4.42522028290921	4.48414570386409
VFELLSAAITM	R2F	C5L	-4.05594273098495	4.26736825355459
VFELMSAAITM	R2F	C5M	-5.44725683985587	3.45253725458213
VFEMCSAAITM	R2F	L4M	-6.3967177529023	2.42680129658123
VFEVCSAAITM	R2F	L4V	-5.51151037835632	4.47542895198437
VFGLCSAAITM	R2F	E3G	-6.49111742054777	2.56497794078632
VFNLCSAAITM	R2F	E3N	-6.40121621201627	2.90878558970604
VFSLCSAAITM	R2F	E3S	-6.03796541733766	2.77889039518942
VGALCSAAITM	R2G	E3A	-2.15023682536571	1.30345478414438
VGDLCSAAITM	R2G	E3D	-1.40978782853279	-1.32092856375283
VGEACSAAITM	R2G	L4A	-3.31558471686799	2.58237831479905
VGEICSAAITM	R2G	L4I	-2.62802378031768	2.56203486739157
VGELASAAITM	R2G	C5A	-1.61877321099576	2.41358520321236
VGELCAAAITM	R2G	S6A	0.732256508025671	-1.62090511696785
VGELCEAAITM	R2G	S6E	1.12758506444948	-3.21855803801026
VGELCFAAITM	R2G	S6F	-1.71607705510701	0.71911141944872
VGELCGAAITM	R2G	S6G	-1.39429561480426	-1.2430635024494
VGELCHAAITM	R2G	S6H	-0.855524555422562	-1.8161349781182
VGELCIAAITM	R2G	S6I	-1.91019767030559	1.27400566801699
VGELCKAAITM	R2G	S6K	-0.142392233488522	-1.41697780641535
VGELCLAAITM	R2G	S6L	-1.54138814549151	0.342183349542
VGELCMAAITM	R2G	S6M	-1.22897344335524	-1.12056337029978
VGELCNAAITM	R2G	S6N	-1.57194170859225	-1.58918702421615
VGELCQAAITM	R2G	S6Q	-0.0424737573399625	-1.72335261769822
VGELCRAAITM	R2G	S6R	0.184718712481754	-1.26650333407332
VGELCSAAIAM	R2G	T10A	-1.80643499179814	-0.2971056912555
VGELCSAAICM	R2G	T10C	-3.83716825028989	0.42354916195833
VGELCSAAIDM	R2G	T10D	-3.39711729106693	2.38407053188837
VGELCSAAIEM	R2G	T10E	-2.22768935414138	-1.37125218473948
VGELCSAAIGM	R2G	T10G	-3.56311156155596	-0.37629095314084
VGELCSAAIHM	R2G	T10H	-3.94493806209016	2.60320277138887
VGELCSAAIKM	R2G	T10K	-3.66253354263358	2.2242457357196
VGELCSAAILM	R2G	T10L	-2.99684957528416	2.28254003579104
VGELCSAAINM	R2G	T10N	-4.04713860886625	2.22305201028197
VGELCSAAIQM	R2G	T10Q	-1.44346044980648	-0.2467503689738
VGELCSAAIRM	R2G	T10R	-1.176648506378	2.3238317771073
VGELCSAAISM	R2G	T10S	-1.34876539414108	-1.31997770372366
VGELCSAAITA	R2G	M11A	-1.52504989574447	0.00652573178065019
VGELCSAAITD	R2G	M11D	-1.61156979161569	-0.0709232293017699
VGELCSAAITE	R2G	M11E	-0.148594217065124	-1.48833921007066
VGELCSAAITF	R2G	M11F	-0.594305267227128	-0.25039238353296
VGELCSAAITG	R2G	M11G	-2.42416753865314	2.45680398412511
VGELCSAAITH	R2G	M11H	-0.382043308020457	-0.789784894502594
VGELCSAAITK	R2G	M11K	-1.02496827413063	0.52170578283836
VGELCSAAITL	R2G	M11L	0.466441129893951	-1.19558758484228
VGELCSAAITN	R2G	M11N	-1.96070882780555	0.37914669939609
VGELCSAAITQ	R2G	M11Q	0.197461740700987	-1.32065915877281
VGELCSAAITR	R2G	M11R	0.00452250478451788	-0.0651492557864599
VGELCSAAITS	R2G	M11S	-1.53283330191653	0.0481661384357102
VGELCSAAITT	R2G	M11T	-0.0901788573841031	-0.10167186892587
VGELCSAAITV	R2G	M11V	0.512665560692767	-0.14380316452634
VGELCSAAITW	R2G	M11W	-1.11570398108881	-1.31532073373901
VGELCSAAITY	R2G	M11Y	0.975002140947595	-1.40767215608531
VGELCSAAIVM	R2G	T10V	-2.22080368578577	0.44157445880109
VGELCSAALTM	R2G	I9L	-1.40525757420448	-0.31728713035755
VGELCSAAMTM	R2G	I9M	-2.11272916319388	0.21057726182078
VGELCSAATTM	R2G	I9T	-3.94630975711823	2.53913703234566
VGELCSAAVTM	R2G	I9V	-0.79937250291232	-0.23203828879235
VGELCSACITM	R2G	A8C	-4.61886688391837	1.09322411760183
VGELCSAGITM	R2G	A8G	-4.52419743592861	2.43759878898795
VGELCSASITM	R2G	A8S	-2.48355721709254	0.53915837265051
VGELCSATITM	R2G	A8T	-1.17523811880926	0.39888107651496
VGELCSAVITM	R2G	A8V	-3.67196499146121	2.42230347105049
VGELCSGAITM	R2G	A7G	-4.03243633693921	2.46726299662914
VGELCSSAITM	R2G	A7S	-4.65667449538955	0.80650259328035
VGELCSTAITM	R2G	A7T	-4.850760014142	2.75931210477624
VGELCVAAITM	R2G	S6V	-1.19402568358817	0.65236350305012
VGELCYAAITM	R2G	S6Y	-0.736104284356088	-0.845766463279838
VGELGSAAITM	R2G	C5G	-4.24072568339761	2.93278868054166
VGELISAAITM	R2G	C5I	-1.96917796016066	2.91861973326927
VGELLSAAITM	R2G	C5L	-1.59990040823652	2.70184228295977
VGELMSAAITM	R2G	C5M	-2.99121451710732	1.88701128398731
VGEMCSAAITM	R2G	L4M	-3.94067543015376	0.86127532598641
VGEVCSAAITM	R2G	L4V	-3.05546805560778	2.90990298138955
VGGLCSAAITM	R2G	E3G	-4.03507509779922	0.9994519701915
VGHLCSAAITM	R2G	E3H	-4.64847120081322	2.09779592366475
VGKLCSAAITM	R2G	E3K	-3.32722120487813	2.71174678841817
VGMLCSAAITM	R2G	E3M	-4.71607048603244	2.82746900863081
VGNLCSAAITM	R2G	E3N	-3.94517388926772	1.34325961911122
VGQLCSAAITM	R2G	E3Q	-1.97845895127648	-0.10539460999339
VGRLCSAAITM	R2G	E3R	-3.83807051629537	2.89113555178417
VGSLCSAAITM	R2G	E3S	-3.58192309458923	1.2133644245946
VHALCSAAITM	R2H	E3A	-4.17226552105137	2.85581612601416
VHEACSAAITM	R2H	L4A	-5.33761341255365	4.13473965666883
VHELASAAITM	R2H	C5A	-3.64080190668142	3.96594654508214
VHELCAAAITM	R2H	S6A	-1.28977218765999	-0.068543775098074
VHELCDAAITM	R2H	S6D	-1.39837268326994	-0.428051180928822
VHELCEAAITM	R2H	S6E	-0.894443631236186	-1.66619669614048
VHELCGAAITM	R2H	S6G	-3.41632431048993	0.309297839420383
VHELCHAAITM	R2H	S6H	-2.87755325110822	-0.26377363624842
VHELCLAAITM	R2H	S6L	-3.56341684117717	1.89454469141178
VHELCNAAITM	R2H	S6N	-3.59397040427791	-0.036825682346376
VHELCQAAITM	R2H	S6Q	-2.06450245302563	-0.170991275828441
VHELCRAAITM	R2H	S6R	-1.83730998320391	0.285858007796461
VHELCSAAIAM	R2H	T10A	-3.8284636874838	1.25525565061428
VHELCSAAIDM	R2H	T10D	-5.4191459867526	3.93643187375815
VHELCSAAIEM	R2H	T10E	-4.24971804982704	0.181109157130297
VHELCSAAIGM	R2H	T10G	-5.58514025724162	1.17607038872894
VHELCSAAIHM	R2H	T10H	-5.96696675777582	4.15556411325865
VHELCSAAIKM	R2H	T10K	-5.68456223831924	3.77660707758938
VHELCSAAILM	R2H	T10L	-5.01887827096982	3.83490137766082
VHELCSAAIMM	R2H	T10M	-5.79963450772095	2.05771713234938
VHELCSAAINM	R2H	T10N	-6.06916730455191	3.77541335215175
VHELCSAAIQM	R2H	T10Q	-3.46548914549214	1.30561097289598
VHELCSAAIRM	R2H	T10R	-3.19867720206366	3.87619311897708
VHELCSAAISM	R2H	T10S	-3.37079408982675	0.232383638146116
VHELCSAAITA	R2H	M11A	-3.54707859143014	1.55888707365043
VHELCSAAITD	R2H	M11D	-3.63359848730136	1.48143811256801
VHELCSAAITE	R2H	M11E	-2.1706229127509	0.0640221317991214
VHELCSAAITG	R2H	M11G	-4.4461962343388	4.00916532599489
VHELCSAAITH	R2H	M11H	-2.40407200370612	0.762576447367185
VHELCSAAITK	R2H	M11K	-3.04699696981629	2.07406712470814
VHELCSAAITL	R2H	M11L	-1.55558756579171	0.356773757027497
VHELCSAAITN	R2H	M11N	-3.98273752349121	1.93150804126587
VHELCSAAITQ	R2H	M11Q	-1.82456695498468	0.231702183096964
VHELCSAAITR	R2H	M11R	-2.01750619090126	1.48721208608332
VHELCSAAITS	R2H	M11S	-3.55486199760219	1.60052748030549
VHELCSAAITT	R2H	M11T	-2.11220755306977	1.45068947294391
VHELCSAAITY	R2H	M11Y	-1.04702655473807	0.144689185784468
VHELCSAAIVM	R2H	T10V	-4.24283238147143	1.99393580067087
VHELCSAALTM	R2H	I9L	-3.42728626989015	1.23507421151223
VHELCSAATTM	R2H	I9T	-5.96833845280389	4.09149837421544
VHELCSACITM	R2H	A8C	-6.64089557960415	2.64558545947161
VHELCSAGITM	R2H	A8G	-6.54622613161428	3.98996013085773
VHELCSASITM	R2H	A8S	-4.5055859127782	2.09151971452029
VHELCSATITM	R2H	A8T	-3.19726681449492	1.95124241838474
VHELCSAVITM	R2H	A8V	-5.69399368714687	3.97466481292027
VHELCSGAITM	R2H	A7G	-6.05446503262488	4.01962433849892
VHELCSSAITM	R2H	A7S	-6.67870319107521	2.35886393515013
VHELCSTAITM	R2H	A7T	-6.87278870982766	4.31167344664602
VHELCSVAITM	R2H	A7V	-6.35991927459247	4.05689666536286
VHELCTAAITM	R2H	S6T	-2.09953582783214	1.52407409084996
VHELCYAAITM	R2H	S6Y	-2.75813298004175	0.706594878589941
VHELGSAAITM	R2H	C5G	-6.26275437908328	4.48515002241144
VHELISAAITM	R2H	C5I	-3.99120665584633	4.47098107513905
VHELLSAAITM	R2H	C5L	-3.62192910392218	4.25420362482955
VHEVCSAAITM	R2H	L4V	-5.07749675129344	4.46226432325933
VHGLCSAAITM	R2H	E3G	-6.05710379348488	2.55181331206128
VHHLCSAAITM	R2H	E3H	-6.670499896499	3.65015726553453
VHQLCSAAITM	R2H	E3Q	-4.00048764696214	1.44696673187639
VHRLCSAAITM	R2H	E3R	-5.86009921198104	4.44349689365395
VHSLCSAAITM	R2H	E3S	-5.60395179027489	2.76572576646438
VIEACSAAITM	R2I	L4A	-5.17545350371802	6.59442590204992
VIELASAAITM	R2I	C5A	-3.47864199784567	6.42563279046323
VIELCEAAITM	R2I	S6E	-0.732283722400439	0.79348954924061
VIELCGAAITM	R2I	S6G	-3.25416440165418	2.76898408480147
VIELCHAAITM	R2I	S6H	-2.71539334227248	2.19591260913267
VIELCRAAITM	R2I	S6R	-1.67515007436816	2.74554425317755
VIELCSAAIAM	R2I	T10A	-3.66630377864806	3.71494189599537
VIELCSAAIEM	R2I	T10E	-4.08755814099129	2.64079540251139
VIELCSAAIKM	R2I	T10K	-5.52240232948361	6.23629332297047
VIELCSAAILM	R2I	T10L	-4.85671836213419	6.29458762304191
VIELCSAAIQM	R2I	T10Q	-3.30332923665651	3.76529721827707
VIELCSAAIRM	R2I	T10R	-3.03651729322792	6.33587936435817
VIELCSAAISM	R2I	T10S	-3.208634180991	2.69206988352721
VIELCSAAITA	R2I	M11A	-3.38491868259439	4.01857331903152
VIELCSAAITD	R2I	M11D	-3.47143857846561	3.9411243579491
VIELCSAAITE	R2I	M11E	-2.00846300391515	2.52370837718021
VIELCSAAITG	R2I	M11G	-4.28403632550305	6.46885157137598
VIELCSAAITH	R2I	M11H	-2.24191209487049	3.22226269274828
VIELCSAAITL	R2I	M11L	-1.39342765695608	2.81646000240859
VIELCSAAITR	R2I	M11R	-1.85534628206551	3.94689833146441
VIELCSAAITS	R2I	M11S	-3.39270208876655	4.06021372568658
VIELCSAAITY	R2I	M11Y	-0.884866645902434	2.60437543116556
VIELCSAAIVM	R2I	T10V	-4.08067247263568	4.45362204605196
VIELCSAATTM	R2I	I9T	-5.80617854396826	6.55118461959653
VIELCSASITM	R2I	A8S	-4.34342600394245	4.55120595990138
VIELCSATITM	R2I	A8T	-3.03510690565918	4.41092866376583
VIELCSGAITM	R2I	A7G	-5.89230512378913	6.47931058388001
VIELCSSAITM	R2I	A7S	-6.51654328223947	4.81855018053122
VIELCSTAITM	R2I	A7T	-6.71062880099191	6.77135969202711
VIELGSAAITM	R2I	C5G	-6.10059447024764	6.94483626779253
VIELISAAITM	R2I	C5I	-3.82904674701069	6.93066732052014
VIELLSAAITM	R2I	C5L	-3.45976919508644	6.71388987021064
VIELMSAAITM	R2I	C5M	-4.85108330395724	5.89905887123818
VIRLCSAAITM	R2I	E3R	-5.69793930314529	6.90318313903504
VKALCSAAITM	R2K	E3A	-2.74303522886385	2.64193381864219
VKEACSAAITM	R2K	L4A	-3.90838312036612	3.92085734929686
VKEICSAAITM	R2K	L4I	-3.22082218381581	3.90051390188938
VKELASAAITM	R2K	C5A	-2.21157161449389	3.75206423771017
VKELCFAAITM	R2K	S6F	-2.30887545860514	2.05759045394653
VKELCGAAITM	R2K	S6G	-1.9870940183024	0.095415532048412
VKELCHAAITM	R2K	S6H	-1.4483229589207	-0.477655943620391
VKELCIAAITM	R2K	S6I	-2.50299607380373	2.6124847025148
VKELCRAAITM	R2K	S6R	-0.408079691016383	0.07197570042449
VKELCSAAIAM	R2K	T10A	-2.39923339529628	1.04137334324231
VKELCSAAIDM	R2K	T10D	-3.98991569456507	3.72254956638618
VKELCSAAIEM	R2K	T10E	-2.82048775763951	-0.0327731502416738
VKELCSAAIGM	R2K	T10G	-4.15590996505409	0.962188081356968
VKELCSAAIHM	R2K	T10H	-4.5377364655883	3.94168180588668
VKELCSAAIIM	R2K	T10I	-2.40799745897289	2.26375940811495
VKELCSAAIKM	R2K	T10K	-4.25533194613172	3.56272477021741
VKELCSAAILM	R2K	T10L	-3.5896479787823	3.62101907028885
VKELCSAAIMM	R2K	T10M	-4.37040421553343	1.84383482497741
VKELCSAAINM	R2K	T10N	-4.63993701236438	3.56153104477978
VKELCSAAIQM	R2K	T10Q	-2.03625885330462	1.09172866552401
VKELCSAAIRM	R2K	T10R	-1.76944690987614	3.66231081160511
VKELCSAAISM	R2K	T10S	-1.94156379763922	0.018501330774145
VKELCSAAITA	R2K	M11A	-2.11784829924261	1.34500476627846
VKELCSAAITD	R2K	M11D	-2.20436819511383	1.26755580519604
VKELCSAAITE	R2K	M11E	-0.741392620563374	-0.14986017557285
VKELCSAAITG	R2K	M11G	-3.01696594215127	3.79528301862292
VKELCSAAITH	R2K	M11H	-0.974841711518593	0.548694139995214
VKELCSAAITI	R2K	M11I	-1.09774464737268	1.95391625036181
VKELCSAAITN	R2K	M11N	-2.55350723130368	1.7176257338939
VKELCSAAITQ	R2K	M11Q	-0.395336662797149	0.017819875724993
VKELCSAAITS	R2K	M11S	-2.12563170541466	1.38664517293352
VKELCSAAITT	R2K	M11T	-0.68297726088224	1.23680716557194
VKELCSAAITW	R2K	M11W	-1.70850238458695	0.023158300758801
VKELCSAAITY	R2K	M11Y	0.382203737449458	-0.0691931215875029
VKELCSAAIVM	R2K	T10V	-2.8136020892839	1.7800534932989
VKELCSAALTM	R2K	I9L	-1.99805597770262	1.02119190414026
VKELCSAAMTM	R2K	I9M	-2.70552756669201	1.54905629631859
VKELCSAATTM	R2K	I9T	-4.53910816061637	3.87761606684347
VKELCSAAVTM	R2K	I9V	-1.39217090641046	1.10644074570546
VKELCSACITM	R2K	A8C	-5.21166528741651	2.43170315209964
VKELCSASITM	R2K	A8S	-3.07635562059068	1.87763740714832
VKELCSATITM	R2K	A8T	-1.7680365223074	1.73736011101277
VKELCSSAITM	R2K	A7S	-5.24947289888769	2.14498162777816
VKELCSTAITM	R2K	A7T	-5.44355841764013	4.09779113927405
VKELCTAAITM	R2K	S6T	-0.670305535644616	1.31019178347799
VKELGSAAITM	R2K	C5G	-4.83352408689575	4.27126771503947
VKELISAAITM	R2K	C5I	-2.5619763636588	4.25709876776708
VKELLSAAITM	R2K	C5L	-2.19269881173466	4.04032131745758
VKELMSAAITM	R2K	C5M	-3.58401292060546	3.22549031848512
VKEMCSAAITM	R2K	L4M	-4.5334738336519	2.19975436048422
VKGLCSAAITM	R2K	E3G	-4.62787350129736	2.33793100468931
VKHLCSAAITM	R2K	E3H	-5.24126960431136	3.43627495816256
VKKLCSAAITM	R2K	E3K	-3.92001960837626	4.05022582291598
VKMLCSAAITM	R2K	E3M	-5.30886888953057	4.16594804312862
VKNLCSAAITM	R2K	E3N	-4.53797229276586	2.68173865360903
VKQLCSAAITM	R2K	E3Q	-2.57125735477462	1.23308442450442
VKRLCSAAITM	R2K	E3R	-4.43086891979351	4.22961458628198
VKSLCSAAITM	R2K	E3S	-4.17472149808737	2.55184345909241
VLALCSAAITM	R2L	E3A	-3.11391374619552	4.17106152234007
VLDLCSAAITM	R2L	E3D	-2.3734647493626	1.54667817444286
VLEACSAAITM	R2L	L4A	-4.27926163769791	5.44998505299474
VLELASAAITM	R2L	C5A	-2.58245013182557	5.28119194140805
VLELCAAAITM	R2L	S6A	-0.231420412804141	1.24670162122784
VLELCEAAITM	R2L	S6E	0.163908143619665	-0.35095129981457
VLELCFAAITM	R2L	S6F	-2.67975397593693	3.58671815764441
VLELCGAAITM	R2L	S6G	-2.35797253563408	1.62454323574629
VLELCHAAITM	R2L	S6H	-1.81920147625237	1.05147176007749
VLELCIAAITM	R2L	S6I	-2.87387459113552	4.14161240621268
VLELCKAAITM	R2L	S6K	-1.10606915431845	1.45062893178034
VLELCLAAITM	R2L	S6L	-2.50506506632132	3.20979008773769
VLELCNAAITM	R2L	S6N	-2.53561862942217	1.27841971397954
VLELCQAAITM	R2L	S6Q	-1.00615067816989	1.14425412049747
VLELCRAAITM	R2L	S6R	-0.778958208348058	1.60110340412237
VLELCSAAIAM	R2L	T10A	-2.77011191262795	2.57050104694019
VLELCSAAICM	R2L	T10C	-4.8008451711197	3.29115590015402
VLELCSAAIDM	R2L	T10D	-4.36079421189675	5.25167727008406
VLELCSAAIEM	R2L	T10E	-3.19136627497119	1.49635455345621
VLELCSAAIGM	R2L	T10G	-4.52678848238577	2.49131578505485
VLELCSAAIHM	R2L	T10H	-4.90861498291997	5.47080950958456
VLELCSAAIIM	R2L	T10I	-2.77887597630456	3.79288711181283
VLELCSAAIKM	R2L	T10K	-4.62621046346351	5.09185247391529
VLELCSAAILM	R2L	T10L	-3.96052649611408	5.15014677398673
VLELCSAAIMM	R2L	T10M	-4.7412827328651	3.37296252867529
VLELCSAAINM	R2L	T10N	-5.01081552969606	5.09065874847766
VLELCSAAIQM	R2L	T10Q	-2.40713737063641	2.62085636922189
VLELCSAAIRM	R2L	T10R	-2.14032542720781	5.19143851530299
VLELCSAAISM	R2L	T10S	-2.31244231497089	1.54762903447203
VLELCSAAITA	R2L	M11A	-2.48872681657429	2.87413246997634
VLELCSAAITD	R2L	M11D	-2.57524671244551	2.79668350889392
VLELCSAAITE	R2L	M11E	-1.11227113789505	1.37926752812503
VLELCSAAITF	R2L	M11F	-1.55798218805705	2.61721435466273
VLELCSAAITG	R2L	M11G	-3.38784445948295	5.3244107223208
VLELCSAAITH	R2L	M11H	-1.34572022885038	2.0778218436931
VLELCSAAITI	R2L	M11I	-1.46862316470435	3.48304395405969
VLELCSAAITK	R2L	M11K	-1.98864519496044	3.38931252103405
VLELCSAAITL	R2L	M11L	-0.497235790935974	1.67201915335341
VLELCSAAITN	R2L	M11N	-2.92438574863547	3.24675343759178
VLELCSAAITQ	R2L	M11Q	-0.766215180128938	1.54694757942288
VLELCSAAITR	R2L	M11R	-0.959154416045408	2.80245748240923
VLELCSAAITS	R2L	M11S	-2.49651022274645	2.9157728766314
VLELCSAAITT	R2L	M11T	-1.05385577821392	2.76593486926982
VLELCSAAITV	R2L	M11V	-0.451011360137045	2.72380357366935
VLELCSAAITW	R2L	M11W	-2.07938090191863	1.55228600445668
VLELCSAAITY	R2L	M11Y	0.0113252201177829	1.45993458211038
VLELCSAAIVM	R2L	T10V	-3.18448060661558	3.30918119699678
VLELCSAALTM	R2L	I9L	-2.36893449503441	2.55031960783814
VLELCSAAMTM	R2L	I9M	-3.0764060840238	3.07818400001647
VLELCSAATTM	R2L	I9T	-4.90998667794815	5.40674377054135
VLELCSAAVTM	R2L	I9V	-1.76304942374213	2.63556844940334
VLELCSACITM	R2L	A8C	-5.5825438047483	3.96083085579752
VLELCSAGITM	R2L	A8G	-5.48787435675843	5.30520552718364
VLELCSAMITM	R2L	A8M	-2.03874147047225	5.5118487473624
VLELCSASITM	R2L	A8S	-3.44723413792235	3.4067651108462
VLELCSATITM	R2L	A8T	-2.13891503963907	3.26648781471065
VLELCSAVITM	R2L	A8V	-4.63564191229102	5.28991020924618
VLELCSGAITM	R2L	A7G	-4.99611325776903	5.33486973482483
VLELCSSAITM	R2L	A7S	-5.62035141621936	3.67410933147604
VLELCSTAITM	R2L	A7T	-5.81443693497181	5.62691884297193
VLELCSVAITM	R2L	A7V	-5.30156749973662	5.37214206168877
VLELCTAAITM	R2L	S6T	-1.04118405297629	2.83931948717587
VLELCVAAITM	R2L	S6V	-2.15770260441798	3.51997024124581
VLELCYAAITM	R2L	S6Y	-1.69978120518601	2.02184027491585
VLELGSAAITM	R2L	C5G	-5.20440260422754	5.80039541873735
VLELISAAITM	R2L	C5I	-2.93285488099059	5.78622647146496
VLELLSAAITM	R2L	C5L	-2.56357732906633	5.56944902115546
VLELMSAAITM	R2L	C5M	-3.95489143793714	4.754618022183
VLEMCSAAITM	R2L	L4M	-4.90435235098357	3.7288820641821
VLEVCSAAITM	R2L	L4V	-4.01914497643759	5.77750971958524
VLGLCSAAITM	R2L	E3G	-4.99875201862915	3.86705870838719
VLHLCSAAITM	R2L	E3H	-5.61214812164314	4.96540266186044
VLNLCSAAITM	R2L	E3N	-4.90885081009753	4.21086635730691
VLQLCSAAITM	R2L	E3Q	-2.94213587210629	2.7622121282023
VLRLCSAAITM	R2L	E3R	-4.80174743712519	5.75874228997986
VLSLCSAAITM	R2L	E3S	-4.54560001541904	4.08097116279029
VMDLCSAAITM	R2M	E3D	-3.64041899977201	0.261845543116008
VMELASAAITM	R2M	C5A	-3.84940438223498	3.9963593100812
VMELCAAAITM	R2M	S6A	-1.49837466321355	-0.038131010099012
VMELCEAAITM	R2M	S6E	-1.10304610678975	-1.63578393114142
VMELCGAAITM	R2M	S6G	-3.62492678604349	0.339710604419445
VMELCLAAITM	R2M	S6L	-3.77201931673073	1.92495745641084
VMELCMAAITM	R2M	S6M	-3.45960461459447	0.46221073656906
VMELCRAAITM	R2M	S6R	-2.04591245875747	0.316270772795523
VMELCSAAIAM	R2M	T10A	-4.03706616303737	1.28566841561334
VMELCSAAIDM	R2M	T10D	-5.62774846230616	3.96684463875721
VMELCSAAIGM	R2M	T10G	-5.79374273279518	1.206483153728
VMELCSAAIHM	R2M	T10H	-6.17556923332938	4.18597687825771
VMELCSAAIKM	R2M	T10K	-5.89316471387281	3.80701984258844
VMELCSAAILM	R2M	T10L	-5.22748074652338	3.86531414265988
VMELCSAAIMM	R2M	T10M	-6.00823698327451	2.08812989734844
VMELCSAAIQM	R2M	T10Q	-3.6740916210457	1.33602373789504
VMELCSAAIRM	R2M	T10R	-3.40727967761723	3.90660588397614
VMELCSAAISM	R2M	T10S	-3.57939656538031	0.262796403145178
VMELCSAAITA	R2M	M11A	-3.7556810669837	1.58929983864949
VMELCSAAITE	R2M	M11E	-2.37922538830446	0.0944348967981834
VMELCSAAITF	R2M	M11F	-2.82493643846647	1.33238172333588
VMELCSAAITG	R2M	M11G	-4.65479870989236	4.03957809099395
VMELCSAAITH	R2M	M11H	-2.61267447925968	0.792989212366247
VMELCSAAITL	R2M	M11L	-1.76419004134527	0.387186522026559
VMELCSAAITN	R2M	M11N	-4.19133999904477	1.96192080626493
VMELCSAAITQ	R2M	M11Q	-2.03316943053824	0.262114948096026
VMELCSAAITR	R2M	M11R	-2.22610866645482	1.51762485108238
VMELCSAAITS	R2M	M11S	-3.76346447315575	1.63094024530455
VMELCSAAITT	R2M	M11T	-2.32081002862333	1.48110223794297
VMELCSAAITV	R2M	M11V	-1.71796561054646	1.4389709423425
VMELCSAAITW	R2M	M11W	-3.34633515232804	0.267453373129834
VMELCSAAIVM	R2M	T10V	-4.45143485702499	2.02434856566993
VMELCSAALTM	R2M	I9L	-3.63588874544371	1.26548697651129
VMELCSAAMTM	R2M	I9M	-4.3433603344331	1.79335136868962
VMELCSAAVTM	R2M	I9V	-3.03000367415154	1.35073581807649
VMELCSAGITM	R2M	A8G	-6.75482860716784	4.02037289585679
VMELCSAMITM	R2M	A8M	-3.30569572088154	4.22701611603555
VMELCSAVITM	R2M	A8V	-5.90259616270043	4.00507757791933
VMELCSGAITM	R2M	A7G	-6.26306750817844	4.05003710349798
VMELCSSAITM	R2M	A7S	-6.88730566662878	2.38927670014919
VMELCSVAITM	R2M	A7V	-6.56852175014603	4.08730943036192
VMELCTAAITM	R2M	S6T	-2.3081383033857	1.55448685584902
VMELCVAAITM	R2M	S6V	-3.42465685482739	2.23513760991896
VMELGSAAITM	R2M	C5G	-6.47135685463684	4.5155627874105
VMELISAAITM	R2M	C5I	-4.19980913139989	4.50139384013811
VMELLSAAITM	R2M	C5L	-3.83053157947575	4.28461638982861
VMELMSAAITM	R2M	C5M	-5.22184568834655	3.46978539085615
VMEMCSAAITM	R2M	L4M	-6.17130660139298	2.44404943285525
VMGLCSAAITM	R2M	E3G	-6.26570626903845	2.58222607706034
VMRLCSAAITM	R2M	E3R	-6.0687016875346	4.47390965865301
VMSLCSAAITM	R2M	E3S	-5.81255426582845	2.79613853146344
VNEACSAAITM	R2N	L4A	-5.46285201998319	4.20772647723869
VNEICSAAITM	R2N	L4I	-4.77529108343288	4.18738302983121
VNELASAAITM	R2N	C5A	-3.76604051411095	4.038933365652
VNELCAAAITM	R2N	S6A	-1.41501079508953	0.004443045471789
VNELCGAAITM	R2N	S6G	-3.54156291791946	0.382284659990246
VNELCHAAITM	R2N	S6H	-3.00279185853765	-0.190786815678557
VNELCKAAITM	R2N	S6K	-2.28965953660372	0.208370356024292
VNELCLAAITM	R2N	S6L	-3.68865544860671	1.96753151198164
VNELCNAAITM	R2N	S6N	-3.71920901170745	0.036161138223487
VNELCRAAITM	R2N	S6R	-1.96254859063345	0.358844828366324
VNELCSAAIAM	R2N	T10A	-3.95370229491323	1.32824247118414
VNELCSAAIDM	R2N	T10D	-5.54438459418213	4.00941869432801
VNELCSAAIEM	R2N	T10E	-4.37495665725658	0.25409597770016
VNELCSAAIGM	R2N	T10G	-5.71037886467104	1.2490572092988
VNELCSAAIHM	R2N	T10H	-6.09220536520536	4.22855093382851
VNELCSAAIIM	R2N	T10I	-3.96246635858984	2.55062853605678
VNELCSAAIKM	R2N	T10K	-5.80980084574878	3.84959389815924
VNELCSAAILM	R2N	T10L	-5.14411687839936	3.90788819823068
VNELCSAAIMM	R2N	T10M	-5.92487311515049	2.13070395291924
VNELCSAAINM	R2N	T10N	-6.19440591198133	3.84840017272161
VNELCSAAIQM	R2N	T10Q	-3.59072775292168	1.37859779346584
VNELCSAAIRM	R2N	T10R	-3.32391580949309	3.94917993954694
VNELCSAAITA	R2N	M11A	-3.67231719885956	1.63187389422029
VNELCSAAITD	R2N	M11D	-3.75883709473089	1.55442493313787
VNELCSAAITE	R2N	M11E	-2.29586152018032	0.137008952368984
VNELCSAAITG	R2N	M11G	-4.57143484176834	4.08215214656475
VNELCSAAITH	R2N	M11H	-2.52931061113566	0.835563267937048
VNELCSAAITI	R2N	M11I	-2.65221354698963	2.24078537830364
VNELCSAAITK	R2N	M11K	-3.17223557724583	2.147053945278
VNELCSAAITL	R2N	M11L	-1.68082617322125	0.42976057759736
VNELCSAAITN	R2N	M11N	-4.10797613092075	2.00449486183573
VNELCSAAITQ	R2N	M11Q	-1.94980556241421	0.304689003666827
VNELCSAAITS	R2N	M11S	-3.68010060503173	1.67351430087535
VNELCSAAITT	R2N	M11T	-2.2374461604993	1.52367629351377
VNELCSAAITV	R2N	M11V	-1.63460174242243	1.4815449979133
VNELCSAAITY	R2N	M11Y	-1.17226516216761	0.217676006354331
VNELCSAAIVM	R2N	T10V	-4.36807098890097	2.06692262124073
VNELCSAALTM	R2N	I9L	-3.55252487731968	1.30806103208209
VNELCSAATTM	R2N	I9T	-6.09357706023343	4.1644851947853
VNELCSAAVTM	R2N	I9V	-2.94663980602752	1.39330987364729
VNELCSACITM	R2N	A8C	-6.76613418703357	2.71857228004147
VNELCSAMITM	R2N	A8M	-3.22233185275752	4.26959017160635
VNELCSASITM	R2N	A8S	-4.63082452020763	2.16450653509015
VNELCSATITM	R2N	A8T	-3.32250542192435	2.0242292389546
VNELCSAVITM	R2N	A8V	-5.8192322945763	4.04765163349013
VNELCSGAITM	R2N	A7G	-6.1797036400543	4.09261115906878
VNELCSSAITM	R2N	A7S	-6.80394179850475	2.43185075571999
VNELCSTAITM	R2N	A7T	-6.99802731725708	4.38466026721588
VNELCTAAITM	R2N	S6T	-2.22477443526157	1.59706091141982
VNELCVAAITM	R2N	S6V	-3.34129298670325	2.27771166548976
VNELGSAAITM	R2N	C5G	-6.38799298651281	4.5581368429813
VNELISAAITM	R2N	C5I	-4.11644526327586	4.54396789570891
VNELLSAAITM	R2N	C5L	-3.74716771135161	4.32719044539941
VNELMSAAITM	R2N	C5M	-5.13848182022252	3.51235944642695
VNEMCSAAITM	R2N	L4M	-6.08794273326885	2.48662348842605
VNEVCSAAITM	R2N	L4V	-5.20273535872298	4.53525114382919
VNGLCSAAITM	R2N	E3G	-6.18234240091442	2.62480013263114
VNHLCSAAITM	R2N	E3H	-6.79573850392842	3.72314408610439
VNKLCSAAITM	R2N	E3K	-5.47448850799321	4.33709495085781
VNRLCSAAITM	R2N	E3R	-5.98533781941046	4.51648371422381
VNSLCSAAITM	R2N	E3S	-5.72919039770431	2.83871258703424
VQALCSAAITM	R2Q	E3A	-3.56416561968877	2.60150261587785
VQDLCSAAITM	R2Q	E3D	-2.82371662285584	-0.022880732019366
VQEACSAAITM	R2Q	L4A	-4.72951351119116	3.88042614653252
VQEICSAAITM	R2Q	L4I	-4.04195257464073	3.86008269912504
VQELASAAITM	R2Q	C5A	-3.03270200531881	3.71163303494583
VQELCAAAITM	R2Q	S6A	-0.681672286297385	-0.322857285234386
VQELCDAAITM	R2Q	S6D	-0.790272781907447	-0.682364691065134
VQELCEAAITM	R2Q	S6E	-0.286343729873579	-1.92051020627679
VQELCGAAITM	R2Q	S6G	-2.80822440912732	0.054984329284071
VQELCHAAITM	R2Q	S6H	-2.26945334974562	-0.518087146384732
VQELCKAAITM	R2Q	S6K	-1.55632102781169	-0.118929974681883
VQELCLAAITM	R2Q	S6L	-2.95531693981457	1.64023118127547
VQELCMAAITM	R2Q	S6M	-2.6429022376783	0.177484461433686
VQELCNAAITM	R2Q	S6N	-2.98587050291542	-0.291139192482688
VQELCQAAITM	R2Q	S6Q	-1.45640255166313	-0.425304785964753
VQELCRAAITM	R2Q	S6R	-1.2292100818413	0.031544497660149
VQELCSAAIAM	R2Q	T10A	-3.2203637861212	1.00094214047797
VQELCSAAIDM	R2Q	T10D	-4.81104608538999	3.68211836362184
VQELCSAAIEM	R2Q	T10E	-3.64161814846443	-0.0732043530060148
VQELCSAAIGM	R2Q	T10G	-4.97704035587901	0.921756878592627
VQELCSAAIHM	R2Q	T10H	-5.35886685641321	3.90125060312234
VQELCSAAIIM	R2Q	T10I	-3.22912784979781	2.22332820535061
VQELCSAAIKM	R2Q	T10K	-5.07646233695675	3.52229356745307
VQELCSAAILM	R2Q	T10L	-4.41077836960733	3.58058786752451
VQELCSAAIMM	R2Q	T10M	-5.19153460635835	1.80340362221307
VQELCSAAINM	R2Q	T10N	-5.4610674031893	3.52109984201544
VQELCSAAIQM	R2Q	T10Q	-2.85738924412965	1.05129746275967
VQELCSAAIRM	R2Q	T10R	-2.59057730070106	3.62187960884077
VQELCSAAISM	R2Q	T10S	-2.76269418846414	-0.021929871990196
VQELCSAAITA	R2Q	M11A	-2.93897869006753	1.30457356351412
VQELCSAAITD	R2Q	M11D	-3.02549858593875	1.2271246024317
VQELCSAAITE	R2Q	M11E	-1.56252301138829	-0.190291378337191
VQELCSAAITG	R2Q	M11G	-3.83809633297619	3.75485181585858
VQELCSAAITH	R2Q	M11H	-1.79597210234363	0.508262937230873
VQELCSAAITL	R2Q	M11L	-0.947487664429218	0.102460246891185
VQELCSAAITN	R2Q	M11N	-3.37463762212872	1.67719453112956
VQELCSAAITQ	R2Q	M11Q	-1.21646705362218	-0.022611327039348
VQELCSAAITR	R2Q	M11R	-1.40940628953865	1.23289857594701
VQELCSAAITT	R2Q	M11T	-1.50410765170716	1.1963759628076
VQELCSAAITV	R2Q	M11V	-0.901263233630289	1.15424466720713
VQELCSAAITY	R2Q	M11Y	-0.438926653375461	-0.109624324351844
VQELCSAAIVM	R2Q	T10V	-3.63473248010882	1.73962229053456
VQELCSAALTM	R2Q	I9L	-2.81918636852765	0.980760701375917
VQELCSAATTM	R2Q	I9T	-5.3602385514414	3.83718486407913
VQELCSAAVTM	R2Q	I9V	-2.21330129723538	1.06600954294112
VQELCSACITM	R2Q	A8C	-6.03279567824154	2.3912719493353
VQELCSAMITM	R2Q	A8M	-2.48899334396549	3.94228984090018
VQELCSASITM	R2Q	A8S	-3.89748601141559	1.83720620438398
VQELCSATITM	R2Q	A8T	-2.58916691313232	1.69692890824843
VQELCSAVITM	R2Q	A8V	-5.08589378578426	3.72035130278396
VQELCSGAITM	R2Q	A7G	-5.44636513126227	3.76531082836261
VQELCSSAITM	R2Q	A7S	-6.07060328971261	2.10455042501382
VQELCSTAITM	R2Q	A7T	-6.26468880846505	4.05735993650971
VQELCSVAITM	R2Q	A7V	-5.75181937322986	3.80258315522655
VQELCVAAITM	R2Q	S6V	-2.60795447791122	1.95041133478359
VQELCYAAITM	R2Q	S6Y	-2.15003307867926	0.452281368453629
VQELGSAAITM	R2Q	C5G	-5.65465447772078	4.23083651227513
VQELISAAITM	R2Q	C5I	-3.38310675448383	4.21666756500274
VQELLSAAITM	R2Q	C5L	-3.01382920255958	3.99989011469324
VQEMCSAAITM	R2Q	L4M	-5.35460422447682	2.15932315771988
VQEVCSAAITM	R2Q	L4V	-4.46939684993083	4.20795081312302
VQGLCSAAITM	R2Q	E3G	-5.44900389212239	2.29749980192497
VQHLCSAAITM	R2Q	E3H	-6.06239999513639	3.39584375539822
VQKLCSAAITM	R2Q	E3K	-4.74114999920118	4.00979462015164
VQNLCSAAITM	R2Q	E3N	-5.35910268359078	2.64130745084469
VQQLCSAAITM	R2Q	E3Q	-3.39238774559954	1.19265322174008
VQRLCSAAITM	R2Q	E3R	-5.25199931061843	4.18918338351764
VQSLCSAAITM	R2Q	E3S	-4.99585188891228	2.51141225632807
VRAACSAAITM	E3A	L4A	-4.24731752968148	6.77726404061579
VRALASAAITM	E3A	C5A	-2.55050602380913	6.6084709290291
VRALCAAAITM	E3A	S6A	-0.199476304787709	2.57398060884889
VRALCDAAITM	E3A	S6D	-0.308076800397657	2.21447320301814
VRALCEAAITM	E3A	S6E	0.195852251636097	0.97632768780648
VRALCGAAITM	E3A	S6G	-2.32602842761764	2.95182222336734
VRALCHAAITM	E3A	S6H	-1.78725736823594	2.37875074769854
VRALCKAAITM	E3A	S6K	-1.0741250463019	2.77790791940139
VRALCLAAITM	E3A	S6L	-2.47312095830489	4.53706907535874
VRALCNAAITM	E3A	S6N	-2.50367452140574	2.60569870160059
VRALCQAAITM	E3A	S6Q	-0.974206570153342	2.47153310811852
VRALCRAAITM	E3A	S6R	-0.747014100331626	2.92838239174342
VRALCSAAIAM	E3A	T10A	-2.73816780461152	3.89778003456124
VRALCSAAICM	E3A	T10C	-4.76890106310327	4.61843488777507
VRALCSAAIDM	E3A	T10D	-4.32885010388031	6.57895625770511
VRALCSAAIEM	E3A	T10E	-3.15942216695476	2.82363354107726
VRALCSAAIGM	E3A	T10G	-4.49484437436934	3.8185947726759
VRALCSAAIKM	E3A	T10K	-4.59426635544696	6.41913146153634
VRALCSAAILM	E3A	T10L	-3.92858238809765	6.47742576160778
VRALCSAAINM	E3A	T10N	-4.97887142167963	6.41793773609871
VRALCSAAIQM	E3A	T10Q	-2.37519326261997	3.94813535684294
VRALCSAAIRM	E3A	T10R	-2.10838131919138	6.51871750292404
VRALCSAAISM	E3A	T10S	-2.28049820695446	2.87490802209308
VRALCSAAITA	E3A	M11A	-2.45678270855785	4.20141145759739
VRALCSAAITD	E3A	M11D	-2.54330260442907	4.12396249651497
VRALCSAAITE	E3A	M11E	-1.08032702987862	2.70654651574608
VRALCSAAITF	E3A	M11F	-1.52603808004062	3.94449334228378
VRALCSAAITG	E3A	M11G	-3.35590035146652	6.65168970994185
VRALCSAAITH	E3A	M11H	-1.31377612083384	3.40510083131415
VRALCSAAITK	E3A	M11K	-1.95670108694401	4.7165915086551
VRALCSAAITL	E3A	M11L	-0.465291682919428	2.99929814097446
VRALCSAAITN	E3A	M11N	-2.89244164061904	4.57403242521283
VRALCSAAITQ	E3A	M11Q	-0.734271072112392	2.87422656704393
VRALCSAAITR	E3A	M11R	-0.927210308028975	4.12973647003028
VRALCSAAITS	E3A	M11S	-2.46456611472991	4.24305186425245
VRALCSAAITT	E3A	M11T	-1.02191167019748	4.09321385689087
VRALCSAAITV	E3A	M11V	-0.419067252120612	4.0510825612904
VRALCSAAITW	E3A	M11W	-2.04743679390219	2.87956499207773
VRALCSAAITY	E3A	M11Y	0.0432693281342154	2.78721356973143
VRALCSAALTM	E3A	I9L	-2.33699038701798	3.87759859545919
VRALCSAATTM	E3A	I9T	-4.87804256993161	6.7340227581624
VRALCSAAVTM	E3A	I9V	-1.7311053157257	3.96284743702439
VRALCSAGITM	E3A	A8G	-5.45593024874199	6.63248451480469
VRALCSAMITM	E3A	A8M	-2.00679736245581	6.83912773498345
VRALCSASITM	E3A	A8S	-3.41529002990592	4.73404409846725
VRALCSGAITM	E3A	A7G	-4.96416914975259	6.66214872244588
VRALCSSAITM	E3A	A7S	-5.58840730820293	5.00138831909709
VRALCSTAITM	E3A	A7T	-5.78249282695538	6.95419783059298
VRALCTAAITM	E3A	S6T	-1.00923994495986	4.16659847479692
VRALGSAAITM	E3A	C5G	-5.17245849621099	7.1276744063584
VRALISAAITM	E3A	C5I	-2.90091077297416	7.11350545908601
VRALLSAAITM	E3A	C5L	-2.5316332210499	6.89672800877651
VRALMSAAITM	E3A	C5M	-3.9229473299207	6.08189700980405
VRAVCSAAITM	E3A	L4V	-3.98720086842116	7.10478870720629
VRDACSAAITM	E3D	L4A	-3.50686853284856	4.15288069271858
VRDLASAAITM	E3D	C5A	-1.81005702697621	3.98408758113189
VRDLCAAAITM	E3D	S6A	0.540972692045216	-0.050402739048326
VRDLCEAAITM	E3D	S6E	0.936301248469022	-1.64805566009073
VRDLCFAAITM	E3D	S6F	-1.90736087108758	2.28961379736825
VRDLCGAAITM	E3D	S6G	-1.58557943078472	0.327438875470131
VRDLCHAAITM	E3D	S6H	-1.04680837140302	-0.245632600198672
VRDLCIAAITM	E3D	S6I	-2.10148148628616	2.84450804593652
VRDLCLAAITM	E3D	S6L	-1.73267196147197	1.91268572746153
VRDLCMAAITM	E3D	S6M	-1.4202572593357	0.449939007619746
VRDLCRAAITM	E3D	S6R	-0.00656510349870132	0.303999043846209
VRDLCSAAIAM	E3D	T10A	-1.9977188077786	1.27339668666403
VRDLCSAAICM	E3D	T10C	-4.02845206627035	1.99405153987786
VRDLCSAAIDM	E3D	T10D	-3.58840110704739	3.9545729098079
VRDLCSAAIEM	E3D	T10E	-2.41897317012183	0.199250193180045
VRDLCSAAIKM	E3D	T10K	-3.85381735861415	3.79474811363913
VRDLCSAAILM	E3D	T10L	-3.18813339126473	3.85304241371057
VRDLCSAAIMM	E3D	T10M	-3.96888962801575	2.07585816839913
VRDLCSAAINM	E3D	T10N	-4.2384224248467	3.7935543882015
VRDLCSAAIQM	E3D	T10Q	-1.63474426578705	1.32375200894573
VRDLCSAAIRM	E3D	T10R	-1.36793232235846	3.89433415502683
VRDLCSAAISM	E3D	T10S	-1.54004921012154	0.250524674195864
VRDLCSAAITA	E3D	M11A	-1.71633371172493	1.57702810970018
VRDLCSAAITD	E3D	M11D	-1.80285360759615	1.49957914861776
VRDLCSAAITE	E3D	M11E	-0.339878033045693	0.0821631678488694
VRDLCSAAITF	E3D	M11F	-0.785589083207697	1.32010999438657
VRDLCSAAITG	E3D	M11G	-2.61545135463359	4.02730636204464
VRDLCSAAITH	E3D	M11H	-0.573327124000912	0.780717483416933
VRDLCSAAITL	E3D	M11L	0.275157313913382	0.374914793077245
VRDLCSAAITQ	E3D	M11Q	0.00617792472053225	0.249843219146712
VRDLCSAAITR	E3D	M11R	-0.186761311196051	1.50535312213307
VRDLCSAAIVM	E3D	T10V	-2.41208750176622	2.01207683672062
VRDLCSAALTM	E3D	I9L	-1.59654139018505	1.25321524756198
VRDLCSAATTM	E3D	I9T	-4.1375935730988	4.10963941026519
VRDLCSAGITM	E3D	A8G	-4.71548125190907	4.00810116690748
VRDLCSAMITM	E3D	A8M	-1.26634836562289	4.21474438708624
VRDLCSASITM	E3D	A8S	-2.67484103307299	2.10966075057004
VRDLCSATITM	E3D	A8T	-1.36652193478972	1.96938345443449
VRDLCSAVITM	E3D	A8V	-3.86324880744166	3.99280584897002
VRDLCSGAITM	E3D	A7G	-4.22372015291967	4.03776537454867
VRDLCSSAITM	E3D	A7S	-4.84795831137001	2.37700497119988
VRDLCSVAITM	E3D	A7V	-4.52917439488726	4.07503770141261
VRDLCTAAITM	E3D	S6T	-0.268790948126934	1.54221512689971
VRDLCVAAITM	E3D	S6V	-1.38530949956862	2.22286588096965
VRDLGSAAITM	E3D	C5G	-4.43200949937818	4.50329105846119
VRDLISAAITM	E3D	C5I	-2.16046177614123	4.4891221111888
VRDLLSAAITM	E3D	C5L	-1.79118422421698	4.2723446608793
VRDMCSAAITM	E3D	L4M	-4.13195924613422	2.43177770390594
VRDVCSAAITM	E3D	L4V	-3.24675187158823	4.48040535930908
VREAASAAITM	L4A	C5A	-3.71585391531153	7.88739445968377
VREACAAAITM	L4A	S6A	-1.3648241962901	3.85290413950356
VREACDAAITM	L4A	S6D	-1.47342469190005	3.49339673367281
VREACEAAITM	L4A	S6E	-0.969495639866295	2.25525121846115
VREACGAAITM	L4A	S6G	-3.49137631912004	4.23074575402201
VREACHAAITM	L4A	S6H	-2.95260525973833	3.65767427835321
VREACIAAITM	L4A	S6I	-4.00727837462136	6.7478149244884
VREACKAAITM	L4A	S6K	-2.23947293780429	4.05683145005606
VREACLAAITM	L4A	S6L	-3.63846884980728	5.81599260601341
VREACMAAITM	L4A	S6M	-3.32605414767102	4.35324588617163
VREACNAAITM	L4A	S6N	-3.66902241290802	3.88462223225525
VREACQAAITM	L4A	S6Q	-2.13955446165573	3.75045663877319
VREACRAAITM	L4A	S6R	-1.91236199183402	4.20730592239809
VREACSAAIAM	L4A	T10A	-3.90351569611391	5.17670356521591
VREACSAAICM	L4A	T10C	-5.93424895460566	5.89735841842974
VREACSAAIDM	L4A	T10D	-5.49419799538271	7.85787978835978
VREACSAAIEM	L4A	T10E	-4.32477005845715	4.10255707173193
VREACSAAIGM	L4A	T10G	-5.66019226587173	5.09751830333057
VREACSAAIHM	L4A	T10H	-6.04201876640593	8.07701202786028
VREACSAAIIM	L4A	T10I	-3.91227975979052	6.39908963008855
VREACSAAIKM	L4A	T10K	-5.75961424694935	7.69805499219101
VREACSAAILM	L4A	T10L	-5.09393027959993	7.75634929226245
VREACSAAINM	L4A	T10N	-6.14421931318202	7.69686126675338
VREACSAAIQM	L4A	T10Q	-3.54054115412225	5.22705888749761
VREACSAAIRM	L4A	T10R	-3.27372921069377	7.79764103357871
VREACSAAISM	L4A	T10S	-3.44584609845685	4.15383155274775
VREACSAAITA	L4A	M11A	-3.62213060006025	5.48033498825206
VREACSAAITD	L4A	M11D	-3.70865049593147	5.40288602716964
VREACSAAITE	L4A	M11E	-2.24567492138101	3.98547004640075
VREACSAAITF	L4A	M11F	-2.69138597154301	5.22341687293845
VREACSAAITG	L4A	M11G	-4.52124824296891	7.93061324059652
VREACSAAITH	L4A	M11H	-2.47912401233623	4.68402436196882
VREACSAAITK	L4A	M11K	-3.1220489784464	5.99551503930977
VREACSAAITL	L4A	M11L	-1.63063957442182	4.27822167162913
VREACSAAITN	L4A	M11N	-4.05778953212132	5.8529559558675
VREACSAAITQ	L4A	M11Q	-1.89961896361478	4.1531500976986
VREACSAAITR	L4A	M11R	-2.09255819953137	5.40866000068495
VREACSAAITS	L4A	M11S	-3.6299140062323	5.52197539490712
VREACSAAITT	L4A	M11T	-2.18725956169988	5.37213738754554
VREACSAAITV	L4A	M11V	-1.584415143623	5.33000609194507
VREACSAAITW	L4A	M11W	-3.21278468540459	4.1584885227324
VREACSAAITY	L4A	M11Y	-1.12207856336818	4.0661371003861
VREACSAAIVM	L4A	T10V	-4.31788439010154	5.9153837152725
VREACSAALTM	L4A	I9L	-3.50233827852026	5.15652212611386
VREACSAAMTM	L4A	I9M	-4.20980986750965	5.68438651829219
VREACSAATTM	L4A	I9T	-6.043390461434	8.01294628881707
VREACSAAVTM	L4A	I9V	-2.89645320722809	5.24177096767906
VREACSACITM	L4A	A8C	-6.71594758823426	6.56703337407324
VREACSAGITM	L4A	A8G	-6.62127814024439	7.91140804545936
VREACSASITM	L4A	A8S	-4.58063792140831	6.01296762912192
VREACSATITM	L4A	A8T	-3.27231882312503	5.87269033298637
VREACSAVITM	L4A	A8V	-5.76904569577698	7.8961127275219
VREACSGAITM	L4A	A7G	-6.12951704125499	7.94107225310055
VREACSSAITM	L4A	A7S	-6.75375519970532	6.28031184975176
VREACSTAITM	L4A	A7T	-6.94784071845777	8.23312136124765
VREACSVAITM	L4A	A7V	-6.43497128322258	7.97834457996449
VREACTAAITM	L4A	S6T	-2.17458783646225	5.44552200545159
VREACVAAITM	L4A	S6V	-3.29110638790394	6.12617275952153
VREACYAAITM	L4A	S6Y	-2.83318498867186	4.62804279319157
VREAGSAAITM	L4A	C5G	-6.33780638771339	8.40659793701307
VREAISAAITM	L4A	C5I	-4.06625866447644	8.39242898974068
VREALSAAITM	L4A	C5L	-3.69698111255229	8.17565153943118
VREAMSAAITM	L4A	C5M	-5.0882952214231	7.36082054045872
VREIASAAITM	L4I	C5A	-3.0282929787611	7.86705101227629
VREICAAAITM	L4I	S6A	-0.677263259739675	3.83256069209608
VREICEAAITM	L4I	S6E	-0.281934703315869	2.23490777105367
VREICGAAITM	L4I	S6G	-2.80381538256961	4.21040230661453
VREICRAAITM	L4I	S6R	-1.22480105528359	4.18696247499061
VREICSAAIAM	L4I	T10A	-3.21595475956349	5.15636011780843
VREICSAAICM	L4I	T10C	-5.24668801805524	5.87701497102226
VREICSAAIDM	L4I	T10D	-4.80663705883228	7.8375363409523
VREICSAAIEM	L4I	T10E	-3.63720912190672	4.08221362432445
VREICSAAIGM	L4I	T10G	-4.9726313293213	5.07717485592309
VREICSAAIHM	L4I	T10H	-5.35445782985551	8.0566685804528
VREICSAAILM	L4I	T10L	-4.40636934304962	7.73600584485497
VREICSAAIQM	L4I	T10Q	-2.85298021757194	5.20671544009013
VREICSAAIRM	L4I	T10R	-2.58616827414335	7.77729758617123
VREICSAAISM	L4I	T10S	-2.75828516190643	4.13348810534027
VREICSAAITD	L4I	M11D	-3.02108955938104	5.38254257976216
VREICSAAITE	L4I	M11E	-1.55811398483058	3.96512659899327
VREICSAAITH	L4I	M11H	-1.79156307578592	4.66368091456134
VREICSAAITK	L4I	M11K	-2.43448804189597	5.97517159190229
VREICSAAITL	L4I	M11L	-0.943078637871508	4.25787822422165
VREICSAAITN	L4I	M11N	-3.37022859557101	5.83261250846002
VREICSAAITQ	L4I	M11Q	-1.21205802706447	4.13280665029112
VREICSAAITR	L4I	M11R	-1.40499726298094	5.38831655327747
VREICSAAITS	L4I	M11S	-2.94235306968199	5.50163194749964
VREICSAAITT	L4I	M11T	-1.49969862514945	5.35179394013806
VREICSAAITY	L4I	M11Y	-0.434517626817751	4.04579365297862
VREICSAAIVM	L4I	T10V	-3.63032345355111	5.89504026786502
VREICSAALTM	L4I	I9L	-2.81477734196994	5.13617867870638
VREICSAATTM	L4I	I9T	-5.35582952488369	7.99260284140959
VREICSAAVTM	L4I	I9V	-2.20889227067767	5.22142752027158
VREICSAGITM	L4I	A8G	-5.93371720369396	7.89106459805188
VREICSASITM	L4I	A8S	-3.89307698485788	5.99262418171444
VREICSGAITM	L4I	A7G	-5.44195610470456	7.92072880569307
VREICSSAITM	L4I	A7S	-6.0661942631549	6.25996840234428
VREICTAAITM	L4I	S6T	-1.48702689991183	5.42517855804411
VREIGSAAITM	L4I	C5G	-5.65024545116307	8.38625448960559
VREILSAAITM	L4I	C5L	-3.00942017600187	8.1553080920237
VRELAAAAITM	C5A	S6A	0.331987309582246	3.68411102791687
VRELADAAITM	C5A	S6D	0.223386813972184	3.32460362208612
VRELAEAAITM	C5A	S6E	0.727315866006052	2.08645810687446
VRELAFAAITM	C5A	S6F	-2.11634625355055	6.02412756433344
VRELAGAAITM	C5A	S6G	-1.79456481324769	4.06195264243532
VRELAHAAITM	C5A	S6H	-1.25579375386599	3.48888116676652
VRELAIAAITM	C5A	S6I	-2.31046686874913	6.57902181290171
VRELAKAAITM	C5A	S6K	-0.542661431931947	3.88803833846937
VRELALAAITM	C5A	S6L	-1.94165734393493	5.64719949442672
VRELANAAITM	C5A	S6N	-1.97221090703579	3.71582912066856
VRELAQAAITM	C5A	S6Q	-0.442742955783388	3.5816635271865
VRELARAAITM	C5A	S6R	-0.215550485961671	4.0385128108114
VRELASAAIAM	C5A	T10A	-2.20670419024157	5.00791045362922
VRELASAAICM	C5A	T10C	-4.23743744873332	5.72856530684305
VRELASAAIDM	C5A	T10D	-3.79738648951036	7.68908667677309
VRELASAAIEM	C5A	T10E	-2.6279585525848	3.93376396014524
VRELASAAIGM	C5A	T10G	-3.96338075999938	4.92872519174388
VRELASAAIHM	C5A	T10H	-4.34520726053358	7.90821891627359
VRELASAAIIM	C5A	T10I	-2.21546825391817	6.23029651850186
VRELASAAIKM	C5A	T10K	-4.06280274107712	7.52926188060432
VRELASAAILM	C5A	T10L	-3.3971187737277	7.58755618067576
VRELASAAIMM	C5A	T10M	-4.17787501047872	5.81037193536432
VRELASAAINM	C5A	T10N	-4.44740780730967	7.52806815516669
VRELASAAIQM	C5A	T10Q	-1.84372964825002	5.05826577591092
VRELASAAIRM	C5A	T10R	-1.57691770482143	7.62884792199202
VRELASAAISM	C5A	T10S	-1.74903459258451	3.98503844116106
VRELASAAITA	C5A	M11A	-1.9253190941879	5.31154187666537
VRELASAAITD	C5A	M11D	-2.01183899005912	5.23409291558295
VRELASAAITE	C5A	M11E	-0.548863415508663	3.81667693481406
VRELASAAITF	C5A	M11F	-0.994574465670667	5.05462376135176
VRELASAAITG	C5A	M11G	-2.82443673709656	7.76182012900983
VRELASAAITH	C5A	M11H	-0.782312506463995	4.51523125038213
VRELASAAITI	C5A	M11I	-0.905215442317967	5.92045336074872
VRELASAAITK	C5A	M11K	-1.42523747257405	5.82672192772308
VRELASAAITL	C5A	M11L	0.0661719314504126	4.10942856004244
VRELASAAITN	C5A	M11N	-2.36097802624909	5.68416284428081
VRELASAAITQ	C5A	M11Q	-0.202807457742438	3.98435698611191
VRELASAAITR	C5A	M11R	-0.395746693659021	5.23986688909826
VRELASAAITS	C5A	M11S	-1.93310250036006	5.35318228332043
VRELASAAITT	C5A	M11T	-0.490448055827528	5.20334427595885
VRELASAAITV	C5A	M11V	0.112396362249342	5.16121298035838
VRELASAAITW	C5A	M11W	-1.51597317953224	3.98969541114571
VRELASAAITY	C5A	M11Y	0.57473294250417	3.89734398879941
VRELASAAIVM	C5A	T10V	-2.62107288422919	5.74659060368581
VRELASAALTM	C5A	I9L	-1.80552677264802	4.98772901452717
VRELASAAMTM	C5A	I9M	-2.51299836163741	5.5155934067055
VRELASAATTM	C5A	I9T	-4.34657895556177	7.84415317723038
VRELASAAVTM	C5A	I9V	-1.19964170135574	5.07297785609237
VRELASACITM	C5A	A8C	-5.01913608236191	6.39824026248655
VRELASAGITM	C5A	A8G	-4.92446663437204	7.74261493387267
VRELASAMITM	C5A	A8M	-1.47533374808586	7.94925815405143
VRELASASITM	C5A	A8S	-2.88382641553596	5.84417451753523
VRELASATITM	C5A	A8T	-1.57550731725269	5.70389722139968
VRELASAVITM	C5A	A8V	-4.07223418990463	7.72731961593521
VRELASGAITM	C5A	A7G	-4.43270553538264	7.77227914151386
VRELASSAITM	C5A	A7S	-5.05694369383298	6.11151873816507
VRELASTAITM	C5A	A7T	-5.25102921258542	8.06432824966096
VRELASVAITM	C5A	A7V	-4.73815977735023	7.8095514683778
VRELATAAITM	C5A	S6T	-0.477776330589904	5.2767288938649
VRELAVAAITM	C5A	S6V	-1.59429488203159	5.95737964793484
VRELAYAAITM	C5A	S6Y	-1.13637348279963	4.45924968160488
VRELCAAAIAM	S6A	T10A	0.144325528779859	0.973420133449007
VRELCAAAICM	S6A	T10C	-1.88640772971189	1.69407498666284
VRELCAAAIDM	S6A	T10D	-1.44635677048893	3.65459635659288
VRELCAAAIEM	S6A	T10E	-0.276928833563375	-0.100726360034975
VRELCAAAIGM	S6A	T10G	-1.61235104097796	0.894234871563667
VRELCAAAIHM	S6A	T10H	-1.99417754151216	3.87372859609338
VRELCAAAILM	S6A	T10L	-1.04608905470627	3.55306586049555
VRELCAAAIMM	S6A	T10M	-1.82684529145729	1.77588161518411
VRELCAAAINM	S6A	T10N	-2.09637808828825	3.49357783498648
VRELCAAAIQM	S6A	T10Q	0.507300070771407	1.02377545573071
VRELCAAAIRM	S6A	T10R	0.7741120142	3.59435760181181
VRELCAAAISM	S6A	T10S	0.601995126436918	-0.049451879019156
VRELCAAAITA	S6A	M11A	0.425710624833528	1.27705155648516
VRELCAAAITD	S6A	M11D	0.339190728962308	1.19960259540274
VRELCAAAITE	S6A	M11E	1.80216630351276	-0.217813385366151
VRELCAAAITF	S6A	M11F	1.35645525335076	1.02013344117155
VRELCAAAITG	S6A	M11G	-0.473407018075136	3.72732980882962
VRELCAAAITH	S6A	M11H	1.56871721255754	0.480740930201913
VRELCAAAITI	S6A	M11I	1.44581427670346	1.88596304056851
VRELCAAAITK	S6A	M11K	0.925792246447372	1.79223160754287
VRELCAAAITL	S6A	M11L	2.41720165047184	0.074938239862225
VRELCAAAITN	S6A	M11N	-0.00994830722765983	1.6496725241006
VRELCAAAITQ	S6A	M11Q	2.14822226127899	-0.050133334068308
VRELCAAAITR	S6A	M11R	1.95528302536241	1.20537656891805
VRELCAAAITS	S6A	M11S	0.417927218661475	1.31869196314022
VRELCAAAITT	S6A	M11T	1.8605816631939	1.16885395577864
VRELCAAAITV	S6A	M11V	2.46342608127077	1.12672266017817
VRELCAAAITW	S6A	M11W	0.835056539489187	-0.0447949090345
VRELCAAAITY	S6A	M11Y	2.9257626615256	-0.137146331380804
VRELCAAAIVM	S6A	T10V	-0.270043165207767	1.7121002835056
VRELCAAALTM	S6A	I9L	0.545502946373404	0.953238694346957
VRELCAAATTM	S6A	I9T	-1.99554923654034	3.80966285705017
VRELCAAAVTM	S6A	I9V	1.15138801766568	1.03848753591216
VRELCAACITM	S6A	A8C	-2.66810636334048	2.36374994230634
VRELCAAGITM	S6A	A8G	-2.57343691535061	3.70812461369246
VRELCAAMITM	S6A	A8M	0.875695970935567	3.91476783387122
VRELCAASITM	S6A	A8S	-0.532796696514538	1.80968419735502
VRELCAATITM	S6A	A8T	0.77552240176874	1.66940690121947
VRELCAAVITM	S6A	A8V	-1.72120447088321	3.692829295755
VRELCAGAITM	S6A	A7G	-2.08167581636121	3.73778882133365
VRELCASAITM	S6A	A7S	-2.70591397481155	2.07702841798486
VRELCATAITM	S6A	A7T	-2.899999493564	4.02983792948075
VRELCAVAITM	S6A	A7V	-2.38713005832881	3.77506114819759
VRELCDAAIGM	S6D	T10G	-1.72095153658802	0.534727465732919
VRELCDAAILM	S6D	T10L	-1.15468955031622	3.1935584546648
VRELCDAAIQM	S6D	T10Q	0.398699575161459	0.664268049899959
VRELCDAAIRM	S6D	T10R	0.665511518590051	3.23485019598106
VRELCDAAITA	S6D	M11A	0.317110129223579	0.917544150654409
VRELCDAAITD	S6D	M11D	0.230590233352245	0.840095189571989
VRELCDAAITG	S6D	M11G	-0.582007513685198	3.36782240299887
VRELCDAAITH	S6D	M11H	1.46011671694748	0.121233524371165
VRELCDAAITL	S6D	M11L	2.30860115486189	-0.284569165968523
VRELCDAAITR	S6D	M11R	1.84668252975246	0.845869163087299
VRELCDAAITS	S6D	M11S	0.309326723051413	0.959184557309469
VRELCDAAITT	S6D	M11T	1.75198116758384	0.809346549947889
VRELCDAAIVM	S6D	T10V	-0.378643660817829	1.35259287767485
VRELCDAATTM	S6D	I9T	-2.10414973215029	3.45015545121942
VRELCDAGITM	S6D	A8G	-2.68203741096067	3.34861720786171
VRELCDASITM	S6D	A8S	-0.641397192124487	1.45017679152427
VRELCDATITM	S6D	A8T	0.666921906158791	1.30989949538872
VRELCDAVITM	S6D	A8V	-1.82980496649327	3.33332188992425
VRELCDGAITM	S6D	A7G	-2.19027631197127	3.3782814155029
VRELCDSAITM	S6D	A7S	-2.81451447042161	1.71752101215411
VRELCDTAITM	S6D	A7T	-3.00859998917406	3.67033052365
VRELCDVAITM	S6D	A7V	-2.49573055393887	3.41555374236684
VRELCEAAIAM	S6E	T10A	0.539654085203665	-0.6242327875934
VRELCEAAICM	S6E	T10C	-1.49107917328809	0.09642206562043
VRELCEAAIDM	S6E	T10D	-1.05102821406513	2.05694343555047
VRELCEAAIEM	S6E	T10E	0.118399722860431	-1.69837928107738
VRELCEAAIGM	S6E	T10G	-1.21702248455415	-0.70341804947874
VRELCEAAIHM	S6E	T10H	-1.59884898508835	2.27607567505097
VRELCEAAIKM	S6E	T10K	-1.31644446563189	1.8971186393817
VRELCEAAILM	S6E	T10L	-0.650760498282466	1.95541293945314
VRELCEAAIQM	S6E	T10Q	0.902628627195213	-0.5738774653117
VRELCEAAIRM	S6E	T10R	1.16944057062381	1.9967046807694
VRELCEAAISM	S6E	T10S	0.997323682860724	-1.64710480006156
VRELCEAAITA	S6E	M11A	0.821039181257333	-0.32060136455725
VRELCEAAITE	S6E	M11E	2.19749485993657	-1.81546630640856
VRELCEAAITF	S6E	M11F	1.75178380977457	-0.57751947987086
VRELCEAAITG	S6E	M11G	-0.0780784616513301	2.12967688778721
VRELCEAAITH	S6E	M11H	1.96404576898135	-1.11691199084049
VRELCEAAITK	S6E	M11K	1.32112080287118	0.19457868650046
VRELCEAAITL	S6E	M11L	2.81253020689564	-1.52271468118018
VRELCEAAITQ	S6E	M11Q	2.54355081770279	-1.64778625511071
VRELCEAAITR	S6E	M11R	2.35061158178621	-0.39227635212436
VRELCEAAITS	S6E	M11S	0.813255775085281	-0.27896095790219
VRELCEAAITT	S6E	M11T	2.2559102196177	-0.42879896526377
VRELCEAAITV	S6E	M11V	2.85875463769457	-0.47093026086424
VRELCEAAITW	S6E	M11W	1.23038509591299	-1.64244783007691
VRELCEAAITY	S6E	M11Y	3.3210912179494	-1.73479925242321
VRELCEAAIVM	S6E	T10V	0.125285391216039	0.11444736246319
VRELCEAALTM	S6E	I9L	0.940831502797209	-0.64441422669545
VRELCEAATTM	S6E	I9T	-1.60022068011654	2.21200993600776
VRELCEAAVTM	S6E	I9V	1.54671657408949	-0.55916538513025
VRELCEAGITM	S6E	A8G	-2.17810835892681	2.11047169265005
VRELCEAMITM	S6E	A8M	1.27102452735937	2.31711491282881
VRELCEASITM	S6E	A8S	-0.137468140090732	0.21203127631261
VRELCEATITM	S6E	A8T	1.17085095819255	0.0717539801770601
VRELCEAVITM	S6E	A8V	-1.3258759144594	2.09517637471259
VRELCEGAITM	S6E	A7G	-1.68634725993741	2.14013590029124
VRELCESAITM	S6E	A7S	-2.31058541838775	0.47937549694245
VRELCETAITM	S6E	A7T	-2.50467093714019	2.43218500843834
VRELCEVAITM	S6E	A7V	-1.991801501905	2.17740822715518
VRELCFAAIAM	S6F	T10A	-2.30400803435293	3.31343666986558
VRELCFAAICM	S6F	T10C	-4.33474129284468	4.03409152307941
VRELCFAAIGM	S6F	T10G	-4.06068460411075	3.23425140798024
VRELCFAAILM	S6F	T10L	-3.49442261783895	5.89308239691212
VRELCFAAINM	S6F	T10N	-4.54471165142104	5.83359437140305
VRELCFAAIRM	S6F	T10R	-1.67422154893279	5.93437413822838
VRELCFAAISM	S6F	T10S	-1.84633843669587	2.29056465739742
VRELCFAAITA	S6F	M11A	-2.02262293829926	3.61706809290173
VRELCFAAITE	S6F	M11E	-0.646167259619915	2.12220315105042
VRELCFAAITF	S6F	M11F	-1.09187830978203	3.36014997758812
VRELCFAAITG	S6F	M11G	-2.92174058120793	6.06734634524619
VRELCFAAITK	S6F	M11K	-1.52254131668542	4.13224814395944
VRELCFAAITL	S6F	M11L	-0.0311319126608396	2.4149547762788
VRELCFAAITQ	S6F	M11Q	-0.300111301853804	2.28988320234827
VRELCFAAITR	S6F	M11R	-0.493050537770273	3.54539310533462
VRELCFAAITS	S6F	M11S	-2.03040634447132	3.65870849955679
VRELCFAAITV	S6F	M11V	0.0150925181379762	3.46673919659474
VRELCFAAITW	S6F	M11W	-1.6132770236436	2.29522162738207
VRELCFAAITY	S6F	M11Y	0.477429098392804	2.20287020503577
VRELCFAAIVM	S6F	T10V	-2.71837672834056	4.05211681992217
VRELCFAALTM	S6F	I9L	-1.90283061675927	3.29325523076353
VRELCFAATTM	S6F	I9T	-4.44388279967302	6.14967939346674
VRELCFAAVTM	S6F	I9V	-1.29694554546711	3.37850407232873
VRELCFAGITM	S6F	A8G	-5.0217704784834	6.04814115010903
VRELCFASITM	S6F	A8S	-2.98113025964733	4.14970073377159
VRELCFATITM	S6F	A8T	-1.67281116136405	4.00942343763604
VRELCFAVITM	S6F	A8V	-4.169538034016	6.03284583217157
VRELCFGAITM	S6F	A7G	-4.530009379494	6.07780535775022
VRELCFSAITM	S6F	A7S	-5.15424753794434	4.41704495440143
VRELCFVAITM	S6F	A7V	-4.8354636214616	6.11507768461416
VRELCGAAIAM	S6G	T10A	-1.98222659405008	1.35126174796746
VRELCGAAICM	S6G	T10C	-4.01295985254183	2.07191660118129
VRELCGAAIDM	S6G	T10D	-3.57290889331887	4.03243797111133
VRELCGAAIEM	S6G	T10E	-2.40348095639331	0.277115254483482
VRELCGAAIGM	S6G	T10G	-3.73890316380789	1.27207648608212
VRELCGAAIHM	S6G	T10H	-4.12072966434209	4.25157021061183
VRELCGAAIKM	S6G	T10K	-3.83832514488563	3.87261317494256
VRELCGAAILM	S6G	T10L	-3.17264117753621	3.930907475014
VRELCGAAIMM	S6G	T10M	-3.95339741428722	2.15372322970256
VRELCGAAINM	S6G	T10N	-4.22293021111818	3.87141944950493
VRELCGAAIQM	S6G	T10Q	-1.61925205205853	1.40161707024916
VRELCGAAIRM	S6G	T10R	-1.35244010862993	3.97219921633026
VRELCGAAISM	S6G	T10S	-1.52455699639302	0.328389735499301
VRELCGAAITA	S6G	M11A	-1.70084149799641	1.65489317100361
VRELCGAAITD	S6G	M11D	-1.78736139386763	1.57744420992119
VRELCGAAITE	S6G	M11E	-0.324385819317172	0.160028229152306
VRELCGAAITF	S6G	M11F	-0.770096869479175	1.39797505569
VRELCGAAITG	S6G	M11G	-2.59995914090507	4.10517142334807
VRELCGAAITH	S6G	M11H	-0.557834910272391	0.85858254472037
VRELCGAAITI	S6G	M11I	-0.680737846126476	2.26380465508696
VRELCGAAITK	S6G	M11K	-1.20075987638256	2.17007322206132
VRELCGAAITL	S6G	M11L	0.290649527641904	0.452779854380682
VRELCGAAITN	S6G	M11N	-2.13650043005759	2.02751413861905
VRELCGAAITQ	S6G	M11Q	0.0216701384490534	0.327708280450149
VRELCGAAITR	S6G	M11R	-0.17126909746753	1.5832181834365
VRELCGAAITS	S6G	M11S	-1.70862490416857	1.69653357765867
VRELCGAAITT	S6G	M11T	-0.265970459636037	1.54669557029709
VRELCGAAITV	S6G	M11V	0.336873958440833	1.50456427469662
VRELCGAAITW	S6G	M11W	-1.29149558334075	0.333046705483957
VRELCGAAITY	S6G	M11Y	0.799210538695661	0.240695283137653
VRELCGAAIVM	S6G	T10V	-2.3965952880377	2.08994189802405
VRELCGAALTM	S6G	I9L	-1.58104917645653	1.33108030886541
VRELCGAAMTM	S6G	I9M	-2.28852076544592	1.85894470104374
VRELCGAATTM	S6G	I9T	-4.12210135937028	4.18750447156862
VRELCGAAVTM	S6G	I9V	-0.975164105164254	1.41632915043061
VRELCGACITM	S6G	A8C	-4.79465848617042	2.74159155682479
VRELCGAGITM	S6G	A8G	-4.69998903818055	4.08596622821091
VRELCGAMITM	S6G	A8M	-1.25085615189437	4.29260944838967
VRELCGASITM	S6G	A8S	-2.65934881934447	2.18752581187347
VRELCGATITM	S6G	A8T	-1.3510297210612	2.04724851573792
VRELCGAVITM	S6G	A8V	-3.84775659371314	4.07067091027345
VRELCGGAITM	S6G	A7G	-4.20822793919115	4.1156304358521
VRELCGSAITM	S6G	A7S	-4.83246609764149	2.45487003250331
VRELCGTAITM	S6G	A7T	-5.02655161639393	4.4076795439992
VRELCGVAITM	S6G	A7V	-4.51368218115874	4.15290276271604
VRELCHAAIAM	S6H	T10A	-1.44345553466837	0.778190272298661
VRELCHAAIEM	S6H	T10E	-1.86470989701161	-0.295956221185321
VRELCHAAIGM	S6H	T10G	-3.20013210442619	0.699005010413321
VRELCHAAIHM	S6H	T10H	-3.58195860496039	3.67849873494303
VRELCHAAIIM	S6H	T10I	-1.45221959834498	2.0005763371713
VRELCHAAIKM	S6H	T10K	-3.29955408550381	3.29954169927376
VRELCHAAILM	S6H	T10L	-2.6338701181545	3.3578359993452
VRELCHAAIMM	S6H	T10M	-3.41462635490552	1.58065175403376
VRELCHAAINM	S6H	T10N	-3.68415915173648	3.29834797383613
VRELCHAAIQM	S6H	T10Q	-1.08048099267683	0.828545594580361
VRELCHAAIRM	S6H	T10R	-0.813669049248233	3.39912774066146
VRELCHAAISM	S6H	T10S	-0.985785937011315	-0.244681740169502
VRELCHAAITA	S6H	M11A	-1.16207043861471	1.08182169533481
VRELCHAAITD	S6H	M11D	-1.24859033448593	1.00437273425239
VRELCHAAITE	S6H	M11E	0.21438524006453	-0.413043246516497
VRELCHAAITF	S6H	M11F	-0.231325810097474	0.824903580021201
VRELCHAAITG	S6H	M11G	-2.06118808152337	3.53209994767927
VRELCHAAITH	S6H	M11H	-0.0190638508906886	0.285511069051567
VRELCHAAITK	S6H	M11K	-0.661988817000861	1.59700174639252
VRELCHAAITL	S6H	M11L	0.829420587023719	-0.120291621288121
VRELCHAAITN	S6H	M11N	-1.59772937067589	1.45444266295025
VRELCHAAITQ	S6H	M11Q	0.560441197830755	-0.245363195218654
VRELCHAAITR	S6H	M11R	0.367501961914172	1.0101467077677
VRELCHAAITS	S6H	M11S	-1.16985384478676	1.12346210198987
VRELCHAAITT	S6H	M11T	0.272800599745665	0.973624094628291
VRELCHAAITV	S6H	M11V	0.875645017822535	0.931492799027821
VRELCHAAITW	S6H	M11W	-0.752724523959046	-0.240024770184846
VRELCHAAIVM	S6H	T10V	-1.857824228656	1.51687042235525
VRELCHAALTM	S6H	I9L	-1.04227811707483	0.758008833196611
VRELCHAAMTM	S6H	I9M	-1.74974970606422	1.28587322537494
VRELCHAATTM	S6H	I9T	-3.58333029998846	3.61443299589982
VRELCHAAVTM	S6H	I9V	-0.436393045782552	0.843257674761811
VRELCHACITM	S6H	A8C	-4.25588742678872	2.16852008115599
VRELCHAGITM	S6H	A8G	-4.16121797879885	3.51289475254211
VRELCHAMITM	S6H	A8M	-0.712085092512666	3.71953797272087
VRELCHASITM	S6H	A8S	-2.12057775996277	1.61445433620467
VRELCHATITM	S6H	A8T	-0.812258661679493	1.47417704006912
VRELCHAVITM	S6H	A8V	-3.30898553433144	3.49759943460465
VRELCHGAITM	S6H	A7G	-3.66945687980945	3.5425589601833
VRELCHSAITM	S6H	A7S	-4.29369503825978	1.88179855683451
VRELCHTAITM	S6H	A7T	-4.48778055701223	3.8346080683304
VRELCHVAITM	S6H	A7V	-3.97491112177704	3.57983128704724
VRELCIAAIEM	S6I	T10E	-2.91938301189475	2.79418442494987
VRELCIAAITD	S6I	M11D	-2.30326344936907	4.09451338038758
VRELCIAAITE	S6I	M11E	-0.840287874818614	2.67709739961869
VRELCIAAITQ	S6I	M11Q	-0.494231917052389	2.84477745091654
VRELCIAAITR	S6I	M11R	-0.687171152968972	4.10028735390289
VRELCIAAITT	S6I	M11T	-0.781872515137479	4.06376474076348
VRELCIAAITV	S6I	M11V	-0.179028097060609	4.02163344516301
VRELCIAAITY	S6I	M11Y	0.283308483194219	2.75776445360404
VRELCIAALTM	S6I	I9L	-2.09695123195786	3.8481494793318
VRELCIASITM	S6I	A8S	-3.17525087484591	4.70459498233986
VRELCISAITM	S6I	A7S	-5.34836815314293	4.9719392029697
VRELCKAAIAM	S6K	T10A	-0.730323212734334	1.17734744400151
VRELCKAAIDM	S6K	T10D	-2.32100551200324	3.85852366714538
VRELCKAAIEM	S6K	T10E	-1.15157757507768	0.103200950517528
VRELCKAAIGM	S6K	T10G	-2.48699978249215	1.09816218211617
VRELCKAAIHM	S6K	T10H	-2.86882628302646	4.07765590664588
VRELCKAAIIM	S6K	T10I	-0.739087276410942	2.39973350887415
VRELCKAAIKM	S6K	T10K	-2.58642176356989	3.69869887097661
VRELCKAAILM	S6K	T10L	-1.92073779622046	3.75699317104805
VRELCKAAINM	S6K	T10N	-2.97102682980244	3.69750514553898
VRELCKAAIQM	S6K	T10Q	-0.367348670742786	1.22770276628321
VRELCKAAIRM	S6K	T10R	-0.100536727314193	3.79828491236431
VRELCKAAITA	S6K	M11A	-0.448938116680665	1.48097886703766
VRELCKAAITD	S6K	M11D	-0.535458012551885	1.40352990595524
VRELCKAAITE	S6K	M11E	0.92751756199857	-0.0138860748136481
VRELCKAAITF	S6K	M11F	0.481806511836567	1.22406075172405
VRELCKAAITG	S6K	M11G	-1.34805575958944	3.93125711938212
VRELCKAAITK	S6K	M11K	0.0511435049331794	1.99615891809537
VRELCKAAITL	S6K	M11L	1.54255290895765	0.278865550414727
VRELCKAAITQ	S6K	M11Q	1.27357351976468	0.153793976484195
VRELCKAAITR	S6K	M11R	1.08063428384821	1.40930387947055
VRELCKAAITS	S6K	M11S	-0.456721522852831	1.52261927369272
VRELCKAAITV	S6K	M11V	1.58877733975658	1.33064997073067
VRELCKAAITW	S6K	M11W	-0.0395922020250055	0.159132401518003
VRELCKAAITY	S6K	M11Y	2.05111392001129	0.0667809791716986
VRELCKAAIVM	S6K	T10V	-1.14469190672207	1.9160275940581
VRELCKAALTM	S6K	I9L	-0.329145795140789	1.15716600489946
VRELCKACITM	S6K	A8C	-3.54275510485468	2.56767725285884
VRELCKAGITM	S6K	A8G	-3.44808565686492	3.91205192424496
VRELCKASITM	S6K	A8S	-1.40744543802873	2.01361150790752
VRELCKATITM	S6K	A8T	-0.0991263397454532	1.87333421177197
VRELCKAVITM	S6K	A8V	-2.5958532123974	3.8967566063075
VRELCKGAITM	S6K	A7G	-2.9563245578754	3.94171613188615
VRELCKSAITM	S6K	A7S	-3.58056271632574	2.28095572853736
VRELCKTAITM	S6K	A7T	-3.77464823507819	4.23376524003325
VRELCKVAITM	S6K	A7V	-3.26177879984311	3.97898845875009
VRELCLAAIAM	S6L	T10A	-2.12931912473732	2.93650859995886
VRELCLAAICM	S6L	T10C	-4.16005238322907	3.65716345317269
VRELCLAAIDM	S6L	T10D	-3.72000142400611	5.61768482310273
VRELCLAAIEM	S6L	T10E	-2.55057348708056	1.86236210647488
VRELCLAAIGM	S6L	T10G	-3.88599569449514	2.85732333807352
VRELCLAAIHM	S6L	T10H	-4.26782219502934	5.83681706260323
VRELCLAAILM	S6L	T10L	-3.31973370822345	5.5161543270054
VRELCLAAIMM	S6L	T10M	-4.10048994497447	3.73897008169396
VRELCLAAINM	S6L	T10N	-4.37002274180543	5.45666630149633
VRELCLAAIQM	S6L	T10Q	-1.76634458274577	2.98686392224056
VRELCLAAIRM	S6L	T10R	-1.49953263931718	5.55744606832166
VRELCLAAISM	S6L	T10S	-1.67164952708026	1.9136365874907
VRELCLAAITA	S6L	M11A	-1.84793402868365	3.24014002299501
VRELCLAAITD	S6L	M11D	-1.93445392455487	3.16269106191259
VRELCLAAITE	S6L	M11E	-0.471478350004418	1.7452750811437
VRELCLAAITF	S6L	M11F	-0.917189400166421	2.9832219076814
VRELCLAAITG	S6L	M11G	-2.74705167159232	5.69041827533947
VRELCLAAITH	S6L	M11H	-0.70492744095975	2.44382939671177
VRELCLAAITI	S6L	M11I	-0.827830376813722	3.84905150707836
VRELCLAAITK	S6L	M11K	-1.34785240706981	3.75532007405272
VRELCLAAITL	S6L	M11L	0.143556996954658	2.03802670637208
VRELCLAAITN	S6L	M11N	-2.28359296074484	3.61276099061045
VRELCLAAITQ	S6L	M11Q	-0.125422392238193	1.91295513244155
VRELCLAAITR	S6L	M11R	-0.318361628154776	3.1684650354279
VRELCLAAITS	S6L	M11S	-1.85571743485582	3.28178042965007
VRELCLAAITT	S6L	M11T	-0.413062990323283	3.13194242228849
VRELCLAAITV	S6L	M11V	0.189781427753587	3.08981112668802
VRELCLAAITW	S6L	M11W	-1.43858811402799	1.91829355747535
VRELCLAAITY	S6L	M11Y	0.652118008008415	1.82594213512905
VRELCLAAIVM	S6L	T10V	-2.54368781872495	3.67518875001545
VRELCLAALTM	S6L	I9L	-1.72814170714378	2.91632716085681
VRELCLAAMTM	S6L	I9M	-2.43561329613317	3.44419155303514
VRELCLAATTM	S6L	I9T	-4.26919389005752	5.77275132356002
VRELCLAAVTM	S6L	I9V	-1.1222566358515	3.00157600242201
VRELCLACITM	S6L	A8C	-4.94175101685767	4.32683840881619
VRELCLAGITM	S6L	A8G	-4.84708156886779	5.67121308020231
VRELCLAMITM	S6L	A8M	-1.39794868258161	5.87785630038107
VRELCLASITM	S6L	A8S	-2.80644135003172	3.77277266386487
VRELCLATITM	S6L	A8T	-1.49812225174844	3.63249536772932
VRELCLAVITM	S6L	A8V	-3.99484912440039	5.65591776226485
VRELCLGAITM	S6L	A7G	-4.35532046987839	5.7008772878435
VRELCLSAITM	S6L	A7S	-4.97955862832873	4.04011688449471
VRELCLTAITM	S6L	A7T	-5.17364414708118	5.9929263959906
VRELCLVAITM	S6L	A7V	-4.66077471184599	5.73814961470744
VRELCMAAIAM	S6M	T10A	-1.81690442260106	1.47376188011708
VRELCMAAIDM	S6M	T10D	-3.40758672186985	4.15493810326095
VRELCMAAIEM	S6M	T10E	-2.23815878494429	0.399615386633097
VRELCMAAIGM	S6M	T10G	-3.57358099235887	1.39457661823174
VRELCMAAIKM	S6M	T10K	-3.6730029734365	3.99511330709218
VRELCMAAILM	S6M	T10L	-3.00731900608719	4.05340760716362
VRELCMAAIMM	S6M	T10M	-3.7880752428382	2.27622336185218
VRELCMAAINM	S6M	T10N	-4.05760803966916	3.99391958165455
VRELCMAAIRM	S6M	T10R	-1.18711793718091	4.09469934847988
VRELCMAAISM	S6M	T10S	-1.359234824944	0.450889867648916
VRELCMAAITA	S6M	M11A	-1.53551932654739	1.77739330315323
VRELCMAAITD	S6M	M11D	-1.62203922241861	1.69994434207081
VRELCMAAITE	S6M	M11E	-0.159063647868152	0.282528361301921
VRELCMAAITF	S6M	M11F	-0.604774698030155	1.52047518783962
VRELCMAAITG	S6M	M11G	-2.43463696945605	4.22767155549769
VRELCMAAITK	S6M	M11K	-1.03543770493354	2.29257335421094
VRELCMAAITL	S6M	M11L	0.455971699091037	0.575279986530297
VRELCMAAITN	S6M	M11N	-1.97117825860857	2.15001427076867
VRELCMAAITQ	S6M	M11Q	0.186992309898073	0.450208412599764
VRELCMAAITR	S6M	M11R	-0.00594692601850966	1.70571831558612
VRELCMAAITS	S6M	M11S	-1.54330273271944	1.81903370980829
VRELCMAAITT	S6M	M11T	-0.100648288187017	1.66919570244671
VRELCMAAITV	S6M	M11V	0.502196129889853	1.62706440684624
VRELCMAAITW	S6M	M11W	-1.12617341189173	0.455546837633572
VRELCMAAITY	S6M	M11Y	0.964532710144681	0.363195415287268
VRELCMAALTM	S6M	I9L	-1.41572700500751	1.45358044101503
VRELCMAAMTM	S6M	I9M	-2.1231985939969	1.98144483319336
VRELCMAAVTM	S6M	I9V	-0.809841933715234	1.53882928258023
VRELCMAGITM	S6M	A8G	-4.53466686673153	4.20846636036053
VRELCMASITM	S6M	A8S	-2.49402664789545	2.31002594402309
VRELCMATITM	S6M	A8T	-1.18570754961218	2.16974864788754
VRELCMAVITM	S6M	A8V	-3.68243442226412	4.19317104242307
VRELCMGAITM	S6M	A7G	-4.04290576774213	4.23813056800172
VRELCMSAITM	S6M	A7S	-4.66714392619247	2.57737016465293
VRELCMTAITM	S6M	A7T	-4.86122944494491	4.53017967614882
VRELCMVAITM	S6M	A7V	-4.34836000970972	4.27540289486566
VRELCNAAIAM	S6N	T10A	-2.15987268783817	1.0051382262007
VRELCNAAIDM	S6N	T10D	-3.75055498710697	3.68631444934457
VRELCNAAIEM	S6N	T10E	-2.58112705018141	-0.0690082672832768
VRELCNAAIGM	S6N	T10G	-3.91654925759599	0.925952964315365
VRELCNAAIHM	S6N	T10H	-4.29837575813019	3.90544668884508
VRELCNAAIIM	S6N	T10I	-2.16863675151478	2.22752429107334
VRELCNAAILM	S6N	T10L	-3.35028727132419	3.58478395324724
VRELCNAAIQM	S6N	T10Q	-1.79689814584651	1.0554935484824
VRELCNAAIRM	S6N	T10R	-1.53008620241803	3.62607569456351
VRELCNAAITA	S6N	M11A	-1.87848759178451	1.30876964923686
VRELCNAAITH	S6N	M11H	-0.735481004060489	0.512459022953611
VRELCNAAITL	S6N	M11L	0.113003433853919	0.106656332613923
VRELCNAAITQ	S6N	M11Q	-0.155975955339045	-0.01841524131661
VRELCNAAITR	S6N	M11R	-0.348915191255514	1.23709466166974
VRELCNAAITT	S6N	M11T	-0.443616553424135	1.20057204853033
VRELCNAAITV	S6N	M11V	0.159227864652735	1.15844075292986
VRELCNAAITW	S6N	M11W	-1.46914167712885	-0.013076816282802
VRELCNAALTM	S6N	I9L	-1.75869527024452	0.984956787098655
VRELCNAATTM	S6N	I9T	-4.29974745315826	3.84138094980186
VRELCNAAVTM	S6N	I9V	-1.15281019895235	1.07020562866385
VRELCNACITM	S6N	A8C	-4.9723045799584	2.39546803505803
VRELCNAGITM	S6N	A8G	-4.87763513196865	3.73984270644416
VRELCNAMITM	S6N	A8M	-1.42850224568235	3.94648592662291
VRELCNASITM	S6N	A8S	-2.83699491313257	1.84140229010671
VRELCNATITM	S6N	A8T	-1.52867581484929	1.70112499397117
VRELCNAVITM	S6N	A8V	-4.02540268750124	3.7245473885067
VRELCNGAITM	S6N	A7G	-4.38587403297925	3.76950691408534
VRELCNSAITM	S6N	A7S	-5.01011219142958	2.10874651073655
VRELCNTAITM	S6N	A7T	-5.20419771018203	4.06155602223245
VRELCNVAITM	S6N	A7V	-4.69132827494684	3.80677924094929
VRELCQAAIAM	S6Q	T10A	-0.630404736585774	0.87097263271864
VRELCQAAIDM	S6Q	T10D	-2.22108703585468	3.55214885586251
VRELCQAAIEM	S6Q	T10E	-1.05165909892912	-0.203173860765342
VRELCQAAIGM	S6Q	T10G	-2.38708130634359	0.7917873708333
VRELCQAAIIM	S6Q	T10I	-0.639168800262382	2.09335869759128
VRELCQAAIKM	S6Q	T10K	-2.48650328742133	3.39232405969374
VRELCQAAILM	S6Q	T10L	-1.82081932007191	3.45061835976518
VRELCQAAIMM	S6Q	T10M	-2.60157555682304	1.67343411445374
VRELCQAAIQM	S6Q	T10Q	-0.267430194594226	0.92132795500034
VRELCQAAIRM	S6Q	T10R	-0.00061825116563341	3.49191010108144
VRELCQAAISM	S6Q	T10S	-0.172735138928715	-0.151899379749523
VRELCQAAITA	S6Q	M11A	-0.349019640532106	1.17460405575479
VRELCQAAITE	S6Q	M11E	1.02743603814713	-0.320260886096518
VRELCQAAITF	S6Q	M11F	0.581724987985126	0.91768594044118
VRELCQAAITG	S6Q	M11G	-1.24813728344088	3.62488230809925
VRELCQAAITH	S6Q	M11H	0.793986947191797	0.378293429471546
VRELCQAAITI	S6Q	M11I	0.671084011337825	1.78351553983814
VRELCQAAITK	S6Q	M11K	0.151061981081739	1.6897841068125
VRELCQAAITL	S6Q	M11L	1.64247138510621	-0.027509260868142
VRELCQAAITR	S6Q	M11R	1.18055275999677	1.10292906818768
VRELCQAAITS	S6Q	M11S	-0.356803046704272	1.21624446240985
VRELCQAAITT	S6Q	M11T	1.08585139782826	1.06640645504827
VRELCQAAITV	S6Q	M11V	1.68869581590513	1.0242751594478
VRELCQAAITW	S6Q	M11W	0.060326274123554	-0.147242409764867
VRELCQAAITY	S6Q	M11Y	2.15103239615985	-0.239593832111171
VRELCQAAIVM	S6Q	T10V	-1.04477343057351	1.60965278277523
VRELCQAALTM	S6Q	I9L	-0.22922731899223	0.85079119361659
VRELCQAATTM	S6Q	I9T	-2.77027950190597	3.7072153563198
VRELCQAAVTM	S6Q	I9V	0.376657752300048	0.93604003518179
VRELCQACITM	S6Q	A8C	-3.44283662870612	2.26130244157597
VRELCQAGITM	S6Q	A8G	-3.34816718071636	3.60567711296209
VRELCQASITM	S6Q	A8S	-1.30752696188017	1.70723669662465
VRELCQATITM	S6Q	A8T	0.000792136403106269	1.5669594004891
VRELCQAVITM	S6Q	A8V	-2.49593473624884	3.59038179502463
VRELCQGAITM	S6Q	A7G	-2.85640608172685	3.63534132060328
VRELCQSAITM	S6Q	A7S	-3.48064424017718	1.97458091725449
VRELCQTAITM	S6Q	A7T	-3.67472975892963	3.92739042875038
VRELCQVAITM	S6Q	A7V	-3.16186032369455	3.67261364746722
VRELCRAAIAM	S6R	T10A	-0.403212266764058	1.32782191634354
VRELCRAAICM	S6R	T10C	-2.43394552525581	2.04847676955737
VRELCRAAIDM	S6R	T10D	-1.99389456603285	4.00899813948741
VRELCRAAIEM	S6R	T10E	-0.824466629107292	0.25367542285956
VRELCRAAIGM	S6R	T10G	-2.15988883652187	1.2486366544582
VRELCRAAIHM	S6R	T10H	-2.54171533705608	4.22813037898791
VRELCRAAIIM	S6R	T10I	-0.411976330440666	2.55020798121618
VRELCRAAIKM	S6R	T10K	-2.25931081759961	3.84917334331864
VRELCRAAILM	S6R	T10L	-1.59362685025019	3.90746764339008
VRELCRAAIMM	S6R	T10M	-2.37438308700121	2.13028339807864
VRELCRAAINM	S6R	T10N	-2.64391588383216	3.84797961788101
VRELCRAAIQM	S6R	T10Q	-0.0402377247725099	1.37817723862524
VRELCRAAIRM	S6R	T10R	0.226574218656083	3.94875938470634
VRELCRAAISM	S6R	T10S	0.0544573308930012	0.304949903875379
VRELCRAAITA	S6R	M11A	-0.12182717071039	1.63145333937969
VRELCRAAITD	S6R	M11D	-0.208347066581609	1.55400437829727
VRELCRAAITE	S6R	M11E	1.25462850796885	0.136588397528384
VRELCRAAITF	S6R	M11F	0.808917457806842	1.37453522406608
VRELCRAAITG	S6R	M11G	-1.02094481361905	4.08173159172415
VRELCRAAITH	S6R	M11H	1.02117941701363	0.835142713096448
VRELCRAAITI	S6R	M11I	0.898276481159542	2.24036482346304
VRELCRAAITK	S6R	M11K	0.378254450903455	2.1466333904374
VRELCRAAITL	S6R	M11L	1.86966385492792	0.42934002275676
VRELCRAAITN	S6R	M11N	-0.557486102771577	2.00407430699513
VRELCRAAITQ	S6R	M11Q	1.60068446573507	0.304268448826227
VRELCRAAITR	S6R	M11R	1.40774522981849	1.55977835181258
VRELCRAAITS	S6R	M11S	-0.129610576882442	1.67309374603475
VRELCRAAITT	S6R	M11T	1.31304386764998	1.52325573867317
VRELCRAAITV	S6R	M11V	1.91588828572685	1.4811244430727
VRELCRAAITW	S6R	M11W	0.28751874394527	0.309606873860035
VRELCRAAITY	S6R	M11Y	2.37822486598168	0.217255451513731
VRELCRAAIVM	S6R	T10V	-0.817580960751684	2.06650206640013
VRELCRAALTM	S6R	I9L	-0.00203484917051355	1.30764047724149
VRELCRAAMTM	S6R	I9M	-0.709506438159906	1.83550486941982
VRELCRAAVTM	S6R	I9V	0.603850222121764	1.39288931880669
VRELCRACITM	S6R	A8C	-3.2156441588844	2.71815172520087
VRELCRAGITM	S6R	A8G	-3.12097471089453	4.06252639658699
VRELCRAMITM	S6R	A8M	0.32815817539165	4.26916961676575
VRELCRASITM	S6R	A8S	-1.08033449205845	2.16408598024955
VRELCRATITM	S6R	A8T	0.227984606224823	2.023808684114
VRELCRAVITM	S6R	A8V	-2.26874226642713	4.04723107864953
VRELCRGAITM	S6R	A7G	-2.62921361190513	4.09219060422818
VRELCRSAITM	S6R	A7S	-3.25345177035547	2.43143020087939
VRELCRTAITM	S6R	A7T	-3.44753728910791	4.38423971237528
VRELCRVAITM	S6R	A7V	-2.93466785387272	4.12946293109212
VRELCSAAIAA	T10A	M11A	-2.11298087499028	2.60085098219751
VRELCSAAIAD	T10A	M11D	-2.1995007708615	2.52340202111509
VRELCSAAIAE	T10A	M11E	-0.73652519631105	1.1059860403462
VRELCSAAIAF	T10A	M11F	-1.18223624647305	2.3439328668839
VRELCSAAIAG	T10A	M11G	-3.01209851789895	5.05112923454197
VRELCSAAIAH	T10A	M11H	-0.969974287266268	1.80454035591427
VRELCSAAIAK	T10A	M11K	-1.61289925337644	3.11603103325522
VRELCSAAIAL	T10A	M11L	-0.12148984935186	1.39873766557458
VRELCSAAIAN	T10A	M11N	-2.54863980705147	2.97347194981295
VRELCSAAIAQ	T10A	M11Q	-0.390469238544824	1.27366609164404
VRELCSAAIAR	T10A	M11R	-0.583408474461407	2.5291759946304
VRELCSAAIAS	T10A	M11S	-2.12076428116234	2.64249138885257
VRELCSAAIAT	T10A	M11T	-0.678109836629915	2.49265338149099
VRELCSAAIAV	T10A	M11V	-0.0752654185530446	2.45052208589052
VRELCSAAIAW	T10A	M11W	-1.70363496033463	1.27900451667785
VRELCSAAICA	T10C	M11A	-4.14371413348204	3.32150583541134
VRELCSAAICD	T10C	M11D	-4.23023402935326	3.24405687432892
VRELCSAAICE	T10C	M11E	-2.7672584548028	1.82664089356003
VRELCSAAICF	T10C	M11F	-3.2129695049648	3.06458772009773
VRELCSAAICG	T10C	M11G	-5.0428317763907	5.7717840877558
VRELCSAAICK	T10C	M11K	-3.64363251186819	3.83668588646905
VRELCSAAICL	T10C	M11L	-2.15222310784372	2.11939251878841
VRELCSAAICR	T10C	M11R	-2.61414173295316	3.24983084784423
VRELCSAAICS	T10C	M11S	-4.15149753965409	3.3631462420664
VRELCSAAICT	T10C	M11T	-2.70884309512167	3.21330823470482
VRELCSAAICV	T10C	M11V	-2.10599867704479	3.17117693910435
VRELCSAAICW	T10C	M11W	-3.73436821882638	1.99965936989168
VRELCSAAICY	T10C	M11Y	-1.64366209678997	1.90730794754538
VRELCSAAIDE	T10D	M11E	-2.32720749557984	3.78716226349007
VRELCSAAIDF	T10D	M11F	-2.77291854574185	5.02510909002777
VRELCSAAIDG	T10D	M11G	-4.60278081716774	7.73230545768584
VRELCSAAIDK	T10D	M11K	-3.20358155264523	5.79720725639909
VRELCSAAIDL	T10D	M11L	-1.71217214862077	4.07991388871845
VRELCSAAIDN	T10D	M11N	-4.13932210632026	5.65464817295682
VRELCSAAIDQ	T10D	M11Q	-1.98115153781373	3.95484231478792
VRELCSAAIDR	T10D	M11R	-2.1740907737302	5.21035221777427
VRELCSAAIDS	T10D	M11S	-3.71144658043124	5.32366761199644
VRELCSAAIDV	T10D	M11V	-1.66594771782184	5.13169830903439
VRELCSAAIDY	T10D	M11Y	-1.20361113756712	3.86782931747542
VRELCSAAIEA	T10E	M11A	-2.53423523733352	1.52670448871353
VRELCSAAIED	T10E	M11D	-2.62075513320474	1.44925552763111
VRELCSAAIEE	T10E	M11E	-1.15777955865428	0.0318395468622206
VRELCSAAIEF	T10E	M11F	-1.60349060881629	1.26978637339992
VRELCSAAIEG	T10E	M11G	-3.43335288024218	3.97698274105799
VRELCSAAIEH	T10E	M11H	-1.39122864960962	0.730393862430284
VRELCSAAIEI	T10E	M11I	-1.51413158546359	2.13561597279688
VRELCSAAIEK	T10E	M11K	-2.03415361571967	2.04188453977124
VRELCSAAIEL	T10E	M11L	-0.542744211695208	0.324591172090596
VRELCSAAIEQ	T10E	M11Q	-0.811723600888172	0.199519598160063
VRELCSAAIER	T10E	M11R	-1.00466283680464	1.45502950114642
VRELCSAAIES	T10E	M11S	-2.54201864350568	1.56834489536859
VRELCSAAIET	T10E	M11T	-1.09936419897315	1.41850688800701
VRELCSAAIEV	T10E	M11V	-0.496519780896278	1.37637559240654
VRELCSAAIEW	T10E	M11W	-2.12488932267786	0.204858023193871
VRELCSAAIEY	T10E	M11Y	-0.0341832006414506	0.112506600847567
VRELCSAAIGA	T10G	M11A	-3.8696574447481	2.52166572031217
VRELCSAAIGD	T10G	M11D	-3.95617734061932	2.44421675922975
VRELCSAAIGE	T10G	M11E	-2.49320176606886	1.02680077846086
VRELCSAAIGF	T10G	M11F	-2.93891281623087	2.26474760499856
VRELCSAAIGG	T10G	M11G	-4.76877508765676	4.97194397265663
VRELCSAAIGH	T10G	M11H	-2.72665085702408	1.72535509402893
VRELCSAAIGI	T10G	M11I	-2.84955379287817	3.13057720439552
VRELCSAAIGK	T10G	M11K	-3.36957582313426	3.03684577136988
VRELCSAAIGL	T10G	M11L	-1.87816641910979	1.31955240368924
VRELCSAAIGN	T10G	M11N	-4.30531637680929	2.89428668792761
VRELCSAAIGQ	T10G	M11Q	-2.14714580830264	1.19448082975871
VRELCSAAIGR	T10G	M11R	-2.34008504421922	2.44999073274506
VRELCSAAIGS	T10G	M11S	-3.87744085092015	2.56330612696723
VRELCSAAIGT	T10G	M11T	-2.43478640638773	2.41346811960565
VRELCSAAIGV	T10G	M11V	-1.83194198831086	2.37133682400518
VRELCSAAIGW	T10G	M11W	-3.46031153009244	1.19981925479251
VRELCSAAIGY	T10G	M11Y	-1.36960540805603	1.10746783244621
VRELCSAAIHA	T10H	M11A	-4.2514839452823	5.50115944484188
VRELCSAAIHE	T10H	M11E	-2.87502826660307	4.00629450299057
VRELCSAAIHG	T10H	M11G	-5.15060158819097	7.95143769718634
VRELCSAAIHL	T10H	M11L	-2.25999291964399	4.29904612821895
VRELCSAAIHN	T10H	M11N	-4.68714287734349	5.87378041245732
VRELCSAAIHQ	T10H	M11Q	-2.52897230883696	4.17397455428842
VRELCSAAIHR	T10H	M11R	-2.72191154475343	5.42948445727477
VRELCSAAIHT	T10H	M11T	-2.81661290692193	5.39296184413536
VRELCSAAIHW	T10H	M11W	-3.84213803062664	4.17931297932222
VRELCSAAIIE	T10I	M11E	-0.745289259987658	2.32837210521884
VRELCSAAIIF	T10I	M11F	-1.19100031014966	3.56631893175654
VRELCSAAIIG	T10I	M11G	-3.02086258157556	6.27351529941461
VRELCSAAIII	T10I	M11I	-1.10164128679696	4.4321485311535
VRELCSAAIIK	T10I	M11K	-1.62166331705305	4.33841709812786
VRELCSAAIIL	T10I	M11L	-0.130253913028469	2.62112373044722
VRELCSAAIIQ	T10I	M11Q	-0.399233302221432	2.49605215651669
VRELCSAAIIR	T10I	M11R	-0.592172538138016	3.75156205950304
VRELCSAAIIS	T10I	M11S	-2.12952834483895	3.86487745372521
VRELCSAAIIT	T10I	M11T	-0.686873900306523	3.71503944636363
VRELCSAAIIV	T10I	M11V	-0.0840294822296528	3.67290815076316
VRELCSAAIIW	T10I	M11W	-1.71239902401123	2.50139058155049
VRELCSAAIKA	T10K	M11A	-3.96907942582573	5.12220240917261
VRELCSAAIKD	T10K	M11D	-4.05559932169706	5.04475344809019
VRELCSAAIKE	T10K	M11E	-2.59262374714649	3.6273374673213
VRELCSAAIKF	T10K	M11F	-3.03833479730849	4.865284293859
VRELCSAAIKG	T10K	M11G	-4.8681970687345	7.57248066151707
VRELCSAAIKI	T10K	M11I	-2.94897577395579	5.73111389325596
VRELCSAAIKK	T10K	M11K	-3.46899780421199	5.63738246023032
VRELCSAAIKL	T10K	M11L	-1.97758840018741	3.92008909254968
VRELCSAAIKN	T10K	M11N	-4.40473835788691	5.49482337678805
VRELCSAAIKQ	T10K	M11Q	-2.24656778938038	3.79501751861915
VRELCSAAIKR	T10K	M11R	-2.43950702529685	5.0505274216055
VRELCSAAIKS	T10K	M11S	-3.97686283199789	5.16384281582767
VRELCSAAIKT	T10K	M11T	-2.53420838746547	5.01400480846609
VRELCSAAIKV	T10K	M11V	-1.9313639693886	4.97187351286562
VRELCSAAIKW	T10K	M11W	-3.55973351117018	3.80035594365295
VRELCSAAILA	T10L	M11A	-3.30339545847642	5.18049670924405
VRELCSAAILD	T10L	M11D	-3.38991535434764	5.10304774816163
VRELCSAAILE	T10L	M11E	-1.92693977979718	3.68563176739274
VRELCSAAILF	T10L	M11F	-2.37265082995918	4.92357859393044
VRELCSAAILG	T10L	M11G	-4.20251310138508	7.63077496158851
VRELCSAAILH	T10L	M11H	-2.1603888707524	4.38418608296081
VRELCSAAILI	T10L	M11I	-2.28329180660648	5.7894081933274
VRELCSAAILK	T10L	M11K	-2.80331383686257	5.69567676030176
VRELCSAAILL	T10L	M11L	-1.31190443283799	3.97838339262112
VRELCSAAILN	T10L	M11N	-3.73905439053749	5.55311767685949
VRELCSAAILQ	T10L	M11Q	-1.58088382203096	3.85331181869059
VRELCSAAILR	T10L	M11R	-1.77382305794754	5.10882172167694
VRELCSAAILS	T10L	M11S	-3.31117886464847	5.22213711589911
VRELCSAAILT	T10L	M11T	-1.86852442011605	5.07229910853753
VRELCSAAILV	T10L	M11V	-1.26568000203918	5.03016781293706
VRELCSAAILW	T10L	M11W	-2.89404954382076	3.85865024372439
VRELCSAAILY	T10L	M11Y	-0.803343421784348	3.76629882137809
VRELCSAAIMA	T10M	M11A	-4.08415169522743	3.40331246393261
VRELCSAAIME	T10M	M11E	-2.7076960165482	1.9084475220813
VRELCSAAIMF	T10M	M11F	-3.1534070667102	3.146394348619
VRELCSAAIMG	T10M	M11G	-4.9832693381361	5.85359071627707
VRELCSAAIMH	T10M	M11H	-2.94114510750353	2.60700183764937
VRELCSAAIMI	T10M	M11I	-3.0640480433575	4.01222394801596
VRELCSAAIML	T10M	M11L	-2.09266066958912	2.20119914730968
VRELCSAAIMQ	T10M	M11Q	-2.36164005878209	2.07612757337915
VRELCSAAIMR	T10M	M11R	-2.55457929469856	3.3316374763655
VRELCSAAIMS	T10M	M11S	-4.0919351013996	3.44495287058767
VRELCSAAIMT	T10M	M11T	-2.64928065686706	3.29511486322609
VRELCSAAIMV	T10M	M11V	-2.04643623879019	3.25298356762562
VRELCSAAIMW	T10M	M11W	-3.67480578057177	2.08146599841295
VRELCSAAINE	T10N	M11E	-2.97722881337916	3.62614374188367
VRELCSAAING	T10N	M11G	-5.25280213496706	7.57128693607944
VRELCSAAINK	T10N	M11K	-3.85360287044455	5.63618873479269
VRELCSAAINL	T10N	M11L	-2.36219346642008	3.91889536711205
VRELCSAAINQ	T10N	M11Q	-2.63117285561293	3.79382379318152
VRELCSAAINR	T10N	M11R	-2.82411209152951	5.04933369616787
VRELCSAAINT	T10N	M11T	-2.91881345369802	5.01281108302846
VRELCSAAINV	T10N	M11V	-2.31596903562115	4.97067978742799
VRELCSAAINW	T10N	M11W	-3.94433857740273	3.79916221821532
VRELCSAAIQA	T10Q	M11A	-1.75000633299874	2.65120630447921
VRELCSAAIQE	T10Q	M11E	-0.373550654319388	1.1563413626279
VRELCSAAIQF	T10Q	M11F	-0.819261704481505	2.3942881891656
VRELCSAAIQG	T10Q	M11G	-2.6491239759074	5.10148455682367
VRELCSAAIQK	T10Q	M11K	-1.24992471138489	3.16638635553692
VRELCSAAIQL	T10Q	M11L	0.241484692639688	1.44909298785628
VRELCSAAIQN	T10Q	M11N	-2.18566526505981	3.02382727209465
VRELCSAAIQQ	T10Q	M11Q	-0.0274946965532763	1.32402141392574
VRELCSAAIQR	T10Q	M11R	-0.220433932469746	2.5795313169121
VRELCSAAIQS	T10Q	M11S	-1.75778973917079	2.69284671113427
VRELCSAAIQT	T10Q	M11T	-0.315135294638367	2.54300870377269
VRELCSAAIQV	T10Q	M11V	0.287709123438503	2.50087740817222
VRELCSAAIQW	T10Q	M11W	-1.34066041834308	1.32935983895955
VRELCSAAIRA	T10R	M11A	-1.48319438957014	5.22178845056031
VRELCSAAIRD	T10R	M11D	-1.56971428544136	5.14433948947789
VRELCSAAIRE	T10R	M11E	-0.106738710890909	3.726923508709
VRELCSAAIRF	T10R	M11F	-0.552449761052912	4.9648703352467
VRELCSAAIRG	T10R	M11G	-2.38231203247881	7.67206670290477
VRELCSAAIRH	T10R	M11H	-0.340187801846128	4.42547782427707
VRELCSAAIRI	T10R	M11I	-0.463090737700213	5.83069993464366
VRELCSAAIRK	T10R	M11K	-0.9831127679563	5.73696850161802
VRELCSAAIRL	T10R	M11L	0.50829663606828	4.01967513393738
VRELCSAAIRN	T10R	M11N	-1.91885332163133	5.59440941817575
VRELCSAAIRQ	T10R	M11Q	0.239317246875316	3.89460356000685
VRELCSAAIRR	T10R	M11R	0.0463780109587333	5.1501134629932
VRELCSAAIRS	T10R	M11S	-1.4909777957422	5.26342885721537
VRELCSAAIRT	T10R	M11T	-0.048323351209774	5.11359084985379
VRELCSAAIRV	T10R	M11V	0.554521066867096	5.07145955425332
VRELCSAAIRW	T10R	M11W	-1.07384847491448	3.89994198504065
VRELCSAAIRY	T10R	M11Y	1.01685764712192	3.80759056269435
VRELCSAAISA	T10S	M11A	-1.65531127733323	1.57797896972935
VRELCSAAISD	T10S	M11D	-1.74183117320445	1.50053000864693
VRELCSAAISE	T10S	M11E	-0.27885559865399	0.0831140278780394
VRELCSAAISF	T10S	M11F	-0.724566648815994	1.32106085441574
VRELCSAAISG	T10S	M11G	-2.55442892024189	4.02825722207381
VRELCSAAISH	T10S	M11H	-0.512304689609209	0.781668343446103
VRELCSAAISI	T10S	M11I	-0.635207625463295	2.1868904538127
VRELCSAAISK	T10S	M11K	-1.15522965571938	2.09315902078706
VRELCSAAISL	T10S	M11L	0.336179748305199	0.375865653106415
VRELCSAAISN	T10S	M11N	-2.09097020939441	1.95059993734479
VRELCSAAISQ	T10S	M11Q	0.0672003591122348	0.250794079175882
VRELCSAAISR	T10S	M11R	-0.125738876804348	1.50630398216224
VRELCSAAISS	T10S	M11S	-1.66309468350528	1.61961937638441
VRELCSAAIST	T10S	M11T	-0.220440238972856	1.46978136902283
VRELCSAAISV	T10S	M11V	0.382404179104014	1.42765007342236
VRELCSAAISW	T10S	M11W	-1.24596536267757	0.25613250420969
VRELCSAAIVA	T10V	M11A	-2.52734956897791	3.3395311322541
VRELCSAAIVD	T10V	M11D	-2.61386946484913	3.26208217117168
VRELCSAAIVE	T10V	M11E	-1.15089389029868	1.84466619040279
VRELCSAAIVF	T10V	M11F	-1.59660494046068	3.08261301694049
VRELCSAAIVG	T10V	M11G	-3.42646721188657	5.78980938459856
VRELCSAAIVH	T10V	M11H	-1.38434298125401	2.54322050597086
VRELCSAAIVI	T10V	M11I	-1.50724591710798	3.94844261633745
VRELCSAAIVK	T10V	M11K	-2.02726794736407	3.85471118331181
VRELCSAAIVL	T10V	M11L	-0.5358585433396	2.13741781563117
VRELCSAAIVN	T10V	M11N	-2.9630085010391	3.71215209986954
VRELCSAAIVQ	T10V	M11Q	-0.804837932532564	2.01234624170064
VRELCSAAIVR	T10V	M11R	-0.997777168449034	3.26785614468699
VRELCSAAIVS	T10V	M11S	-2.53513297515008	3.38117153890916
VRELCSAAIVT	T10V	M11T	-1.09247853061754	3.23133353154758
VRELCSAAIVV	T10V	M11V	-0.489634112540671	3.18920223594711
VRELCSAAIVW	T10V	M11W	-2.11800365432225	2.01768466673444
VRELCSAAIVY	T10V	M11Y	-0.0272975322858429	1.92533324438814
VRELCSAALAM	I9L	T10A	-1.99318855345041	2.27703812005931
VRELCSAALCM	I9L	T10C	-4.02392181194216	2.99769297327314
VRELCSAALDM	I9L	T10D	-3.5838708527192	4.95821434320318
VRELCSAALEM	I9L	T10E	-2.41444291579364	1.20289162657533
VRELCSAALGM	I9L	T10G	-3.74986512320822	2.19785285817397
VRELCSAALHM	I9L	T10H	-4.13169162374243	5.17734658270368
VRELCSAALIM	I9L	T10I	-2.00195261712702	3.49942418493195
VRELCSAALKM	I9L	T10K	-3.84928710428585	4.79838954703441
VRELCSAALLM	I9L	T10L	-3.18360313693643	4.85668384710585
VRELCSAALMM	I9L	T10M	-3.96435937368756	3.07949960179441
VRELCSAALNM	I9L	T10N	-4.23389217051852	4.79719582159678
VRELCSAALQM	I9L	T10Q	-1.63021401145875	2.32739344234101
VRELCSAALRM	I9L	T10R	-1.36340206803027	4.89797558842211
VRELCSAALSM	I9L	T10S	-1.53551895579335	1.25416610759115
VRELCSAALTA	I9L	M11A	-1.71180345739674	2.58066954309546
VRELCSAALTD	I9L	M11D	-1.79832335326796	2.50322058201304
VRELCSAALTE	I9L	M11E	-0.335347778717392	1.08580460124415
VRELCSAALTF	I9L	M11F	-0.781058828879509	2.32375142778185
VRELCSAALTG	I9L	M11G	-2.6109211003054	5.03094779543992
VRELCSAALTH	I9L	M11H	-0.568796869672724	1.78435891681222
VRELCSAALTI	I9L	M11I	-0.69169980552681	3.18958102717881
VRELCSAALTK	I9L	M11K	-1.2117218357829	3.09584959415317
VRELCSAALTL	I9L	M11L	0.279687568241684	1.37855622647253
VRELCSAALTN	I9L	M11N	-2.14746238945781	2.9532905107109
VRELCSAALTQ	I9L	M11Q	0.01070817904872	1.25348465254199
VRELCSAALTR	I9L	M11R	-0.182231056867749	2.50899455552835
VRELCSAALTS	I9L	M11S	-1.71958686356879	2.62230994975052
VRELCSAALTT	I9L	M11T	-0.27693241903637	2.47247194238894
VRELCSAALTV	I9L	M11V	0.3259119990405	2.43034064678847
VRELCSAALTW	I9L	M11W	-1.30245754274108	1.2588230775758
VRELCSAALTY	I9L	M11Y	0.788248579295328	1.1664716552295
VRELCSAALVM	I9L	T10V	-2.40755724743804	3.0157182701159
VRELCSAAMCM	I9M	T10C	-4.73139340093155	3.52555736545147
VRELCSAAMKM	I9M	T10K	-4.55675869327524	5.32625393921274
VRELCSAAMLM	I9M	T10L	-3.89107472592582	5.38454823928418
VRELCSAAMMM	I9M	T10M	-4.67183096267695	3.60736399397274
VRELCSAAMNM	I9M	T10N	-4.94136375950791	5.32506021377511
VRELCSAAMQM	I9M	T10Q	-2.33768560044814	2.85525783451934
VRELCSAAMRM	I9M	T10R	-2.07087365701966	5.42583998060044
VRELCSAAMSM	I9M	T10S	-2.24299054478274	1.78203049976948
VRELCSAAMTA	I9M	M11A	-2.41927504638613	3.10853393527379
VRELCSAAMTD	I9M	M11D	-2.50579494225735	3.03108497419137
VRELCSAAMTE	I9M	M11E	-1.0428193677069	1.61366899342248
VRELCSAAMTF	I9M	M11F	-1.4885304178689	2.85161581996018
VRELCSAAMTG	I9M	M11G	-3.3183926892948	5.55881218761825
VRELCSAAMTH	I9M	M11H	-1.27626845866212	2.31222330899055
VRELCSAAMTI	I9M	M11I	-1.3991713945162	3.71744541935714
VRELCSAAMTK	I9M	M11K	-1.91919342477229	3.6237139863315
VRELCSAAMTL	I9M	M11L	-0.427784020747708	1.90642061865086
VRELCSAAMTN	I9M	M11N	-2.85493397844721	3.48115490288923
VRELCSAAMTQ	I9M	M11Q	-0.696763409940672	1.78134904472033
VRELCSAAMTR	I9M	M11R	-0.889702645857255	3.03685894770668
VRELCSAAMTT	I9M	M11T	-0.984404008025763	3.00033633456727
VRELCSAAMTV	I9M	M11V	-0.381559589948893	2.9582050389668
VRELCSAAMTW	I9M	M11W	-2.00992913173047	1.78668746975413
VRELCSAAMTY	I9M	M11Y	0.0807769903059352	1.69433604740783
VRELCSAATAM	I9T	T10A	-4.53424073636404	5.13346228276252
VRELCSAATCM	I9T	T10C	-6.5649739948559	5.85411713597635
VRELCSAATDM	I9T	T10D	-6.12492303563295	7.81463850590639
VRELCSAATEM	I9T	T10E	-4.95549509870739	4.05931578927854
VRELCSAATGM	I9T	T10G	-6.29091730612186	5.05427702087718
VRELCSAATHM	I9T	T10H	-6.67274380665617	8.03377074540689
VRELCSAATIM	I9T	T10I	-4.54300480004065	6.35584834763516
VRELCSAATKM	I9T	T10K	-6.39033928719959	7.65481370973762
VRELCSAATLM	I9T	T10L	-5.72465531985017	7.71310800980906
VRELCSAATMM	I9T	T10M	-6.5054115566013	5.93592376449762
VRELCSAATNM	I9T	T10N	-6.77494435343226	7.65361998429999
VRELCSAATQM	I9T	T10Q	-4.17126619437249	5.18381760504422
VRELCSAATRM	I9T	T10R	-3.9044542509439	7.75439975112532
VRELCSAATSM	I9T	T10S	-4.07657113870698	4.11059027029436
VRELCSAATTA	I9T	M11A	-4.25285564031037	5.43709370579867
VRELCSAATTD	I9T	M11D	-4.33937553618171	5.35964474471625
VRELCSAATTE	I9T	M11E	-2.87639996163114	3.94222876394736
VRELCSAATTF	I9T	M11F	-3.32211101179314	5.18017559048506
VRELCSAATTG	I9T	M11G	-5.15197328321915	7.88737195814313
VRELCSAATTH	I9T	M11H	-3.10984905258647	4.64078307951543
VRELCSAATTI	I9T	M11I	-3.23275198844044	6.04600518988202
VRELCSAATTK	I9T	M11K	-3.75277401869664	5.95227375685638
VRELCSAATTL	I9T	M11L	-2.26136461467206	4.23498038917574
VRELCSAATTN	I9T	M11N	-4.68851457237156	5.80971467341411
VRELCSAATTQ	I9T	M11Q	-2.53034400386503	4.1099088152452
VRELCSAATTR	I9T	M11R	-2.72328323978149	5.36541871823156
VRELCSAATTS	I9T	M11S	-4.26063904648254	5.47873411245373
VRELCSAATTT	I9T	M11T	-2.81798460195012	5.32889610509215
VRELCSAATTV	I9T	M11V	-2.21514018387325	5.28676480949168
VRELCSAATTY	I9T	M11Y	-1.75280360361842	4.02289581793271
VRELCSAATVM	I9T	T10V	-4.94860943035178	5.87214243281911
VRELCSAAVAM	I9V	T10A	-1.38730348215813	2.36228696162451
[truncated: 1,442 more rows]
