# Supplementary material for: Origins and breadth of pairwise epistasis in an α-helix of β-lactamase TEM-1
Source: Nat Commun. 2026 Mar 17;17:4083. doi: 10.1038/s41467-026-70627-5 (PMC13144301; doi:10.1038/s41467-026-70627-5)
Supplement: Supplementary file 3 — Source data [file 41467_2026_70627_MOESM3_ESM.zip › Source Data/Figure4C_sourcedata.txt]

Epistasis	Stability Epistasis (∆∆G estimated from all mutants)
-0.004430777764673	-4.47476505237015e-05
-0.0036254110278348	9.47886772332091e-05
-0.00232365335771672	6.28707480278184e-05
0.132396270196553	0.114685031590895
-0.0069888444722952	-6.93311843927068e-05
0.0020570929878242	-0.000162561122337258
0.00063069695189	-0.000264530738593134
0.0270521515555363	0.00895869058760628
-0.0073342058656105	0.000109053304682954
-0.0034150922800322	-0.000126599881914055
-0.00811298497979969	1.33730226340582e-05
-0.002689501617025	0.0047725087671949
-0.0065825024827847	0.000194595769003093
-0.0022449820519293	-5.81930085095454e-05
0.0019721099005731	-0.000101632986498059
-0.0006423222843353	9.45329836600608e-05
0.0047880449974686	0.00152173644085961
-0.0065350905357629	0.00547778046134361
-0.010808697222937	3.59779578268431e-05
-0.0004588709249588	0.00130512207437473
0.0379962110017653	0.144767451447016
0.0083826658131794	0.012539373151494
0.0602273207881633	0.0894327865809613
0.172962521223278	0.0967000155865279
0.0044074918284883	0.00628488743839297
0.101251239306256	0.0892886102389996
-0.0232404078968036	0.00167457880000053
0.041168668393385	0.102119088473325
0.0016190011366956	6.34002924717777e-05
-0.0031641697701331	0.00398395710795176
-0.0081967800301057	0.0016631035900939
0.0426628968057322	0.121122000043348
0.0041198014576913	0.006459114541462
-0.0076292980582767	0.000140208010974252
-0.0040028731086357	0.002341091829219
-0.0066985142648044	0.00202840333030634
-0.0045607360906948	6.60056265500629e-05
-0.0024640420709262	1.78386076288554e-05
0.0014684724818277	0.00564674057510045
-0.0038929952941998	0.00146387724810727
-0.0089035982339461	0.00172162458074677
0.159920525509907	0.118230636033736
-0.044871141598204	0.151891025071873
0.0028356958743368	0.00665012770911305
0.0018507312086493	0.00525424983745366
0.140013128979995	0.115963322749625
0.198272814184371	0.0931017802170961
0.0756146250017355	0.113010383840689
0.0089334918694507	0.0103376890271854
0.0028397847274429	0.00250180294151432
0.0105892186407644	0.00802538905444678
-0.0011959100987466	0.00046104759595908
0.164946728414319	0.0751685336595397
0.112608737836605	0.164054335195166
0.0544645597753197	0.0243941341219897
-0.0029929687067257	0.00217616198940426
0.0286333744502075	0.0198851175066333
0.002380276582299	2.89884668355958e-05
0.0009936604728267	0.00383295557869867
-0.0021656303713771	-0.04776155071694
-0.0042945913085449	0.00297501783120443
-0.0061036237634355	-0.00109510193291686
-0.000489166410587	0.00463150737405741
-0.244282174530233	-0.270140299375388
-0.0012585478530129	0.000816012912453752
-0.012848207941004	-0.0448888799036961
0.0016977041199237	-0.0012708831050648
0.0174817332673648	-0.00172623879086516
-0.0371622299410421	-0.0525263598402564
0.0020734988822323	0.00108883137914711
-0.284170097410072	-0.345727582768604
0.0018333075428157	0.00126461446989961
-0.0366993260251506	-0.468000281309361
-0.0022394506325105	0.00296781055679487
0.0004326663380944	0.00483417966797332
-0.0807071044854526	-0.150633111196288
-0.0031371282128146	-0.00198574635129779
-0.0029659450944875	0.00231048047702926
-0.238801935925584	-0.332562684915078
-0.00370818817258039	-0.000243732611849892
-0.049427894825374	-0.0832249063037021
-0.0147390884322168	-0.00354047881237642
-0.0008815247422811	0.00106133817785236
0.0010964203530342	0.00185438225368866
-0.0070128021957484	-0.0017215864673272
-0.211252734056254	-0.389697307944163
-0.0285840186006814	-0.0273400058171876
-0.149942591297021	-0.0949248381512399
-0.254634485259088	-0.30506002876443
-0.0014713945035959	-0.000655580797403757
-0.0106478479602325	-0.0234960877510945
-0.263016469309735	-0.204687133920634
-0.193247069759467	-0.364370387827288
-0.22198961309891	-0.344101925158964
-0.246883630784356	-0.108138372583404
-0.191843761182572	-0.364769848312547
-0.173028997012468	-0.328814093500894
-0.0062631698481242	-0.00115495900025608
-0.109530523960167	-0.0473308124353957
-0.136898821787737	-0.0699692958010612
-0.0164325667220512	-0.0298402370146228
-0.252664002388933	-0.273970937713249
-0.0109796229960954	-0.00963778080120524
-0.211523757670452	-0.128477570242315
-0.274976898597051	-0.110966572504345
-0.0085861653621287	-0.00255227777440581
-0.0648587796658721	-0.0417402243749375
-0.184567707729256	-0.0508694211341216
-0.0235550692383961	-0.0391182499252733
-0.0112129159785625	-0.0362705355893698
-0.0031529313007887	-0.00120239011391594
-0.0025549246135546	-0.000325107040795545
-0.157113445423017	-0.0977063374836529
-0.0307984968985234	-0.0263147955782119
-0.166319618207313	-0.0669952025586451
-0.0231688215722536	-0.0308733142203436
-0.304985607698181	-0.260045999618653
-0.272910489377099	-0.114057529973759
-0.207425802215218	-0.091232319189185
-0.269946117420455	-0.289054790745824
-0.216657423922616	-0.354170420941617
-0.22959387072863	-0.269275513084172
-0.306757238682838	-0.171820889839812
-0.0204465853710985	-0.044539197313762
-0.07028138831521	-0.136017242136026
-0.0278212959030076	-0.0326085752013777
-0.0196235719709135	-0.00836695467135793
-0.192516252315777	-0.455368902010882
-0.299395740253792	-0.186369044859202
-0.296384159984343	-0.227788753562163
-0.188208138525077	-0.403407795857906
-0.357447723160974	-0.364141245313457
-0.0215662737213831	-0.0388591389027757
-0.297706997398551	-0.306665669217361
0.0015275080500301	0.00223938878618413
-0.0073342968052556	-0.00429084312822214
-0.221919561289975	-0.155895748231347
-0.0024983005867724	-0.000528255626234519
-0.0076832932589107	-0.0010285305440838
-0.0018400115398927	0.00716426890367988
-0.0006355715117942	0.00865987272124118
-0.0387466348440801	-0.0821990031980894
0.011759327413388	0.00236108455292394
0.00604020300517834	0.00903962264866586
-0.0177828515556031	-0.00370225417235649
-0.191515824819558	-0.150094853154785
-0.033382838475527	-0.00659649448088155
0.0064093053541522	0.00198138509332993
0.0009190877850501	0.0034630902033015
-0.0078737798812803	-0.00321011689028314
-0.283024870446896	-0.385238785590318
-0.0358370572560895	-0.0504275746845158
-0.257835663740869	-0.170426756687173
-0.298379512756734	-0.300601506410585
0.0060356130470496	-0.00122297721519911
-0.0139357132851483	-0.043407337386563
-0.279844807856688	-0.353363687070706
-0.181725708883454	-0.359911865473443
-0.259523623476737	-0.339643402805119
-0.289179441446616	-0.193181205023856
-0.215176687175343	-0.360311325958702
-0.0188913980892515	-0.0553506336828481
-0.180040159678481	-0.324355571147049
-0.0026888399774033	-0.00215409532226625
0.0042778081267545	0.000637028517978271
-0.0109850165965603	-0.0549818830883611
-0.268658179554133	-0.269512415359404
-0.261920879413809	-0.198023532992249
-0.0194650540846933	-0.0047573400268759
-0.0722012276717089	-0.0765316083021717
-0.0025271484105055	-0.0022425123419728
-0.265659440220063	-0.175234750908076
-0.14035711552905	-0.0485573880850904
-0.05020131282655	-0.0568609641635557
-0.312917015562439	-0.203304629779315
-0.284524272384814	-0.349711898587772
-0.258925511005372	-0.264816990730327
-0.313282669956477	-0.299966013764248
-0.045327596078246	-0.0815702989672865
-0.238320746774723	-0.240497386648
-0.0385472446100398	-0.0600136881754824
-0.0440612094328471	-0.0155567342344447
-0.416701557130989	-0.530676408989175
0.0015967231721532	-0.00098550809791078
0.277789691114714	0.213414419606927
0.293651008185161	0.264127378360552
-0.048191100756854	-0.0473212550337671
-0.221757345286427	-0.297225399800655
0.022720093644525	0.065592234479024
0.25523793313498	0.161185660481001
-0.0976999459520709	-0.0951760039931079
0.237904716431223	0.12322156582432
-0.0137655178973341	-0.0121709516163377
0.0405700846494991	0.0547600205303186
-0.0657877957874675	-0.0830147282124033
-0.195688334432827	-0.299639099835051
-0.026007786484261	-0.0324126688990585
-0.0796243951584574	-0.300161399834923
-0.0365205082364524	-0.0564299536761375
-0.175439075959679	-0.120779947629001
-0.186683704650248	-0.297662026391871
-0.268731765585106	-0.298024425274467
-0.205488917086329	-0.298416801976748
-0.166202298187332	-0.299156988370797
-0.212150711662581	-0.297273967879233
-0.209842038301509	-0.302195108670359
-0.169087447248089	-0.195576804405885
0.0526092317174881	0.0416719592481536
-3.94710779298999e-05	0.000113254967716529
0.253625105579024	0.270841120968913
0.324620259296781	0.293917409223566
0.223367791966439	0.263884746378289
0.266711109941553	0.217138616042616
-0.0015300716838456	-0.000124886141557195
-0.0023279342840639	-0.000292810129832528
0.0074572075142079	-0.000476461500292598
-0.0004392787886144	0.000196451568633863
-0.0025792374362748	-0.000228038914568779
0.00580295115846351	2.40896005769037e-05
0.0043131315746479	0.0086134581602509
0.0054155135722411	0.000350562092023666
0.005587984563015	-0.000104823432523003
-0.0026379577437983	-0.000183068952251882
-0.0009808174765796	0.000170293279253403
0.168930260747702	0.149495553137517
0.0011872103105046	0.0027428509022372
0.0045832548165104	0.00988915093091051
0.0012494558116236	6.48097672068571e-05
0.0012892247709989	0.00235221020957417
0.0888614749345237	0.278100735293858
0.015413502250461	0.0227025131271956
0.215275649852145	0.181561847638084
-0.011240533266025	0.0113499367547087
0.0025992040938001	0.00301852656040449
0.146084551411962	0.192215853682576
-0.0004562536407199	0.000114208909961595
0.0024883204195123	0.0048013374515263
0.0073707439125421	0.00718798969145251
0.0014748068448268	0.00417718996847541
-0.0050445446878767	-3.37252873801456e-05
-0.0008527366264427	0.00299782800686012
0.197161070503316	0.23002623194434
-0.0044021690892242	0.000957496605326629
0.0088286948292634	0.0136408370237329
0.0172893445732936	0.0116653963907516
-0.00201690297185808	0.000252577651452446
0.0094381303237644	0.00917249799967357
0.0018658820345798	0.000113525096726412
-0.003535712240314	0.00422108554631863
0.0040746638072593	0.00517046786017312
-0.000196810127476	0.00395017934948353
-0.0022900583140062	0.00365683571086328
-0.0046085415895841	0.000118902267413947
0.0127445519496418	3.21337750850085e-05
0.0090058127200511	0.0101948734405023
0.0022342236539738	0.00263850142194406
0.0023226199280362	0.00687102792610281
0.209495751604774	0.256214858639733
-0.0013330761868774	0.00310338797231888
-0.142641061471115	0.0297887125454336
0.292727993071567	0.224227071919471
0.006628882748201	0.0120113004760375
0.0035847707718648	0.0094847508077594
0.209856697613601	0.219691312344197
0.226751490479608	0.174518267252729
0.298567785277582	0.233233337914005
0.219983356504227	0.361046009080772
0.0219132152870675	0.0186996092006804
0.165366577296968	0.336980811493106
0.254052206651574	0.244944833187213
0.0054210960976391	0.00451114575624972
0.0175346213142606	0.0145033328627213
-4.16589446760002e-06	0.00083066078102737
0.146688984407104	0.411332744980996
-0.148599564933269	0.314394363453548
0.0755321801459286	0.102556940710466
0.0093058952112564	0.020453293419995
0.233021339174623	0.401015677148265
0.0220418479534433	0.0256059388857019
0.185540880685412	0.13976883419761
0.0637338998420708	0.0443811290717663
0.00150131747265	0.00392345014706619
0.235507092168238	0.392666392104099
0.040572703635623	0.0361104330071685
0.0020737865273299	0.00159837122549283
0.0064006512671019	0.0061128994664739
-0.0071046552917703	-0.00250874899138604
0.0050231991404024	0.00292066532195054
-0.0757495772423773	-0.104064928781581
0.0016052632877233	0.00234397290574459
0.0011392908435416	-0.00217509074156727
-0.0027518798010398	-0.034426971134521
-0.205586654891266	-0.303704476229717
-0.0039316412532833	-0.0296013150362702
-0.14436817304365	-0.201475658303483
-0.0858816987323638	-0.363014835292575
-0.167065792570109	-0.342746372624251
-0.008166823452115	-0.0378173539677956
-0.0672099083207882	-0.327458540966181
-0.0057843985361474	-0.00145930984699443
-0.0289437958840861	-0.059447884889105
-0.0885137612002321	-0.0519326975720013
0.002684538288856	0.000431365987788545
-0.0090172135362766	-0.037563225026934
-0.188221039536848	-0.272615385178536
-0.138876829270499	-0.138287629404898
-0.0051052214436839	-0.00322425216219299
-0.0285941244225995	-0.0524632362660905
-0.120528749871268	-0.0638638595016791
-0.0323931611626294	-0.0491840869499632
-0.0319122536711909	-0.045620171676347
-0.0046967862831518	-0.00151923035416802
-0.0008915466982135	-0.000410823056785891
-0.219748182359771	-0.121957187804263
-0.037799712519281	-0.0331403849016745
-0.0133010204455579	-0.0388585204348801
-0.372770198794938	-0.142087079620458
-0.273988203494415	-0.1139658766782
-0.160045376524446	-0.287699238211111
-0.305240891408463	-0.212609342522787
-0.14785457554186	-0.169003658469348
-0.0546232564973726	-0.0410334660996342
-0.345801442324038	-0.280115034580412
-0.415922273197322	-0.373993816917691
0.0407595946565592	-0.0174175696885151
0.0012203946769535	-4.87495839328548e-05
-0.0589007419983126	-0.097249854229737
-0.143841833344429	-0.0806772500596777
-0.0068196285386446	5.37652752316308e-05
0.005229468101073	0.000126074103743639
-0.0143520762494973	0.000205175104954965
-0.0014987951502133	-8.45557825088074e-05
0.0008821577489765	9.81812676722507e-05
-0.00128571975582589	-1.03698135511556e-05
-0.0504695672473082	-0.00368516438071784
-0.0029009970212575	4.51273436216815e-05
-0.0070979668534358	7.88170899099633e-05
-0.0036952605121513	-7.32982228745139e-05
-0.125491795114397	-0.0580565326239134
-0.0176993941220925	-0.00117841876668905
-0.0033144088782028	-0.00422711414288542
-0.0183472018579527	-2.78977489552544e-05
-0.0110772751071409	-0.00101086872552368
-0.0906967780091641	-0.0994024354080776
-0.11838080993704	-0.00961639862201884
-0.0551212754020289	-0.0642311441019407
-0.130603181028227	-0.0690346616490257
-0.0026823351824595	-0.00129660278208384
-0.0728324066022542	-0.0725791027356265
-0.0010603226516891	-4.91601662669398e-05
-0.0103454564042862	-0.00205978328190918
-0.0203327032374968	-0.00307841891073086
-0.0101031490231941	-0.00179282105531687
0.0088122402700097	1.45182732656045e-05
0.0038992995084957	-0.00128773078862505
-0.0421172492634069	-0.0847613744912173
-6.01011962216005e-05	-0.000411897093900025
-0.0009641125606283	-0.000108708949940056
-0.0212373847359964	-0.00392278130985741
-0.0003414351361082	-4.88658490988637e-05
-0.0384817715673427	-0.00181160398136771
-0.010554388047462	-0.00221755693973253
-0.0040085780630904	-0.0016956643778974
-0.0113654991609849	-0.00157007164248089
-0.0054807785513072	-5.11802066672616e-05
-0.000595024403568501	-1.38324974758425e-05
-0.0094506592473881	-0.00113367129393518
-0.115712327074601	-0.0928508222246658
-0.0083563665957716	-0.00133297407358494
-0.0088505726977409	-0.00512648363706772
-0.0022043239128304	-0.00405542035018775
-0.032014876254133	-0.0814917238767321
-0.0774929652414994	-0.0666635347387489
-0.0217154802565457	-0.00794330270182033
-0.068604343718686	-0.116136747370758
-0.0564559782472471	-0.00617914828890927
-0.0183328064127363	-0.000357367102350874
-0.0912952427201753	-0.109866495483592
0.0245772360689945	-0.0108240207308174
0.256912035551907	-0.0309312974472359
0.019633420174664	-0.0151519830819643
0.0909557365179062	0.203628244705498
0.172082518981957	0.164354369631079
-0.0035471226775341	-9.69755583741826e-05
-0.0004928129273319	-0.000227374777440209
0.0035079092668168	0.000152541476707531
-0.0057816027924645	-0.000177076941379597
-0.00965573507953329	1.87055468904757e-05
-0.0030809334590375	0.00668191017113309
-0.0017134533998339	-8.1396446263302e-05
-0.0089521027792343	-0.000142156119691952
0.001189162007457	0.00013223037317976
0.143292691432463	0.114090913223755
-0.0015519852522974	0.00212917312782093
0.0072437751049491	0.00767043337376126
0.159475633582464	0.158110801672035
-0.0038790678729805	5.03244800153365e-05
0.0009305441138242	0.0018260130974888
0.0694577933698226	0.208893661632744
0.190638252274722	0.127450862410021
0.179921063195711	0.138027242832817
0.0047165072918363	0.0088020347913896
0.174186079138578	0.127241388212277
0.000649825141723201	0.002343097602789
0.186693360560362	0.145936816152586
-0.0001602491095143	8.86821929041878e-05
0.0034013276348306	0.00372624084660131
0.0015894253309667	0.00557699138960434
0.0020210254240154	0.00324207662306858
0.0025063260296912	-2.61878157030741e-05
0.0102568471751108	0.0023270359716084
0.127879544793155	0.173830943214923
0.0031633210698094	0.000743417436229412
0.0009173159685762	0.0105759358652875
-0.0074351609614352	0.00904635747601287
-0.0021879024607637	0.000196121245174191
0.0004684394449132	8.81512248047853e-05
-0.008232806001782	0.00327612955409218
0.0014867976964921	0.00401255110693574
-0.001063548336292	0.00306596294351638
0.0012301791956543	0.0028383751717809
-0.0022495814145528	9.23264943899908e-05
0.0068923899021027	2.49518166299708e-05
0.0047636039255772	0.00790729290557486
0.00096216070573803	0.00204819442257623
0.0074667382631216	0.00533125771375313
0.0790831115438808	0.192987977666757
0.0008985050328661	0.00240894744975367
0.243828796584071	0.169570682110485
0.0025335487229873	0.00931423932985744
0.0037136961746327	0.00735709797755412
0.222639246585815	0.166233994232421
0.216223987756441	0.132786167205961
0.177972843923067	0.176184174729835
0.141402800163711	0.22876483964855
0.0168016699856938	0.0144898167811208
0.153885524203301	0.2512079669422
-0.0025268431122927	0.00350114152485452
0.0086114591969971	0.0112435501282018
0.0723643798826381	0.303624795513981
0.163537908558006	0.299154894179468
0.0673740549248482	0.235059114572057
0.0899682046101008	0.0787056703912761
0.0108640493409349	0.0158455639177941
0.189390786256962	0.296420389323514
0.0230000341026053	0.0198258726002084
0.424157245324675	0.237795864830675
0.0748923537558564	0.0342896743765441
0.0030872963952104	0.00304522597487828
0.523202854376878	0.290573697728606
0.0358322429508733	0.0279258825799009
-0.0957251971666783	-0.06574531236163
-0.0273945687846514	-0.0543956407045111
-0.0034037373957481	3.57717151660907e-05
0.0002746037672709	8.38800199643556e-05
0.0029157570592981	0.000136505940406761
-0.0038234293178495	-5.62589024809865e-05
-0.0034595289226674	6.53225752740612e-05
-0.136614182887243	-0.00245338822351034
-0.0076715115708406	5.24392492951863e-05
-0.0044126096534881	-4.87686315785644e-05
-0.0833846296116091	-0.0389999847010491
-0.0035162690711729	-0.000784200410793596
-0.0144646213036888	-0.00281444463792651
-0.0391275987955739	-0.0525376675258329
0.0007415644661425	-1.85614964685596e-05
0.0071463437028559	-0.000672682306886143
0.0128268423854302	-0.067223841874539
-0.0442128013619112	-0.00640843209396546
0.0200871369161505	-0.0431913798781828
-0.0872783507232191	-0.0464578044418227
-0.0159379529947527	-0.00322716251680655
-0.0605291289762115	-0.0431262275655468
0.004266566198716	-0.000862865189948204
-0.00162875829111542	-0.0488712653885983
-0.0028730335378363	-3.27083558060846e-05
-0.0006483989266592	-0.00137092265612611
-0.0124597267691202	-0.00204924127503703
-0.0038519426596412	-0.001193188290984
-0.0019132267290884	-0.000856959770683632
-0.0544611555316001	-0.0571871274793092
-0.0006362236030485	-0.00027406934150879
-0.0160988892183037	-0.0038728590762895
-0.0156138372039772	-0.00331618830804363
-0.0063884738552845	-7.23294226468483e-05
-0.0060284762945042	-0.00120569280527101
-0.0053774103315893	-0.00147597044369868
-0.0035182669401036	-0.00112850861774585
-0.0052243302205644	-0.00104490144971959
-0.0018771717000631	-3.40523863700418e-05
0.0003356189411228	-9.20329626539367e-06
-0.0246760337009789	-0.00290088484295625
-0.0067651463524123	-0.000754416736927477
-0.0039341408443704	-0.000887075008314217
-0.0266833134006632	-0.00341376444098996
-0.0366450622464256	-0.00270005216090893
-0.0630838693646792	-0.0549520430207974
-0.0974348395454525	-0.0448447945398936
-0.0508283468727584	-0.0578750240603018
-0.0436972143677451	-0.00529199311263763
-0.0230488053566139	-0.0787519441551908
-0.104693461874344	-0.0603644253252658
0.005461191527992	-0.0012883044070981
-0.256919571242809	-0.00411546509946994
-0.117141954690178	-0.000937727632528007
-0.0668972553268971	-0.0744254003914652
-0.0488732187444318	-0.0275348806675949
-0.136604012414923	-0.00578181195055451
-0.244996911931051	-0.00721465147387196
-0.195652531807651	-0.0123566685883892
-0.262649967839942	-0.0101066947984984
0.0559391818558438	0.0505560986250325
0.0039425977561245	0.000136797344005687
0.342350251548848	0.337683312126243
0.333479030959738	0.36758432293396
0.335057283785998	0.32870925701671
0.280309532786189	0.268862067847222
-0.0027467737271355	-0.000150842563429061
0.009225756432736	-0.000575468565537341
0.0357888278588418	0.0195957474567843
-0.0007413874602689	0.000237290122929625
0.0037192157680614	-0.000275431727652574
0.0547351128170644	0.0482385147409713
0.00436758388151811	2.90968502678772e-05
0.009716613621197	0.0104131715792311
-0.0083193733411679	0.000423444084112925
0.0036364631633771	-0.000126610271066802
-0.0011671755582416	-0.000221116792775294
0.0003037241913326	0.00020569346214602
0.184467734771278	0.183586592236619
0.0003247729783518	0.00331391554177977
0.0056105687049552	0.0119570077278938
0.270479381740745	0.258104559441241
0.0011285986688487	7.82814172067538e-05
0.0028497010020248	0.00284182739427775
0.193076560605893	0.347067978664956
0.186727598617729	0.205964115571734
0.236248323193808	0.22382430910922
0.204589280207444	0.205611687350825
0.00338600798906716	0.00364709192433917
0.196713944050144	0.237267022196552
-0.0001075940704954	0.000137949596460256
0.0084328252985137	0.00580222640921915
-0.145958409109837	0.00868856698018318
0.0035049307902544	0.00504764019073159
0.0018667959480655	-4.07351602950129e-05
0.006625043609743	0.00362207537904945
0.252888595177431	0.28528371122342
0.0033010974554007	0.0011566335087253
0.0171809611122759	0.0141073001731297
0.0015035853309267	0.000305085533534353
0.0037015708159425	0.011089667464729
-0.0001911832246566	0.000137123628740584
0.0025800523250772	0.00510070615817487
0.0056088777629255	0.00624854662377385
0.0056232039745983	0.00477321169803253
-0.0014190348993322	0.00441861384327085
4.26241004592e-05	0.000143618635489688
-0.0033001261610748	3.88131144347201e-05
0.0129321198869457	0.0123270528929444
0.0035064719896032	0.00318780573273088
0.000597041433927001	0.00830516051393496
0.327403213535002	0.318835601167789
0.002217399602131	0.00374965767734391
0.0431749474635014	0.0360934644107065
0.310376460261929	0.27788712802523
0.0095103503458766	0.014526139377551
0.0064500349075978	0.0114675601749776
0.26332520587603	0.272110161795069
0.228182539358976	0.21495751363608
0.312359712355482	0.289379329211592
0.285037574978365	0.502068908915795
0.0183044929708717	0.0226307274642564
0.368077218083238	0.423945548402543
0.0184995107474795	0.0175445297032903
0.0089283915769696	0.00396429138433815
-0.0030532344144288	0.00100340556222182
0.0798151861900379	0.523117182655201
0.0841151512439942	0.514475690442281
0.0200861065981095	0.12526131410307
0.0138699817098467	0.0247576661703725
0.269355714134935	0.509206863221669
0.0263763641888381	0.031011607973165
0.191356486017472	0.17144538270148
0.433291815292631	0.399288584169637
0.520923558248907	0.461179884442624
0.0778893267674976	0.0538585666659545
0.0046765430603503	0.00474090016834382
0.474559204849554	0.49798598522086
0.0476510709681871	0.0437827379942493
-0.0472655811895004	-0.010239252497168
-0.0544286058116676	-0.0581055245973313
-0.0380273830251934	-0.0480431906611704
-0.0042132360308714	3.14930982924791e-05
0.0001849940606067	7.38470073598533e-05
0.0062234364980465	0.000120177885777138
-0.0065761122865005	-4.95301074824426e-05
-0.0033309300346918	5.75093097599979e-05
-0.0337574116124294	-0.00216026239638523
-0.002304451434305	2.6433462954173e-05
-0.0055683414180227	4.61670003403377e-05
-0.004897977394361	-4.29356844047725e-05
-0.0962798102246205	-0.0344146046240376
-0.0029837990253439	-0.000690436881310779
-0.0446568003824208	-0.0463971945255746
-0.0023928177068834	-1.63414286807249e-05
-0.0017789421966933	-0.000592248577676018
0.00484880504075486	-0.0594173036366859
-0.0033660267345981	-0.0381225354236207
-0.0645606681978231	-0.0410134292725011
-0.0134657418271078	-0.0028417189976638
-0.0461313657339346	-0.0380648845182527
-0.0104327785239188	-0.000759699617497274
-0.0404531601677838	-0.0431501187658586
-0.0004212173999469	-2.87962620240534e-05
0.0027763881199091	-0.0012070495533768
-0.0061446745919141	-0.00105054948943271
0.0025257646618962	8.50417154580089e-06
-0.0138125406297329	-0.0505168506693481
0.0038487696877031	-0.000241292669250174
-0.0115749460895698	-0.00292012730844428
-0.0030303392499647	-6.36785888591134e-05
-0.0026016896156315	-0.00229966770561427
0.0004734002417206	-2.86238598391558e-05
-0.0089488801656889	-0.00106155995422383
-0.0008673084990291	-0.00129954862160453
-0.003966343360356	-0.000993598058552945
-0.0006492289269753	-8.10252156312294e-06
-0.0068868293868836	-0.00255436128623312
-0.0021065164998557	-0.000664213132917274
-0.0287021629799794	-0.0554281940238767
-0.0925115136997671	-0.0073733415641194
-0.0506352831488522	-0.0494084558014867
-0.0119141680955173	-0.00300606717800738
-0.009371267888146	-0.0023774904488108
-0.0356459036423363	-0.0485361806362649
-0.0693866618362945	-0.0395857264419723
-0.0472852279467023	-0.0511265469586687
-0.024649315222797	-0.00466050591446785
-0.0580685794595507	-0.0696527296042246
-0.0509725734687873	-0.0533333505157879
0.0020102398873098	-0.00113430146827527
-0.0213852976524286	-0.000209346192345155
-0.0317804345169371	-0.0658097820874411
-0.0035697289942054	-0.00635446377600971
-0.0728362685759802	-0.032361921633304
-0.01599901228074	-0.000986891288935646
-0.00628395390283609	-0.0310213731133296
-0.052067511931142	-0.00890322704230515
0.0307262919511792	0.0394027917410313
-0.212667582026614	-0.0157995636869842
0.0263444785031186	0.0186626071908852
-0.0187801926134958	-0.0137103193504479
-0.358229543666337	-0.200539632430765
-0.0843889586687585	-0.00524029307012205
-0.292961127415021	-0.327687578116344
-0.187594343311633	-0.21861102564112
-0.160365813391366	-0.0092159483448231
-0.273788100030755	-0.328093025033313
-0.288113055657941	-0.29113430307004
0.0127567897791277	0.00273794666773034
-0.0874714716366317	-0.0747256055314637
-0.269777549601348	-0.0202674551298898
-0.307540519674988	-0.293779464434125
-0.316051826599989	-0.34931455733576
-0.0151875810137976	-0.00260170048080224
-0.515910511755891	-0.542115137748054
-0.528755284361198	-0.545502622771608
-0.50815047172213	-0.533133610065804
-0.236159297539638	-0.418686092299938
0.0171060128870361	0.00874059743181165
0.0361882724725139	0.0519123589550831
0.0426036105407296	0.0558275512154499
0.0240038953716736	0.0507173437482688
-0.00553685273197052	0.0425064111995332
0.0004601913188772	4.18832186833411e-05
0.0005564361173213	-4.86257191089875e-05
0.0012601212027438	0.00834786559331165
0.008729971565767	3.63066790532367e-05
0.0382612230528465	0.0300536977628983
-0.0006655111230294	0.00058418673919582
0.0327729883626027	0.040985103132308
0.0020925295188182	1.38180735738993e-05
0.0045053618719593	0.000501063037262122
0.0289441406264604	0.0531521424311409
0.0013755233569621	0.00479747729730505
0.0258303352709198	0.0334096419011538
0.0758857879940408	0.0360426283557396
-0.0035806959785791	0.00240919704875405
0.0466109314956972	0.0333572819536895
-0.0024422877224838	0.000642831863315258
0.0190667375794145	0.0379980750134191
-0.0034935670961633	2.43499787204681e-05
-0.0007509801138945	0.001021786173127
-0.0043105983057143	0.000889177893686479
-0.0018771294313271	-7.19083846468268e-06
0.0180327019776281	0.0448017760403069
-0.0020643395728452	0.0002040759220533
-0.000398446471175901	0.0028928669218482
-0.0003626623706729	0.00194867115801818
-0.0007386328166558	2.42041924233775e-05
-0.0030127818603888	0.0011001820761927
0.0010898112468104	0.000840930357773434
-0.0030126079598916	2.53505819879858e-05
0.0027970200872946	6.85132188011067e-06
0.0038328254965493	0.00216500090367202
0.0039480117912921	0.000561984910639175
0.0029357608615093	0.00146105269614563
0.0405057463907335	0.0493917563323031
-0.0039338795401344	0.000660882066969553
0.006227319926618	0.00627739956552862
0.0021690263255687	0.00254891824670862
-0.0012135789970923	0.00201476085253433
0.048283424034631	0.0347404784130342
0.0312836349135366	-0.00010767739848816
0.0054690016773839	0.00395781551423972
0.0360384107128341	0.0629355996085806
-0.0124718237426085	0.000960139267425009
-0.000761357949858999	0.000698649798670035
0.0649086240177604	0.0592393553138413
0.0723888988978769	0.0210017759091313
-0.000591084288413299	0.00432600079477402
0.0020630951054511	0.00540484870450251
0.0775871440309389	0.0282060290525029
0.0300960538886154	0.0598690011341214
0.116744496084595	0.0674425196805924
0.0415083204014057	0.009298920419609
0.0099513954807517	0.000835248918716015
0.0551720406649537	0.071754659840158
0.0174525359574892	0.00759067459966008
-0.524061125976319	-0.398663535954206
-0.0058802762969184	-0.00135818428044437
-0.21315184913737	-0.212724355493099
-0.153981842218709	-0.291813654328371
-0.0042508310388381	0.00149998886746473
-0.001649028980544	0.00573584224775359
-0.0028159775818761	-0.00235462869567145
0.0005712873331279	0.00274078199486368
-0.00363367705788799	-0.000289056400319444
-0.494207555586861	-0.0979675933811449
0.0044723056544775	0.00125885427315063
0.0014026112231703	0.00219964704905884
-0.002596861356877	-0.00204144719849479
-0.124176335846403	-0.388741479192582
-0.0189539181380612	-0.0323433885600885
-0.111032030274987	-0.111627038331662
-0.186269833939067	-0.304104200012848
0.0003406454175071	-0.000777460879059998
-0.006011561512695	-0.0278057436645456
-0.296234174590464	-0.238533047004597
-0.0882624363332871	-0.363414559075706
-0.22594870516912	-0.343146096407382
-0.215623462988286	-0.127021672339849
-0.132320392139525	-0.363814019560965
-0.008805852076067	-0.0355322023843076
-0.0850446078742997	-0.327858264749312
-0.0026751834836884	-0.00136961573108749
-0.0239486968985409	-0.055891758428248
-0.0748871923219365	-0.0824593057627376
-0.0321942393114474	-0.0488152207813681
0.000746525632553898	0.00040482924467492
-0.0064593477575854	-0.0352931599402811
-0.173412928186087	-0.273015108961667
-0.0056150000133793	-0.0114200535354314
-0.250949078542361	-0.150653326719713
-0.131685741951863	-0.130312366362515
-0.0114592860386368	-0.00302624273962073
-0.0662296977321925	-0.103978622980646
0.0008659640256787	-0.00136142135288426
-0.0259872002136559	-0.0493146908356634
-0.0577282885276234	-0.0600514239631007
-0.017352779051302	-0.0462278189920252
-0.0127449774118148	-0.0428735529588037
-0.0018865492265196	-0.00142585594639258
-0.0010523449145176	-0.000385560058079484
-0.131580667862154	-0.114870462291458
-0.0576139066993895	-0.0311334623452827
-0.0210746715924391	-0.0789749718694626
-0.230758936840702	-0.234465408336913
-0.0057734817118243	-0.0365115971035457
-0.499247587808241	-0.301751424415635
-0.225865008697025	-0.281487820880103
-0.240357512616359	-0.133907049415668
-0.219619662970848	-0.107318981498341
-0.214743489989979	-0.288098961994242
-0.325324128229054	-0.353214592190035
-0.236443654415467	-0.268319684332591
-0.277658560389052	-0.200759381251989
-0.0094111601340925	-0.0526083637116334
-0.513578139450426	-0.159393887651912
-0.307572383955917	-0.038557699653096
-0.20878321616564	-0.00991538215086136
-0.183025902153986	-0.454413073259301
-0.30928398552151	-0.217502677865561
-0.373505184048724	-0.264975015507116
-0.390625495138848	-0.402451967106324
-0.333408417769895	-0.419352252337509
-0.0351459701776645	-0.045922687505924
-0.41066181825186	-0.354616413741436
0.0018492841915963	-3.76447451534058e-05
-0.0248509479476468	-0.0628632248860265
0.0028668095149853	4.15174097573587e-05
0.0038862427714013	0.000158432965471936
0.0050816633568518	-6.52947903984315e-05
-0.174308587869228	-0.00284688569609552
-0.168907021043437	-0.000116504687602819
0.0080611612516619	-5.66015217492123e-05
0.0078679882543924	-0.000910099679906166
-0.00964139945218778	-0.0607247106171372
0.0064305789415117	-0.000780684916061949
-0.0260693210527816	-0.0776121219024718
-0.0297824079253546	-0.0499580578858276
-0.0980867149794373	-0.0537226238135488
-0.0058109270838417	-0.00374453301850024
0.0035185286037917	-0.00100138735528923
-0.0286507135025771	-0.056502943575455
-0.0030972410755176	-3.79618012721167e-05
5.25136009483004e-05	-0.00159094220828822
-0.000534306535034	-0.00237799490127747
-0.0028498979525229	1.12110240680493e-05
-0.002950391593032	-0.000994534366497635
-0.0410064515550342	-0.0660750808463962
0.0050693781185488	-0.0003180827644461
-0.012086708942748	-8.39463300603395e-05
0.0001108245968779	-0.00303053284700477
-0.0028688416952795	-3.77345263686958e-05
-0.0092005602663845	-0.00139921314507139
0.0044304069431002	-0.0017128346951535
0.0121362281539106	-0.00130964858044214
-0.001166515864812	-0.0012126295352976
-0.0043568541116689	-3.9521698747412e-05
-0.0166851817211077	-0.00336603531943274
-0.0222984693225832	-0.000875536486076625
-0.0001337412471961	-0.00227361334061519
0.0017232292888657	-0.0010294817556404
-0.0299349816429483	-0.0646362091010179
-0.0378400964570044	-0.0635035234432497
-0.0973430960034147	-0.0518638585371222
-0.06033272471019	-0.0668663604083009
-0.0511287744887189	-0.00613937733486053
0.004337242694819	-0.00149507445513119
-0.450894435489868	-0.00477490636785588
-0.0801291466942324	-0.0010882614843984
-0.139227585704775	-0.085879587620978
-0.139672745094102	-0.0318876536521017
-0.101216280620846	-0.00670736608264117
-0.256101031728415	-0.00836861693397254
-0.260984191978465	-0.0117205316545257
-0.112736344174128	-0.101791519939611
-0.132607921188652	-0.0996172764604718
-0.103567562788714	-0.0844772518225433
0.0029087525002347	5.64063051572367e-05
-0.0028045777301171	-8.87089863842547e-05
0.0021830225031963	0.000103004189279118
0.00034520331094971	-1.08791770099454e-05
-0.0009129142172624	-0.00386583055819705
-0.0010508946720545	4.73440555128064e-05
0.0078360765448233	-7.68985001345961e-05
-0.0003150681586495	-0.0012362670430933
-0.056796273424972	-0.0816329697705734
-0.0006385749148446	-2.92680689882065e-05
-0.0002254093459611	-0.00106049637377697
-0.028211844744808	-0.104039495584889
-0.0522531475426009	-0.0100863826479452
-0.0512876804941726	-0.0672823335237308
-0.117447501890313	-0.0723058941937621
-0.0238518211568464	-0.00508394414180836
-0.0803793525945038	-0.0671820433680194
-0.0007160295284576	-0.00136024873681604
-0.075936294578115	-0.0760119944594563
-0.0056624200110694	-0.00216085079585484
-0.0129384217819913	-0.00188080183198514
-0.0029424141266781	1.52314176625699e-05
-0.0511807218512377	-0.0887453448348491
0.0012284007234728	-0.00043212514753487
-0.0100126347241026	-0.00610001747335337
-0.0266317842249592	-0.0052240582175184
-0.0035029419762642	-0.000114048439430395
-0.0089886048531158	-0.00411507277074521
-0.002020750117882	-5.12660827356521e-05
-0.0107617127855687	-0.00232635694266958
0.0001534052591868	-0.00177888153396534
0.0010420419102109	-0.00164713023012219
0.0019174979129182	-1.45119461394601e-05
-0.0118889367238204	-0.00457036775939614
0.005758541297615	-0.00118932423432406
-0.14157823380228	-0.0971968708006408
-0.0015072955643058	-0.00139840412706811
-0.136885445329381	-0.0131677271302118
-0.115151503866483	-0.108532039261089
-0.0144170391351045	-0.00537762110703274
-0.0102719824795553	-0.00425419984642241
-0.0595237409972164	-0.0853284761601139
-0.0799517560781105	-0.0698262870802141
-0.0583887097896587	-0.0897961499619462
-0.0533759262994678	-0.00833185744281202
-0.065552406919362	-0.118233733549138
0.001288443363729	-0.00203067607365663
0.0022869471875524	-0.00648168705190006
-0.0227571189363789	-0.114964242010892
-0.120473462082345	-0.0430795600646945
-0.0403865086513815	-0.00910176373430996
-0.00520493307489389	-0.0175848939377454
-0.0736728743482538	-0.0113526908022989
-0.0782072519001704	-0.057239870490064
0.0336230807190097	-0.11608372308418
0.00968039877392146	-0.0309206158891652
-0.166625979133567	-0.015890367073282
0.00837243682960323	0.109281102221735
0.185925266648045	0.278047166955818
0.262946761225236	0.502562718323051
0.114122635899547	0.209533578703156
-0.00822678299748773	0.0908991504105124
0.0513536632317511	0.164586236580404
-0.0101006560772498	-0.0523244214835465
-0.0305208841167773	0.0283527275787168
-0.023602121322064	-0.0262859716469179
0.0303966561270514	0.0116783726045213
-0.0062136642348707	3.22152970424675e-05
0.0310236888328191	0.0698773768221576
0.0840719058510273	0.0751992532853534
0.0225266100520842	0.0682544947115084
0.0397211525790819	0.0571223770601694
0.0029627965182257	-3.55268031176258e-05
0.005705530079534	-8.33017393457978e-05
-0.0058862706011934	-0.000135557740350789
-0.0036317586647861	5.5878849201056e-05
0.0045774462356232	-6.48734319667271e-05
-0.00281948891156679	6.85248877840328e-06
-0.0010047765324725	0.00244265024357125
-0.0028326108283778	9.97086781255339e-05
-0.002199561701028	-2.9819279166673e-05
0.0064318818119032	-5.20793574607598e-05
-0.0030808143308624	4.84388167219647e-05
-0.0014149665507023	0.00077946830317807
0.03897986757584	0.055063395877851
0.0019178614733206	1.84354128726362e-05
0.0026762516042867	0.000668548774581404
0.0524071154833368	0.0715617908268107
0.0129265280124625	0.00640569397660693
0.104780451647032	0.0448269572214833
0.0956777471264783	0.0483817273862143
-0.0020865137857502	0.00321552356727041
0.0995930187608663	0.0447562997534278
0.0060688723041068	0.000857725690243808
0.0552223159510851	0.0510238818324631
-0.0012798419145044	3.24866341652465e-05
-0.00302595629977	0.00136344794791815
-0.003439636309457	0.00118647220158007
-0.000445201937037202	-9.5936390822587e-06
0.0231160149830222	0.0602310874132502
-0.0033408934815041	0.000272276990367141
-0.0076969294556857	7.18419567051128e-05
-0.0024853443167474	0.00260066520567483
0.0044982747160023	3.22921319312545e-05
-0.0114888813709997	0.001198921290432
-0.0046968796817847	0.00112208417548275
-0.0029201061093573	0.00103886631326278
-0.0004315809878731	9.14069532837348e-06
0.0042791472892641	0.00288948004352214
0.002827454757858	0.000749842078835848
0.0460467786695476	0.0664551013537072
0.0045949031980011	0.000881812601318355
0.0253070604557531	0.00838380133254704
0.0447068381363523	0.0749480050188307
0.0036588066188286	0.00340208721309256
0.0053876436686274	0.00268889719576065
0.0438541850596489	0.0577405464416132
0.108748742711787	0.0466232974912638
0.0193248418720242	0.0609999795450571
0.0388099694933717	-0.000143655119150821
0.0017174002228552	0.00528381528632104
0.0767709049260977	0.0848803758506418
0.0413294073838236	0.0637918824025037
-0.0048412371299172	0.00410426755552391
0.0011743181379445	0.000236220243735665
0.0698931279731491	0.100848223860896
0.0627081992562125	0.09950918286247
-0.00430963063660295	0.0798430030474808
0.011139279578896	0.00577571154915496
0.0784195561482309	0.0986879435166782
0.016496141274147	0.00721740513144714
0.150098006742581	0.0378112102291019
0.0265424781094823	0.0807006296414654
0.0473346381209958	0.0124255207663524
0.0073548045277451	0.00111450216451437
0.137248812826521	0.0969267612975602
0.0220382593764321	0.0101399893296885
-0.0179352437313709	0.0135754036194449
0.0647867408515243	0.032127299042314
0.0584397357173734	0.0528223696602079
-0.160020862888045	-0.0209852832083681
0.0386436563814714	0.0249303078963009
-0.0290646557269186	-0.00259732981172194
0.042461645151862	0.0113819641742818
0.038281939414449	0.0199640771151827
-0.0718664691625335	-0.0182165324999489
-0.266173654444239	-0.259062790865916
-0.488210867885324	-0.530699166119034
-0.0808946289793304	-0.00697233655239852
-0.237058554225025	-0.22605810625788
-0.262428970847278	-0.281708088209762
-0.064356692239107	-0.0122540148160801
-0.269402416551901	-0.416810326147557
-0.286956830844434	-0.371586295642751
0.024534879299969	0.00364772165642247
-0.272602469610165	-0.280025718571276
-0.0740029408256884	-0.0983263607777449
-0.287870307425564	-0.528317631936429
-0.273299004823862	-0.0269000181934244
-0.290195760548528	-0.531659624122503
-0.0310310691850624	-0.0121810944414697
-0.264334582029204	-0.374835524752747
-0.316188513805919	-0.442612012806918
-0.332627148071266	-0.354609663784715
-0.338942654425041	-0.332230847728172
-0.116321718053681	-0.0127543595873721
-0.0188452030204538	-0.0034631348430274
-0.28624729735285	-0.250353780115197
-0.282980612908555	-0.288575788433564
-0.514117160986746	-0.518872159100295
-0.429596703432561	-0.396041433768074
-0.397687639513189	-0.404424641334429
-0.0153981583465769	-0.0686605336490786
-0.0802920760310261	-0.0568217868350269
0.0066965560459484	3.74130077470365e-05
0.0925673045886124	-0.0263684396128645
-0.0036236986783334	0.000142769492183967
0.0170783999937694	-0.00480096485290285
-0.0001405440716423	-5.8840072410362e-05
0.0083843838360637	6.83197789171971e-05
0.0541935691456367	-0.0116116818878985
-0.0023036855505399	-0.00256580919783146
0.0003510400244762	-0.000104987879799605
-0.0031463214120469	-5.10061551144082e-05
0.0023057525221241	-0.000820165993254984
-0.0112239092053857	-0.0029433858722858
-0.0483893214337148	-0.0548831976663322
-0.0043838179213461	-1.94131185033915e-05
-0.0681556024252415	-0.0451290027299312
-0.0767125737635884	-0.0485384389106259
-0.0100634380410815	-0.00337498016058877
-0.0715147875983418	-0.0450609929356751
0.002938668691392	-0.000902436927393036
-0.051463904444689	-0.051057253988413
0.0022212200349376	-3.42090403284934e-05
0.0033388289711805	-0.00143377764662649
-0.0016808475413762	-0.00124789947946218
0.0034981759993664	1.01027198250841e-05
-0.0070001206335483	-0.0008962608018847
-0.027577331796589	-0.0597341006242152
-0.0020283675522342	-0.000286642266726071
-0.0030521316328488	-7.56478834339798e-05
0.0002524356507759	-3.40042325856738e-05
-0.0064918750682444	-0.00126097700104222
-0.0059806485817677	-0.00303378025318608
-0.0050755597851399	-0.000789016897199076
-0.234209202670909	-0.0655125961115725
-0.0629605249219012	-0.0584293122065284
-0.0835013327950977	-0.0732869058968554
-0.0236057877375237	-0.00357011399208171
-0.0028542313012091	-0.00282376000330791
-0.0241190753838461	-0.0574023006168147
-0.175429484420947	-0.0604517181943319
-0.054461198648545	-0.00553412733413291
-0.00346556330189463	-0.063048497482636
-0.0032717156760324	-0.0013473740114771
0.0179344715587545	-0.00430388326487713
0.0041338119299116	-0.000980730942534906
-0.0802089978126263	-0.0777107731531355
-0.0160432809998971	-0.00604629007058556
0.028258468633069	-0.0176617097880492
0.0376405088600159	0.0816233383332541
0.124148886935971	0.203082079959783
0.340962375784518	0.355374455808476
-0.135927840618606	-0.116250316678004
0.0899543740109236	0.15446793659881
-0.00915043657927817	-0.0150048373242572
-0.206377769201506	-0.198824039681521
0.0458160874316483	0.0680524876562668
0.0518762358376352	0.122055745159978
-0.0517000984301039	-0.10153042716758
-0.0464031582012763	-0.0398666687515288
-0.18600601339359	-0.215660355527367
-0.186670543181075	-0.214769426322486
-0.0904539908605983	-0.0692192633032763
-0.0475302113099822	0.0213928853313837
-0.168947524934896	-0.214797105296415
-0.0341030737622424	-0.217524574890827
-0.142887782092823	-0.147119784977807
-0.0152765490349205	-0.0688187815594192
-0.0904547922569623	-0.0719636458793243
0.0238633456568158	-0.0199655532954131
0.0960095883064655	0.0878797900170339
0.367650396601052	0.387167657134315
0.0280471283659698	-0.0160964060822373
-0.182002980011198	-0.183713086058883
0.0926861761588496	0.131621481434195
-0.0106639436901513	-0.108585699662866
-0.158277679501261	-0.18051559149167
-0.0551565262891554	-0.0427286790221385
-0.0850809338544729	-0.181037891491541
-0.101644591082445	-0.18014696228666
-0.0422505838602521	-0.0741117664713958
-0.167233301042113	-0.180174641260589
-0.0626876123063211	-0.182902110855001
-0.0213109874203603	-0.0736840074938062
-0.0298769612940311	-0.021414156840613
0.0343872300549958	0.079716622896765
0.346076619510809	0.345844138211028
-0.132520114795248	-0.113784439881777
-0.0709325566480003	-0.0993614879869684
-0.0532642320067848	-0.0389892375258182
-0.116503180559473	-0.0677173329449813
-0.0362149343728657	0.020907754920712
-0.040640505590245	-0.227884097960859
-0.226491406378551	-0.144044932083848
-0.164729809641796	-0.0673252515901564
-0.0205801513343069	-0.0195218524654966
-0.225416182771499	-0.225637104161904
-0.185652893005342	-0.225015467133274
0.123697769663914	0.0666520681778712
0.12455277438791	0.163922351369019
0.286016561790475	0.28241964386564
-0.200856329564099	-0.276197609995175
-0.167756532768193	-0.0965935934014385
0.206763278369066	0.12527271925946
0.0055743194864241	-0.244402302167896
0.0119409475690454	-0.0123599584211605
-0.0921113289497729	-0.286369841135976
0.00169157336561306	0.0556399220351431
0.159714017493322	0.0992925104280808
-0.0198525243520089	-0.0842587197526599
-0.221553952034334	-0.294227354362767
-0.0728806383399877	-0.0329108892297996
-0.190535476664578	-0.294749654362639
-0.23846449810231	-0.267448041819516
-0.118290450299091	-0.293858725157758
-0.0973142548245264	-0.0572869160639898
-0.233861401078285	-0.291473949921789
-0.265939723634215	-0.292309003526835
-0.0442460651989672	0.0175651131664038
-0.128802875618077	-0.293886404131687
-0.0609342651981292	-0.296613873726098
-0.175658268930809	-0.122556099751851
-0.0600315424069722	-0.0569535200601966
-0.262729351144439	-0.292250280919587
-0.280923628844922	-0.292612679802183
-0.226776734684806	-0.293005056504465
-0.0274823379677873	-0.0595721813591221
-0.0104309898285606	-0.0164534279423896
-0.199384479227949	-0.28425052015386
-0.0130829293122949	-0.294366879927143
-0.0302503707471122	-0.288703626875115
-0.163252853487644	-0.293745242898513
0.339421151153419	0.116267805760105
-0.242849625909024	-0.285202326320337
-0.12953005895771	-0.291862222406949
-0.0100180979560705	-0.278470772565803
-0.0481964652498252	-0.296783363198075
0.140556161448399	0.0469579124297746
0.001810387681181	0.000905284597495822
0.0034984864620778	0.00325613253201025
0.266754371172236	0.0642384232465453
0.0042542417152837	2.14098127664599e-05
0.0013215038388155	0.000776454266611783
0.294157082343033	0.0836029202607359
0.0216857548737764	0.0564116996442614
0.0013911740382428	0.00373528592730897
0.208904662929528	0.052168711884503
0.006887965003281	0.000996180034891873
0.0121582581969761	0.0595055761289955
0.0037719255560295	3.772812402448e-05
0.001767249909672	0.00158360079661106
-0.0010944302990056	0.00236888323984665
0.0072893101714962	0.00137802948392242
-0.0012839681019196	-1.11414674299774e-05
-0.004887458074481	0.000989355916576191
0.0605649174091452	0.0702978852350765
0.000356357338912899	0.000316213084604789
-0.0037724903910334	0.00448577885481182
-0.000107392056178501	0.00383869831963526
0.0009806069697272	8.34334158620141e-05
0.0125752750401778	0.00302089068773653
0.0042757917610532	3.75022396352196e-05
-0.0036261446368834	0.00139248989205453
-0.0012259271690212	0.00170513833843766
0.0002580353573514	0.00130323916245956
0.0001995112030198	0.0012065780774981
-0.0011316142100625	3.92784804951997e-05
0.00165357714456	1.06154622166602e-05
-0.0014340565780713	0.0033564517096298
0.0021469706355957	0.000870874233653825
0.0892085583271614	0.0776031572891536
0.0016899285510206	0.00102415705397293
-0.0278402425358978	0.00974305255865968
0.134254324785536	0.0686615123173363
0.0535443034583717	0.0875842883696785
0.0042581099012113	0.00395206565492518
0.0042151830990138	0.0031234018204218
0.00745708795299604	0.0673768857161247
0.124171062018939	0.0543534092290416
0.111794084783488	0.0711999249003674
0.120169088313498	0.00775325089846635
0.014981571334887	0.00613892730313846
0.102042868648249	0.0992760921092442
-0.00284568920974021	0.0744763073315966
0.0479290235498545	-0.469458152592175
-0.245780773377935	-0.45989111886268
-0.00256470770174601	-0.441034114788107
-0.124706879354008	-0.207061785568086
0.0266375210404047	-0.0265876007817653
0.0159215332686196	-0.466704748151197
0.120275410614556	0.00798889609452585
-0.0624842340893955	-0.152218629780441
0.0620830776354148	-0.457509584680074
-0.213698575626396	-0.0578764557912229
0.0891461943661015	-0.467481079148995
-0.0661420823242739	-0.466210801710855
0.0396410385220136	-0.467843478031591
-0.0602947731329182	-0.469597678156551
-0.220627961072034	-0.460433124549744
-0.412167164743487	-0.44806411184394
0.180814547808684	0.113798609396607
0.0020343842710374	0.0018215919360359
-0.088618888888032	0.137669277572952
-0.023308605482202	0.00233742300719413
0.178114245934573	0.145556806769821
0.0140946831822668	0.00371721027525775
0.0033208775671109	0.00323422132552841
0.298447094670407	0.17337178979647
0.0159622676514565	0.000741618438290238
-0.0012658829694327	0.00019564678037294
0.0151298137437557	0.00326819161406988
0.0145528121060277	0.00400282527090769
-0.0043073880669438	0.00305853500848367
0.0030222152200803	0.00788808947996901
0.210812683469241	0.192473180802089
0.27174866922478	0.169123759224972
0.0072898393618706	0.0092916031319973
0.0064289861745081	0.00733923564845789
0.290176957088747	0.165796614231961
0.201887702335636	0.132442713431512
0.192905640766888	0.175718243248928
0.130057964600627	0.227724039761464
0.0206071183968602	0.0144545112846447
0.0991592071791482	0.25051739208176
0.210383261007214	0.184269677599821
0.189491975035547	0.192422582143518
0.0012440533772799	0.00345883096741437
0.0018793821237307	0.0124822473553349
0.264743635005673	0.271042810571082
-0.0023819175988851	8.16988369749531e-05
0.0026741930514623	0.00296606807513529
0.362064090279174	0.3653465371888
0.169614715774014	0.215998308555919
0.212715422271846	0.234835314349291
0.0002408837767281	0.00380660469209647
0.0664514331602204	0.249025475690797
0.0084118409218828	0.000143972052031762
0.0055989893138395	0.00605628406812299
0.0020159511251713	0.00906958091403934
-0.0010235811446734	-4.25133664327616e-05
0.0052261741560485	0.00378049192923616
0.303754821989719	0.299800402639768
0.0027076803874665	0.00120715542696119
0.0110038665921765	0.0147276940270689
-0.0009256053801843	0.000318405792383803
0.0032099469145874	0.000143110022518874
0.0005562175711439	0.00532396505094595
0.0092745206482735	0.0065222107727222
-0.006011688676118	0.00498210035811425
-0.000425977213085138	0.00461194853058014
0.005012636201436	0.000149888602437655
0.0088696664304221	4.05074881117098e-05
0.0091676880002548	0.0128686524534161
0.0064897587378545	0.00332719727700197
0.345084779857422	0.335364549875926
-0.0012308773634374	0.0039136651451565
0.30817379055751	0.291969753913626
0.329738588971424	0.385647589410692
0.00774251015236545	0.0151650924793674
0.0017886069421571	0.0119711707215171
0.297702994356758	0.28585612449446
0.23536706677642	0.225481274883223
0.317883214242156	0.304137836706223
0.310285372406224	0.541245383282254
0.0238250770841962	0.0236304073383545
0.443187931410834	0.447263567806521
0.332324668424609	0.320018947070319
-0.245383314221154	-0.373125434859386
-3.8304653506301e-05	-0.110107433163662
-0.348036990492494	-0.349366827644352
-0.449040761341077	-0.0951646466605713
-0.122945393980582	-0.348197975227769
-0.0153854955512343	-0.00484130316193818
-0.0222413779499729	-0.185270746968583
-0.241247734728506	-0.265711824777455
0.0233747517899904	0.00143421140709799
-0.295280696136129	-0.119738652734633
-0.165042114398426	-0.257399064628471
-0.275070346168286	-0.400681636615997
-0.0830338710125389	-0.0106747768981554
0.0170856934033628	-0.00481238767100422
-0.150226846503507	-0.164664398302015
-0.0451548317128744	-0.198155918994107
-0.330022837830186	-0.144198859318902
-0.207762289126311	-0.00503974176551764
-0.0596160363374375	-0.0013645743912608
-0.0650265397250705	-0.106138232070881
-0.102807497547432	-0.123698251987245
-0.371710836807343	-0.410365192829183
-0.292980098369114	-0.337293302402498
0.126428631622554	0.0216955784636937
-0.406959390345731	-0.55324454669197
-0.206279536928439	-0.0696639703487405
-0.0001044884075677	-0.00142216892613435
-0.0112873959189461	-0.00509986627209251
-0.00892995962207538	-0.0933600823606833
-0.0002203987702732	-3.36722691475117e-05
-0.0005486647735201	-0.00121998311412367
0.0697085195290973	-0.118799060344066
0.0826214731485493	-0.0770262933459105
-0.115653317019728	-0.0827477615624198
0.0073958434393695	-0.00584674629921318
0.00140984355411319	-0.0769120294934618
0.0003888528961038	-0.00156477960720346
-0.00718908244658462	-0.0869661859249028
0.0016581206447801	-5.93356370778402e-05
-0.0095121957378476	-0.00248561294676118
-0.0373074219472587	-0.00371444562192208
-0.0080749208768646	-0.00216351991629795
-0.0015122974656384	1.75234694311224e-05
0.000336898513292	-0.00155407404154002
-0.0795067283818521	-0.10144340280529
-0.0066476624144981	-0.000497135404493949
-0.0830355320633152	-0.0070147387819106
-0.0482644165455422	-0.0060078202104436
-0.0027763408339388	-0.000131209382303294
-0.0149977182417213	-0.00473284784903544
0.0012312820012795	-5.89804021453282e-05
-0.0106511325044792	-0.00218618231573715
-0.0145399658795584	-0.00267596035224213
-0.0042221319858388	-0.00204629484764064
-0.0051646540653986	-0.001894756567946
0.0004636519280144	-6.17737848369042e-05
-0.0010392754312322	-1.66956931451004e-05
-0.0310244491108759	-0.0052563145252367
-0.0096238620457571	-0.00136817198756217
-0.0089402998790767	-0.00355150494055182
-0.136969510155418	-0.111038535816704
-0.0062216837496362	-0.00160866753733517
-0.20283186198282	-0.0151342898711266
-0.187778478405963	-0.0992717302899334
-0.0711636381351696	-0.123890392741867
-0.117873315944664	-0.0061843508826047
-0.0331160603531396	-0.00489281032085396
-0.0766854881134011	-0.0975610600372304
-0.106329239310814	-0.0799241694434058
-0.140613265428754	-0.102636994382873
-0.235193516369255	-0.00957965219175147
-0.141756424530333	-0.106951402135906
0.144236689915241	0.0874837496737119
-0.0031775860261073	0.00165373050225983
-0.0244320903142163	3.9096135120905e-05
-0.012493833380141	0.00141831387159253
-0.0251754987110555	0.158359656873577
-0.199476154341491	0.0136335687127832
-0.175876358912191	0.0975739036007187
-0.241119248872569	0.105538290023103
-0.483928857506674	0.00683144694159991
-0.111884127668016	0.0974159522679154
-0.363519176475569	0.00181984233871816
-0.249303557456375	0.11148085055122
0.0025289349858032	6.88952207541341e-05
0.0048505582609979	0.00289365798076945
0.0104112570250906	0.00251781053764885
0.0121139479708604	-2.0344991543748e-05
-0.0057619295799308	0.00180737079679896
0.271276801873641	0.132344256556075
0.004468295398907	0.000577502259604164
0.0127519345485558	0.00702087880283994
0.0011637603361115	0.000152360401574532
0.0093281111648075	0.00552325535481848
0.0004616370987675	6.8482727519e-05
-0.0034848249369921	0.00254424650878097
0.007406116779383	0.00311589601258083
-0.0010382282300156	0.00238108675388018
0.0084474112640454	0.00220439368784249
-0.0086831024765745	7.17263682599824e-05
-0.000966551838318799	0.00613763374020659
-0.0005096261554066	0.00159084866167411
0.0086785826274604	0.00413931066220331
0.18603960814563	0.146587330441107
0.0025009134822232	0.00187097298662038
0.0111692409468486	0.0178637027103086
0.284838175992494	0.129167301070709
0.0925065378559902	0.16620939314701
0.0098770349337647	0.00722856495480384
0.0051724849445827	0.0057109247282378
0.168418773114724	0.126676670036422
0.225521378216023	0.101594175927702
0.285247120191439	0.13409762817477
0.180888029050367	0.137054659017057
0.0213840797062012	0.0112386824872492
0.150928191066144	0.189439072208723
0.0604663306831706	0.140478815417824
-0.252268721751355	-0.00666139868719598
-0.265832683645155	-0.357602004259189
0.0591350031196033	0.00348422103125568
0.0181792939593041	-0.0116392152635388
-0.297571814038651	-0.360749717642316
-0.452167146436302	-0.341161000287113
-0.438850727820067	-0.319501841875099
-0.0754542831035038	-0.0033084342075023
-0.0151014154300562	-0.24039454858752
-0.344281536925242	-0.53043076654694
-0.0989208485136321	-0.00880887960887072
-0.00058510135305099	-0.000174515365535797
0.207508253348412	-0.011929174328552
-0.00054851574359839	-4.12943205545995e-06
-0.0115790717696053	-0.000149691721320728
0.0055442171779535	-0.0153510846432684
-0.0597438553124123	-0.0014292490511741
-0.193170527141471	-0.00977148007681719
-0.144498501759218	-0.010523807732311
-0.0756906473842102	-0.009756493335035
-0.0185580331680386	-0.000192027238322652
-0.239728531599777	-0.011080895499472
-0.0172483975899669	-0.000305153684870431
-0.0242239360936275	-0.000265573440668205
0.00243778952564521	2.14895975480026e-06
-0.00056960308403139	-0.000190712572766854
-0.0519738426719774	-0.0130083407140777
-0.0432354442212605	-0.000738708794193802
-0.00124069496421809	-1.60916809865526e-05
-0.00587079392336019	-7.23320029988729e-06
-0.0186072006348525	-0.000268357932829092
-0.02112672100282	-0.000328549689688111
-0.00126412283807569	-0.000232555145463862
-0.00384283773846229	-7.57578263819243e-06
0.0109639348804706	-2.04747760592511e-06
-0.00995230361682649	-0.000646092142540671
-0.00781636452777029	-0.000167885385409827
-0.0296609735051726	-0.00186835034710715
0.000339345503281629	-0.0127176679437534
-0.00292912081102189	-0.000760473542732336
-0.00377377832534539	-0.000601315250127103
-0.0351686651237136	-0.0124890838524852
-0.020047839665476	-0.0101520605533508
0.013052713100393	-0.0131683328362813
0.0672532560564787	3.21811563770424e-05
-0.00509631889309369	-0.00117974167053716
0.0212107103820977	-0.01806425140249
0.0296811030545855	-0.0137480281271787
-0.18840288411654	-0.383297666000187
-0.0058829458611331	-0.0602836464932621
-0.412200787202174	-0.201499011281727
-0.0611561992129424	-0.00146911672157004
-0.164683592504294	-0.0519266029869954
-0.283787776523772	-0.35837020636857
-0.141153420618877	-0.0661375248413918
-0.0002257492903118	-0.00258739174270688
-0.118388481155154	-0.1031519247364
-0.189830377051974	-0.150554555086393
-0.101760707969587	-0.0903562317776727
0.0073806520982425	0.000765381815479546
-0.0937044743938904	-0.0656992419318403
-0.01180991825743	-0.0214785986396408
-0.367368291424434	-0.268001141232351
-0.249035262110589	-0.233567565369409
-0.0243596484011241	-0.00571278574563638
-0.252299693919279	-0.188246956140153
-0.0014607760248935	-0.0025719208032234
-0.10641317125609	-0.0912617729724899
-0.252494741384705	-0.110639448640439
-0.064528733222279	-0.0856593610658368
-0.0485140584808387	-0.0795556052242219
-0.0550387168957113	-0.00269356991207707
-0.0094860945193741	-0.00072869450665643
-0.0401704386256602	-0.0580584264254243
-0.0324096734590977	-0.144393499513827
-0.215509678596592	-0.229021595144518
-0.0783278056628786	-0.0679323283375142
-0.238698927362098	-0.276044007687708
-0.294671923169833	-0.239688200204258
-0.276163417792815	-0.194043778146446
0.0474541861041952	0.0115233473228927
-0.2616850378297	-0.350846222231444
0.0032601612549351	-0.00253620983522278
-0.0660304992267127	-0.160935731845871
-0.0113548980514969	-6.00817587605734e-05
-0.0160708538300571	-0.00217581613117967
-0.155742803095847	-0.133544757173915
-0.270826723198257	-0.0104087426367013
-0.103624048661931	-0.133352068484635
-0.193839852333841	-0.150249499911437
-0.0020224088675599	-0.000105872091375802
-0.0134330586107026	-0.00443084792343794
-0.0106230439864511	-0.00385717132132758
-0.0020986595897874	3.12679254413477e-05
-0.0043865397959051	-0.00277129834206787
-0.0758758248554144	-0.174380451481889
-0.0523973761885805	-0.0106948261271945
-0.0058041542796724	-0.000234109228472777
-0.032370047448366	-0.00842936697797218
-0.0078907347144643	-0.000105238263254135
-0.0325161517503946	-0.0038975398099133
-0.0123216956666678	-0.0047698059112027
-0.0134678207241708	-0.00364834711949517
-0.0187318055119159	-0.00337836916905271
-0.0073871971903069	-0.000110222353075656
-0.0048169905840791	-2.979048669475e-05
-0.0203187063303638	-0.00243996654153957
-0.0192236362870915	-0.00632826923525055
-0.0047053583332714	-0.00286859075769901
-0.111087308181293	-0.170775451571136
-0.0916322127640632	-0.0110083213153352
-0.0440845809625541	-0.00871372252448189
-0.169948010657139	-0.176359629881808
0.0874458048205865	0.000468339528888362
-0.0497201122899783	-0.0170295984181359
0.11084724000177	0.0392635670819469
0.0036377457138132	0.000759789546673664
-0.230713599728859	0.0536358210389524
-0.0127733470004768	1.7970157961723e-05
-0.0015071432580182	0.000651671247669054
-0.0411319491362982	0.00624352906506211
-0.107509637647597	0.0471314903286827
-0.077338763247522	0.000836070391611973
-0.0951698949671727	0.0497036573511873
0.0057144674977249	0.00132901601656729
0.0009610104948826	0.000265404679917584
0.0036657376256738	7.00288325054661e-05
0.0035091638040932	3.14771691999124e-05
0.0012275981281814	0.00116864667311268
0.0105336224655574	0.00109375087543612
-0.0073395599483966	0.00101263537835492
-0.0027677882557252	3.29680363646575e-05
0.0026460244778915	0.000730911550758689
0.0425325217761509	0.0647225078086067
0.0032411632668573	0.000859548910673907
0.0170079897754489	0.00817135422041451
0.0376268326668528	0.0573077799257403
0.0639109874766342	0.0729857994234611
0.0021457637821473	0.00331608692097056
0.0010686581804591	0.00262094904273376
0.14097675019019	0.0562415932207351
0.0259421592685739	0.0594138716417844
0.0124912926548365	0.00515012475090134
0.0512077064112109	0.0826472233552025
0.118551256718472	0.0621309010653218
0.0957261273529027	0.0696135340803092
-0.0001151987139763	0.00132736343554158
0.259562904680354	0.09563914856303
0.0016480576288098	3.13854325214597e-05
0.0022913039496312	0.00113843320243859
-0.0142498417337271	0.0109299869416478
-0.108253584454771	0.077561726987047
-0.119091823398392	0.0838233627539411
0.0077278300216051	0.00548044216511607
-0.0031365597931	0.0014606688169857
-0.0889549036705249	0.0884884713329205
-0.001839413734555	5.53072558510223e-05
0.0043036961165079	0.00232230442306428
0.0028890254356977	-1.63325633107245e-05
-0.0006339498341924	0.00145066050894131
0.0214688093588363	0.10481953896102
0.0016993061511317	0.000463580241627022
0.0133624430027041	0.00658272736703979
0.0053264569192713	0.00563230590828999
0.0028070241468956	0.000122309882453852
-0.0026528685106202	0.00204195479334373
-0.0062868398810441	0.0025006066106888
0.0063523815364193	0.0019110372435598
0.0012498902725878	0.00176925595681631
-0.0040090332400473	5.75800098997873e-05
-0.0034675656624	1.55615576314254e-05
0.0045128278089655	0.00492417725901037
0.0027443325698252	0.00127689937789863
-0.00593521891313348	0.115925755547932
-0.0011462518057348	0.00150170047640814
0.0220583880027993	0.0143152513464419
0.157398880898925	0.102337524898183
0.002933007561639	0.00579879719529899
0.0034963166505647	0.00458202520969881
0.018106366830716	0.100390500367663
0.199449250063714	0.0807238154766423
0.134169763618803	0.106188631114281
0.156409670401036	0.0786178804006505
0.0120510653740095	0.00901215596386556
0.142033048549289	0.149127904150917
0.128829558595652	0.111166831382798
-0.136811814901731	-0.0606640555142679
-0.0176696709479404	-0.00123293441068865
-0.0121320972229743	-0.0044223561192256
-0.0029676895400565	-2.91891229111092e-05
-0.0135838799101136	-0.00105763731971967
-0.0716363917011899	-0.103772930720017
-0.102088777849765	-0.0100593121807743
-0.319022674577245	-0.0671068025654938
-0.188173397851368	-0.0721177239446638
-0.139553222256219	-0.00507026549722035
-0.153583356699504	-0.0670067653854414
-0.0445374972889425	-0.00135658211086115
-0.276541224583979	-0.0758145401671748
-0.0112038764348104	-5.14357424195924e-05
-0.0284371769124664	-0.00215502842682609
-0.008732009321364	-0.00322069035006909
-0.0241679364505839	-0.00187573334174586
-0.0044145578732854	1.51903323639697e-05
-0.0074400042188066	-0.0013472999857647
-0.0736157599057895	-0.0885162528743915
-0.0057208880260917	-0.000430959791085078
-0.0025753177125925	-0.00608361333081926
-0.0955088817384561	-0.00521000356911118
-0.00255807046511	-0.000113740824457621
-0.0364922648841994	-0.00410399558402359
-0.0016515064785379	-5.11278019450634e-05
-0.0269442433653285	-0.00189538409560188
-0.0362344003585367	-0.00232008913776703
-0.0044038874250643	-0.00177408746069191
-0.003716003805686	-0.00164269093412872
-0.0007680956420638	-5.35492860164059e-05
-0.002059622350142	-1.44728021272709e-05
-0.0103479805430246	-0.00455806777458253
-0.006030621821223	-0.0011861180716529
-0.0082199807428847	-0.00307937577563552
-0.0008093737463867	-0.00139463472284334
-0.108538289348368	-0.0131324409129229
-0.0269144738338269	-0.0866094811217044
-0.0122578462694067	-0.00536315442452022
-0.0028796992008177	-0.00424274894343013
-0.0778575416518025	-0.0851078344451998
-0.0688737720124296	-0.0696443476132189
-0.0177693801025392	-0.0895644650446472
-0.0221855540524989	-0.00830947633761247
-0.0417408226106338	-0.118234348932314
0.0229822912675726	-0.0933546474715356
-0.150969379671553	-0.391155179226978
-0.0566033443512027	-0.0235244050737218
-0.13009139264052	-0.39167747922685
-0.247819403813266	-0.379629675003303
-0.188734959867175	-0.390786550021968
-0.0774433528589379	-0.0410896707152714
-0.219414574731035	-0.388401774785999
-0.0813157257245063	0.0124645714874714
-0.105179723799744	-0.390814228995898
-0.116654718080913	-0.301223798336501
-0.140446435413594	-0.0887046259400983
-0.272659087975219	-0.382548603500952
-0.110076455188214	-0.0408486213957611
-0.280531374246153	-0.389178105783798
-0.287532550718261	-0.387907828345658
-0.213269809159315	-0.389540504666394
-0.122856670152623	-0.389932881368675
-0.00752048054215092	-0.042742544011682
0.0236508150744973	-0.0117331599670274
-0.141579097510357	-0.38117834501807
-0.0511231644522953	-0.034114446730867
-0.0040089197063496	-0.050589802047461
0.000247437330684599	-0.0297541551476483
0.0011678160238753	0.000244378641754646
0.0048612575458995	-0.0214553598139961
-0.0560179098421892	-0.275428808996064
0.0102550774203091	-0.00690995468512477
-0.277568936548606	-0.0806823098963841
-0.0050435814936603	-0.00182805920076552
-0.0078040074888859	-0.0640561312608515
-0.0242451317200999	-0.000822121289485195
-0.139363275459697	-0.0300615209149879
-0.0117799746881594	-0.0366829970970128
-0.0094788331072428	-0.0281628554792257
-0.0022441621170263	-0.0261022804543586
0.006043856095069	-0.000861042385042705
-0.164288064374813	-0.117492704124468
-0.0022688992561375	-0.103008105432124
0.0074580315815163	0.000878228469362686
0.0093269780792893	-0.075026733643317
-0.289796818024203	-0.26380315419084
-0.0171309740028084	-0.00655194735645338
-0.262802404824572	-0.104033975386847
-0.0953087015632182	-0.125957228040412
-0.235714125699473	-0.0976851273054185
-0.125211008023677	-0.0907627243879511
0.0092750137099361	-0.00308991843530824
0.0094556493899611	-0.000836039994036278
-0.18697876769597	-0.300569741235719
-0.0259169388564455	0.0169440065625537
-0.0310727320020798	-0.306176949816164
-0.138830355321385	-0.118503778174697
-0.2641596766505	-0.297911324321218
-0.0987951595010314	-0.304540826604064
0.0405280901984178	-0.303270549165924
-0.0727212664783306	-0.305295602188941
0.144306914135502	-0.0158811025389306
0.0058692490550012	-0.000820745799754629
0.0098504561050847	-0.00122700946472958
0.0042478685380848	-0.000714314078162802
-0.000601903761984102	5.78137434773126e-06
0.0076337059791307	-0.000512992905119452
0.00551180194346201	-0.0346188499577262
0.0092063859272504	-0.000164044083998138
0.0109483150861822	-0.00198611484316175
0.0023870871793297	-4.32909910443087e-05
-0.0002815177802777	-1.94594184396064e-05
0.0016383023033952	-0.000721801841559459
0.0074282213634081	-0.000883654574015545
-0.0009056859041106	-0.000675584177892737
-0.0024076839238391	-0.000625522067277829
0.002262931718315	-2.03810589457241e-05
0.0019495348095875	-5.5083360673984e-06
-0.0299171332044597	-0.0293319575574203
-0.0184989554049469	-0.0435474691146555
0.0108343178168343	-0.0255751382419064
-0.0014829744427283	0.0002096111679848
0.0039661661077301	-0.0184311908234852
-0.0720450978954507	-0.275951108995935
0.0002059272954651	-0.00592989447562335
-0.0321142606441461	-0.0808381222520236
-0.253999521877505	-0.0695944939762064
-0.0013537437579555	-0.00156821432708918
0.0025552160451895	-0.0551904226413571
-0.0054817209581906	-0.000705212505510547
-0.111233386755817	-0.0258398897210885
0.0027515639322995	-0.0315460757992632
-0.0075891415735112	-0.0242046425277144
-0.0023042258549189	-0.0224304366325682
0.0052125076937084	-0.00073860091653833
0.0053765333403905	-0.000199672075700487
-0.0333667129432452	-0.201535677680032
0.0417325448538853	0.0218958260061853
-0.0452476923903286	-0.150296005390734
-0.107465324544264	-0.195682506394984
-0.0737639726519265	-0.0703640281033041
-0.0388897439579211	-0.202674407560426
0.257372028203454	-0.0735769427490674
0.0091912198850176	0.00200443559440885
0.0085116090127342	-0.163585070516641
-0.115348059092052	-0.248649496452812
-0.544537852693307	-0.551290146743744
-0.307355955805307	-0.523895816131329
-0.201909600953393	-0.0148832626649011
-0.100402274552995	-0.00671740734845462
-0.320108618535596	-0.223218078389863
-0.262947853213478	-0.26712017553689
-0.254148999607164	-0.210320929826718
-0.2973122997011	-0.196161406710264
0.023615810810015	-0.00703444519671014
-0.0788270206365724	-0.363074854669124
-0.0408338889504791	-0.359880100298577
-0.0219874195368213	-0.36390990827417
0.0848176717581821	0.0138428339224918
0.170910107668268	-0.365487308879022
-0.116492573552767	-0.3512293865893
-0.120645786246027	-0.353879691198001
-0.057547965452905	-0.0979826667406848
-0.0600903736195051	-0.357221683384076
-0.0100086860987073	-0.045234237538144
-0.157573926047837	-0.363851185666922
-0.0654032631754158	-0.362580908228782
-0.207596393754751	-0.364213584549518
-0.0197475828307212	-0.364605961251799
0.220517228892209	-0.0473267279396207
-0.141771219806879	-0.342806392000799
-0.0824448573995384	-0.339611637630253
0.0312609088035752	-0.343641445605846
0.225115538640541	0.0149222750474859
0.221489376126976	-0.345218846210698
0.212376378733504	-0.347946315805109
-0.306008022809684	-0.333611228529677
-0.0788800080874007	-0.105180677850099
-0.0696017808704054	-0.336953220715752
-0.0341087179086752	-0.0486514323494545
-0.291913501338514	-0.343582722998598
-0.109600400723574	-0.342312445560458
-0.102402512960669	-0.343945121881194
-0.093650137346775	-0.344337498583475
0.24413044011011	-0.0508980135970505
0.244595633520359	-0.0140134155471352
-0.220653629925036	-0.133643607278396
-0.0760512043544656	-0.193760581472409
0.0094023552241302	0.00100728721999871
0.0160409296539899	-0.0855874166605381
-0.244326225738384	-0.263903304772389
-0.0010802583660416	-0.0281688952923725
-0.386713149450579	-0.339638544391599
-0.0155298086422048	-0.00751068865640064
-0.0246742425140569	-0.00338301590531399
-0.316672934554847	-0.1184421540395
-0.142596442875288	-0.143190689284282
-0.144427490195565	-0.11126196871402
-0.0553779588457959	-0.10342629417329
0.0099967100421909	-0.00354296103649167
-0.00443570735450038	0.0138213509938525
-0.182968246392868	-0.35427915168326
-0.102528697176206	-0.0978388063337844
-0.0865891793118305	-0.0451660727085869
-0.149074479619918	-0.364250646152181
-0.128281490217031	-0.364613045034777
-0.0827966678904058	-0.365005421737058
0.214388396390656	-0.0472554837660513
-0.117434468878063	-0.0374746248234604
-0.0035469458934413	0.000268906648681548
0.0080596456666986	-0.0235833205841269
-0.121066631694491	-0.275060179791054
-0.275406861653479	-0.0884310854235491
0.001411279093552	-0.00201133038288913
-0.0206575601175255	-0.0702636397169764
-0.0101928234094594	-0.000904588270890128
-0.153009495701197	-0.0330290541719004
-0.0230280075330658	-0.040291112684645
-0.0077059124412637	-0.0309458459147732
-0.0012758283301828	-0.0286845555567197
0.0063270589788296	-0.000947411692198695
-0.0776926364121824	-0.32751856034273
-0.00271968546316084	-0.324323805972184
0.00235816758413688	-0.328353613947776
0.0553887370084301	0.0157228613196657
0.189588710813233	-0.329931014552628
-0.0168074072539166	-0.332658484147039
-0.0943833223668959	-0.315673092262906
-0.207247402743128	-0.318323396871607
-0.00159594218388193	-0.110480971071307
-0.0739296424513404	-0.321665389057682
-0.0591018980418393	-0.0511759623250638
-0.219954792982268	-0.328294891340528
-0.0708446994020144	-0.327024613902388
-0.0627718502904747	-0.328657290223124
-0.00271055947384013	-0.329049666925406
0.238534264154449	-0.0535360287668361
0.229413461865751	-0.01475387057487
-0.0092218204251725	-0.00144584488528369
0.0092409146362297	-0.00216119422381145
0.008357871191255	-0.00125840327824937
-0.0080528387637488	1.01878102206657e-05
-0.0004303746099778	-0.00090380613085177
0.00310035722341029	-0.060222359101875
0.0018343190258399	-0.000289056156772927
-0.0018060268884457	-0.00408423559868468
-0.104272854032818	-0.00349723543242097
-0.0014051426353086	-7.62850019651087e-05
0.0090888382165953	-0.00275432247766899
-0.0069788991307576	-3.42906276653507e-05
-0.0217306872594046	-0.0012715908057565
-0.0021527624712338	-0.00155662916753907
-0.0061378625373253	-0.00119019057134438
-0.0032712665365255	-0.001102016125487
0.0015921679136751	-3.59146939790602e-05
-0.109685549017846	-0.120896480183465
-0.110410820714481	-0.175764907710234
-0.015715577176469	-0.106014149890781
-0.000966748485430702	0.000905252924877998
0.0042756300116913	-0.0772474678660019
-0.0970006143695849	-0.265451974787156
0.001746221860071	-0.0253526204718645
-0.417051899410716	-0.310047739950278
-0.306279012709829	-0.270909775852283
-0.0702180785208717	-0.00675279080953164
-0.0264156333506055	-0.219109104117611
-0.05261160248946	-0.00304100484400796
-0.283700999014795	-0.107068384330279
-0.0469221334625082	-0.129590705733467
-0.138178631696243	-0.100543514566691
-0.244813613477201	-0.0934278746688872
0.012242217593012	-0.00318480581861924
0.0140410626164783	-0.000861743525432457
-0.0216669753938949	-0.0189111844838854
-0.271683213727505	-0.0663367045633727
-0.0889434905744239	-0.30665742561162
-0.0074542674716819	-0.00045159934284128
-0.0134387204789941	-0.0162427141136577
0.0549845632746986	-0.204428607685387
-0.0395936401392808	-0.145355867056429
-0.0309127871463338	-0.365967784674478
0.0159323234284065	-0.345699322006154
-0.0593090528234529	-0.0757199000024311
-0.0544865310198489	-0.366367245159737
-0.0032159395867731	-0.0207894258132215
-0.029932254540301	-0.330411490348085
-0.0174127466640291	-0.000795659733659316
-0.0126890079911656	-0.0328393492176302
-0.126510321527073	-0.0487137443820469
-0.0218939547029189	-0.028639707689628
-0.0072082665773259	0.000235092628310394
-0.0112546176279536	-0.0206485422258193
-0.122955680006221	-0.27556833456044
-0.0067654090555493	-0.00664828861304058
-0.245799275752301	-0.090233144893957
-0.0441546583304379	-0.077732924837905
-0.0179949439769688	-0.00175866495852608
-0.0370250888395445	-0.0616959097411861
-0.0013083503034867	-0.000790897962567957
-0.0234908613886682	-0.0289357267938153
-0.0197345944827997	-0.0353135795395935
-0.0173315293640322	-0.027107205911037
-0.0115656615262872	-0.0251229023172476
0.0001059663969267	-0.000828341486802644
-0.0025082983729384	-0.000223939716082378
-0.0208307663336475	-0.0683089148161963
-0.274925126308094	-0.164014557279346
-0.179300007668618	-0.36030453162245
-0.0750115413019825	-0.340036068954126
-0.226811732133976	-0.185989834204504
-0.136280011847921	-0.360703992107709
-0.0517693094857852	-0.0531517816096855
-0.258897908479585	-0.324748237296056
-0.0374358226782233	-0.00206631925185569
-0.0733381808008591	-0.0831955565874679
-0.0592595584076706	-0.0727859175878682
-0.0019632435179856	0.000611035817916895
-0.0073899994902006	-0.052797296482741
-0.0060306832706368	-0.0171855411758195
-0.269878186796568	-0.190668546793171
-0.0122710577637394	-0.00456372751039051
-0.173431725490499	-0.153042438911954
0.0005417201902841	-0.00205396079199834
-0.107859707064848	-0.0735217819884089
-0.050884999507821	-0.068971133782794
-0.008174050215415	-0.0640187189159203
-0.012374611971163	-0.00215113728776547
0.002236869271295	-0.000581834447629727
-0.0970881884429211	-0.236879108371309
-0.0483546115122239	-0.0380138039159398
-0.0536021408246886	-0.237401408371181
-0.211117404372606	-0.225353604147634
-0.155203896155959	-0.2365104791663
0.0116963529379196	-0.0660465461990034
-0.0357970851701499	0.0203692142588082
-0.110295691141561	-0.236538158140229
-0.0816444234730531	-0.23926562773464
-0.137319281397857	-0.140618688101282
-0.169113991296627	-0.235656810513006
0.0185717310130467	-0.0190288195230721
-0.0067715985587083	-0.0222013646267363
-0.0749169116204404	-0.0775647433614881
-0.0049376692885315	-0.000531023685573864
-0.0110743997615439	-0.0190730449659485
-0.233291742639578	-0.168876520463924
-0.11399484354984	-0.365346147645848
-0.250695923627164	-0.345077684977524
-0.103241648894884	-0.0884671375135661
-0.0117617480406748	-0.0244024161251031
-0.104267490649448	-0.329789853319454
0.0026859020713715	-0.000935566870971928
-0.0239120619617055	-0.0385065359452687
-0.0688695191355062	-0.0570433039224446
-0.0376484715810549	-0.0335942519820669
-0.0043038940285923	0.000276455880607824
-0.106154434613231	-0.27494669753181
-0.0100948182609045	-0.0078132985741081
-0.122449370303537	-0.105297821592908
-0.185762805961535	-0.0908039323609519
-0.0037714826425282	-0.00206772993824215
-0.0249639802420047	-0.0721664275484025
-0.0035720511337458	-0.000929968189309771
-0.0293551279912659	-0.0339406177116215
-0.0347942408086981	-0.0413989860806403
-0.0259810728666165	-0.0318008248364562
-0.0074716392257072	-0.0294779755436877
-0.0047542510866584	-0.000973992516899955
-0.0113199052585983	-0.000263330042324881
-0.0914585564335908	-0.079857643364131
-0.268483883181165	-0.192800402602966
-0.0745006224206912	-0.0050185227053822
-0.214627528945455	-0.167539288065493
-0.229693965697275	-0.32949724207654
-0.371557413272461	-0.54481181055056
-0.252301414711345	-0.293940947750146
-0.056635982129724	-0.00882666835850769
-0.267923922679747	-0.316155190748065
0.0294179562365323	0.00262163277332378
-0.128484655262371	-0.0716661411225654
-0.30433543479995	-0.544388746862134
-0.261369277770181	-0.0194158706567613
-0.0309998153021923	-0.00877405381322826
-0.261095843224421	-0.282920667796844
-0.271382815660967	-0.336727116364779
-0.248360318941497	-0.267010909302008
-0.271503858244843	-0.249488143659203
-0.0338509583634205	-0.00918771304353034
-0.380762873577676	-0.546360480565327
-0.166213272753773	-0.186115731218741
-0.24080033141463	-0.215553361940585
-0.183841376528404	-0.283901520914499
-0.0216504805845168	-0.03385338707731
-0.158487940839002	-0.284423820914371
-0.187482728265551	-0.28353289170949
-0.0382972254279074	-0.0589072166049122
-0.256170336897129	-0.28114811647352
-0.0174769673193655	0.0180813573641955
-0.133237456890911	-0.283560570683419
-0.0782365749953724	-0.28628804027783
-0.138594095310343	-0.125909904981483
-0.0485619025230052	-0.0585646642163691
-0.206898111531047	-0.282679223056196
-0.0300310929624495	-0.0612551600438469
-0.0183002649109225	-0.0169286073634686
-0.234613862652706	-0.284041046478875
[truncated: 936 more rows]
