# Supplementary material for: Origins and breadth of pairwise epistasis in an α-helix of β-lactamase TEM-1
Source: Nat Commun. 2026 Mar 17;17:4083. doi: 10.1038/s41467-026-70627-5 (PMC13144301; doi:10.1038/s41467-026-70627-5)
Supplement: Supplementary file 3 — Source data [file 41467_2026_70627_MOESM3_ESM.zip › Source Data/Figure5F_sourcedata.txt]

Epistasis Threshold	AUC (Stability model from single mutants)	AUC (Stability model from all mutations)	AUC (Rescaled Potts with stability model with single mutants)	AUC (Rescaled Potts with stability model with all mutants)	Number of mutations
0	0.814963158836677	0.885659901470178	0.719556268963384	0.731586701942433	2585
0.01	0.871649326805386	0.931834545323637	0.760576715386277	0.779310965512276	1722
0.02	0.890575799609181	0.945325867951846	0.779017789342594	0.797366529306347	1481
0.03	0.899583226877874	0.951379662749106	0.794564384261625	0.811327925396014	1334
0.04	0.906499897858748	0.957390383865396	0.802484818095716	0.819146841978197	1244
0.05	0.916697741316855	0.964108779032602	0.821573797854961	0.838651537751261	1159
0.06	0.923382416944726	0.966057698286046	0.823355992621915	0.84088412675385	1080
0.07	0.922400963787116	0.965665083977039	0.82841990881818	0.846172017102497	1028
0.08	0.918936879317789	0.964614367443869	0.835391029792746	0.853471772452504	964
0.09	0.919216082659479	0.967475292003594	0.843778077268643	0.86212189278227	922
0.1	0.921801006517614	0.968542199488491	0.844212523719165	0.86140582460193	883
0.11	0.923199405551722	0.9691541496382	0.850609486403765	0.867929869256763	847
0.12	0.92232139358075	0.969294979817377	0.853744562448564	0.870468707136419	804
0.13	0.923116402116402	0.96778835978836	0.855968253968254	0.871534391534392	780
0.14	0.926314986861862	0.969512481231231	0.862448385885886	0.877510322822823	736
0.15	0.932651978044739	0.970381110190555	0.870831607290804	0.885045567522784	704
0.16	0.932877242803666	0.969680019505758	0.887913600963814	0.899014672346285	676
0.17	0.928672876205575	0.968209142555159	0.897823358435725	0.908475360021139	638
0.18	0.931538791575727	0.973212453597478	0.907101684481504	0.916316898912455	608
0.19	0.934621052631579	0.977978947368421	0.904	0.913578947368421	575
0.2	0.932474545627557	0.976662860405367	0.896874107907508	0.906841754686459	545
0.21	0.92718487394958	0.975770308123249	0.899579831932773	0.90921568627451	505
0.22	0.941483455474128	0.984105834205768	0.905777100980299	0.915199390882269	478
0.23	0.960156162438824	0.993910412074569	0.914222736952217	0.921134232450405	448
0.24	0.961515850404739	0.994980328313662	0.924795369239814	0.931397820286709	414
0.25	0.977981463464591	0.997337293256183	0.931691330841313	0.935019714271084	390
0.26	0.988035892323031	1	0.94456630109671	0.944699235626454	346
0.27	0.987051618547682	1	0.938145231846019	0.939370078740158	299
0.28	0.992972350230415	1	0.937327188940092	0.938133640552995	257
0.29	0.992592592592593	1	0.947996976568405	0.945275888133031	224
0.3	1	1	0.935983827493261	0.933962264150943	187
