# Supplementary material for: Origins and breadth of pairwise epistasis in an α-helix of β-lactamase TEM-1
Source: Nat Commun. 2026 Mar 17;17:4083. doi: 10.1038/s41467-026-70627-5 (PMC13144301; doi:10.1038/s41467-026-70627-5)
Supplement: Supplementary file 3 — Source data [file 41467_2026_70627_MOESM3_ESM.zip › Source Data/FigureS6F_sourcedata.txt]

Focal Mutation	Background Mutation	Background MIC[combined] (replicate 2)	Focal Mutation MIC[combined] (replicate 2)	Colour
V1A	R2A	0.0167799940368911	-0.648212385170351	grey
V1A	R2E	-0.0226731321744005	-1.16020695060105	grey
V1A	R2G	-0.00489038316912582	-0.394372310238522	grey
V1A	R2H	0.0232907938192635	-1.59028588436207	grey
V1A	R2L	-0.0222043547803366	-1.82095188361775	grey
V1A	R2P	-1.02084559503959	-1.49073205538327	grey
V1A	R2Q	0.0847595571203206	-2.22127216449552	grey
V1A	E3D	-0.0437865922023506	-1.31001777938073	grey
V1A	L4A	-0.49762169722336	-2.16186100938347	grey
V1A	L4G	-2.24683092733296	-1.76289840164692	grey
V1A	S6A	-0.0129726412788433	-1.34246935160016	grey
V1A	S6D	0.0606612378781648	-1.21598041356185	grey
V1A	S6E	0.0154421629257802	-0.566153973687539	grey
V1A	S6F	-0.0630773602080237	-2.3323463940801	grey
V1A	S6G	0.015425756867363	-1.5739132495335	grey
V1A	S6H	-0.00927776967002591	-1.09856564266065	grey
V1A	S6I	-0.121787694091509	-2.21758296625681	grey
V1A	S6K	-0.0340544273139671	-1.40921779318293	grey
V1A	S6L	0.0134023932245979	-2.32356970413324	grey
V1A	S6M	-0.0111591280426029	-1.88272296889794	grey
V1A	S6N	0.0635453423279855	-1.45950254880079	grey
V1A	S6P	-2.15316557148745	-1.85411827361627	grey
V1A	S6R	-0.0330407606855609	-1.72309771991802	grey
V1A	I9E	-3.36573376663232	-0.642934016258693	grey
V1A	I9G	-2.95136481880682	-1.05836451017307	grey
V1A	T10A	-0.05407282606958	-1.82952359096491	grey
V1A	T10C	0.00268799087196614	-2.36180344963292	grey
V1A	T10D	-0.231277716310898	-2.85850891892315	grey
V1A	T10F	-2.41223368103402	-1.52744430111882	grey
V1A	T10G	-0.0716939818362134	-1.50668483526431	grey
V1A	T10H	-0.413393936101703	-3.16324718743605	grey
V1A	T10I	-0.141712750183976	-2.39409593035264	grey
V1A	T10K	-0.122621367795198	-2.32769682287499	grey
V1A	T10L	-0.0761588774686595	-2.71452008680372	grey
V1A	T10M	-0.0386764331054823	-2.11422285011258	grey
V1A	T10P	-2.1286553860721	-1.87517006664521	grey
V1A	T10Q	-0.111433508241399	-1.69688777744421	grey
V1A	T10R	-0.209574036557402	-2.57284210861924	grey
V1A	T10S	-0.0156477306794782	-1.57888498934314	grey
V1A	M11A	-0.124087975887674	-1.82116770928926	grey
V1A	M11C	-0.11701864860963	-1.8054503408757	grey
V1A	M11G	-0.383531929049461	-2.49186978088505	grey
V1A	M11L	-0.00722038315811613	-1.78633331236	grey
V1A	M11N	-0.194710702810008	-1.59306614656301	grey
V1A	M11P	-2.88433414584795	-1.12539518313193	grey
V1A	M11Q	-0.0834422244331878	-1.37974358214345	grey
V1A	M11R	-0.0641793141695879	-1.96597876981233	grey
V1A	M11V	-0.0230628449553794	-1.86555315242972	grey
V1A	M11W	-0.12932406424832	-1.47963897894736	grey
V1A	T10V	-0.080805152327688	-2.01055279563531	grey
V1A	T10W	-1.95337471438997	-2.05467811990374	grey
V1A	T10Y	-1.59867336789128	-2.4110559610886	grey
V1A	I9K	-4.0029483910394	-0.00678093794048706	grey
V1A	I9L	-0.153408666708933	-1.68766474169234	grey
V1A	I9M	-0.109561765273894	-2.0937246346349	grey
V1A	I9N	-1.59270903347465	-2.41702029550523	grey
V1A	I9R	-4.00678550709655	-0.00294382188332953	grey
V1A	I9S	-1.8366365815311	-2.17309274744878	grey
V1A	I9T	-0.445078283457732	-2.86541613380541	grey
V1A	I9V	-0.0389738018882637	-1.76452193685874	grey
V1A	I9W	-3.99460864266902	-0.0144531504254988	grey
V1A	A8D	-3.68428466391018	-0.325444665069705	grey
V1A	A8G	-0.36993558653663	-2.5762683618396	grey
V1A	A8H	-4.00661211071318	-0.00311721826670386	grey
V1A	A8I	-1.3179437351166	-2.68424112694411	grey
V1A	A8K	-4.00958770368602	-0.000141625293868408	grey
V1A	A8L	-1.9705246704983	-2.03920465848158	grey
V1A	A8M	-0.479940320595399	-2.63532387387107	grey
V1A	A8N	-1.70628107672239	-2.30343366721923	grey
V1A	A8P	-4.00801996464814	-0.00134513411419501	grey
V1A	A8Q	-2.22679689654253	-1.78293243243735	grey
V1A	A8R	-4.00726551261869	-0.00246381636118986	grey
V1A	A8S	-0.077735744094189	-2.04839347261232	grey
V1A	A8T	-0.0774923831776326	-1.98878259746629	grey
V1A	A8V	-0.202750823200178	-2.74561465190079	grey
V1A	A8W	-4.00645735748584	-0.00327197149403613	grey
V1A	A8Y	-4.00972578263373	0.00911768839722704	grey
V1A	A7C	-0.288197186929032	-2.44678869509864	grey
V1A	A7F	-2.03073699876649	-1.97898000239474	grey
V1A	A7G	-0.46962652442428	-2.53350355627686	grey
V1A	A7H	-1.62471488858024	-2.37351582742831	grey
V1A	A7I	-1.43549834044649	-2.56879869568564	grey
V1A	A7L	-1.7354321302355	-2.27377092441836	grey
V1A	A7M	-1.58558927499365	-2.42414005398624	grey
V1A	A7P	-4.00071371062012	-0.0065261766485083	grey
V1A	A7R	-2.74705872786006	-1.26247665552722	grey
V1A	A7S	-0.0569317280377279	-2.14783431174865	grey
V1A	A7T	-0.75977100860747	-3.01110018888119	grey
V1A	A7V	-0.489185058657952	-2.80816391587462	grey
V1A	A7Y	-1.56279968197433	-2.4449184693008	grey
V1A	S6T	-0.0196271452542898	-2.08619736597882	grey
V1A	S6V	-0.00226667800126901	-2.30000813908802	grey
V1A	S6W	0.0248722554951981	-2.45841801274034	grey
V1A	C5G	-1.46091866859389	-2.39706788326526	grey
V1A	C5H	-3.97275983265759	-0.0368141567908693	grey
V1A	C5L	-0.992686387691682	-2.73042707305302	grey
V1A	C5Q	-2.94146133814995	-1.06826799082993	grey
V1A	C5R	-3.99364109313091	0.166010748759224	grey
V1A	C5S	-1.4591795805998	-2.50235067772691	grey
V1A	C5T	-2.22730749956138	-1.7824218294185	grey
V1A	L4N	-2.2558404337593	-1.75388889522059	grey
V1A	L4R	-3.99655930362511	-0.013170025354766	grey
V1A	E3G	-0.0493407020530312	-2.37616409767194	grey
V1A	E3K	-0.569117227077434	-3.2819794850756	grey
V1A	E3N	-0.0792648871100781	-2.93002542493961	grey
V1A	E3P	-3.70880472189543	-0.300900892392357	grey
V1A	E3Q	0.0166675458034184	-1.94378088648725	grey
V1A	E3R	-0.99540339321193	-2.83464550733181	grey
V1A	E3S	-0.0640972681887777	-2.57696059875407	grey
V1A	E3T	-1.67428578337769	-1.66602948756094	grey
V1A	E3V	-3.94305834055651	-0.0554320448549528	grey
V1A	R2S	0.0137730782879699	-0.953803497981657	grey
V1A	R2T	0.0845328222077444	-1.86107605410112	grey
V1A	R2V	-0.0405455136612978	-2.24189737685722	grey
V1A	R2W	0.0610313266325964	-1.4089211901418	grey
V1C	R2P	-1.02084559503959	-1.98163204127274	grey
V1C	L4E	-3.47171981414183	-0.536897033471166	grey
V1C	S6A	-0.0129726412788433	-1.38995114968413	grey
V1C	S6C	-0.378230348898894	-3.59714150857509	grey
V1C	S6F	-0.0630773602080237	-2.90625289761836	grey
V1C	S6H	-0.00927776967002591	-1.13648217017127	grey
V1C	S6L	0.0134023932245979	-2.43213235214974	grey
V1C	S6P	-2.15316557148745	-1.85656375749243	grey
V1C	S6R	-0.0330407606855609	-1.44318049667079	grey
V1C	I9A	-1.6194686510239	-1.40968385446279	grey
V1C	I9E	-3.36573376663232	-0.64293583497843	grey
V1C	I9G	-2.95136481880682	-1.05804882897177	grey
V1C	T10A	-0.05407282606958	-1.80044458016432	grey
V1C	T10E	-0.0607443703534511	-1.8272736896284	grey
V1C	T10G	-0.0716939818362134	-1.45484163376621	grey
V1C	T10K	-0.122621367795198	-2.40710092303538	grey
V1C	T10L	-0.0761588774686595	-2.84404005484673	grey
V1C	T10P	-2.1286553860721	-1.88103252094783	grey
V1C	T10R	-0.209574036557402	-2.84051739499979	grey
V1C	T10S	-0.0156477306794782	-1.66167455215734	grey
V1C	M11C	-0.11701864860963	-3.67458319178247	grey
V1C	M11E	-0.0739441054328478	-1.15398272257686	grey
V1C	M11F	-0.118487491457121	-1.60325487456202	grey
V1C	M11G	-0.383531929049461	-2.66257932558388	grey
V1C	M11I	-0.0683331975831893	-3.19843426378077	grey
V1C	M11K	-0.156421178622432	-2.86884667684851	grey
V1C	M11L	-0.00722038315811613	-2.64652047540932	grey
V1C	M11N	-0.194710702810008	-2.04625943868369	grey
V1C	M11Q	-0.0834422244331878	-1.1583462094111	grey
V1C	M11R	-0.0641793141695879	-2.0217555197468	grey
V1C	M11W	-0.12932406424832	-3.14620072699934	grey
V1C	M11Y	-0.0839583120565348	-1.65608908980303	grey
V1C	T10V	-0.080805152327688	-2.28653498117864	grey
V1C	I9L	-0.153408666708933	-2.52017109917621	grey
V1C	I9S	-1.8366365815311	-2.17309274744878	grey
V1C	I9V	-0.0389738018882637	-2.37287453842506	grey
V1C	I9W	-3.99460864266902	-0.0151206863108668	grey
V1C	A8D	-3.68428466391018	-0.325444665069705	grey
V1C	A8E	-3.69008045233891	-0.319648876640974	grey
V1C	A8G	-0.36993558653663	-2.78434878087412	grey
V1C	A8L	-1.9705246704983	-2.01864575935695	grey
V1C	A8N	-1.70628107672239	-2.30344825225749	grey
V1C	A8P	-4.00801996464814	-0.00170936433174429	grey
V1C	A8R	-4.00726551261869	-0.00246381636119253	grey
V1C	A8S	-0.077735744094189	-2.55110420663018	grey
V1C	A8V	-0.202750823200178	-2.80283692544147	grey
V1C	A8W	-4.00645735748584	-0.00327197149403879	grey
V1C	A8Y	-4.00972578263373	5.09565221289421e-05	grey
V1C	A7C	-0.288197186929032	-3.72153214205085	grey
V1C	A7E	-1.46953337186324	-2.36626865646905	grey
V1C	A7F	-2.03073699876649	-1.79238134317454	grey
V1C	A7H	-1.62471488858024	-2.38501444039964	grey
V1C	A7K	-2.29661753180767	-1.71311179717221	grey
V1C	A7L	-1.7354321302355	-2.27429719874439	grey
V1C	A7N	-1.38153583139947	-2.59329241637698	grey
V1C	A7P	-4.00071371062012	-0.00901561835976494	grey
V1C	A7R	-2.74705872786006	-1.26267060111982	grey
V1C	A7S	-0.0569317280377279	-2.58475450472397	grey
V1C	A7T	-0.75977100860747	-3.09402233436936	grey
V1C	A7Y	-1.56279968197433	-2.44336882611188	grey
V1C	S6T	-0.0196271452542898	-2.02171672874283	grey
V1C	S6Y	-0.0165572794093296	-2.23543977441674	grey
V1C	C5G	-1.46091866859389	-2.54881066038599	grey
V1C	C5K	-4.00904166274597	-0.000687666233913475	grey
V1C	C5V	-1.68688665951261	-2.32284266946727	grey
V1C	E3G	-0.0493407020530312	-3.07447575427115	grey
V1C	E3S	-0.0640972681887777	-3.15481469488987	grey
V1C	E3T	-1.67428578337769	-2.05462862803588	grey
V1D	R2G	-0.00489038316912582	-2.58875514282521	grey
V1D	R2L	-0.0222043547803366	-3.98052450030816	grey
V1D	R2N	0.0400948413805531	-3.97998769069365	grey
V1D	R2P	-1.02084559503959	-2.98888373394029	grey
V1D	L4G	-2.24683092733296	-1.76289840164692	grey
V1D	C5A	-0.485603632099903	-3.52412569687998	grey
V1D	S6C	-0.378230348898894	-3.60810892044191	grey
V1D	S6F	-0.0630773602080237	-3.0997426236153	grey
V1D	S6G	0.015425756867363	-4.01671570602782	grey
V1D	S6H	-0.00927776967002591	-3.26977711529252	grey
V1D	S6L	0.0134023932245979	-4.02181250842523	grey
V1D	S6P	-2.15316557148745	-1.85579770200197	grey
V1D	S6R	-0.0330407606855609	-3.95822637167787	grey
V1D	I9E	-3.36573376663232	-0.643995562347561	grey
V1D	I9F	-2.61131927842743	-1.39841005055245	grey
V1D	I9G	-2.95136481880682	-1.05817608549313	grey
V1D	T10A	-0.05407282606958	-3.95414051710677	grey
V1D	T10C	0.00268799087196614	-4.01241731985185	grey
V1D	T10D	-0.231277716310898	-3.77845161266899	grey
V1D	T10G	-0.0716939818362134	-3.93506081592369	grey
V1D	T10I	-0.141712750183976	-3.8680165787959	grey
V1D	T10L	-0.0761588774686595	-3.93357045151122	grey
V1D	T10M	-0.0386764331054823	-3.9710528958744	grey
V1D	T10P	-2.1286553860721	-1.88051521662672	grey
V1D	T10Q	-0.111433508241399	-3.89829582073848	grey
V1D	T10R	-0.209574036557402	-3.80015529242248	grey
V1D	T10S	-0.0156477306794782	-3.95351731856544	grey
V1D	M11A	-0.124087975887674	-3.88564135309221	grey
V1D	M11D	-0.0777865788070722	-3.93194275017281	grey
V1D	M11E	-0.0739441054328478	-3.60530932027175	grey
V1D	M11F	-0.118487491457121	-3.87607928541733	grey
V1D	M11G	-0.383531929049461	-3.62619739993042	grey
V1D	M11I	-0.0683331975831893	-3.94139613139669	grey
V1D	M11L	-0.00722038315811613	-3.99835754763846	grey
V1D	M11R	-0.0641793141695879	-3.9455500148103	grey
V1D	M11S	-0.106044417003995	-3.90368491197589	grey
V1D	M11V	-0.0230628449553794	-3.98232638226354	grey
V1D	M11W	-0.12932406424832	-3.65810070469902	grey
V1D	T10V	-0.080805152327688	-3.9289241766522	grey
V1D	T10Y	-1.59867336789128	-2.4110559610886	grey
V1D	I9K	-4.0029483910394	-0.0067809379404844	grey
V1D	I9L	-0.153408666708933	-3.85324477677791	grey
V1D	I9R	-4.00678550709655	-0.00259897335465631	grey
V1D	I9W	-3.99460864266902	-0.0151206863108668	grey
V1D	A8C	-0.100350345566429	-3.90937898341345	grey
V1D	A8D	-3.68428466391018	-0.325444665069705	grey
V1D	A8E	-3.69008045233891	-0.319648876640977	grey
V1D	A8G	-0.36993558653663	-3.63979374244325	grey
V1D	A8H	-4.00661211071318	-0.0031044862551779	grey
V1D	A8K	-4.00958770368602	-0.000141625293868408	grey
V1D	A8L	-1.9705246704983	-2.03920465848158	grey
V1D	A8M	-0.479940320595399	-3.5292775603335	grey
V1D	A8N	-1.70628107672239	-2.30341212853291	grey
V1D	A8P	-4.00801996464814	0.00187402280635052	grey
V1D	A8Q	-2.22679689654253	-1.78293243243735	grey
V1D	A8R	-4.00726551261869	-0.00246381636118986	grey
V1D	A8S	-0.077735744094189	-3.93198384630564	grey
V1D	A8T	-0.0774923831776326	-3.93222084935118	grey
V1D	A8W	-4.00645735748584	-0.00327197149403879	grey
V1D	A8Y	-4.00972578263373	-3.54634614918581e-06	grey
V1D	A7C	-0.288197186929032	-3.72153214205085	grey
V1D	A7H	-1.62471488858024	-2.3843559937115	grey
V1D	A7L	-1.7354321302355	-2.27429719874439	grey
V1D	A7M	-1.58558927499365	-2.42414005398624	grey
V1D	A7N	-1.38153583139947	-2.62819349758041	grey
V1D	A7P	-4.00071371062012	-0.00404571368637807	grey
V1D	A7R	-2.74705872786006	-1.23648167298478	grey
V1D	A7Y	-1.56279968197433	-2.05354093019058	grey
V1D	S6T	-0.0196271452542898	-3.99010218372559	grey
V1D	C5G	-1.46091866859389	-2.54879586698879	grey
V1D	C5K	-4.00904166274597	-0.000687666233910811	grey
V1D	C5N	-3.04719046013828	-0.96251137654578	grey
V1D	C5P	-4.00499505519852	-0.00473427378136559	grey
V1D	C5R	-3.99364109313091	-0.0160882358489736	grey
V1D	C5T	-2.22730749956138	-1.7824218294185	grey
V1D	C5V	-1.68688665951261	-2.32284266946727	grey
V1D	L4Q	-2.00260797795513	-2.00712135102475	grey
V1D	L4R	-3.99655930362511	-0.013170025354766	grey
V1D	L4S	-2.02686462386154	-1.98278294991159	grey
V1D	E3G	-0.0493407020530312	-3.95936771650231	grey
V1D	E3I	-3.98096282268627	-0.0287665062936107	grey
V1D	E3K	-0.569117227077434	-3.44061210190245	grey
V1D	E3N	-0.0792648871100781	-3.9304644418698	grey
V1D	E3T	-1.67428578337769	-2.33531409735265	grey
V1D	E3V	-3.94305834055651	-0.0666709884233749	grey
V1E	R2A	0.0167799940368911	-1.648903856106	grey
V1E	R2D	0.144109149737919	-2.29301596196095	grey
V1E	R2E	-0.0226731321744005	-2.0432242630437	grey
V1E	R2G	-0.00489038316912582	-1.63378715220643	grey
V1E	R2K	0.0152110838913502	-2.2191229153331	grey
V1E	R2L	-0.0222043547803366	-2.41749475028392	grey
V1E	R2N	0.0400948413805531	-2.50034860646791	grey
V1E	R2P	-1.02084559503959	-2.80226993048312	grey
V1E	E3C	-3.19260519747089	-0.810514224746433	grey
V1E	L4E	-3.47171981414183	-0.537807873642625	grey
V1E	L4F	-1.65727001847903	-2.35245931050086	grey
V1E	L4G	-2.24683092733296	-1.7557147672068	grey
V1E	L4K	-3.42608531435583	-0.579547802809618	grey
V1E	C5A	-0.485603632099903	-3.52369423353004	grey
V1E	S6A	-0.0129726412788433	-2.04450440667801	grey
V1E	S6E	0.0154421629257802	-1.46799540357116	grey
V1E	S6G	0.015425756867363	-2.36622907692528	grey
V1E	S6K	-0.0340544273139671	-2.05634080388781	grey
V1E	S6L	0.0134023932245979	-2.97901394777151	grey
V1E	S6M	-0.0111591280426029	-2.554729398923	grey
V1E	S6Q	-0.0734210970534588	-2.2041030777139	grey
V1E	S6R	-0.0330407606855609	-2.48849488811889	grey
V1E	I9A	-1.6194686510239	-2.39026067795598	grey
V1E	I9D	-3.93883975853593	-0.0708895704439514	grey
V1E	I9E	-3.36573376663232	-0.643270260572875	grey
V1E	I9G	-2.95136481880682	-1.05544343106535	grey
V1E	T10A	-0.05407282606958	-2.43617009238652	grey
V1E	T10C	0.00268799087196614	-3.01063526446089	grey
V1E	T10E	-0.0607443703534511	-2.01332304449352	grey
V1E	T10F	-2.41223368103402	-1.59531758519104	grey
V1E	T10G	-0.0716939818362134	-2.58168380534531	grey
V1E	T10I	-0.141712750183976	-3.51615789722842	grey
V1E	T10K	-0.122621367795198	-3.7371132948312	grey
V1E	T10L	-0.0761588774686595	-3.91569313803019	grey
V1E	T10M	-0.0386764331054823	-3.30246789118512	grey
V1E	T10N	-0.163344141765744	-3.80676480810492	grey
V1E	T10P	-2.1286553860721	-1.88107394290778	grey
V1E	T10Q	-0.111433508241399	-2.38371912911193	grey
V1E	T10R	-0.209574036557402	-3.71676719158195	grey
V1E	T10S	-0.0156477306794782	-2.35284697990229	grey
V1E	M11A	-0.124087975887674	-2.88177747310366	grey
V1E	M11C	-0.11701864860963	-3.18327820092152	grey
V1E	M11D	-0.0777865788070722	-2.71224205940995	grey
V1E	M11E	-0.0739441054328478	-2.09000008914567	grey
V1E	M11F	-0.118487491457121	-2.7241359744069	grey
V1E	M11G	-0.383531929049461	-3.62401115920292	grey
V1E	M11K	-0.156421178622432	-3.05985289221074	grey
V1E	M11L	-0.00722038315811613	-2.34709418603442	grey
V1E	M11N	-0.194710702810008	-2.6569522333676	grey
V1E	M11P	-2.88433414584795	-1.12539518313193	grey
V1E	M11Q	-0.0834422244331878	-2.36360704962454	grey
V1E	M11R	-0.0641793141695879	-2.7427418935429	grey
V1E	M11S	-0.106044417003995	-2.74273026474026	grey
V1E	M11T	-0.0255122489132753	-2.69600190309384	grey
V1E	M11V	-0.0230628449553794	-2.7279887422234	grey
V1E	M11W	-0.12932406424832	-2.39791314364195	grey
V1E	T10V	-0.080805152327688	-3.22790287636305	grey
V1E	T10W	-1.95337471438997	-2.05634306585638	grey
V1E	T10Y	-1.59867336789128	-2.4110559610886	grey
V1E	I9K	-4.0029483910394	-0.00448162843626321	grey
V1E	I9L	-0.153408666708933	-2.61118845088246	grey
V1E	I9M	-0.109561765273894	-3.05627154673082	grey
V1E	I9Q	-2.21630558121018	-1.79337364038343	grey
V1E	I9R	-4.00678550709655	-0.00287349593774255	grey
V1E	I9T	-0.445078283457732	-3.56465104552215	grey
V1E	I9V	-0.0389738018882637	-2.95769012212385	grey
V1E	I9W	-3.99460864266902	-0.00613684695868466	grey
V1E	A8C	-0.100350345566429	-3.55473043780759	grey
V1E	A8D	-3.68428466391018	-0.324669028213131	grey
V1E	A8F	-4.00742170277712	0.0964085888369581	grey
V1E	A8G	-0.36993558653663	-3.63723117220768	grey
V1E	A8H	-4.00661211071318	0.00488881839664312	grey
V1E	A8I	-1.3179437351166	-2.69178559386328	grey
V1E	A8K	-4.00958770368602	-0.000141625293868408	grey
V1E	A8L	-1.9705246704983	-2.02316754320082	grey
V1E	A8M	-0.479940320595399	-3.52978900838448	grey
V1E	A8N	-1.70628107672239	-2.30344825225749	grey
V1E	A8P	-4.00801996464814	-0.00169119697696285	grey
V1E	A8Q	-2.22679689654253	-1.78293243243735	grey
V1E	A8S	-0.077735744094189	-3.11012695322836	grey
V1E	A8T	-0.0774923831776326	-2.81657754141087	grey
V1E	A8V	-0.202750823200178	-3.7811105409158	grey
V1E	A8W	-4.00645735748584	-0.00327197149403879	grey
V1E	A8Y	-4.00972578263373	-3.54634615185034e-06	grey
V1E	A7C	-0.288197186929032	-3.67781317497436	grey
V1E	A7E	-1.46953337186324	-2.54019595711664	grey
V1E	A7G	-0.46962652442428	-3.5401028045556	grey
V1E	A7K	-2.29661753180767	-1.71311179717221	grey
V1E	A7L	-1.7354321302355	-2.27321227949542	grey
V1E	A7M	-1.58558927499365	-2.42414005398624	grey
V1E	A7N	-1.38153583139947	-2.62819349758041	grey
V1E	A7P	-4.00071371062012	-0.00899153599443459	grey
V1E	A7Q	-1.61980699213256	-2.38992233684732	grey
V1E	A7T	-0.75977100860747	-3.24995832037241	grey
V1E	A7W	-2.73073410460289	-1.27899522437699	grey
V1E	A7Y	-1.56279968197433	-2.44692964700555	grey
V1E	S6T	-0.0196271452542898	-2.78814531004	grey
V1E	S6V	-0.00226667800126901	-3.36543449043831	grey
V1E	C5D	-4.00941013104217	-0.000319197937715288	grey
V1E	C5E	-3.45050531841399	-0.557151617903464	grey
V1E	C5F	-3.32881852983283	-0.680910799147051	grey
V1E	C5G	-1.46091866859389	-2.53574565216118	grey
V1E	C5I	-1.20290954127916	-2.80681978770072	grey
V1E	C5K	-4.00904166274597	0.226686115095049	grey
V1E	C5P	-4.00499505519852	-0.0038417032958824	grey
V1E	C5R	-3.99364109313091	-0.0160882358489709	grey
V1E	C5S	-1.4591795805998	-2.55054974838008	grey
V1E	C5T	-2.22730749956138	-1.77357754193444	grey
V1E	C5V	-1.68688665951261	-2.32284266946727	grey
V1E	C5W	-4.009379062822	0.00151315010237685	grey
V1E	L4R	-3.99655930362511	-0.0128157144051277	grey
V1E	L4T	-1.54199091644066	-2.46773841253922	grey
V1E	L4V	-1.159936792514	-2.8485537206496	grey
V1E	L4W	-4.00919546035232	0.0968304399938971	grey
V1E	L4Y	-2.26747458701291	-1.74225474196697	grey
V1E	E3G	-0.0493407020530312	-3.54249057277644	grey
V1E	E3K	-0.569117227077434	-3.44061210190245	grey
V1E	E3N	-0.0792648871100781	-3.91975195302522	grey
V1E	E3R	-0.99540339321193	-3.01432593576795	grey
V1E	E3S	-0.0640972681887777	-3.65857488222778	grey
V1E	E3V	-3.94305834055651	-0.065783670423984	grey
V1E	E3W	-3.90279933552054	-0.106929993459342	grey
V1E	R2S	0.0137730782879699	-1.97012426746322	grey
V1E	R2W	0.0610313266325964	-2.45961014481928	grey
V1F	R2F	0.0246212903801886	-1.70359430491233	grey
V1F	R2G	-0.00489038316912582	-0.924599784012441	grey
V1F	R2H	0.0232907938192635	-1.5199257466433	grey
V1F	R2I	-0.0895497374560841	-2.02856645010362	grey
V1F	R2L	-0.0222043547803366	-1.97806994856252	grey
V1F	L4E	-3.47171981414183	-0.538009514838054	grey
V1F	L4F	-1.65727001847903	-2.26414642131095	grey
V1F	C5A	-0.485603632099903	-2.80926874161383	grey
V1F	S6A	-0.0129726412788433	-1.22902847683166	grey
V1F	S6D	0.0606612378781648	-0.827893848625044	grey
V1F	S6E	0.0154421629257802	-0.789745463530325	grey
V1F	S6F	-0.0630773602080237	-3.93599128457673	grey
V1F	S6G	0.015425756867363	-2.17736163495973	grey
V1F	S6H	-0.00927776967002591	-0.820312805496947	grey
V1F	S6K	-0.0340544273139671	-1.29141012284634	grey
V1F	S6L	0.0134023932245979	-3.72914851003623	grey
V1F	S6M	-0.0111591280426029	-3.70529031445633	grey
V1F	S6N	0.0635453423279855	-1.47967584502525	grey
V1F	S6P	-2.15316557148745	-1.85656375749243	grey
V1F	S6R	-0.0330407606855609	-1.58008004057568	grey
V1F	I9E	-3.36573376663232	-0.643995562347561	grey
V1F	I9F	-2.61131927842743	-1.39841005055245	grey
V1F	I9G	-2.95136481880682	-1.0581676491703	grey
V1F	T10A	-0.05407282606958	-1.83048464445488	grey
V1F	T10C	0.00268799087196614	-2.38410848765212	grey
V1F	T10D	-0.231277716310898	-3.01116296968442	grey
V1F	T10E	-0.0607443703534511	-1.35966957998915	grey
V1F	T10F	-2.41223368103402	-1.59749564794586	grey
V1F	T10G	-0.0716939818362134	-2.92705534725945	grey
V1F	T10H	-0.413393936101703	-3.27886009533591	grey
V1F	T10K	-0.122621367795198	-2.80663845440388	grey
V1F	T10L	-0.0761588774686595	-2.86437794333657	grey
V1F	T10M	-0.0386764331054823	-2.29186329498203	grey
V1F	T10P	-2.1286553860721	-1.88067386927712	grey
V1F	T10Q	-0.111433508241399	-1.88787072392642	grey
V1F	T10R	-0.209574036557402	-2.71155519698973	grey
V1F	T10S	-0.0156477306794782	-1.59532107849056	grey
V1F	M11A	-0.124087975887674	-1.89090558116244	grey
V1F	M11C	-0.11701864860963	-2.47412821171883	grey
V1F	M11F	-0.118487491457121	-1.54251763435508	grey
V1F	M11G	-0.383531929049461	-2.76350373766746	grey
V1F	M11L	-0.00722038315811613	-1.67019115603032	grey
V1F	M11N	-0.194710702810008	-1.99589206919404	grey
V1F	M11P	-2.88433414584795	-1.12539518313193	grey
V1F	M11R	-0.0641793141695879	-1.75448270820324	grey
V1F	M11S	-0.106044417003995	-2.12360505536977	grey
V1F	M11T	-0.0255122489132753	-2.20317991068492	grey
V1F	M11V	-0.0230628449553794	-1.80339198957591	grey
V1F	M11W	-0.12932406424832	-1.46317467445525	grey
V1F	M11Y	-0.0839583120565348	-1.25306247664596	grey
V1F	T10V	-0.080805152327688	-2.1799549949234	grey
V1F	I9L	-0.153408666708933	-1.94716356164006	grey
V1F	I9M	-0.109561765273894	-1.96507660853409	grey
V1F	I9N	-1.59270903347465	-2.41695125813145	grey
V1F	I9P	-4.00659369606452	-0.00166450222542913	grey
V1F	I9R	-4.00678550709655	-0.000710426412956267	grey
V1F	I9S	-1.8366365815311	-2.17309274744878	grey
V1F	I9V	-0.0389738018882637	-1.90970907202116	grey
V1F	I9W	-3.99460864266902	-0.0151206863108642	grey
V1F	A8C	-0.100350345566429	-2.52534270188587	grey
V1F	A8D	-3.68428466391018	-0.325444665069708	grey
V1F	A8G	-0.36993558653663	-2.91210938052153	grey
V1F	A8H	-4.00661211071318	-0.00311721826670652	grey
V1F	A8I	-1.3179437351166	-2.68802726399393	grey
V1F	A8K	-4.00958770368602	0.00065838760484116	grey
V1F	A8L	-1.9705246704983	-2.03725793789884	grey
V1F	A8M	-0.479940320595399	-3.16264321471544	grey
V1F	A8N	-1.70628107672239	-2.30344825225749	grey
V1F	A8P	-4.00801996464814	-0.00170936433174429	grey
V1F	A8Q	-2.22679689654253	-1.78293243243735	grey
V1F	A8R	-4.00726551261869	-0.00246381636118986	grey
V1F	A8S	-0.077735744094189	-1.97859328521906	grey
V1F	A8T	-0.0774923831776326	-2.05660725039167	grey
V1F	A8V	-0.202750823200178	-2.56995431321442	grey
V1F	A8W	-4.00645735748584	-0.00327197149403879	grey
V1F	A8Y	-4.00972578263373	-3.54634615185034e-06	grey
V1F	A7C	-0.288197186929032	-2.57939270328114	grey
V1F	A7D	-2.17655267063427	-1.83317665834562	grey
V1F	A7F	-2.03073699876649	-1.9789923302134	grey
V1F	A7G	-0.46962652442428	-2.49452070726921	grey
V1F	A7H	-1.62471488858024	-2.38501444039964	grey
V1F	A7I	-1.43549834044649	-2.57351587830374	grey
V1F	A7K	-2.29661753180767	-1.71311179717221	grey
V1F	A7L	-1.7354321302355	-2.27369147560899	grey
V1F	A7M	-1.58558927499365	-2.42412167163157	grey
V1F	A7P	-4.00071371062012	-0.007269580384901	grey
V1F	A7R	-2.74705872786006	-1.26267060111982	grey
V1F	A7S	-0.0569317280377279	-2.3275107883808	grey
V1F	A7T	-0.75977100860747	-3.22824506685432	grey
V1F	A7W	-2.73073410460289	-1.27899522437699	grey
V1F	A7Y	-1.56279968197433	-2.4447800555511	grey
V1F	S6T	-0.0196271452542898	-1.8885101935587	grey
V1F	S6V	-0.00226667800126901	-3.97505138101388	grey
V1F	C5E	-3.45050531841399	-0.559224010565893	grey
V1F	C5F	-3.32881852983283	-0.680910799147048	grey
V1F	C5G	-1.46091866859389	-2.45830260953513	grey
V1F	C5K	-4.00904166274597	-0.000687666233910811	grey
V1F	C5L	-0.992686387691682	-2.44411386030323	grey
V1F	C5M	-0.426823165988792	-2.52823206586749	grey
V1F	C5N	-3.04719046013828	-0.962538868841608	grey
V1F	C5P	-4.00499505519852	-0.00473427378136559	grey
V1F	C5R	-3.99364109313091	-0.0145256349963234	grey
V1F	C5S	-1.4591795805998	-2.5492956466058	grey
V1F	C5V	-1.68688665951261	-2.32284266946727	grey
V1F	C5W	-4.009379062822	0.0307394438833604	grey
V1F	L4V	-1.159936792514	-2.61273638170819	grey
V1F	E3F	-3.35193609998661	-0.657793228993275	grey
V1F	E3N	-0.0792648871100781	-3.37572320185749	grey
V1F	E3P	-3.70880472189543	-0.300924607084447	grey
V1F	E3S	-0.0640972681887777	-2.6816508175393	grey
V1F	E3T	-1.67428578337769	-1.76554062149325	grey
V1F	R2S	0.0137730782879699	-1.01050495807375	grey
V1F	R2V	-0.0405455136612978	-3.45289609841282	grey
V1G	R2A	0.0167799940368911	-2.04074021065915	grey
V1G	R2C	-0.0165052273047057	-3.4204921020882	grey
V1G	R2D	0.144109149737919	-2.52015000581619	grey
V1G	R2E	-0.0226731321744005	-2.04232238216557	grey
V1G	R2G	-0.00489038316912582	-2.10039997886391	grey
V1G	R2H	0.0232907938192635	-2.41896548347029	grey
V1G	R2K	0.0152110838913502	-2.02181981959481	grey
V1G	R2L	-0.0222043547803366	-2.62609550460124	grey
V1G	R2M	0.0799393749133634	-2.64478741075	grey
V1G	R2P	-1.02084559503959	-2.86766449374487	grey
V1G	R2Q	0.0847595571203206	-2.10272836198738	grey
V1G	E3A	-0.0747416392470668	-3.52856780697315	grey
V1G	E3D	-0.0437865922023506	-2.63493467094588	grey
V1G	L4A	-0.49762169722336	-3.51208130440093	grey
V1G	L4C	-0.653606908007249	-3.35612242097263	grey
V1G	L4E	-3.47171981414183	-0.537979100334519	grey
V1G	L4F	-1.65727001847903	-2.35110493772461	grey
V1G	L4G	-2.24683092733296	-1.75206549604044	grey
V1G	L4K	-3.42608531435583	-0.578947960880688	grey
V1G	C5A	-0.485603632099903	-3.52338248542881	grey
V1G	S6A	-0.0129726412788433	-2.11073740797435	grey
V1G	S6C	-0.378230348898894	-2.60739670369038	grey
V1G	S6E	0.0154421629257802	-1.51940343092614	grey
V1G	S6F	-0.0630773602080237	-3.74247440813831	grey
V1G	S6G	0.015425756867363	-2.65409422612686	grey
V1G	S6K	-0.0340544273139671	-2.50666151037167	grey
V1G	S6L	0.0134023932245979	-3.01720930278267	grey
V1G	S6N	0.0635453423279855	-2.03794003078934	grey
V1G	S6P	-2.15316557148745	-1.85654262401346	grey
V1G	S6Q	-0.0734210970534588	-2.06798816975004	grey
V1G	S6R	-0.0330407606855609	-2.61964588402071	grey
V1G	I9A	-1.6194686510239	-2.39024662088592	grey
V1G	I9C	-0.28489279733221	-3.72483653164767	grey
V1G	I9D	-3.93883975853593	-0.0701397270520432	grey
V1G	I9E	-3.36573376663232	-0.639955026197309	grey
V1G	I9F	-2.61131927842743	-1.39841005055245	grey
V1G	I9G	-2.95136481880682	-1.05775875157568	grey
V1G	T10A	-0.05407282606958	-2.86555563789739	grey
V1G	T10C	0.00268799087196614	-3.60329542720663	grey
V1G	T10D	-0.231277716310898	-3.77845161266899	grey
V1G	T10E	-0.0607443703534511	-2.29731431036437	grey
V1G	T10F	-2.41223368103402	-1.59515388828541	grey
V1G	T10G	-0.0716939818362134	-2.66265466384885	grey
V1G	T10H	-0.413393936101703	-3.59633539287818	grey
V1G	T10I	-0.141712750183976	-3.66924791819785	grey
V1G	T10K	-0.122621367795198	-3.86719900206296	grey
V1G	T10L	-0.0761588774686595	-3.91189091330859	grey
V1G	T10M	-0.0386764331054823	-3.66361778484983	grey
V1G	T10N	-0.163344141765744	-3.83867749043559	grey
V1G	T10P	-2.1286553860721	-1.74089523265505	grey
V1G	T10Q	-0.111433508241399	-2.78282881917819	grey
V1G	T10R	-0.209574036557402	-3.76495405580979	grey
V1G	T10S	-0.0156477306794782	-2.57794972021485	grey
V1G	M11A	-0.124087975887674	-2.8007431286894	grey
V1G	M11C	-0.11701864860963	-3.44157685871801	grey
V1G	M11D	-0.0777865788070722	-3.09358397859493	grey
V1G	M11E	-0.0739441054328478	-2.09340116130835	grey
V1G	M11F	-0.118487491457121	-2.59921525536326	grey
V1G	M11G	-0.383531929049461	-3.62311091412759	grey
V1G	M11I	-0.0683331975831893	-3.59987840348398	grey
V1G	M11K	-0.156421178622432	-3.12917189992752	grey
V1G	M11L	-0.00722038315811613	-2.6714226402584	grey
V1G	M11N	-0.194710702810008	-3.04784294722353	grey
V1G	M11P	-2.88433414584795	-1.12225430884857	grey
V1G	M11Q	-0.0834422244331878	-2.54129749623183	grey
V1G	M11R	-0.0641793141695879	-2.82706911817957	grey
V1G	M11S	-0.106044417003995	-3.39353750394907	grey
V1G	M11T	-0.0255122489132753	-2.76131376718742	grey
V1G	M11V	-0.0230628449553794	-2.61629047621515	grey
V1G	M11W	-0.12932406424832	-2.58573598619089	grey
V1G	M11Y	-0.0839583120565348	-2.33402797417756	grey
V1G	T10V	-0.080805152327688	-3.47794455483175	grey
V1G	T10W	-1.95337471438997	-2.05608996751534	grey
V1G	T10Y	-1.59867336789128	-2.4110559610886	grey
V1G	I9K	-4.0029483910394	-0.00196335458558661	grey
V1G	I9L	-0.153408666708933	-2.60312901323875	grey
V1G	I9M	-0.109561765273894	-2.8751506135741	grey
V1G	I9N	-1.59270903347465	-2.41699985721226	grey
V1G	I9P	-4.00659369606452	-0.00313563291535779	grey
V1G	I9Q	-2.21630558121018	-1.77460338806196	grey
V1G	I9R	-4.00678550709655	0.00129975062792287	grey
V1G	I9S	-1.8366365815311	-2.1430633287413	grey
V1G	I9T	-0.445078283457732	-3.55359683325685	grey
V1G	I9V	-0.0389738018882637	-2.723595934285	grey
V1G	I9W	-3.99460864266902	-0.0151177388739856	grey
V1G	A8C	-0.100350345566429	-3.77693255294141	grey
V1G	A8D	-3.68428466391018	-0.325444665069708	grey
V1G	A8F	-4.00742170277712	-0.00159602000611692	grey
V1G	A8G	-0.36993558653663	-3.63979374244325	grey
V1G	A8I	-1.3179437351166	-2.69178559386328	grey
V1G	A8K	-4.00958770368602	-0.000141625293865744	grey
V1G	A8L	-1.9705246704983	-2.03879655261957	grey
V1G	A8M	-0.479940320595399	-3.52978900838448	grey
V1G	A8P	-4.00801996464814	-0.00170936433174429	grey
V1G	A8Q	-2.22679689654253	-1.076973362907	grey
V1G	A8R	-4.00726551261869	-0.00244873571180015	grey
V1G	A8S	-0.077735744094189	-3.58529460705969	grey
V1G	A8T	-0.0774923831776326	-3.23495507368181	grey
V1G	A8V	-0.202750823200178	-3.80354127759084	grey
V1G	A8W	-4.00645735748584	-0.00327197149403879	grey
V1G	A8Y	-4.00972578263373	0.00107409163313754	grey
V1G	A7C	-0.288197186929032	-3.72010276911442	grey
V1G	A7E	-1.46953337186324	-2.54008500230687	grey
V1G	A7F	-2.03073699876649	-1.9789923302134	grey
V1G	A7G	-0.46962652442428	-3.5401028045556	grey
V1G	A7H	-1.62471488858024	-2.38501444039964	grey
V1G	A7I	-1.43549834044649	-2.5742309885334	grey
V1G	A7K	-2.29661753180767	-1.71311179717221	grey
V1G	A7L	-1.7354321302355	-2.27380151764955	grey
V1G	A7M	-1.58558927499365	-2.42414005398624	grey
V1G	A7N	-1.38153583139947	-2.62819349758041	grey
V1G	A7P	-4.00071371062012	0.0280443367079166	grey
V1G	A7Q	-1.61980699213256	-2.3898687737041	grey
V1G	A7R	-2.74705872786006	-1.26232495138175	grey
V1G	A7S	-0.0569317280377279	-3.78903578241935	grey
V1G	A7T	-0.75977100860747	-3.24990566509848	grey
V1G	A7V	-0.489185058657952	-3.52054427032193	grey
V1G	A7W	-2.73073410460289	-1.27899522437699	grey
V1G	A7Y	-1.56279968197433	-2.44692964700555	grey
V1G	S6V	-0.00226667800126901	-3.62821996883374	grey
V1G	S6W	0.0248722554951981	-3.11149474145536	grey
V1G	S6Y	-0.0165572794093296	-3.1128931785495	grey
V1G	C5D	-4.00941013104217	-0.000288439189715106	grey
V1G	C5E	-3.45050531841399	-0.538669552990436	grey
V1G	C5F	-3.32881852983283	-0.680910799147048	grey
V1G	C5G	-1.46091866859389	-2.54041882114066	grey
V1G	C5H	-3.97275983265759	-0.0369694963222948	grey
V1G	C5K	-4.00904166274597	-0.000687666233910811	grey
V1G	C5L	-0.992686387691682	-3.01703398853302	grey
V1G	C5M	-0.426823165988792	-3.44719088989594	grey
V1G	C5P	-4.00499505519852	0.00924942315470112	grey
V1G	C5Q	-2.94146133814995	-1.0679858399897	grey
V1G	C5R	-3.99364109313091	-0.0106267825364763	grey
V1G	C5S	-1.4591795805998	-2.55045069584336	grey
V1G	C5T	-2.22730749956138	-1.78230043747474	grey
V1G	C5V	-1.68688665951261	-2.30327921741478	grey
V1G	C5W	-4.009379062822	-0.000350266157884249	grey
V1G	C5Y	-4.00972932897988	0	grey
V1G	L4M	-0.0406296966199791	-3.54672325462543	grey
V1G	L4N	-2.2558404337593	-1.75388889522058	grey
V1G	L4P	-4.00735187514079	-0.00197633684749654	grey
V1G	L4Q	-2.00260797795513	-1.98568740677665	grey
V1G	L4R	-3.99655930362511	-0.0123868801397604	grey
V1G	L4S	-2.02686462386154	-1.98234092457301	grey
V1G	L4T	-1.54199091644066	-2.46772214753781	grey
V1G	L4V	-1.159936792514	-2.84439716797514	grey
V1G	L4W	-4.00919546035232	-0.000149750518009917	grey
V1G	E3G	-0.0493407020530312	-3.77578128739712	grey
V1G	E3K	-0.569117227077434	-3.4006491656117	grey
V1G	E3L	-3.27485144869671	-0.732893568525047	grey
V1G	E3M	-0.857936575168725	-3.15179275381116	grey
V1G	E3N	-0.0792648871100781	-3.89829154053373	grey
V1G	E3R	-0.99540339321193	-3.01432593576795	grey
V1G	E3S	-0.0640972681887777	-3.8495505722267	grey
V1G	E3T	-1.67428578337769	-2.33504632360541	grey
V1G	E3V	-3.94305834055651	-0.0666372206261694	grey
V1G	E3W	-3.90279933552054	-0.106911501685073	grey
V1G	R2S	0.0137730782879699	-2.01194314847138	grey
V1G	R2T	0.0845328222077444	-2.65555148332376	grey
V1G	R2V	-0.0405455136612978	-3.02049494055553	grey
V1G	R2W	0.0610313266325964	-2.45759045693037	grey
V1G	R2Y	0.0331260045347412	-2.19053483628643	grey
V1H	R2E	-0.0226731321744005	-1.84664333315143	grey
V1H	R2H	0.0232907938192635	-1.99127352205448	grey
V1H	R2K	0.0152110838913502	-1.61213922098498	grey
V1H	R2N	0.0400948413805531	-2.13216483363838	grey
V1H	R2P	-1.02084559503959	-2.77990726513329	grey
V1H	R2Q	0.0847595571203206	-2.09961933974733	grey
V1H	S6A	-0.0129726412788433	-1.77597542645054	grey
V1H	S6C	-0.378230348898894	-3.20989422577506	grey
V1H	S6D	0.0606612378781648	-1.46362058673894	grey
V1H	S6E	0.0154421629257802	-1.23873617405901	grey
V1H	S6G	0.015425756867363	-2.17796841382485	grey
V1H	S6L	0.0134023932245979	-2.72814641690008	grey
V1H	S6P	-2.15316557148745	-1.8463501665765	grey
V1H	S6R	-0.0330407606855609	-1.98249813079349	grey
V1H	I9G	-2.95136481880682	-1.05836451017307	grey
V1H	T10A	-0.05407282606958	-2.50363023960407	grey
V1H	T10H	-0.413393936101703	-3.58972548611562	grey
V1H	T10I	-0.141712750183976	-3.10503309001922	grey
V1H	T10L	-0.0761588774686595	-3.57952744868284	grey
V1H	T10P	-2.1286553860721	-1.88106388916204	grey
V1H	T10S	-0.0156477306794782	-2.12386548669727	grey
V1H	M11E	-0.0739441054328478	-1.68073945067523	grey
V1H	M11G	-0.383531929049461	-3.60261848795964	grey
V1H	M11H	-0.153737742660914	-1.95348441805811	grey
V1H	M11L	-0.00722038315811613	-2.98993669650182	grey
V1H	M11R	-0.0641793141695879	-3.7078091849709	grey
V1H	M11T	-0.0255122489132753	-2.62055243184081	grey
V1H	T10V	-0.080805152327688	-2.57970972564082	grey
V1H	I9L	-0.153408666708933	-2.04741114873482	grey
V1H	I9R	-4.00678550709655	-0.00294382188332953	grey
V1H	I9W	-3.99460864266902	-0.0151206863108642	grey
V1H	A8C	-0.100350345566429	-3.30113123636087	grey
V1H	A8D	-3.68428466391018	-0.325444665069708	grey
V1H	A8E	-3.69008045233891	-0.319648876640977	grey
V1H	A8F	-4.00742170277712	-0.000952827235628284	grey
V1H	A8G	-0.36993558653663	-3.56450719681404	grey
V1H	A8H	-4.00661211071318	-0.00311721826670652	grey
V1H	A8I	-1.3179437351166	-2.69175323307611	grey
V1H	A8K	-4.00958770368602	-0.000133577094632464	grey
V1H	A8L	-1.9705246704983	-2.03902953352454	grey
V1H	A8M	-0.479940320595399	-3.51211131610593	grey
V1H	A8N	-1.70628107672239	-2.30263578241725	grey
V1H	A8P	-4.00801996464814	0.000187784707371463	grey
V1H	A8Q	-2.22679689654253	-1.78291212772909	grey
V1H	A8R	-4.00726551261869	0.0117944410268311	grey
V1H	A8S	-0.077735744094189	-2.74173882539535	grey
V1H	A8T	-0.0774923831776326	-2.70226832067711	grey
V1H	A8V	-0.202750823200178	-3.29150450502342	grey
V1H	A8W	-4.00645735748584	-0.000910695522950533	grey
V1H	A8Y	-4.00972578263373	-3.54634614918581e-06	grey
V1H	A7D	-2.17655267063427	-1.83317665834561	grey
V1H	A7F	-2.03073699876649	-1.9789923302134	grey
V1H	A7H	-1.62471488858024	-2.38222319706916	grey
V1H	A7L	-1.7354321302355	-2.27429719874438	grey
V1H	A7M	-1.58558927499365	-2.42414005398624	grey
V1H	A7N	-1.38153583139947	-2.62819349758041	grey
V1H	A7P	-4.00071371062012	-0.00878318436569803	grey
V1H	A7R	-2.74705872786006	-1.26238512873094	grey
V1H	A7S	-0.0569317280377279	-2.92280040645924	grey
V1H	A7T	-0.75977100860747	-3.24995832037241	grey
V1H	A7V	-0.489185058657952	-3.51247702674797	grey
V1H	A7Y	-1.56279968197433	-2.44688257648859	grey
V1H	S6V	-0.00226667800126901	-4.00119037193537	grey
V1H	S6Y	-0.0165572794093296	-2.58500263205268	grey
V1H	C5G	-1.46091866859389	-2.53260255361264	grey
V1H	C5P	-4.00499505519852	-0.00473427378136826	grey
V1H	C5R	-3.99364109313091	-0.0160586488768737	grey
V1H	C5T	-2.22730749956138	-1.7824218294185	grey
V1H	L4V	-1.159936792514	-2.84979253646588	grey
V1H	E3F	-3.35193609998661	-0.657793228993275	grey
V1H	E3G	-0.0493407020530312	-2.69052625633214	grey
V1H	E3H	-0.119929794691958	-3.25945279733808	grey
V1H	E3I	-3.98096282268627	-0.028766506293608	grey
V1H	E3K	-0.569117227077434	-3.43840467890709	grey
V1H	E3L	-3.27485144869671	-0.734877880283173	grey
V1H	E3M	-0.857936575168725	-2.72383708880608	grey
V1H	E3N	-0.0792648871100781	-3.709149408072	grey
V1H	E3P	-3.70880472189543	-0.300915048294263	grey
V1H	E3Q	0.0166675458034184	-2.58068728014961	grey
V1H	E3S	-0.0640972681887777	-3.31422985445696	grey
V1H	E3T	-1.67428578337769	-2.32473105675761	grey
V1H	E3V	-3.94305834055651	-0.0656749759775059	grey
V1H	E3Y	-2.90773003046944	-1.10199929851044	grey
V1H	R2S	0.0137730782879699	-1.59672032538345	grey
V1I	R2K	0.0152110838913502	0.133015522853351	grey
V1I	R2N	0.0400948413805531	-0.0869993232460544	grey
V1I	E3D	-0.0437865922023506	0.156128328274669	grey
V1I	C5A	-0.485603632099903	0.117204793623468	grey
V1I	S6A	-0.0129726412788433	-0.0290846615576541	grey
V1I	S6D	0.0606612378781648	-0.0421418920002883	grey
V1I	S6E	0.0154421629257802	0.116364115632739	grey
V1I	S6F	-0.0630773602080237	-0.235140690767612	grey
V1I	S6G	0.015425756867363	0.0292815496204222	grey
V1I	S6H	-0.00927776967002591	-0.187562810494228	grey
V1I	S6K	-0.0340544273139671	-0.0817178622050205	grey
V1I	S6L	0.0134023932245979	-0.0831928696904765	grey
V1I	S6M	-0.0111591280426029	0.180024823155788	grey
V1I	S6N	0.0635453423279855	-0.0730371145033439	grey
V1I	S6P	-2.15316557148745	0.36599753603125	grey
V1I	S6Q	-0.0734210970534588	0.0236927217192093	grey
V1I	S6R	-0.0330407606855609	-0.0558699841833286	grey
V1I	I9E	-3.36573376663232	0.341533295807994	grey
V1I	I9G	-2.95136481880682	0.396162658036145	grey
V1I	T10A	-0.05407282606958	-0.721109759292683	grey
V1I	T10C	0.00268799087196614	-0.196061981455428	grey
V1I	T10E	-0.0607443703534511	0.149112163793195	grey
V1I	T10F	-2.41223368103402	0.77085143222568	grey
V1I	T10G	-0.0716939818362134	0.0192497119799437	grey
V1I	T10H	-0.413393936101703	0.306951868167168	grey
V1I	T10I	-0.141712750183976	-0.320843890715247	grey
V1I	T10K	-0.122621367795198	-0.119297917834663	grey
V1I	T10L	-0.0761588774686595	0.104441851385801	grey
V1I	T10M	-0.0386764331054823	0.0119719927377009	grey
V1I	T10N	-0.163344141765744	0.186569464040515	grey
V1I	T10Q	-0.111433508241399	-3.30437647655387	grey
V1I	T10R	-0.209574036557402	-0.0169732989272116	grey
V1I	T10S	-0.0156477306794782	-0.0513988216148493	grey
V1I	M11C	-0.11701864860963	-0.00347521513112881	grey
V1I	M11F	-0.118487491457121	-0.305443980323985	grey
V1I	M11G	-0.383531929049461	0.0364771728156432	grey
V1I	M11K	-0.156421178622432	-0.601854992528377	grey
V1I	M11L	-0.00722038315811613	0.00327519515857189	grey
V1I	M11R	-0.0641793141695879	-0.132833881807469	grey
V1I	M11V	-0.0230628449553794	0.0461423380913035	grey
V1I	M11W	-0.12932406424832	0.124549026281483	grey
V1I	M11Y	-0.0839583120565348	-0.184034069368302	grey
V1I	T10V	-0.080805152327688	0.04076132124244	grey
V1I	T10W	-1.95337471438997	0.750852268712123	grey
V1I	T10Y	-1.59867336789128	0.228603419176914	grey
V1I	I9K	-4.0029483910394	-0.00678093794048706	grey
V1I	I9L	-0.153408666708933	0.203274197022503	grey
V1I	I9R	-4.00678550709655	-0.00294382188332687	grey
V1I	I9V	-0.0389738018882637	-2.44006126293499	grey
V1I	I9W	-3.99460864266902	-0.0151206863108642	grey
V1I	A8D	-3.68428466391018	0.397167575209342	grey
V1I	A8F	-4.00742170277712	-0.00230762620276526	grey
V1I	A8G	-0.36993558653663	0.328729115066226	grey
V1I	A8H	-4.00661211071318	-0.00253324781852449	grey
V1I	A8L	-1.9705246704983	0.363678924267607	grey
V1I	A8M	-0.479940320595399	0.0647264854608633	grey
V1I	A8N	-1.70628107672239	0.541835415719139	grey
V1I	A8P	-4.00801996464814	-0.00170936433174429	grey
V1I	A8Q	-2.22679689654253	-0.0226637435636667	grey
V1I	A8R	-4.00726551261869	-0.00246381636119253	grey
V1I	A8S	-0.077735744094189	-0.0302581185335091	grey
V1I	A8T	-0.0774923831776326	0.0724827143146856	grey
V1I	A8V	-0.202750823200178	-0.159705913890344	grey
V1I	A8Y	-4.00972578263373	-3.54634615185034e-06	grey
V1I	A7C	-0.288197186929032	0.2534823778838	grey
V1I	A7F	-2.03073699876649	0.50774366311512	grey
V1I	A7I	-1.43549834044649	0.492254133902695	grey
V1I	A7L	-1.7354321302355	0.281059802648872	grey
V1I	A7N	-1.38153583139947	0.422245334372964	grey
V1I	A7P	-4.00071371062012	-0.00871724146987241	grey
V1I	A7R	-2.74705872786006	0.444673761732988	grey
V1I	A7S	-0.0569317280377279	0.212572682230969	grey
V1I	A7W	-2.73073410460289	1.06272946465418	grey
V1I	S6T	-0.0196271452542898	-0.0383547072636929	grey
V1I	S6V	-0.00226667800126901	-0.0788951016525004	grey
V1I	S6Y	-0.0165572794093296	0.122997928051273	grey
V1I	C5P	-4.00499505519852	-0.00473427378136826	grey
V1I	C5S	-1.4591795805998	0.441010642635799	grey
V1I	C5V	-1.68688665951261	0.144126163639767	grey
V1I	E3H	-0.119929794691958	0.10927693531685	grey
V1I	E3K	-0.569117227077434	0.0428297265106865	grey
V1I	E3N	-0.0792648871100781	0.111367846219117	grey
V1I	E3Q	0.0166675458034184	0.0730217494972178	grey
V1I	E3S	-0.0640972681887777	-0.143595567000822	grey
V1I	R2W	0.0610313266325964	-0.065014953148343	grey
V1K	R2A	0.0167799940368911	-2.07465934947631	grey
V1K	R2E	-0.0226731321744005	-2.17007270863273	grey
V1K	R2G	-0.00489038316912582	-2.00767403196199	grey
V1K	R2H	0.0232907938192635	-3.15904005772307	grey
V1K	R2K	0.0152110838913502	-2.37498018146109	grey
V1K	R2L	-0.0222043547803366	-2.79253506689069	grey
V1K	R2N	0.0400948413805531	-2.79892251612533	grey
V1K	R2P	-1.02084559503959	-2.97541006741785	grey
V1K	R2Q	0.0847595571203206	-2.55182772809403	grey
V1K	L4E	-3.47171981414183	-0.537736091712817	grey
V1K	L4G	-2.24683092733296	-1.76159945459746	grey
V1K	L4K	-3.42608531435583	-0.583570456635713	grey
V1K	C5A	-0.485603632099903	-3.52392011625351	grey
V1K	S6G	0.015425756867363	-2.65731641445256	grey
V1K	S6K	-0.0340544273139671	-2.65331138086529	grey
V1K	S6L	0.0134023932245979	-3.74220167365002	grey
V1K	S6R	-0.0330407606855609	-2.80449075169255	grey
V1K	I9A	-1.6194686510239	-2.38840987906701	grey
V1K	I9D	-3.93883975853593	-0.0708895704439487	grey
V1K	I9E	-3.36573376663232	-0.643542270894836	grey
V1K	I9G	-2.95136481880682	-1.05368043601919	grey
V1K	T10A	-0.05407282606958	-3.11553779377802	grey
V1K	T10C	0.00268799087196614	-3.81780071806286	grey
V1K	T10D	-0.231277716310898	-3.77717351293773	grey
V1K	T10E	-0.0607443703534511	-2.40228541618383	grey
V1K	T10G	-0.0716939818362134	-2.89445388743573	grey
V1K	T10H	-0.413393936101703	-3.59633539287818	grey
V1K	T10K	-0.122621367795198	-3.88457673675216	grey
V1K	T10L	-0.0761588774686595	-3.93357045151122	grey
V1K	T10M	-0.0386764331054823	-3.92668003069056	grey
V1K	T10N	-0.163344141765744	-3.84638518721414	grey
V1K	T10P	-2.1286553860721	-1.88107394290778	grey
V1K	T10R	-0.209574036557402	-3.79976743279249	grey
V1K	T10S	-0.0156477306794782	-2.63072157056532	grey
V1K	M11A	-0.124087975887674	-3.27986694058297	grey
V1K	M11E	-0.0739441054328478	-2.64600899940162	grey
V1K	M11G	-0.383531929049461	-3.625731601838	grey
V1K	M11I	-0.0683331975831893	-3.61660704548128	grey
V1K	M11K	-0.156421178622432	-3.58065673411669	grey
V1K	M11L	-0.00722038315811613	-3.39227434420055	grey
V1K	M11N	-0.194710702810008	-3.20384854639297	grey
V1K	M11Q	-0.0834422244331878	-2.56376541331708	grey
V1K	M11R	-0.0641793141695879	-3.20770933932163	grey
V1K	M11S	-0.106044417003995	-3.44044826371588	grey
V1K	M11T	-0.0255122489132753	-3.3099345764084	grey
V1K	M11V	-0.0230628449553794	-3.09329637759481	grey
V1K	M11W	-0.12932406424832	-2.40830714339843	grey
V1K	M11Y	-0.0839583120565348	-2.41054477866312	grey
V1K	T10V	-0.080805152327688	-3.73291443768957	grey
V1K	T10W	-1.95337471438997	-2.05635461458991	grey
V1K	T10Y	-1.59867336789128	-2.4110559610886	grey
V1K	I9K	-4.0029483910394	-0.00641009483418475	grey
V1K	I9L	-0.153408666708933	-2.71565940155112	grey
V1K	I9M	-0.109561765273894	-3.51098783984372	grey
V1K	I9N	-1.59270903347465	-2.29546431643884	grey
V1K	I9Q	-2.21630558121018	-1.79123112688309	grey
V1K	I9R	-4.00678550709655	0.00202161905973952	grey
V1K	I9S	-1.8366365815311	-2.17309274744878	grey
V1K	I9T	-0.445078283457732	-3.56461069947489	grey
V1K	I9V	-0.0389738018882637	-3.04835250742027	grey
V1K	I9W	-3.99460864266902	-0.0151206863108668	grey
V1K	A8C	-0.100350345566429	-3.88332552724672	grey
V1K	A8D	-3.68428466391018	-0.325444665069708	grey
V1K	A8E	-3.69008045233891	-0.319648876640974	grey
V1K	A8G	-0.36993558653663	-3.16053389341909	grey
V1K	A8H	-4.00661211071318	-0.00272331456779806	grey
V1K	A8K	-4.00958770368602	-0.000141625293865744	grey
V1K	A8L	-1.9705246704983	-2.03920465848158	grey
V1K	A8M	-0.479940320595399	-3.52978900838448	grey
V1K	A8N	-1.70628107672239	-2.29760772215809	grey
V1K	A8P	-4.00801996464814	0.00692843877421989	grey
V1K	A8Q	-2.22679689654253	-1.7824059386029	grey
V1K	A8R	-4.00726551261869	-0.00195171903243718	grey
V1K	A8S	-0.077735744094189	-3.72659010335183	grey
V1K	A8T	-0.0774923831776326	-3.77696763208348	grey
V1K	A8V	-0.202750823200178	-3.35117460805132	grey
V1K	A8W	-4.00645735748584	-0.00327197149403613	grey
V1K	A8Y	-4.00972578263373	-3.54634614918581e-06	grey
V1K	A7C	-0.288197186929032	-3.72153214205085	grey
V1K	A7D	-2.17655267063427	-1.83279068031846	grey
V1K	A7F	-2.03073699876649	-1.97795568190788	grey
V1K	A7G	-0.46962652442428	-3.5401028045556	grey
V1K	A7I	-1.43549834044649	-2.5742309885334	grey
V1K	A7K	-2.29661753180767	-1.71093722069097	grey
V1K	A7L	-1.7354321302355	-2.27429719874439	grey
V1K	A7N	-1.38153583139947	-2.6257296295969	grey
V1K	A7P	-4.00071371062012	-0.00901561835976761	grey
V1K	A7Q	-1.61980699213256	-2.38992233684732	grey
V1K	A7R	-2.74705872786006	-1.25394205557211	grey
V1K	A7S	-0.0569317280377279	-3.94395194348714	grey
V1K	A7T	-0.75977100860747	-3.24438706755373	grey
V1K	A7W	-2.73073410460289	-1.27899522437699	grey
V1K	A7Y	-1.56279968197433	-2.44468294690626	grey
V1K	S6V	-0.00226667800126901	-3.69768593942668	grey
V1K	C5E	-3.45050531841399	-0.559224010565893	grey
V1K	C5G	-1.46091866859389	-2.54881066038599	grey
V1K	C5H	-3.97275983265759	-0.0369694963222948	grey
V1K	C5K	-4.00904166274597	-0.000687666233913475	grey
V1K	C5L	-0.992686387691682	-3.0170429412882	grey
V1K	C5N	-3.04719046013828	-0.962538868841608	grey
V1K	C5R	-3.99364109313091	-0.0160882358489709	grey
V1K	C5T	-2.22730749956138	-1.7611955419808	grey
V1K	C5V	-1.68688665951261	-2.32284266946727	grey
V1K	L4M	-0.0406296966199791	-3.85880930686344	grey
V1K	L4N	-2.2558404337593	-1.75388889522059	grey
V1K	L4Q	-2.00260797795513	-2.00629533047267	grey
V1K	L4R	-3.99655930362511	-0.0131125056365589	grey
V1K	L4S	-2.02686462386154	-1.98286470511834	grey
V1K	L4W	-4.00919546035232	-0.000533868627558221	grey
V1K	E3H	-0.119929794691958	-3.88979953428793	grey
V1K	E3N	-0.0792648871100781	-3.93046444186981	grey
V1K	E3S	-0.0640972681887777	-3.8651576952872	grey
V1K	E3V	-3.94305834055651	-0.0666389612569023	grey
V1K	R2S	0.0137730782879699	-2.40521848097427	grey
V1L	R2A	0.0167799940368911	0.140329974220696	grey
V1L	R2C	-0.0165052273047057	-0.178370701564948	grey
V1L	R2D	0.144109149737919	-1.59839254797053	grey
V1L	R2E	-0.0226731321744005	-0.0294025239702296	grey
V1L	R2F	0.0246212903801886	-0.107616781187903	grey
V1L	R2G	-0.00489038316912582	0.0584927008414011	grey
V1L	R2I	-0.0895497374560841	-0.160321467815101	grey
V1L	R2K	0.0152110838913502	0.0671988831066006	grey
V1L	R2L	-0.0222043547803366	-0.0303368349312838	grey
V1L	R2M	0.0799393749133634	-0.275766367438311	grey
V1L	R2N	0.0400948413805531	0.259672971485842	grey
V1L	R2P	-1.02084559503959	0.0250858008178696	grey
V1L	R2Q	0.0847595571203206	0.0340504949795073	grey
V1L	E3A	-0.0747416392470668	-0.494347119262311	grey
V1L	L4A	-0.49762169722336	-1.0512276983756	grey
V1L	L4E	-3.47171981414183	-0.530724877777752	grey
V1L	L4F	-1.65727001847903	-1.06784458907799	grey
V1L	L4G	-2.24683092733296	-0.386510552815251	grey
V1L	C5A	-0.485603632099903	-0.701558259870536	grey
V1L	S6A	-0.0129726412788433	-0.077887773283106	grey
V1L	S6C	-0.378230348898894	-0.0531139532403913	grey
V1L	S6D	0.0606612378781648	-0.678668215379831	grey
V1L	S6E	0.0154421629257802	0.0577049690849409	grey
V1L	S6F	-0.0630773602080237	-0.05100491704082	grey
V1L	S6G	0.015425756867363	-0.0103222296948933	grey
V1L	S6H	-0.00927776967002591	0.058172454248087	grey
V1L	S6I	-0.121787694091509	-0.0977625109860858	grey
V1L	S6K	-0.0340544273139671	0.0236188982281451	grey
V1L	S6L	0.0134023932245979	-0.126624133192663	grey
V1L	S6M	-0.0111591280426029	-0.0835528689486607	grey
V1L	S6N	0.0635453423279855	-0.0242536774526623	grey
V1L	S6P	-2.15316557148745	-0.121473347888333	grey
V1L	S6Q	-0.0734210970534588	-0.117125993174725	grey
V1L	S6R	-0.0330407606855609	-0.0336215878235513	grey
V1L	I9A	-1.6194686510239	-0.683584572582182	grey
V1L	I9C	-0.28489279733221	-0.689650324328596	grey
V1L	I9F	-2.61131927842743	-0.786677250543978	grey
V1L	I9G	-2.95136481880682	-1.05365022917486	grey
V1L	T10A	-0.05407282606958	-0.0628016257905859	grey
V1L	T10C	0.00268799087196614	-0.00150634872132116	grey
V1L	T10D	-0.231277716310898	-0.558055344793363	grey
V1L	T10E	-0.0607443703534511	-0.0867195674197765	grey
V1L	T10F	-2.41223368103402	-0.748820247834564	grey
V1L	T10G	-0.0716939818362134	-0.10592287533016	grey
V1L	T10H	-0.413393936101703	-0.981266312973627	grey
V1L	T10I	-0.141712750183976	0.0169217499547205	grey
V1L	T10K	-0.122621367795198	-0.395869980132099	grey
V1L	T10L	-0.0761588774686595	-0.391319534750547	grey
V1L	T10M	-0.0386764331054823	0.0677816539430252	grey
V1L	T10N	-0.163344141765744	-0.467314807285306	grey
V1L	T10P	-2.1286553860721	-0.613868704366729	grey
V1L	T10R	-0.209574036557402	-0.24206410397316	grey
V1L	T10S	-0.0156477306794782	-0.166151474860286	grey
V1L	M11A	-0.124087975887674	-0.150113917981543	grey
V1L	M11C	-0.11701864860963	-0.212113168527047	grey
V1L	M11F	-0.118487491457121	0.0730951630223697	grey
V1L	M11G	-0.383531929049461	-0.591335751384482	grey
V1L	M11H	-0.153737742660914	0.288069039247112	grey
V1L	M11I	-0.0683331975831893	-0.117429180875999	grey
V1L	M11K	-0.156421178622432	0.146977515882989	grey
V1L	M11L	-0.00722038315811613	-0.0379730417088049	grey
V1L	M11R	-0.0641793141695879	-0.0391636798749717	grey
V1L	M11S	-0.106044417003995	-0.0644938046179826	grey
V1L	M11T	-0.0255122489132753	-0.0897494712545424	grey
V1L	M11V	-0.0230628449553794	-0.0461735620004351	grey
V1L	M11W	-0.12932406424832	0.0353925303028331	grey
V1L	M11Y	-0.0839583120565348	0.00701598913528478	grey
V1L	T10V	-0.080805152327688	0.0374064449845575	grey
V1L	T10W	-1.95337471438997	-1.18119437584359	grey
V1L	T10Y	-1.59867336789128	-1.1490506866227	grey
V1L	I9K	-4.0029483910394	-0.00678093794048706	grey
V1L	I9L	-0.153408666708933	0.0486103841231902	grey
V1L	I9M	-0.109561765273894	0.0604513605869204	grey
V1L	I9R	-4.00678550709655	-0.00294382188332953	grey
V1L	I9S	-1.8366365815311	-0.672230593126152	grey
V1L	I9V	-0.0389738018882637	0.00143646791220453	grey
V1L	I9W	-3.99460864266902	-0.0151029139014294	grey
V1L	A8C	-0.100350345566429	-0.348176416355941	grey
V1L	A8D	-3.68428466391018	-0.324669072088606	grey
V1L	A8E	-3.69008045233891	-0.256428700471254	grey
V1L	A8F	-4.00742170277712	0.0144732247875798	grey
V1L	A8G	-0.36993558653663	-0.634842234785022	grey
V1L	A8I	-1.3179437351166	-0.852092107633011	grey
V1L	A8K	-4.00958770368602	-0.000141625293868408	grey
V1L	A8L	-1.9705246704983	-0.690916853566997	grey
V1L	A8M	-0.479940320595399	-1.27772336151808	grey
V1L	A8N	-1.70628107672239	-0.441900141849172	grey
V1L	A8P	-4.00801996464814	0.00829621723120511	grey
V1L	A8Q	-2.22679689654253	-1.32364955428939	grey
V1L	A8R	-4.00726551261869	0.0102979638767797	grey
V1L	A8S	-0.077735744094189	-0.161931915019657	grey
V1L	A8T	-0.0774923831776326	-0.107403099699134	grey
V1L	A8V	-0.202750823200178	-0.605792390659282	grey
V1L	A8W	-4.00645735748584	-0.00303638698771458	grey
V1L	A8Y	-4.00972578263373	2.73654323663663e-05	grey
V1L	A7C	-0.288197186929032	-0.295381459251543	grey
V1L	A7D	-2.17655267063427	-1.2793478908895	grey
V1L	A7E	-1.46953337186324	-0.735978346066978	grey
V1L	A7F	-2.03073699876649	-0.503338965281804	grey
V1L	A7G	-0.46962652442428	-0.610874127383795	grey
V1L	A7H	-1.62471488858024	-0.585448308852604	grey
V1L	A7I	-1.43549834044649	-0.767697390914346	grey
V1L	A7K	-2.29661753180767	-0.89931922928412	grey
V1L	A7L	-1.7354321302355	-0.847019684516355	grey
V1L	A7M	-1.58558927499365	-0.711544765720344	grey
V1L	A7N	-1.38153583139947	-0.528138385342198	grey
V1L	A7P	-4.00071371062012	-0.00778935452149287	grey
V1L	A7R	-2.74705872786006	-0.866806689154224	grey
V1L	A7S	-0.0569317280377279	-0.332307387911056	grey
V1L	A7T	-0.75977100860747	-0.725035857081014	grey
V1L	A7V	-0.489185058657952	-0.796270316664691	grey
V1L	A7W	-2.73073410460289	0.131968552151462	grey
V1L	A7Y	-1.56279968197433	-0.694974023123715	grey
V1L	S6T	-0.0196271452542898	-0.0039179081827827	grey
V1L	S6V	-0.00226667800126901	-0.102003776553581	grey
V1L	S6W	0.0248722554951981	-0.0608884483362466	grey
V1L	S6Y	-0.0165572794093296	0.0863600077789783	grey
V1L	C5E	-3.45050531841399	-0.335478707783928	grey
V1L	C5F	-3.32881852983283	-0.434288622108145	grey
V1L	C5G	-1.46091866859389	-1.07353123751407	grey
V1L	C5I	-1.20290954127916	-0.858895469128613	grey
V1L	C5L	-0.992686387691682	-0.553909214226338	grey
V1L	C5M	-0.426823165988792	0.0573726365046694	grey
V1L	C5R	-3.99364109313091	-0.0160882358489709	grey
V1L	C5S	-1.4591795805998	-1.10126399741616	grey
V1L	C5T	-2.22730749956138	-0.682157262101364	grey
V1L	C5V	-1.68688665951261	-0.935332887416815	grey
V1L	C5W	-4.009379062822	-0.000350266157884249	grey
V1L	C5Y	-4.00972932897988	2.66453525910038e-15	grey
V1L	L4M	-0.0406296966199791	-0.398304339507236	grey
V1L	L4R	-3.99655930362511	-0.0131700253547686	grey
V1L	L4S	-2.02686462386154	-0.112675397237595	grey
V1L	L4V	-1.159936792514	-0.464393119386514	grey
V1L	L4W	-4.00919546035232	0.0188510530217663	grey
V1L	E3F	-3.35193609998661	-0.440921975756698	grey
V1L	E3G	-0.0493407020530312	-0.167522858539461	grey
V1L	E3H	-0.119929794691958	-0.232619340471401	grey
V1L	E3K	-0.569117227077434	-1.13797204180119	grey
V1L	E3N	-0.0792648871100781	-0.594593083648985	grey
V1L	E3P	-3.70880472189543	-0.0140203746590388	grey
V1L	E3Q	0.0166675458034184	-0.130086068954794	grey
V1L	E3R	-0.99540339321193	-1.14209012510635	grey
V1L	E3S	-0.0640972681887777	-0.416358420487402	grey
V1L	E3T	-1.67428578337769	-0.114081315538363	grey
V1L	E3V	-3.94305834055651	-0.0666709884233723	grey
V1L	E3Y	-2.90773003046944	-0.626760731727874	grey
V1L	R2S	0.0137730782879699	-0.0730640589190168	grey
V1L	R2T	0.0845328222077444	-0.0765788039086663	grey
V1L	R2V	-0.0405455136612978	-0.116232976419971	grey
V1L	R2W	0.0610313266325964	-0.128999541451571	grey
V1L	R2Y	0.0331260045347412	-0.0272451397408338	grey
V1M	R2A	0.0167799940368911	-0.196019056414092	grey
V1M	R2G	-0.00489038316912582	-0.191093649167033	grey
V1M	R2L	-0.0222043547803366	-0.00435036106429632	grey
V1M	L4G	-2.24683092733296	-0.716168736961877	grey
V1M	S6A	-0.0129726412788433	0.0872643600083904	grey
V1M	S6E	0.0154421629257802	0.0634127376609106	grey
V1M	S6G	0.015425756867363	-0.224645149842973	grey
V1M	S6L	0.0134023932245979	-0.078060651973896	grey
V1M	S6M	-0.0111591280426029	-0.00703051203088467	grey
V1M	S6N	0.0635453423279855	-0.729206224450308	grey
V1M	S6P	-2.15316557148745	-0.687618206148334	grey
V1M	S6Q	-0.0734210970534588	-0.0278642814378296	grey
V1M	S6R	-0.0330407606855609	-0.072689825111433	grey
V1M	I9C	-0.28489279733221	-0.550261211816713	grey
V1M	I9G	-2.95136481880682	-1.04820374131939	grey
V1M	T10A	-0.05407282606958	-0.125923778439648	grey
V1M	T10C	0.00268799087196614	-0.374549395076972	grey
V1M	T10D	-0.231277716310898	-0.915867355764016	grey
V1M	T10E	-0.0607443703534511	-0.173665604327387	grey
V1M	T10F	-2.41223368103402	-1.34458184098305	grey
V1M	T10G	-0.0716939818362134	0.0431203047395545	grey
V1M	T10I	-0.141712750183976	-0.178708716798615	grey
V1M	T10K	-0.122621367795198	-0.296981400354464	grey
V1M	T10L	-0.0761588774686595	-0.595185172805522	grey
V1M	T10M	-0.0386764331054823	-0.253834070442617	grey
V1M	T10N	-0.163344141765744	-0.355092902034885	grey
V1M	T10P	-2.1286553860721	-0.966515195901465	grey
V1M	T10Q	-0.111433508241399	-0.0950368336544276	grey
V1M	T10R	-0.209574036557402	-0.235580677294422	grey
V1M	T10S	-0.0156477306794782	-0.0276042252224467	grey
V1M	M11E	-0.0739441054328478	-0.190007979018885	grey
V1M	M11F	-0.118487491457121	-0.285178491053709	grey
V1M	M11G	-0.383531929049461	-0.756036616315551	grey
V1M	M11K	-0.156421178622432	0.00610973092788614	grey
V1M	M11L	-0.00722038315811613	-0.126024651646366	grey
V1M	M11R	-0.0641793141695879	-0.00922589835228305	grey
V1M	M11W	-0.12932406424832	-0.0750722155052324	grey
V1M	T10V	-0.080805152327688	-0.194397997655719	grey
V1M	T10W	-1.95337471438997	-0.559729011723423	grey
V1M	T10Y	-1.59867336789128	-2.15835856513677	grey
V1M	I9K	-4.0029483910394	-0.00678093794048706	grey
V1M	I9L	-0.153408666708933	-0.267745387071401	grey
V1M	I9R	-4.00678550709655	-0.00294382188332953	grey
V1M	I9S	-1.8366365815311	-0.676841818481245	grey
V1M	I9V	-0.0389738018882637	-0.367888626034431	grey
V1M	A8E	-3.69008045233891	-0.319648876640977	grey
V1M	A8G	-0.36993558653663	-0.909640333782931	grey
V1M	A8I	-1.3179437351166	-1.57189935758067	grey
V1M	A8K	-4.00958770368602	-0.000107107090652647	grey
V1M	A8L	-1.9705246704983	-0.643081268404884	grey
V1M	A8N	-1.70628107672239	-0.557800358377808	grey
V1M	A8P	-4.00801996464814	-0.00170936433174695	grey
V1M	A8R	-4.00726551261869	-0.00246381636119253	grey
V1M	A8S	-0.077735744094189	-0.561506316018256	grey
V1M	A8V	-0.202750823200178	-0.801232790014245	grey
V1M	A8W	-4.00645735748584	-0.00327197149403879	grey
V1M	A7C	-0.288197186929032	-0.922690816439323	grey
V1M	A7F	-2.03073699876649	-0.667174188577254	grey
V1M	A7G	-0.46962652442428	-1.08028574080188	grey
V1M	A7L	-1.7354321302355	-0.993958078600883	grey
V1M	A7N	-1.38153583139947	-0.999954226218999	grey
V1M	A7S	-0.0569317280377279	-0.404402086046233	grey
V1M	A7V	-0.489185058657952	-0.942081848425846	grey
V1M	A7W	-2.73073410460289	-0.0601834776340793	grey
V1M	A7Y	-1.56279968197433	-1.00881346669649	grey
V1M	S6T	-0.0196271452542898	0.141096047891437	grey
V1M	S6V	-0.00226667800126901	-0.0694925972158793	grey
V1M	S6W	0.0248722554951981	0.00665276170756002	grey
V1M	S6Y	-0.0165572794093296	-0.228178583364574	grey
V1M	C5F	-3.32881852983283	-0.337735232311665	grey
V1M	C5L	-0.992686387691682	-0.442807624284818	grey
V1M	C5T	-2.22730749956138	-1.2530312450414	grey
V1M	C5W	-4.009379062822	-0.000350266157884249	grey
V1M	L4R	-3.99655930362511	-0.0125937300463699	grey
V1M	L4V	-1.159936792514	-0.691359986934488	grey
V1M	L4W	-4.00919546035232	-0.000533868627560885	grey
V1M	E3N	-0.0792648871100781	-0.914628266380216	grey
V1M	E3R	-0.99540339321193	-1.21617280485344	grey
V1M	R2W	0.0610313266325964	-0.160490637654075	grey
V1N	R2E	-0.0226731321744005	-1.11864060484503	grey
V1N	R2H	0.0232907938192635	-1.52649446347248	grey
V1N	R2K	0.0152110838913502	-1.82195815711452	grey
V1N	R2L	-0.0222043547803366	-2.16674868058121	grey
V1N	R2M	0.0799393749133634	-1.40305208404003	grey
V1N	R2N	0.0400948413805531	-2.20748736450399	grey
V1N	R2P	-1.02084559503959	-2.9435782380324	grey
V1N	L4E	-3.47171981414183	-0.536499497823047	grey
V1N	L4K	-3.42608531435583	-0.533112953003001	grey
V1N	C5A	-0.485603632099903	-3.32893341715806	grey
V1N	S6C	-0.378230348898894	-2.28035835717373	grey
V1N	S6E	0.0154421629257802	-0.675234067144907	grey
V1N	S6F	-0.0630773602080237	-3.25157257112573	grey
V1N	S6G	0.015425756867363	-2.23922943510905	grey
V1N	S6H	-0.00927776967002591	-1.29888711201641	grey
V1N	S6L	0.0134023932245979	-2.28423158715047	grey
V1N	S6N	0.0635453423279855	-1.68693364164921	grey
V1N	S6Q	-0.0734210970534588	-1.37454828710596	grey
V1N	S6R	-0.0330407606855609	-1.75135596024238	grey
V1N	I9D	-3.93883975853593	-0.0708895704439487	grey
V1N	I9E	-3.36573376663232	-0.643995562347561	grey
V1N	I9G	-2.95136481880682	-1.05836451017306	grey
V1N	T10A	-0.05407282606958	-1.88828275438597	grey
V1N	T10E	-0.0607443703534511	-2.80373151533081	grey
V1N	T10F	-2.41223368103402	-1.59749564794586	grey
V1N	T10G	-0.0716939818362134	-1.76284652095633	grey
V1N	T10I	-0.141712750183976	-3.12717674533994	grey
V1N	T10L	-0.0761588774686595	-3.2507375235461	grey
V1N	T10M	-0.0386764331054823	-2.67594057227168	grey
V1N	T10P	-2.1286553860721	-1.88107394290778	grey
V1N	T10Q	-0.111433508241399	-2.0942625890355	grey
V1N	T10R	-0.209574036557402	-2.3606017426108	grey
V1N	T10S	-0.0156477306794782	-1.6293823176785	grey
V1N	M11G	-0.383531929049461	-2.82991659794352	grey
V1N	M11K	-0.156421178622432	-2.00146973727655	grey
V1N	M11L	-0.00722038315811613	-1.92439564699499	grey
V1N	M11R	-0.0641793141695879	-1.98106872373336	grey
V1N	M11W	-0.12932406424832	-1.54755476116601	grey
V1N	T10V	-0.080805152327688	-2.50475393122764	grey
V1N	I9K	-4.0029483910394	-0.00678093794048706	grey
V1N	I9Q	-2.21630558121018	-1.7934237477697	grey
V1N	I9R	-4.00678550709655	-0.00294382188332953	grey
V1N	I9S	-1.8366365815311	-2.17309274744878	grey
V1N	A8C	-0.100350345566429	-2.85590886783758	grey
V1N	A8D	-3.68428466391018	-0.325444665069708	grey
V1N	A8E	-3.69008045233891	-0.31963004865006	grey
V1N	A8F	-4.00742170277712	-0.00230762620276792	grey
V1N	A8G	-0.36993558653663	-2.56179710956642	grey
V1N	A8H	-4.00661211071318	-0.00296864005551445	grey
V1N	A8I	-1.3179437351166	-2.69177425587403	grey
V1N	A8K	-4.00958770368602	-0.000121711063925112	grey
V1N	A8L	-1.9705246704983	-2.0391991794663	grey
V1N	A8N	-1.70628107672239	-2.28316500139369	grey
V1N	A8P	-4.00801996464814	-0.00170936433174695	grey
V1N	A8Q	-2.22679689654253	-1.78264198536108	grey
V1N	A8R	-4.00726551261869	-0.00246381636118986	grey
V1N	A8S	-0.077735744094189	-2.39664302895662	grey
V1N	A8T	-0.0774923831776326	-2.56704808529897	grey
V1N	A8V	-0.202750823200178	-2.82350683584529	grey
V1N	A8Y	-4.00972578263373	0.00029403219746893	grey
V1N	A7C	-0.288197186929032	-2.83362890463692	grey
V1N	A7D	-2.17655267063427	-1.83317665834562	grey
V1N	A7E	-1.46953337186324	-2.54019595711664	grey
V1N	A7F	-2.03073699876649	-1.9789923302134	grey
V1N	A7H	-1.62471488858024	-2.38498456893398	grey
V1N	A7I	-1.43549834044649	-2.57421333730034	grey
V1N	A7K	-2.29661753180767	-1.71311179717221	grey
V1N	A7L	-1.7354321302355	-2.27429719874439	grey
V1N	A7N	-1.38153583139947	-2.62788264735408	grey
V1N	A7P	-4.00071371062012	-0.00640374642707098	grey
V1N	A7Q	-1.61980699213256	-2.38992233684732	grey
V1N	A7R	-2.74705872786006	-1.26166415467567	grey
V1N	A7S	-0.0569317280377279	-2.55065606633259	grey
V1N	A7T	-0.75977100860747	-3.19981071353544	grey
V1N	A7Y	-1.56279968197433	-2.43930695673904	grey
V1N	S6T	-0.0196271452542898	-2.2986867858197	grey
V1N	S6Y	-0.0165572794093296	-2.93518768270524	grey
V1N	C5G	-1.46091866859389	-2.54793717577809	grey
V1N	C5K	-4.00904166274597	0.00119299021695873	grey
V1N	C5N	-3.04719046013828	-0.962538868841605	grey
V1N	C5P	-4.00499505519852	-0.00262645850903276	grey
V1N	C5R	-3.99364109313091	-0.0160882358489709	grey
V1N	C5S	-1.4591795805998	-2.55054974838008	grey
V1N	C5T	-2.22730749956138	-1.7824218294185	grey
V1N	C5V	-1.68688665951261	-2.32284266946727	grey
V1N	L4M	-0.0406296966199791	-3.96055243408814	grey
V1N	L4Q	-2.00260797795513	-2.00533960223643	grey
V1N	L4R	-3.99655930362511	-0.0131700253547686	grey
V1N	L4W	-4.00919546035232	-0.000533868627558221	grey
V1N	E3F	-3.35193609998661	-0.657793228993275	grey
V1N	E3K	-0.569117227077434	-2.77682177918951	grey
V1N	E3M	-0.857936575168725	-2.23256563209212	grey
V1N	E3N	-0.0792648871100781	-2.85901403806984	grey
V1N	E3Q	0.0166675458034184	-2.46679342690957	grey
V1N	E3S	-0.0640972681887777	-2.5364401680005	grey
V1N	E3T	-1.67428578337769	-1.54930913565854	grey
V1N	E3Y	-2.90773003046944	-1.10199929851044	grey
V1N	R2S	0.0137730782879699	-1.41965702299339	grey
V1N	R2T	0.0845328222077444	-1.87274459469126	grey
V1P	R2A	0.0167799940368911	-0.770020734920311	grey
V1P	R2F	0.0246212903801886	-1.1274665988297	grey
V1P	R2G	-0.00489038316912582	-0.955919170834908	grey
V1P	R2H	0.0232907938192635	-1.52476922320011	grey
V1P	R2I	-0.0895497374560841	-1.8715406708965	grey
V1P	R2L	-0.0222043547803366	-1.61577118190038	grey
V1P	R2N	0.0400948413805531	-4.04982417036044	grey
V1P	R2P	-1.02084559503959	-1.1010534555972	grey
V1P	E3A	-0.0747416392470668	-2.13193872839824	grey
V1P	E3D	-0.0437865922023506	-1.81501063890614	grey
V1P	C5A	-0.485603632099903	-3.42579714969836	grey
V1P	S6A	-0.0129726412788433	-1.41571088464935	grey
V1P	S6C	-0.378230348898894	-2.36215098145514	grey
V1P	S6E	0.0154421629257802	-0.482410911433856	grey
V1P	S6F	-0.0630773602080237	-2.05314687969795	grey
V1P	S6G	0.015425756867363	-1.5860639798772	grey
V1P	S6H	-0.00927776967002591	-0.884789235983721	grey
V1P	S6I	-0.121787694091509	-2.08177435972223	grey
V1P	S6K	-0.0340544273139671	-1.44587929593063	grey
V1P	S6L	0.0134023932245979	-2.13462015795404	grey
V1P	S6P	-2.15316557148745	-1.84969987257164	grey
V1P	S6Q	-0.0734210970534588	-1.21863859988735	grey
V1P	S6R	-0.0330407606855609	-1.48320930648717	grey
V1P	I9G	-2.95136481880682	-1.05750767960116	grey
V1P	I9H	-1.97740054742571	-2.03232878155417	grey
V1P	T10A	-0.05407282606958	-1.93279894920305	grey
V1P	T10C	0.00268799087196614	-2.82345079809873	grey
V1P	T10D	-0.231277716310898	-2.85665238087492	grey
V1P	T10E	-0.0607443703534511	-1.46235196026923	grey
V1P	T10F	-2.41223368103402	-1.59749564794586	grey
V1P	T10G	-0.0716939818362134	-1.44304694075154	grey
V1P	T10H	-0.413393936101703	-3.18088893975469	grey
V1P	T10I	-0.141712750183976	-2.53251796149595	grey
V1P	T10K	-0.122621367795198	-2.39734527667238	grey
V1P	T10L	-0.0761588774686595	-2.92073657138032	grey
V1P	T10M	-0.0386764331054823	-2.85922546292853	grey
V1P	T10P	-2.1286553860721	-1.87354161166595	grey
V1P	T10Q	-0.111433508241399	-1.72897459451064	grey
V1P	T10R	-0.209574036557402	-2.45024797637184	grey
V1P	T10S	-0.0156477306794782	-1.53036319471406	grey
V1P	M11A	-0.124087975887674	-1.87615461687861	grey
V1P	M11N	-0.194710702810008	-2.15241862618884	grey
V1P	M11P	-2.88433414584795	-1.12476407228332	grey
V1P	M11T	-0.0255122489132753	-1.81220386216777	grey
V1P	M11V	-0.0230628449553794	-1.46638976932657	grey
V1P	M11W	-0.12932406424832	-1.26189270589464	grey
V1P	T10V	-0.080805152327688	-2.2948344160941	grey
V1P	T10W	-1.95337471438997	-2.05635461458991	grey
V1P	T10Y	-1.59867336789128	-2.40882943364894	grey
V1P	I9K	-4.0029483910394	-0.00441578733587189	grey
V1P	I9L	-0.153408666708933	-1.7811023912222	grey
V1P	A8C	-0.100350345566429	-2.69877631795155	grey
V1P	A8D	-3.68428466391018	-0.325444665069708	grey
V1P	A8E	-3.69008045233891	-0.319648876640977	grey
V1P	A8F	-4.00742170277712	0.289439370464913	grey
V1P	A8G	-0.36993558653663	-2.59899274485633	grey
V1P	A8H	-4.00661211071318	-0.00280424891649389	grey
V1P	A8K	-4.00958770368602	-0.000141625293865744	grey
V1P	A8L	-1.9705246704983	-2.03904926225284	grey
V1P	A8M	-0.479940320595399	-2.4076668444469	grey
V1P	A8N	-1.70628107672239	-2.30320364773102	grey
V1P	A8P	-4.00801996464814	-0.00136209690116118	grey
V1P	A8Q	-2.22679689654253	-1.76121790518402	grey
V1P	A8R	-4.00726551261869	0.00474839610685418	grey
V1P	A8S	-0.077735744094189	-2.1163808941726	grey
V1P	A8T	-0.0774923831776326	-2.04993053560522	grey
V1P	A8V	-0.202750823200178	-2.65989739236354	grey
V1P	A8W	-4.00645735748584	-0.00327197149403613	grey
V1P	A8Y	-4.00972578263373	-3.54634614918581e-06	grey
V1P	A7C	-0.288197186929032	-2.57583629568606	grey
V1P	A7D	-2.17655267063427	-1.83317665834561	grey
V1P	A7E	-1.46953337186324	-2.53793952692571	grey
V1P	A7F	-2.03073699876649	-1.97898397912392	grey
V1P	A7G	-0.46962652442428	-2.4058724812173	grey
V1P	A7H	-1.62471488858024	-2.38475441105572	grey
V1P	A7I	-1.43549834044649	-2.57365124112048	grey
V1P	A7L	-1.7354321302355	-2.27127581174226	grey
V1P	A7M	-1.58558927499365	-2.42297162829099	grey
V1P	A7N	-1.38153583139947	-2.62819349758041	grey
V1P	A7P	-4.00071371062012	-0.0050786989745033	grey
V1P	A7Q	-1.61980699213256	-2.38942904394275	grey
V1P	A7R	-2.74705872786006	-1.25712353404307	grey
V1P	A7S	-0.0569317280377279	-2.28177710336014	grey
V1P	A7T	-0.75977100860747	-3.22847159042004	grey
V1P	A7V	-0.489185058657952	-2.85573954781858	grey
V1P	A7Y	-1.56279968197433	-2.44692964700555	grey
V1P	S6T	-0.0196271452542898	-1.95991744088544	grey
V1P	S6V	-0.00226667800126901	-2.03723978217021	grey
V1P	S6W	0.0248722554951981	-1.66888575236404	grey
V1P	S6Y	-0.0165572794093296	-1.88515681568091	grey
V1P	C5E	-3.45050531841399	-0.55922401056589	grey
V1P	C5G	-1.46091866859389	-2.5484121554092	grey
V1P	C5Q	-2.94146133814995	-1.06826799082993	grey
V1P	C5R	-3.99364109313091	-0.0160882358489709	grey
V1P	C5W	-4.009379062822	-0.000350266157884249	grey
V1P	L4R	-3.99655930362511	-0.0131700253547686	grey
V1P	E3G	-0.0493407020530312	-2.14866624309635	grey
V1P	E3H	-0.119929794691958	-2.88108170036613	grey
V1P	E3I	-3.98096282268627	-0.0287665062936107	grey
V1P	E3K	-0.569117227077434	-2.26067102090484	grey
V1P	E3L	-3.27485144869671	-0.034291364034591	grey
V1P	E3N	-0.0792648871100781	-2.52797126104762	grey
V1P	E3P	-3.70880472189543	-0.300893746485015	grey
V1P	E3Q	0.0166675458034184	-1.85352656421645	grey
V1P	E3R	-0.99540339321193	-2.22389730035028	grey
V1P	E3S	-0.0640972681887777	-1.96368630658054	grey
V1P	E3T	-1.67428578337769	-0.494145020947532	grey
V1P	E3V	-3.94305834055651	-0.0666709884233749	grey
V1P	E3Y	-2.90773003046944	-0.994703485363177	grey
V1P	R2S	0.0137730782879699	-1.2061073462913	grey
V1P	R2T	0.0845328222077444	-1.87491364931314	grey
V1Q	R2A	0.0167799940368911	-1.22029267387409	grey
V1Q	R2E	-0.0226731321744005	-1.33232662894559	grey
V1Q	R2G	-0.00489038316912582	-1.23912852810455	grey
V1Q	R2N	0.0400948413805531	-2.38062658267303	grey
V1Q	R2P	-1.02084559503959	-2.15799739301176	grey
V1Q	E3A	-0.0747416392470668	-2.82599414653595	grey
V1Q	E3C	-3.19260519747089	-0.291115496727969	grey
V1Q	L4K	-3.42608531435583	-0.583333597620755	grey
V1Q	C5A	-0.485603632099903	-3.4033248111969	grey
V1Q	S6A	-0.0129726412788433	-1.74931908453817	grey
V1Q	S6D	0.0606612378781648	-1.2730026494971	grey
V1Q	S6G	0.015425756867363	-2.38990463244164	grey
V1Q	S6H	-0.00927776967002591	-1.39296210622159	grey
V1Q	S6L	0.0134023932245979	-2.68442738559677	grey
V1Q	S6M	-0.0111591280426029	-2.34845840378606	grey
V1Q	S6P	-2.15316557148745	-1.85656375749243	grey
V1Q	S6Q	-0.0734210970534588	-1.41626219832111	grey
V1Q	S6R	-0.0330407606855609	-1.84939969159354	grey
V1Q	I9A	-1.6194686510239	-2.39026067795598	grey
V1Q	I9E	-3.36573376663232	-0.643987910612572	grey
V1Q	I9G	-2.95136481880682	-1.05836451017306	grey
V1Q	T10A	-0.05407282606958	-2.52266628603338	grey
V1Q	T10C	0.00268799087196614	-2.92392724659158	grey
V1Q	T10D	-0.231277716310898	-3.14214408999634	grey
V1Q	T10F	-2.41223368103402	-1.59749564794586	grey
V1Q	T10G	-0.0716939818362134	-1.92469723728394	grey
V1Q	T10K	-0.122621367795198	-2.74961169919843	grey
V1Q	T10L	-0.0761588774686595	-3.45164005476119	grey
V1Q	T10M	-0.0386764331054823	-2.4711664165524	grey
V1Q	T10P	-2.1286553860721	-1.88107394290778	grey
V1Q	T10R	-0.209574036557402	-2.5843261440458	grey
V1Q	T10S	-0.0156477306794782	-1.95183266772578	grey
V1Q	M11A	-0.124087975887674	-1.86606382109905	grey
V1Q	M11E	-0.0739441054328478	-1.45487264344641	grey
V1Q	M11G	-0.383531929049461	-3.06958479311725	grey
V1Q	M11K	-0.156421178622432	-2.14757867263963	grey
V1Q	M11Q	-0.0834422244331878	-1.46887471737353	grey
V1Q	M11R	-0.0641793141695879	-1.98087341158273	grey
V1Q	M11T	-0.0255122489132753	-1.94588581467428	grey
V1Q	T10V	-0.080805152327688	-2.59906517729265	grey
V1Q	T10W	-1.95337471438997	-2.05635461458991	grey
V1Q	I9K	-4.0029483910394	-0.0067809379404844	grey
V1Q	I9R	-4.00678550709655	0.0414513638067966	grey
V1Q	I9V	-0.0389738018882637	-3.96998509576906	grey
V1Q	I9W	-3.99460864266902	-0.0151206863108668	grey
V1Q	A8D	-3.68428466391018	-0.325444665069708	grey
V1Q	A8G	-0.36993558653663	-3.16816007932983	grey
V1Q	A8H	-4.00661211071318	-0.00311721826670652	grey
V1Q	A8L	-1.9705246704983	-2.03805885044362	grey
V1Q	A8N	-1.70628107672239	-2.30312597600494	grey
V1Q	A8P	-4.00801996464814	-0.00148009115575043	grey
V1Q	A8Q	-2.22679689654253	-1.78293243243735	grey
V1Q	A8R	-4.00726551261869	-0.00142596851763876	grey
V1Q	A8S	-0.077735744094189	-2.8592549310126	grey
V1Q	A8T	-0.0774923831776326	-2.4299760659256	grey
V1Q	A8V	-0.202750823200178	-3.12284341480021	grey
V1Q	A8W	-4.00645735748584	-0.00327197149403879	grey
V1Q	A8Y	-4.00972578263373	-3.54634615185034e-06	grey
V1Q	A7C	-0.288197186929032	-3.19362495403847	grey
V1Q	A7K	-2.29661753180767	-1.71227852708988	grey
V1Q	A7L	-1.7354321302355	-2.27429719874438	grey
V1Q	A7N	-1.38153583139947	-2.62819349758041	grey
V1Q	A7R	-2.74705872786006	-1.26267060111982	grey
V1Q	A7T	-0.75977100860747	-3.24933495118862	grey
V1Q	A7V	-0.489185058657952	-3.31673745937397	grey
V1Q	C5E	-3.45050531841399	-0.55922401056589	grey
V1Q	C5G	-1.46091866859389	-2.54743785756479	grey
V1Q	C5K	-4.00904166274597	0.00172107446928038	grey
V1Q	C5L	-0.992686387691682	-2.66645217096415	grey
V1Q	C5P	-4.00499505519852	-0.00473427378136559	grey
V1Q	C5R	-3.99364109313091	0.00629417132110222	grey
V1Q	C5S	-1.4591795805998	-2.55054974838009	grey
V1Q	C5T	-2.22730749956138	-1.78148975602455	grey
V1Q	L4R	-3.99655930362511	-0.013170025354766	grey
V1Q	L4T	-1.54199091644066	-2.46773841253922	grey
V1Q	L4W	-4.00919546035232	-0.000533868627560885	grey
V1Q	E3G	-0.0493407020530312	-2.87938435395718	grey
V1Q	E3K	-0.569117227077434	-3.32052059435167	grey
V1Q	E3L	-3.27485144869671	-0.73487788028317	grey
V1Q	E3M	-0.857936575168725	-3.15169861097854	grey
V1Q	E3N	-0.0792648871100781	-2.71435126026346	grey
V1Q	E3P	-3.70880472189543	-0.30092460708445	grey
V1Q	E3R	-0.99540339321193	-3.01293447860355	grey
V1Q	E3V	-3.94305834055651	-0.0666709884233749	grey
V1Q	E3W	-3.90279933552054	-0.106929993459339	grey
V1Q	R2W	0.0610313266325964	-1.77421250901982	grey
V1R	R2A	0.0167799940368911	-3.57454936417064	grey
V1R	R2D	0.144109149737919	-2.93042980191627	grey
V1R	R2E	-0.0226731321744005	-2.07893206737088	grey
V1R	R2G	-0.00489038316912582	-2.22145426870197	grey
V1R	R2H	0.0232907938192635	-2.87968185482643	grey
V1R	R2K	0.0152110838913502	-2.3548754531079	grey
V1R	R2L	-0.0222043547803366	-2.98096579923177	grey
V1R	R2N	0.0400948413805531	-3.00929943490844	grey
V1R	R2P	-1.02084559503959	-2.98686951200375	grey
V1R	R2Q	0.0847595571203206	-2.88061233566257	grey
V1R	E3A	-0.0747416392470668	-3.56189545561774	grey
V1R	L4A	-0.49762169722336	-3.51210763175652	grey
V1R	L4E	-3.47171981414183	-0.537998652570731	grey
V1R	L4G	-2.24683092733296	-1.76275046847442	grey
V1R	L4K	-3.42608531435583	-0.559870806436688	grey
V1R	C5A	-0.485603632099903	-3.52291009010476	grey
V1R	S6A	-0.0129726412788433	-2.55722426381104	grey
V1R	S6E	0.0154421629257802	-1.96932060925966	grey
V1R	S6F	-0.0630773602080237	-3.88986841992895	grey
V1R	S6G	0.015425756867363	-2.87709663304922	grey
V1R	S6H	-0.00927776967002591	-2.25635922769908	grey
V1R	S6K	-0.0340544273139671	-2.35078345862628	grey
V1R	S6L	0.0134023932245979	-3.78876850132534	grey
V1R	S6M	-0.0111591280426029	-3.82061870438804	grey
V1R	S6N	0.0635453423279855	-2.33220994105988	grey
V1R	S6P	-2.15316557148745	-1.85465065119117	grey
V1R	S6Q	-0.0734210970534588	-2.50331539262281	grey
V1R	S6R	-0.0330407606855609	-2.7164639929683	grey
V1R	I9A	-1.6194686510239	-2.39026067795598	grey
V1R	I9C	-0.28489279733221	-3.72321871817963	grey
V1R	I9E	-3.36573376663232	-0.639317203940273	grey
V1R	I9F	-2.61131927842743	-1.39841005055245	grey
V1R	I9G	-2.95136481880682	-1.05835983859315	grey
V1R	T10A	-0.05407282606958	-3.20506250089115	grey
V1R	T10C	0.00268799087196614	-3.82641383853173	grey
V1R	T10D	-0.231277716310898	-3.77845161266899	grey
V1R	T10E	-0.0607443703534511	-2.87723627855892	grey
V1R	T10F	-2.41223368103402	-1.59749564794586	grey
V1R	T10G	-0.0716939818362134	-3.11156759705168	grey
V1R	T10H	-0.413393936101703	-3.59633539287818	grey
V1R	T10K	-0.122621367795198	-3.88710796118469	grey
V1R	T10L	-0.0761588774686595	-3.93315304091198	grey
V1R	T10M	-0.0386764331054823	-3.86251132597423	grey
V1R	T10P	-2.1286553860721	-1.86095749162028	grey
V1R	T10Q	-0.111433508241399	-3.09368430576102	grey
V1R	T10R	-0.209574036557402	-3.79861461326457	grey
V1R	T10S	-0.0156477306794782	-2.50787859026031	grey
V1R	M11A	-0.124087975887674	-3.27636233782249	grey
V1R	M11D	-0.0777865788070722	-3.53657929829377	grey
V1R	M11E	-0.0739441054328478	-2.413677712188	grey
V1R	M11G	-0.383531929049461	-3.62567679941897	grey
V1R	M11H	-0.153737742660914	-2.45790464366533	grey
V1R	M11I	-0.0683331975831893	-3.42698480206486	grey
V1R	M11K	-0.156421178622432	-3.59213337932433	grey
V1R	M11L	-0.00722038315811613	-3.45894281529756	grey
V1R	M11N	-0.194710702810008	-3.10735452953804	grey
V1R	M11P	-2.88433414584795	-1.05246410465487	grey
V1R	M11Q	-0.0834422244331878	-2.30866159680055	grey
V1R	M11R	-0.0641793141695879	-3.16388452975127	grey
V1R	M11S	-0.106044417003995	-3.60503588321067	grey
V1R	M11T	-0.0255122489132753	-3.07857870873935	grey
V1R	M11V	-0.0230628449553794	-3.06785048843119	grey
V1R	M11W	-0.12932406424832	-3.26208821395279	grey
V1R	T10V	-0.080805152327688	-3.81390104784206	grey
V1R	T10W	-1.95337471438997	-2.05635461458991	grey
V1R	T10Y	-1.59867336789128	-2.41050303457104	grey
V1R	I9K	-4.0029483910394	-0.00303544920621679	grey
V1R	I9L	-0.153408666708933	-2.9613079782993	grey
V1R	I9M	-0.109561765273894	-3.67144198909671	grey
V1R	I9N	-1.59270903347465	-2.41702029550523	grey
V1R	I9P	-4.00659369606452	-0.00313563291536045	grey
V1R	I9Q	-2.21630558121018	-1.7934237477697	grey
V1R	I9R	-4.00678550709655	-0.00279105929665491	grey
V1R	I9S	-1.8366365815311	-2.17256896690345	grey
V1R	I9T	-0.445078283457732	-3.56465104552215	grey
V1R	I9V	-0.0389738018882637	-3.25757870432485	grey
V1R	I9W	-3.99460864266902	-0.0151206863108642	grey
V1R	I9Y	-3.99318440974464	-0.0165449192352405	grey
V1R	A8D	-3.68428466391018	-0.325444665069708	grey
V1R	A8E	-3.69008045233891	-0.319648876640977	grey
V1R	A8F	-4.00742170277712	-0.00230762620276792	grey
V1R	A8G	-0.36993558653663	-3.30953575509245	grey
V1R	A8H	-4.00661211071318	0.0182068951699099	grey
V1R	A8I	-1.3179437351166	-2.69178559386328	grey
V1R	A8K	-4.00958770368602	0.0634473940398781	grey
V1R	A8L	-1.9705246704983	-2.03869324837142	grey
V1R	A8M	-0.479940320595399	-3.52977339725662	grey
V1R	A8N	-1.70628107672239	-2.30277087310912	grey
V1R	A8P	-4.00801996464814	0.0108479657507314	grey
V1R	A8Q	-2.22679689654253	-1.78293243243735	grey
V1R	A8R	-4.00726551261869	-0.00246381636118986	grey
V1R	A8S	-0.077735744094189	-3.75015156026082	grey
V1R	A8T	-0.0774923831776326	-3.71512088209399	grey
V1R	A8V	-0.202750823200178	-3.8069785057797	grey
V1R	A8W	-4.00645735748584	-0.00279713264608183	grey
V1R	A8Y	-4.00972578263373	-3.54634614918581e-06	grey
V1R	A7C	-0.288197186929032	-3.72153214205085	grey
V1R	A7F	-2.03073699876649	-1.9789555652297	grey
V1R	A7G	-0.46962652442428	-3.53968378293162	grey
V1R	A7H	-1.62471488858024	-2.38501444039964	grey
V1R	A7I	-1.43549834044649	-2.57155086332981	grey
V1R	A7K	-2.29661753180767	-1.71311179717221	grey
V1R	A7L	-1.7354321302355	-2.27050861202321	grey
V1R	A7N	-1.38153583139947	-2.62816362611474	grey
V1R	A7P	-4.00071371062012	0.00737914857901512	grey
V1R	A7Q	-1.61980699213256	-2.38992233684732	grey
V1R	A7R	-2.74705872786006	-1.2622306404187	grey
V1R	A7S	-0.0569317280377279	-3.93984792892132	grey
V1R	A7T	-0.75977100860747	-3.24995832037241	grey
V1R	A7V	-0.489185058657952	-3.52054427032193	grey
V1R	A7W	-2.73073410460289	-1.27899522437699	grey
V1R	S6T	-0.0196271452542898	-2.99667885695151	grey
V1R	S6V	-0.00226667800126901	-3.97511782493379	grey
V1R	C5D	-4.00941013104217	-0.000319197937715288	grey
V1R	C5E	-3.45050531841399	-0.55863100685345	grey
V1R	C5G	-1.46091866859389	-2.53219285062737	grey
V1R	C5I	-1.20290954127916	-2.80681978770072	grey
V1R	C5L	-0.992686387691682	-3.0170429412882	grey
V1R	C5M	-0.426823165988792	-3.55777281025971	grey
V1R	C5N	-3.04719046013828	-0.962036026460649	grey
V1R	C5P	-4.00499505519852	-0.00472428469019981	grey
V1R	C5Q	-2.94146133814995	-1.06826799082993	grey
V1R	C5R	-3.99364109313091	-0.0158520007208742	grey
V1R	C5S	-1.4591795805998	-2.55054974838009	grey
V1R	C5T	-2.22730749956138	-1.74369575840821	grey
V1R	C5V	-1.68688665951261	-2.32284266946727	grey
V1R	C5W	-4.009379062822	-0.000350266157886914	grey
V1R	L4N	-2.2558404337593	-1.75388889522059	grey
V1R	L4R	-3.99655930362511	-0.0118062561733172	grey
V1R	L4S	-2.02686462386154	-1.98286470511834	grey
V1R	L4T	-1.54199091644066	-2.46773841253922	grey
V1R	L4V	-1.159936792514	-2.84979253646588	grey
V1R	L4W	-4.00919546035232	0.0281433710720727	grey
V1R	E3G	-0.0493407020530312	-3.76864948317613	grey
V1R	E3K	-0.569117227077434	-2.27460413171222	grey
V1R	E3L	-3.27485144869671	-0.734877880283173	grey
V1R	E3N	-0.0792648871100781	-3.9304644418698	grey
V1R	E3Q	0.0166675458034184	-2.80582058984334	grey
V1R	E3R	-0.99540339321193	-2.88304136180459	grey
V1R	E3V	-3.94305834055651	-0.0666709884233749	grey
V1R	R2S	0.0137730782879699	-2.32299933487982	grey
V1R	R2T	0.0845328222077444	-2.99349924581885	grey
V1R	R2V	-0.0405455136612978	-3.69511827416047	grey
V1R	R2W	0.0610313266325964	-2.68099382552554	grey
V1R	R2Y	0.0331260045347412	-2.52211277345581	grey
V1S	R2A	0.0167799940368911	-1.50474435821109	grey
V1S	R2E	-0.0226731321744005	-2.60332573363497	grey
V1S	R2F	0.0246212903801886	-1.94322406534276	grey
V1S	R2G	-0.00489038316912582	-1.45765894810046	grey
V1S	R2H	0.0232907938192635	-3.08674839572351	grey
V1S	R2K	0.0152110838913502	-1.71822320450121	grey
V1S	R2L	-0.0222043547803366	-1.96842518374431	grey
V1S	R2P	-1.02084559503959	-2.23132028924994	grey
V1S	R2Q	0.0847595571203206	-1.8319998200076	grey
V1S	E3D	-0.0437865922023506	-1.94552863710487	grey
V1S	L4A	-0.49762169722336	-3.23726070906845	grey
V1S	L4F	-1.65727001847903	-2.35245931050086	grey
V1S	L4G	-2.24683092733296	-1.76289840164692	grey
V1S	L4K	-3.42608531435583	-0.583644014624057	grey
V1S	C5A	-0.485603632099903	-3.49641396823229	grey
V1S	S6A	-0.0129726412788433	-2.03024314811252	grey
V1S	S6C	-0.378230348898894	-2.69074443945019	grey
V1S	S6D	0.0606612378781648	-1.66654777404532	grey
V1S	S6F	-0.0630773602080237	-3.39013910146184	grey
V1S	S6G	0.015425756867363	-2.00215785773598	grey
V1S	S6H	-0.00927776967002591	-2.37829260591735	grey
V1S	S6I	-0.121787694091509	-3.18956038303157	grey
V1S	S6K	-0.0340544273139671	-2.18193111786952	grey
V1S	S6L	0.0134023932245979	-2.91998950008139	grey
V1S	S6M	-0.0111591280426029	-2.44641886932349	grey
V1S	S6N	0.0635453423279855	-1.72659987869175	grey
V1S	S6P	-2.15316557148745	-1.85644050694654	grey
V1S	S6Q	-0.0734210970534588	-1.87149127326493	grey
V1S	S6R	-0.0330407606855609	-2.11392644772151	grey
V1S	I9E	-3.36573376663232	-0.633275670650217	grey
V1S	I9G	-2.95136481880682	-1.02575910352963	grey
V1S	I9H	-1.97740054742571	-2.03232878155417	grey
V1S	T10A	-0.05407282606958	-2.53775926235339	grey
V1S	T10C	0.00268799087196614	-3.00080303040369	grey
V1S	T10D	-0.231277716310898	-3.70608749624951	grey
V1S	T10E	-0.0607443703534511	-2.12040188282957	grey
V1S	T10F	-2.41223368103402	-1.59749564794586	grey
V1S	T10G	-0.0716939818362134	-2.21994817265644	grey
V1S	T10H	-0.413393936101703	-3.59056533181102	grey
V1S	T10I	-0.141712750183976	-3.20681516668365	grey
V1S	T10K	-0.122621367795198	-3.2524118836934	grey
V1S	T10L	-0.0761588774686595	-3.63860123500239	grey
V1S	T10M	-0.0386764331054823	-2.85700803395581	grey
V1S	T10N	-0.163344141765744	-3.17192863810331	grey
V1S	T10P	-2.1286553860721	-1.88098708600532	grey
V1S	T10R	-0.209574036557402	-3.19451843983529	grey
V1S	T10S	-0.0156477306794782	-2.09093298236411	grey
V1S	M11A	-0.124087975887674	-2.71695225397473	grey
V1S	M11E	-0.0739441054328478	-1.50103180224027	grey
V1S	M11F	-0.118487491457121	-2.26188343217639	grey
V1S	M11G	-0.383531929049461	-3.43240001816149	grey
V1S	M11K	-0.156421178622432	-2.4382325087388	grey
V1S	M11L	-0.00722038315811613	-2.10310258837033	grey
V1S	M11N	-0.194710702810008	-2.26969207198298	grey
V1S	M11R	-0.0641793141695879	-2.34834550180539	grey
V1S	M11S	-0.106044417003995	-2.51773557321886	grey
V1S	M11T	-0.0255122489132753	-2.26917967003445	grey
V1S	M11V	-0.0230628449553794	-2.60902311830061	grey
V1S	M11W	-0.12932406424832	-2.01673750582655	grey
V1S	M11Y	-0.0839583120565348	-1.88463770715066	grey
V1S	T10V	-0.080805152327688	-2.78312507818066	grey
V1S	T10W	-1.95337471438997	-2.05337843128458	grey
V1S	I9K	-4.0029483910394	-0.00464111655827715	grey
V1S	I9L	-0.153408666708933	-1.93570102510118	grey
V1S	I9M	-0.109561765273894	-2.25344905295497	grey
V1S	I9N	-1.59270903347465	-2.41394441001219	grey
V1S	I9P	-4.00659369606452	-0.00313563291535779	grey
V1S	I9Q	-2.21630558121018	-1.7934237477697	grey
V1S	I9R	-4.00678550709655	-0.00265856134175735	grey
V1S	I9S	-1.8366365815311	-2.17309274744878	grey
V1S	I9T	-0.445078283457732	-3.56291494921076	grey
V1S	I9V	-0.0389738018882637	-2.3720883155876	grey
V1S	I9W	-3.99460864266902	-0.0143735988312259	grey
V1S	A8C	-0.100350345566429	-3.61580136941856	grey
V1S	A8D	-3.68428466391018	-0.325444665069708	grey
V1S	A8E	-3.69008045233891	-0.319648876640977	grey
V1S	A8F	-4.00742170277712	-0.0015887263792802	grey
V1S	A8G	-0.36993558653663	-3.51949988620117	grey
V1S	A8H	-4.00661211071318	-0.00294717069496908	grey
V1S	A8I	-1.3179437351166	-2.69178559386328	grey
V1S	A8K	-4.00958770368602	-0.000126761114431773	grey
V1S	A8L	-1.9705246704983	-2.03593849803072	grey
V1S	A8M	-0.479940320595399	-3.44895670612377	grey
V1S	A8N	-1.70628107672239	-2.30328859387761	grey
V1S	A8P	-4.00801996464814	0.00276577253175958	grey
V1S	A8Q	-2.22679689654253	-1.78293243243735	grey
V1S	A8R	-4.00726551261869	-0.0021511611498557	grey
V1S	A8S	-0.077735744094189	-2.59943626048551	grey
V1S	A8T	-0.0774923831776326	-2.61386981839338	grey
V1S	A8V	-0.202750823200178	-3.37612529363275	grey
V1S	A8W	-4.00645735748584	-0.00304608921458449	grey
V1S	A8Y	-4.00972578263373	-3.54634614918581e-06	grey
V1S	A7C	-0.288197186929032	-3.27908188289924	grey
V1S	A7D	-2.17655267063427	-1.83317665834561	grey
V1S	A7F	-2.03073699876649	-1.97870696014706	grey
V1S	A7G	-0.46962652442428	-3.34123023356306	grey
V1S	A7H	-1.62471488858024	-2.37681904358617	grey
V1S	A7I	-1.43549834044649	-2.57419896136692	grey
V1S	A7K	-2.29661753180767	-1.67847839678884	grey
V1S	A7L	-1.7354321302355	-2.27425081803669	grey
V1S	A7M	-1.58558927499365	-2.42414005398624	grey
V1S	A7N	-1.38153583139947	-2.62819349758041	grey
V1S	A7P	-4.00071371062012	-0.00895583744546702	grey
V1S	A7Q	-1.61980699213256	-2.38992233684732	grey
V1S	A7R	-2.74705872786006	-1.25817406305022	grey
V1S	A7S	-0.0569317280377279	-2.74163040483136	grey
V1S	A7T	-0.75977100860747	-3.24995832037241	grey
V1S	A7W	-2.73073410460289	-1.27899522437699	grey
V1S	A7Y	-1.56279968197433	-2.44654174254633	grey
V1S	S6T	-0.0196271452542898	-2.29786388541713	grey
V1S	S6V	-0.00226667800126901	-3.35205713691871	grey
V1S	S6W	0.0248722554951981	-3.34417017187317	grey
V1S	S6Y	-0.0165572794093296	-3.73270901819293	grey
V1S	C5F	-3.32881852983283	-0.680910799147051	grey
V1S	C5G	-1.46091866859389	-2.54829978524918	grey
V1S	C5L	-0.992686387691682	-2.68373506917187	grey
V1S	C5N	-3.04719046013828	-0.962538868841605	grey
V1S	C5R	-3.99364109313091	0.000875628938129314	grey
V1S	C5S	-1.4591795805998	-2.55054974838009	grey
V1S	C5V	-1.68688665951261	-2.32284266946727	grey
V1S	L4R	-3.99655930362511	-0.0131700253547686	grey
V1S	L4V	-1.159936792514	-2.72427039022969	grey
V1S	L4W	-4.00919546035232	0.110057596087819	grey
V1S	E3F	-3.35193609998661	-0.629786567187224	grey
V1S	E3I	-3.98096282268627	-0.028766506293608	grey
V1S	E3K	-0.569117227077434	-3.44061210190245	grey
V1S	E3L	-3.27485144869671	-0.734877880283173	grey
V1S	E3N	-0.0792648871100781	-3.34036446822351	grey
V1S	E3P	-3.70880472189543	-0.300924607084447	grey
V1S	E3Q	0.0166675458034184	-3.85847197591651	grey
V1S	E3R	-0.99540339321193	-3.01432593576795	grey
V1S	E3S	-0.0640972681887777	-2.77993780339518	grey
V1S	E3T	-1.67428578337769	-2.26554680624845	grey
V1S	E3V	-3.94305834055651	-0.0139266188166638	grey
V1S	E3W	-3.90279933552054	-0.106929993459339	grey
V1S	R2S	0.0137730782879699	-1.6947113369249	grey
V1S	R2T	0.0845328222077444	-3.01824727212598	grey
V1S	R2V	-0.0405455136612978	-2.47058641479755	grey
V1S	R2Y	0.0331260045347412	-2.01590322987506	grey
V1T	R2A	0.0167799940368911	0.00283663253135558	grey
V1T	R2G	-0.00489038316912582	0.043073390988341	grey
V1T	R2H	0.0232907938192635	-0.193712568581482	grey
V1T	R2L	-0.0222043547803366	-1.51474508452171	grey
V1T	R2P	-1.02084559503959	-1.47331474701812	grey
V1T	E3A	-0.0747416392470668	-1.75376393682685	grey
V1T	L4G	-2.24683092733296	-1.74048939457652	grey
V1T	C5A	-0.485603632099903	-2.3765254586838	grey
V1T	S6A	-0.0129726412788433	-0.399567521944028	grey
V1T	S6C	-0.378230348898894	-1.04933734273432	grey
V1T	S6D	0.0606612378781648	0.230807891395326	grey
V1T	S6F	-0.0630773602080237	-2.15979056242413	grey
V1T	S6G	0.015425756867363	-0.700688890086014	grey
V1T	S6H	-0.00927776967002591	-0.283286577760147	grey
V1T	S6K	-0.0340544273139671	-0.348679685326299	grey
V1T	S6L	0.0134023932245979	-1.35953305535669	grey
V1T	S6N	0.0635453423279855	-0.516164564377704	grey
V1T	S6P	-2.15316557148745	-1.84317870408879	grey
V1T	S6R	-0.0330407606855609	-0.339411898963113	grey
V1T	I9G	-2.95136481880682	-1.0578122698921	grey
V1T	T10A	-0.05407282606958	-0.862074078553198	grey
V1T	T10C	0.00268799087196614	-1.45644145824843	grey
V1T	T10D	-0.231277716310898	-1.57323970659608	grey
V1T	T10E	-0.0607443703534511	-0.989024424607032	grey
V1T	T10F	-2.41223368103402	-1.58112944205561	grey
V1T	T10G	-0.0716939818362134	-0.256358890510915	grey
V1T	T10H	-0.413393936101703	-1.98547470272239	grey
V1T	T10I	-0.141712750183976	-1.49482062868988	grey
V1T	T10L	-0.0761588774686595	-2.08740418122014	grey
V1T	T10M	-0.0386764331054823	-1.26368917386831	grey
V1T	T10P	-2.1286553860721	-1.86848668354338	grey
V1T	T10Q	-0.111433508241399	-3.27515332645073	grey
V1T	T10R	-0.209574036557402	-1.72239202706607	grey
V1T	T10S	-0.0156477306794782	-0.332920785617181	grey
V1T	M11G	-0.383531929049461	-1.97653087908787	grey
V1T	M11L	-0.00722038315811613	-1.48169801660778	grey
V1T	M11P	-2.88433414584795	-1.11863881221313	grey
V1T	M11R	-0.0641793141695879	-0.763492683981908	grey
V1T	M11T	-0.0255122489132753	-0.904427152402498	grey
V1T	M11V	-0.0230628449553794	-1.02901839859676	grey
V1T	T10V	-0.080805152327688	-1.40009138841513	grey
V1T	T10W	-1.95337471438997	-1.5495373557737	grey
V1T	T10Y	-1.59867336789128	-1.49167462063513	grey
V1T	I9K	-4.0029483910394	0.0213946967900411	grey
V1T	I9R	-4.00678550709655	-0.00294382188332687	grey
V1T	I9V	-0.0389738018882637	-0.941936275866466	grey
V1T	I9W	-3.99460864266902	-0.0151206863108642	grey
V1T	A8C	-0.100350345566429	-2.25281347802282	grey
V1T	A8D	-3.68428466391018	-0.325444665069705	grey
V1T	A8F	-4.00742170277712	-0.00230762620276526	grey
V1T	A8G	-0.36993558653663	-1.66788862028902	grey
V1T	A8H	-4.00661211071318	0.0430810222067066	grey
V1T	A8I	-1.3179437351166	-1.65636480769461	grey
V1T	A8K	-4.00958770368602	-0.000141625293868408	grey
V1T	A8L	-1.9705246704983	-1.33638943479754	grey
V1T	A8M	-0.479940320595399	-1.69424947362175	grey
V1T	A8N	-1.70628107672239	-1.59533451380931	grey
V1T	A8P	-4.00801996464814	0.00142460186719262	grey
V1T	A8Q	-2.22679689654253	-1.78083882446921	grey
V1T	A8R	-4.00726551261869	-0.00232285970514123	grey
V1T	A8S	-0.077735744094189	-1.46430513932101	grey
V1T	A8T	-0.0774923831776326	-1.46386402992701	grey
V1T	A8V	-0.202750823200178	-1.82470032386587	grey
V1T	A8W	-4.00645735748584	-0.00327197149403613	grey
V1T	A8Y	-4.00972578263373	-3.54634614918581e-06	grey
V1T	A7C	-0.288197186929032	-1.998376433072	grey
V1T	A7D	-2.17655267063427	-1.82958437362312	grey
V1T	A7F	-2.03073699876649	-1.70822951687678	grey
V1T	A7G	-0.46962652442428	-1.5412750772653	grey
V1T	A7H	-1.62471488858024	-1.81867098754279	grey
V1T	A7I	-1.43549834044649	-2.43778861256918	grey
V1T	A7L	-1.7354321302355	-1.94391467865344	grey
V1T	A7N	-1.38153583139947	-1.22124890313672	grey
V1T	A7P	-4.00071371062012	-0.00867922677430588	grey
V1T	A7Q	-1.61980699213256	-1.69841000405495	grey
V1T	A7R	-2.74705872786006	-1.24286683604929	grey
V1T	A7S	-0.0569317280377279	-1.4014302717292	grey
V1T	A7T	-0.75977100860747	-1.82016153232422	grey
V1T	A7V	-0.489185058657952	-1.80561754699659	grey
V1T	A7Y	-1.56279968197433	-1.51086880015045	grey
V1T	S6T	-0.0196271452542898	-1.19280518458179	grey
V1T	S6V	-0.00226667800126901	-1.41283260651469	grey
V1T	S6Y	-0.0165572794093296	-1.2460752840298	grey
V1T	C5F	-3.32881852983283	-0.680910799147048	grey
V1T	C5G	-1.46091866859389	-2.10105282807123	grey
V1T	E3G	-0.0493407020530312	-1.69022141935068	grey
V1T	E3H	-0.119929794691958	-1.95020010758766	grey
V1T	E3K	-0.569117227077434	-2.11507429941869	grey
V1T	E3N	-0.0792648871100781	-2.23816594221958	grey
V1T	E3P	-3.70880472189543	-0.30092460708445	grey
V1T	E3Q	0.0166675458034184	-1.5239811208233	grey
V1T	E3T	-1.67428578337769	-1.22319334633719	grey
V1T	R2T	0.0845328222077444	-1.14949222356928	grey
V1T	R2V	-0.0405455136612978	-1.53417276152396	grey
R2A	E3A	-0.0747416392470668	0.104685441533657	grey
R2A	E3D	-0.0437865922023506	-0.0902800908292232	grey
R2A	L4A	-0.49762169722336	0.341938432239594	grey
R2A	L4C	-0.653606908007249	0.254382654806607	grey
R2A	L4D	-3.99486273112386	0.587763067050492	grey
R2A	L4E	-3.47171981414183	0.355694709197258	grey
R2A	L4F	-1.65727001847903	0.825405952694604	grey
R2A	L4G	-2.24683092733296	0.459118014741837	grey
R2A	L4H	-2.03826870292771	1.10528782018005	grey
R2A	L4I	-0.378201977818336	0.123078621230418	grey
R2A	L4K	-3.42608531435583	0.884205784368714	grey
R2A	C5A	-0.485603632099903	0.378565267647625	grey
R2A	S6A	-0.0129726412788433	-0.0228873514156618	grey
R2A	S6D	0.0606612378781648	-0.0936763421352107	grey
R2A	S6E	0.0154421629257802	-0.0155172086463793	grey
R2A	S6G	0.015425756867363	-0.0677638095177939	grey
R2A	S6H	-0.00927776967002591	0.086536884882364	grey
R2A	S6K	-0.0340544273139671	-0.0805576013095504	grey
R2A	S6L	0.0134023932245979	-0.0398226310729073	grey
R2A	S6M	-0.0111591280426029	-0.075292563934072	grey
R2A	S6N	0.0635453423279855	0.0804531129884944	grey
R2A	S6P	-2.15316557148745	0.691707663749908	grey
R2A	S6Q	-0.0734210970534588	0.116050954992306	grey
R2A	S6R	-0.0330407606855609	0.0399949864155094	grey
R2A	I9A	-1.6194686510239	0.61819297940273	grey
R2A	I9C	-0.28489279733221	0.29193351266576	grey
R2A	I9D	-3.93883975853593	0.422146525424383	grey
R2A	I9E	-3.36573376663232	0.80142198365935	grey
R2A	I9F	-2.61131927842743	0.452671443814303	grey
R2A	I9G	-2.95136481880682	0.170866225366284	grey
R2A	I9H	-1.97740054742571	0.481403532845999	grey
R2A	T10A	-0.05407282606958	0.00630216491369406	grey
R2A	T10C	0.00268799087196614	-0.581653903350401	grey
R2A	T10E	-0.0607443703534511	-0.0702476866073898	grey
R2A	T10F	-2.41223368103402	0.9184486651108	grey
R2A	T10G	-0.0716939818362134	0.0627686572380703	grey
R2A	T10H	-0.413393936101703	0.224242375446239	grey
R2A	T10I	-0.141712750183976	-0.0616193651230175	grey
R2A	T10L	-0.0761588774686595	-0.058435750347861	grey
R2A	T10M	-0.0386764331054823	-2.70178123855248	grey
R2A	T10P	-2.1286553860721	0.471289629642827	grey
R2A	T10Q	-0.111433508241399	-0.0416351498420022	grey
R2A	T10R	-0.209574036557402	-0.032318627202979	grey
R2A	T10S	-0.0156477306794782	-0.10739945608733	grey
R2A	M11A	-0.124087975887674	0.0277917837715678	grey
R2A	M11C	-0.11701864860963	0.081552627502127	grey
R2A	M11D	-0.0777865788070722	-0.238101310328116	grey
R2A	M11E	-0.0739441054328478	0.0204284706022939	grey
R2A	M11F	-0.118487491457121	-0.0374917601187064	grey
R2A	M11G	-0.383531929049461	0.219310048911404	grey
R2A	M11H	-0.153737742660914	-0.0521872610479956	grey
R2A	M11I	-0.0683331975831893	-0.376692093837041	grey
R2A	M11K	-0.156421178622432	0.0609196794038627	grey
R2A	M11L	-0.00722038315811613	-0.0668463033928552	grey
R2A	M11N	-0.194710702810008	-0.208569330632708	grey
R2A	M11P	-2.88433414584795	0.345138402692483	grey
R2A	M11Q	-0.0834422244331878	-0.118662043677401	grey
R2A	M11R	-0.0641793141695879	-0.0252867200667719	grey
R2A	M11S	-0.106044417003995	-0.0592601802810191	grey
R2A	M11T	-0.0255122489132753	0.0737204763696715	grey
R2A	M11V	-0.0230628449553794	0.0502140737857371	grey
R2A	M11W	-0.12932406424832	0.306499533600165	grey
R2A	M11Y	-0.0839583120565348	0.0666288967931821	grey
R2A	T10V	-0.080805152327688	0.0727190604989123	grey
R2A	T10Y	-1.59867336789128	1.04108490157768	grey
R2A	I9K	-4.0029483910394	-0.00678093794048706	grey
R2A	I9L	-0.153408666708933	0.186312154329778	grey
R2A	I9M	-0.109561765273894	0.185881204348641	grey
R2A	I9P	-4.00659369606452	-0.00304266460402314	grey
R2A	I9Q	-2.21630558121018	0.82110096689134	grey
R2A	I9R	-4.00678550709655	0.00495176539240472	grey
R2A	I9S	-1.8366365815311	0.465003959011915	grey
R2A	I9T	-0.445078283457732	0.192872532440857	grey
R2A	I9V	-0.0389738018882637	0.0836976808657695	grey
R2A	I9W	-3.99460864266902	0.0668606608180515	grey
R2A	I9Y	-3.99318440974464	0.521673474740597	grey
R2A	A8C	-0.100350345566429	-3.83970325179237	grey
R2A	A8D	-3.68428466391018	0.748228944502741	grey
R2A	A8E	-3.69008045233891	1.0811428086472	grey
R2A	A8F	-4.00742170277712	-0.00230762620276792	grey
R2A	A8G	-0.36993558653663	0.20202495865533	grey
R2A	A8H	-4.00661211071318	-0.00212120582083752	grey
R2A	A8L	-1.9705246704983	0.118015683864028	grey
R2A	A8N	-1.70628107672239	0.96990238715121	grey
R2A	A8P	-4.00801996464814	0.000155606146313936	grey
R2A	A8Q	-2.22679689654253	0.793362083957986	grey
R2A	A8R	-4.00726551261869	0.000862446300972763	grey
R2A	A8S	-0.077735744094189	0.137514947528956	grey
R2A	A8T	-0.0774923831776326	0.12330071667076	grey
R2A	A8V	-0.202750823200178	0.0329424287689455	grey
R2A	A8W	-4.00645735748584	-0.00327197149403879	grey
R2A	A7C	-0.288197186929032	0.17844883100335	grey
R2A	A7D	-2.17655267063427	0.188708857966652	grey
R2A	A7E	-1.46953337186324	0.774620084785596	grey
R2A	A7F	-2.03073699876649	-1.22790223534681	grey
R2A	A7G	-0.46962652442428	0.429321531907845	grey
R2A	A7H	-1.62471488858024	0.662765555100359	grey
R2A	A7I	-1.43549834044649	0.721997682524198	grey
R2A	A7K	-2.29661753180767	0.373571980520635	grey
R2A	A7L	-1.7354321302355	0.264012758337649	grey
R2A	A7M	-1.58558927499365	0.647723267063162	grey
R2A	A7N	-1.38153583139947	0.757881244707393	grey
R2A	A7P	-4.00071371062012	-0.00895581131728918	grey
R2A	A7R	-2.74705872786006	0.379431459071814	grey
R2A	A7S	-0.0569317280377279	-0.113187641826623	grey
R2A	A7T	-0.75977100860747	0.340444732612461	grey
R2A	A7V	-0.489185058657952	0.52712914264039	grey
R2A	A7W	-2.73073410460289	0.776763192536958	grey
R2A	S6T	-0.0196271452542898	-0.0566702064343678	grey
R2A	S6V	-0.00226667800126901	0.123824883550704	grey
R2A	S6Y	-0.0165572794093296	0.146510889276968	grey
R2A	C5D	-4.00941013104217	0.00396751376378912	grey
R2A	C5E	-3.45050531841399	0.125606074355386	grey
R2A	C5F	-3.32881852983283	0.651152948952682	grey
R2A	C5G	-1.46091866859389	0.408297652218017	grey
R2A	C5H	-3.97275983265759	0.481621822939272	grey
R2A	C5K	-4.00904166274597	-0.000687666233910811	grey
R2A	C5L	-0.992686387691682	-0.7000653587733	grey
R2A	C5M	-0.426823165988792	0.0690649712999285	grey
R2A	C5N	-3.04719046013828	0.886966512687786	grey
R2A	C5P	-4.00499505519852	-0.00451572229389896	grey
R2A	C5R	-3.99364109313091	-0.00988333478738435	grey
R2A	C5S	-1.4591795805998	0.448858146901357	grey
R2A	C5T	-2.22730749956138	0.559520940889951	grey
R2A	C5V	-1.68688665951261	0.13047772868392	grey
R2A	C5W	-4.009379062822	0.00240073307320632	grey
R2A	L4M	-0.0406296966199791	0.0845349950970533	grey
R2A	L4P	-4.00735187514079	0.00820270701859904	grey
R2A	L4Q	-2.00260797795513	0.490922245498549	grey
R2A	L4R	-3.99655930362511	-0.0131700253547686	grey
R2A	L4S	-2.02686462386154	0.84611887649387	grey
R2A	L4T	-1.54199091644066	1.09690701565493	grey
R2A	L4V	-1.159936792514	0.691306072408842	grey
R2A	L4W	-4.00919546035232	0.622215802078038	grey
R2A	L4Y	-2.26747458701291	0.639188073571846	grey
R2A	E3F	-3.35193609998661	-0.276772232848603	grey
R2A	E3G	-0.0493407020530312	0.0933238075018759	grey
R2A	E3H	-0.119929794691958	-0.00266038062563867	grey
R2A	E3L	-3.27485144869671	1.52346846219125	grey
R2A	E3N	-0.0792648871100781	0.0921381977642599	grey
R2A	E3P	-3.70880472189543	1.08831703377458	grey
R2A	E3Q	0.0166675458034184	0.0574968461751495	grey
R2A	E3R	-0.99540339321193	0.566529192142361	grey
R2A	E3S	-0.0640972681887777	-0.0502491517099646	grey
R2A	E3T	-1.67428578337769	1.43863815067567	grey
[truncated: 26,185 more rows]
