# Supplementary material for: Origins and breadth of pairwise epistasis in an α-helix of β-lactamase TEM-1
Source: Nat Commun. 2026 Mar 17;17:4083. doi: 10.1038/s41467-026-70627-5 (PMC13144301; doi:10.1038/s41467-026-70627-5)
Supplement: Supplementary file 3 — Source data [file 41467_2026_70627_MOESM3_ESM.zip › Source Data/FigureS8C_sourcedata.txt]

Sequence	Mutation	Independent model energy	∆∆G
IRELCSAAITM	V1I	-0.519179779735168	-0.331203349073186
LRELCSAAITM	V1L	0.275763355709614	1.3275487971722
MRELCSAAITM	V1M	-2.63060752178308	1.68047306416695
TRELCSAAITM	V1T	-3.44988258242199	3.84643407456931
VAELCSAAITM	R2A	0.142180802835242	-0.85120113040355
VDELCSAAITM	R2D	-1.64517791639526	0.172291863667008
VEELCSAAITM	R2E	-0.943086830003608	-0.536763739623437
VFELCSAAITM	R2F	-3.06529432902471	0.11981049975864
VGELCSAAITM	R2G	-0.609252006276165	-1.44571547083618
VHELCSAAITM	R2H	-2.63128070196183	0.106645871033599
VIELCSAAITM	R2I	-2.46912079312608	2.56633211641469
VKELCSAAITM	R2K	-1.2020504097743	-0.107236436338372
VLELCSAAITM	R2L	-1.57292892710598	1.42189126735951
VMELCSAAITM	R2M	-2.83988317751539	0.137058636032661
VNELCSAAITM	R2N	-2.75651930939136	0.179632691603462
VQELCSAAITM	R2Q	-2.02318080059922	-0.147667639102713
VRALCSAAITM	E3A	-1.54098481908954	2.74917025498056
VRDLCSAAITM	E3D	-0.80053582225662	0.124786907083347
VREACSAAITM	L4A	-2.70633271059194	4.02809378563523
VREICSAAITM	L4I	-2.01877177404151	4.00775033822775
VRELASAAITM	C5A	-1.00952120471959	3.85930067404854
VRELCAAAITM	S6A	1.34150851430184	-0.175189646131673
VRELCDAAITM	S6D	1.23290801869177	-0.534697051962421
VRELCEAAITM	S6E	1.73683707072564	-1.77284256717408
VRELCFAAITM	S6F	-1.10682504883096	2.1648268902849
VRELCGAAITM	S6G	-0.785043608528099	0.202651968386784
VRELCHAAITM	S6H	-0.246272549146397	-0.370419507282019
VRELCIAAITM	S6I	-1.30094566402954	2.71972113885317
VRELCKAAITM	S6K	0.466859772787643	0.0287376644208295
VRELCLAAITM	S6L	-0.932136139215345	1.78789882037818
VRELCMAAITM	S6M	-0.619721437079079	0.325152100536399
VRELCNAAITM	S6N	-0.962689702316197	-0.143471553379975
VRELCQAAITM	S6Q	0.566778248936203	-0.27763714686204
VRELCRAAITM	S6R	0.793970718757919	0.179212136762862
VRELCSAAIAM	T10A	-1.19718298552198	1.14860977958068
VRELCSAAICM	T10C	-3.22791624401373	1.86926463279451
VRELCSAAIDM	T10D	-2.78786528479077	3.82978600272455
VRELCSAAIEM	T10E	-1.61843734786521	0.0744632860966982
VRELCSAAIGM	T10G	-2.95385955527979	1.06942451769534
VRELCSAAIHM	T10H	-3.33568605581399	4.04891824222505
VRELCSAAIIM	T10I	-1.20594704919858	2.37099584445332
VRELCSAAIKM	T10K	-3.05328153635753	3.66996120655578
VRELCSAAILM	T10L	-2.38759756900811	3.72825550662722
VRELCSAAIMM	T10M	-3.16835380575912	1.95107126131578
VRELCSAAINM	T10N	-3.43788660259008	3.66876748111815
VRELCSAAIQM	T10Q	-0.834208443530429	1.19896510186238
VRELCSAAIRM	T10R	-0.567396500101836	3.76954724794348
VRELCSAAISM	T10S	-0.739513387864918	0.125737767112517
VRELCSAAITA	M11A	-0.915797889468308	1.45224120261683
VRELCSAAITD	M11D	-1.00231778533953	1.37479224153441
VRELCSAAITE	M11E	0.460657789210927	-0.0426237392344776
VRELCSAAITF	M11F	0.0149467390489235	1.19532308730322
VRELCSAAITG	M11G	-1.81491553237697	3.90251945496129
VRELCSAAITH	M11H	0.227208698255708	0.655930576333586
VRELCSAAITI	M11I	0.104305762401623	2.06115268670018
VRELCSAAITK	M11K	-0.415716267854464	1.96742125367454
VRELCSAAITL	M11L	1.07569313617	0.250127885993898
VRELCSAAITN	M11N	-1.3514568215295	1.82486217023227
VRELCSAAITQ	M11Q	0.806713746977152	0.125056312063365
VRELCSAAITR	M11R	0.613774511060569	1.38056621504972
VRELCSAAITS	M11S	-0.923581295640474	1.49388160927189
VRELCSAAITT	M11T	0.519073148892062	1.34404360191031
VRELCSAAITV	M11V	1.12191756696893	1.30191230630984
VRELCSAAITW	M11W	-0.506451974812649	0.130394737097173
VRELCSAAITY	M11Y	1.58425414722376	0.0380433147508691
VRELCSAAIVM	T10V	-1.6115516795096	1.88728992963727
VRELCSAALTM	I9L	-0.796005567928432	1.12842834047863
VRELCSAAMTM	I9M	-1.50347715691782	1.65629273265696
VRELCSAATTM	I9T	-3.33705775084218	3.98485250318184
VRELCSAAVTM	I9V	-0.190120496636155	1.21367718204383
VRELCSACITM	A8C	-4.00961487764232	2.53893958843801
VRELCSAGITM	A8G	-3.91494542965245	3.88331425982413
VRELCSAMITM	A8M	-0.465812543366269	4.08995748000289
VRELCSASITM	A8S	-1.87430521081637	1.98487384348669
VRELCSATITM	A8T	-0.565986112533096	1.84459654735114
VRELCSAVITM	A8V	-3.06271298518504	3.86801894188667
VRELCSGAITM	A7G	-3.42318433066305	3.91297846746532
VRELCSSAITM	A7S	-4.04742248911339	2.25221806411653
VRELCSTAITM	A7T	-4.24150800786583	4.20502757561242
VRELCSVAITM	A7V	-3.72863857263064	3.95025079432926
VRELCTAAITM	S6T	0.531744874129686	1.41742821981636
VRELCVAAITM	S6V	-0.584773677312	2.0980789738863
VRELCYAAITM	S6Y	-0.126852278080037	0.599949007556342
VRELGSAAITM	C5G	-3.63147367712156	4.37850415137784
VRELISAAITM	C5I	-1.35992595388461	4.36433520410545
VRELLSAAITM	C5L	-0.990648401960357	4.14755775379595
VRELMSAAITM	C5M	-2.38196251083116	3.33272675482349
VREMCSAAITM	L4M	-3.3314234238776	2.30699079682259
VREVCSAAITM	L4V	-2.44621604933161	4.35561845222573
VRGLCSAAITM	E3G	-3.42582309152317	2.44516744102768
VRHLCSAAITM	E3H	-4.03921919453717	3.54351139450093
VRKLCSAAITM	E3K	-2.71796919860196	4.15746225925435
VRMLCSAAITM	E3M	-4.10681847975627	4.27318447946699
VRNLCSAAITM	E3N	-3.33592188299156	2.7889750899474
VRQLCSAAITM	E3Q	-1.36920694500031	1.34032086084279
VRRLCSAAITM	E3R	-3.22881851001921	4.33685102262035
VRSLCSAAITM	E3S	-2.97267108831306	2.65907989543078
VSELCSAAITM	R2S	-0.65700372520962	-0.355010337449363
VTELCSAAITM	R2T	-2.52459489813316	0.376636533931241
VVELCSAAITM	R2V	-3.31834479531051	2.1874819692485
VYELCSAAITM	R2Y	-2.29919611749199	0.113151238359387
