# Supplementary material for: Origins and breadth of pairwise epistasis in an α-helix of β-lactamase TEM-1
Source: Nat Commun. 2026 Mar 17;17:4083. doi: 10.1038/s41467-026-70627-5 (PMC13144301; doi:10.1038/s41467-026-70627-5)
Supplement: Supplementary file 3 — Source data [file 41467_2026_70627_MOESM3_ESM.zip › Source Data/Figure5A_sourcedata.txt]

Potts energy ~ (-E(a[mut]) + E(a[wt]))	Log Fitness
-3.63748063012618	-0.607556432992428
-4.39240222577513	-0.637627897385521
-5.4922984928422	-0.785369998713735
-1.88064360987349	0.0038092830266543
-1.17451031915744	-0.0024035421866263
-3.99442239046138	-0.0079468165138438
-5.00993771972877	-0.682149076339745
-5.29432572169772	-0.618077233202437
-4.61853212470454	-0.297922904018902
1.61387424180448	0.0027415148073559
-1.01125404684234	-0.001871106157065
-0.871043426092993	0.0024616368452382
-2.73126168686278	0.0013288609148421
0.914267244589387	0.0016199270033835
-2.20037962453416	0.0015879699621856
-2.45264980104115	-0.0413929269524462
-0.835675642084392	0.0003354345507023
-1.5371679126544	-0.0023678470820615
-3.06163877658231	-0.0032251296842855
-2.48704325587839	-0.0013222629187383
-1.37057682732322	0.0009429680084531
-2.72612124365743	-0.0599607100373026
-2.86091046108738	-0.001398757005823
-3.93656591807273	-0.379322260490454
-7.05467446014775	-0.696365558423782
-8.24658365974005	-0.782492116837977
-7.69409282970155	-0.7541872717473
-3.99429845903067	-0.366594880712052
-5.86708554920096	-0.303574199532599
-0.0528224632601838	0.0007796561262817
0.0621010857981484	-0.0002130466736559
0.650290351416594	0.0018327792828244
-2.14921188865247	-0.0307440333364138
-1.99499676407664	0.0001652220704367
-1.0090831207224	0.0002462438517868
-2.66248716761635	-0.0614496149755279
-0.98357086527942	5.77377290889025e-06
-1.68390300797427	-0.0076433414833062
-2.19451401070143	-0.001159554170426
-1.78415759346078	0.000958912310049
-0.77045664091041	-0.0001613374943006
-0.864664666244384	-0.0008027834503026
-4.56265251204559	-0.698886314875176
-5.00926886419849	-0.801594846846591
-3.27174369839529	-0.0030134818382135
-5.21331064008536	-0.0100079171572727
-4.08659726341664	-0.292638667728243
-3.56614585301586	-0.0006475855845916
-6.70696553152421	-0.775655937313908
-4.56872817905191	-0.0037751172261888
-5.34142916667339	-0.393240405121234
-3.57822914539631	-0.026377929234957
-4.84049612476964	-0.235710604322871
-3.85628654182427	-0.24902688921939
-4.94553632140382	-0.0115260719905145
-5.56156246400483	-0.231539683201584
-3.56513884704419	-0.0050675396710374
-3.25660074929825	-0.268461673184007
-2.70604250408947	-0.0003179032605092
-3.41479311752595	-0.0096169972656017
-3.5232279509294	-0.0125079125739403
-2.77749089940612	-6.42412363301981e-05
-2.48132843155164	-0.0039035027112486
-5.47682765585454	-0.321828722740579
-2.6222371118407	-0.0075021982987008
-2.23866623189073	-0.0123323352420928
-3.07211591923915	-0.019153963415559
-0.802184704870186	-0.0007315369496132
0	0
-3.91316845289748	-0.014891642558469
-1.65762124951613	-0.0012842518127489
-2.1901184809125	-0.0050313528427916
-3.45030083008789	-0.0105547119495396
-1.46031940701718	-0.0030631149960983
-1.43877520834752	-0.0014550140457203
-2.82311462030052	-0.0003266867210293
-1.46253913750979	-0.0023313897900437
-3.65087201389627	-0.0119360727598238
-1.95329041514128	-0.0033660603787984
-2.35847427781361	-0.0059130680718096
-6.03771691196213	-0.711654450366525
-4.56048470834887	-0.774803675700512
-6.06495440099724	-0.741039104712341
-3.89010616499893	-0.358600423792224
-1.37425616747124	-0.0015692728216204
-6.33034387637699	-0.0364577005588698
-6.07538150472598	-0.316856237646446
-4.73809660721376	-0.689064517410517
-4.67749712968732	-0.412455511411
-5.98310115782151	-0.721100188176552
-4.05595421974609	-0.0095959622343084
-1.51024522359237	-0.0078269184560669
-4.903365245914	-0.307874304805479
-6.59304669360282	-0.775477134881687
-6.2209639367214	-0.745023068897007
-6.0546529533264	-0.328050093975489
-6.65248186885529	-0.6937009809491
-6.0995878915259	-0.662763819717479
-5.75488169091139	-0.748737089470283
-6.66823008043866	-0.703407911734026
-7.45959638749178	-0.835692545172456
-6.2948639048848	-0.799185362035004
-7.13384870606313	-0.0225952711234822
-7.27442181277757	-0.480298120822359
-6.44462434926987	-0.345297581836961
-6.49275317910489	-0.810099640169044
-6.11194648789486	-0.683355341292107
-1.24487277919309	-0.0016573109865846
-1.85073668902207	-0.0214741020545593
-2.57597122016091	-0.0016764860670837
-7.27116338270771	-0.597250198139809
-5.28627716099043	-0.586343573984663
-5.70397697761576	-0.445270272477211
-6.24986187453109	-0.133762563360159
-8.00569654234165	-0.786345391752459
-5.87893327043731	-0.642331815414642
-7.25899447911526	-0.778283848544432
-6.05222620708356	-0.742151519877205
-5.00335837867109	-0.019814465478789
-8.21147316639018	-0.790605664618325
-7.89945486301848	-0.726306189544305
-6.10348063033554	-0.645545547547121
-4.44446582749167	-0.580453099592837
-6.1423939450212	-0.806298076082044
-4.70046269749992	-0.0281743771446302
-5.82648350192269	-0.193003375568781
-6.46393535794147	-0.86227680791585
-3.93469332015211	-0.454259325114199
-6.83681985744563	-0.818252155410773
-5.75066622781783	-0.531225891991283
-4.69143757326741	-0.0754390680013611
-2.66424705247161	-0.0019436182218002
-4.64904369715954	-0.5694891343266
-4.39066664522476	-0.049341517203611
-4.59836054620884	-0.602128228148765
-5.66157293841217	-0.84620451558932
-5.80475411417323	-0.806423745347264
-0.269245390350453	0.0024257665517288
-2.17722400858196	-0.0006121533686938
-3.27475703043126	-0.0144355049778578
-2.36222246332139	-0.0005279839493852
-4.01669206247669	-0.795622875086582
-4.16598650648753	-0.729557988960496
