# Supplementary material for: Origins and breadth of pairwise epistasis in an α-helix of β-lactamase TEM-1
Source: Nat Commun. 2026 Mar 17;17:4083. doi: 10.1038/s41467-026-70627-5 (PMC13144301; doi:10.1038/s41467-026-70627-5)
Supplement: Supplementary file 3 — Source data [file 41467_2026_70627_MOESM3_ESM.zip › Source Data/Figure4D_sourcedata.txt]

Epistasis	Stability Epistasis (∆∆G estimated from sinle mutants)
-0.004430777764673	-0.000211668545427919
-0.0036254110278348	0.00083412952847645
-0.00232365335771672	0.000882372204730272
0.132396270196553	0.180573371671594
-0.0069888444722952	-0.000268587068385688
0.0020570929878242	0.000134424781860647
0.00063069695189	-0.000268587068385688
0.0270521515555363	0.0192888083299546
-0.0073342058656105	-0.00010425645495889
-0.0034150922800322	-0.000155384173113318
-0.00811298497979969	-3.64318995348909e-06
-0.002689501617025	0.00481605699716229
-0.0065825024827847	0.000731509149684115
-0.0022449820519293	-0.000268587068385688
0.0019721099005731	0.000101799122393918
-0.0006423222843353	0.000506472336511305
0.0047880449974686	0.00190041580104246
-0.0065350905357629	0.00630321300460546
-0.010808697222937	0.000408570428752772
-0.0004588709249588	0.00238039698931136
0.0379962110017653	0.229608915873439
0.0083826658131794	0.0165629882050985
0.0602273207881633	0.14214184484226
0.172962521223278	0.149772042244679
0.0044074918284883	0.00725734033640276
0.101251239306256	0.139742999509562
-0.0232404078968036	0.00319456979902216
0.041168668393385	0.160830159525757
0.0016190011366956	0.000200581632570622
-0.0031641697701331	0.00697077436283593
-0.0081967800301057	0.00246129196508485
0.0426628968057322	0.190717543458965
0.0041198014576913	0.012043153717905
-0.0076292980582767	0.000461529319960681
-0.0040028731086357	0.00317177888923279
-0.0066985142648044	0.000917851072887404
-0.0045607360906948	0.000206123238662453
-0.0024640420709262	0.00147044793861345
0.0014684724818277	0.00751492461016091
-0.0038929952941998	0.0021226269394688
-0.0089035982339461	0.000989906844053552
0.159920525509907	0.187962451535112
-0.044871141598204	0.239857358810185
0.0028356958743368	0.00604421546688306
0.0018507312086493	0.00493156104463689
0.140013128979995	0.182970377773192
0.198272814184371	0.146687129564854
0.0756146250017355	0.334645102265432
0.0089334918694507	0.0141978085792342
0.0028397847274429	0.00104542486280636
0.0105892186407644	0.0134961321365223
-0.0011959100987466	0.0010575166800203
0.164946728414319	0.117378741219996
0.112608737836605	0.261835805247734
0.0544645597753197	0.0469344117074221
-0.0029929687067257	0.00122596146812186
0.0286333744502075	0.0308493100645121
0.002380276582299	-0.000268587068385688
0.0009936604728267	0.00151593550717023
-0.0021656303713771	-0.0164760492797027
-0.0042945913085449	0.00151593550717023
-0.0061036237634355	0.00151593550717023
-0.000489166410587	0.00151593550717023
-0.244282174530233	-0.13477343058421
-0.0012585478530129	0.00119445501662928
-0.012848207941004	-0.00838008484762336
0.0016977041199237	-0.0113920207051363
0.0174817332673648	-0.00469074216688404
-0.0371622299410421	-0.0569289023454465
0.0020734988822323	0.00151593550717023
-0.284170097410072	-0.188205476913015
0.0018333075428157	0.00151593550717023
-0.0366993260251506	-0.36012148452932
-0.0022394506325105	-0.000757693866740773
0.0004326663380944	0.00151593550717023
-0.0807071044854526	-0.102311783846447
-0.0031371282128146	0.000588113916658234
-0.0029659450944875	0.000876675841910549
-0.238801935925584	-0.19232740999189
-0.00370818817258039	2.0544483651213e-05
-0.049427894825374	-0.026732318468493
-0.0147390884322168	-0.0041150508986419
-0.0008815247422811	0.00151593550717023
0.0010964203530342	-0.000573859364976483
-0.0070128021957484	-0.00285124561337994
-0.211252734056254	-0.391860458268723
-0.0285840186006814	-0.0106495100227498
-0.149942591297021	-0.0348192409266005
-0.254634485259088	-0.30495779008513
-0.0014713945035959	-0.00230084127105098
-0.0106478479602325	-0.0133182002521153
-0.263016469309735	-0.088588326663372
-0.193247069759467	-0.361885853490503
-0.22198961309891	-0.348569568593984
-0.246883630784356	-0.0399671366829932
-0.191843761182572	-0.36605677461179
-0.173028997012468	-0.329134784629366
-0.0062631698481242	-0.00113034312021906
-0.109530523960167	-0.0334881022245255
-0.136898821787737	-0.0384242974888432
-0.0164325667220512	-0.0137671490779463
-0.252664002388933	-0.275767735072795
-0.0109796229960954	-0.0262469219943546
-0.211523757670452	-0.0426871912352132
-0.274976898597051	-0.0653241408651192
-0.0085861653621287	-0.00259862036246456
-0.0648587796658721	-0.0177000025897584
-0.184567707729256	-0.0366773180273353
-0.0235550692383961	-0.0108236984750065
-0.0112129159785625	-0.00516012355374419
-0.0031529313007887	-0.00116155053702129
-0.0025549246135546	-0.00825173887578179
-0.157113445423017	-0.0413515366859934
-0.0307984968985234	-0.0118860462189277
-0.166319618207313	-0.0207607662965989
-0.0231688215722536	-0.00556389348615977
-0.304985607698181	-0.119902915171785
-0.272910489377099	-0.0334164098758769
-0.207425802215218	-0.0273631915535293
-0.269946117420455	-0.289722153007894
-0.216657423922616	-0.353962507714967
-0.22959387072863	-0.269546363837884
-0.306757238682838	-0.0764950854062562
-0.0204465853710985	-0.00587486188629075
-0.07028138831521	-0.0728735212197982
-0.0278212959030076	-0.0181418192702091
-0.0196235719709135	-0.00594257565162501
-0.192516252315777	-0.368451199096485
-0.299395740253792	-0.0674809106074414
-0.296384159984343	-0.0942649744467324
-0.188208138525077	-0.404593082244593
-0.357447723160974	-0.229961769861876
-0.0215662737213831	-0.00688529915833457
-0.297706997398551	-0.158119171047899
0.0015275080500301	0.00151593550717023
-0.0073342968052556	-0.00217512756277128
-0.221919561289975	-0.0497377079559197
-0.0024983005867724	0.00151593550717023
-0.0076832932589107	-0.00187641273000675
-0.0018400115398927	0.00500699497035196
-0.0006355715117942	0.00500699497035196
-0.0387466348440801	-0.0273685387250422
0.011759327413388	0.00500699497035196
0.00604020300517834	0.00500699497035196
-0.0177828515556031	0.00194041136666727
-0.191515824819558	-0.0855620430000628
-0.033382838475527	-0.0135043018155127
0.0064093053541522	0.00500699497035196
0.0009190877850501	-0.00189085488820441
-0.0078737798812803	-0.00937036155037482
-0.283024870446896	-0.386317183941506
-0.0358370572560895	-0.0346918877456031
-0.257835663740869	-0.110491070871883
-0.298379512756734	-0.299414515757913
0.0060356130470496	-0.00756625747576957
-0.0139357132851483	-0.0432566231982286
-0.279844807856688	-0.266522946470827
-0.181725708883454	-0.356342579163285
-0.259523623476737	-0.343026294266766
-0.289179441446616	-0.126144856214739
-0.215176687175343	-0.360513500284573
-0.0188913980892515	-0.057609744885517
-0.180040159678481	-0.323591510302149
-0.0026888399774033	-0.00372208294106795
0.0042778081267545	-0.000753364106142273
-0.0109850165965603	-0.044692506590146
-0.268658179554133	-0.270224460745577
-0.261920879413809	-0.200958562896231
-0.0194650540846933	-0.00854259249066795
-0.0722012276717089	-0.0572109099744372
-0.0025271484105055	-0.00382470849222493
-0.265659440220063	-0.130326683731316
-0.14035711552905	-0.038666632792806
-0.05020131282655	-0.018228961920588
-0.312917015562439	-0.106196617520819
-0.284524272384814	-0.348419233387749
-0.258925511005372	-0.264003089510667
-0.313282669956477	-0.232787452856944
-0.045327596078246	-0.0192410129312664
-0.238320746774723	-0.222540492270047
-0.0385472446100398	-0.0586105407667619
-0.0440612094328471	-0.0194612942947284
-0.416701557130989	-0.516614115484795
0.0015967231721532	0.00500699497035196
0.277789691114714	0.177416237134186
0.293651008185161	0.177416237134186
-0.048191100756854	0.177416237134186
-0.221757345286427	-0.299709248899036
0.022720093644525	0.177416237134186
0.25523793313498	-0.0782079264103628
-0.0976999459520709	0.0651772008654213
0.237904716431223	0.0987653427322512
-0.0137655178973341	0.00220727148695502
0.0405700846494991	0.177416237134186
-0.0657877957874675	-0.267302765864205
-0.195688334432827	-0.299063614142884
-0.026007786484261	-0.220911845516112
-0.0796243951584574	-0.298301978754909
-0.0365205082364524	-0.114558675309408
-0.175439075959679	-0.246273883235322
-0.186683704650248	-0.297045743138306
-0.268731765585106	-0.299013980984999
-0.205488917086329	-0.300622081935377
-0.166202298187332	-0.300507823159477
-0.212150711662581	-0.300419784994513
-0.209842038301509	-0.300400609914014
-0.169087447248089	-0.21001089125707
0.0526092317174881	0.0374138288850486
-3.94710779298999e-05	0.000882372204730272
0.253625105579024	0.222128269509471
0.324620259296781	0.242047359606307
0.223367791966439	0.215245497409879
0.266711109941553	0.180573371671594
-0.0015300716838456	-0.000268587068385688
-0.0023279342840639	0.000134424781860647
0.0074572075142079	-0.000268587068385688
-0.0004392787886144	-0.00010425645495889
-0.0025792374362748	-0.000155384173113318
0.00580295115846351	-3.64318995348909e-06
0.0043131315746479	0.00481605699716229
0.0054155135722411	0.000731509149684115
0.005587984563015	-0.000268587068385688
-0.0026379577437983	0.000101799122393918
-0.0009808174765796	0.000506472336511305
0.168930260747702	0.124808017930557
0.0011872103105046	0.00190041580104246
0.0045832548165104	0.00630321300460546
0.0012494558116236	0.000408570428752772
0.0012892247709989	0.00238039698931136
0.0888614749345237	0.229608915873439
0.015413502250461	0.0165629882050985
0.215275649852145	0.149772042244679
-0.011240533266025	0.00725734033640276
0.0025992040938001	0.00319456979902216
0.146084551411962	0.160830159525757
-0.0004562536407199	0.000200581632570622
0.0024883204195123	0.00605744122626403
0.0073707439125421	0.00697077436283593
0.0014748068448268	0.00787411920455131
-0.0050445446878767	4.05350205265228e-05
-0.0008527366264427	0.00246129196508485
0.197161070503316	0.190717543458965
-0.0044021690892242	0.00472724634550126
0.0088286948292634	0.0077638404510837
0.0172893445732936	0.012043153717905
-0.00201690297185808	0.000461529319960681
0.0094381303237644	0.00937060873761382
0.0018658820345798	0.000810156482653878
-0.003535712240314	0.00317177888923279
0.0040746638072593	0.00664692365986131
-0.000196810127476	0.00193169864146429
-0.0022900583140062	0.000917851072887404
-0.0046085415895841	0.000206123238662453
0.0127445519496418	0.00147044793861345
0.0090058127200511	0.00751492461016091
0.0022342236539738	0.0021226269394688
0.0023226199280362	0.00372700707748131
0.209495751604774	0.210901656058507
-0.0013330761868774	0.000989906844053552
-0.142641061471115	0.0228491725962154
0.292727993071567	0.187962451535112
0.006628882748201	0.00604421546688306
0.0035847707718648	0.00493156104463689
0.209856697613601	0.182970377773192
0.226751490479608	0.146687129564854
0.298567785277582	0.194155996465478
0.219983356504227	0.334645102265432
0.0219132152870675	0.0141978085792342
0.165366577296968	0.275305373927444
0.254052206651574	0.203638338372903
0.0054210960976391	0.00104542486280636
0.0175346213142606	0.0134961321365223
-4.16589446760002e-06	0.0010575166800203
0.146688984407104	0.333713803817368
-0.148599564933269	0.257146571700009
0.0755321801459286	0.0822965661197341
0.0093058952112564	0.0124569190256417
0.233021339174623	0.325535205073146
0.0220418479534433	0.0176850772157882
0.185540880685412	0.117378741219996
0.0637338998420708	0.0469344117074221
0.00150131747265	0.00122596146812186
0.235507092168238	0.320158764640905
0.040572703635623	0.0308493100645121
0.0020737865273299	0.00295031274453274
0.0064006512671019	0.00295031274453274
-0.0071046552917703	0.0011440846036344
0.0050231991404024	0.00170566991336327
-0.0757495772423773	-0.0513490444512947
0.0016052632877233	-0.00111574195308805
0.0011392908435416	-0.00553766714779518
-0.0027518798010398	-0.0206080781691707
-0.205586654891266	-0.302681592516069
-0.0039316412532833	-0.0257403998689316
-0.14436817304365	-0.202079855123078
-0.0858816987323638	-0.359609655921441
-0.167065792570109	-0.346293371024922
-0.008166823452115	-0.034380795973547
-0.0672099083207882	-0.326858587060305
-0.0057843985361474	-0.00219712394591878
-0.0289437958840861	-0.0641296199342437
-0.0885137612002321	-0.0825156185401325
0.002684538288856	-0.000444435990547309
-0.0090172135362766	-0.0266025604935541
-0.188221039536848	-0.273491537503733
-0.138876829270499	-0.123353285133177
-0.0051052214436839	-0.00504762031477339
-0.0285941244225995	-0.0341400360183863
-0.120528749871268	-0.0701363781311894
-0.0323931611626294	-0.0209434567945744
-0.0319122536711909	-0.0100110900877599
-0.0046967862831518	-0.00225775067120964
-0.0008915466982135	-0.015985955335155
-0.219748182359771	-0.078909674761867
-0.037799712519281	-0.0229877088660835
-0.0133010204455579	-0.0107923961839062
-0.372770198794938	-0.0639943955114109
-0.273988203494415	-0.0525457964686583
-0.160045376524446	-0.287445955438833
-0.305240891408463	-0.143759080829134
-0.14785457554186	-0.137164231610675
-0.0546232564973726	-0.0349851021439729
-0.345801442324038	-0.175838618458174
-0.415922273197322	-0.28754925485288
0.0407595946565592	-0.149498248366362
0.0012203946769535	-0.00386536954779802
-0.0589007419983126	-0.218806633352481
-0.143841833344429	-0.294554694310336
-0.0068196285386446	0.00118023937864787
0.005229468101073	-0.000590054915604978
-0.0143520762494973	0.00118023937864787
-0.0014987951502133	0.00045792614854012
0.0008821577489765	0.000682588793004695
-0.00128571975582589	1.59976612979708e-05
-0.0504695672473082	-0.0208773472973203
-0.0029009970212575	0.00118023937864787
-0.0070979668534358	-0.000446884511197821
-0.0036952605121513	-0.00222092460183147
-0.125491795114397	-0.392392894298284
-0.0176993941220925	-0.00830237527277421
-0.0033144088782028	-0.0272170395633717
-0.0183472018579527	-0.00179208838608776
-0.0110772751071409	-0.0103859394240368
-0.0906967780091641	-0.204888488721701
-0.11838080993704	-0.0696475616613712
-0.0551212754020289	-0.362418289520064
-0.130603181028227	-0.349102004623545
-0.0026823351824595	-0.0139080326040785
-0.0728324066022542	-0.329667220658927
-0.0010603226516891	-0.000880292206220085
-0.0103454564042862	-0.0261727405084858
-0.0203327032374968	-0.0300467655479574
-0.0101031490231941	-0.0338602587449997
0.0088122402700097	-0.000177972690302598
0.0038992995084957	-0.0107365733298596
-0.0421172492634069	-0.276300171102356
-6.01011962216005e-05	-0.0204971764544318
-0.0009641125606283	-0.00202409036401105
-0.0212373847359964	-0.0401383869639159
-0.0003414351361082	-0.0035497059644022
-0.0384817715673427	-0.0138096471654254
-0.010554388047462	-0.0286752306451095
-0.0040085780630904	-0.00843833468048732
-0.0113654991609849	-0.00402040709361908
-0.0054807785513072	-0.000904599139563101
-0.000595024403568501	-0.00643137010525282
-0.0094506592473881	-0.00926764203494918
-0.115712327074601	-0.239528470050711
-0.0083563665957716	-0.00433518955486624
-0.0088505726977409	-0.0261165052458933
-0.0022043239128304	-0.0213715176913094
-0.032014876254133	-0.290254589037456
-0.0774929652414994	-0.354494943744528
-0.0217154802565457	-0.0600626714275306
-0.068604343718686	-0.117830773020576
-0.0564559782472471	-0.0571969702433322
-0.0183328064127363	-0.00463043883268178
-0.0912952427201753	-0.152858621365724
0.0245772360689945	-0.0741550454038276
0.256912035551907	-0.0286397595163349
0.019633420174664	-0.12521611688395
0.0909557365179062	0.222128269509471
0.172082518981957	0.180573371671594
-0.0035471226775341	-0.000268587068385688
-0.0004928129273319	0.000134424781860647
0.0035079092668168	-0.00010425645495889
-0.0057816027924645	-0.000155384173113318
-0.00965573507953329	-3.64318995348909e-06
-0.0030809334590375	0.00481605699716229
-0.0017134533998339	-0.000268587068385688
-0.0089521027792343	0.000101799122393918
0.001189162007457	0.000506472336511305
0.143292691432463	0.124808017930557
-0.0015519852522974	0.00190041580104246
0.0072437751049491	0.00630321300460546
0.159475633582464	0.174457041167481
-0.0038790678729805	0.000408570428752772
0.0009305441138242	0.00238039698931136
0.0694577933698226	0.229608915873439
0.190638252274722	0.14214184484226
0.179921063195711	0.149772042244679
0.0047165072918363	0.00725734033640276
0.174186079138578	0.139742999509562
0.000649825141723201	0.00319456979902216
0.186693360560362	0.160830159525757
-0.0001602491095143	0.000200581632570622
0.0034013276348306	0.00605744122626403
0.0015894253309667	0.00697077436283593
0.0020210254240154	0.00787411920455131
0.0025063260296912	4.05350205265228e-05
0.0102568471751108	0.00246129196508485
0.127879544793155	0.190717543458965
0.0031633210698094	0.00472724634550126
0.0009173159685762	0.0077638404510837
-0.0074351609614352	0.012043153717905
-0.0021879024607637	0.000461529319960681
0.0004684394449132	0.000810156482653878
-0.008232806001782	0.00317177888923279
0.0014867976964921	0.00664692365986131
-0.001063548336292	0.00193169864146429
0.0012301791956543	0.000917851072887404
-0.0022495814145528	0.000206123238662453
0.0068923899021027	0.00147044793861345
0.0047636039255772	0.00751492461016091
0.00096216070573803	0.0021226269394688
0.0074667382631216	0.00372700707748131
0.0790831115438808	0.210901656058507
0.0008985050328661	0.000989906844053552
0.243828796584071	0.187962451535112
0.0025335487229873	0.00604421546688306
0.0037136961746327	0.00493156104463689
0.222639246585815	0.182970377773192
0.216223987756441	0.146687129564854
0.177972843923067	0.194155996465478
0.141402800163711	0.334645102265432
0.0168016699856938	0.0141978085792342
0.153885524203301	0.275305373927444
-0.0025268431122927	0.00104542486280636
0.0086114591969971	0.0134961321365223
0.0723643798826381	0.333713803817368
0.163537908558006	0.328411334419501
0.0673740549248482	0.257146571700009
0.0899682046101008	0.0822965661197341
0.0108640493409349	0.0124569190256417
0.189390786256962	0.325535205073146
0.0230000341026053	0.0176850772157882
0.424157245324675	0.261835805247734
0.0748923537558564	0.0469344117074221
0.0030872963952104	0.00122596146812186
0.523202854376878	0.320158764640905
0.0358322429508733	0.0308493100645121
-0.0957251971666783	0.222128269509471
-0.0273945687846514	0.180573371671594
-0.0034037373957481	-0.000268587068385688
0.0002746037672709	0.000134424781860647
0.0029157570592981	-0.000268587068385688
-0.0038234293178495	-0.00010425645495889
-0.0034595289226674	-0.000155384173113318
-0.136614182887243	0.00481605699716229
-0.0076715115708406	0.000101799122393918
-0.0044126096534881	0.000506472336511305
-0.0833846296116091	0.124808017930557
-0.0035162690711729	0.00190041580104246
-0.0144646213036888	0.00630321300460546
-0.0391275987955739	0.174457041167481
0.0007415644661425	0.000408570428752772
0.0071463437028559	0.00238039698931136
0.0128268423854302	0.229608915873439
-0.0442128013619112	0.0165629882050985
0.0200871369161505	0.14214184484226
-0.0872783507232191	0.149772042244679
-0.0159379529947527	0.00725734033640276
-0.0605291289762115	0.139742999509562
0.004266566198716	0.00319456979902216
-0.00162875829111542	0.160830159525757
-0.0028730335378363	0.000200581632570622
-0.0006483989266592	0.00605744122626403
-0.0124597267691202	0.00697077436283593
-0.0038519426596412	0.00787411920455131
-0.0019132267290884	0.00246129196508485
-0.0544611555316001	0.190717543458965
-0.0006362236030485	0.00472724634550126
-0.0160988892183037	0.0077638404510837
-0.0156138372039772	0.012043153717905
-0.0063884738552845	0.000461529319960681
-0.0060284762945042	0.00317177888923279
-0.0053774103315893	0.00664692365986131
-0.0035182669401036	0.00193169864146429
-0.0052243302205644	0.000917851072887404
-0.0018771717000631	0.000206123238662453
0.0003356189411228	0.00147044793861345
-0.0246760337009789	0.00751492461016091
-0.0067651463524123	0.0021226269394688
-0.0039341408443704	0.000989906844053552
-0.0266833134006632	0.00604421546688306
-0.0366450622464256	0.00493156104463689
-0.0630838693646792	0.182970377773192
-0.0974348395454525	0.146687129564854
-0.0508283468727584	0.194155996465478
-0.0436972143677451	0.0141978085792342
-0.0230488053566139	0.275305373927444
-0.104693461874344	0.203638338372903
0.005461191527992	0.00104542486280636
-0.256919571242809	0.0134961321365223
-0.117141954690178	0.00325180132464009
-0.0668972553268971	0.257146571700009
-0.0488732187444318	0.0822965661197341
-0.136604012414923	0.0124569190256417
-0.244996911931051	0.0176850772157882
-0.195652531807651	0.0469344117074221
-0.262649967839942	0.0308493100645121
0.0559391818558438	0.0374138288850486
0.0039425977561245	0.000882372204730272
0.342350251548848	0.222128269509471
0.333479030959738	0.242047359606307
0.335057283785998	0.215245497409879
0.280309532786189	0.180573371671594
-0.0027467737271355	-0.000268587068385688
0.009225756432736	-0.000268587068385688
0.0357888278588418	0.0192888083299546
-0.0007413874602689	-0.00010425645495889
0.0037192157680614	-0.000155384173113318
0.0547351128170644	0.0383321038684424
0.00436758388151811	-3.64318995348909e-06
0.009716613621197	0.00481605699716229
-0.0083193733411679	0.000731509149684115
0.0036364631633771	-0.000268587068385688
-0.0011671755582416	0.000101799122393918
0.0003037241913326	0.000506472336511305
0.184467734771278	0.124808017930557
0.0003247729783518	0.00190041580104246
0.0056105687049552	0.00630321300460546
0.270479381740745	0.174457041167481
0.0011285986688487	0.000408570428752772
0.0028497010020248	0.00238039698931136
0.193076560605893	0.229608915873439
0.186727598617729	0.14214184484226
0.236248323193808	0.149772042244679
0.204589280207444	0.139742999509562
0.00338600798906716	0.00319456979902216
0.196713944050144	0.160830159525757
-0.0001075940704954	0.000200581632570622
0.0084328252985137	0.00605744122626403
-0.145958409109837	0.00697077436283593
0.0035049307902544	0.00787411920455131
0.0018667959480655	4.05350205265228e-05
0.006625043609743	0.00246129196508485
0.252888595177431	0.190717543458965
0.0033010974554007	0.00472724634550126
0.0171809611122759	0.012043153717905
0.0015035853309267	0.000461529319960681
0.0037015708159425	0.00937060873761382
-0.0001911832246566	0.000810156482653878
0.0025800523250772	0.00317177888923279
0.0056088777629255	0.00664692365986131
0.0056232039745983	0.00193169864146429
-0.0014190348993322	0.000917851072887404
4.26241004592e-05	0.000206123238662453
-0.0033001261610748	0.00147044793861345
0.0129321198869457	0.00751492461016091
0.0035064719896032	0.0021226269394688
0.000597041433927001	0.00372700707748131
0.327403213535002	0.210901656058507
0.002217399602131	0.000989906844053552
0.0431749474635014	0.0228491725962154
0.310376460261929	0.187962451535112
0.0095103503458766	0.00604421546688306
0.0064500349075978	0.00493156104463689
0.26332520587603	0.182970377773192
0.228182539358976	0.146687129564854
0.312359712355482	0.194155996465478
0.285037574978365	0.334645102265432
0.0183044929708717	0.0141978085792342
0.368077218083238	0.275305373927444
0.0184995107474795	0.0134961321365223
0.0089283915769696	0.00325180132464009
-0.0030532344144288	0.0010575166800203
0.0798151861900379	0.333713803817368
0.0841151512439942	0.328411334419501
0.0200861065981095	0.0822965661197341
0.0138699817098467	0.0124569190256417
0.269355714134935	0.325535205073146
0.0263763641888381	0.0176850772157882
0.191356486017472	0.117378741219996
0.433291815292631	0.261835805247734
0.520923558248907	0.301160067338643
0.0778893267674976	0.0469344117074221
0.0046765430603503	0.00122596146812186
0.474559204849554	0.320158764640905
0.0476510709681871	0.0308493100645121
-0.0472655811895004	0.0374138288850486
-0.0544286058116676	0.222128269509471
-0.0380273830251934	0.180573371671594
-0.0042132360308714	-0.000268587068385688
0.0001849940606067	0.000134424781860647
0.0062234364980465	-0.000268587068385688
-0.0065761122865005	-0.00010425645495889
-0.0033309300346918	-0.000155384173113318
-0.0337574116124294	0.00481605699716229
-0.002304451434305	-0.000268587068385688
-0.0055683414180227	0.000101799122393918
-0.004897977394361	0.000506472336511305
-0.0962798102246205	0.124808017930557
-0.0029837990253439	0.00190041580104246
-0.0446568003824208	0.174457041167481
-0.0023928177068834	0.000408570428752772
-0.0017789421966933	0.00238039698931136
0.00484880504075486	0.229608915873439
-0.0033660267345981	0.14214184484226
-0.0645606681978231	0.149772042244679
-0.0134657418271078	0.00725734033640276
-0.0461313657339346	0.139742999509562
-0.0104327785239188	0.00319456979902216
-0.0404531601677838	0.160830159525757
-0.0004212173999469	0.000200581632570622
0.0027763881199091	0.00605744122626403
-0.0061446745919141	0.00787411920455131
0.0025257646618962	4.05350205265228e-05
-0.0138125406297329	0.190717543458965
0.0038487696877031	0.00472724634550126
-0.0115749460895698	0.012043153717905
-0.0030303392499647	0.000461529319960681
-0.0026016896156315	0.00937060873761382
0.0004734002417206	0.000810156482653878
-0.0089488801656889	0.00317177888923279
-0.0008673084990291	0.00664692365986131
-0.003966343360356	0.00193169864146429
-0.0006492289269753	0.00147044793861345
-0.0068868293868836	0.00751492461016091
-0.0021065164998557	0.0021226269394688
-0.0287021629799794	0.210901656058507
-0.0925115136997671	0.0228491725962154
-0.0506352831488522	0.187962451535112
-0.0119141680955173	0.00604421546688306
-0.009371267888146	0.00493156104463689
-0.0356459036423363	0.182970377773192
-0.0693866618362945	0.146687129564854
-0.0472852279467023	0.194155996465478
-0.024649315222797	0.0141978085792342
-0.0580685794595507	0.275305373927444
-0.0509725734687873	0.203638338372903
0.0020102398873098	0.00104542486280636
-0.0213852976524286	0.0010575166800203
-0.0317804345169371	0.257146571700009
-0.0035697289942054	0.0176850772157882
-0.0728362685759802	0.117378741219996
-0.01599901228074	0.00122596146812186
-0.00628395390283609	0.320158764640905
-0.052067511931142	0.0308493100645121
0.0307262919511792	0.025918291229814
-0.212667582026614	0.00998017070031
0.0263444785031186	0.0149115058802068
-0.0187801926134958	-0.0471004324958199
-0.358229543666337	-0.16622200935567
-0.0843889586687585	-0.0381689817612781
-0.292961127415021	-0.322896468724682
-0.187594343311633	-0.265271337097654
-0.160365813391366	-0.01892252838082
-0.273788100030755	-0.454384477849852
-0.288113055657941	-0.546099160473613
0.0127567897791277	-0.00385328922543089
-0.0874714716366317	-0.371004111640646
-0.269777549601348	-0.0430103560937256
-0.307540519674988	-0.263610293609683
-0.316051826599989	-0.489189566786211
-0.0151875810137976	-0.130985673360442
-0.515910511755891	-0.453589278930933
-0.528755284361198	-0.384279228721434
-0.50815047172213	-0.536011801924071
-0.236159297539638	-0.424844509687394
0.0171060128870361	0.0293665756317774
0.0361882724725139	0.17075444427846
0.0426036105407296	0.185628336115489
0.0240038953716736	0.165597576001727
-0.00553685273197052	0.139485243488291
0.0004601913188772	-8.21611704945129e-05
0.0005564361173213	-0.000122453949825891
0.0012601212027438	0.0300843587027276
0.008729971565767	0.000399108781437103
0.0382612230528465	0.0970241082238778
-0.0006655111230294	0.00149733851785515
0.0327729883626027	0.134855801707233
0.0020925295188182	0.000321963760554165
0.0045053618719593	0.00187542043196953
0.0289441406264604	0.176349153793586
0.0013755233569621	0.0130296332803398
0.0258303352709198	0.11028291063811
0.0758857879940408	0.116102142684272
-0.0035806959785791	0.00571480955294052
0.0466109314956972	0.108451236736519
-0.0024422877224838	0.00251665747716635
0.0190667375794145	0.124516953394887
-0.0034935670961633	0.000158066849163401
-0.0007509801138945	0.00477055473973907
-0.0043105983057143	0.00620008675243725
-0.0018771294313271	3.19438603063499e-05
0.0180327019776281	0.147148142677283
-0.0020643395728452	0.0037234822673872
-0.000398446471175901	0.00611332490352865
-0.0003626623706729	0.00737724866279268
-0.0007386328166558	0.000638396481850559
-0.0030127818603888	0.00523447526054283
0.0010898112468104	0.00152198123257583
-0.0030126079598916	0.000162433774827967
0.0027970200872946	0.00115861946714553
0.0038328254965493	0.00591748277641272
0.0039480117912921	0.00167237935986866
0.0029357608615093	0.00293594152414738
0.0405057463907335	0.162338408461037
-0.0039338795401344	0.000780023387285909
0.006227319926618	0.0179627105354342
0.0021690263255687	0.0047601454473583
-0.0012135789970923	0.00388432932136414
0.048283424034631	0.113750678173179
0.0312836349135366	0.253770749877123
0.0054690016773839	0.0111718344118179
0.0360384107128341	0.210294178448509
-0.0124718237426085	0.000823765435723309
-0.000761357949858999	0.00256172847105589
0.0649086240177604	0.196852943707761
0.0723888988978769	0.0642800378391292
-0.000591084288413299	0.00980380036137195
0.0020630951054511	0.0139106807860258
0.0775871440309389	0.0913248925663928
0.0300960538886154	0.200330006223963
0.116744496084595	0.229321924510515
0.0415083204014057	0.036801477900907
0.0099513954807517	0.000966004719518702
0.0551720406649537	0.243220791617453
0.0174525359574892	0.0242311374017339
-0.524061125976319	-0.185657470324228
-0.0058802762969184	-0.00488783154855112
-0.21315184913737	-0.218309892427485
-0.153981842218709	-0.29405795338534
-0.0042508310388381	0.00149343213022383
-0.001649028980544	0.00149343213022383
-0.0028159775818761	0.000579387621301938
0.0005712873331279	0.00086366608358406
-0.00363367705788799	2.02397346724312e-05
-0.494207555586861	-0.0263409621761022
0.0044723056544775	0.00149343213022383
0.0014026112231703	-0.000565349447499756
-0.002596861356877	-0.00280901110516824
-0.124176335846403	-0.391896153373288
-0.0189539181380612	-0.0104923667031323
-0.111032030274987	-0.0343115104691001
-0.186269833939067	-0.304993485189695
0.0003406454175071	-0.00226675047289218
-0.006011561512695	-0.0131219356442791
-0.296234174590464	-0.0873299877118989
-0.0882624363332871	-0.361921548595067
-0.22594870516912	-0.348605263698548
-0.215623462988286	-0.0393858076027437
-0.132320392139525	-0.366092469716355
-0.008805852076067	-0.0175637475367098
-0.0850446078742997	-0.329170479733931
-0.0026751834836884	-0.0011135855464552
-0.0239486968985409	-0.0329994636860425
-0.0748871923219365	-0.0378649869498162
-0.0321942393114474	-0.0426497880988853
0.000746525632553898	-0.000225159623972546
-0.0064593477575854	-0.0135643132709243
-0.173412928186087	-0.275803430177359
-0.0056150000133793	-0.0258625803098592
-0.250949078542361	-0.0420671245200445
-0.131685741951863	-0.0643856882149468
-0.0114592860386368	-0.00256012311586249
-0.0662296977321925	-0.050516891977368
0.0008659640256787	-0.00448885633247289
-0.0259872002136559	-0.01743972627873
-0.0577282885276234	-0.0361429798641139
-0.017352779051302	-0.010663998524994
-0.0127449774118148	-0.00508377526843672
-0.0018865492265196	-0.00114433057142477
-0.0010523449145176	-0.00812983318752972
-0.131580667862154	-0.0407504787050808
-0.0576139066993895	-0.0117107632809275
-0.0210746715924391	-0.0204559404001948
-0.230758936840702	-0.239031729125714
-0.0057734817118243	-0.00548158744952543
-0.499247587808241	-0.118225424461164
-0.225865008697025	-0.280775915271492
-0.240357512616359	-0.0329288002993099
-0.219619662970848	-0.0269627233412717
-0.214743489989979	-0.289757848112459
-0.325324128229054	-0.353998202819531
-0.236443654415467	-0.269582058942449
-0.277658560389052	-0.0754021143387725
-0.0094111601340925	-0.00578796902919403
-0.513578139450426	-0.0718304578930795
-0.307572383955917	-0.0178751039917672
-0.20878321616564	-0.00585468419483691
-0.183025902153986	-0.363869116942399
-0.30928398552151	-0.066512492402611
-0.373505184048724	-0.0929296883922641
-0.390625495138848	-0.404628777349158
-0.333408417769895	-0.226909789108922
-0.0351459701776645	-0.00678351193093364
-0.41066181825186	-0.155947390908324
0.0018492841915963	-0.00664876436849027
-0.0248509479476468	-0.293200670783116
0.0028668095149853	0.00203380943901088
0.0038862427714013	0.00203380943901088
0.0050816633568518	0.000788900376109134
-0.174308587869228	-0.0356941930354371
-0.168907021043437	-0.00551553908736456
0.0080611612516619	-0.00382244048415246
0.0078679882543924	-0.0142580954375977
-0.00964139945218778	-0.304136202587471
0.0064305789415117	-0.0178230448142586
-0.0260693210527816	-0.203534465194481
-0.0297824079253546	-0.361064265992843
-0.0980867149794373	-0.347747981096324
-0.0058109270838417	-0.053249258868555
0.0035185286037917	-0.0238373325449823
-0.0286507135025771	-0.328313197131707
-0.0030972410755176	-0.00151580622478547
5.25136009483004e-05	-0.0446647456458554
-0.000534306535034	-0.0512066843673341
-0.0028498979525229	-0.000306535166025253
-0.002950391593032	-0.0184224560055159
-0.0410064515550342	-0.274946147575135
0.0050693781185488	-0.0350489009271435
-0.012086708942748	-0.00348391549188237
0.0001108245968779	-0.0681668977795132
-0.0028688416952795	-0.00610648918380741
-0.0092005602663845	-0.0236695338743956
0.0044304069431002	-0.048892613305535
0.0121362281539106	-0.0144908812771096
-0.001166515864812	-0.00691505676712368
-0.0043568541116689	-0.00155764752958373
-0.0166851817211077	-0.0550812068638144
-0.0222984693225832	-0.0159103100976529
-0.0001337412471961	-0.027748341130597
0.0017232292888657	-0.00745563582723866
-0.0299349816429483	-0.279918632669268
-0.0378400964570044	-0.288900565510235
-0.0973430960034147	-0.353140920217307
-0.06033272471019	-0.268724776340225
-0.0511287744887189	-0.101316657584736
0.004337242694819	-0.00787191906848812
-0.450894435489868	-0.0965755877252667
-0.0801291466942324	-0.0242585602150881
-0.139227585704775	-0.151504597838504
-0.139672745094102	-0.463012306955555
-0.101216280620846	-0.0895061277176032
-0.256101031728415	-0.124503502856423
-0.260984191978465	-0.206825346266648
-0.112736344174128	-0.219355476590808
-0.132607921188652	-0.23208285636921
-0.103567562788714	-0.295103537548663
0.0029087525002347	0.00083412952847645
-0.0028045777301171	0.000323671776399598
0.0021830225031963	0.000482452140689403
0.00034520331094971	1.1308213995629e-05
-0.0009129142172624	-0.0148025623762767
-0.0010508946720545	0.00083412952847645
0.0078360765448233	-0.00157041218232046
-0.0003150681586495	-0.0058758194354648
-0.056796273424972	-0.306039069353018
-0.0006385749148446	-0.00126710321408292
-0.0002254093459611	-0.00735265126784764
-0.028211844744808	-0.205437331960028
-0.0522531475426009	-0.0497293368422542
-0.0512876804941726	-0.344492498281494
-0.117447501890313	-0.349650847861872
-0.0238518211568464	-0.0221964072200208
-0.0803793525945038	-0.339899602897789
-0.0007160295284576	-0.00985114982543554
-0.075936294578115	-0.330216063897254
-0.0056624200110694	-0.0185713940227837
-0.0129384217819913	-0.0240529702878432
-0.0029424141266781	-0.000125806544119402
-0.0511807218512377	-0.276849014340683
0.0012284007234728	-0.0145322090327005
-0.0100126347241026	-0.0237213577063441
-0.0266317842249592	-0.0364829885846319
-0.0035029419762642	-0.00143118975991577
-0.0089886048531158	-0.0285385395783013
-0.002020750117882	-0.00251047961024573
-0.0107617127855687	-0.0203544641011231
0.0001534052591868	-0.00597216023497067
0.0010420419102109	-0.00284357221663948
0.0019174979129182	-0.00455041346667903
-0.0118889367238204	-0.0229723188656217
0.005758541297615	-0.0065598898379375
-0.14157823380228	-0.240077313289038
-0.0015072955643058	-0.00306635423653462
-0.136885445329381	-0.0677685798148743
-0.115151503866483	-0.186222225670262
-0.0144170391351045	-0.0185313401074358
-0.0102719824795553	-0.0151540293302178
-0.0595237409972164	-0.290803432275782
-0.0799517560781105	-0.353107764317716
-0.0583887097896587	-0.270627643105773
-0.0533759262994678	-0.0428270287131977
-0.065552406919362	-0.118379616258903
0.001288443363729	-0.00323796004505473
0.0022869471875524	-0.0407669684936044
-0.0227571189363789	-0.153407464604051
-0.120473462082345	-0.219306262808642
-0.0403865086513815	-0.0377054441155837
-0.00520493307489389	-0.0182246374884246
-0.0736728743482538	-0.0529816758697909
-0.0782072519001704	-0.295473941329013
0.0336230807190097	-0.144418411967063
0.00968039877392146	-0.0291886027546618
-0.166625979133567	-0.0901071706300121
0.00837243682960323	0.305882113314651
0.185925266648045	-0.0591193978584167
0.262946761225236	0.305882113314651
0.114122635899547	0.165402989392034
-0.00822678299748773	0.305882113314651
0.0513536632317511	-0.059171107037772
-0.0101006560772498	-0.0586848589474811
-0.0305208841167773	-0.0389948658185665
-0.023602121322064	-0.0570010547420289
0.0303966561270514	0.0374138288850486
-0.0062136642348707	0.000882372204730272
0.0310236888328191	0.222128269509471
0.0840719058510273	0.242047359606307
0.0225266100520842	0.215245497409879
0.0397211525790819	0.180573371671594
0.0029627965182257	-0.000268587068385688
0.005705530079534	0.000134424781860647
-0.0058862706011934	-0.000268587068385688
-0.0036317586647861	-0.00010425645495889
0.0045774462356232	-0.000155384173113318
-0.00281948891156679	-3.64318995348909e-06
-0.0010047765324725	0.00481605699716229
-0.0028326108283778	0.000731509149684115
-0.002199561701028	-0.000268587068385688
0.0064318818119032	0.000101799122393918
-0.0030808143308624	0.000506472336511305
-0.0014149665507023	0.00190041580104246
0.03897986757584	0.174457041167481
0.0019178614733206	0.000408570428752772
0.0026762516042867	0.00238039698931136
0.0524071154833368	0.229608915873439
0.0129265280124625	0.0165629882050985
0.104780451647032	0.14214184484226
0.0956777471264783	0.149772042244679
-0.0020865137857502	0.00725734033640276
0.0995930187608663	0.139742999509562
0.0060688723041068	0.00319456979902216
0.0552223159510851	0.160830159525757
-0.0012798419145044	0.000200581632570622
-0.00302595629977	0.00605744122626403
-0.003439636309457	0.00787411920455131
-0.000445201937037202	4.05350205265228e-05
0.0231160149830222	0.190717543458965
-0.0033408934815041	0.00472724634550126
-0.0076969294556857	0.000461529319960681
-0.0024853443167474	0.00937060873761382
0.0044982747160023	0.000810156482653878
-0.0114888813709997	0.00317177888923279
-0.0046968796817847	0.00193169864146429
-0.0029201061093573	0.000917851072887404
-0.0004315809878731	0.00147044793861345
0.0042791472892641	0.00751492461016091
0.002827454757858	0.0021226269394688
0.0460467786695476	0.210901656058507
0.0045949031980011	0.000989906844053552
0.0253070604557531	0.0228491725962154
0.0447068381363523	0.239857358810185
0.0036588066188286	0.00604421546688306
0.0053876436686274	0.00493156104463689
0.0438541850596489	0.182970377773192
0.108748742711787	0.146687129564854
0.0193248418720242	0.194155996465478
0.0388099694933717	0.334645102265432
0.0017174002228552	0.0141978085792342
0.0767709049260977	0.275305373927444
0.0413294073838236	0.203638338372903
-0.0048412371299172	0.0134961321365223
0.0011743181379445	0.0010575166800203
0.0698931279731491	0.333713803817368
0.0627081992562125	0.328411334419501
-0.00430963063660295	0.257146571700009
0.011139279578896	0.0124569190256417
0.0784195561482309	0.325535205073146
0.016496141274147	0.0176850772157882
0.150098006742581	0.117378741219996
0.0265424781094823	0.261835805247734
0.0473346381209958	0.0469344117074221
0.0073548045277451	0.00122596146812186
0.137248812826521	0.320158764640905
0.0220382593764321	0.0308493100645121
-0.0179352437313709	0.0374138288850486
0.0647867408515243	-0.0182087412967225
0.0584397357173734	0.0374138288850486
-0.160020862888045	0.0143558512411716
0.0386436563814714	0.0214726006885109
-0.0290646557269186	0.000498173396773329
0.042461645151862	0.0374138288850486
0.038281939414449	-0.0138199749488608
-0.0718664691625335	-0.0669299938903357
-0.266173654444239	-0.230756766875226
-0.488210867885324	-0.530031372805425
-0.0808946289793304	-0.0543394055543309
-0.237058554225025	-0.281434481033305
-0.262428970847278	-0.361876947556653
-0.064356692239107	-0.0270489563834045
-0.269402416551901	-0.530422292697096
-0.286956830844434	-0.527531377388757
0.024534879299969	-0.00552599947964345
-0.272602469610165	-0.289725974853418
-0.0740029408256884	-0.497570825301408
-0.287870307425564	-0.520885326547138
-0.273299004823862	-0.061169965563063
-0.290195760548528	-0.525147647404228
-0.0310310691850624	-0.104998509928037
-0.264334582029204	-0.359711847961737
-0.316188513805919	-0.529484578013158
-0.332627148071266	-0.234139849262421
-0.338942654425041	-0.118155242731952
-0.116321718053681	-0.0277858925039981
-0.0188452030204538	-0.183048243491476
-0.28624729735285	-0.254541082509323
-0.282980612908555	-0.12686163335672
-0.514117160986746	-0.517444018839215
-0.429596703432561	-0.133518045658194
-0.397687639513189	-0.406276726602538
-0.0153981583465769	-0.219278982503723
-0.0802920760310261	-0.295027043461578
0.0066965560459484	0.000882372204730272
0.0925673045886124	-0.225067257268735
-0.0036236986783334	0.000882372204730272
0.0170783999937694	-0.060836330672053
-0.0001405440716423	0.000342386588059882
0.0083843838360637	0.000510350029715688
0.0541935691456367	-0.11642739679149
-0.0023036855505399	-0.0156516420028973
0.0003510400244762	-0.00239804263416571
-0.0031463214120469	-0.00166112303955454
0.0023057525221241	-0.00621444979583773
-0.0112239092053857	-0.020420621466926
-0.0483893214337148	-0.305962575265933
-0.0043838179213461	-0.00134030594058985
-0.0681556024252415	-0.36119928570616
-0.0767125737635884	-0.349574353774787
-0.0100634380410815	-0.0234646504868358
-0.0715147875983418	-0.356420924467883
0.002938668691392	-0.01041769269854
-0.051463904444689	-0.33013956981017
0.0022212200349376	-0.000658296365018691
0.0033388289711805	-0.0196345412672118
-0.0016808475413762	-0.0254259504242163
0.0034981759993664	-0.000133078991948646
-0.0070001206335483	-0.0080389399229112
-0.027577331796589	-0.276772520253598
-0.0020283675522342	-0.015365899933851
-0.0030521316328488	-0.00151386487438711
0.0002524356507759	-0.00265541901537754
-0.0064918750682444	-0.0103438703740208
-0.0059806485817677	-0.0242843597003354
-0.0050755597851399	-0.00693780740138427
-0.234209202670909	-0.240000819201953
-0.0629605249219012	-0.281745005347731
-0.0835013327950977	-0.186145731583177
-0.0236057877375237	-0.0195922167903478
-0.0028542313012091	-0.0160231081601041
-0.0241190753838461	-0.290726938188698
-0.175429484420947	-0.270551149018688
-0.054461198648545	-0.045247678152534
-0.00346556330189463	-0.253303661157216
-0.0032717156760324	-0.00342482775440068
0.0179344715587545	-0.0430736697157439
0.0041338119299116	-0.0106030406207419
-0.0802089978126263	-0.153330970516966
-0.0160432809998971	-0.0398423447509878
0.028258468633069	-0.0181481434013397
0.0376405088600159	0.222128269509471
0.124148886935971	-0.0950109799103217
0.340962375784518	0.222128269509471
-0.135927840618606	0.0804635589781565
0.0899543740109236	0.122425550889555
-0.00915043657927817	0.00270513063660669
-0.206377769201506	-0.21951818533912
0.0458160874316483	0.222128269509471
0.0518762358376352	-0.0727684300845278
-0.0517000984301039	-0.219874956059244
-0.0464031582012763	-0.220030153924955
-0.18600601339359	-0.216902622283358
-0.186670543181075	-0.215610199838509
-0.0904539908605983	-0.138647261562882
-0.0475302113099822	-0.02961375894221
-0.168947524934896	-0.216774236798298
-0.0341030737622424	-0.213175541210845
-0.142887782092823	-0.219946202559933
-0.0152765490349205	-0.219393487696797
-0.0904547922569623	-0.142217329597112
0.0238633456568158	-0.218346349719502
0.0960095883064655	0.242047359606307
0.367650396601052	0.242047359606307
0.0280471283659698	0.00291993488609418
-0.182002980011198	-0.182256344182918
0.0926861761588496	-0.0783179087389911
-0.0106639436901513	-0.182613114903042
-0.158277679501261	-0.180402416515131
-0.0551565262891554	-0.182768312768753
-0.0850809338544729	-0.179640781127156
-0.101644591082445	-0.178348358682307
-0.0422505838602521	-0.148860254950903
-0.167233301042113	-0.179512395642096
-0.0626876123063211	-0.175913700054644
-0.0213109874203603	-0.182131646540596
-0.0298769612940311	-0.181084508563301
0.0343872300549958	0.215245497409879
0.346076619510809	0.215245497409879
-0.132520114795248	0.0781396876950897
-0.0709325566480003	-0.232602335837645
-0.0532642320067848	-0.232757533703356
-0.116503180559473	-0.135045939468431
-0.0362149343728657	-0.0288032033283624
-0.040640505590245	-0.225902920989247
-0.226491406378551	-0.232673582338335
-0.164729809641796	-0.232120867475199
-0.0205801513343069	-0.231073729497904
-0.225416182771499	-0.230039058909149
-0.185652893005342	-0.231835846466328
0.123697769663914	0.180573371671594
0.12455277438791	-0.0794286944678341
0.286016561790475	0.180573371671594
-0.200856329564099	-0.265681767130987
-0.167756532768193	0.0662713654536794
0.206763278369066	0.10045233631711
0.0055743194864241	-0.234976185491873
0.0119409475690454	0.00224315230984204
-0.0921113289497729	-0.288782458984095
0.00169157336561306	0.180573371671594
0.159714017493322	-0.0607237201920468
-0.0198525243520089	-0.27110418101081
-0.221553952034334	-0.293412318629188
-0.0728806383399877	-0.224125157249578
-0.190535476664578	-0.292650683241213
-0.23846449810231	-0.270047871232444
-0.118290450299091	-0.291358260796364
-0.0973142548245264	-0.11631468710105
-0.233861401078285	-0.2868088032018
-0.265939723634215	-0.283917887893461
-0.0442460651989672	-0.0246236718108778
-0.128802875618077	-0.292522297756153
-0.0609342651981292	-0.2889236021687
-0.175658268930809	-0.249812133389724
-0.0600315424069722	-0.295141548654652
-0.262729351144439	-0.29139444762461
-0.280923628844922	-0.293362685471303
-0.226776734684806	-0.294970786421681
-0.0274823379677873	-0.119343439786587
-0.0104309898285606	-0.294094410677357
-0.199384479227949	-0.284489727707577
-0.0130829293122949	-0.293059740088603
-0.0302503707471122	-0.290512732395592
-0.163252853487644	-0.294856527645781
0.339421151153419	0.116029710943599
-0.242849625909024	-0.288598882011334
-0.12953005895771	-0.294768489480817
-0.0100180979560705	-0.274951698412842
-0.0481964652498252	-0.294749314400318
0.140556161448399	0.124808017930557
0.001810387681181	0.00190041580104246
0.0034984864620778	0.00630321300460546
0.266754371172236	0.174457041167481
0.0042542417152837	0.000408570428752772
0.0013215038388155	0.00238039698931136
0.294157082343033	0.229608915873439
0.0216857548737764	0.149772042244679
0.0013911740382428	0.00725734033640276
0.208904662929528	0.139742999509562
0.006887965003281	0.00319456979902216
0.0121582581969761	0.160830159525757
0.0037719255560295	0.000200581632570622
0.001767249909672	0.00605744122626403
-0.0010944302990056	0.00697077436283593
0.0072893101714962	0.00787411920455131
-0.0012839681019196	4.05350205265228e-05
-0.004887458074481	0.00246129196508485
0.0605649174091452	0.190717543458965
0.000356357338912899	0.00472724634550126
-0.0037724903910334	0.0077638404510837
-0.000107392056178501	0.012043153717905
0.0009806069697272	0.000461529319960681
0.0125752750401778	0.00937060873761382
0.0042757917610532	0.000810156482653878
-0.0036261446368834	0.00317177888923279
-0.0012259271690212	0.00664692365986131
0.0002580353573514	0.00193169864146429
0.0001995112030198	0.000917851072887404
-0.0011316142100625	0.000206123238662453
0.00165357714456	0.00147044793861345
-0.0014340565780713	0.00751492461016091
0.0021469706355957	0.0021226269394688
0.0892085583271614	0.210901656058507
0.0016899285510206	0.000989906844053552
-0.0278402425358978	0.0228491725962154
0.134254324785536	0.187962451535112
0.0535443034583717	0.239857358810185
0.0042581099012113	0.00604421546688306
0.0042151830990138	0.00493156104463689
0.00745708795299604	0.182970377773192
0.124171062018939	0.146687129564854
0.111794084783488	0.194155996465478
0.120169088313498	0.334645102265432
0.014981571334887	0.0141978085792342
0.102042868648249	0.275305373927444
-0.00284568920974021	0.203638338372903
0.0479290235498545	-0.433953296495369
-0.245780773377935	-0.460074253573195
-0.00256470770174601	-0.466307053504279
-0.124706879354008	-0.20162049754646
0.0266375210404047	-0.0558101637139515
0.0159215332686196	-0.460465173464866
0.120275410614556	-0.0115333594112657
-0.0624842340893955	-0.148253447989888
0.0620830776354148	-0.450928207314908
-0.213698575626396	-0.124030618329643
0.0891461943661015	-0.465050817887676
-0.0661420823242739	-0.459527458780928
0.0396410385220136	-0.439726241457325
-0.0602947731329182	-0.466716110351669
-0.220627961072034	-0.462255252274401
-0.412167164743487	-0.447486899606985
0.180814547808684	-0.0570533893062666
0.0020343842710374	-0.00118899796840548
-0.088618888888032	-0.0672864687823116
-0.023308605482202	-0.00159470101579522
0.178114245934573	-0.0717058510490762
0.0140946831822668	-0.00301735125188035
0.0033208775671109	-0.00391696018194556
0.298447094670407	-0.0833152128244207
0.0159622676514565	-0.00235709410224181
-0.0012658829694327	-0.000230863712509012
0.0151298137437557	-0.00158335101611203
0.0145528121060277	-0.00330952757406142
-0.0043073880669438	-0.000965199524239431
0.0030222152200803	-0.003739282736658
0.210812683469241	-0.0908884989576593
0.27174866922478	-0.0822650459232647
0.0072898393618706	-0.00301079296351411
0.0064289861745081	-0.00245859344824963
0.290176957088747	-0.0803519831250365
0.201887702335636	-0.0660413158504123
0.192905640766888	-0.0846202685313657
0.130057964600627	-0.000614837933309298
0.0206071183968602	-0.00702945017429226
0.0991592071791482	-0.113706497379896
0.210383261007214	-0.0881873997425537
0.189491975035547	0.124808017930557
0.0012440533772799	0.00190041580104246
0.0018793821237307	0.00630321300460546
0.264743635005673	0.174457041167481
-0.0023819175988851	0.000408570428752772
0.0026741930514623	0.00238039698931136
0.362064090279174	0.229608915873439
0.169614715774014	0.14214184484226
0.212715422271846	0.149772042244679
0.0002408837767281	0.00319456979902216
0.0664514331602204	0.160830159525757
0.0084118409218828	0.000200581632570622
0.0055989893138395	0.00605744122626403
0.0020159511251713	0.00697077436283593
-0.0010235811446734	4.05350205265228e-05
0.0052261741560485	0.00246129196508485
0.303754821989719	0.190717543458965
0.0027076803874665	0.00472724634550126
0.0110038665921765	0.012043153717905
-0.0009256053801843	0.000461529319960681
0.0032099469145874	0.000810156482653878
0.0005562175711439	0.00317177888923279
0.0092745206482735	0.00664692365986131
-0.006011688676118	0.00193169864146429
-0.000425977213085138	0.000917851072887404
0.005012636201436	0.000206123238662453
0.0088696664304221	0.00147044793861345
0.0091676880002548	0.00751492461016091
0.0064897587378545	0.0021226269394688
0.345084779857422	0.210901656058507
-0.0012308773634374	0.000989906844053552
0.30817379055751	0.187962451535112
0.329738588971424	0.239857358810185
0.00774251015236545	0.00604421546688306
0.0017886069421571	0.00493156104463689
0.297702994356758	0.182970377773192
0.23536706677642	0.146687129564854
0.317883214242156	0.194155996465478
0.310285372406224	0.334645102265432
0.0238250770841962	0.0141978085792342
0.443187931410834	0.275305373927444
0.332324668424609	0.203638338372903
-0.245383314221154	-0.363519967118936
-3.8304653506301e-05	-0.126655235252636
-0.348036990492494	-0.3693976050877
-0.449040761341077	-0.156223959814303
-0.122945393980582	-0.337716283462002
-0.0153854955512343	-0.0141627882559892
-0.0222413779499729	-0.357318882518733
-0.241247734728506	-0.401473430958829
0.0233747517899904	-0.00287856849309269
-0.295280696136129	-0.161121064129002
-0.165042114398426	-0.247427243923007
-0.275070346168286	-0.550102003248027
-0.0830338710125389	-0.032288586451599
0.0170856934033628	-0.0559960094788053
-0.150226846503507	-0.203115164799265
-0.0451548317128744	-0.386043765804134
-0.330022837830186	-0.0632056498140503
-0.207762289126311	-0.0145512000124112
-0.0596160363374375	-0.0993915006620106
-0.0650265397250705	-0.140454843752847
-0.102807497547432	-0.0680001496534016
-0.371710836807343	-0.356664648067449
-0.292980098369114	-0.300000813098139
0.126428631622554	0.0299161487294486
-0.406959390345731	-0.546660695540104
-0.206279536928439	0.0466108345900715
-0.0001044884075677	0.000737188015116221
-0.0112873959189461	0.00244177849313798
-0.00892995962207538	0.0641495852892944
-0.0002203987702732	0.000158560429463813
-0.0005486647735201	0.000923241316456108
0.0697085195290973	0.0829772936720006
0.0826214731485493	0.0527981224805212
-0.115653317019728	0.0554998850655651
0.0073958434393695	0.0028105729774888
0.00140984355411319	0.0519459669209883
0.0003888528961038	0.00123871101262955
-0.00718908244658462	0.0593918355730755
0.0016581206447801	7.78478603753901e-05
-0.0095121957378476	0.0023467464830571
-0.0373074219472587	0.00269983061976598
-0.0080749208768646	0.00304885883415214
-0.0015122974656384	1.57328419956944e-05
0.000336898513292	0.000954592946520805
-0.0795067283818521	0.0697717599846234
-0.0066476624144981	0.00183215447089647
-0.0830355320633152	0.00300626044950204
-0.0482644165455422	0.00465715596305945
-0.0027763408339388	0.000179110127178083
-0.0149977182417213	0.00362663657694101
0.0012312820012795	0.000314371692163549
-0.0106511325044792	0.00122988229870251
-0.0145399658795584	0.00257465627983777
-0.0042221319858388	0.000749315730769149
-0.0051646540653986	0.000356149575000048
0.0004636519280144	7.99984808821325e-05
-0.0010392754312322	0.000570474752902161
-0.0310244491108759	0.00291009884841044
-0.0096238620457571	0.000823329680565637
-0.0089402998790767	0.00144493081810064
-0.136969510155418	0.0766675930859441
-0.0062216837496362	0.000384100579427898
-0.20283186198282	0.00880666344237228
-0.187778478405963	0.0688233751091847
-0.0711636381351696	0.0864008575639571
-0.117873315944664	0.00234163210281265
-0.0331160603531396	0.0019112218354122
-0.0766854881134011	0.067100586334737
-0.106329239310814	0.0544091573471927
-0.140613265428754	0.0709529756886051
-0.235193516369255	0.00548674790082633
-0.141756424530333	0.0741966565383359
0.144236689915241	0.070290007319077
-0.0031775860261073	0.00109893431873495
-0.0244320903142163	0.000236334231654459
-0.012493833380141	0.00137634887998193
-0.0251754987110555	0.1263354111265
-0.199476154341491	0.00954807534955356
-0.175876358912191	0.079748203779755
-0.241119248872569	0.083887995300837
-0.483928857506674	0.00419188702850325
-0.111884127668016	0.0784437165165607
-0.363519176475569	0.00184678754459456
-0.249303557456375	0.08986196163424
0.0025289349858032	0.000116029895633597
0.0048505582609979	0.00349970425313279
0.0104112570250906	0.00454754994028157
0.0121139479708604	2.34489708422538e-05
-0.0057619295799308	0.00142309818744368
0.271276801873641	0.105856015038404
0.004468295398907	0.00273194737866637
0.0127519345485558	0.00694916998813927
0.0011637603361115	0.000266964890166284
0.0093281111648075	0.00541010820952119
0.0004616370987675	0.000468588739902623
-0.0034848249369921	0.00183362088774478
0.007406116779383	0.00383980141450349
-0.0010382282300156	0.00111701656307089
0.0084474112640454	0.000530866471387719
-0.0086831024765745	0.000119235393734201
-0.000966551838318799	0.00434043319828358
-0.0005096261554066	0.00122737259930405
0.0086785826274604	0.00215434863515208
0.18603960814563	0.116531618393309
0.0025009134822232	0.000572533372885296
0.0111692409468486	0.0131543285635445
0.284838175992494	0.104390944541411
0.0925065378559902	0.131669227518893
0.0098770349337647	0.00349207278455328
0.0051724849445827	0.00284990103618644
0.168418773114724	0.101731503927929
0.225521378216023	0.0822160047034045
0.285247120191439	0.107681823735778
0.180888029050367	0.179758029189459
0.0213840797062012	0.00818871946852412
0.150928191066144	0.149915956211016
0.0604663306831706	0.112701660612093
-0.252268721751355	-0.0556119819644803
-0.265832683645155	-0.526042472450532
0.0591350031196033	-0.00565866992883295
0.0181792939593041	-0.10739542950711
-0.297571814038651	-0.366959544971525
-0.452167146436302	-0.239153182494882
-0.438850727820067	-0.120834769496498
-0.0754542831035038	-0.187067463835819
-0.0151014154300562	-0.259937134225161
-0.344281536925242	-0.528954422790164
-0.0989208485136321	0.00159260317043103
-0.00058510135305099	2.57502116602416e-05
0.207508253348412	0.00217353840374196
-0.00054851574359839	5.54011270720647e-06
-0.0115790717696053	3.22462178699158e-05
0.0055442171779535	0.00278629741071862
-0.0597438553124123	0.000222809967280243
-0.193170527141471	0.00179866998363531
-0.144498501759218	0.00188826592225794
-0.0756906473842102	0.00177036218977403
-0.0185580331680386	4.32581010870285e-05
-0.239728531599777	0.00201692018399152
-0.0172483975899669	8.19089740254561e-05
-0.0242239360936275	0.000106378912720227
0.00243778952564521	5.4974450659957e-07
-0.00056960308403139	3.33407376527585e-05
-0.0519738426719774	0.00235768564361788
-0.0432354442212605	0.000162368641718213
-0.00124069496421809	6.25805855741248e-06
-0.00587079392336019	1.09833435623533e-05
-0.0186072006348525	4.29499688544667e-05
-0.02112672100282	8.98538777291437e-05
-0.00126412283807569	1.24427052036297e-05
-0.00384283773846229	2.79525858400435e-06
0.0109639348804706	1.99284673417502e-05
-0.00995230361682649	0.000101544180335963
-0.00781636452777029	2.87579721665967e-05
-0.0296609735051726	0.000306424871064782
0.000339345503281629	0.00232669266630681
-0.00292912081102189	8.17306673949643e-05
-0.00377377832534539	6.67217840947063e-05
-0.0351686651237136	0.00227031957946106
-0.020047839665476	0.00185212334189369
0.013052713100393	0.00239624773388553
0.0672532560564787	0.00386473689849098
-0.00509631889309369	0.000191215306539125
0.0212107103820977	0.0032692824872349
0.0296811030545855	0.00250191491001728
-0.18840288411654	-0.386620658972043
-0.0058829458611331	-0.0333939101641952
-0.412200787202174	-0.106503671677099
-0.0611561992129424	-0.0072794632905722
-0.164683592504294	-0.0416448190308922
-0.283787776523772	-0.36081697531511
-0.141153420618877	-0.0554777901348837
-0.0002257492903118	-0.00358073885049878
-0.118388481155154	-0.102568614910718
-0.189830377051974	-0.117109694273931
-0.101760707969587	-0.131273939139911
0.0073806520982425	-0.000724714644098454
-0.0937044743938904	-0.0430283421895302
-0.01180991825743	-0.0809807049252838
-0.367368291424434	-0.129556187648855
-0.249035262110589	-0.194008693718918
-0.0243596484011241	-0.00821894280163352
-0.252299693919279	-0.154278576044258
-0.0014607760248935	-0.0143803489957814
-0.10641317125609	-0.0550933118325851
-0.252494741384705	-0.11197937863985
-0.064528733222279	-0.0339338642373351
-0.0485140584808387	-0.0162755905053552
-0.0550387168957113	-0.00367947441712714
-0.0094860945193741	-0.0259410767717167
-0.0401704386256602	-0.0372226917113692
-0.0324096734590977	-0.0644156246628394
-0.215509678596592	-0.23375623472447
-0.0783278056628786	-0.0175415330727136
-0.238698927362098	-0.275500420870248
-0.294671923169833	-0.102356389835197
-0.276163417792815	-0.0843288812995253
0.0474541861041952	0.00681545687634089
-0.2616850378297	-0.224855488651391
0.0032601612549351	-0.00515505904801494
-0.0660304992267127	-0.306201778101331
-0.0113548980514969	-0.00111135898880227
-0.0160708538300571	-0.00645131819737381
-0.155742803095847	-0.307995090633149
-0.270826723198257	-0.0194930722636232
-0.103624048661931	-0.303818177335868
-0.193839852333841	-0.330378772645567
-0.0020224088675599	-0.000545816402681572
-0.0134330586107026	-0.0163059615668404
-0.0106230439864511	-0.0211259019789399
-0.0020986595897874	-0.000110335467607518
-0.0043865397959051	-0.0066695602966641
-0.0758758248554144	-0.277011723088995
-0.0523973761885805	-0.0320673648408955
-0.0058041542796724	-0.00125528972155227
-0.032370047448366	-0.0250724233800542
-0.0078907347144643	-0.00220207568548176
-0.0325161517503946	-0.00858354367145662
-0.0123216956666678	-0.0178734619232481
-0.0134678207241708	-0.00523961309046731
-0.0187318055119159	-0.00249430000343033
-0.0073871971903069	-0.000560890264258507
-0.0048169905840791	-0.00399191027813765
-0.0203187063303638	-0.00575545885113738
-0.0192236362870915	-0.010075785130029
-0.0047053583332714	-0.00268975478810102
-0.111087308181293	-0.281984208183128
-0.0916322127640632	-0.0162707539737793
-0.0440845809625541	-0.0133026950891927
-0.169948010657139	-0.270790351854085
0.0874458048205865	0.000331669563460646
-0.0497201122899783	-0.0376579327515982
0.11084724000177	0.124808017930557
0.0036377457138132	0.00190041580104246
-0.230713599728859	0.174457041167481
-0.0127733470004768	0.000408570428752772
-0.0015071432580182	0.00238039698931136
-0.0411319491362982	0.0165629882050985
-0.107509637647597	0.149772042244679
-0.077338763247522	0.00319456979902216
-0.0951698949671727	0.160830159525757
0.0057144674977249	0.00605744122626403
0.0009610104948826	0.00472724634550126
0.0036657376256738	0.000461529319960681
0.0035091638040932	0.000810156482653878
0.0012275981281814	0.00317177888923279
0.0105336224655574	0.00193169864146429
-0.0073395599483966	0.000917851072887404
-0.0027677882557252	0.000206123238662453
0.0026460244778915	0.0021226269394688
0.0425325217761509	0.210901656058507
0.0032411632668573	0.000989906844053552
0.0170079897754489	0.0228491725962154
0.0376268326668528	0.187962451535112
0.0639109874766342	0.239857358810185
0.0021457637821473	0.00604421546688306
0.0010686581804591	0.00493156104463689
0.14097675019019	0.182970377773192
0.0259421592685739	0.194155996465478
0.0124912926548365	0.0141978085792342
0.0512077064112109	0.275305373927444
0.118551256718472	0.203638338372903
0.0957261273529027	-0.0435031083325758
-0.0001151987139763	-0.0007192143580069
0.259562904680354	-0.0588956149923665
0.0016480576288098	-0.00015478294582813
0.0022913039496312	-0.000900565973310711
-0.0142498417337271	-0.00620550813649116
-0.108253584454771	-0.0489912527574545
-0.119091823398392	-0.0513677332769259
0.0077278300216051	-0.00273644478985897
-0.0031365597931	-0.00120791134090282
-0.0889549036705249	-0.0547699954332677
-0.001839413734555	-7.59993029812535e-05
0.0043036961165079	-0.00228589643980942
0.0028890254356977	-1.53601962815108e-05
-0.0006339498341924	-0.00093111876860615
0.0214688093588363	-0.0637239086983892
0.0016993061511317	-0.00178555343089662
0.0133624430027041	-0.00292640672148902
0.0053264569192713	-0.00452608831588181
0.0028070241468956	-0.000174839525499768
-0.0026528685106202	-0.00119931259707711
-0.0062868398810441	-0.00250733325387176
0.0063523815364193	-0.000731037628720326
0.0012498902725878	-0.000347596944351555
-0.0040090332400473	-7.80986893877772e-05
-0.0034675656624	-0.000556657431840246
0.0045128278089655	-0.00283306782830203
0.0027443325698252	-0.000803187451541575
-0.00593521891313348	-0.0695777148543212
-0.0011462518057348	-0.000374866378791295
0.0220583880027993	-0.00852402105831673
0.157398880898925	-0.06291297273821
0.002933007561639	-0.00228092617407858
0.0034963166505647	-0.00186246445218383
0.018106366830716	-0.0614362097863749
0.199449250063714	-0.0504097773253299
0.134169763618803	-0.0647319393406258
0.156409670401036	-0.000666547112664562
0.0120510653740095	-0.00532798488274766
0.142033048549289	-0.0872755466702571
0.128829558595652	-0.06748873330533
-0.136811814901731	-0.199808882835657
-0.0176696709479404	-0.00357241897730943
-0.0121320972229743	-0.0117743524546852
-0.0029676895400565	-0.000769685666876706
-0.0135838799101136	-0.00447160641961974
-0.0716363917011899	-0.205956811428464
-0.102088777849765	-0.0304937559232847
-0.319022674577245	-0.222952099700607
-0.188173397851368	-0.232848409189794
-0.139553222256219	-0.0135382259533929
-0.153583356699504	-0.219804709646423
-0.0445374972889425	-0.00599403077559676
-0.276541224583979	-0.246888252646362
-0.0112038764348104	-0.00037797916271113
-0.0284371769124664	-0.0113192223605938
-0.008732009321364	-0.0130089615262027
-0.0241679364505839	-0.0146759041251939
-0.0044145578732854	-7.64024589382785e-05
-0.0074400042188066	-0.00462303144169958
-0.0736157599057895	-0.277368493809118
-0.0057208880260917	-0.00885036562065146
-0.0025753177125925	-0.0144726361717497
-0.0955088817384561	-0.0223139078250144
-0.00255807046511	-0.000869385941735639
-0.0364922648841994	-0.0174279774716359
-0.0016515064785379	-0.00152533089979906
-0.0269442433653285	-0.00595146234610229
-0.0362344003585367	-0.0124103150923169
-0.0044038874250643	-0.00363106143482076
-0.003716003805686	-0.00172782602522248
-0.0007680956420638	-0.000388418748021152
-0.002059622350142	-0.00276587137777631
-0.0103479805430246	-0.0140135952356733
-0.006030621821223	-0.00398885918113648
-0.0082199807428847	-0.00698771597666071
-0.0008093737463867	-0.00186327541092254
-0.108538289348368	-0.0416998177153395
-0.0269144738338269	-0.279898798731525
-0.0122578462694067	-0.0112947213187518
-0.0028796992008177	-0.00923018613442712
-0.0778575416518025	-0.273972760904112
-0.0688737720124296	-0.228868168634051
-0.0177693801025392	-0.271147122574208
-0.0221855540524989	-0.0262262905215686
-0.0417408226106338	-0.118899095727338
0.0229822912675726	-0.253899634712736
-0.150969379671553	-0.391250518617136
-0.0566033443512027	-0.164179391627466
-0.13009139264052	-0.390488883229161
-0.247819403813266	-0.382737928464835
-0.188734959867175	-0.389196460784312
-0.0774433528589379	-0.0839776412814263
-0.219414574731035	-0.384647003189748
-0.0813157257245063	-0.0175502865189217
-0.105179723799744	-0.390360497744101
-0.116654718080913	-0.386761802156649
-0.140446435413594	-0.18361063772012
-0.272659087975219	-0.37937235789688
-0.110076455188214	-0.302863920951986
-0.280531374246153	-0.389232647612558
-0.287532550718261	-0.38370928850581
-0.213269809159315	-0.391200885459251
-0.122856670152623	-0.336993697679535
-0.00752048054215092	-0.0862002998959494
0.0236508150744973	-0.391932610665306
-0.141579097510357	-0.382327927695526
-0.0511231644522953	-0.0417983473728165
-0.0040089197063496	-0.0479304265986727
0.000247437330684599	-0.0539532239521817
0.0011678160238753	-0.000286452090677785
0.0048612575458995	-0.017225645877169
-0.0560179098421892	-0.275157795421207
0.0102550774203091	-0.0327895249894086
-0.277568936548606	-0.0812202286425466
-0.0050435814936603	-0.00325600048970729
-0.0078040074888859	-0.063839699732402
-0.0242451317200999	-0.0057074964278432
-0.139363275459697	-0.022135604977144
-0.0117799746881594	-0.0457610473825981
-0.0094788331072428	-0.0135477571878122
-0.0022441621170263	-0.00646340343891773
0.006043856095069	-0.00145565572956872
-0.164288064374813	-0.132134587719441
-0.0022688992561375	-0.168443218250864
0.0074580315815163	-0.000947690101811463
0.0093269780792893	-0.0559090705080467
-0.289796818024203	-0.246870272425922
-0.0171309740028084	-0.010735354641609
-0.262802404824572	-0.071458752089878
-0.0953087015632182	-0.144068515115883
-0.235714125699473	-0.044151740609753
-0.125211008023677	-0.0212326746756547
0.0092750137099361	-0.00480936782624431
0.0094556493899611	-0.0337926536212335
-0.18697876769597	-0.296291318247944
-0.0259169388564455	-0.0238693689078321
-0.0310727320020798	-0.303457829560508
-0.138830355321385	-0.242935851322057
-0.2641596766505	-0.292469689713287
-0.0987951595010314	-0.302329979428965
0.0405280901984178	-0.296806620322217
-0.0727212664783306	-0.305906318226036
0.144306914135502	-0.305029942481713
0.0058692490550012	-0.0091416106178838
0.0098504561050847	-0.0105079799023539
0.0042478685380848	-0.011856347977499
-0.000601903761984102	-6.16372140948811e-05
0.0076337059791307	-0.0037312391948752
0.00551180194346201	-0.23431290098525
0.0092063859272504	-0.00714602050754885
0.0109483150861822	-0.0180401131412424
0.0023870871793297	-0.000701425497394896
-0.0002815177802777	-0.00123072356065955
0.0016383023033952	-0.00480402804867184
0.0074282213634081	-0.0100238474928661
-0.0009056859041106	-0.00293034192091074
-0.0024076839238391	-0.00139413537998286
0.002262931718315	-0.000313363884130149
0.0019495348095875	-0.00223192928765272
-0.0299171332044597	-0.0520723594544388
-0.0184989554049469	-0.059667299695702
0.0108343178168343	-0.06711612102215
-0.0014829744427283	-0.000358701239128403
0.0039661661077301	-0.0215246232889575
-0.0720450978954507	-0.274396160033232
0.0002059272954651	-0.0408941321706069
-0.0321142606441461	-0.0662101092389293
-0.253999521877505	-0.100708208272891
-0.0013537437579555	-0.00407570672520543
0.0025552160451895	-0.0793205437222004
-0.0054817209581906	-0.00714217272593405
-0.111233386755817	-0.0276431202775688
0.0027515639322995	-0.0569816655871447
-0.0075891415735112	-0.0169365998663102
-0.0023042258549189	-0.00808732279892985
0.0052125076937084	-0.00182253365187989
0.0053765333403905	-0.0129214332496795
-0.0333667129432452	-0.197142597613165
0.0417325448538853	-0.0304876835124695
-0.0452476923903286	-0.206028057929153
-0.107465324544264	-0.191867952320297
-0.0737639726519265	-0.205475343066017
-0.0388897439579211	-0.203696479882668
0.257372028203454	-0.146181571245429
0.0091912198850176	-0.00247564023451523
0.0085116090127342	-0.140044870634555
-0.115348059092052	-0.251793348024464
-0.544537852693307	-0.387252548571519
-0.307355955805307	-0.549296528316632
-0.201909600953393	-0.0278257204221979
-0.100402274552995	-0.0483346540919742
-0.320108618535596	-0.177016014610058
-0.262947853213478	-0.340121428238319
-0.254148999607164	-0.111551484630773
-0.2973122997011	-0.054584552445038
0.023615810810015	-0.0125245839550112
-0.0788270206365724	-0.354672398411527
-0.0408338889504791	-0.353219381653317
-0.0219874195368213	-0.351781483103188
0.0848176717581821	-0.0197967571209554
0.170910107668268	-0.36038589296588
-0.116492573552767	-0.351957060435036
-0.120645786246027	-0.34513543226157
-0.057547965452905	-0.205063257302932
-0.0600903736195051	-0.34939775311866
-0.0100086860987073	-0.336085176251634
-0.157573926047837	-0.359258042834337
-0.0654032631754158	-0.353734683727589
-0.207596393754751	-0.361226280681031
-0.0197475828307212	-0.362834381631409
0.220517228892209	-0.0968203550283184
-0.141771219806879	-0.341356113515008
-0.0824448573995384	-0.339903096756798
0.0312609088035752	-0.338465198206669
0.225115538640541	-0.0207717856874256
0.221489376126976	-0.347069608069361
0.212376378733504	-0.343470912481909
-0.306008022809684	-0.331819147365051
-0.0788800080874007	-0.21424765024067
-0.0696017808704054	-0.336081468222141
-0.0341087179086752	-0.349688858967861
-0.291913501338514	-0.345941757937818
-0.109600400723574	-0.34041839883107
-0.102402512960669	-0.347909995784511
-0.093650137346775	-0.34951809673489
0.24413044011011	-0.101402232176412
0.244595633520359	-0.348641720990566
-0.220653629925036	-0.150630888363014
-0.0760512043544656	-0.171423936394557
0.0094023552241302	-0.00109054570882378
0.0160409296539899	-0.0640766112069392
-0.244326225738384	-0.266645205268906
-0.0010802583660416	-0.119517082083845
-0.386713149450579	-0.189119816650828
-0.0155298086422048	-0.012344538218101
-0.0246742425140569	-0.0215655624983611
-0.316672934554847	-0.0818065884703916
-0.142596442875288	-0.164102652190746
-0.144427490195565	-0.0506448495769761
-0.0553779588457959	-0.0243962839210304
0.0099967100421909	-0.0055327282189924
-0.00443570735450038	-0.0194884813982871
-0.182968246392868	-0.349306353382857
-0.102528697176206	-0.202143656461489
-0.0865891793118305	-0.331586777775451
-0.149074479619918	-0.363428963955625
-0.128281490217031	-0.365397201802318
-0.0827966678904058	-0.367005302752696
0.214388396390656	-0.0953682522798316
-0.117434468878063	-0.0692509194359086
-0.0035469458934413	-0.000481163370940614
0.0080596456666986	-0.0287701349125541
-0.121066631694491	-0.273103737588383
-0.275406861653479	-0.132899929360929
0.001411279093552	-0.00546370901329935
-0.0206575601175255	-0.105027727912424
-0.0101928234094594	-0.00956949027967582
-0.153009495701197	-0.0369105166735485
-0.0230280075330658	-0.0757194692986177
-0.0077059124412637	-0.0226551343709859
-0.0012758283301828	-0.0108341203104883
0.0063270589788296	-0.00244414407722647
-0.0776926364121824	-0.321921329550391
-0.00271968546316084	-0.32046831279218
0.00235816758413688	-0.319030414242052
0.0553887370084301	-0.022170053717389
0.189588710813233	-0.327634824104744
-0.0168074072539166	-0.324036128517292
-0.0943833223668959	-0.3192059915739
-0.207247402743128	-0.312384363400433
-0.00159594218388193	-0.227288658844162
-0.0739296424513404	-0.316646684257523
-0.0591018980418393	-0.330254075003244
-0.219954792982268	-0.326506973973201
-0.0708446994020144	-0.320983614866453
-0.0627718502904747	-0.328475211819894
-0.00271055947384013	-0.330083312770272
0.238534264154449	-0.107944313975474
0.229413461865751	-0.329206937025949
-0.0092218204251725	-0.00449884904461123
0.0092409146362297	-0.00517307292808992
0.008357871191255	-0.00583887174368153
-0.0080528387637488	-3.02635037663933e-05
-0.0004303746099778	-0.00183372714829456
0.00310035722341029	-0.121899001144913
0.0018343190258399	-0.00351497971082063
-0.0018060268884457	-0.00575764816133631
-0.104272854032818	-0.00889812014112807
-0.0014051426353086	-0.000344451804889075
0.0090888382165953	-0.00693954507204763
-0.0069788991307576	-0.000604457708975825
-0.0217306872594046	-0.002361596039525
-0.0021527624712338	-0.00493412832151101
-0.0061378625373253	-0.00143983083368109
-0.0032712665365255	-0.000684744276889532
0.0015921679136751	-0.000153869651467388
-0.109685549017846	-0.155563228684694
-0.110410820714481	-0.176978898663678
-0.015715577176469	-0.197699969045259
-0.000966748485430702	-0.00112908535955377
0.0042756300116913	-0.0662688744250312
-0.0970006143695849	-0.266235204499597
0.001746221860071	-0.123492485015922
-0.417051899410716	-0.195194260933614
-0.306279012709829	-0.287912037828834
-0.0702180785208717	-0.0127782606620123
-0.0264156333506055	-0.231069734381218
-0.05261160248946	-0.0223196671145865
-0.283700999014795	-0.0845802402050728
-0.0469221334625082	-0.169439906952795
-0.138178631696243	-0.0523895242630748
-0.244813613477201	-0.0252481296138142
0.012242217593012	-0.00572780481598193
0.0140410626164783	-0.0401361911841416
-0.0216669753938949	-0.0148754893013591
-0.271683213727505	-0.0484071488964558
-0.0889434905744239	-0.303995271892958
-0.0074542674716819	-0.00321920321208374
-0.0134387204789941	-0.0185933759066035
0.0549845632746986	-0.203393534499968
-0.0395936401392808	-0.121919461642391
-0.0309127871463338	-0.36092333529833
0.0159323234284065	-0.347607050401811
-0.0593090528234529	-0.0555088947968758
-0.0544865310198489	-0.365094256419618
-0.0032159395867731	-0.0248643929222825
-0.029932254540301	-0.328172266437194
-0.0174127466640291	-0.00158187975602428
-0.0126890079911656	-0.0465685221540627
-0.126510321527073	-0.0533819363304815
-0.0218939547029189	-0.0600694241568315
-0.0072082665773259	-0.000319905373007527
-0.0112546176279536	-0.0192184461974179
-0.122955680006221	-0.274805216880622
-0.0067654090555493	-0.0365502687120117
-0.245799275752301	-0.0592557427846966
-0.0441546583304379	-0.0902907427477973
-0.0179949439769688	-0.00363562250463321
-0.0370250888395445	-0.071037408523787
-0.0013083503034867	-0.00637203281353998
-0.0234908613886682	-0.0246894533126455
-0.0197345944827997	-0.0509720479751929
-0.0173315293640322	-0.0151182790741458
-0.0115656615262872	-0.00721563466939865
0.0001059663969267	-0.00162554342859816
-0.0025082983729384	-0.011531699394798
-0.0208307663336475	-0.0574163727221474
-0.274925126308094	-0.0834368063035402
-0.179300007668618	-0.358376327605319
-0.0750115413019825	-0.3450600427088
-0.226811732133976	-0.0954380063362922
-0.136280011847921	-0.362547248726607
-0.0517693094857852	-0.043222234633989
-0.258897908479585	-0.325625258744183
-0.0374358226782233	-0.00277365800916198
-0.0733381808008591	-0.0803200981895305
-0.0592595584076706	-0.103114013734422
-0.0019632435179856	-0.00056118682393564
-0.0073899994902006	-0.0334770202353717
-0.0060306832706368	-0.0632672741248127
-0.269878186796568	-0.153391477219917
-0.0122710577637394	-0.00636975761840142
-0.173431725490499	-0.12147775772126
0.0005417201902841	-0.0111526154073908
-0.107859707064848	-0.0429208776764753
-0.050884999507821	-0.0263747243198435
-0.008174050215415	-0.012625141771134
-0.012374611971163	-0.00285017077025977
0.002236869271295	-0.020144498459835
-0.0970881884429211	-0.238386094369562
-0.0483546115122239	-0.240751990623184
-0.0536021408246886	-0.237624458981587
-0.211117404372606	-0.229873504217261
-0.155203896155959	-0.236332036536739
0.0116963529379196	-0.132753542698087
-0.0357970851701499	-0.0282884270860667
-0.110295691141561	-0.237496073496527
-0.0816444234730531	-0.233897377909075
-0.137319281397857	-0.240668039258163
-0.169113991296627	-0.239944562162056
0.0185717310130467	-0.239068186417732
-0.0067715985587083	-0.00696879774069268
-0.0749169116204404	-0.0228797979705513
-0.0049376692885315	-0.00150344543039332
-0.0110743997615439	-0.00871914400197421
-0.233291742639578	-0.0587441260120374
-0.11399484354984	-0.362720122855509
-0.250695923627164	-0.34940383795899
-0.103241648894884	-0.0262856152040161
-0.0117617480406748	-0.0116792847594402
-0.104267490649448	-0.329969053994372
0.0026859020713715	-0.000738453595945154
-0.0239120619617055	-0.0220000903805057
-0.0688695191355062	-0.0252642593998589
-0.0376484715810549	-0.0284793673155348
-0.0043038940285923	-0.000149288083663203
-0.106154434613231	-0.276602004437801
-0.0100948182609045	-0.0172215846276259
-0.122449370303537	-0.0280875814939918
-0.185762805961535	-0.043147985838302
-0.0037714826425282	-0.00169811169705416
-0.0249639802420047	-0.0337765607750032
-0.0035720511337458	-0.00297839336397468
-0.0293551279912659	-0.0115965742102895
-0.0347942408086981	-0.0241084064012345
-0.0259810728666165	-0.00708299579478652
-0.0074716392257072	-0.00337346452707766
-0.0047542510866584	-0.000758845518295477
-0.0113199052585983	-0.00539751392890181
-0.0914585564335908	-0.0272025379261423
-0.268483883181165	-0.148131541331645
-0.0745006224206912	-0.0337752242859327
-0.214627528945455	-0.182274539765536
-0.229693965697275	-0.327831695118259
-0.371557413272461	-0.47505544401908
-0.252301414711345	-0.295080626257123
-0.056635982129724	-0.0167257446765176
-0.267923922679747	-0.410695596054234
0.0294179562365323	-0.00340296364310411
-0.128484655262371	-0.33404351554755
-0.30433543479995	-0.544388336025571
-0.261369277770181	-0.038069832220564
-0.0309998153021923	-0.0658844163105273
-0.261095843224421	-0.236108000237295
-0.271382815660967	-0.442841460425271
-0.248360318941497	-0.150393189263381
-0.271503858244843	-0.0743206208159641
-0.0338509583634205	-0.0171838431320965
-0.380762873577676	-0.488338102723248
-0.166213272753773	-0.164085389309666
-0.24080033141463	-0.0799250937243098
-0.183841376528404	-0.28013028051534
-0.0216504805845168	-0.231566416435293
-0.158487940839002	-0.279368645127365
-0.187482728265551	-0.278076222682517
-0.0382972254279074	-0.120391011186226
-0.256170336897129	-0.273526765087952
-0.0174769673193655	-0.0255280553716086
-0.133237456890911	-0.279240259642305
-0.0782365749953724	-0.275641564054853
-0.138594095310343	-0.258001473930088
-0.0485619025230052	-0.281859510540805
-0.206898111531047	-0.281688748307834
-0.0300310929624495	-0.123519495226765
-0.0183002649109225	-0.28081237256351
-0.234613862652706	-0.279777701974755
[truncated: 936 more rows]
