# Supplementary material for: Origins and breadth of pairwise epistasis in an α-helix of β-lactamase TEM-1
Source: Nat Commun. 2026 Mar 17;17:4083. doi: 10.1038/s41467-026-70627-5 (PMC13144301; doi:10.1038/s41467-026-70627-5)
Supplement: Supplementary file 3 — Source data [file 41467_2026_70627_MOESM3_ESM.zip › Source Data/Figure1F_mean_sourcedata.txt]

Reference AA	Mutated AA	Index	Log Fitness	is_nan	hex
M129	A	0	-0.0096169972656017	False	#a5d29f
M129	C	1	-0.011070014023812	False	#a5d19f
M129	D	2	-0.0125079125739403	False	#a5d19f
M129	E	3	-6.42412363301981e-05	False	#a7d3a1
M129	F	4	-0.0039035027112486	False	#a6d2a0
M129	G	5	-0.321828722740579	False	#7a9b76
M129	H	6	-0.0075021982987008	False	#a5d29f
M129	I	7	-0.0123323352420929	False	#a5d19f
M129	K	8	-0.0191539634155591	False	#a4d09e
M129	L	9	-0.0007315369496132	False	#a6d2a0
M129	M	10		True	#a7d3a1
M129	N	11	-0.0148916425584691	False	#a4d09e
M129	P	12	-0.801636076135279	False	#374635
M129	Q	13	-0.0012842518127489	False	#a6d2a0
M129	R	14	-0.0050313528427916	False	#a6d2a0
M129	S	15	-0.0105547119495396	False	#a5d19f
M129	T	16	-0.0030631149960983	False	#a6d2a0
M129	V	17	-0.0014550140457203	False	#a6d2a0
M129	W	18	-0.0003266867210293	False	#a7d3a1
M129	Y	19	-0.0023313897900437	False	#a6d2a0
T128	A	20	-0.0030134818382135	False	#a6d2a0
T128	C	21	-0.0100079171572728	False	#a5d19f
T128	D	22	-0.292638667728243	False	#7ea079
T128	E	23	-0.0006475855845916	False	#a6d2a0
T128	F	24	-0.775655937313908	False	#3b4a39
T128	G	25	-0.0037751172261888	False	#a6d2a0
T128	H	26	-0.393240405121234	False	#708e6c
T128	I	27	-0.0263779292349571	False	#a3ce9d
T128	K	28	-0.235710604322871	False	#86aa81
T128	L	29	-0.24902688921939	False	#84a77f
T128	M	30	-0.0115260719905146	False	#a5d19f
T128	N	31	-0.231539683201584	False	#86aa82
T128	P	32	-0.776537096644679	False	#3b4a39
T128	Q	33	-0.0050675396710374	False	#a6d2a0
T128	R	34	-0.268461673184007	False	#81a47d
T128	S	35	-0.0003179032605092	False	#a7d3a1
T128	T	36		True	#a7d3a1
T128	V	37	-0.0119360727598239	False	#a5d19f
T128	W	38	-0.731324403964021	False	#41523e
T128	Y	39	-0.724198549920453	False	#425440
I127	A	40	-0.698886314875176	False	#455843
I127	C	41	-0.20573599954465	False	#8aaf85
I127	D	42	-0.806710629070423	False	#364434
I127	E	43	-0.805911321209041	False	#374535
I127	F	44	-0.750529715841961	False	#3e4f3c
I127	G	45	-0.801594846846591	False	#374635
I127	H	46	-0.74659292734926	False	#3f4f3c
I127	I	47		True	#a7d3a1
I127	K	48	-0.807461516357476	False	#364434
I127	L	49	-0.0033660603787985	False	#a6d2a0
I127	M	50	-0.0059130680718096	False	#a5d29f
I127	N	51	-0.711654450366525	False	#435541
I127	P	52	-0.839047475702737	False	#323f30
I127	Q	53	-0.774803675700512	False	#3b4a39
I127	R	54	-0.837445246535777	False	#323f30
I127	S	55	-0.741039104712341	False	#3f503d
I127	T	56	-0.358600423792224	False	#759470
I127	V	57	-0.0015692728216204	False	#a6d2a0
I127	W	58	-0.834006640249919	False	#334031
I127	Y	59	-0.820638243480728	False	#354333
A126	A	60		True	#a7d3a1
A126	C	61	-0.0364577005588699	False	#a1cd9c
A126	D	62	-0.82456451334514	False	#344232
A126	E	63	-0.806771941688748	False	#364434
A126	F	64	-0.840219028355943	False	#313f30
A126	G	65	-0.316856237646446	False	#7b9b76
A126	H	66	-0.821213511923918	False	#344232
A126	I	67	-0.689064517410517	False	#465944
A126	K	68	-0.853186142179785	False	#303d2e
A126	L	69	-0.756404086164047	False	#3d4e3b
A126	M	70	-0.412455511411	False	#6d8b69
A126	N	71	-0.721100188176552	False	#435440
A126	P	72	-0.83377086399787	False	#334031
A126	Q	73	-0.779826778652217	False	#3a4a38
A126	R	74	-0.822466364453641	False	#344232
A126	S	75	-0.0095959622343084	False	#a5d29f
A126	T	76	-0.0078269184560669	False	#a5d29f
A126	V	77	-0.307874304805479	False	#7c9d77
A126	W	78	-0.842723741429159	False	#313f30
A126	Y	79	-0.813466838100715	False	#354433
A125	A	80		True	#a7d3a1
A125	C	81	-0.243633950098407	False	#84a880
A125	D	82	-0.775477134881687	False	#3b4a39
A125	E	83	-0.636370255632604	False	#4e634b
A125	F	84	-0.745023068897007	False	#3f4f3c
A125	G	85	-0.328050093975489	False	#799974
A125	H	86	-0.6937009809491	False	#465943
A125	I	87	-0.662763819717479	False	#4a5e48
A125	K	88	-0.786348592109691	False	#394937
A125	L	89	-0.748737089470283	False	#3f4f3c
A125	M	90	-0.703407911734026	False	#455742
A125	N	91	-0.599172115393035	False	#536950
A125	P	92	-0.835692545172456	False	#323f30
A125	Q	93	-0.737321965891664	False	#40513e
A125	R	94	-0.799185362035004	False	#374635
A125	S	95	-0.0225952711234822	False	#a3cf9e
A125	T	96	-0.480298120822359	False	#637e60
A125	V	97	-0.345297581836961	False	#779672
A125	W	98	-0.810099640169044	False	#364434
A125	Y	99	-0.683355341292107	False	#475a45
S124	A	100	0.0007796561262817	False	#a7d3a1
S124	C	101	-0.129917829269533	False	#94bc8f
S124	D	102	-0.0002130466736559	False	#a7d3a1
S124	E	103	0.0018327792828244	False	#a7d3a1
S124	F	104	-0.0307440333364138	False	#a2cd9c
S124	G	105	0.0001652220704367	False	#a7d3a1
S124	H	106	0.0002462438517868	False	#a7d3a1
S124	I	107	-0.0614496149755279	False	#9ec898
S124	K	108	5.77377290889025e-06	False	#a7d3a1
S124	L	109	-0.0076433414833062	False	#a5d29f
S124	M	110	-0.001159554170426	False	#a6d2a0
S124	N	111	0.000958912310049	False	#a7d3a1
S124	P	112	-0.763776196316861	False	#3d4d3a
S124	Q	113	-0.0001613374943006	False	#a7d3a1
S124	R	114	-0.0008027834503026	False	#a6d2a0
S124	S	115		True	#a7d3a1
S124	T	116	-0.0016573109865846	False	#a6d2a0
S124	V	117	-0.0214741020545593	False	#a3cf9e
S124	W	118	-0.0051584125723336	False	#a6d2a0
S124	Y	119	-0.0016764860670837	False	#a6d2a0
C123	A	120	-0.303574199532599	False	#7d9e78
C123	C	121		True	#a7d3a1
C123	D	122	-0.868647809870002	False	#2d3a2c
C123	E	123	-0.817201978347271	False	#354333
C123	F	124	-0.841068586765161	False	#313f30
C123	G	125	-0.597250198139809	False	#546a51
C123	H	126	-0.824924628484053	False	#344232
C123	I	127	-0.586343573984663	False	#556c52
C123	K	128	-0.838259739060002	False	#323f30
C123	L	129	-0.445270272477211	False	#698565
C123	M	130	-0.133762563360159	False	#94bb8e
C123	N	131	-0.786345391752459	False	#394937
C123	P	132	-0.840921915519689	False	#313f30
C123	Q	133	-0.799729902129591	False	#374635
C123	R	134	-0.848933406893065	False	#313e2f
C123	S	135	-0.642331815414642	False	#4d624a
C123	T	136	-0.778283848544432	False	#3a4a38
C123	V	137	-0.742151519877205	False	#3f503d
C123	W	138	-0.863515470616321	False	#2e3a2c
C123	Y	139	-0.87216260438462	False	#2d3a2c
L122	A	140	-0.379322260490454	False	#72916e
L122	C	141	-0.416584101646656	False	#6d8a69
L122	D	142	-0.838333379086413	False	#323f30
L122	E	143	-0.827643745123649	False	#334132
L122	F	144	-0.696365558423782	False	#465943
L122	G	145	-0.782492116837977	False	#3a4a38
L122	H	146	-0.7541872717473	False	#3e4f3c
L122	I	147	-0.366594880712052	False	#73926f
L122	K	148	-0.812708658362297	False	#354433
L122	L	149		True	#a7d3a1
L122	M	150	-0.0198144654787891	False	#a3cf9e
L122	N	151	-0.788297753824843	False	#394837
L122	P	152	-0.824041548098497	False	#344232
L122	Q	153	-0.790605664618325	False	#394837
L122	R	154	-0.833634746257955	False	#334031
L122	S	155	-0.726306189544305	False	#41533f
L122	T	156	-0.645545547547121	False	#4c614a
L122	V	157	-0.580453099592837	False	#566d53
L122	W	158	-0.830448285333225	False	#334031
L122	Y	159	-0.786925876235896	False	#394937
E121	A	160	-0.0599607100373026	False	#9ec898
E121	C	161	-0.748837126532411	False	#3f4f3c
E121	D	162	-0.001398757005823	False	#a6d2a0
E121	E	163		True	#a7d3a1
E121	F	164	-0.806298076082044	False	#374535
E121	G	165	-0.0281743771446302	False	#a3ce9d
E121	H	166	-0.193003375568781	False	#8cb187
E121	I	167	-0.86227680791585	False	#2f3b2d
E121	K	168	-0.454259325114199	False	#678364
E121	L	169	-0.818252155410773	False	#354333
E121	M	170	-0.531225891991283	False	#5d765a
E121	N	171	-0.0754390680013611	False	#9cc697
E121	P	172	-0.84853795058384	False	#313e2f
E121	Q	173	-0.0019436182218002	False	#a6d2a0
E121	R	174	-0.5694891343266	False	#576e54
E121	S	175	-0.049341517203611	False	#9fca9a
E121	T	176	-0.602128228148765	False	#536950
E121	V	177	-0.84620451558932	False	#313e2f
E121	W	178	-0.806423745347264	False	#374535
E121	Y	179	-0.768769323864114	False	#3b4b39
R120	A	180	0.0027415148073559	False	#a7d3a1
R120	C	181	-0.0046797397556878	False	#a6d2a0
R120	D	182	-0.001871106157065	False	#a6d2a0
R120	E	183	0.0024616368452382	False	#a7d3a1
R120	F	184	0.0013288609148421	False	#a7d3a1
R120	G	185	0.0016199270033835	False	#a7d3a1
R120	H	186	0.0015879699621856	False	#a7d3a1
R120	I	187	-0.0413929269524462	False	#a1cc9b
R120	K	188	0.0003354345507023	False	#a7d3a1
R120	L	189	-0.0023678470820615	False	#a6d2a0
R120	M	190	-0.0032251296842855	False	#a6d2a0
R120	N	191	-0.0013222629187383	False	#a6d2a0
R120	P	192	-0.540667555467928	False	#5c7458
R120	Q	193	0.0009429680084531	False	#a7d3a1
R120	R	194		True	#a7d3a1
R120	S	195	0.0024257665517288	False	#a7d3a1
R120	T	196	-0.0006121533686938	False	#a6d2a0
R120	V	197	-0.0144355049778578	False	#a5d19f
R120	W	198	0.0004256271681545	False	#a7d3a1
R120	Y	199	-0.0005279839493852	False	#a6d2a0
V119	A	200	-0.607556432992428	False	#52684f
V119	C	201	-0.663422388432737	False	#4a5e48
V119	D	202	-0.819819495215371	False	#354333
V119	E	203	-0.774889298671418	False	#3b4a39
V119	F	204	-0.637627897385521	False	#4e634b
V119	G	205	-0.785369998713735	False	#394937
V119	H	206	-0.743365559206404	False	#3f503d
V119	I	207	0.0038092830266544	False	#a7d3a1
V119	K	208	-0.816611011153813	False	#354333
V119	L	209	-0.0024035421866263	False	#a6d2a0
V119	M	210	-0.0079468165138438	False	#a5d29f
V119	N	211	-0.682149076339745	False	#485b45
V119	P	212	-0.618077233202437	False	#50664e
V119	Q	213	-0.729096901736732	False	#41533f
V119	R	214	-0.81008864111319	False	#364434
V119	S	215	-0.742107370588437	False	#3f503d
V119	T	216	-0.297922904018902	False	#7d9f79
V119	V	217		True	#a7d3a1
V119	W	218	-0.795622875086582	False	#384736
V119	Y	219	-0.729557988960496	False	#41533f
