# Supplementary material for: Origins and breadth of pairwise epistasis in an α-helix of β-lactamase TEM-1
Source: Nat Commun. 2026 Mar 17;17:4083. doi: 10.1038/s41467-026-70627-5 (PMC13144301; doi:10.1038/s41467-026-70627-5)
Supplement: Supplementary file 3 — Source data [file 41467_2026_70627_MOESM3_ESM.zip › Source Data/FigureS6A_sourcedata.txt]

Focal Mutation	Background Mutation	Background MIC[mma] (replicate 1)	Focal Mutation MIC[mma] (replicate 1)	Colour
V1A	R2A	-0.126284364287889	-0.382989161673271	grey
V1A	R2E	0.0209719561943498	-1.39052535966581	grey
V1A	R2G	-0.0438901123870803	-0.42357120444959	grey
V1A	R2H	0.061849855196801	-2.42922040147839	grey
V1A	R2L	0.03750955424184	-3.26608430014601	grey
V1A	R2P	-1.04862085956789	-3.69966074222017	grey
V1A	R2Q	0.0796270813996305	-2.74716028060973	grey
V1A	E3D	0.37288923299362	-3.03486860783701	grey
V1A	L4A	-0.805903382143989	-4.55536570407167	grey
V1A	L4G	-3.79600734857947	-3.15924137478882	grey
V1A	S6A	-0.0194907820527597	-2.07698612368731	grey
V1A	S6D	0.11539534988936	-1.14394451271027	grey
V1A	S6E	0.0485367090762097	-0.62020371406946	grey
V1A	S6F	0.0348768508847908	-4.13829859348881	grey
V1A	S6G	-0.0454249942771998	-2.57920341679342	grey
V1A	S6H	-0.0476854696907498	-1.11656117953926	grey
V1A	S6I	-0.0165770291476193	-4.29748665138564	grey
V1A	S6K	-0.0788075923593201	-2.1285450619535	grey
V1A	S6L	0.0465519289205201	-3.72796886601662	grey
V1A	S6M	0.0853243674749802	-3.08474320665189	grey
V1A	S6N	-0.0100352648880602	-2.61790435096838	grey
V1A	S6P	-3.05101277870632	-3.90202474831018	grey
V1A	S6R	-0.0825008238128593	-2.78722511706314	grey
V1A	I9E	-6.31870001857181	-0.62643997624675	grey
V1A	I9G	-5.91085891834664	-1.04438980502164	grey
V1A	T10A	-0.06907305620207	-2.66143463689685	grey
V1A	T10C	0.0775480287710302	-4.07807605649173	grey
V1A	T10D	-0.188375702623819	-5.81275278044593	grey
V1A	T10F	-3.61079353646059	-3.27764231866256	grey
V1A	T10G	-0.0648612656599195	-2.77359584282735	grey
V1A	T10H	-0.570680940334769	-6.00892537720925	grey
V1A	T10I	-0.22465779557735	-3.51248790092937	grey
V1A	T10K	-0.35499431397251	-4.78944674501745	grey
V1A	T10L	-0.12675676580966	-5.25703548735716	grey
V1A	T10M	-0.13520866581098	-3.60553361514063	grey
V1A	T10P	-3.27240934496177	-3.66655401357253	grey
V1A	T10Q	-0.0772799763426004	-2.69141576829643	grey
V1A	T10R	-0.36852943055464	-5.0152857274506	grey
V1A	T10S	-0.0986517361431289	-2.54238173975111	grey
V1A	M11A	-0.134153747777919	-2.56045604508558	grey
V1A	M11C	-0.120531744605479	-3.50623118742412	grey
V1A	M11G	-0.41161421087992	-5.19957667877446	grey
V1A	M11L	0.0619764324826306	-2.58954540804041	grey
V1A	M11N	-0.234931269630039	-3.07419414751867	grey
V1A	M11P	-5.63515133291332	-1.31612579835373	grey
V1A	M11Q	-0.112510148709029	-2.27571768456468	grey
V1A	M11R	-0.16332238567546	-2.69932414487875	grey
V1A	M11V	-0.0369191730107001	-2.49933046293772	grey
V1A	M11W	-0.107995492563759	-2.57080503219648	grey
V1A	T10V	-0.19566823485064	-3.31405695037442	grey
V1A	T10W	-2.83771218855586	-4.11213365361759	grey
V1A	T10Y	-2.2866196457068	-4.66112178585031	grey
V1A	I9K	-6.92866498954416	-0.02378220638027	grey
V1A	I9L	-0.0773189355033796	-2.59759076001908	grey
V1A	I9M	-0.0583994899665594	-2.930715903812	grey
V1A	I9N	-2.56712442422832	-4.38812429913997	grey
V1A	I9R	-6.94845186981887	-0.00679685354942006	grey
V1A	I9S	-2.75672596795777	-4.19852275541051	grey
V1A	I9T	-0.642246265833729	-5.66864204754799	grey
V1A	I9V	-0.0138976791178891	-2.8557189781562	grey
V1A	I9W	-6.90428901787807	-0.0487892429361203	grey
V1A	A8D	-6.74254032937123	-0.21270839399705	grey
V1A	A8G	-0.0885733324510802	-5.68567165822241	grey
V1A	A8H	-6.94223147321846	-0.00957459267745975	grey
V1A	A8I	-1.45302540649499	-5.49958929018983	grey
V1A	A8K	-6.95371548739551	-0.00153323597278021	grey
V1A	A8L	-2.85066941155333	-4.10241163386878	grey
V1A	A8M	-0.531999433558999	-5.54389423209034	grey
V1A	A8N	-2.39400792899115	-4.56124079437714	grey
V1A	A8P	-6.95136462725544	0.00191848134708028	grey
V1A	A8Q	-3.16524568248172	-3.79000304088657	grey
V1A	A8R	-6.94126583750778	-0.0125472950341896	grey
V1A	A8S	0.0589071592527901	-3.29580009359786	grey
V1A	A8T	0.12458598176706	-3.44914718641624	grey
V1A	A8V	-0.0620378221784303	-5.50144279666272	grey
V1A	A8W	-6.94054616561131	-0.0118753466610402	grey
V1A	A8Y	-6.95381181401963	0.0346382665206697	grey
V1A	A7C	-0.111105717735519	-5.3925436842683	grey
V1A	A7F	-3.30393506812014	-3.65031265281551	grey
V1A	A7G	-0.61717252610875	-4.78352592272598	grey
V1A	A7H	-2.47779562345009	-4.42013330987448	grey
V1A	A7I	-2.43628468560048	-4.51451962857788	grey
V1A	A7L	-2.83331291161606	-4.11794285752333	grey
V1A	A7M	-2.76203241744186	-4.19321630592642	grey
V1A	A7P	-6.92893268946277	-0.00739577537458036	grey
V1A	A7R	-5.33409944921237	-1.61898178044602	grey
V1A	A7S	-0.0433886884517491	-4.04544545469105	grey
V1A	A7T	-0.717316871136769	-6.065053680785	grey
V1A	A7V	-0.54110020104187	-5.24091501366493	grey
V1A	A7Y	-2.50492274935249	-4.44484251455419	grey
V1A	S6T	0.100121075109911	-3.47682370372627	grey
V1A	S6V	0.0739624071032807	-4.16283213860522	grey
V1A	S6W	0.0358735115038513	-3.43504255665251	grey
V1A	C5G	-2.51073736868113	-4.14184122267152	grey
V1A	C5H	-6.81505028868855	-0.14019843467974	grey
V1A	C5L	-1.71748709292935	-4.48242776628021	grey
V1A	C5Q	-4.58447183433239	-2.37077688903589	grey
V1A	C5R	-6.93195908286238	0.123961261059519	grey
V1A	C5S	-3.13763673545882	-3.74889783309401	grey
V1A	C5T	-3.92813723509001	-3.02711148827828	grey
V1A	L4N	-3.74736553995805	-3.20788318341023	grey
V1A	L4R	-6.92310102603433	-0.0321476973339605	grey
V1A	E3G	0.0519378462012501	-3.84908182386098	grey
V1A	E3K	-0.7931469562372	-5.83456977352107	grey
V1A	E3N	-0.154216889291389	-5.32168224602123	grey
V1A	E3P	-6.66081836467883	-0.294430358689461	grey
V1A	E3Q	0.168889320355211	-3.12896210303686	grey
V1A	E3R	-1.29700443664906	-5.55592618033901	grey
V1A	E3S	-0.0426073933693587	-4.54338850807886	grey
V1A	E3T	-2.9221048586726	-3.13507819028409	grey
V1A	E3V	-6.7855834478887	-0.115881998878001	grey
V1A	R2S	-0.0404915672699104	-1.06967861289886	grey
V1A	R2T	0.014742032821621	-2.75394970700672	grey
V1A	R2V	0.00746170521584055	-3.35115716380385	grey
V1A	R2W	0.0419408286947505	-2.44139936751042	grey
V1C	R2P	-1.04862085956789	-4.44292987848909	grey
V1C	L4E	-6.31886268441901	-0.63243631924184	grey
V1C	S6A	-0.0194907820527597	-2.39119146451521	grey
V1C	S6C	-1.57509600063866	-5.2981224663878	grey
V1C	S6F	0.0348768508847908	-5.245818939204	grey
V1C	S6H	-0.0476854696907498	-1.26629651998567	grey
V1C	S6L	0.0465519289205201	-4.00599293256527	grey
V1C	S6P	-3.05101277870632	-3.9019010619535	grey
V1C	S6R	-0.0825008238128593	-2.94283047020441	grey
V1C	I9A	-2.09594016290438	-4.12619234810869	grey
V1C	I9E	-6.31870001857181	-0.63654870479648	grey
V1C	I9G	-5.91085891834664	-1.04438980502165	grey
V1C	T10A	-0.06907305620207	-3.33826566308092	grey
V1C	T10E	-0.0563785606317495	-3.14495513926554	grey
V1C	T10G	-0.0648612656599195	-2.94630338596079	grey
V1C	T10K	-0.35499431397251	-4.22526576476253	grey
V1C	T10L	-0.12675676580966	-5.52615877002041	grey
V1C	T10P	-3.27240934496177	-3.68283937840651	grey
V1C	T10R	-0.36852943055464	-4.71430895647178	grey
V1C	T10S	-0.0986517361431289	-2.88888927270169	grey
V1C	M11C	-0.120531744605479	-6.73088022663489	grey
V1C	M11E	-0.0602977309819703	-3.13300762237831	grey
V1C	M11F	-0.162438902655609	-3.14604588905321	grey
V1C	M11G	-0.41161421087992	-5.41560197582464	grey
V1C	M11I	0.0893874972322397	-6.56849706922652	grey
V1C	M11K	-0.222483236560599	-4.9383375724731	grey
V1C	M11L	0.0619764324826306	-4.59661371771986	grey
V1C	M11N	-0.234931269630039	-3.1539320541147	grey
V1C	M11Q	-0.112510148709029	-2.9854671819626	grey
V1C	M11R	-0.16332238567546	-3.26668569111706	grey
V1C	M11W	-0.107995492563759	-4.9725945169634	grey
V1C	M11Y	-0.26877845942686	-3.01313711434205	grey
V1C	T10V	-0.19566823485064	-4.26518693460613	grey
V1C	I9L	-0.0773189355033796	-4.38190977666281	grey
V1C	I9S	-2.75672596795777	-4.19374735331005	grey
V1C	I9V	-0.0138976791178891	-3.61847134494446	grey
V1C	I9W	-6.90428901787807	-0.0471992423450001	grey
V1C	A8D	-6.74254032937123	-0.21270839399706	grey
V1C	A8E	-6.69020512560748	-0.2650435977608	grey
V1C	A8G	-0.0885733324510802	-5.62309667205082	grey
V1C	A8L	-2.85066941155333	-4.0865225442743	grey
V1C	A8N	-2.39400792899115	-4.56124079437713	grey
V1C	A8P	-6.95136462725544	-0.000260409111310089	grey
V1C	A8R	-6.94126583750778	-0.0115561352033797	grey
V1C	A8S	0.0589071592527901	-5.06587155966764	grey
V1C	A8V	-0.0620378221784303	-5.66745217587233	grey
V1C	A8W	-6.94054616561131	-0.0108027849808598	grey
V1C	A8Y	-6.95381181401963	0.00406231689798986	grey
V1C	A7C	-0.111105717735519	-6.84414300563277	grey
V1C	A7E	-1.96432888726776	-4.85723827159037	grey
V1C	A7F	-3.30393506812014	-3.03966227881203	grey
V1C	A7H	-2.47779562345009	-4.4774530999182	grey
V1C	A7K	-3.58005188213082	-3.37134576794319	grey
V1C	A7L	-2.83331291161606	-4.12193581175222	grey
V1C	A7N	-1.63215627302249	-5.26373581096525	grey
V1C	A7P	-6.92893268946277	-0.0244074404424905	grey
V1C	A7R	-5.33409944921237	-1.62114927415591	grey
V1C	A7S	-0.0433886884517491	-4.85452740079843	grey
V1C	A7T	-0.717316871136769	-5.83102299855962	grey
V1C	A7Y	-2.50492274935249	-4.42479524466433	grey
V1C	S6T	0.100121075109911	-3.42642539284811	grey
V1C	S6Y	0.0610928056013904	-3.70126180220929	grey
V1C	C5G	-2.51073736868113	-4.44212983663116	grey
V1C	C5K	-6.95446117441449	-0.00078754895380051	grey
V1C	C5V	-2.85556039860655	-4.09968832476173	grey
V1C	E3G	0.0519378462012501	-5.48236437735533	grey
V1C	E3S	-0.0426073933693587	-5.24686272552373	grey
V1C	E3T	-2.9221048586726	-3.53972945226198	grey
V1D	R2G	-0.0438901123870803	-5.28640180902531	grey
V1D	R2L	0.03750955424184	-6.97546825793784	grey
V1D	R2N	-0.0681804551035601	-6.86401952490382	grey
V1D	R2P	-1.04862085956789	-5.90662786380039	grey
V1D	L4G	-3.79600734857947	-3.15585541564203	grey
V1D	C5A	-0.79162524322208	-6.1636234801462	grey
V1D	S6C	-1.57509600063866	-5.376527974645	grey
V1D	S6F	0.0348768508847908	-5.86091301531219	grey
V1D	S6G	-0.0454249942771998	-6.90875208992481	grey
V1D	S6H	-0.0476854696907498	-5.97351688788715	grey
V1D	S6L	0.0465519289205201	-7.00157066958465	grey
V1D	S6P	-3.05101277870632	-3.90423594466197	grey
V1D	S6R	-0.0825008238128593	-6.86808090056635	grey
V1D	I9E	-6.31870001857181	-0.63385328509137	grey
V1D	I9F	-4.60210234651435	-2.35314637685394	grey
V1D	I9G	-5.91085891834664	-1.04164133528131	grey
V1D	T10A	-0.06907305620207	-6.88164577481626	grey
V1D	T10C	0.0775480287710302	-7.03279675213932	grey
V1D	T10D	-0.188375702623819	-6.76687302074446	grey
V1D	T10G	-0.0648612656599195	-6.89038745770836	grey
V1D	T10I	-0.22465779557735	-6.73059092779094	grey
V1D	T10L	-0.12675676580966	-6.82849195755862	grey
V1D	T10M	-0.13520866581098	-6.81726375132344	grey
V1D	T10P	-3.27240934496177	-3.6809154499593	grey
V1D	T10Q	-0.0772799763426004	-6.87796874702569	grey
V1D	T10R	-0.36852943055464	-6.58671929281365	grey
V1D	T10S	-0.0986517361431289	-6.81745051925962	grey
V1D	M11A	-0.134153747777919	-6.82109497559037	grey
V1D	M11D	-0.0822957352562188	-6.87295298811207	grey
V1D	M11E	-0.0602977309819703	-6.78191264509721	grey
V1D	M11F	-0.162438902655609	-6.79280982071268	grey
V1D	M11G	-0.41161421087992	-6.54201227128982	grey
V1D	M11I	0.0893874972322397	-7.03596745983298	grey
V1D	M11L	0.0619764324826306	-7.01532830193183	grey
V1D	M11R	-0.16332238567546	-6.79192633769283	grey
V1D	M11S	-0.24126160164985	-6.68845639236697	grey
V1D	M11V	-0.0369191730107001	-6.91524570661823	grey
V1D	M11W	-0.107995492563759	-6.55956910628137	grey
V1D	T10V	-0.19566823485064	-6.75828517018417	grey
V1D	T10Y	-2.2866196457068	-4.66862907766149	grey
V1D	I9K	-6.92866498954416	-0.0265837338241202	grey
V1D	I9L	-0.0773189355033796	-6.87554063845444	grey
V1D	I9R	-6.94845186981887	-0.00436051691863959	grey
V1D	I9W	-6.90428901787807	-0.0481324943942809	grey
V1D	A8C	-0.09449639130513	-6.86075233206315	grey
V1D	A8D	-6.74254032937123	-0.21270839399706	grey
V1D	A8E	-6.69020512560748	-0.2650435977608	grey
V1D	A8G	-0.0885733324510802	-6.85846888495587	grey
V1D	A8H	-6.94223147321846	-0.0108618756529602	grey
V1D	A8K	-6.95371548739551	0.000592425241320527	grey
V1D	A8L	-2.85066941155333	-4.10457931181496	grey
V1D	A8M	-0.531999433558999	-6.42324928980928	grey
V1D	A8N	-2.39400792899115	-4.56124079437714	grey
V1D	A8P	-6.95136462725544	0.0177621664043599	grey
V1D	A8Q	-3.16524568248172	-3.79000304088657	grey
V1D	A8R	-6.94126583750778	-0.00226234877062925	grey
V1D	A8S	0.0589071592527901	-7.00880348140137	grey
V1D	A8T	0.12458598176706	-7.07983470513535	grey
V1D	A8W	-6.94054616561131	-0.0147025577569799	grey
V1D	A8Y	-6.95381181401963	-0.00143690934865059	grey
V1D	A7C	-0.111105717735519	-6.84414300563277	grey
V1D	A7H	-2.47779562345009	-4.4774530999182	grey
V1D	A7L	-2.83331291161606	-4.12193581175223	grey
V1D	A7M	-2.76203241744186	-4.19321630592642	grey
V1D	A7N	-1.63215627302249	-5.32026523924986	grey
V1D	A7P	-6.92893268946277	0.0601860604494497	grey
V1D	A7R	-5.33409944921237	-1.58412040398407	grey
V1D	A7Y	-2.50492274935249	-4.08790498655409	grey
V1D	S6T	0.100121075109911	-7.0553697984782	grey
V1D	C5G	-2.51073736868113	-4.43667708765536	grey
V1D	C5K	-6.95446117441449	-0.00078754895379074	grey
V1D	C5N	-5.34588495076945	-1.60723811138474	grey
V1D	C5P	-6.94068048335615	-0.0123971956626105	grey
V1D	C5R	-6.93195908286238	-0.0214764328624106	grey
V1D	C5T	-3.92813723509001	-3.02323338048129	grey
V1D	C5V	-2.85556039860655	-4.09968832476173	grey
V1D	L4Q	-3.55679687206697	-3.39845185130132	grey
V1D	L4R	-6.92310102603433	-0.03127919284114	grey
V1D	L4S	-3.26151523549818	-3.6937334878701	grey
V1D	E3G	0.0519378462012501	-7.00078935148089	grey
V1D	E3I	-6.84094915512933	-0.11429956823896	grey
V1D	E3K	-0.7931469562372	-6.16210176713108	grey
V1D	E3N	-0.154216889291389	-6.8010318340769	grey
V1D	E3T	-2.9221048586726	-4.03314386469569	grey
V1D	E3V	-6.7855834478887	-0.16350717626413	grey
V1E	R2A	-0.126284364287889	-2.83717535489829	grey
V1E	R2D	-0.10890230492639	-3.66805503238034	grey
V1E	R2E	0.0209719561943498	-3.1574841481479	grey
V1E	R2G	-0.0438901123870803	-2.64724678023078	grey
V1E	R2K	0.0367927806344497	-3.54493318256966	grey
V1E	R2L	0.03750955424184	-3.35227234190199	grey
V1E	R2N	-0.0681804551035601	-3.91394073396596	grey
V1E	R2P	-1.04862085956789	-5.84219961244977	grey
V1E	E3C	-5.52401203725113	-1.41998653475813	grey
V1E	L4E	-6.31886268441901	-0.63443518742233	grey
V1E	L4F	-2.7719883167519	-4.18326040661638	grey
V1E	L4G	-3.79600734857947	-3.13393797677897	grey
V1E	L4K	-6.44841231699279	-0.50014684565603	grey
V1E	C5A	-0.79162524322208	-6.16181819891873	grey
V1E	S6A	-0.0194907820527597	-2.85493301127957	grey
V1E	S6E	0.0485367090762097	-2.30775530647846	grey
V1E	S6G	-0.0454249942771998	-3.7825891485542	grey
V1E	S6K	-0.0788075923593201	-3.8037323292994	grey
V1E	S6L	0.0465519289205201	-5.21894750515057	grey
V1E	S6M	0.0853243674749802	-4.4700992191276	grey
V1E	S6Q	-0.0421165029161195	-2.61941919183753	grey
V1E	S6R	-0.0825008238128593	-3.60498921854125	grey
V1E	I9A	-2.09594016290438	-4.85579110705761	grey
V1E	I9D	-6.94326322061175	-0.0119855027565405	grey
V1E	I9E	-6.31870001857181	-0.63070350046415	grey
V1E	I9G	-5.91085891834664	-1.02952889497497	grey
V1E	T10A	-0.06907305620207	-5.25383966216871	grey
V1E	T10C	0.0775480287710302	-5.96145523319997	grey
V1E	T10E	-0.0563785606317495	-3.31442246294412	grey
V1E	T10F	-3.61079353646059	-3.3444551869077	grey
V1E	T10G	-0.0648612656599195	-4.59871600665757	grey
V1E	T10I	-0.22465779557735	-6.11543193173002	grey
V1E	T10K	-0.35499431397251	-6.51921848136111	grey
V1E	T10L	-0.12675676580966	-6.78100363092547	grey
V1E	T10M	-0.13520866581098	-6.04369987564711	grey
V1E	T10N	-0.359419029624109	-6.58256301085469	grey
V1E	T10P	-3.27240934496177	-3.68283937840651	grey
V1E	T10Q	-0.0772799763426004	-4.89999287925383	grey
V1E	T10R	-0.36852943055464	-6.54839179111241	grey
V1E	T10S	-0.0986517361431289	-3.85090620119117	grey
V1E	M11A	-0.134153747777919	-5.06015176626462	grey
V1E	M11C	-0.120531744605479	-5.98915298361969	grey
V1E	M11D	-0.0822957352562188	-5.76338810373191	grey
V1E	M11E	-0.0602977309819703	-3.23104275371374	grey
V1E	M11F	-0.162438902655609	-5.14594030803487	grey
V1E	M11G	-0.41161421087992	-6.53238258184525	grey
V1E	M11K	-0.222483236560599	-5.96206500870632	grey
V1E	M11L	0.0619764324826306	-4.49973990686894	grey
V1E	M11N	-0.234931269630039	-5.91166091166476	grey
V1E	M11P	-5.63515133291332	-1.32009739045496	grey
V1E	M11Q	-0.112510148709029	-3.43478255335104	grey
V1E	M11R	-0.16332238567546	-5.37212642432043	grey
V1E	M11S	-0.24126160164985	-5.50459481903891	grey
V1E	M11T	0.01576021987076	-5.02337627435448	grey
V1E	M11V	-0.0369191730107001	-4.82616993340421	grey
V1E	M11W	-0.107995492563759	-3.36131690229447	grey
V1E	T10V	-0.19566823485064	-6.0352744716031	grey
V1E	T10W	-2.83771218855586	-4.11662704839604	grey
V1E	T10Y	-2.2866196457068	-4.66674956475161	grey
V1E	I9K	-6.92866498954416	-0.01622636437975	grey
V1E	I9L	-0.0773189355033796	-3.94909716713378	grey
V1E	I9M	-0.0583994899665594	-6.076367793074	grey
V1E	I9Q	-3.58167271495525	-3.37357600841304	grey
V1E	I9R	-6.94845186981887	-0.00600405382363967	grey
V1E	I9T	-0.642246265833729	-6.31300245753456	grey
V1E	I9V	-0.0138976791178891	-5.45103989896148	grey
V1E	I9W	-6.90428901787807	-0.0430395525438607	grey
V1E	A8C	-0.09449639130513	-6.53526751242838	grey
V1E	A8D	-6.74254032937123	-0.20817079197952	grey
V1E	A8F	-6.94541107072809	0.325537983973651	grey
V1E	A8G	-0.0885733324510802	-6.86305064283258	grey
V1E	A8H	-6.94223147321846	0.0216185785352403	grey
V1E	A8I	-1.45302540649499	-5.49545901076897	grey
V1E	A8K	-6.95371548739551	0.00286737562024975	grey
V1E	A8L	-2.85066941155333	-4.09898024206468	grey
V1E	A8M	-0.531999433558999	-6.41881688333994	grey
V1E	A8N	-2.39400792899115	-4.55628169907221	grey
V1E	A8P	-6.95136462725544	-0.00388409611285034	grey
V1E	A8Q	-3.16524568248172	-3.78331036739068	grey
V1E	A8S	0.0589071592527901	-6.39881896076288	grey
V1E	A8T	0.12458598176706	-5.91483647955807	grey
V1E	A8V	-0.0620378221784303	-6.88929915896371	grey
V1E	A8W	-6.94054616561131	-0.0132275734120197	grey
V1E	A8Y	-6.95381181401963	0.000526361800860187	grey
V1E	A7C	-0.111105717735519	-6.82226532456949	grey
V1E	A7E	-1.96432888726776	-4.99091983610053	grey
V1E	A7G	-0.61717252610875	-6.33807619725953	grey
V1E	A7K	-3.58005188213082	-3.37519684123747	grey
V1E	A7L	-2.83331291161606	-4.12193581175223	grey
V1E	A7M	-2.76203241744186	-4.19321630592642	grey
V1E	A7N	-1.63215627302249	-5.32090652010381	grey
V1E	A7P	-6.92893268946277	-0.0263160339055108	grey
V1E	A7Q	-2.81720051292898	-4.13804821043931	grey
V1E	A7T	-0.717316871136769	-6.2362595549189	grey
V1E	A7W	-4.50613862948871	-2.44911009387958	grey
V1E	A7Y	-2.50492274935249	-4.45032597401579	grey
V1E	S6T	0.100121075109911	-5.07971970424646	grey
V1E	S6V	0.0739624071032807	-5.46545550219688	grey
V1E	C5D	-6.95367594741095	-0.00157277595733074	grey
V1E	C5E	-6.04892718168165	-0.90632154168664	grey
V1E	C5F	-5.67212845895742	-1.27823130357754	grey
V1E	C5G	-2.51073736868113	-4.39132429088094	grey
V1E	C5I	-1.93123340298046	-5.02401532038783	grey
V1E	C5K	-6.95446117441449	0.419363372671619	grey
V1E	C5P	-6.94068048335615	-0.0108784376985005	grey
V1E	C5R	-6.93195908286238	-0.0220662620040208	grey
V1E	C5S	-3.13763673545882	-3.81761198790946	grey
V1E	C5T	-3.92813723509001	-3.00448118167685	grey
V1E	C5V	-2.85556039860655	-4.09959662426523	grey
V1E	C5W	-6.95295234816586	-0.00229637520243031	grey
V1E	L4R	-6.92310102603433	-0.0306397036347805	grey
V1E	L4T	-2.33045836841896	-4.62479035494933	grey
V1E	L4V	-1.78560272345088	-5.16653343747994	grey
V1E	L4W	-6.95447790656409	0.1332525216854	grey
V1E	L4Y	-3.95539337539718	-2.9941981243724	grey
V1E	E3G	0.0519378462012501	-6.69080896376305	grey
V1E	E3K	-0.7931469562372	-6.15844700280059	grey
V1E	E3N	-0.154216889291389	-6.796693134597	grey
V1E	E3R	-1.29700443664906	-5.65728381346689	grey
V1E	E3S	-0.0426073933693587	-6.66968479485492	grey
V1E	E3V	-6.7855834478887	-0.16855227907732	grey
V1E	E3W	-6.73724352192411	-0.21800520144418	grey
V1E	R2S	-0.0404915672699104	-2.69340904679397	grey
V1E	R2W	0.0419408286947505	-3.50496915428052	grey
V1F	R2F	0.0331180185321198	-2.87880426995232	grey
V1F	R2G	-0.0438901123870803	-0.73983440732697	grey
V1F	R2H	0.061849855196801	-1.85650800980651	grey
V1F	R2I	-0.22939120549769	-3.50921595080228	grey
V1F	R2L	0.03750955424184	-3.22153563272307	grey
V1F	L4E	-6.31886268441901	-0.632864762506729	grey
V1F	L4F	-2.7719883167519	-4.17317529087526	grey
V1F	C5A	-0.79162524322208	-4.82949727137147	grey
V1F	S6A	-0.0194907820527597	-2.29259660972594	grey
V1F	S6D	0.11539534988936	-1.01137783840366	grey
V1F	S6E	0.0485367090762097	-0.91965437918117	grey
V1F	S6F	0.0348768508847908	-6.95757214516221	grey
V1F	S6G	-0.0454249942771998	-3.04773763575555	grey
V1F	S6H	-0.0476854696907498	-0.65771256332841	grey
V1F	S6K	-0.0788075923593201	-2.18841823538427	grey
V1F	S6L	0.0465519289205201	-6.04666820452034	grey
V1F	S6M	0.0853243674749802	-6.57322239710535	grey
V1F	S6N	-0.0100352648880602	-1.88430031938318	grey
V1F	S6P	-3.05101277870632	-3.90265510641737	grey
V1F	S6R	-0.0825008238128593	-3.32642004999284	grey
V1F	I9E	-6.31870001857181	-0.63654870479647	grey
V1F	I9F	-4.60210234651435	-2.35037007062007	grey
V1F	I9G	-5.91085891834664	-1.0438332284057	grey
V1F	T10A	-0.06907305620207	-2.94213699189591	grey
V1F	T10C	0.0775480287710302	-4.21623908979788	grey
V1F	T10D	-0.188375702623819	-6.14659038188699	grey
V1F	T10E	-0.0563785606317495	-2.00016161736573	grey
V1F	T10F	-3.61079353646059	-3.3444551869077	grey
V1F	T10G	-0.0648612656599195	-4.58555972974371	grey
V1F	T10H	-0.570680940334769	-6.19376124555692	grey
V1F	T10K	-0.35499431397251	-5.50035318407366	grey
V1F	T10L	-0.12675676580966	-5.44862642261001	grey
V1F	T10M	-0.13520866581098	-3.59578730087812	grey
V1F	T10P	-3.27240934496177	-3.68176888075944	grey
V1F	T10Q	-0.0772799763426004	-2.69885895260531	grey
V1F	T10R	-0.36852943055464	-5.16764701672873	grey
V1F	T10S	-0.0986517361431289	-2.08722982203434	grey
V1F	M11A	-0.134153747777919	-3.1899538020107	grey
V1F	M11C	-0.120531744605479	-4.2241153236416	grey
V1F	M11F	-0.162438902655609	-2.663045429478	grey
V1F	M11G	-0.41161421087992	-5.88483902681696	grey
V1F	M11L	0.0619764324826306	-2.85501703735931	grey
V1F	M11N	-0.234931269630039	-3.17970772630022	grey
V1F	M11P	-5.63515133291332	-1.32009739045496	grey
V1F	M11R	-0.16332238567546	-2.85661570815698	grey
V1F	M11S	-0.24126160164985	-3.08319475233838	grey
V1F	M11T	0.01576021987076	-2.8937362221815	grey
V1F	M11V	-0.0369191730107001	-2.84116898418664	grey
V1F	M11W	-0.107995492563759	-2.38234003939776	grey
V1F	M11Y	-0.26877845942686	-1.3860610983105	grey
V1F	T10V	-0.19566823485064	-3.44312871247752	grey
V1F	I9L	-0.0773189355033796	-2.956959442026	grey
V1F	I9M	-0.0583994899665594	-3.08944822983266	grey
V1F	I9N	-2.56712442422832	-4.38417457943253	grey
V1F	I9P	-6.94828204551009	-0.000618429794079667	grey
V1F	I9R	-6.94845186981887	-0.00092358044321994	grey
V1F	I9S	-2.75672596795777	-4.19852275541052	grey
V1F	I9V	-0.0138976791178891	-2.68045667451485	grey
V1F	I9W	-6.90428901787807	-0.0494704754654407	grey
V1F	A8C	-0.09449639130513	-4.56251124556071	grey
V1F	A8D	-6.74254032937123	-0.21270839399706	grey
V1F	A8G	-0.0885733324510802	-6.28790889062478	grey
V1F	A8H	-6.94223147321846	-0.00916617685555021	grey
V1F	A8I	-1.45302540649499	-5.50222331687329	grey
V1F	A8K	-6.95371548739551	0.000637308865270469	grey
V1F	A8L	-2.85066941155333	-4.10276343564166	grey
V1F	A8M	-0.531999433558999	-5.95885237260918	grey
V1F	A8N	-2.39400792899115	-4.56124079437714	grey
V1F	A8P	-6.95136462725544	-0.00388409611284057	grey
V1F	A8Q	-3.16524568248172	-3.78717582979063	grey
V1F	A8R	-6.94126583750778	-0.01284943583825	grey
V1F	A8S	0.0589071592527901	-3.70261391657921	grey
V1F	A8T	0.12458598176706	-3.42770342585602	grey
V1F	A8V	-0.0620378221784303	-5.18560273173837	grey
V1F	A8W	-6.94054616561131	-0.0108514844626999	grey
V1F	A8Y	-6.95381181401963	-0.00143690934865059	grey
V1F	A7C	-0.111105717735519	-5.51235085361062	grey
V1F	A7D	-3.13405513757722	-3.82119358579107	grey
V1F	A7F	-3.30393506812014	-3.64824382529397	grey
V1F	A7G	-0.61717252610875	-5.66620137497996	grey
V1F	A7H	-2.47779562345009	-4.46837571557587	grey
V1F	A7I	-2.43628468560048	-4.5189640377678	grey
V1F	A7K	-3.58005188213082	-3.37519684123747	grey
V1F	A7L	-2.83331291161606	-4.11936304548002	grey
V1F	A7M	-2.76203241744186	-4.19140309828293	grey
V1F	A7P	-6.92893268946277	-0.0240142646560502	grey
V1F	A7R	-5.33409944921237	-1.61894773884132	grey
V1F	A7S	-0.0433886884517491	-4.23891380627526	grey
V1F	A7T	-0.717316871136769	-6.17643458772989	grey
V1F	A7W	-4.50613862948871	-2.44911009387957	grey
V1F	A7Y	-2.50492274935249	-4.44711622323447	grey
V1F	S6T	0.100121075109911	-2.95992941352613	grey
V1F	S6V	0.0739624071032807	-6.92187820752882	grey
V1F	C5E	-6.04892718168165	-0.89832916671994	grey
V1F	C5F	-5.67212845895742	-1.27945240475105	grey
V1F	C5G	-2.51073736868113	-4.24570109486494	grey
V1F	C5K	-6.95446117441449	0.00946521150732949	grey
V1F	C5L	-1.71748709292935	-4.15821903432793	grey
V1F	C5M	-0.403600643306589	-4.1438507456533	grey
V1F	C5N	-5.34588495076945	-1.60081607466717	grey
V1F	C5P	-6.94068048335615	-0.0145682400121308	grey
V1F	C5R	-6.93195908286238	-0.00932194238752082	grey
V1F	C5S	-3.13763673545882	-3.80144802270977	grey
V1F	C5V	-2.85556039860655	-4.09819186820572	grey
V1F	C5W	-6.95295234816586	0.13815298019461	grey
V1F	L4V	-1.78560272345088	-5.05679184421828	grey
V1F	E3F	-5.24490991292741	-1.70318005786552	grey
V1F	E3N	-0.154216889291389	-5.71703531629037	grey
V1F	E3P	-6.66081836467883	-0.28877999517514	grey
V1F	E3S	-0.0426073933693587	-4.8488028990373	grey
V1F	E3T	-2.9221048586726	-3.4116437483548	grey
V1F	R2S	-0.0404915672699104	-1.15106390337741	grey
V1F	R2V	0.00746170521584055	-6.07302104467385	grey
V1G	R2A	-0.126284364287889	-2.93144523030569	grey
V1G	R2C	0.18512356003974	-6.03397264394647	grey
V1G	R2D	-0.10890230492639	-3.81561461660708	grey
V1G	R2E	0.0209719561943498	-3.04244713330916	grey
V1G	R2G	-0.0438901123870803	-3.08272595367907	grey
V1G	R2H	0.061849855196801	-3.73532397823217	grey
V1G	R2K	0.0367927806344497	-3.83378787988921	grey
V1G	R2L	0.03750955424184	-4.52523060063711	grey
V1G	R2M	0.0319749340861204	-4.18154471091472	grey
V1G	R2P	-1.04862085956789	-5.85080847599291	grey
V1G	R2Q	0.0796270813996305	-3.708759997224	grey
V1G	E3A	0.0769820587929608	-6.91980586281002	grey
V1G	E3D	0.37288923299362	-4.89947079442315	grey
V1G	L4A	-0.805903382143989	-6.14934534122429	grey
V1G	L4C	-1.43655036344198	-5.51869835992631	grey
V1G	L4E	-6.31886268441901	-0.63401739908348	grey
V1G	L4F	-2.7719883167519	-4.17996821295229	grey
V1G	L4G	-3.79600734857947	-3.12744518312764	grey
V1G	L4K	-6.44841231699279	-0.48854992421243	grey
V1G	C5A	-0.79162524322208	-6.16162174885887	grey
V1G	S6A	-0.0194907820527597	-3.58020583526542	grey
V1G	S6C	-1.57509600063866	-3.88443350271365	grey
V1G	S6E	0.0485367090762097	-2.66304363230509	grey
V1G	S6F	0.0348768508847908	-6.50553088014597	grey
V1G	S6G	-0.0454249942771998	-5.20768204559958	grey
V1G	S6K	-0.0788075923593201	-3.6344656252678	grey
V1G	S6L	0.0465519289205201	-5.97982304144457	grey
V1G	S6N	-0.0100352648880602	-2.81087971850573	grey
V1G	S6P	-3.05101277870632	-3.89707719208661	grey
V1G	S6Q	-0.0421165029161195	-3.58617116029847	grey
V1G	S6R	-0.0825008238128593	-4.51629904624373	grey
V1G	I9A	-2.09594016290438	-4.85827826496572	grey
V1G	I9C	-0.208595726054119	-6.74649551047957	grey
V1G	I9D	-6.94326322061175	-0.0110339206323005	grey
V1G	I9E	-6.31870001857181	-0.61488168653782	grey
V1G	I9F	-4.60210234651435	-2.35314637685393	grey
V1G	I9G	-5.91085891834664	-1.04201730096739	grey
V1G	T10A	-0.06907305620207	-5.54218839132783	grey
V1G	T10C	0.0775480287710302	-6.63361635662964	grey
V1G	T10D	-0.188375702623819	-6.75648620023689	grey
V1G	T10E	-0.0563785606317495	-3.52497456427026	grey
V1G	T10F	-3.61079353646059	-3.34288241095036	grey
V1G	T10G	-0.0648612656599195	-5.19990308097944	grey
V1G	T10H	-0.570680940334769	-6.38166061554572	grey
V1G	T10I	-0.22465779557735	-6.58914027747286	grey
V1G	T10K	-0.35499431397251	-6.59319372421797	grey
V1G	T10L	-0.12675676580966	-6.80018863228018	grey
V1G	T10M	-0.13520866581098	-6.50796103461048	grey
V1G	T10N	-0.359419029624109	-6.57865475928625	grey
V1G	T10P	-3.27240934496177	-3.44688877867551	grey
V1G	T10Q	-0.0772799763426004	-5.24220800448471	grey
V1G	T10R	-0.36852943055464	-6.54213135443636	grey
V1G	T10S	-0.0986517361431289	-4.18154444536644	grey
V1G	M11A	-0.134153747777919	-5.76945769250076	grey
V1G	M11C	-0.120531744605479	-6.48662199208327	grey
V1G	M11D	-0.0822957352562188	-6.07708185822076	grey
V1G	M11E	-0.0602977309819703	-3.62746930787237	grey
V1G	M11F	-0.162438902655609	-5.28920669796027	grey
V1G	M11G	-0.41161421087992	-6.53285228728185	grey
V1G	M11I	0.0893874972322397	-6.80138250963144	grey
V1G	M11K	-0.222483236560599	-6.04802230109881	grey
V1G	M11L	0.0619764324826306	-4.93297969883946	grey
V1G	M11N	-0.234931269630039	-6.01339916006415	grey
V1G	M11P	-5.63515133291332	-1.29365888492863	grey
V1G	M11Q	-0.112510148709029	-4.33405862842302	grey
V1G	M11R	-0.16332238567546	-5.58464398211823	grey
V1G	M11S	-0.24126160164985	-6.16804182882701	grey
V1G	M11T	0.01576021987076	-5.81518558875247	grey
V1G	M11V	-0.0369191730107001	-5.31451098177652	grey
V1G	M11W	-0.107995492563759	-4.6913267656204	grey
V1G	M11Y	-0.26877845942686	-3.33455546937478	grey
V1G	T10V	-0.19566823485064	-6.23286900879965	grey
V1G	T10W	-2.83771218855586	-4.11281324301471	grey
V1G	T10Y	-2.2866196457068	-4.66577570763508	grey
V1G	I9K	-6.92866498954416	-0.0141324859123895	grey
V1G	I9L	-0.0773189355033796	-4.72527904548375	grey
V1G	I9M	-0.0583994899665594	-6.15435865901272	grey
V1G	I9N	-2.56712442422832	-4.38561267783228	grey
V1G	I9P	-6.94828204551009	-0.00696667785820004	grey
V1G	I9Q	-3.58167271495525	-3.31108464814405	grey
V1G	I9R	-6.94845186981887	0.00175147526107011	grey
V1G	I9S	-2.75672596795777	-4.17434787402509	grey
V1G	I9T	-0.642246265833729	-6.21337384818615	grey
V1G	I9V	-0.0138976791178891	-5.49498168770872	grey
V1G	I9W	-6.90428901787807	-0.0495084985261807	grey
V1G	A8C	-0.09449639130513	-6.71508138940484	grey
V1G	A8D	-6.74254032937123	-0.21270839399706	grey
V1G	A8F	-6.94541107072809	-0.00760422908359981	grey
V1G	A8G	-0.0885733324510802	-6.8666753909172	grey
V1G	A8I	-1.45302540649499	-5.49641327383563	grey
V1G	A8K	-6.95371548739551	-0.00153323597277044	grey
V1G	A8L	-2.85066941155333	-4.10362478432805	grey
V1G	A8M	-0.531999433558999	-6.42191473267375	grey
V1G	A8P	-6.95136462725544	-0.00388409611284057	grey
V1G	A8Q	-3.16524568248172	-2.79705644677568	grey
V1G	A8R	-6.94126583750778	-0.0122214610245193	grey
V1G	A8S	0.0589071592527901	-6.75641945730202	grey
V1G	A8T	0.12458598176706	-6.66036570914914	grey
V1G	A8V	-0.0620378221784303	-6.89187634405432	grey
V1G	A8W	-6.94054616561131	-0.0122758070998499	grey
V1G	A8Y	-6.95381181401963	0.00177284143267009	grey
V1G	A7C	-0.111105717735519	-6.84414300563276	grey
V1G	A7E	-1.96432888726776	-4.98237213816886	grey
V1G	A7F	-3.30393506812014	-3.65131365524815	grey
V1G	A7G	-0.61717252610875	-6.33544217057607	grey
V1G	A7H	-2.47779562345009	-4.47116952625709	grey
V1G	A7I	-2.43628468560048	-4.51896403776781	grey
V1G	A7K	-3.58005188213082	-3.37519684123747	grey
V1G	A7L	-2.83331291161606	-4.12088357711551	grey
V1G	A7M	-2.76203241744186	-4.19321630592643	grey
V1G	A7N	-1.63215627302249	-5.31759322409915	grey
V1G	A7P	-6.92893268946277	0.3337989788795	grey
V1G	A7Q	-2.81720051292898	-4.13524668299545	grey
V1G	A7R	-5.33409944921237	-1.61862577455442	grey
V1G	A7S	-0.0433886884517491	-6.85139425039579	grey
V1G	A7T	-0.717316871136769	-6.23793185223151	grey
V1G	A7V	-0.54110020104187	-6.41414852232642	grey
V1G	A7W	-4.50613862948871	-2.44911009387958	grey
V1G	A7Y	-2.50492274935249	-4.4503259740158	grey
V1G	S6V	0.0739624071032807	-6.43892673377365	grey
V1G	S6W	0.0358735115038513	-5.38688215987077	grey
V1G	S6Y	0.0610928056013904	-5.7097176939171	grey
V1G	C5D	-6.95367594741095	0.00351794655230986	grey
V1G	C5E	-6.04892718168165	-0.85077446446572	grey
V1G	C5F	-5.67212845895742	-1.28312026441087	grey
V1G	C5G	-2.51073736868113	-4.41621484075405	grey
V1G	C5H	-6.81505028868855	-0.125956974136949	grey
V1G	C5K	-6.95446117441449	-0.00078754895380051	grey
V1G	C5L	-1.71748709292935	-5.23561459133009	grey
V1G	C5M	-0.403600643306589	-6.41224777957343	grey
V1G	C5P	-6.94068048335615	0.0480611327100595	grey
V1G	C5Q	-4.58447183433239	-2.37077688903589	grey
V1G	C5R	-6.93195908286238	-0.0041349098909107	grey
V1G	C5S	-3.13763673545882	-3.81693581661527	grey
V1G	C5T	-3.92813723509001	-3.02380477299848	grey
V1G	C5V	-2.85556039860655	-4.04610022974852	grey
V1G	C5W	-6.95295234816586	0.000209244028409827	grey
V1G	C5Y	-6.94984584217345	8.72937077192049e-05	grey
V1G	L4M	-0.044660137695109	-6.63198372778964	grey
V1G	L4N	-3.74736553995805	-3.20547538016651	grey
V1G	L4P	-6.95144078911434	-0.000900766766159578	grey
V1G	L4Q	-3.55679687206697	-3.39845185130131	grey
V1G	L4R	-6.92310102603433	-0.02993797555364	grey
V1G	L4S	-3.26151523549818	-3.69373348787011	grey
V1G	L4T	-2.33045836841896	-4.62479035494932	grey
V1G	L4V	-1.78560272345088	-5.14201066447729	grey
V1G	L4W	-6.95447790656409	0.00131084426540973	grey
V1G	E3G	0.0519378462012501	-6.8912395330498	grey
V1G	E3K	-0.7931469562372	-6.07418407395776	grey
V1G	E3L	-5.32880845329381	-1.62644027007448	grey
V1G	E3M	-1.8855101345242	-5.06973858884409	grey
V1G	E3N	-0.154216889291389	-6.72391029338084	grey
V1G	E3R	-1.29700443664906	-5.65741210876741	grey
V1G	E3S	-0.0426073933693587	-6.87896129754863	grey
V1G	E3T	-2.9221048586726	-4.02829335214522	grey
V1G	E3V	-6.7855834478887	-0.16966527547959	grey
V1G	E3W	-6.73724352192411	-0.2139371143303	grey
V1G	R2S	-0.0404915672699104	-3.16419239118327	grey
V1G	R2T	0.014742032821621	-4.94296411451994	grey
V1G	R2V	0.00746170521584055	-5.93730374258265	grey
V1G	R2W	0.0419408286947505	-3.96547492050148	grey
V1G	R2Y	0.0824014616585007	-3.7820409510181	grey
V1H	R2E	0.0209719561943498	-1.9851643570966	grey
V1H	R2H	0.061849855196801	-2.82341013390751	grey
V1H	R2K	0.0367927806344497	-3.0279148032916	grey
V1H	R2N	-0.0681804551035601	-3.0112933375174	grey
V1H	R2P	-1.04862085956789	-5.83330711127305	grey
V1H	R2Q	0.0796270813996305	-2.61019824017703	grey
V1H	S6A	-0.0194907820527597	-2.88783120212017	grey
V1H	S6C	-1.57509600063866	-4.95346675366269	grey
V1H	S6D	0.11539534988936	-2.1245790328715	grey
V1H	S6E	0.0485367090762097	-1.45966948475648	grey
V1H	S6G	-0.0454249942771998	-3.43185149234279	grey
V1H	S6L	0.0465519289205201	-5.36646725085485	grey
V1H	S6P	-3.05101277870632	-3.86562809035117	grey
V1H	S6R	-0.0825008238128593	-3.28995011486304	grey
V1H	I9G	-5.91085891834664	-1.04438980502165	grey
V1H	T10A	-0.06907305620207	-3.97434838002951	grey
V1H	T10H	-0.570680940334769	-6.38176625558966	grey
V1H	T10I	-0.22465779557735	-5.72530536258382	grey
V1H	T10L	-0.12675676580966	-6.56144041610597	grey
V1H	T10P	-3.27240934496177	-3.680876107257	grey
V1H	T10S	-0.0986517361431289	-3.2502873446964	grey
V1H	M11E	-0.0602977309819703	-2.49802346851575	grey
V1H	M11G	-0.41161421087992	-6.52625608178178	grey
V1H	M11H	-0.362677117860019	-2.46426707202634	grey
V1H	M11L	0.0619764324826306	-4.13183247911031	grey
V1H	M11R	-0.16332238567546	-6.17602304956129	grey
V1H	M11T	0.01576021987076	-3.69238324669463	grey
V1H	T10V	-0.19566823485064	-5.66837735475235	grey
V1H	I9L	-0.0773189355033796	-3.00533794139332	grey
V1H	I9R	-6.94845186981887	-0.00679685354941029	grey
V1H	I9W	-6.90428901787807	-0.0509597054902207	grey
V1H	A8C	-0.09449639130513	-6.06029558853206	grey
V1H	A8D	-6.74254032937123	-0.21084357543017	grey
V1H	A8E	-6.69020512560748	-0.2650435977608	grey
V1H	A8F	-6.94541107072809	-0.00968980802170982	grey
V1H	A8G	-0.0885733324510802	-6.8410785361445	grey
V1H	A8H	-6.94223147321846	-0.0130172501498205	grey
V1H	A8I	-1.45302540649499	-5.50222331687329	grey
V1H	A8K	-6.95371548739551	-7.15807053008888e-06	grey
V1H	A8L	-2.85066941155333	-4.10314673919337	grey
V1H	A8M	-0.531999433558999	-6.42142535808583	grey
V1H	A8N	-2.39400792899115	-4.55805110237758	grey
V1H	A8P	-6.95136462725544	0.00433888186261022	grey
V1H	A8Q	-3.16524568248172	-3.79000304088657	grey
V1H	A8R	-6.94126583750778	0.00996370574318028	grey
V1H	A8S	0.0589071592527901	-5.57376598913526	grey
V1H	A8T	0.12458598176706	-5.39981581455804	grey
V1H	A8V	-0.0620378221784303	-6.61956487193841	grey
V1H	A8W	-6.94054616561131	-0.0100281550332895	grey
V1H	A8Y	-6.95381181401963	-0.00143690934866036	grey
V1H	A7D	-3.13405513757722	-3.82119358579107	grey
V1H	A7F	-3.30393506812014	-3.65131365524815	grey
V1H	A7H	-2.47779562345009	-4.4774530999182	grey
V1H	A7L	-2.83331291161606	-4.12193581175222	grey
V1H	A7M	-2.76203241744186	-4.19321630592642	grey
V1H	A7N	-1.63215627302249	-5.31079559102729	grey
V1H	A7P	-6.92893268946277	-0.0251314108172105	grey
V1H	A7R	-5.33409944921237	-1.62030223907023	grey
V1H	A7S	-0.0433886884517491	-5.57779903043048	grey
V1H	A7T	-0.717316871136769	-6.23793185223152	grey
V1H	A7V	-0.54110020104187	-6.41414852232642	grey
V1H	A7Y	-2.50492274935249	-4.4503259740158	grey
V1H	S6V	0.0739624071032807	-7.00666754417289	grey
V1H	S6Y	0.0610928056013904	-4.41393815629009	grey
V1H	C5G	-2.51073736868113	-4.30209540837006	grey
V1H	C5P	-6.94068048335615	-0.00943515019082053	grey
V1H	C5R	-6.93195908286238	-0.0232896405059009	grey
V1H	C5T	-3.92813723509001	-3.02711148827827	grey
V1H	L4V	-1.78560272345088	-5.16964599991741	grey
V1H	E3F	-5.24490991292741	-1.70756250420701	grey
V1H	E3G	0.0519378462012501	-5.47370652493764	grey
V1H	E3H	0.0153424243808402	-6.60264873766298	grey
V1H	E3I	-6.84094915512933	-0.11429956823895	grey
V1H	E3K	-0.7931469562372	-6.16210176713109	grey
V1H	E3L	-5.32880845329381	-1.62644027007448	grey
V1H	E3M	-1.8855101345242	-3.91022072186404	grey
V1H	E3N	-0.154216889291389	-6.58593192221209	grey
V1H	E3P	-6.66081836467883	-0.29140012364586	grey
V1H	E3Q	0.168889320355211	-4.16660624343234	grey
V1H	E3S	-0.0426073933693587	-6.30830870042467	grey
V1H	E3T	-2.9221048586726	-4.03009288943886	grey
V1H	E3V	-6.7855834478887	-0.16504633802491	grey
V1H	E3Y	-4.48910751650424	-2.46614120686404	grey
V1H	R2S	-0.0404915672699104	-2.88279630054544	grey
V1I	R2K	0.0367927806344497	0.204131504545101	grey
V1I	R2N	-0.0681804551035601	-0.0539849096156697	grey
V1I	E3D	0.37288923299362	-0.883326687925649	grey
V1I	C5A	-0.79162524322208	0.36946054415739	grey
V1I	S6A	-0.0194907820527597	-0.0222998222971604	grey
V1I	S6D	0.11539534988936	-0.468399000625939	grey
V1I	S6E	0.0485367090762097	0.0524205633250112	grey
V1I	S6F	0.0348768508847908	-0.39714724599054	grey
V1I	S6G	-0.0454249942771998	0.29778640792787	grey
V1I	S6H	-0.0476854696907498	0.0301567579113211	grey
V1I	S6K	-0.0788075923593201	-0.447884208632799	grey
V1I	S6L	0.0465519289205201	-0.0751861000281799	grey
V1I	S6M	0.0853243674749802	0.0178711918719809	grey
V1I	S6N	-0.0100352648880602	-0.0040535666057	grey
V1I	S6P	-3.05101277870632	1.09341415540211	grey
V1I	S6Q	-0.0421165029161195	0.085681452806579	grey
V1I	S6R	-0.0825008238128593	0.06604575803199	grey
V1I	I9E	-6.31870001857181	0.81961613567836	grey
V1I	I9G	-5.91085891834664	0.458117969440529	grey
V1I	T10A	-0.06907305620207	0.58534119673355	grey
V1I	T10C	0.0775480287710302	-0.150788863194069	grey
V1I	T10E	-0.0563785606317495	-0.24820396981127	grey
V1I	T10F	-3.61079353646059	1.26016592311583	grey
V1I	T10G	-0.0648612656599195	0.548743326162031	grey
V1I	T10H	-0.570680940334769	-0.12242034864729	grey
V1I	T10I	-0.22465779557735	0.202231273976201	grey
V1I	T10K	-0.35499431397251	-0.31123935053906	grey
V1I	T10L	-0.12675676580966	0.128085162055051	grey
V1I	T10M	-0.13520866581098	0.17918864376017	grey
V1I	T10N	-0.359419029624109	0.2207750067663	grey
V1I	T10Q	-0.0772799763426004	-5.62013173795214	grey
V1I	T10R	-0.36852943055464	0.1985531496105	grey
V1I	T10S	-0.0986517361431289	-0.0804987713359608	grey
V1I	M11C	-0.120531744605479	0.15573227797654	grey
V1I	M11F	-0.162438902655609	-0.222996634685761	grey
V1I	M11G	-0.41161421087992	0.32131103268012	grey
V1I	M11K	-0.222483236560599	-0.29873660622329	grey
V1I	M11L	0.0619764324826306	-0.0683849271238	grey
V1I	M11R	-0.16332238567546	0.00702180670272057	grey
V1I	M11V	-0.0369191730107001	-0.11581349297275	grey
V1I	M11W	-0.107995492563759	-0.57236555758381	grey
V1I	M11Y	-0.26877845942686	0.155334960833621	grey
V1I	T10V	-0.19566823485064	0.064426872730591	grey
V1I	T10W	-2.83771218855586	1.22629137756996	grey
V1I	T10Y	-2.2866196457068	1.72219278084211	grey
V1I	I9K	-6.92866498954416	-0.0265837338241299	grey
V1I	I9L	-0.0773189355033796	-0.191525883459359	grey
V1I	I9R	-6.94845186981887	-0.00679685354941029	grey
V1I	I9V	-0.0138976791178891	-3.69600332912999	grey
V1I	I9W	-6.90428901787807	-0.0509597054902207	grey
V1I	A8D	-6.74254032937123	0.619522142872531	grey
V1I	A8F	-6.94541107072809	-0.00537333642048932	grey
V1I	A8G	-0.0885733324510802	-0.132186214199809	grey
V1I	A8H	-6.94223147321846	-0.0130172501498302	grey
V1I	A8L	-2.85066941155333	0.25465149613344	grey
V1I	A8M	-0.531999433558999	-0.0628377733712107	grey
V1I	A8N	-2.39400792899115	1.64203954118741	grey
V1I	A8P	-6.95136462725544	-0.00194143740500063	grey
V1I	A8Q	-3.16524568248172	0.17390216565434	grey
V1I	A8R	-6.94126583750778	-0.0118717761778999	grey
V1I	A8S	0.0589071592527901	-0.24365854333594	grey
V1I	A8T	0.12458598176706	-0.0576747889253006	grey
V1I	A8V	-0.0620378221784303	-0.921183047565239	grey
V1I	A8Y	-6.95381181401963	-0.00143690934866036	grey
V1I	A7C	-0.111105717735519	0.0612385296807894	grey
V1I	A7F	-3.30393506812014	0.76554680279522	grey
V1I	A7I	-2.43628468560048	1.12674376812912	grey
V1I	A7L	-2.83331291161606	0.5020249707619	grey
V1I	A7N	-1.63215627302249	1.03953322170961	grey
V1I	A7P	-6.92893268946277	-0.0263160339055108	grey
V1I	A7R	-5.33409944921237	2.22072106663089	grey
V1I	A7S	-0.0433886884517491	0.0283472955741395	grey
V1I	A7W	-4.50613862948871	2.09788999226833	grey
V1I	S6T	0.100121075109911	0.0681178727811904	grey
V1I	S6V	0.0739624071032807	0.33988748985767	grey
V1I	S6Y	0.0610928056013904	0.157210216451279	grey
V1I	C5P	-6.94068048335615	-0.0100945034958801	grey
V1I	C5S	-3.13763673545882	0.91563760368057	grey
V1I	C5V	-2.85556039860655	0.412925831867589	grey
V1I	E3H	0.0153424243808402	0.202016339907301	grey
V1I	E3K	-0.7931469562372	0.37328731443119	grey
V1I	E3N	-0.154216889291389	0.465162441251639	grey
V1I	E3Q	0.168889320355211	-0.16304389798513	grey
V1I	E3S	-0.0426073933693587	0.28171689602984	grey
V1I	R2W	0.0419408286947505	0.460667576355791	grey
V1K	R2A	-0.126284364287889	-3.40730086942937	grey
V1K	R2E	0.0209719561943498	-3.51779827749814	grey
V1K	R2G	-0.0438901123870803	-3.01144453465553	grey
V1K	R2H	0.061849855196801	-5.30216956629477	grey
V1K	R2K	0.0367927806344497	-3.99802873478899	grey
V1K	R2L	0.03750955424184	-5.68641293974896	grey
V1K	R2N	-0.0681804551035601	-5.12503954302119	grey
V1K	R2P	-1.04862085956789	-5.90662786380039	grey
V1K	R2Q	0.0796270813996305	-4.3792710607129	grey
V1K	L4E	-6.31886268441901	-0.63510329243597	grey
V1K	L4G	-3.79600734857947	-3.15707427984396	grey
V1K	L4K	-6.44841231699279	-0.50561849306178	grey
V1K	C5A	-0.79162524322208	-6.16254171718968	grey
V1K	S6G	-0.0454249942771998	-6.01742510009592	grey
V1K	S6K	-0.0788075923593201	-4.59842417263497	grey
V1K	S6L	0.0465519289205201	-6.57256024762743	grey
V1K	S6R	-0.0825008238128593	-5.08835895942306	grey
V1K	I9A	-2.09594016290438	-4.85930856046391	grey
V1K	I9D	-6.94326322061175	-0.01015071934492	grey
V1K	I9E	-6.31870001857181	-0.63391280475743	grey
V1K	I9G	-5.91085891834664	-1.02862205880974	grey
V1K	T10A	-0.06907305620207	-5.94512529970534	grey
V1K	T10C	0.0775480287710302	-6.18150196579723	grey
V1K	T10D	-0.188375702623819	-6.76687302074447	grey
V1K	T10E	-0.0563785606317495	-3.91718866203492	grey
V1K	T10G	-0.0648612656599195	-5.81100365161707	grey
V1K	T10H	-0.570680940334769	-6.38456778303351	grey
V1K	T10K	-0.35499431397251	-6.59702791572914	grey
V1K	T10L	-0.12675676580966	-6.82739480011954	grey
V1K	T10M	-0.13520866581098	-6.76975429967755	grey
V1K	T10N	-0.359419029624109	-6.59332407451334	grey
V1K	T10P	-3.27240934496177	-3.68283937840652	grey
V1K	T10R	-0.36852943055464	-6.58475740651522	grey
V1K	T10S	-0.0986517361431289	-5.04478535348496	grey
V1K	M11A	-0.134153747777919	-6.54100590268838	grey
V1K	M11E	-0.0602977309819703	-4.49124845194692	grey
V1K	M11G	-0.41161421087992	-6.5419413369938	grey
V1K	M11I	0.0893874972322397	-6.80851048528153	grey
V1K	M11K	-0.222483236560599	-6.55688455869905	grey
V1K	M11L	0.0619764324826306	-6.36874476893494	grey
V1K	M11N	-0.234931269630039	-6.42664757013299	grey
V1K	M11Q	-0.112510148709029	-5.27524912464067	grey
V1K	M11R	-0.16332238567546	-6.12483507530205	grey
V1K	M11S	-0.24126160164985	-6.41224602204525	grey
V1K	M11T	0.01576021987076	-6.22123519528942	grey
V1K	M11V	-0.0369191730107001	-5.6009853469271	grey
V1K	M11W	-0.107995492563759	-5.47485927185599	grey
V1K	M11Y	-0.26877845942686	-4.58831598918206	grey
V1K	T10V	-0.19566823485064	-6.63281004690125	grey
V1K	T10W	-2.83771218855586	-4.11633695021754	grey
V1K	T10Y	-2.2866196457068	-4.66196970098071	grey
V1K	I9K	-6.92866498954416	-0.0228129905140699	grey
V1K	I9L	-0.0773189355033796	-5.22044198813221	grey
V1K	I9M	-0.0583994899665594	-6.68114924392449	grey
V1K	I9N	-2.56712442422832	-4.25178707589719	grey
V1K	I9Q	-3.58167271495525	-3.3687633441279	grey
V1K	I9R	-6.94845186981887	-0.00285564556478946	grey
V1K	I9S	-2.75672596795777	-4.19852275541051	grey
V1K	I9T	-0.642246265833729	-6.30639663164899	grey
V1K	I9V	-0.0138976791178891	-6.05624867494752	grey
V1K	I9W	-6.90428901787807	-0.0509597054902109	grey
V1K	A8C	-0.09449639130513	-6.85391119167174	grey
V1K	A8D	-6.74254032937123	-0.207352430370499	grey
V1K	A8E	-6.69020512560748	-0.26193103532334	grey
V1K	A8G	-0.0885733324510802	-5.64491752885052	grey
V1K	A8H	-6.94223147321846	-0.0103785922211799	grey
V1K	A8K	-6.95371548739551	0.000952189388030433	grey
V1K	A8L	-2.85066941155333	-4.10457931181496	grey
V1K	A8M	-0.531999433558999	-6.42324928980928	grey
V1K	A8N	-2.39400792899115	-4.54471635015798	grey
V1K	A8P	-6.95136462725544	0.19120342779702	grey
V1K	A8Q	-3.16524568248172	-3.78769437745784	grey
V1K	A8R	-6.94126583750778	-0.0139828858605	grey
V1K	A8S	0.0589071592527901	-6.94059734314239	grey
V1K	A8T	0.12458598176706	-6.88857334817887	grey
V1K	A8V	-0.0620378221784303	-6.19936166004132	grey
V1K	A8W	-6.94054616561131	-0.0147025577569702	grey
V1K	A8Y	-6.95381181401963	0.00173285642897003	grey
V1K	A7C	-0.111105717735519	-6.84414300563276	grey
V1K	A7D	-3.13405513757722	-3.81958805699688	grey
V1K	A7F	-3.30393506812014	-3.65131365524814	grey
V1K	A7G	-0.61717252610875	-6.33590565242149	grey
V1K	A7I	-2.43628468560048	-4.51896403776781	grey
V1K	A7K	-3.58005188213082	-3.36289808483899	grey
V1K	A7L	-2.83331291161606	-4.11923251610735	grey
V1K	A7N	-1.63215627302249	-5.31773893350343	grey
V1K	A7P	-6.92893268946277	-0.0244365209956401	grey
V1K	A7Q	-2.81720051292898	-4.13804821043931	grey
V1K	A7R	-5.33409944921237	-1.61204651002209	grey
V1K	A7S	-0.0433886884517491	-6.90861652509836	grey
V1K	A7T	-0.717316871136769	-6.23482078294165	grey
V1K	A7W	-4.50613862948871	-2.44178121318258	grey
V1K	A7Y	-2.50492274935249	-4.43809659673868	grey
V1K	S6V	0.0739624071032807	-6.69381471507021	grey
V1K	C5E	-6.04892718168165	-0.901982842206739	grey
V1K	C5G	-2.51073736868113	-4.44451135468715	grey
V1K	C5H	-6.81505028868855	-0.14019843467974	grey
V1K	C5K	-6.95446117441449	-0.00078754895379074	grey
V1K	C5L	-1.71748709292935	-5.23776163043894	grey
V1K	C5N	-5.34588495076945	-1.60936377259883	grey
V1K	C5R	-6.93195908286238	-0.0205760067412104	grey
V1K	C5T	-3.92813723509001	-2.97969330483395	grey
V1K	C5V	-2.85556039860655	-4.09325599616518	grey
V1K	L4M	-0.044660137695109	-6.8884086157902	grey
V1K	L4N	-3.74736553995805	-3.20788318341024	grey
V1K	L4Q	-3.55679687206697	-3.39675814449784	grey
V1K	L4R	-6.92310102603433	-0.0307752318792902	grey
V1K	L4S	-3.26151523549818	-3.6917948998209	grey
V1K	L4W	-6.95447790656409	0.00592185669168988	grey
V1K	E3H	0.0153424243808402	-6.9661905361561	grey
V1K	E3N	-0.154216889291389	-6.8010318340769	grey
V1K	E3S	-0.0426073933693587	-6.89284605571671	grey
V1K	E3V	-6.7855834478887	-0.16538677020576	grey
V1K	R2S	-0.0404915672699104	-3.83291048169913	grey
V1L	R2A	-0.126284364287889	-0.26249125305749	grey
V1L	R2C	0.18512356003974	-0.32073822905719	grey
V1L	R2D	-0.10890230492639	-1.99501003681817	grey
V1L	R2E	0.0209719561943498	-0.64160294548812	grey
V1L	R2F	0.0331180185321198	0.0541373003808001	grey
V1L	R2G	-0.0438901123870803	0.0724249920279814	grey
V1L	R2I	-0.22939120549769	0.15392722032218	grey
V1L	R2K	0.0367927806344497	0.174912598530021	grey
V1L	R2L	0.03750955424184	-0.0888402582012802	grey
V1L	R2M	0.0319749340861204	0.102860097992821	grey
V1L	R2N	-0.0681804551035601	-0.292205613464789	grey
V1L	R2P	-1.04862085956789	0.48622128934907	grey
V1L	R2Q	0.0796270813996305	-0.35822662008586	grey
V1L	E3A	0.0769820587929608	-1.07745183214833	grey
V1L	L4A	-0.805903382143989	-1.36551839139538	grey
V1L	L4E	-6.31886268441901	-0.63397823570555	grey
V1L	L4F	-2.7719883167519	-1.1047489880102	grey
V1L	L4G	-3.79600734857947	-0.988431181518179	grey
V1L	C5A	-0.79162524322208	-0.83687056231115	grey
V1L	S6A	-0.0194907820527597	-0.0641820951009606	grey
V1L	S6C	-1.57509600063866	-0.12718365519823	grey
V1L	S6D	0.11539534988936	-0.14374929209715	grey
V1L	S6E	0.0485367090762097	-0.32684232701031	grey
V1L	S6F	0.0348768508847908	-0.00662033504572079	grey
V1L	S6G	-0.0454249942771998	0.128843123246559	grey
V1L	S6H	-0.0476854696907498	0.22877180977385	grey
V1L	S6I	-0.0165770291476193	-0.0986948486421806	grey
V1L	S6K	-0.0788075923593201	-0.00839713114928919	grey
V1L	S6L	0.0465519289205201	-0.046099690141709	grey
V1L	S6M	0.0853243674749802	-0.2074279329326	grey
V1L	S6N	-0.0100352648880602	0.150315204374541	grey
V1L	S6P	-3.05101277870632	-0.501080272428849	grey
V1L	S6Q	-0.0421165029161195	-0.23341652207079	grey
V1L	S6R	-0.0825008238128593	0.1049907443119	grey
V1L	I9A	-2.09594016290438	-1.70445992606381	grey
V1L	I9C	-0.208595726054119	-0.583243569689951	grey
V1L	I9F	-4.60210234651435	-1.39706511374382	grey
V1L	I9G	-5.91085891834664	-1.0426754738473	grey
V1L	T10A	-0.06907305620207	-0.0447537411346204	grey
V1L	T10C	0.0775480287710302	-0.32740788857633	grey
V1L	T10D	-0.188375702623819	-0.12041487509673	grey
V1L	T10E	-0.0563785606317495	0.114296682521539	grey
V1L	T10F	-3.61079353646059	-2.24782014568032	grey
V1L	T10G	-0.0648612656599195	0.0148721489049493	grey
V1L	T10H	-0.570680940334769	-1.18387580356204	grey
V1L	T10I	-0.22465779557735	0.25088765228716	grey
V1L	T10K	-0.35499431397251	-0.1827677434976	grey
V1L	T10L	-0.12675676580966	-0.36319609908953	grey
V1L	T10M	-0.13520866581098	0.0460812074046597	grey
V1L	T10N	-0.359419029624109	-1.52073363991434	grey
V1L	T10P	-3.27240934496177	-2.01339443781129	grey
V1L	T10R	-0.36852943055464	-0.73987682301447	grey
V1L	T10S	-0.0986517361431289	0.19840618590794	grey
V1L	M11A	-0.134153747777919	-0.22221850352468	grey
V1L	M11C	-0.120531744605479	0.500817913303489	grey
V1L	M11F	-0.162438902655609	-0.0671086707299313	grey
V1L	M11G	-0.41161421087992	-0.213305720659769	grey
V1L	M11H	-0.362677117860019	0.51788118400967	grey
V1L	M11I	0.0893874972322397	-0.0709668791886191	grey
V1L	M11K	-0.222483236560599	0.2628708882647	grey
V1L	M11L	0.0619764324826306	0.0762690255410305	grey
V1L	M11R	-0.16332238567546	-0.0767497119186391	grey
V1L	M11S	-0.24126160164985	0.106293344074199	grey
V1L	M11T	0.01576021987076	0.18204131096646	grey
V1L	M11V	-0.0369191730107001	-0.13631786146024	grey
V1L	M11W	-0.107995492563759	-0.0210188442150905	grey
V1L	M11Y	-0.26877845942686	0.430387449356271	grey
V1L	T10V	-0.19566823485064	0.16226962988318	grey
V1L	T10W	-2.83771218855586	-1.0833482060286	grey
V1L	T10Y	-2.2866196457068	-1.36912447387771	grey
V1L	I9K	-6.92866498954416	-0.0235919558313995	grey
V1L	I9L	-0.0773189355033796	-0.130373689989771	grey
V1L	I9M	-0.0583994899665594	-0.227934977528861	grey
V1L	I9R	-6.94845186981887	0.00183055351461991	grey
V1L	I9S	-2.75672596795777	-1.8877318554166	grey
V1L	I9V	-0.0138976791178891	0.0171075067204889	grey
V1L	I9W	-6.90428901787807	-0.0496682546244109	grey
V1L	A8C	-0.09449639130513	-0.373910072938809	grey
V1L	A8D	-6.74254032937123	-0.21097664306864	grey
V1L	A8E	-6.69020512560748	-0.13118254368625	grey
V1L	A8F	-6.94541107072809	0.0771686019737805	grey
V1L	A8G	-0.0885733324510802	-0.739290132664479	grey
V1L	A8I	-1.45302540649499	-2.52341785262906	grey
V1L	A8K	-6.95371548739551	-0.00153323597278021	grey
V1L	A8L	-2.85066941155333	-1.91433616696424	grey
V1L	A8M	-0.531999433558999	-2.14531162522088	grey
V1L	A8N	-2.39400792899115	-0.84125375564001	grey
V1L	A8P	-6.95136462725544	0.0142966788032295	grey
V1L	A8Q	-3.16524568248172	-3.40768086321524	grey
V1L	A8R	-6.94126583750778	0.0127996470825602	grey
V1L	A8S	0.0589071592527901	-0.0680302880613901	grey
V1L	A8T	0.12458598176706	-0.013391506486899	grey
V1L	A8V	-0.0620378221784303	-0.762158266546839	grey
V1L	A8W	-6.94054616561131	-0.01262152303575	grey
V1L	A8Y	-6.95381181401963	-0.00143690934865059	grey
V1L	A7C	-0.111105717735519	-0.914714556243911	grey
V1L	A7D	-3.13405513757722	-3.2451612883505	grey
V1L	A7E	-1.96432888726776	-0.877274643259209	grey
V1L	A7F	-3.30393506812014	-0.9431213753691	grey
V1L	A7G	-0.61717252610875	-0.23403298987609	grey
V1L	A7H	-2.47779562345009	-1.59019656201861	grey
V1L	A7I	-2.43628468560048	-0.83036235827666	grey
V1L	A7K	-3.58005188213082	-2.02019411264667	grey
V1L	A7L	-2.83331291161606	-1.58978481468393	grey
V1L	A7M	-2.76203241744186	-1.22263129417975	grey
V1L	A7N	-1.63215627302249	-0.97193962810378	grey
V1L	A7P	-6.92893268946277	-0.0234793661518804	grey
V1L	A7R	-5.33409944921237	-1.32550011293387	grey
V1L	A7S	-0.0433886884517491	-0.359843459904661	grey
V1L	A7T	-0.717316871136769	-1.89482059967446	grey
V1L	A7V	-0.54110020104187	-0.81270762006664	grey
V1L	A7W	-4.50613862948871	-0.62666781696198	grey
V1L	A7Y	-2.50492274935249	-1.24941766663683	grey
V1L	S6T	0.100121075109911	0.132416295792149	grey
V1L	S6V	0.0739624071032807	-0.139197962984081	grey
V1L	S6W	0.0358735115038513	0.135553015522898	grey
V1L	S6Y	0.0610928056013904	-0.47690574651991	grey
V1L	C5E	-6.04892718168165	-0.161944021412769	grey
V1L	C5F	-5.67212845895742	-0.76474194746703	grey
V1L	C5G	-2.51073736868113	-1.91132077695337	grey
V1L	C5I	-1.93123340298046	-1.17614265092666	grey
V1L	C5L	-1.71748709292935	-0.99126302638305	grey
V1L	C5M	-0.403600643306589	-0.45126133172694	grey
V1L	C5R	-6.93195908286238	-0.00523287296525066	grey
V1L	C5S	-3.13763673545882	-0.9878570570136	grey
V1L	C5T	-3.92813723509001	-1.06648871008887	grey
V1L	C5V	-2.85556039860655	-1.65103732794503	grey
V1L	C5W	-6.95295234816586	-0.000895113895330368	grey
V1L	C5Y	-6.94984584217345	-0.00540288119483101	grey
V1L	L4M	-0.044660137695109	-0.0391953090503812	grey
V1L	L4R	-6.92310102603433	-0.0295136706504904	grey
V1L	L4S	-3.26151523549818	-0.60120301351522	grey
V1L	L4V	-1.78560272345088	-0.79554993605823	grey
V1L	L4W	-6.95447790656409	0.0533680475782399	grey
V1L	E3F	-5.24490991292741	-1.46186585658979	grey
V1L	E3G	0.0519378462012501	-0.28077596104259	grey
V1L	E3H	0.0153424243808402	-0.47301719936218	grey
V1L	E3K	-0.7931469562372	-1.55752173632324	grey
V1L	E3N	-0.154216889291389	-0.616005802336161	grey
V1L	E3P	-6.66081836467883	0.0852957526164593	grey
V1L	E3Q	0.168889320355211	-1.05808613754179	grey
V1L	E3R	-1.29700443664906	-2.04466426061576	grey
V1L	E3S	-0.0426073933693587	-0.488878259038791	grey
V1L	E3T	-2.9221048586726	0.28616162696465	grey
V1L	E3V	-6.7855834478887	-0.16966527547959	grey
V1L	E3Y	-4.48910751650424	-0.70789873769782	grey
V1L	R2S	-0.0404915672699104	0.198756572545191	grey
V1L	R2T	0.014742032821621	-0.215671263486621	grey
V1L	R2V	0.00746170521584055	-0.15058624372238	grey
V1L	R2W	0.0419408286947505	0.22032637313095	grey
V1L	R2Y	0.0824014616585007	0.116503390344979	grey
V1M	R2A	-0.126284364287889	-0.239523453862091	grey
V1M	R2G	-0.0438901123870803	-0.0124699278129601	grey
V1M	R2L	0.03750955424184	-0.164861123426249	grey
V1M	L4G	-3.79600734857947	-1.80679101667985	grey
V1M	S6A	-0.0194907820527597	-0.0037346976411694	grey
V1M	S6E	0.0485367090762097	-0.1694482191925	grey
V1M	S6G	-0.0454249942771998	0.14816898813792	grey
V1M	S6L	0.0465519289205201	-0.0624759787934099	grey
V1M	S6M	0.0853243674749802	-0.16672836892814	grey
V1M	S6N	-0.0100352648880602	0.352343215368231	grey
V1M	S6P	-3.05101277870632	-2.44475327088947	grey
V1M	S6Q	-0.0421165029161195	0.22307423627632	grey
V1M	S6R	-0.0825008238128593	0.0182574901469703	grey
V1M	I9C	-0.208595726054119	-0.805889788056961	grey
V1M	I9G	-5.91085891834664	-1.03739346131032	grey
V1M	T10A	-0.06907305620207	-0.180074367779769	grey
V1M	T10C	0.0775480287710302	-0.42879950489149	grey
V1M	T10D	-0.188375702623819	-1.03518134249153	grey
V1M	T10E	-0.0563785606317495	-0.186818674128331	grey
V1M	T10F	-3.61079353646059	-2.76312528987975	grey
V1M	T10G	-0.0648612656599195	0.19084065206976	grey
V1M	T10I	-0.22465779557735	-0.198562596855339	grey
V1M	T10K	-0.35499431397251	-0.0272000441740099	grey
V1M	T10L	-0.12675676580966	-0.85879099333728	grey
V1M	T10M	-0.13520866581098	0.101632215101821	grey
V1M	T10N	-0.359419029624109	-0.3974032066663	grey
V1M	T10P	-3.27240934496177	-2.79884879208071	grey
V1M	T10Q	-0.0772799763426004	-0.158398758931899	grey
V1M	T10R	-0.36852943055464	-0.09585679612647	grey
V1M	T10S	-0.0986517361431289	0.0360145923613899	grey
V1M	M11E	-0.0602977309819703	0.0883350466403812	grey
V1M	M11F	-0.162438902655609	-0.29777025515248	grey
V1M	M11G	-0.41161421087992	-0.870991683403919	grey
V1M	M11K	-0.222483236560599	0.080406152210319	grey
V1M	M11L	0.0619764324826306	-0.30938990037	grey
V1M	M11R	-0.16332238567546	0.0717285635896712	grey
V1M	M11W	-0.107995492563759	0.0206776646143503	grey
V1M	T10V	-0.19566823485064	0.15552032911887	grey
V1M	T10W	-2.83771218855586	-0.99126909595241	grey
V1M	T10Y	-2.2866196457068	-4.00284437140018	grey
V1M	I9K	-6.92866498954416	-0.0207736907864593	grey
V1M	I9L	-0.0773189355033796	-0.141167449671309	grey
V1M	I9R	-6.94845186981887	-0.00679685354941029	grey
V1M	I9S	-2.75672596795777	-2.59610794983262	grey
V1M	I9V	-0.0138976791178891	0.0333327831181194	grey
V1M	A8E	-6.69020512560748	-0.2650435977608	grey
V1M	A8G	-0.0885733324510802	-1.78578859730517	grey
V1M	A8I	-1.45302540649499	-3.17555576971482	grey
V1M	A8K	-6.95371548739551	0.00107848323779969	grey
V1M	A8L	-2.85066941155333	-1.84613440051073	grey
V1M	A8N	-2.39400792899115	-1.32215485437216	grey
V1M	A8P	-6.95136462725544	-0.000498136966060159	grey
V1M	A8R	-6.94126583750778	-0.0121033729506292	grey
V1M	A8S	0.0589071592527901	-0.713127612893589	grey
V1M	A8V	-0.0620378221784303	-0.633564370241989	grey
V1M	A8W	-6.94054616561131	-0.0147025577569702	grey
V1M	A7C	-0.111105717735519	-2.24912118638775	grey
V1M	A7F	-3.30393506812014	-1.52340386138324	grey
V1M	A7G	-0.61717252610875	-1.17902892393071	grey
V1M	A7L	-2.83331291161606	-2.42231925440388	grey
V1M	A7N	-1.63215627302249	-2.23534522138073	grey
V1M	A7S	-0.0433886884517491	-0.695090409586321	grey
V1M	A7V	-0.54110020104187	-2.13215617411371	grey
V1M	A7W	-4.50613862948871	-1.10340108421849	grey
V1M	A7Y	-2.50492274935249	-2.51852204484057	grey
V1M	S6T	0.100121075109911	-0.11835256714005	grey
V1M	S6V	0.0739624071032807	-0.17619235844578	grey
V1M	S6W	0.0358735115038513	0.0128843960485394	grey
V1M	S6Y	0.0610928056013904	-0.0974620921662606	grey
V1M	C5F	-5.67212845895742	-1.04255248654527	grey
V1M	C5L	-1.71748709292935	-0.82172068257853	grey
V1M	C5T	-3.92813723509001	-1.56707091701206	grey
V1M	C5W	-6.95295234816586	-0.00229637520242054	grey
V1M	L4R	-6.92310102603433	-0.0321476973339507	grey
V1M	L4V	-1.78560272345088	-1.04490271015962	grey
V1M	L4W	-6.95447790656409	0.00147072367698975	grey
V1M	E3N	-0.154216889291389	-0.3087216334371	grey
V1M	E3R	-1.29700443664906	-2.16082493031976	grey
V1M	R2W	0.0419408286947505	-0.21523387886395	grey
V1N	R2E	0.0209719561943498	-1.76902389621993	grey
V1N	R2H	0.061849855196801	-2.8125156627776	grey
V1N	R2K	0.0367927806344497	-2.22047677006868	grey
V1N	R2L	0.03750955424184	-2.77964562000269	grey
V1N	R2M	0.0319749340861204	-2.77278774585752	grey
V1N	R2N	-0.0681804551035601	-3.16225113733141	grey
V1N	R2P	-1.04862085956789	-5.90051856237801	grey
V1N	L4E	-6.31886268441901	-0.63638603894928	grey
V1N	L4K	-6.44841231699279	-0.26516393664997	grey
V1N	C5A	-0.79162524322208	-5.85565874415171	grey
V1N	S6C	-1.57509600063866	-3.63979520722901	grey
V1N	S6E	0.0485367090762097	-1.1001952433198	grey
V1N	S6F	0.0348768508847908	-5.6748874449933	grey
V1N	S6G	-0.0454249942771998	-2.78138969953627	grey
V1N	S6H	-0.0476854696907498	-1.80688991791859	grey
V1N	S6L	0.0465519289205201	-4.04336211770729	grey
V1N	S6N	-0.0100352648880602	-2.50369746166264	grey
V1N	S6Q	-0.0421165029161195	-2.2448040060253	grey
V1N	S6R	-0.0825008238128593	-2.65219017292656	grey
V1N	I9D	-6.94326322061175	-0.0101722951130405	grey
V1N	I9E	-6.31870001857181	-0.62839643352913	grey
V1N	I9G	-5.91085891834664	-1.04333034047196	grey
V1N	T10A	-0.06907305620207	-3.33028057624597	grey
V1N	T10E	-0.0563785606317495	-3.97593340953845	grey
V1N	T10F	-3.61079353646059	-3.34175189126282	grey
V1N	T10G	-0.0648612656599195	-2.76083907534935	grey
V1N	T10I	-0.22465779557735	-5.15334524372953	grey
V1N	T10L	-0.12675676580966	-5.93276696681062	grey
V1N	T10M	-0.13520866581098	-4.26482857049561	grey
V1N	T10P	-3.27240934496177	-3.67949866388536	grey
V1N	T10Q	-0.0772799763426004	-2.53707464648511	grey
V1N	T10R	-0.36852943055464	-4.87694033082825	grey
V1N	T10S	-0.0986517361431289	-2.35780225490062	grey
V1N	M11G	-0.41161421087992	-5.72519291250566	grey
V1N	M11K	-0.222483236560599	-3.70896537491538	grey
V1N	M11L	0.0619764324826306	-3.20168433250042	grey
V1N	M11R	-0.16332238567546	-2.94429586141523	grey
V1N	M11W	-0.107995492563759	-2.53234247294757	grey
V1N	T10V	-0.19566823485064	-4.29117924295904	grey
V1N	I9K	-6.92866498954416	-0.0233192425673501	grey
V1N	I9Q	-3.58167271495525	-3.37357600841303	grey
V1N	I9R	-6.94845186981887	-0.00679685354942006	grey
V1N	I9S	-2.75672596795777	-4.19852275541051	grey
V1N	A8C	-0.09449639130513	-5.5251700484168	grey
V1N	A8D	-6.74254032937123	-0.21157076270737	grey
V1N	A8E	-6.69020512560748	-0.26375907023477	grey
V1N	A8F	-6.94541107072809	-0.00983765264019976	grey
V1N	A8G	-0.0885733324510802	-6.01215397739499	grey
V1N	A8H	-6.94223147321846	-0.01115303501133	grey
V1N	A8I	-1.45302540649499	-5.50082839387462	grey
V1N	A8K	-6.95371548739551	0.000182791443640085	grey
V1N	A8L	-2.85066941155333	-4.10415163705006	grey
V1N	A8N	-2.39400792899115	-4.48893662311136	grey
V1N	A8P	-6.95136462725544	-0.00233109284974997	grey
V1N	A8Q	-3.16524568248172	-3.78878308006166	grey
V1N	A8R	-6.94126583750778	-0.0120494241836493	grey
V1N	A8S	0.0589071592527901	-3.87891119935107	grey
V1N	A8T	0.12458598176706	-4.40125464034555	grey
V1N	A8V	-0.0620378221784303	-5.88979804856705	grey
V1N	A8Y	-6.95381181401963	-0.000761405715960173	grey
V1N	A7C	-0.111105717735519	-5.92204629081861	grey
V1N	A7D	-3.13405513757722	-3.81261520626037	grey
V1N	A7E	-1.96432888726776	-4.98488229835133	grey
V1N	A7F	-3.30393506812014	-3.64926714438196	grey
V1N	A7H	-2.47779562345009	-4.47745309991819	grey
V1N	A7I	-2.43628468560048	-4.51690919501873	grey
V1N	A7K	-3.58005188213082	-3.37519684123746	grey
V1N	A7L	-2.83331291161606	-4.12193581175222	grey
V1N	A7N	-1.63215627302249	-5.32210585874725	grey
V1N	A7P	-6.92893268946277	-0.0263160339055108	grey
V1N	A7Q	-2.81720051292898	-4.1380482104393	grey
V1N	A7R	-5.33409944921237	-1.61690649848786	grey
V1N	A7S	-0.0433886884517491	-4.17754007299898	grey
V1N	A7T	-0.717316871136769	-6.22437353962109	grey
V1N	A7Y	-2.50492274935249	-4.42563718215057	grey
V1N	S6T	0.100121075109911	-3.37658740318961	grey
V1N	S6Y	0.0610928056013904	-4.82346596638078	grey
V1N	C5G	-2.51073736868113	-4.44451135468716	grey
V1N	C5K	-6.95446117441449	-0.00078754895380051	grey
V1N	C5N	-5.34588495076945	-1.60104660323094	grey
V1N	C5P	-6.94068048335615	-0.0145682400121405	grey
V1N	C5R	-6.93195908286238	-0.0200116539721007	grey
V1N	C5S	-3.13763673545882	-3.81761198790947	grey
V1N	C5T	-3.92813723509001	-3.02711148827827	grey
V1N	C5V	-2.85556039860655	-4.09199371884725	grey
V1N	L4M	-0.044660137695109	-6.88168373287996	grey
V1N	L4Q	-3.55679687206697	-3.39845185130132	grey
V1N	L4R	-6.92310102603433	-0.0321476973339605	grey
V1N	L4W	-6.95447790656409	0.00761802441939974	grey
V1N	E3F	-5.24490991292741	-1.71033881044088	grey
V1N	E3K	-0.7931469562372	-5.8678515750867	grey
V1N	E3M	-1.8855101345242	-3.72849679050696	grey
V1N	E3N	-0.154216889291389	-5.96538196202396	grey
V1N	E3Q	0.168889320355211	-3.76649700886753	grey
V1N	E3S	-0.0426073933693587	-5.19040488166771	grey
V1N	E3T	-2.9221048586726	-3.40581201499516	grey
V1N	E3Y	-4.48910751650424	-2.46614120686405	grey
V1N	R2S	-0.0404915672699104	-1.88277140776683	grey
V1N	R2T	0.014742032821621	-2.35256028008537	grey
V1P	R2A	-0.126284364287889	-0.86103934311399	grey
V1P	R2F	0.0331180185321198	-2.00263928639158	grey
V1P	R2G	-0.0438901123870803	-0.80249232095001	grey
V1P	R2H	0.061849855196801	-2.20389739485212	grey
V1P	R2I	-0.22939120549769	-2.46341775352226	grey
V1P	R2L	0.03750955424184	-2.14532460196897	grey
V1P	R2N	-0.0681804551035601	-6.88706826826472	grey
V1P	R2P	-1.04862085956789	-2.22233927840307	grey
V1P	E3A	0.0769820587929608	-3.78521930844578	grey
V1P	E3D	0.37288923299362	-2.87240215515718	grey
V1P	C5A	-0.79162524322208	-6.01994573543627	grey
V1P	S6A	-0.0194907820527597	-1.81208006989745	grey
V1P	S6C	-1.57509600063866	-2.46217344755019	grey
V1P	S6E	0.0485367090762097	-1.24533465048916	grey
V1P	S6F	0.0348768508847908	-3.66371591040747	grey
V1P	S6G	-0.0454249942771998	-2.41401950622199	grey
V1P	S6H	-0.0476854696907498	-0.76152254767972	grey
V1P	S6I	-0.0165770291476193	-4.33576205413334	grey
V1P	S6K	-0.0788075923593201	-1.98964890286725	grey
V1P	S6L	0.0465519289205201	-3.50009954103689	grey
V1P	S6P	-3.05101277870632	-3.88173229690145	grey
V1P	S6Q	-0.0421165029161195	-1.48389450058434	grey
V1P	S6R	-0.0825008238128593	-2.35220068687547	grey
V1P	I9G	-5.91085891834664	-1.04044008531421	grey
V1P	I9H	-2.86004656662705	-4.08651992332194	grey
V1P	T10A	-0.06907305620207	-2.74271431124505	grey
V1P	T10C	0.0775480287710302	-4.65578433283501	grey
V1P	T10D	-0.188375702623819	-6.1141895025875	grey
V1P	T10E	-0.0563785606317495	-1.88965906822689	grey
V1P	T10F	-3.61079353646059	-3.34188696799679	grey
V1P	T10G	-0.0648612656599195	-2.50435486737928	grey
V1P	T10H	-0.570680940334769	-6.03403423021237	grey
V1P	T10I	-0.22465779557735	-4.05222127518487	grey
V1P	T10K	-0.35499431397251	-4.98083393352677	grey
V1P	T10L	-0.12675676580966	-5.58614836664358	grey
V1P	T10M	-0.13520866581098	-4.39511800062334	grey
V1P	T10P	-3.27240934496177	-3.64782444045043	grey
V1P	T10Q	-0.0772799763426004	-3.06849581065438	grey
V1P	T10R	-0.36852943055464	-5.07000152980169	grey
V1P	T10S	-0.0986517361431289	-2.4741430712607	grey
V1P	M11A	-0.134153747777919	-2.9050803831321	grey
V1P	M11N	-0.234931269630039	-2.94283225691627	grey
V1P	M11P	-5.63515133291332	-1.31838487285347	grey
V1P	M11T	0.01576021987076	-2.81943511523668	grey
V1P	M11V	-0.0369191730107001	-3.34255508647057	grey
V1P	M11W	-0.107995492563759	-2.31227860891504	grey
V1P	T10V	-0.19566823485064	-3.84913371658241	grey
V1P	T10W	-2.83771218855586	-4.11753653481243	grey
V1P	T10Y	-2.2866196457068	-4.66862907766148	grey
V1P	I9K	-6.92866498954416	-0.0265837338241202	grey
V1P	I9L	-0.0773189355033796	-2.69882671694932	grey
V1P	A8C	-0.09449639130513	-5.22375044506922	grey
V1P	A8D	-6.74254032937123	-0.21257298510215	grey
V1P	A8E	-6.69020512560748	-0.25258109527619	grey
V1P	A8F	-6.94541107072809	0.65383997574324	grey
V1P	A8G	-0.0885733324510802	-5.35198986149877	grey
V1P	A8H	-6.94223147321846	-0.0111940939496602	grey
V1P	A8K	-6.95371548739551	-0.000259320951320419	grey
V1P	A8L	-2.85066941155333	-4.10287738356337	grey
V1P	A8M	-0.531999433558999	-5.35926085981675	grey
V1P	A8N	-2.39400792899115	-4.55974069819134	grey
V1P	A8P	-6.95136462725544	-0.00217417633542993	grey
V1P	A8Q	-3.16524568248172	-3.70212119892687	grey
V1P	A8R	-6.94126583750778	0.02030036350064	grey
V1P	A8S	0.0589071592527901	-3.29816023411083	grey
V1P	A8T	0.12458598176706	-3.55642847396538	grey
V1P	A8V	-0.0620378221784303	-5.57290510352384	grey
V1P	A8W	-6.94054616561131	-0.0147025577569799	grey
V1P	A8Y	-6.95381181401963	-0.00143690934865059	grey
V1P	A7C	-0.111105717735519	-5.30500688357556	grey
V1P	A7D	-3.13405513757722	-3.81711190366235	grey
V1P	A7E	-1.96432888726776	-4.99091983610053	grey
V1P	A7F	-3.30393506812014	-3.64990047387523	grey
V1P	A7G	-0.61717252610875	-5.31237912133756	grey
V1P	A7H	-2.47779562345009	-4.47595395684457	grey
V1P	A7I	-2.43628468560048	-4.51696658318157	grey
V1P	A7L	-2.83331291161606	-4.11697768043924	grey
V1P	A7M	-2.76203241744186	-4.19321630592642	grey
V1P	A7N	-1.63215627302249	-5.32309245034579	grey
V1P	A7P	-6.92893268946277	-0.0131724664195207	grey
V1P	A7Q	-2.81720051292898	-4.13333400331197	grey
V1P	A7R	-5.33409944921237	-1.61082383942539	grey
V1P	A7S	-0.0433886884517491	-3.59156371164795	grey
V1P	A7T	-0.717316871136769	-6.22999054907316	grey
V1P	A7V	-0.54110020104187	-5.81138725576598	grey
V1P	A7Y	-2.50492274935249	-4.44642620123968	grey
V1P	S6T	0.100121075109911	-2.83608876196912	grey
V1P	S6V	0.0739624071032807	-3.88182138215339	grey
V1P	S6W	0.0358735115038513	-2.71233417163025	grey
V1P	S6Y	0.0610928056013904	-3.23757662738841	grey
V1P	C5E	-6.04892718168165	-0.900037968025529	grey
V1P	C5G	-2.51073736868113	-4.44255431305282	grey
V1P	C5Q	-4.58447183433239	-2.37077688903589	grey
V1P	C5R	-6.93195908286238	-0.0232896405059009	grey
V1P	C5W	-6.95295234816586	-0.00229637520243031	grey
V1P	L4R	-6.92310102603433	-0.0321476973339507	grey
V1P	E3G	0.0519378462012501	-3.70407255227054	grey
V1P	E3H	0.0153424243808402	-5.17530769698158	grey
V1P	E3I	-6.84094915512933	-0.111814142878149	grey
V1P	E3K	-0.7931469562372	-4.60210155161732	grey
V1P	E3L	-5.32880845329381	-0.997831345544729	grey
V1P	E3N	-0.154216889291389	-4.69344651679841	grey
V1P	E3P	-6.66081836467883	-0.292889025967551	grey
V1P	E3Q	0.168889320355211	-2.88787242657976	grey
V1P	E3R	-1.29700443664906	-5.09821550192045	grey
V1P	E3S	-0.0426073933693587	-3.42828716015064	grey
V1P	E3T	-2.9221048586726	-0.75453298881323	grey
V1P	E3V	-6.7855834478887	-0.16966527547959	grey
V1P	E3Y	-4.48910751650424	-2.41959476408826	grey
V1P	R2S	-0.0404915672699104	-1.44857268894234	grey
V1P	R2T	0.014742032821621	-2.72187558473403	grey
V1Q	R2A	-0.126284364287889	-2.10744853940639	grey
V1Q	R2E	0.0209719561943498	-1.94580443131911	grey
V1Q	R2G	-0.0438901123870803	-1.23339681200059	grey
V1Q	R2N	-0.0681804551035601	-2.90496381899862	grey
V1Q	R2P	-1.04862085956789	-5.37008538773425	grey
V1Q	E3A	0.0769820587929608	-5.63281990283929	grey
V1Q	E3C	-5.52401203725113	-0.922348910722531	grey
V1Q	L4K	-6.44841231699279	-0.50462150658949	grey
V1Q	C5A	-0.79162524322208	-5.96469685130951	grey
V1Q	S6A	-0.0194907820527597	-2.98458151192916	grey
V1Q	S6D	0.11539534988936	-1.50130339455591	grey
V1Q	S6G	-0.0454249942771998	-3.2987376713698	grey
V1Q	S6H	-0.0476854696907498	-2.0723214329842	grey
V1Q	S6L	0.0465519289205201	-4.37091040770394	grey
V1Q	S6M	0.0853243674749802	-3.80899188648597	grey
V1Q	S6P	-3.05101277870632	-3.90423594466196	grey
V1Q	S6Q	-0.0421165029161195	-2.06319317219537	grey
V1Q	S6R	-0.0825008238128593	-2.84692934494059	grey
V1Q	I9A	-2.09594016290438	-4.85930856046391	grey
V1Q	I9E	-6.31870001857181	-0.63521125372381	grey
V1Q	I9G	-5.91085891834664	-1.04350932252402	grey
V1Q	T10A	-0.06907305620207	-4.54929853319485	grey
V1Q	T10C	0.0775480287710302	-5.47929896274967	grey
V1Q	T10D	-0.188375702623819	-6.56487758913698	grey
V1Q	T10F	-3.61079353646059	-3.3444551869077	grey
V1Q	T10G	-0.0648612656599195	-2.70552854531805	grey
V1Q	T10K	-0.35499431397251	-5.47814560509503	grey
V1Q	T10L	-0.12675676580966	-6.40253548057683	grey
V1Q	T10M	-0.13520866581098	-4.6409164377725	grey
V1Q	T10P	-3.27240934496177	-3.68283937840651	grey
V1Q	T10R	-0.36852943055464	-5.58430537949092	grey
V1Q	T10S	-0.0986517361431289	-2.63822006069882	grey
V1Q	M11A	-0.134153747777919	-3.52625384044671	grey
V1Q	M11E	-0.0602977309819703	-2.12274196637834	grey
V1Q	M11G	-0.41161421087992	-6.16052030891724	grey
V1Q	M11K	-0.222483236560599	-3.93810116305637	grey
V1Q	M11Q	-0.112510148709029	-2.86451352563626	grey
V1Q	M11R	-0.16332238567546	-3.00614248029806	grey
V1Q	M11T	0.01576021987076	-3.55680712927815	grey
V1Q	T10V	-0.19566823485064	-5.06107411548623	grey
V1Q	T10W	-2.83771218855586	-4.11188617129811	grey
V1Q	I9K	-6.92866498954416	-0.02401209261917	grey
V1Q	I9R	-6.94845186981887	0.08240448877969	grey
V1Q	I9V	-0.0138976791178891	-6.9391566830256	grey
V1Q	I9W	-6.90428901787807	-0.0509597054902207	grey
V1Q	A8D	-6.74254032937123	-0.21270839399705	grey
V1Q	A8G	-0.0885733324510802	-6.53837535358862	grey
V1Q	A8H	-6.94223147321846	-0.0109204941240399	grey
V1Q	A8L	-2.85066941155333	-4.10186411558084	grey
V1Q	A8N	-2.39400792899115	-4.55950416742383	grey
V1Q	A8P	-6.95136462725544	-0.00317853131733958	grey
V1Q	A8Q	-3.16524568248172	-3.78778567609232	grey
V1Q	A8R	-6.94126583750778	-0.00699738233772962	grey
V1Q	A8S	0.0589071592527901	-5.36838885209625	grey
V1Q	A8T	0.12458598176706	-4.62153531471259	grey
V1Q	A8V	-0.0620378221784303	-6.35145055740097	grey
V1Q	A8W	-6.94054616561131	-0.0147025577569702	grey
V1Q	A8Y	-6.95381181401963	-0.00143690934865059	grey
V1Q	A7C	-0.111105717735519	-5.5524501732623	grey
V1Q	A7K	-3.58005188213082	-3.37418929797442	grey
V1Q	A7L	-2.83331291161606	-4.12193581175223	grey
V1Q	A7N	-1.63215627302249	-5.31775194535509	grey
V1Q	A7R	-5.33409944921237	-1.61743726506879	grey
V1Q	A7T	-0.717316871136769	-6.23793185223152	grey
V1Q	A7V	-0.54110020104187	-6.30197736851891	grey
V1Q	C5E	-6.04892718168165	-0.90632154168664	grey
V1Q	C5G	-2.51073736868113	-4.44451135468716	grey
V1Q	C5K	-6.95446117441449	-0.00078754895379074	grey
V1Q	C5L	-1.71748709292935	-3.74925905346443	grey
V1Q	C5P	-6.94068048335615	-0.0145682400121405	grey
V1Q	C5R	-6.93195908286238	0.0654017940066893	grey
V1Q	C5S	-3.13763673545882	-3.81761198790947	grey
V1Q	C5T	-3.92813723509001	-3.02477819419076	grey
V1Q	L4R	-6.92310102603433	-0.0321476973339605	grey
V1Q	L4T	-2.33045836841896	-4.62479035494933	grey
V1Q	L4W	-6.95447790656409	-0.000770816804200436	grey
V1Q	E3G	0.0519378462012501	-5.54885879529804	grey
V1Q	E3K	-0.7931469562372	-6.16210176713109	grey
V1Q	E3L	-5.32880845329381	-1.62644027007448	grey
V1Q	E3M	-1.8855101345242	-5.06973858884408	grey
V1Q	E3N	-0.154216889291389	-6.03276144904818	grey
V1Q	E3P	-6.66081836467883	-0.294430358689451	grey
V1Q	E3R	-1.29700443664906	-5.65108553414387	grey
V1Q	E3V	-6.7855834478887	-0.16678525792853	grey
V1Q	E3W	-6.73724352192411	-0.21800520144418	grey
V1Q	R2W	0.0419408286947505	-2.74600434013033	grey
V1R	R2A	-0.126284364287889	-5.38474217967952	grey
V1R	R2D	-0.10890230492639	-5.08064038532314	grey
V1R	R2E	0.0209719561943498	-3.34009810651254	grey
V1R	R2G	-0.0438901123870803	-3.34247227656029	grey
V1R	R2H	0.061849855196801	-5.38017701988583	grey
V1R	R2K	0.0367927806344497	-3.73886411409196	grey
V1R	R2L	0.03750955424184	-5.33466923129129	grey
V1R	R2N	-0.0681804551035601	-5.63527176776108	grey
V1R	R2P	-1.04862085956789	-5.90348336963841	grey
V1R	R2Q	0.0796270813996305	-3.72356812353609	grey
V1R	E3A	0.0769820587929608	-6.85818208230659	grey
V1R	L4A	-0.805903382143989	-6.14613605943645	grey
V1R	L4E	-6.31886268441901	-0.63505748789147	grey
V1R	L4G	-3.79600734857947	-3.15861657616624	grey
V1R	L4K	-6.44841231699279	-0.43365552650181	grey
V1R	C5A	-0.79162524322208	-6.15740885142068	grey
V1R	S6A	-0.0194907820527597	-4.45928214833575	grey
V1R	S6E	0.0485367090762097	-2.67531494251921	grey
V1R	S6F	0.0348768508847908	-6.84782157792034	grey
V1R	S6G	-0.0454249942771998	-5.58017569020067	grey
V1R	S6H	-0.0476854696907498	-3.81866302746658	grey
V1R	S6K	-0.0788075923593201	-5.17910704181021	grey
V1R	S6L	0.0465519289205201	-6.66817890990064	grey
V1R	S6M	0.0853243674749802	-6.62820464967686	grey
V1R	S6N	-0.0100352648880602	-3.59940028222645	grey
V1R	S6P	-3.05101277870632	-3.90119330968277	grey
V1R	S6Q	-0.0421165029161195	-4.01401980651666	grey
V1R	S6R	-0.0825008238128593	-5.19288913313343	grey
V1R	I9A	-2.09594016290438	-4.85665184195547	grey
V1R	I9C	-0.208595726054119	-6.74665299731417	grey
V1R	I9E	-6.31870001857181	-0.6044173235767	grey
V1R	I9F	-4.60210234651435	-2.3506407576231	grey
V1R	I9G	-5.91085891834664	-1.04371692575812	grey
V1R	T10A	-0.06907305620207	-6.34380755849131	grey
V1R	T10C	0.0775480287710302	-6.59124784409194	grey
V1R	T10D	-0.188375702623819	-6.76687302074447	grey
V1R	T10E	-0.0563785606317495	-5.39471794417936	grey
V1R	T10F	-3.61079353646059	-3.3444551869077	grey
V1R	T10G	-0.0648612656599195	-5.95473441725105	grey
V1R	T10H	-0.570680940334769	-6.38456778303352	grey
V1R	T10K	-0.35499431397251	-6.60025440939577	grey
V1R	T10L	-0.12675676580966	-6.82662748448093	grey
V1R	T10M	-0.13520866581098	-6.78325252493215	grey
V1R	T10P	-3.27240934496177	-3.66549082831389	grey
V1R	T10Q	-0.0772799763426004	-5.86299289776957	grey
V1R	T10R	-0.36852943055464	-6.57959713089672	grey
V1R	T10S	-0.0986517361431289	-5.25159523530486	grey
V1R	M11A	-0.134153747777919	-6.0207647776091	grey
V1R	M11D	-0.0822957352562188	-6.65746450625483	grey
V1R	M11E	-0.0602977309819703	-3.3200891084369	grey
V1R	M11G	-0.41161421087992	-6.5412474513968	grey
V1R	M11H	-0.362677117860019	-4.90624014652564	grey
V1R	M11I	0.0893874972322397	-6.53435892402978	grey
V1R	M11K	-0.222483236560599	-6.47015265175903	grey
V1R	M11L	0.0619764324826306	-6.40566731490217	grey
V1R	M11N	-0.234931269630039	-6.41618303215496	grey
V1R	M11P	-5.63515133291332	-0.98357753435799	grey
V1R	M11Q	-0.112510148709029	-4.97018435798684	grey
V1R	M11R	-0.16332238567546	-5.92700165972806	grey
V1R	M11S	-0.24126160164985	-6.53684634915547	grey
V1R	M11T	0.01576021987076	-6.27737780007762	grey
V1R	M11V	-0.0369191730107001	-5.72108043190679	grey
V1R	M11W	-0.107995492563759	-5.70781088024195	grey
V1R	T10V	-0.19566823485064	-6.66842772040954	grey
V1R	T10W	-2.83771218855586	-4.11553503752388	grey
V1R	T10Y	-2.2866196457068	-4.66862907766149	grey
V1R	I9K	-6.92866498954416	-0.0156478934252897	grey
V1R	I9L	-0.0773189355033796	-5.89543202053182	grey
V1R	I9M	-0.0583994899665594	-6.73496976567709	grey
V1R	I9N	-2.56712442422832	-4.38812429913996	grey
V1R	I9P	-6.94828204551009	-0.00696667785820004	grey
V1R	I9Q	-3.58167271495525	-3.37237843723702	grey
V1R	I9R	-6.94845186981887	-0.00424683717699992	grey
V1R	I9S	-2.75672596795777	-4.19852275541051	grey
V1R	I9T	-0.642246265833729	-6.31300245753456	grey
V1R	I9V	-0.0138976791178891	-6.30059559034355	grey
V1R	I9W	-6.90428901787807	-0.0509597054902109	grey
V1R	I9Y	-6.95217955217126	-0.00306917119703076	grey
V1R	A8D	-6.74254032937123	-0.20869673022769	grey
V1R	A8E	-6.69020512560748	-0.26504359776081	grey
V1R	A8F	-6.94541107072809	-0.00831908947083981	grey
V1R	A8G	-0.0885733324510802	-6.10199405102797	grey
V1R	A8H	-6.94223147321846	0.0223069234839803	grey
V1R	A8I	-1.45302540649499	-5.49580904923061	grey
V1R	A8K	-6.95371548739551	0.16916879174542	grey
V1R	A8L	-2.85066941155333	-4.10391693762127	grey
V1R	A8M	-0.531999433558999	-6.42324928980928	grey
V1R	A8N	-2.39400792899115	-4.56124079437714	grey
V1R	A8P	-6.95136462725544	0.0110834715546702	grey
V1R	A8Q	-3.16524568248172	-3.78918737099244	grey
V1R	A8R	-6.94126583750778	-0.0111059505842999	grey
V1R	A8S	0.0589071592527901	-6.94398825469745	grey
V1R	A8T	0.12458598176706	-6.92983886926325	grey
V1R	A8V	-0.0620378221784303	-6.89266224627254	grey
V1R	A8W	-6.94054616561131	-0.0118314778447495	grey
V1R	A8Y	-6.95381181401963	-0.00143690934866036	grey
V1R	A7C	-0.111105717735519	-6.84414300563276	grey
V1R	A7F	-3.30393506812014	-3.64854679242982	grey
V1R	A7G	-0.61717252610875	-6.33551862794615	grey
V1R	A7H	-2.47779562345009	-4.47640086528148	grey
V1R	A7I	-2.43628468560048	-4.5189640377678	grey
V1R	A7K	-3.58005188213082	-3.37519684123746	grey
V1R	A7L	-2.83331291161606	-4.10742435106177	grey
V1R	A7N	-1.63215627302249	-5.3230924503458	grey
V1R	A7P	-6.92893268946277	0.0246639579072196	grey
V1R	A7Q	-2.81720051292898	-4.12961735234059	grey
V1R	A7R	-5.33409944921237	-1.61843077753114	grey
V1R	A7S	-0.0433886884517491	-6.90440687397921	grey
V1R	A7T	-0.717316871136769	-6.23793185223151	grey
V1R	A7V	-0.54110020104187	-6.41414852232641	grey
V1R	A7W	-4.50613862948871	-2.44911009387958	grey
V1R	S6T	0.100121075109911	-6.62067830517038	grey
V1R	S6V	0.0739624071032807	-6.92741748654477	grey
V1R	C5D	-6.95367594741095	-0.00157277595734051	grey
V1R	C5E	-6.04892718168165	-0.90632154168663	grey
V1R	C5G	-2.51073736868113	-4.36793491043426	grey
V1R	C5I	-1.93123340298046	-5.02401532038782	grey
V1R	C5L	-1.71748709292935	-5.23776163043893	grey
V1R	C5M	-0.403600643306589	-6.54375657359821	grey
V1R	C5N	-5.34588495076945	-1.60774984133214	grey
V1R	C5P	-6.94068048335615	-0.0130307495154804	grey
V1R	C5Q	-4.58447183433239	-2.37077688903589	grey
V1R	C5R	-6.93195908286238	-0.0198348161154405	grey
V1R	C5S	-3.13763673545882	-3.81761198790947	grey
V1R	C5T	-3.92813723509001	-2.78612921699219	grey
V1R	C5V	-2.85556039860655	-4.0968611136658	grey
V1R	C5W	-6.95295234816586	-0.00229637520243031	grey
V1R	L4N	-3.74736553995805	-3.20788318341024	grey
V1R	L4R	-6.92310102603433	-0.02850826326977	grey
V1R	L4S	-3.26151523549818	-3.69373348787011	grey
V1R	L4T	-2.33045836841896	-4.62479035494932	grey
V1R	L4V	-1.78560272345088	-5.16964599991741	grey
V1R	L4W	-6.95447790656409	0.0889938924838303	grey
V1R	E3G	0.0519378462012501	-6.9267585941018	grey
V1R	E3K	-0.7931469562372	-4.28142825790968	grey
V1R	E3L	-5.32880845329381	-1.61812310070658	grey
V1R	E3N	-0.154216889291389	-6.80103183407689	grey
V1R	E3Q	0.168889320355211	-6.46233447760887	grey
V1R	E3R	-1.29700443664906	-5.38487584614481	grey
V1R	E3V	-6.7855834478887	-0.16966527547959	grey
V1R	R2S	-0.0404915672699104	-3.50803340406723	grey
V1R	R2T	0.014742032821621	-5.47672862989657	grey
V1R	R2V	0.00746170521584055	-6.58644298478897	grey
V1R	R2W	0.0419408286947505	-4.92738620534595	grey
V1R	R2Y	0.0824014616585007	-5.30005781272811	grey
V1S	R2A	-0.126284364287889	-2.23267206251812	grey
V1S	R2E	0.0209719561943498	-3.44831846914469	grey
V1S	R2F	0.0331180185321198	-3.3250279468493	grey
V1S	R2G	-0.0438901123870803	-1.83860875758684	grey
V1S	R2H	0.061849855196801	-4.19752828320693	grey
V1S	R2K	0.0367927806344497	-3.11774841952995	grey
V1S	R2L	0.03750955424184	-3.62587557370827	grey
V1S	R2P	-1.04862085956789	-5.14729360622995	grey
V1S	R2Q	0.0796270813996305	-3.07527689883805	grey
V1S	E3D	0.37288923299362	-3.52231314191084	grey
V1S	L4A	-0.805903382143989	-6.14934534122429	grey
V1S	L4F	-2.7719883167519	-4.17733880036522	grey
V1S	L4G	-3.79600734857947	-3.15924137478881	grey
V1S	L4K	-6.44841231699279	-0.50683640637549	grey
V1S	C5A	-0.79162524322208	-6.1351460473508	grey
V1S	S6A	-0.0194907820527597	-2.95848244178877	grey
V1S	S6C	-1.57509600063866	-3.91300528324838	grey
V1S	S6D	0.11539534988936	-2.44528644337642	grey
V1S	S6F	0.0348768508847908	-5.68521040173689	grey
V1S	S6G	-0.0454249942771998	-3.48318942321128	grey
V1S	S6H	-0.0476854696907498	-4.32287268325634	grey
V1S	S6I	-0.0165770291476193	-6.37282806114715	grey
V1S	S6K	-0.0788075923593201	-2.79412378716917	grey
V1S	S6L	0.0465519289205201	-5.35815712498384	grey
V1S	S6M	0.0853243674749802	-4.18825481947623	grey
V1S	S6N	-0.0100352648880602	-2.51656474769632	grey
V1S	S6P	-3.05101277870632	-3.90220643510242	grey
V1S	S6Q	-0.0421165029161195	-2.86745200726995	grey
V1S	S6R	-0.0825008238128593	-3.41384734001579	grey
V1S	I9E	-6.31870001857181	-0.58875276806066	grey
V1S	I9G	-5.91085891834664	-0.957266965551031	grey
V1S	I9H	-2.86004656662705	-4.09520215674124	grey
V1S	T10A	-0.06907305620207	-4.40297567570301	grey
V1S	T10C	0.0775480287710302	-5.14697801019013	grey
V1S	T10D	-0.188375702623819	-6.75527014173731	grey
V1S	T10E	-0.0563785606317495	-3.09308611140648	grey
V1S	T10F	-3.61079353646059	-3.34040163422704	grey
V1S	T10G	-0.0648612656599195	-3.6274372743269	grey
V1S	T10H	-0.570680940334769	-6.38247102700773	grey
V1S	T10I	-0.22465779557735	-5.89138821155891	grey
V1S	T10K	-0.35499431397251	-6.06785687673303	grey
V1S	T10L	-0.12675676580966	-6.42220902002331	grey
V1S	T10M	-0.13520866581098	-5.07345971157796	grey
V1S	T10N	-0.359419029624109	-5.77185041948477	grey
V1S	T10P	-3.27240934496177	-3.68046394027956	grey
V1S	T10R	-0.36852943055464	-6.12386244877848	grey
V1S	T10S	-0.0986517361431289	-3.3276311133608	grey
V1S	M11A	-0.134153747777919	-4.79349733226831	grey
V1S	M11E	-0.0602977309819703	-2.46838978155442	grey
V1S	M11F	-0.162438902655609	-3.45554332426691	grey
V1S	M11G	-0.41161421087992	-6.47318471906048	grey
V1S	M11K	-0.222483236560599	-4.4831422377544	grey
V1S	M11L	0.0619764324826306	-3.91532962954592	grey
V1S	M11N	-0.234931269630039	-3.93294980648165	grey
V1S	M11R	-0.16332238567546	-4.40481874391616	grey
V1S	M11S	-0.24126160164985	-4.16626900762366	grey
V1S	M11T	0.01576021987076	-4.03143366554205	grey
V1S	M11V	-0.0369191730107001	-4.26842554482226	grey
V1S	M11W	-0.107995492563759	-3.75816431949201	grey
V1S	M11Y	-0.26877845942686	-3.18813406873611	grey
V1S	T10V	-0.19566823485064	-5.32015843930363	grey
V1S	T10W	-2.83771218855586	-4.10898025347256	grey
V1S	I9K	-6.92866498954416	-0.0201032583081	grey
V1S	I9L	-0.0773189355033796	-3.76810038826042	grey
V1S	I9M	-0.0583994899665594	-4.02101945087446	grey
V1S	I9N	-2.56712442422832	-4.38079541844297	grey
V1S	I9P	-6.94828204551009	-0.00696667785820004	grey
V1S	I9Q	-3.58167271495525	-3.37357600841303	grey
V1S	I9R	-6.94845186981887	-0.00606273548597969	grey
V1S	I9S	-2.75672596795777	-4.19852275541052	grey
V1S	I9T	-0.642246265833729	-6.30745517359117	grey
V1S	I9V	-0.0138976791178891	-4.08730223171074	grey
V1S	I9W	-6.90428901787807	-0.0509597054902207	grey
V1S	A8C	-0.09449639130513	-6.28096843008326	grey
V1S	A8D	-6.74254032937123	-0.20939518993744	grey
V1S	A8E	-6.69020512560748	-0.26354714120479	grey
V1S	A8F	-6.94541107072809	-0.00811557207614921	grey
V1S	A8G	-0.0885733324510802	-6.81129779890614	grey
V1S	A8H	-6.94223147321846	-0.0121922334376805	grey
V1S	A8I	-1.45302540649499	-5.50222331687329	grey
V1S	A8K	-6.95371548739551	0.00167651480856001	grey
V1S	A8L	-2.85066941155333	-4.10207136675529	grey
V1S	A8M	-0.531999433558999	-6.39640647278056	grey
V1S	A8N	-2.39400792899115	-4.56036860538908	grey
V1S	A8P	-6.95136462725544	0.0196708671351402	grey
V1S	A8Q	-3.16524568248172	-3.78822126195234	grey
V1S	A8R	-6.94126583750778	-0.0135742205427496	grey
V1S	A8S	0.0589071592527901	-5.19202048046549	grey
V1S	A8T	0.12458598176706	-5.24857715376799	grey
V1S	A8V	-0.0620378221784303	-6.48519630390271	grey
V1S	A8W	-6.94054616561131	-0.0141357514209597	grey
V1S	A8Y	-6.95381181401963	0.000512573743099765	grey
V1S	A7C	-0.111105717735519	-6.47831122721656	grey
V1S	A7D	-3.13405513757722	-3.82119358579106	grey
V1S	A7F	-3.30393506812014	-3.64961684206198	grey
V1S	A7G	-0.61717252610875	-6.30297773542274	grey
V1S	A7H	-2.47779562345009	-4.45925533663152	grey
V1S	A7I	-2.43628468560048	-4.51630731925937	grey
V1S	A7K	-3.58005188213082	-3.34050175773474	grey
V1S	A7L	-2.83331291161606	-4.12008302426161	grey
V1S	A7M	-2.76203241744186	-4.1900065551451	grey
V1S	A7N	-1.63215627302249	-5.3230924503458	grey
V1S	A7P	-6.92893268946277	-0.0251453036588201	grey
V1S	A7Q	-2.81720051292898	-4.13804821043931	grey
V1S	A7R	-5.33409944921237	-1.61532220205138	grey
V1S	A7S	-0.0433886884517491	-5.63664245882348	grey
V1S	A7T	-0.717316871136769	-6.23793185223152	grey
V1S	A7W	-4.50613862948871	-2.44911009387958	grey
V1S	A7Y	-2.50492274935249	-4.44972841539859	grey
V1S	S6T	0.100121075109911	-4.12820423521402	grey
V1S	S6V	0.0739624071032807	-5.88237716632188	grey
V1S	S6W	0.0358735115038513	-5.40315879062928	grey
V1S	S6Y	0.0610928056013904	-6.25262638852058	grey
V1S	C5F	-5.67212845895742	-1.27480309504297	grey
V1S	C5G	-2.51073736868113	-4.44254808353764	grey
V1S	C5L	-1.71748709292935	-4.47420953826859	grey
V1S	C5N	-5.34588495076945	-1.60308019893773	grey
V1S	C5R	-6.93195908286238	0.0340239446942396	grey
V1S	C5S	-3.13763673545882	-3.81761198790946	grey
V1S	C5V	-2.85556039860655	-4.09968832476174	grey
V1S	L4R	-6.92310102603433	-0.0321476973339507	grey
V1S	L4V	-1.78560272345088	-4.88797113532562	grey
V1S	L4W	-6.95447790656409	0.76939560496709	grey
V1S	E3F	-5.24490991292741	-1.65198168733898	grey
V1S	E3I	-6.84094915512933	-0.11429956823896	grey
V1S	E3K	-0.7931469562372	-6.15895746919576	grey
V1S	E3L	-5.32880845329381	-1.62203965848145	grey
V1S	E3N	-0.154216889291389	-6.3007282098442	grey
V1S	E3P	-6.66081836467883	-0.29337812405274	grey
V1S	E3Q	0.168889320355211	-5.27960990317746	grey
V1S	E3R	-1.29700443664906	-5.65824428671922	grey
V1S	E3S	-0.0426073933693587	-5.40732138773028	grey
V1S	E3T	-2.9221048586726	-3.97190811151692	grey
V1S	E3V	-6.7855834478887	-0.10127721356446	grey
V1S	E3W	-6.73724352192411	-0.21800520144417	grey
V1S	R2S	-0.0404915672699104	-3.00802826514921	grey
V1S	R2T	0.014742032821621	-5.3063735554539	grey
V1S	R2V	0.00746170521584055	-5.13518290211721	grey
V1S	R2Y	0.0824014616585007	-3.13239072815822	grey
V1T	R2A	-0.126284364287889	0.34254685049927	grey
V1T	R2G	-0.0438901123870803	0.0865880401938099	grey
V1T	R2H	0.061849855196801	-0.79778276543381	grey
V1T	R2L	0.03750955424184	-2.24169744430668	grey
V1T	R2P	-1.04862085956789	-2.76894075327681	grey
V1T	E3A	0.0769820587929608	-2.9648422275352	grey
V1T	L4G	-3.79600734857947	-3.15037632689412	grey
V1T	C5A	-0.79162524322208	-3.97892735811976	grey
V1T	S6A	-0.0194907820527597	-0.52593629172955	grey
V1T	S6C	-1.57509600063866	-1.59198434345834	grey
V1T	S6D	0.11539534988936	-0.193090530029719	grey
V1T	S6F	0.0348768508847908	-3.2129951523356	grey
V1T	S6G	-0.0454249942771998	-0.436934731973889	grey
V1T	S6H	-0.0476854696907498	-0.198196650226329	grey
V1T	S6K	-0.0788075923593201	-0.437924894730069	grey
V1T	S6L	0.0465519289205201	-2.08011867085349	grey
V1T	S6N	-0.0100352648880602	-0.083476990299209	grey
V1T	S6P	-3.05101277870632	-3.86887952597909	grey
V1T	S6R	-0.0825008238128593	-0.33398794640953	grey
V1T	I9G	-5.91085891834664	-1.04438980502164	grey
V1T	T10A	-0.06907305620207	-0.819213452471479	grey
V1T	T10C	0.0775480287710302	-2.76832742842533	grey
V1T	T10D	-0.188375702623819	-2.64150641033349	grey
V1T	T10E	-0.0563785606317495	-1.46383149170711	grey
V1T	T10F	-3.61079353646059	-3.29508710886836	grey
V1T	T10G	-0.0648612656599195	-1.29556523007679	grey
V1T	T10H	-0.570680940334769	-2.95369452325485	grey
V1T	T10I	-0.22465779557735	-3.04678251128738	grey
V1T	T10L	-0.12675676580966	-3.17140764226974	grey
V1T	T10M	-0.13520866581098	-2.27561637009437	grey
V1T	T10P	-3.27240934496177	-3.67527096756584	grey
V1T	T10Q	-0.0772799763426004	-5.7601991161687	grey
V1T	T10R	-0.36852943055464	-2.851176314264	grey
V1T	T10S	-0.0986517361431289	-0.597517223055311	grey
V1T	M11G	-0.41161421087992	-2.83328115453926	grey
V1T	M11L	0.0619764324826306	-1.72764314249403	grey
V1T	M11P	-5.63515133291332	-1.32009739045496	grey
V1T	M11R	-0.16332238567546	-0.856140824965409	grey
V1T	M11T	0.01576021987076	-1.17263201220009	grey
V1T	M11V	-0.0369191730107001	-1.83906053620092	grey
V1T	T10V	-0.19566823485064	-2.08967723107374	grey
V1T	T10W	-2.83771218855586	-3.41990256281574	grey
V1T	T10Y	-2.2866196457068	-3.59252027623945	grey
V1T	I9K	-6.92866498954416	-0.00207560226427006	grey
V1T	I9R	-6.94845186981887	-0.00440770413895031	grey
V1T	I9V	-0.0138976791178891	-1.20015831041928	grey
V1T	I9W	-6.90428901787807	-0.0509597054902207	grey
V1T	A8C	-0.09449639130513	-3.46851547329441	grey
V1T	A8D	-6.74254032937123	-0.20986816366642	grey
V1T	A8F	-6.94541107072809	-0.00983765264018999	grey
V1T	A8G	-0.0885733324510802	-2.85063404282556	grey
V1T	A8H	-6.94223147321846	0.12179362861984	grey
V1T	A8I	-1.45302540649499	-3.67131000172152	grey
V1T	A8K	-6.95371548739551	-0.000309218994569704	grey
V1T	A8L	-2.85066941155333	-3.5475870692271	grey
V1T	A8M	-0.531999433558999	-3.42920618687095	grey
V1T	A8N	-2.39400792899115	-3.86200984383361	grey
V1T	A8P	-6.95136462725544	0.00236258318008975	grey
V1T	A8Q	-3.16524568248172	-3.78351516783806	grey
V1T	A8R	-6.94126583750778	-0.0117254286791297	grey
V1T	A8S	0.0589071592527901	-2.46392759595283	grey
V1T	A8T	0.12458598176706	-2.63521056713476	grey
V1T	A8V	-0.0620378221784303	-2.70801752574125	grey
V1T	A8W	-6.94054616561131	-0.0147025577569702	grey
V1T	A8Y	-6.95381181401963	0.000794237599939684	grey
V1T	A7C	-0.111105717735519	-3.97448545233308	grey
V1T	A7D	-3.13405513757722	-3.81896016223447	grey
V1T	A7F	-3.30393506812014	-3.3474869155534	grey
V1T	A7G	-0.61717252610875	-2.37524710011661	grey
V1T	A7H	-2.47779562345009	-3.68584621906143	grey
V1T	A7I	-2.43628468560048	-4.23414383085597	grey
V1T	A7L	-2.83331291161606	-3.81867291374226	grey
V1T	A7N	-1.63215627302249	-3.57253303740434	grey
V1T	A7P	-6.92893268946277	-0.0238868938338399	grey
V1T	A7Q	-2.81720051292898	-3.70400978341148	grey
V1T	A7R	-5.33409944921237	-1.56605870063984	grey
V1T	A7S	-0.0433886884517491	-2.43766364198138	grey
V1T	A7T	-0.717316871136769	-4.12327067056862	grey
V1T	A7V	-0.54110020104187	-3.66661420189459	grey
V1T	A7Y	-2.50492274935249	-3.28349712503573	grey
V1T	S6T	0.100121075109911	-1.37223510349113	grey
V1T	S6V	0.0739624071032807	-2.87110501836174	grey
V1T	S6Y	0.0610928056013904	-1.97144104626754	grey
V1T	C5F	-5.67212845895742	-1.28312026441086	grey
V1T	C5G	-2.51073736868113	-2.94599133399515	grey
V1T	E3G	0.0519378462012501	-2.79346521371951	grey
V1T	E3H	0.0153424243808402	-3.69814515954094	grey
V1T	E3K	-0.7931469562372	-2.91840620957634	grey
V1T	E3N	-0.154216889291389	-2.93308426974505	grey
V1T	E3P	-6.66081836467883	-0.294430358689461	grey
V1T	E3Q	0.168889320355211	-1.74906976033894	grey
V1T	E3T	-2.9221048586726	-1.84337416169794	grey
V1T	R2T	0.014742032821621	-0.732735724628331	grey
V1T	R2V	0.00746170521584055	-2.60047274741961	grey
R2A	E3A	0.0769820587929608	-0.154502592251381	grey
R2A	E3D	0.37288923299362	-0.90281398328981	grey
R2A	L4A	-0.805903382143989	0.98386870823406	grey
R2A	L4C	-1.43655036344198	1.06039143937135	grey
R2A	L4D	-6.94704221740695	1.03670668625698	grey
R2A	L4E	-6.31886268441901	0.70353758519959	grey
R2A	L4F	-2.7719883167519	1.64056321303587	grey
R2A	L4G	-3.79600734857947	1.12389174869138	grey
R2A	L4H	-2.96261876594133	2.16620233060101	grey
R2A	L4I	-0.804811655552999	0.86827403603945	grey
R2A	L4K	-6.44841231699279	0.70816068267377	grey
R2A	C5A	-0.79162524322208	0.57667678899629	grey
R2A	S6A	-0.0194907820527597	-0.0488309164446594	grey
R2A	S6D	0.11539534988936	0.30725230510159	grey
R2A	S6E	0.0485367090762097	-0.555624200321279	grey
R2A	S6G	-0.0454249942771998	0.0458691823618498	grey
R2A	S6H	-0.0476854696907498	-0.342711976622519	grey
R2A	S6K	-0.0788075923593201	-0.574826160745269	grey
R2A	S6L	0.0465519289205201	0.12879969172327	grey
R2A	S6M	0.0853243674749802	-0.0279362589756289	grey
R2A	S6N	-0.0100352648880602	-0.103591752715369	grey
R2A	S6P	-3.05101277870632	1.39127235371754	grey
R2A	S6Q	-0.0421165029161195	-0.245020088922081	grey
R2A	S6R	-0.0825008238128593	-0.0600108886140909	grey
R2A	I9A	-2.09594016290438	1.31376049465398	grey
R2A	I9C	-0.208595726054119	0.318185837957369	grey
R2A	I9D	-6.94326322061175	0.270077520419839	grey
R2A	I9E	-6.31870001857181	1.21971813766674	grey
R2A	I9F	-4.60210234651435	1.52418908910847	grey
R2A	I9G	-5.91085891834664	0.904603963193699	grey
R2A	I9H	-2.86004656662705	0.55550477350455	grey
R2A	T10A	-0.06907305620207	0.0176680261578603	grey
R2A	T10C	0.0775480287710302	-0.936356635469449	grey
R2A	T10E	-0.0563785606317495	-0.0768370246199002	grey
R2A	T10F	-3.61079353646059	1.13244443548067	grey
R2A	T10G	-0.0648612656599195	-0.00233472599827955	grey
R2A	T10H	-0.570680940334769	0.00230529642572996	grey
R2A	T10I	-0.22465779557735	-0.122001539720039	grey
R2A	T10L	-0.12675676580966	0.10328573014929	grey
R2A	T10M	-0.13520866581098	-3.27139098181207	grey
R2A	T10P	-3.27240934496177	0.75201736167559	grey
R2A	T10Q	-0.0772799763426004	-0.310906564654569	grey
R2A	T10R	-0.36852943055464	-0.0644916866726302	grey
R2A	T10S	-0.0986517361431289	0.0883997721365795	grey
R2A	M11A	-0.134153747777919	-0.0903717618824604	grey
R2A	M11C	-0.120531744605479	0.111481086713269	grey
R2A	M11D	-0.0822957352562188	-0.228116967216462	grey
R2A	M11E	-0.0602977309819703	0.126547398428642	grey
R2A	M11F	-0.162438902655609	-0.34097078759469	grey
R2A	M11G	-0.41161421087992	0.0118722042814108	grey
R2A	M11H	-0.362677117860019	0.1705173475319	grey
R2A	M11I	0.0893874972322397	0.161163716222161	grey
R2A	M11K	-0.222483236560599	-0.28488374673305	grey
R2A	M11L	0.0619764324826306	-0.0439328438854609	grey
R2A	M11N	-0.234931269630039	0.0291934936261597	grey
R2A	M11P	-5.63515133291332	1.62043833432865	grey
R2A	M11Q	-0.112510148709029	0.297563694015141	grey
R2A	M11R	-0.16332238567546	0.180433686616841	grey
R2A	M11S	-0.24126160164985	0.13787074966068	grey
R2A	M11T	0.01576021987076	-0.237235131497609	grey
R2A	M11V	-0.0369191730107001	-0.295105133852489	grey
R2A	M11W	-0.107995492563759	-0.28352694487689	grey
R2A	M11Y	-0.26877845942686	0.68058605816803	grey
R2A	T10V	-0.19566823485064	-0.0116300659028994	grey
R2A	T10Y	-2.2866196457068	1.64526267065272	grey
R2A	I9K	-6.92866498954416	-0.0265837338241299	grey
R2A	I9L	-0.0773189355033796	-0.114601587548391	grey
R2A	I9M	-0.0583994899665594	-0.29431322365608	grey
R2A	I9P	-6.94828204551009	-0.00556621151048997	grey
R2A	I9Q	-3.58167271495525	0.85754505492499	grey
R2A	I9R	-6.94845186981887	0.0081812818897804	grey
R2A	I9S	-2.75672596795777	1.10446155107541	grey
R2A	I9T	-0.642246265833729	0.6486506176381	grey
R2A	I9V	-0.0138976791178891	0.0378091653356289	grey
R2A	I9W	-6.90428901787807	0.0400784290926799	grey
R2A	I9Y	-6.95217955217126	0.304781934401589	grey
R2A	A8C	-0.09449639130513	-5.89108242513616	grey
R2A	A8D	-6.74254032937123	1.07869832551493	grey
R2A	A8E	-6.69020512560748	0.68447344691001	grey
R2A	A8F	-6.94541107072809	-0.00983765264018999	grey
R2A	A8G	-0.0885733324510802	0.0440819815501108	grey
R2A	A8H	-6.94223147321846	-0.0130172501498302	grey
R2A	A8L	-2.85066941155333	-0.172107873478289	grey
R2A	A8N	-2.39400792899115	1.57832048327247	grey
R2A	A8P	-6.95136462725544	-0.00146820889999955	grey
R2A	A8Q	-3.16524568248172	0.88103330311573	grey
R2A	A8R	-6.94126583750778	-0.00252855257251916	grey
R2A	A8S	0.0589071592527901	0.15593645289427	grey
R2A	A8T	0.12458598176706	-0.15372396767293	grey
R2A	A8V	-0.0620378221784303	-0.0168075520236393	grey
R2A	A8W	-6.94054616561131	-0.0147025577569799	grey
R2A	A7C	-0.111105717735519	0.135394665346519	grey
R2A	A7D	-3.13405513757722	0.44576823998468	grey
R2A	A7E	-1.96432888726776	0.601550881336451	grey
R2A	A7F	-3.30393506812014	-1.64578866712145	grey
R2A	A7G	-0.61717252610875	0.0979237333296696	grey
R2A	A7H	-2.47779562345009	1.59355019759058	grey
R2A	A7I	-2.43628468560048	1.18428328662595	grey
R2A	A7K	-3.58005188213082	1.05043436026044	grey
R2A	A7L	-2.83331291161606	0.40539895551177	grey
R2A	A7M	-2.76203241744186	1.05263049846576	grey
R2A	A7N	-1.63215627302249	0.911312807279749	grey
R2A	A7P	-6.92893268946277	-0.02430063682149	grey
R2A	A7R	-5.33409944921237	1.57142451344444	grey
R2A	A7S	-0.0433886884517491	-0.00393421282969975	grey
R2A	A7T	-0.717316871136769	0.83572801736769	grey
R2A	A7V	-0.54110020104187	0.4526876919393	grey
R2A	A7W	-4.50613862948871	1.18873743014784	grey
R2A	S6T	0.100121075109911	0.06403729147452	grey
R2A	S6V	0.0739624071032807	0.0512801101146891	grey
R2A	S6Y	0.0610928056013904	0.310912216256041	grey
R2A	C5D	-6.95367594741095	0.0290168703127796	grey
R2A	C5E	-6.04892718168165	0.25068831240754	grey
R2A	C5F	-5.67212845895742	0.459353396303769	grey
R2A	C5G	-2.51073736868113	0.70829777968423	grey
R2A	C5H	-6.81505028868855	0.386644305205721	grey
R2A	C5K	-6.95446117441449	0.00418016649036002	grey
R2A	C5L	-1.71748709292935	-1.27281263121298	grey
R2A	C5M	-0.403600643306589	0.37701944865834	grey
R2A	C5N	-5.34588495076945	1.43057169169648	grey
R2A	C5P	-6.94068048335615	-0.01328103167456	grey
R2A	C5R	-6.93195908286238	-0.00539282638924021	grey
R2A	C5S	-3.13763673545882	1.07082208719378	grey
R2A	C5T	-3.92813723509001	0.95142943022515	grey
R2A	C5V	-2.85556039860655	0.499559997088969	grey
R2A	C5W	-6.95295234816586	-0.00229637520243031	grey
R2A	L4M	-0.044660137695109	-0.26927011068147	grey
R2A	L4P	-6.95144078911434	0.0181253884908701	grey
R2A	L4Q	-3.55679687206697	0.94654896034659	grey
R2A	L4R	-6.92310102603433	-0.0314670488556708	grey
R2A	L4S	-3.26151523549818	1.71623915016422	grey
R2A	L4T	-2.33045836841896	1.67309508941904	grey
R2A	L4V	-1.78560272345088	1.17550368003012	grey
R2A	L4W	-6.95447790656409	0.51442831019319	grey
R2A	L4Y	-3.95539337539718	0.676230249205091	grey
R2A	E3F	-5.24490991292741	-0.514023537562579	grey
R2A	E3G	0.0519378462012501	0.1291082010009	grey
R2A	E3H	0.0153424243808402	0.0555665138116197	grey
R2A	E3L	-5.32880845329381	2.62463383090342	grey
R2A	E3N	-0.154216889291389	0.33493847695477	grey
R2A	E3P	-6.66081836467883	1.53415198073279	grey
R2A	E3Q	0.168889320355211	-0.0234304833394496	grey
R2A	E3R	-1.29700443664906	1.02232287868866	grey
R2A	E3S	-0.0426073933693587	0.131214096770929	grey
R2A	E3T	-2.9221048586726	2.45009456356572	grey
[truncated: 26,185 more rows]
