# Supplementary material for: Origins and breadth of pairwise epistasis in an α-helix of β-lactamase TEM-1
Source: Nat Commun. 2026 Mar 17;17:4083. doi: 10.1038/s41467-026-70627-5 (PMC13144301; doi:10.1038/s41467-026-70627-5)
Supplement: Supplementary file 3 — Source data [file 41467_2026_70627_MOESM3_ESM.zip › Source Data/FigureS8A_sourcedata.txt]

Sequence	Mutation	Independent model energy	Log Fitness
ARELCSAAITM	V1A	-1.90336338186523	-0.607556432992428
FRELCSAAITM	V1F	-3.14542497554396	-0.637627897385521
GRELCSAAITM	V1G	-3.60313745634528	-0.785369998713735
IRELCSAAITM	V1I	-0.519179779735168	0.0038092830266543
LRELCSAAITM	V1L	0.275763355709614	-0.0024035421866263
MRELCSAAITM	V1M	-2.63060752178308	-0.0079468165138438
NRELCSAAITM	V1N	-3.03676663361477	-0.682149076339745
PRELCSAAITM	V1P	-3.60253159883439	-0.618077233202437
TRELCSAAITM	V1T	-3.44988258242199	-0.297922904018902
VAELCSAAITM	R2A	0.142180802835242	0.0027415148073559
VDELCSAAITM	R2D	-1.64517791639526	-0.001871106157065
VEELCSAAITM	R2E	-0.943086830003608	0.0024616368452382
VFELCSAAITM	R2F	-3.06529432902471	0.0013288609148421
VGELCSAAITM	R2G	-0.609252006276165	0.0016199270033835
VHELCSAAITM	R2H	-2.63128070196183	0.0015879699621856
VIELCSAAITM	R2I	-2.46912079312608	-0.0413929269524462
VKELCSAAITM	R2K	-1.2020504097743	0.0003354345507023
VLELCSAAITM	R2L	-1.57292892710598	-0.0023678470820615
VMELCSAAITM	R2M	-2.83988317751539	-0.0032251296842855
VNELCSAAITM	R2N	-2.75651930939136	-0.0013222629187383
VQELCSAAITM	R2Q	-2.02318080059922	0.0009429680084531
VRALCSAAITM	E3A	-1.54098481908954	-0.0599607100373026
VRDLCSAAITM	E3D	-0.80053582225662	-0.001398757005823
VREACSAAITM	L4A	-2.70633271059194	-0.379322260490454
VREFCSAAITM	L4F	-4.74546939424818	-0.696365558423782
VREGCSAAITM	L4G	-4.8712120274912	-0.782492116837977
VREHCSAAITM	L4H	-4.8712120274912	-0.7541872717473
VREICSAAITM	L4I	-2.01877177404151	-0.366594880712052
VRELASAAITM	C5A	-1.00952120471959	-0.303574199532599
VRELCAAAITM	S6A	1.34150851430184	0.0007796561262817
VRELCDAAITM	S6D	1.23290801869177	-0.0002130466736559
VRELCEAAITM	S6E	1.73683707072564	0.0018327792828244
VRELCFAAITM	S6F	-1.10682504883096	-0.0307440333364138
VRELCGAAITM	S6G	-0.785043608528099	0.0001652220704367
VRELCHAAITM	S6H	-0.246272549146397	0.0002462438517868
VRELCIAAITM	S6I	-1.30094566402954	-0.0614496149755279
VRELCKAAITM	S6K	0.466859772787643	5.77377290889025e-06
VRELCLAAITM	S6L	-0.932136139215345	-0.0076433414833062
VRELCMAAITM	S6M	-0.619721437079079	-0.001159554170426
VRELCNAAITM	S6N	-0.962689702316197	0.000958912310049
VRELCQAAITM	S6Q	0.566778248936203	-0.0001613374943006
VRELCRAAITM	S6R	0.793970718757919	-0.0008027834503026
VRELCSAAATM	I9A	-3.36366912102733	-0.698886314875176
VRELCSAAGTM	I9G	-3.62401750097024	-0.801594846846591
VRELCSAAIAM	T10A	-1.19718298552198	-0.0030134818382135
VRELCSAAICM	T10C	-3.22791624401373	-0.0100079171572727
VRELCSAAIDM	T10D	-2.78786528479077	-0.292638667728243
VRELCSAAIEM	T10E	-1.61843734786521	-0.0006475855845916
VRELCSAAIFM	T10F	-3.8146384797808	-0.775655937313908
VRELCSAAIGM	T10G	-2.95385955527979	-0.0037751172261888
VRELCSAAIHM	T10H	-3.33568605581399	-0.393240405121234
VRELCSAAIIM	T10I	-1.20594704919858	-0.026377929234957
VRELCSAAIKM	T10K	-3.05328153635753	-0.235710604322871
VRELCSAAILM	T10L	-2.38759756900811	-0.24902688921939
VRELCSAAIMM	T10M	-3.16835380575912	-0.0115260719905145
VRELCSAAINM	T10N	-3.43788660259008	-0.231539683201584
VRELCSAAIQM	T10Q	-0.834208443530429	-0.0050675396710374
VRELCSAAIRM	T10R	-0.567396500101836	-0.268461673184007
VRELCSAAISM	T10S	-0.739513387864918	-0.0003179032605092
VRELCSAAITA	M11A	-0.915797889468308	-0.0096169972656017
VRELCSAAITD	M11D	-1.00231778533953	-0.0125079125739403
VRELCSAAITE	M11E	0.460657789210927	-6.42412363301981e-05
VRELCSAAITF	M11F	0.0149467390489235	-0.0039035027112486
VRELCSAAITG	M11G	-1.81491553237697	-0.321828722740579
VRELCSAAITH	M11H	0.227208698255708	-0.0075021982987008
VRELCSAAITI	M11I	0.104305762401623	-0.0123323352420928
VRELCSAAITK	M11K	-0.415716267854464	-0.019153963415559
VRELCSAAITL	M11L	1.07569313617	-0.0007315369496132
VRELCSAAITM		0	0
VRELCSAAITN	M11N	-1.3514568215295	-0.014891642558469
VRELCSAAITQ	M11Q	0.806713746977152	-0.0012842518127489
VRELCSAAITR	M11R	0.613774511060569	-0.0050313528427916
VRELCSAAITS	M11S	-0.923581295640474	-0.0105547119495396
VRELCSAAITT	M11T	0.519073148892062	-0.0030631149960983
VRELCSAAITV	M11V	1.12191756696893	-0.0014550140457203
VRELCSAAITW	M11W	-0.506451974812649	-0.0003266867210293
VRELCSAAITY	M11Y	1.58425414722376	-0.0023313897900437
VRELCSAAIVM	T10V	-1.6115516795096	-0.0119360727598238
VRELCSAALTM	I9L	-0.796005567928432	-0.0033660603787984
VRELCSAAMTM	I9M	-1.50347715691782	-0.0059130680718096
VRELCSAANTM	I9N	-4.1198015027021	-0.711654450366525
VRELCSAAQTM	I9Q	-2.8960798121409	-0.774803675700512
VRELCSAASTM	I9S	-4.08716279049645	-0.741039104712341
VRELCSAATTM	I9T	-3.33705775084218	-0.358600423792224
VRELCSAAVTM	I9V	-0.190120496636155	-0.0015692728216204
VRELCSACITM	A8C	-4.00961487764232	-0.0364577005588698
VRELCSAGITM	A8G	-3.91494542965245	-0.316856237646446
VRELCSAIITM	A8I	-2.88838512260804	-0.689064517410517
VRELCSAMITM	A8M	-0.465812543366269	-0.412455511411
VRELCSANITM	A8N	-3.6148298146145	-0.721100188176552
VRELCSASITM	A8S	-1.87430521081637	-0.0095959622343084
VRELCSATITM	A8T	-0.565986112533096	-0.0078269184560669
VRELCSAVITM	A8V	-3.06271298518504	-0.307874304805479
VRELCSDAITM	A7D	-3.60880877874024	-0.775477134881687
VRELCSFAITM	A7F	-3.10364292685881	-0.745023068897007
VRELCSGAITM	A7G	-3.42318433066305	-0.328050093975489
VRELCSHAITM	A7H	-3.82373499182006	-0.6937009809491
VRELCSIAITM	A7I	-3.48544417933499	-0.662763819717479
VRELCSLAITM	A7L	-1.38669686018704	-0.748737089470283
VRELCSMAITM	A7M	-3.61639560971116	-0.703407911734026
VRELCSPAITM	A7P	-4.20625032003966	-0.835692545172456
VRELCSRAITM	A7R	-3.17517670146583	-0.799185362035004
VRELCSSAITM	A7S	-4.04742248911339	-0.0225952711234822
VRELCSTAITM	A7T	-4.24150800786583	-0.480298120822359
VRELCSVAITM	A7V	-3.72863857263064	-0.345297581836961
VRELCSWAITM	A7W	-3.34337675281802	-0.810099640169044
VRELCSYAITM	A7Y	-1.57107522731098	-0.683355341292107
VRELCTAAITM	S6T	0.531744874129686	-0.0016573109865846
VRELCVAAITM	S6V	-0.584773677312	-0.0214741020545593
VRELCYAAITM	S6Y	-0.126852278080037	-0.0016764860670837
VRELGSAAITM	C5G	-3.63147367712156	-0.597250198139809
VRELISAAITM	C5I	-1.35992595388461	-0.586343573984663
VRELLSAAITM	C5L	-0.990648401960357	-0.445270272477211
VRELMSAAITM	C5M	-2.38196251083116	-0.133762563360159
VRELNSAAITM	C5N	-4.0711926879311	-0.786345391752459
VRELSSAAITM	C5S	-2.31768455467272	-0.642331815414642
VRELTSAAITM	C5T	-3.57308663233925	-0.778283848544432
VRELVSAAITM	C5V	-2.2086312778938	-0.742151519877205
VREMCSAAITM	L4M	-3.3314234238776	-0.019814465478789
VREQCSAAITM	L4Q	-4.92034774689353	-0.790605664618325
VRESCSAAITM	L4S	-4.87109451456524	-0.726306189544305
VRETCSAAITM	L4T	-4.02316497586708	-0.645545547547121
VREVCSAAITM	L4V	-2.44621604933161	-0.580453099592837
VRFLCSAAITM	E3F	-4.17532334585951	-0.806298076082044
VRGLCSAAITM	E3G	-3.42582309152317	-0.0281743771446302
VRHLCSAAITM	E3H	-4.03921919453717	-0.193003375568781
VRILCSAAITM	E3I	-4.25583063437307	-0.86227680791585
VRKLCSAAITM	E3K	-2.71796919860196	-0.454259325114199
VRLLCSAAITM	E3L	-4.29865293346722	-0.818252155410773
VRMLCSAAITM	E3M	-4.10681847975627	-0.531225891991283
VRNLCSAAITM	E3N	-3.33592188299156	-0.0754390680013611
VRQLCSAAITM	E3Q	-1.36920694500031	-0.0019436182218002
VRRLCSAAITM	E3R	-3.22881851001921	-0.5694891343266
VRSLCSAAITM	E3S	-2.97267108831306	-0.049341517203611
VRTLCSAAITM	E3T	-3.00595583401946	-0.602128228148765
VRVLCSAAITM	E3V	-3.92312882075657	-0.84620451558932
VRWLCSAAITM	E3W	-3.96663946266779	-0.806423745347264
VSELCSAAITM	R2S	-0.65700372520962	0.0024257665517288
VTELCSAAITM	R2T	-2.52459489813316	-0.0006121533686938
VVELCSAAITM	R2V	-3.31834479531051	-0.0144355049778578
VYELCSAAITM	R2Y	-2.29919611749199	-0.0005279839493852
WRELCSAAITM	V1W	-3.14941797021004	-0.795622875086582
YRELCSAAITM	V1Y	-2.86185455553778	-0.729557988960496
