# Supplementary material for: Origins and breadth of pairwise epistasis in an α-helix of β-lactamase TEM-1
Source: Nat Commun. 2026 Mar 17;17:4083. doi: 10.1038/s41467-026-70627-5 (PMC13144301; doi:10.1038/s41467-026-70627-5)
Supplement: Supplementary file 3 — Source data [file 41467_2026_70627_MOESM3_ESM.zip › Source Data/FigureS6C_sourcedata.txt]

Focal Mutation	Background Mutation	Background MIC[75] (replicate 1)	Focal Mutation MIC[75] (replicate 1)	Colour
V1A	R2A	-0.115282573728141	-0.4910804398477	grey
V1A	R2E	0.0642069488959702	-1.57835521651111	grey
V1A	R2G	-0.0399221231141098	-0.538338301237841	grey
V1A	R2H	0.0667833876550095	-2.62158719114733	grey
V1A	R2L	0.0537328412392686	-3.40482845206345	grey
V1A	R2P	-1.14341213965137	-4.14652069492971	grey
V1A	R2Q	0.122846527389399	-2.97862242321969	grey
V1A	E3D	0.4138197075393	-3.28004472706068	grey
V1A	L4A	-0.901286144376551	-4.82905997440527	grey
V1A	L4G	-4.00057110533329	-3.56515420940253	grey
V1A	S6A	-0.0136984173032406	-2.16412255008479	grey
V1A	S6D	0.12587376673314	-1.15660102162972	grey
V1A	S6E	0.0576196347084998	-0.759131292935731	grey
V1A	S6F	0.03362266405599	-4.57225526537758	grey
V1A	S6G	-0.0479512099799599	-2.69173001070518	grey
V1A	S6H	-0.0434853003738009	-1.22776664918204	grey
V1A	S6I	-0.0427831561282304	-4.59119142987535	grey
V1A	S6K	-0.0611602567424807	-2.25219011794509	grey
V1A	S6L	0.0520726688528086	-3.9277179692103	grey
V1A	S6M	0.0975372313785687	-3.14847750864948	grey
V1A	S6N	0.00103200751772015	-2.58875020002223	grey
V1A	S6P	-3.19034673051604	-4.37463791009058	grey
V1A	S6R	-0.0861869542761013	-2.93281737149968	grey
V1A	I9E	-6.87203913478145	-0.69025475512819	grey
V1A	I9G	-6.39300988361233	-1.17271543112349	grey
V1A	T10A	-0.0572728158385303	-2.7868643539404	grey
V1A	T10C	0.0807185948159699	-4.30218283475992	grey
V1A	T10D	-0.20599004638078	-6.35481095772774	grey
V1A	T10F	-3.80393691069121	-3.73952327985157	grey
V1A	T10G	-0.0456423525762499	-2.8958336564706	grey
V1A	T10H	-0.61647441041322	-6.52141538510422	grey
V1A	T10I	-0.206251172740391	-3.72336665757744	grey
V1A	T10K	-0.34958263173902	-5.4107643478602	grey
V1A	T10L	-0.122882337074341	-5.66840995459946	grey
V1A	T10M	-0.12623525765056	-3.81895287841637	grey
V1A	T10P	-3.4496772271461	-4.11344262462323	grey
V1A	T10Q	-0.0598859840741213	-2.82238167236505	grey
V1A	T10R	-0.379609777530671	-5.44400130543951	grey
V1A	T10S	-0.0851744578256906	-2.70503623510573	grey
V1A	M11A	-0.11937523053334	-2.7447928050951	grey
V1A	M11C	-0.11229575746901	-3.67368013815948	grey
V1A	M11G	-0.424170033308881	-5.57998803074307	grey
V1A	M11L	0.0583541535115089	-2.65318401573634	grey
V1A	M11N	-0.223285759364151	-3.19106170441877	grey
V1A	M11P	-6.08274226816025	-1.4819061923455	grey
V1A	M11Q	-0.11208572634793	-2.42354113979824	grey
V1A	M11R	-0.1623088504607	-2.82726394382987	grey
V1A	M11V	-0.0327542151254399	-2.5657559187127	grey
V1A	M11W	-0.0970436854241914	-2.62803711325217	grey
V1A	T10V	-0.18882047564003	-3.48419586467588	grey
V1A	T10W	-3.00119755581332	-4.56269730869639	grey
V1A	T10Y	-2.45189441536308	-5.11128528062192	grey
V1A	I9K	-7.56179244147794	-0.00298475648726981	grey
V1A	I9L	-0.0760359733481106	-2.759293143157	grey
V1A	I9M	-0.0240626263187309	-3.00627197905946	grey
V1A	I9N	-2.68052729729306	-4.88519801744276	grey
V1A	I9R	-7.5640209625885	-0.00170435214731945	grey
V1A	I9S	-2.88081292067197	-4.68491239406385	grey
V1A	I9T	-0.742064778530311	-6.10616701453932	grey
V1A	I9V	-0.0185118201808407	-2.95422147817866	grey
V1A	I9W	-7.55489826499886	-0.0106906871210901	grey
V1A	A8D	-7.36221620682104	-0.20350910791478	grey
V1A	A8G	-0.0939919997378098	-6.17876122510348	grey
V1A	A8H	-7.5634139414715	-0.00114597226771007	grey
V1A	A8I	-1.52687260313064	-6.03796134330721	grey
V1A	A8K	-7.56521745672039	-0.000507858015430074	grey
V1A	A8L	-2.97599332994684	-4.58931737715231	grey
V1A	A8M	-0.60891909683056	-5.98678018782343	grey
V1A	A8N	-2.36843770332914	-5.19728761140668	grey
V1A	A8P	-7.564657033348	0.000884777081339827	grey
V1A	A8Q	-3.33396683968575	-4.23175847505007	grey
V1A	A8R	-7.56217435696963	-0.00319627459090999	grey
V1A	A8S	0.0584252984403086	-3.41584904073121	grey
V1A	A8T	0.146126325908559	-3.64631870781844	grey
V1A	A8V	-0.0575231689566902	-5.93769412735497	grey
V1A	A8W	-7.56335802330757	-0.00141047246431025	grey
V1A	A8Y	-7.56542244189016	0.0052172731887099	grey
V1A	A7C	-0.106436183201991	-5.78406283805355	grey
V1A	A7F	-3.5158817627251	-4.04950503492648	grey
V1A	A7G	-0.71728715505748	-5.07739568672967	grey
V1A	A7H	-2.63965197792275	-4.91867304526018	grey
V1A	A7I	-2.56052198654544	-5.00399811433181	grey
V1A	A7L	-2.97179709130872	-4.59279179381483	grey
V1A	A7M	-2.91852660728454	-4.64719870745128	grey
V1A	A7P	-7.56059977150666	-0.00287632536560967	grey
V1A	A7R	-5.83701794076825	-1.7279740235982	grey
V1A	A7S	-0.0495009366755301	-4.34012232608173	grey
V1A	A7T	-0.815391129954591	-6.59816789913705	grey
V1A	A7V	-0.647897733637281	-5.56469662791383	grey
V1A	A7Y	-2.68529278668567	-4.87955029189194	grey
V1A	S6T	0.115863120192149	-3.62400517323344	grey
V1A	S6V	0.0886046272355987	-4.36382227488422	grey
V1A	S6W	0.0432313220185598	-3.52024918303654	grey
V1A	C5G	-2.71925477466257	-4.51584483103862	grey
V1A	C5H	-7.45886966580629	-0.10685564892953	grey
V1A	C5L	-1.84864826029598	-4.92954185210978	grey
V1A	C5Q	-4.94165998265798	-2.62406533207784	grey
V1A	C5R	-7.56230158350706	0.0920913349682104	grey
V1A	C5S	-3.32048343668648	-4.22271419463736	grey
V1A	C5T	-4.16959725813152	-3.3961280566043	grey
V1A	L4N	-3.94955770404241	-3.61616761069341	grey
V1A	L4R	-7.55909396753689	-0.00663134719892966	grey
V1A	E3G	0.0553586946705487	-4.05917283271758	grey
V1A	E3K	-0.8836865103567	-6.31723536683857	grey
V1A	E3N	-0.13116990080745	-6.25218062663429	grey
V1A	E3P	-7.2479670507315	-0.31775826400432	grey
V1A	E3Q	0.15285422428086	-3.07453881185258	grey
V1A	E3R	-1.36262218561714	-6.1421341243038	grey
V1A	E3S	-0.0389032808625309	-5.02632701140192	grey
V1A	E3T	-3.12788350835318	-3.4525213896393	grey
V1A	E3V	-7.42701302689366	-0.126178619407019	grey
V1A	R2S	-0.0142563216857798	-1.03641814037815	grey
V1A	R2T	0.0377475220933299	-2.92931141681616	grey
V1A	R2V	0.0245478141582698	-3.52405580730863	grey
V1A	R2W	0.0303802456516387	-2.59058026008417	grey
V1C	R2P	-1.14341213965137	-4.69777947143011	grey
V1C	L4E	-6.85599469067051	-0.708393294160061	grey
V1C	S6A	-0.0136984173032406	-2.53364864327871	grey
V1C	S6C	-1.74713342666176	-5.78433958433872	grey
V1C	S6F	0.03362266405599	-5.53550484123318	grey
V1C	S6H	-0.0434853003738009	-1.25567393880001	grey
V1C	S6L	0.0520726688528086	-4.25369818356482	grey
V1C	S6P	-3.19034673051604	-4.37458854502633	grey
V1C	S6R	-0.0861869542761013	-3.09056626038078	grey
V1C	I9A	-2.25148011208035	-4.96174254042744	grey
V1C	I9E	-6.87203913478145	-0.693686179954369	grey
V1C	I9G	-6.39300988361233	-1.17271543112349	grey
V1C	T10A	-0.0572728158385303	-3.64649018714913	grey
V1C	T10E	-0.01323444963794	-3.3849169978259	grey
V1C	T10G	-0.0456423525762499	-3.04086411607141	grey
V1C	T10K	-0.34958263173902	-4.81246535271995	grey
V1C	T10L	-0.122882337074341	-5.94551191464567	grey
V1C	T10P	-3.4496772271461	-4.11604808758972	grey
V1C	T10R	-0.379609777530671	-5.27568646137869	grey
V1C	T10S	-0.0851744578256906	-3.04243584438488	grey
V1C	M11C	-0.11229575746901	-7.39359860759514	grey
V1C	M11E	-0.0648902698253107	-3.12367652247402	grey
V1C	M11F	-0.142354533079661	-3.34805023570679	grey
V1C	M11G	-0.424170033308881	-5.86393029856779	grey
V1C	M11I	0.0616625091721286	-7.17631913318241	grey
V1C	M11K	-0.218552366477791	-5.75138969837317	grey
V1C	M11L	0.0583541535115089	-4.95183162126858	grey
V1C	M11N	-0.223285759364151	-3.32558086889713	grey
V1C	M11Q	-0.11208572634793	-3.22584521707995	grey
V1C	M11R	-0.1623088504607	-3.53740939140886	grey
V1C	M11W	-0.0970436854241914	-6.19080509876613	grey
V1C	M11Y	-0.273239608944001	-3.27409388705972	grey
V1C	T10V	-0.18882047564003	-4.45396444610385	grey
V1C	I9L	-0.0760359733481106	-4.65062362319168	grey
V1C	I9S	-2.88081292067197	-4.68329494714594	grey
V1C	I9V	-0.0185118201808407	-3.8056178645791	grey
V1C	I9W	-7.55489826499886	-0.0101076376881997	grey
V1C	A8D	-7.36221620682104	-0.20350910791478	grey
V1C	A8E	-7.29261256560843	-0.27311274912739	grey
V1C	A8G	-0.0939919997378098	-6.03188127862884	grey
V1C	A8L	-2.97599332994684	-4.58358226304267	grey
V1C	A8N	-2.36843770332914	-5.19728761140668	grey
V1C	A8P	-7.564657033348	9.29415886794516e-05	grey
V1C	A8R	-7.56217435696963	-0.00272980277776025	grey
V1C	A8S	0.0584252984403086	-5.5203180110552	grey
V1C	A8V	-0.0575231689566902	-6.14463800784789	grey
V1C	A8W	-7.56335802330757	-0.00104690015474063	grey
V1C	A8Y	-7.56542244189016	0.00156029234164023	grey
V1C	A7C	-0.106436183201991	-7.45928913153383	grey
V1C	A7E	-2.10409704030284	-5.35972190831389	grey
V1C	A7F	-3.5158817627251	-3.65993647790867	grey
V1C	A7H	-2.63965197792275	-4.92607333681307	grey
V1C	A7K	-3.75508347839413	-3.8093379599771	grey
V1C	A7L	-2.97179709130872	-4.5939282234271	grey
V1C	A7N	-1.77409264456476	-5.77111336808669	grey
V1C	A7P	-7.56059977150666	-0.00447985797660966	grey
V1C	A7R	-5.83701794076825	-1.72870737396757	grey
V1C	A7S	-0.0495009366755301	-5.14631075946623	grey
V1C	A7T	-0.815391129954591	-6.28442440093953	grey
V1C	A7Y	-2.68529278668567	-4.87171001782718	grey
V1C	S6T	0.115863120192149	-3.4058949490833	grey
V1C	S6Y	0.0525146176291891	-3.89588036021088	grey
V1C	C5G	-2.71925477466257	-4.8465023851935	grey
V1C	C5K	-7.56545900628681	-0.000266308449009323	grey
V1C	C5V	-2.99156085702595	-4.57416445770987	grey
V1C	E3G	0.0553586946705487	-5.82219571140916	grey
V1C	E3S	-0.0389032808625309	-5.55139530236063	grey
V1C	E3T	-3.12788350835318	-3.88710630889408	grey
V1D	R2G	-0.0399221231141098	-5.63916378079717	grey
V1D	R2L	0.0537328412392686	-7.61396531417024	grey
V1D	R2N	-0.0185885952480209	-7.53932332494235	grey
V1D	R2P	-1.14341213965137	-6.42231317508445	grey
V1D	L4G	-4.00057110533329	-3.56400802856214	grey
V1D	C5A	-0.89513150637565	-6.67059380836017	grey
V1D	S6C	-1.74713342666176	-5.81736475413301	grey
V1D	S6F	0.03362266405599	-6.75985423391626	grey
V1D	S6G	-0.0479512099799599	-7.51777410475586	grey
V1D	S6H	-0.0434853003738009	-6.48767974011692	grey
V1D	S6L	0.0520726688528086	-7.61779798358863	grey
V1D	S6P	-3.19034673051604	-4.37537858421978	grey
V1D	S6R	-0.0861869542761013	-7.47795770074782	grey
V1D	I9E	-6.87203913478145	-0.69277401289732	grey
V1D	I9F	-5.15408812411107	-2.41163719062475	grey
V1D	I9G	-6.39300988361233	-1.17178529090145	grey
V1D	T10A	-0.0572728158385303	-7.50691836237824	grey
V1D	T10C	0.0807185948159699	-7.64644390955179	grey
V1D	T10D	-0.20599004638078	-7.35973526835504	grey
V1D	T10G	-0.0456423525762499	-7.52008296215957	grey
V1D	T10I	-0.206251172740391	-7.35947414199543	grey
V1D	T10L	-0.122882337074341	-7.44284297766148	grey
V1D	T10M	-0.12623525765056	-7.43855048564312	grey
V1D	T10P	-3.4496772271461	-4.11555079114699	grey
V1D	T10Q	-0.0598859840741213	-7.5058393306617	grey
V1D	T10R	-0.379609777530671	-7.18611553720515	grey
V1D	T10S	-0.0851744578256906	-7.46730645015066	grey
V1D	M11A	-0.11937523053334	-7.44635008420248	grey
V1D	M11D	-0.0787037023845798	-7.48702161235124	grey
V1D	M11E	-0.0648902698253107	-7.42608330202643	grey
V1D	M11F	-0.142354533079661	-7.42337078165616	grey
V1D	M11G	-0.424170033308881	-7.14101500654143	grey
V1D	M11I	0.0616625091721286	-7.62748760144378	grey
V1D	M11L	0.0583541535115089	-7.62343775762945	grey
V1D	M11R	-0.1623088504607	-7.40341646427512	grey
V1D	M11S	-0.234256407464601	-7.32274639704825	grey
V1D	M11V	-0.0327542151254399	-7.53198307258294	grey
V1D	M11W	-0.0970436854241914	-7.15908022910397	grey
V1D	T10V	-0.18882047564003	-7.376466737858	grey
V1D	T10Y	-2.45189441536308	-5.11383089937274	grey
V1D	I9K	-7.56179244147794	-0.00393287325787917	grey
V1D	I9L	-0.0760359733481106	-7.48888092227545	grey
V1D	I9R	-7.5640209625885	-0.000879950241399641	grey
V1D	I9W	-7.55489826499886	-0.00987023077301963	grey
V1D	A8C	-0.0784746719460507	-7.48725064278977	grey
V1D	A8D	-7.36221620682104	-0.20350910791478	grey
V1D	A8E	-7.29261256560843	-0.27311274912739	grey
V1D	A8G	-0.0939919997378098	-7.46894979730176	grey
V1D	A8H	-7.5634139414715	-0.00158212694709992	grey
V1D	A8K	-7.56521745672039	0.000211326364389919	grey
V1D	A8L	-2.97599332994684	-4.58973198478898	grey
V1D	A8M	-0.60891909683056	-6.95680621790526	grey
V1D	A8N	-2.36843770332914	-5.19728761140668	grey
V1D	A8P	-7.564657033348	0.00297676336538011	grey
V1D	A8Q	-3.33396683968575	-4.23175847505007	grey
V1D	A8R	-7.56217435696963	-0.00255851800179041	grey
V1D	A8S	0.0584252984403086	-7.62278124546478	grey
V1D	A8T	0.146126325908559	-7.71185164064438	grey
V1D	A8W	-7.56335802330757	-0.00236729142824998	grey
V1D	A8Y	-7.56542244189016	-0.00030287284565933	grey
V1D	A7C	-0.106436183201991	-7.45928913153383	grey
V1D	A7H	-2.63965197792275	-4.92607333681307	grey
V1D	A7L	-2.97179709130872	-4.5939282234271	grey
V1D	A7M	-2.91852660728454	-4.64719870745128	grey
V1D	A7N	-1.77409264456476	-5.79067585120712	grey
V1D	A7P	-7.56059977150666	0.0336532255122703	grey
V1D	A7R	-5.83701794076825	-1.720750657434	grey
V1D	A7Y	-2.68529278668567	-4.51730787537195	grey
V1D	S6T	0.115863120192149	-7.68158843492797	grey
V1D	C5G	-2.71925477466257	-4.84387609180172	grey
V1D	C5K	-7.56545900628681	-0.000266308449009323	grey
V1D	C5N	-5.70986230392247	-1.85514382643353	grey
V1D	C5P	-7.56331960018246	-0.00240571455336003	grey
V1D	C5R	-7.56230158350706	-0.00281033945733977	grey
V1D	C5T	-4.16959725813152	-3.39546489227514	grey
V1D	C5V	-2.99156085702595	-4.57416445770987	grey
V1D	L4Q	-3.76096772022119	-3.80475759451463	grey
V1D	L4R	-7.55909396753689	-0.00633765399690045	grey
V1D	L4S	-3.43497843138222	-4.1307468833536	grey
V1D	E3G	0.0553586946705487	-7.61966061972547	grey
V1D	E3I	-7.48904573041127	-0.07667958432455	grey
V1D	E3K	-0.8836865103567	-6.68203880437912	grey
V1D	E3N	-0.13116990080745	-7.43455541392837	grey
V1D	E3T	-3.12788350835318	-4.43784180638264	grey
V1D	E3V	-7.42701302689366	-0.136625325622699	grey
V1E	R2A	-0.115282573728141	-2.96297935559294	grey
V1E	R2D	-0.085641506635131	-3.89459547181424	grey
V1E	R2E	0.0642069488959702	-3.34091288571922	grey
V1E	R2G	-0.0399221231141098	-2.78689302953163	grey
V1E	R2K	0.0700806973343386	-3.8195499962109	grey
V1E	R2L	0.0537328412392686	-3.44230738847111	grey
V1E	R2N	-0.0185885952480209	-4.26095776168495	grey
V1E	R2P	-1.14341213965137	-6.39992990068328	grey
V1E	E3C	-6.80502684266021	-0.75687778015295	grey
V1E	L4E	-6.85599469067051	-0.709070631263991	grey
V1E	L4F	-2.90047718224666	-4.66524813248916	grey
V1E	L4G	-4.00057110533329	-3.56243027775328	grey
V1E	L4K	-7.00353249885328	-0.56108076474734	grey
V1E	C5A	-0.89513150637565	-6.66999122868244	grey
V1E	S6A	-0.0136984173032406	-2.8786355337242	grey
V1E	S6E	0.0576196347084998	-2.40592311094409	grey
V1E	S6G	-0.0479512099799599	-3.98320997227057	grey
V1E	S6K	-0.0611602567424807	-4.05356091474912	grey
V1E	S6L	0.0520726688528086	-5.57656626004688	grey
V1E	S6M	0.0975372313785687	-4.84049956147825	grey
V1E	S6Q	-0.0500936006146198	-2.43692169488262	grey
V1E	S6R	-0.0861869542761013	-3.76626430216238	grey
V1E	I9A	-2.25148011208035	-5.31428571291603	grey
V1E	I9D	-7.56168976445485	-0.00403555028096925	grey
V1E	I9E	-6.87203913478145	-0.69173132847667	grey
V1E	I9G	-6.39300988361233	-1.16972639616246	grey
V1E	T10A	-0.0572728158385303	-5.67830761932789	grey
V1E	T10C	0.0807185948159699	-6.41742732334944	grey
V1E	T10E	-0.01323444963794	-3.54959003567785	grey
V1E	T10F	-3.80393691069121	-3.76178840404461	grey
V1E	T10G	-0.0456423525762499	-5.12392503888385	grey
V1E	T10I	-0.206251172740391	-6.66741348971536	grey
V1E	T10K	-0.34958263173902	-7.18310750195694	grey
V1E	T10L	-0.122882337074341	-7.43330976988151	grey
V1E	T10M	-0.12623525765056	-6.55865560943464	grey
V1E	T10N	-0.354766112548061	-7.20644989298076	grey
V1E	T10P	-3.4496772271461	-4.11604808758972	grey
V1E	T10Q	-0.0598859840741213	-5.27316304097547	grey
V1E	T10R	-0.379609777530671	-7.17295811165085	grey
V1E	T10S	-0.0851744578256906	-4.14910677207812	grey
V1E	M11A	-0.11937523053334	-5.41515820648871	grey
V1E	M11C	-0.11229575746901	-6.54784784740084	grey
V1E	M11D	-0.0787037023845798	-6.29646172212475	grey
V1E	M11E	-0.0648902698253107	-3.33697494133386	grey
V1E	M11F	-0.142354533079661	-5.70825902646968	grey
V1E	M11G	-0.424170033308881	-7.13986216816	grey
V1E	M11K	-0.218552366477791	-6.49925843445759	grey
V1E	M11L	0.0583541535115089	-4.88052087123075	grey
V1E	M11N	-0.223285759364151	-6.4781065207038	grey
V1E	M11P	-6.08274226816025	-1.48298304657557	grey
V1E	M11Q	-0.11208572634793	-3.54597049666889	grey
V1E	M11R	-0.1623088504607	-5.82256275442167	grey
V1E	M11S	-0.234256407464601	-5.92821457803967	grey
V1E	M11T	0.00490314513204027	-5.35809882531174	grey
V1E	M11V	-0.0327542151254399	-5.238833364337	grey
V1E	M11W	-0.0970436854241914	-3.56378586863229	grey
V1E	T10V	-0.18882047564003	-6.59016810512316	grey
V1E	T10W	-3.00119755581332	-4.56422020210982	grey
V1E	T10Y	-2.45189441536308	-5.11319505979656	grey
V1E	I9K	-7.56179244147794	-0.00185669243199982	grey
V1E	I9L	-0.0760359733481106	-4.22104121911548	grey
V1E	I9M	-0.0240626263187309	-6.78362255178037	grey
V1E	I9Q	-3.80638814308304	-3.75933717165278	grey
V1E	I9R	-7.5640209625885	-0.00144040368336995	grey
V1E	I9T	-0.742064778530311	-6.82366053620551	grey
V1E	I9V	-0.0185118201808407	-5.95016082984554	grey
V1E	I9W	-7.55489826499886	-0.00831077961867965	grey
V1E	A8C	-0.0784746719460507	-7.12484295933716	grey
V1E	A8D	-7.36221620682104	-0.20264093022985	grey
V1E	A8F	-7.56347318348863	0.0148403503034604	grey
V1E	A8G	-0.0939919997378098	-7.47050618105696	grey
V1E	A8H	-7.5634139414715	0.00365055095594968	grey
V1E	A8I	-1.52687260313064	-6.03842778948706	grey
V1E	A8K	-7.56521745672039	0.000982415623219879	grey
V1E	A8L	-2.97599332994684	-4.58783491395495	grey
V1E	A8M	-0.60891909683056	-6.95695989261069	grey
V1E	A8N	-2.36843770332914	-5.19734471532935	grey
V1E	A8P	-7.564657033348	-0.00106828138781978	grey
V1E	A8Q	-3.33396683968575	-4.22948984620352	grey
V1E	A8S	0.0584252984403086	-6.95967853947832	grey
V1E	A8T	0.146126325908559	-6.37793635637996	grey
V1E	A8V	-0.0575231689566902	-7.50745377724345	grey
V1E	A8W	-7.56335802330757	-0.00186838690542057	grey
V1E	A8Y	-7.56542244189016	0.000361325031239979	grey
V1E	A7C	-0.106436183201991	-7.45195401080374	grey
V1E	A7E	-2.10409704030284	-5.46162827443298	grey
V1E	A7G	-0.71728715505748	-6.84843815967834	grey
V1E	A7K	-3.75508347839413	-3.81064183634169	grey
V1E	A7L	-2.97179709130872	-4.5939282234271	grey
V1E	A7M	-2.91852660728454	-4.64719870745128	grey
V1E	A7N	-1.77409264456476	-5.79089307637314	grey
V1E	A7P	-7.56059977150666	-0.00512554322915904	grey
V1E	A7Q	-2.93565578570422	-4.6300695290316	grey
V1E	A7T	-0.815391129954591	-6.74979390989571	grey
V1E	A7W	-4.90369101322829	-2.66203430150753	grey
V1E	A7Y	-2.68529278668567	-4.88043252805015	grey
V1E	S6T	0.115863120192149	-5.46096190845426	grey
V1E	S6V	0.0886046272355987	-5.80842187900702	grey
V1E	C5D	-7.56519331141184	-0.000532003323979069	grey
V1E	C5E	-6.5604704099874	-1.00525490474842	grey
V1E	C5F	-6.09392039803051	-1.47014892945926	grey
V1E	C5G	-2.71925477466257	-4.83106384251172	grey
V1E	C5I	-2.04981794816308	-5.51590736657274	grey
V1E	C5K	-7.56545900628681	0.0826225276990806	grey
V1E	C5P	-7.56331960018246	-0.001156523470911	grey
V1E	C5R	-7.56230158350706	-0.00300997363653899	grey
V1E	C5S	-3.32048343668648	-4.24524187804934	grey
V1E	C5T	-4.16959725813152	-3.39232527072071	grey
V1E	C5V	-2.99156085702595	-4.57416445770987	grey
V1E	C5W	-7.56495949533533	-0.000765819400490031	grey
V1E	L4R	-7.55909396753689	-0.00612425203661981	grey
V1E	L4T	-2.50785521812977	-5.05787009660605	grey
V1E	L4V	-1.90290671636261	-5.66176508363029	grey
V1E	L4W	-7.565464666028	0.0842770236666395	grey
V1E	L4Y	-4.18491844374178	-3.37897642076793	grey
V1E	E3G	0.0553586946705487	-7.27153260749674	grey
V1E	E3K	-0.8836865103567	-6.68150369414564	grey
V1E	E3N	-0.13116990080745	-7.43308614441554	grey
V1E	E3R	-1.36262218561714	-6.20277832352195	grey
V1E	E3S	-0.0389032808625309	-7.27915275858604	grey
V1E	E3V	-7.42701302689366	-0.138335879536229	grey
V1E	E3W	-7.40834309966252	-0.1573822150733	grey
V1E	R2S	-0.0142563216857798	-2.75562767552789	grey
V1E	R2W	0.0303802456516387	-3.66129405728132	grey
V1F	R2F	0.0265511575096991	-3.01896464073699	grey
V1F	R2G	-0.0399221231141098	-0.71194917210882	grey
V1F	R2H	0.0667833876550095	-1.16424055464603	grey
V1F	R2I	-0.151391550230301	-3.77986793427668	grey
V1F	R2L	0.0537328412392686	-3.37906838801648	grey
V1F	L4E	-6.85599469067051	-0.708538570549921	grey
V1F	L4F	-2.90047718224666	-4.66182475659328	grey
V1F	C5A	-0.89513150637565	-5.11162298188133	grey
V1F	S6A	-0.0136984173032406	-2.0948527730806	grey
V1F	S6D	0.12587376673314	-1.0892857559156	grey
V1F	S6E	0.0576196347084998	-0.94900099064103	grey
V1F	S6F	0.03362266405599	-7.59301112253767	grey
V1F	S6G	-0.0479512099799599	-3.08103725243629	grey
V1F	S6H	-0.0434853003738009	-0.722822834988619	grey
V1F	S6K	-0.0611602567424807	-2.36238095475895	grey
V1F	S6L	0.0520726688528086	-6.97132989054799	grey
V1F	S6M	0.0975372313785687	-7.41760968018623	grey
V1F	S6N	0.00103200751772015	-2.02857028036492	grey
V1F	S6P	-3.19034673051604	-4.37484385199451	grey
V1F	S6R	-0.0861869542761013	-3.40867636578846	grey
V1F	I9E	-6.87203913478145	-0.693686179954369	grey
V1F	I9F	-5.15408812411107	-2.41069761918261	grey
V1F	I9G	-6.39300988361233	-1.17252724345793	grey
V1F	T10A	-0.0572728158385303	-3.02325143343057	grey
V1F	T10C	0.0807185948159699	-4.4526412852491	grey
V1F	T10D	-0.20599004638078	-6.70262686816658	grey
V1F	T10E	-0.01323444963794	-1.75421904901123	grey
V1F	T10F	-3.80393691069121	-3.76178840404461	grey
V1F	T10G	-0.0456423525762499	-6.24041889794259	grey
V1F	T10H	-0.61647441041322	-6.77148668347652	grey
V1F	T10K	-0.34958263173902	-6.20333430767467	grey
V1F	T10L	-0.122882337074341	-5.85873686063618	grey
V1F	T10M	-0.12623525765056	-3.72187709070611	grey
V1F	T10P	-3.4496772271461	-4.11568605841282	grey
V1F	T10Q	-0.0598859840741213	-2.80895132376391	grey
V1F	T10R	-0.379609777530671	-5.57068731813703	grey
V1F	T10S	-0.0851744578256906	-2.23883211360069	grey
V1F	M11A	-0.11937523053334	-3.4127749110579	grey
V1F	M11C	-0.11229575746901	-4.6579355538503	grey
V1F	M11F	-0.142354533079661	-2.82927972655799	grey
V1F	M11G	-0.424170033308881	-6.42341597241412	grey
V1F	M11L	0.0583541535115089	-2.97926335054768	grey
V1F	M11N	-0.223285759364151	-3.35972504895719	grey
V1F	M11P	-6.08274226816025	-1.48298304657557	grey
V1F	M11R	-0.1623088504607	-2.87552698134394	grey
V1F	M11S	-0.234256407464601	-3.24336512740936	grey
V1F	M11T	0.00490314513204027	-3.00170912751794	grey
V1F	M11V	-0.0327542151254399	-2.97711727449159	grey
V1F	M11W	-0.0970436854241914	-2.59253558276458	grey
V1F	M11Y	-0.273239608944001	-1.54440579650186	grey
V1F	T10V	-0.18882047564003	-3.49556722334615	grey
V1F	I9L	-0.0760359733481106	-3.11495123807447	grey
V1F	I9M	-0.0240626263187309	-3.2576019351332	grey
V1F	I9N	-2.68052729729306	-4.88386068753751	grey
V1F	I9P	-7.56382838855178	0.000254645906239581	grey
V1F	I9R	-7.5640209625885	0.000285849235120317	grey
V1F	I9S	-2.88081292067197	-4.68491239406385	grey
V1F	I9V	-0.0185118201808407	-2.78433745300101	grey
V1F	I9W	-7.55489826499886	-0.0103233237502502	grey
V1F	A8C	-0.0784746719460507	-4.88735781057697	grey
V1F	A8D	-7.36221620682104	-0.20350910791478	grey
V1F	A8G	-0.0939919997378098	-6.84521397197771	grey
V1F	A8H	-7.5634139414715	-0.00100749689972979	grey
V1F	A8I	-1.52687260313064	-6.03885271160518	grey
V1F	A8K	-7.56521745672039	0.000226525594889893	grey
V1F	A8L	-2.97599332994684	-4.5891258660519	grey
V1F	A8M	-0.60891909683056	-6.43497636398294	grey
V1F	A8N	-2.36843770332914	-5.19728761140668	grey
V1F	A8P	-7.564657033348	-0.00106828138781978	grey
V1F	A8Q	-3.33396683968575	-4.23080165608613	grey
V1F	A8R	-7.56217435696963	-0.0031676289552296	grey
V1F	A8S	0.0584252984403086	-3.88981689336481	grey
V1F	A8T	0.146126325908559	-3.38934041459671	grey
V1F	A8V	-0.0575231689566902	-5.55589806369032	grey
V1F	A8W	-7.56335802330757	-0.00106341506366014	grey
V1F	A8Y	-7.56542244189016	-0.00030287284565933	grey
V1F	A7C	-0.106436183201991	-5.96960043551135	grey
V1F	A7D	-3.2800356509653	-4.28568966377052	grey
V1F	A7F	-3.5158817627251	-4.04881261101483	grey
V1F	A7G	-0.71728715505748	-6.13161568168012	grey
V1F	A7H	-2.63965197792275	-4.92338164142823	grey
V1F	A7I	-2.56052198654544	-5.00520332819038	grey
V1F	A7K	-3.75508347839413	-3.81064183634169	grey
V1F	A7L	-2.97179709130872	-4.59307105824044	grey
V1F	A7M	-2.91852660728454	-4.64658531567986	grey
V1F	A7P	-7.56059977150666	-0.00435874877688924	grey
V1F	A7R	-5.83701794076825	-1.72796249552498	grey
V1F	A7S	-0.0495009366755301	-4.57089865194095	grey
V1F	A7T	-0.815391129954591	-6.7371819147764	grey
V1F	A7W	-4.90369101322829	-2.66203430150753	grey
V1F	A7Y	-2.68529278668567	-4.87934607432076	grey
V1F	S6T	0.115863120192149	-3.0290728007263	grey
V1F	S6V	0.0886046272355987	-7.60658920604172	grey
V1F	C5E	-6.5604704099874	-1.00388751017514	grey
V1F	C5F	-6.09392039803051	-1.47056316558226	grey
V1F	C5G	-2.71925477466257	-4.65805196573601	grey
V1F	C5K	-7.56545900628681	0.00321421615608042	grey
V1F	C5L	-1.84864826029598	-4.47374642923689	grey
V1F	C5M	-0.452841428710391	-4.39284167280575	grey
V1F	C5N	-5.70986230392247	-1.85296335666026	grey
V1F	C5P	-7.56331960018246	-0.00240571455336003	grey
V1F	C5R	-7.56230158350706	0.00132523665842044	grey
V1F	C5S	-3.32048343668648	-4.23974115304964	grey
V1F	C5V	-2.99156085702595	-4.5736582858752	grey
V1F	C5W	-7.56495949533533	0.0876805906189295	grey
V1F	L4V	-1.90290671636261	-5.58803651962893	grey
V1F	E3F	-5.93556890998949	-1.62772932064164	grey
V1F	E3N	-0.13116990080745	-6.28091358089347	grey
V1F	E3P	-7.2479670507315	-0.315843773339621	grey
V1F	E3S	-0.0389032808625309	-5.18391886485061	grey
V1F	E3T	-3.12788350835318	-3.7393008728139	grey
V1F	R2S	-0.0142563216857798	-1.20056565088741	grey
V1F	R2V	0.0245478141582698	-7.06342368219994	grey
V1G	R2A	-0.115282573728141	-3.08808294491778	grey
V1G	R2C	0.198618038192979	-6.4886759167687	grey
V1G	R2D	-0.085641506635131	-4.14743281723592	grey
V1G	R2E	0.0642069488959702	-3.21718521157814	grey
V1G	R2G	-0.0399221231141098	-3.2417144622155	grey
V1G	R2H	0.0667833876550095	-3.8854374606829	grey
V1G	R2K	0.0700806973343386	-4.08788286432172	grey
V1G	R2L	0.0537328412392686	-5.0301082466381	grey
V1G	R2M	0.0372466299530902	-4.35828272344855	grey
V1G	R2P	-1.14341213965137	-6.40299359504756	grey
V1G	R2Q	0.122846527389399	-3.99401880048881	grey
V1G	E3A	0.0665211098618599	-7.55810742836943	grey
V1G	E3D	0.4138197075393	-5.4419326427011	grey
V1G	L4A	-0.901286144376551	-6.66443917035927	grey
V1G	L4C	-1.53398237575791	-6.03174293897791	grey
V1G	L4E	-6.85599469067051	-0.7089733272572	grey
V1G	L4F	-2.90047718224666	-4.66418386226983	grey
V1G	L4G	-4.00057110533329	-3.55912189273697	grey
V1G	L4K	-7.00353249885328	-0.555998959649591	grey
V1G	C5A	-0.89513150637565	-6.67007900906069	grey
V1G	S6A	-0.0136984173032406	-3.75083688602142	grey
V1G	S6C	-1.74713342666176	-4.06403754819182	grey
V1G	S6E	0.0576196347084998	-2.82897972375182	grey
V1G	S6F	0.03362266405599	-7.05629928878594	grey
V1G	S6G	-0.0479512099799599	-5.70260032668852	grey
V1G	S6K	-0.0611602567424807	-3.83888794599301	grey
V1G	S6L	0.0520726688528086	-6.48420756296796	grey
V1G	S6N	0.00103200751772015	-2.94001386107232	grey
V1G	S6P	-3.19034673051604	-4.37295150011509	grey
V1G	S6Q	-0.0500936006146198	-3.81118457941041	grey
V1G	S6R	-0.0861869542761013	-4.95999251672364	grey
V1G	I9A	-2.25148011208035	-5.31397895308658	grey
V1G	I9C	-0.220488465495141	-7.34523684924068	grey
V1G	I9D	-7.56168976445485	-0.00371375259399009	grey
V1G	I9E	-6.87203913478145	-0.69075221610031	grey
V1G	I9F	-5.15408812411107	-2.41163719062475	grey
V1G	I9G	-6.39300988361233	-1.17197367469091	grey
V1G	T10A	-0.0572728158385303	-5.97845085432493	grey
V1G	T10C	0.0807185948159699	-7.19325333388775	grey
V1G	T10D	-0.20599004638078	-7.35665396015773	grey
V1G	T10E	-0.01323444963794	-3.78709664522789	grey
V1G	T10F	-3.80393691069121	-3.76125640072063	grey
V1G	T10G	-0.0456423525762499	-5.65825931112371	grey
V1G	T10H	-0.61647441041322	-6.94826699317348	grey
V1G	T10I	-0.206251172740391	-7.24703205840126	grey
V1G	T10K	-0.34958263173902	-7.21379371775666	grey
V1G	T10L	-0.122882337074341	-7.43737404824515	grey
V1G	T10M	-0.12623525765056	-7.09595754251923	grey
V1G	T10N	-0.354766112548061	-7.2074692965346	grey
V1G	T10P	-3.4496772271461	-4.023093057122	grey
V1G	T10Q	-0.0598859840741213	-5.64164748331142	grey
V1G	T10R	-0.379609777530671	-7.17095134748723	grey
V1G	T10S	-0.0851744578256906	-4.68667647584955	grey
V1G	M11A	-0.11937523053334	-6.28599591688036	grey
V1G	M11C	-0.11229575746901	-7.05928688398326	grey
V1G	M11D	-0.0787037023845798	-6.60543585997808	grey
V1G	M11E	-0.0648902698253107	-3.85304567984907	grey
V1G	M11F	-0.142354533079661	-5.72402085745323	grey
V1G	M11G	-0.424170033308881	-7.13894550507375	grey
V1G	M11I	0.0616625091721286	-7.37929312605287	grey
V1G	M11K	-0.218552366477791	-6.5853390885179	grey
V1G	M11L	0.0583541535115089	-5.38405162111981	grey
V1G	M11N	-0.223285759364151	-6.55851974159401	grey
V1G	M11P	-6.08274226816025	-1.48000910453217	grey
V1G	M11Q	-0.11208572634793	-4.81383291637578	grey
V1G	M11R	-0.1623088504607	-6.06561920181309	grey
V1G	M11S	-0.234256407464601	-6.71897719885395	grey
V1G	M11T	0.00490314513204027	-6.26568110803066	grey
V1G	M11V	-0.0327542151254399	-5.75785923787447	grey
V1G	M11W	-0.0970436854241914	-5.15314459427134	grey
V1G	M11Y	-0.273239608944001	-3.48376926925467	grey
V1G	T10V	-0.18882047564003	-6.78228863718798	grey
V1G	T10W	-3.00119755581332	-4.56297098498214	grey
V1G	T10Y	-2.45189441536308	-5.11286521699129	grey
V1G	I9K	-7.56179244147794	-0.00112747227991949	grey
V1G	I9L	-0.0760359733481106	-5.1491760160343	grey
V1G	I9M	-0.0240626263187309	-6.71686054325497	grey
V1G	I9N	-2.68052729729306	-4.88471760201697	grey
V1G	I9P	-7.56382838855178	-0.00189692618404003	grey
V1G	I9Q	-3.80638814308304	-3.7477165776432	grey
V1G	I9R	-7.5640209625885	6.04383985205459e-05	grey
V1G	I9S	-2.88081292067197	-4.67787733410573	grey
V1G	I9T	-0.742064778530311	-6.79312529032737	grey
V1G	I9V	-0.0185118201808407	-5.89450411180661	grey
V1G	I9W	-7.55489826499886	-0.0103770690675402	grey
V1G	A8C	-0.0784746719460507	-7.36934048535581	grey
V1G	A8D	-7.36221620682104	-0.20350910791478	grey
V1G	A8F	-7.56347318348863	-0.00149645366729967	grey
V1G	A8G	-0.0939919997378098	-7.47173331499801	grey
V1G	A8I	-1.52687260313064	-6.03688398758486	grey
V1G	A8K	-7.56521745672039	-0.000507858015430074	grey
V1G	A8L	-2.97599332994684	-4.58940919067462	grey
V1G	A8M	-0.60891909683056	-6.95635483808283	grey
V1G	A8P	-7.564657033348	-0.00106828138781978	grey
V1G	A8Q	-3.33396683968575	-3.70202245229503	grey
V1G	A8R	-7.56217435696963	-0.0029550963352003	grey
V1G	A8S	0.0584252984403086	-7.35570711919437	grey
V1G	A8T	0.146126325908559	-7.23793246438435	grey
V1G	A8V	-0.0575231689566902	-7.5077507659567	grey
V1G	A8W	-7.56335802330757	-0.0015461364398206	grey
V1G	A8Y	-7.56542244189016	0.000783580883729762	grey
V1G	A7C	-0.106436183201991	-7.45928913153383	grey
V1G	A7E	-2.10409704030284	-5.45872862027989	grey
V1G	A7F	-3.5158817627251	-4.04984355201072	grey
V1G	A7G	-0.71728715505748	-6.84754679138037	grey
V1G	A7H	-2.63965197792275	-4.92394374130505	grey
V1G	A7I	-2.56052198654544	-5.00520332819038	grey
V1G	A7K	-3.75508347839413	-3.81064183634169	grey
V1G	A7L	-2.97179709130872	-4.5935723732459	grey
V1G	A7M	-2.91852660728454	-4.64719870745128	grey
V1G	A7N	-1.77409264456476	-5.78976950498376	grey
V1G	A7P	-7.56059977150666	0.0981165199225611	grey
V1G	A7Q	-2.93565578570422	-4.62912141226099	grey
V1G	A7R	-5.83701794076825	-1.72808375093148	grey
V1G	A7S	-0.0495009366755301	-7.49527333107502	grey
V1G	A7T	-0.815391129954591	-6.75033418478123	grey
V1G	A7V	-0.647897733637281	-6.91782758109854	grey
V1G	A7W	-4.90369101322829	-2.66203430150753	grey
V1G	A7Y	-2.68529278668567	-4.88043252805015	grey
V1G	S6V	0.0886046272355987	-7.01056159039922	grey
V1G	S6W	0.0432313220185598	-5.72667791882009	grey
V1G	S6Y	0.0525146176291891	-6.15585049028405	grey
V1G	C5D	-7.56519331141184	0.00119246807964046	grey
V1G	C5E	-6.5604704099874	-0.991866894329929	grey
V1G	C5F	-6.09392039803051	-1.47180491670531	grey
V1G	C5G	-2.71925477466257	-4.84177459048787	grey
V1G	C5H	-7.45886966580629	-0.10596121029479	grey
V1G	C5K	-7.56545900628681	-0.000266308449009323	grey
V1G	C5L	-1.84864826029598	-5.71655368705824	grey
V1G	C5M	-0.452841428710391	-7.00363186038421	grey
V1G	C5P	-7.56331960018246	0.002379909970049	grey
V1G	C5Q	-4.94165998265798	-2.62406533207784	grey
V1G	C5R	-7.56230158350706	0.00158049595892074	grey
V1G	C5S	-3.32048343668648	-4.24501324223882	grey
V1G	C5T	-4.16959725813152	-3.39520736558601	grey
V1G	C5V	-2.99156085702595	-4.56327993160548	grey
V1G	C5W	-7.56495949533533	8.20503552194651e-05	grey
V1G	C5Y	-7.56389486450971	-0.000341211927620044	grey
V1G	L4M	-0.0526605167421099	-7.21769496018811	grey
V1G	L4N	-3.94955770404241	-3.61535287341145	grey
V1G	L4P	-7.56453934339781	-0.00020206018889013	grey
V1G	L4Q	-3.76096772022119	-3.80475759451463	grey
V1G	L4R	-7.55909396753689	-0.00588654690128987	grey
V1G	L4S	-3.43497843138222	-4.1307468833536	grey
V1G	L4T	-2.50785521812977	-5.05787009660605	grey
V1G	L4V	-1.90290671636261	-5.65603232805649	grey
V1G	L4W	-7.565464666028	0.00043961054212982	grey
V1G	E3G	0.0553586946705487	-7.54370084463033	grey
V1G	E3K	-0.8836865103567	-6.67106402239158	grey
V1G	E3L	-6.21249080489387	-1.35323450984195	grey
V1G	E3M	-2.04158256916716	-5.52414274556866	grey
V1G	E3N	-0.13116990080745	-7.41817944141928	grey
V1G	E3R	-1.36262218561714	-6.20282172428632	grey
V1G	E3S	-0.0389032808625309	-7.51531817958428	grey
V1G	E3T	-3.12788350835318	-4.4361988683788	grey
V1G	E3V	-7.42701302689366	-0.138712287842159	grey
V1G	E3W	-7.40834309966252	-0.15602309256822	grey
V1G	R2S	-0.0142563216857798	-3.30866211959595	grey
V1G	R2T	0.0377475220933299	-5.41646790062022	grey
V1G	R2V	0.0245478141582698	-6.44570734028477	grey
V1G	R2W	0.0303802456516387	-4.17463738612075	grey
V1G	R2Y	0.0603303494055201	-3.92167315124526	grey
V1H	R2E	0.0642069488959702	-2.155627166155	grey
V1H	R2H	0.0667833876550095	-2.96806705599995	grey
V1H	R2K	0.0700806973343386	-3.14891611631398	grey
V1H	R2N	-0.0185885952480209	-3.14953253415115	grey
V1H	R2P	-1.14341213965137	-6.39674036571777	grey
V1H	R2Q	0.122846527389399	-2.80909514746445	grey
V1H	S6A	-0.0136984173032406	-3.02895184004333	grey
V1H	S6C	-1.74713342666176	-5.36921095020894	grey
V1H	S6D	0.12587376673314	-2.13304806598056	grey
V1H	S6E	0.0576196347084998	-1.60201440164237	grey
V1H	S6G	-0.0479512099799599	-3.55754974841217	grey
V1H	S6L	0.0520726688528086	-5.77659667351511	grey
V1H	S6P	-3.19034673051604	-4.36227902381771	grey
V1H	S6R	-0.0861869542761013	-3.48217910166013	grey
V1H	I9G	-6.39300988361233	-1.17271543112349	grey
V1H	T10A	-0.0572728158385303	-4.31223332279275	grey
V1H	T10H	-0.61647441041322	-6.94830278755199	grey
V1H	T10I	-0.206251172740391	-6.21335689322978	grey
V1H	T10L	-0.122882337074341	-7.16141648819567	grey
V1H	T10P	-3.4496772271461	-4.11538388971282	grey
V1H	T10S	-0.0851744578256906	-3.4230411892375	grey
V1H	M11E	-0.0648902698253107	-2.55353413177102	grey
V1H	M11G	-0.424170033308881	-7.13563826386347	grey
V1H	M11H	-0.37363438625545	-2.54836677826945	grey
V1H	M11L	0.0583541535115089	-4.23401266585622	grey
V1H	M11R	-0.1623088504607	-6.97270122831376	grey
V1H	M11T	0.00490314513204027	-3.89946254251268	grey
V1H	T10V	-0.18882047564003	-6.19461238554888	grey
V1H	I9L	-0.0760359733481106	-2.7483430775953	grey
V1H	I9R	-7.5640209625885	-0.00170435214731945	grey
V1H	I9W	-7.55489826499886	-0.0108270497369594	grey
V1H	A8C	-0.0784746719460507	-6.57650578067291	grey
V1H	A8D	-7.36221620682104	-0.20302709747086	grey
V1H	A8E	-7.29261256560843	-0.27311274912739	grey
V1H	A8F	-7.56347318348863	-0.00225213124718948	grey
V1H	A8G	-0.0939919997378098	-7.46315198697448	grey
V1H	A8H	-7.5634139414715	-0.00231137326431963	grey
V1H	A8I	-1.52687260313064	-6.03885271160518	grey
V1H	A8K	-7.56521745672039	8.33943242994906e-06	grey
V1H	A8L	-2.97599332994684	-4.58936648099632	grey
V1H	A8M	-0.60891909683056	-6.95618919555422	grey
V1H	A8N	-2.36843770332914	-5.19647788491206	grey
V1H	A8P	-7.564657033348	0.00155000709505959	grey
V1H	A8Q	-3.33396683968575	-4.23175847505007	grey
V1H	A8R	-7.56217435696963	-0.000803474722809838	grey
V1H	A8S	0.0584252984403086	-6.02924862600652	grey
V1H	A8T	0.146126325908559	-5.81377720040885	grey
V1H	A8V	-0.0575231689566902	-7.21802886059916	grey
V1H	A8W	-7.56335802330757	-0.000855404420060601	grey
V1H	A8Y	-7.56542244189016	-0.00030287284565933	grey
V1H	A7D	-3.2800356509653	-4.28568966377052	grey
V1H	A7F	-3.5158817627251	-4.04984355201072	grey
V1H	A7H	-2.63965197792275	-4.92607333681307	grey
V1H	A7L	-2.97179709130872	-4.5939282234271	grey
V1H	A7M	-2.91852660728454	-4.64719870745128	grey
V1H	A7N	-1.77409264456476	-5.78745468678608	grey
V1H	A7P	-7.56059977150666	-0.0050252047784598	grey
V1H	A7R	-5.83701794076825	-1.72842094337889	grey
V1H	A7S	-0.0495009366755301	-5.97729327673263	grey
V1H	A7T	-0.815391129954591	-6.75033418478123	grey
V1H	A7V	-0.647897733637281	-6.91782758109854	grey
V1H	A7Y	-2.68529278668567	-4.88043252805015	grey
V1H	S6V	0.0886046272355987	-7.6467409694558	grey
V1H	S6Y	0.0525146176291891	-4.88118915261673	grey
V1H	C5G	-2.71925477466257	-4.823856652017	grey
V1H	C5P	-7.56331960018246	-0.000666860922300394	grey
V1H	C5R	-7.56230158350706	-0.00342373122875905	grey
V1H	C5T	-4.16959725813152	-3.3961280566043	grey
V1H	L4V	-1.90290671636261	-5.66281859837321	grey
V1H	E3F	-5.93556890998949	-1.62921683330419	grey
V1H	E3G	0.0553586946705487	-5.81839133498254	grey
V1H	E3H	-0.000675616565681381	-7.14697748105463	grey
V1H	E3I	-7.48904573041127	-0.07667958432455	grey
V1H	E3K	-0.8836865103567	-6.68203880437912	grey
V1H	E3L	-6.21249080489387	-1.35323450984195	grey
V1H	E3M	-2.04158256916716	-4.15256664208273	grey
V1H	E3N	-0.13116990080745	-7.25631895070744	grey
V1H	E3P	-7.2479670507315	-0.31689159731067	grey
V1H	E3Q	0.15285422428086	-4.37645072355307	grey
V1H	E3S	-0.0389032808625309	-6.88663856682162	grey
V1H	E3T	-3.12788350835318	-4.43680916334619	grey
V1H	E3V	-7.42701302689366	-0.1387740336802	grey
V1H	E3Y	-4.80409859515781	-2.76162671957801	grey
V1H	R2S	-0.0142563216857798	-3.02577676973928	grey
V1I	R2K	0.0700806973343386	0.527425799585242	grey
V1I	R2N	-0.0185885952480209	-0.0664138019161289	grey
V1I	E3D	0.4138197075393	-1.01936514663576	grey
V1I	C5A	-0.89513150637565	0.460533162422619	grey
V1I	S6A	-0.0136984173032406	0.151064531859911	grey
V1I	S6D	0.12587376673314	-0.40336804929815	grey
V1I	S6E	0.0576196347084998	0.070867423656729	grey
V1I	S6F	0.03362266405599	-0.264875571674461	grey
V1I	S6G	-0.0479512099799599	0.330124650814069	grey
V1I	S6H	-0.0434853003738009	0.108854729488961	grey
V1I	S6K	-0.0611602567424807	-0.325601827200041	grey
V1I	S6L	0.0520726688528086	-0.00319471538584892	grey
V1I	S6M	0.0975372313785687	0.0297468331862607	grey
V1I	S6N	0.00103200751772015	0.0313413050749194	grey
V1I	S6P	-3.19034673051604	1.0714692017321	grey
V1I	S6Q	-0.0500936006146198	0.0761826580645693	grey
V1I	S6R	-0.0861869542761013	0.0990378182708014	grey
V1I	I9E	-6.87203913478145	1.02192388328827	grey
V1I	I9G	-6.39300988361233	0.410027485947861	grey
V1I	T10A	-0.0572728158385303	0.928976532074209	grey
V1I	T10C	0.0807185948159699	0.04842067707858	grey
V1I	T10E	-0.01323444963794	-0.117798871317671	grey
V1I	T10F	-3.80393691069121	1.38306272727266	grey
V1I	T10G	-0.0456423525762499	0.65916024783953	grey
V1I	T10H	-0.61647441041322	-0.0576852410898407	grey
V1I	T10I	-0.206251172740391	0.2207965912635	grey
V1I	T10K	-0.34958263173902	-0.0863502965041913	grey
V1I	T10L	-0.122882337074341	0.126247808749699	grey
V1I	T10M	-0.12623525765056	0.215830622571639	grey
V1I	T10N	-0.354766112548061	0.350915341292501	grey
V1I	T10Q	-0.0598859840741213	-7.25030381410173	grey
V1I	T10R	-0.379609777530671	0.278329502717941	grey
V1I	T10S	-0.0851744578256906	-0.0737542116509999	grey
V1I	M11C	-0.11229575746901	0.197081759581149	grey
V1I	M11F	-0.142354533079661	-0.295827838885598	grey
V1I	M11G	-0.424170033308881	0.33102987810137	grey
V1I	M11K	-0.218552366477791	0.0683761757061809	grey
V1I	M11L	0.0583541535115089	-0.0605044290757988	grey
V1I	M11R	-0.1623088504607	0.148653344775211	grey
V1I	M11V	-0.0327542151254399	-0.136635476121841	grey
V1I	M11W	-0.0970436854241914	-0.633413976801549	grey
V1I	M11Y	-0.273239608944001	0.366775963208891	grey
V1I	T10V	-0.18882047564003	0.0747416863738302	grey
V1I	T10W	-3.00119755581332	1.25542003036906	grey
V1I	T10Y	-2.45189441536308	1.7634380063339	grey
V1I	I9K	-7.56179244147794	-0.00393287325787917	grey
V1I	I9L	-0.0760359733481106	-0.217408965124781	grey
V1I	I9R	-7.5640209625885	-0.00170435214731945	grey
V1I	I9V	-0.0185118201808407	-6.53937774914934	grey
V1I	I9W	-7.55489826499886	-0.0108270497369594	grey
V1I	A8D	-7.36221620682104	0.7472306722787	grey
V1I	A8F	-7.56347318348863	-0.000740244239000099	grey
V1I	A8G	-0.0939919997378098	-0.18419671687845	grey
V1I	A8H	-7.5634139414715	-0.00231137326431963	grey
V1I	A8L	-2.97599332994684	0.24233994180286	grey
V1I	A8M	-0.60891909683056	-0.102458645086362	grey
V1I	A8N	-2.36843770332914	1.49390919991125	grey
V1I	A8P	-7.564657033348	-0.00041106251391021	grey
V1I	A8Q	-3.33396683968575	0.22018606111094	grey
V1I	A8R	-7.56217435696963	-0.00283670094462973	grey
V1I	A8S	0.0584252984403086	-0.26392466767963	grey
V1I	A8T	0.146126325908559	-0.0371338973614304	grey
V1I	A8V	-0.0575231689566902	-0.766992786347771	grey
V1I	A8Y	-7.56542244189016	-0.00030287284565933	grey
V1I	A7C	-0.106436183201991	0.0436283984315899	grey
V1I	A7F	-3.5158817627251	0.79717412363452	grey
V1I	A7I	-2.56052198654544	1.14807181723073	grey
V1I	A7L	-2.97179709130872	0.44896806496843	grey
V1I	A7N	-1.77409264456476	1.04129344147702	grey
V1I	A7P	-7.56059977150666	-0.00512554322915904	grey
V1I	A7R	-5.83701794076825	2.70711222740957	grey
V1I	A7S	-0.0495009366755301	0.0756623394199796	grey
V1I	A7W	-4.90369101322829	2.45639849493441	grey
V1I	S6T	0.115863120192149	0.219029650859911	grey
V1I	S6V	0.0886046272355987	0.34519303352892	grey
V1I	S6Y	0.0525146176291891	0.16187447181276	grey
V1I	C5P	-7.56331960018246	-0.00245723249680019	grey
V1I	C5S	-3.32048343668648	0.827850025977719	grey
V1I	C5V	-2.99156085702595	0.3576570024379	grey
V1I	E3H	-0.000675616565681381	0.30617130114695	grey
V1I	E3K	-0.8836865103567	0.586923427013339	grey
V1I	E3N	-0.13116990080745	0.454229905637138	grey
V1I	E3Q	0.15285422428086	-0.0021114453029103	grey
V1I	E3S	-0.0389032808625309	0.262052360888701	grey
V1I	R2W	0.0303802456516387	0.877311407545841	grey
V1K	R2A	-0.115282573728141	-3.58716226155734	grey
V1K	R2E	0.0642069488959702	-3.71429311500406	grey
V1K	R2G	-0.0399221231141098	-3.15191512357736	grey
V1K	R2H	0.0667833876550095	-5.82416411424409	grey
V1K	R2K	0.0700806973343386	-4.34890897474268	grey
V1K	R2L	0.0537328412392686	-6.19753694598681	grey
V1K	R2N	-0.0185885952480209	-5.52419871318639	grey
V1K	R2P	-1.14341213965137	-6.42231317508445	grey
V1K	R2Q	0.122846527389399	-4.82384913950467	grey
V1K	L4E	-6.85599469067051	-0.70929677709662	grey
V1K	L4G	-4.00057110533329	-3.56484128775563	grey
V1K	L4K	-7.00353249885328	-0.56178211469134	grey
V1K	C5A	-0.89513150637565	-6.67022796770083	grey
V1K	S6G	-0.0479512099799599	-6.57256463136363	grey
V1K	S6K	-0.0611602567424807	-5.07482643965656	grey
V1K	S6L	0.0520726688528086	-7.1299819872925	grey
V1K	S6R	-0.0861869542761013	-5.47237786914352	grey
V1K	I9A	-2.25148011208035	-5.31424520265547	grey
V1K	I9D	-7.56168976445485	-0.00341485411661946	grey
V1K	I9E	-6.87203913478145	-0.69290566726638	grey
V1K	I9G	-6.39300988361233	-1.16952598824353	grey
V1K	T10A	-0.0572728158385303	-6.42928528602298	grey
V1K	T10C	0.0807185948159699	-6.72873881423974	grey
V1K	T10D	-0.20599004638078	-7.35973526835504	grey
V1K	T10E	-0.01323444963794	-4.32601259396461	grey
V1K	T10G	-0.0456423525762499	-6.30894858744466	grey
V1K	T10H	-0.61647441041322	-6.9492509043226	grey
V1K	T10K	-0.34958263173902	-7.21506743542767	grey
V1K	T10L	-0.122882337074341	-7.4424719284064	grey
V1K	T10M	-0.12623525765056	-7.4221274587039	grey
V1K	T10N	-0.354766112548061	-7.21011133243205	grey
V1K	T10P	-3.4496772271461	-4.11604808758972	grey
V1K	T10R	-0.379609777530671	-7.18548723792562	grey
V1K	T10S	-0.0851744578256906	-5.43861451753184	grey
V1K	M11A	-0.11937523053334	-7.15013356053171	grey
V1K	M11E	-0.0648902698253107	-4.9767195404337	grey
V1K	M11G	-0.424170033308881	-7.14114097226772	grey
V1K	M11I	0.0616625091721286	-7.38866032868811	grey
V1K	M11K	-0.218552366477791	-7.1899502731932	grey
V1K	M11L	0.0583541535115089	-6.99140783197656	grey
V1K	M11N	-0.223285759364151	-7.02429352925466	grey
V1K	M11Q	-0.11208572634793	-5.90058646102792	grey
V1K	M11R	-0.1623088504607	-6.66345809791117	grey
V1K	M11S	-0.234256407464601	-7.06610158822597	grey
V1K	M11T	0.00490314513204027	-6.73208296543712	grey
V1K	M11V	-0.0327542151254399	-5.9959172556895	grey
V1K	M11W	-0.0970436854241914	-5.90727846263372	grey
V1K	M11Y	-0.273239608944001	-5.00879047779994	grey
V1K	T10V	-0.18882047564003	-7.28399187634516	grey
V1K	T10W	-3.00119755581332	-4.56412205260918	grey
V1K	T10Y	-2.45189441536308	-5.11269174854036	grey
V1K	I9K	-7.56179244147794	-0.00268934381967956	grey
V1K	I9L	-0.0760359733481106	-5.53608021031188	grey
V1K	I9M	-0.0240626263187309	-7.33062833716412	grey
V1K	I9N	-2.68052729729306	-4.81063372420558	grey
V1K	I9Q	-3.80638814308304	-3.75770707884202	grey
V1K	I9R	-7.5640209625885	-0.000534155771219957	grey
V1K	I9S	-2.88081292067197	-4.68491239406385	grey
V1K	I9T	-0.742064778530311	-6.82270647219693	grey
V1K	I9V	-0.0185118201808407	-6.57320635838086	grey
V1K	I9W	-7.55489826499886	-0.0108270497369594	grey
V1K	A8C	-0.0784746719460507	-7.48493154554342	grey
V1K	A8D	-7.36221620682104	-0.20169458809194	grey
V1K	A8E	-7.29261256560843	-0.272059234384471	grey
V1K	A8G	-0.0939919997378098	-6.78181857526818	grey
V1K	A8H	-7.5634139414715	-0.00162920889336959	grey
V1K	A8K	-7.56521745672039	0.000333171403949173	grey
V1K	A8L	-2.97599332994684	-4.58973198478898	grey
V1K	A8M	-0.60891909683056	-6.95680621790526	grey
V1K	A8N	-2.36843770332914	-5.19170528505864	grey
V1K	A8P	-7.564657033348	0.00962175520820985	grey
V1K	A8Q	-3.33396683968575	-4.23097731592947	grey
V1K	A8R	-7.56217435696963	-0.00355095776618963	grey
V1K	A8S	0.0584252984403086	-7.59853297281551	grey
V1K	A8T	0.146126325908559	-7.53686414398234	grey
V1K	A8V	-0.0575231689566902	-6.89189471205151	grey
V1K	A8W	-7.56335802330757	-0.00236729142824998	grey
V1K	A8Y	-7.56542244189016	0.000745345270050102	grey
V1K	A7C	-0.106436183201991	-7.45928913153383	grey
V1K	A7D	-3.2800356509653	-4.2851465742419	grey
V1K	A7F	-3.5158817627251	-4.04984355201072	grey
V1K	A7G	-0.71728715505748	-6.84770377606802	grey
V1K	A7I	-2.56052198654544	-5.00520332819038	grey
V1K	A7K	-3.75508347839413	-3.80918822053603	grey
V1K	A7L	-2.97179709130872	-4.59301338807905	grey
V1K	A7N	-1.77409264456476	-5.789818981113	grey
V1K	A7P	-7.56059977150666	-0.00448970365297896	grey
V1K	A7Q	-2.93565578570422	-4.6300695290316	grey
V1K	A7R	-5.83701794076825	-1.72561871356347	grey
V1K	A7S	-0.0495009366755301	-7.5151264821309	grey
V1K	A7T	-0.815391129954591	-6.74949085616393	grey
V1K	A7W	-4.90369101322829	-2.65954936283886	grey
V1K	A7Y	-2.68529278668567	-4.87773685562711	grey
V1K	S6V	0.0886046272355987	-7.27785311311624	grey
V1K	C5E	-6.5604704099874	-1.00378563523559	grey
V1K	C5G	-2.71925477466257	-4.84647054007325	grey
V1K	C5H	-7.45886966580629	-0.10685564892953	grey
V1K	C5K	-7.56545900628681	-0.000266308449009323	grey
V1K	C5L	-1.84864826029598	-5.71707705443984	grey
V1K	C5N	-5.70986230392247	-1.85586301081335	grey
V1K	C5R	-7.56230158350706	-0.00283125630783942	grey
V1K	C5T	-4.16959725813152	-3.38245124011933	grey
V1K	C5V	-2.99156085702595	-4.57423851316396	grey
V1K	L4M	-0.0526605167421099	-7.5055740189484	grey
V1K	L4N	-3.94955770404241	-3.61616761069341	grey
V1K	L4Q	-3.76096772022119	-3.80418465694338	grey
V1K	L4R	-7.55909396753689	-0.00617023253477988	grey
V1K	L4S	-3.43497843138222	-4.13009104271768	grey
V1K	L4W	-7.565464666028	0.00200798013872916	grey
V1K	E3H	-0.000675616565681381	-7.56355942453149	grey
V1K	E3N	-0.13116990080745	-7.43455541392837	grey
V1K	E3S	-0.0389032808625309	-7.52007530863216	grey
V1K	E3V	-7.42701302689366	-0.137263438613689	grey
V1K	R2S	-0.0142563216857798	-4.09057063740647	grey
V1L	R2A	-0.115282573728141	-0.169977774006089	grey
V1L	R2C	0.198618038192979	-0.24443317751785	grey
V1L	R2D	-0.085641506635131	-2.17544578263237	grey
V1L	R2E	0.0642069488959702	-0.508637178937171	grey
V1L	R2F	0.0265511575096991	0.0552034673592701	grey
V1L	R2G	-0.0399221231141098	0.0431010663644589	grey
V1L	R2I	-0.151391550230301	0.0835830679922509	grey
V1L	R2K	0.0700806973343386	0.234768043341461	grey
V1L	R2L	0.0537328412392686	-0.09608452623592	grey
V1L	R2M	0.0372466299530902	0.227495487322349	grey
V1L	R2N	-0.0185885952480209	-0.34095746990149	grey
V1L	R2P	-1.14341213965137	0.439875277036791	grey
V1L	R2Q	0.122846527389399	-0.19574490201207	grey
V1L	E3A	0.0665211098618599	-1.09420066767458	grey
V1L	L4A	-0.901286144376551	-1.44044567738822	grey
V1L	L4E	-6.85599469067051	-0.70891588678335	grey
V1L	L4F	-2.90047718224666	-1.17268549066882	grey
V1L	L4G	-4.00057110533329	-1.20868178526143	grey
V1L	C5A	-0.89513150637565	-0.79131887950463	grey
V1L	S6A	-0.0136984173032406	-0.0794218846170001	grey
V1L	S6C	-1.74713342666176	0.267540174778241	grey
V1L	S6D	0.12587376673314	-0.118625803968889	grey
V1L	S6E	0.0576196347084998	-0.35359003239531	grey
V1L	S6F	0.03362266405599	0.0155107115299593	grey
V1L	S6G	-0.0479512099799599	0.137700302516389	grey
V1L	S6H	-0.0434853003738009	0.1947315145639	grey
V1L	S6I	-0.0427831561282304	-0.06106233248412	grey
V1L	S6K	-0.0611602567424807	-0.0876476261209991	grey
V1L	S6L	0.0520726688528086	-0.0479450340637797	grey
V1L	S6M	0.0975372313785687	-0.22280414049602	grey
V1L	S6N	0.00103200751772015	0.129049434039249	grey
V1L	S6P	-3.19034673051604	-0.55964974623428	grey
V1L	S6Q	-0.0500936006146198	-0.142768470741521	grey
V1L	S6R	-0.0861869542761013	0.117616653017471	grey
V1L	I9A	-2.25148011208035	-1.72713323816949	grey
V1L	I9C	-0.220488465495141	-0.67659375843785	grey
V1L	I9F	-5.15408812411107	-1.29315385219296	grey
V1L	I9G	-6.39300988361233	-1.17223190922662	grey
V1L	T10A	-0.0572728158385303	-0.0450033117446402	grey
V1L	T10C	0.0807185948159699	-0.2503557158795	grey
V1L	T10D	-0.20599004638078	-0.20777859852447	grey
V1L	T10E	-0.01323444963794	0.12732554451493	grey
V1L	T10F	-3.80393691069121	-2.70501950761067	grey
V1L	T10G	-0.0456423525762499	-0.00855002528231097	grey
V1L	T10H	-0.61647441041322	-1.14127850332605	grey
V1L	T10I	-0.206251172740391	0.23724217670625	grey
V1L	T10K	-0.34958263173902	-0.3006562482928	grey
V1L	T10L	-0.122882337074341	-0.4719777367805	grey
V1L	T10M	-0.12623525765056	0.0404705688758185	grey
V1L	T10N	-0.354766112548061	-1.1301114922805	grey
V1L	T10P	-3.4496772271461	-2.24360423510079	grey
V1L	T10R	-0.379609777530671	-0.7512534373216	grey
V1L	T10S	-0.0851744578256906	0.21562232118403	grey
V1L	M11A	-0.11937523053334	-0.159975696535451	grey
V1L	M11C	-0.11229575746901	0.512334294153099	grey
V1L	M11F	-0.142354533079661	-0.0805457635011297	grey
V1L	M11G	-0.424170033308881	-0.28717298659458	grey
V1L	M11H	-0.37363438625545	0.750858666349279	grey
V1L	M11I	0.0616625091721286	0.0175877392323702	grey
V1L	M11K	-0.218552366477791	0.263739228087921	grey
V1L	M11L	0.0583541535115089	0.094311764850751	grey
V1L	M11R	-0.1623088504607	-0.0465415805958997	grey
V1L	M11S	-0.234256407464601	0.13938531767173	grey
V1L	M11T	0.00490314513204027	0.250539778198849	grey
V1L	M11V	-0.0327542151254399	-0.143234864838591	grey
V1L	M11W	-0.0970436854241914	-0.020951529792999	grey
V1L	M11Y	-0.273239608944001	0.418499419277721	grey
V1L	T10V	-0.18882047564003	0.17039334395291	grey
V1L	T10W	-3.00119755581332	-1.17509511289876	grey
V1L	T10Y	-2.45189441536308	-1.36520075790511	grey
V1L	I9K	-7.56179244147794	-0.00292029099412972	grey
V1L	I9L	-0.0760359733481106	-0.13269769926991	grey
V1L	I9M	-0.0240626263187309	-0.275587238336019	grey
V1L	I9R	-7.5640209625885	0.00122243849937043	grey
V1L	I9S	-2.88081292067197	-2.16531465401183	grey
V1L	I9V	-0.0185118201808407	0.035731209457861	grey
V1L	I9W	-7.55489826499886	-0.01039374938187	grey
V1L	A8C	-0.0784746719460507	-0.477279164788969	grey
V1L	A8D	-7.36221620682104	-0.20292329183085	grey
V1L	A8E	-7.29261256560843	-0.25162081487756	grey
V1L	A8F	-7.56347318348863	0.00879281441543966	grey
V1L	A8G	-0.0939919997378098	-0.853182335517051	grey
V1L	A8I	-1.52687260313064	-2.96723521385619	grey
V1L	A8K	-7.56521745672039	-0.000507858015430074	grey
V1L	A8L	-2.97599332994684	-2.28813567578732	grey
V1L	A8M	-0.60891909683056	-2.14647863198065	grey
V1L	A8N	-2.36843770332914	-0.9979179567882	grey
V1L	A8P	-7.564657033348	0.000406524474799497	grey
V1L	A8Q	-3.33396683968575	-3.79584911441442	grey
V1L	A8R	-7.56217435696963	0.0053362245680395	grey
V1L	A8S	0.0584252984403086	-0.07704856990396	grey
V1L	A8T	0.146126325908559	-0.00584247773516999	grey
V1L	A8V	-0.0575231689566902	-0.86544470371757	grey
V1L	A8W	-7.56335802330757	-0.00166321864835073	grey
V1L	A8Y	-7.56542244189016	-0.00030287284565933	grey
V1L	A7C	-0.106436183201991	-1.00254029518476	grey
V1L	A7D	-3.2800356509653	-3.76789915916204	grey
V1L	A7E	-2.10409704030284	-0.87394804602269	grey
V1L	A7F	-3.5158817627251	-1.04946130676354	grey
V1L	A7G	-0.71728715505748	-0.230344840462131	grey
V1L	A7H	-2.63965197792275	-1.61686025178967	grey
V1L	A7I	-2.56052198654544	-0.84760000815127	grey
V1L	A7K	-3.75508347839413	-2.22892073549888	grey
V1L	A7L	-2.97179709130872	-1.94616756585192	grey
V1L	A7M	-2.91852660728454	-1.37196091523616	grey
V1L	A7N	-1.77409264456476	-0.786298439727401	grey
V1L	A7P	-7.56059977150666	-0.00416552009259963	grey
V1L	A7R	-5.83701794076825	-1.40804763271546	grey
V1L	A7S	-0.0495009366755301	-0.387992497707261	grey
V1L	A7T	-0.815391129954591	-1.79264533615738	grey
V1L	A7V	-0.647897733637281	-0.807287681831779	grey
V1L	A7W	-4.90369101322829	-0.63156691514206	grey
V1L	A7Y	-2.68529278668567	-1.35315209332119	grey
V1L	S6T	0.115863120192149	0.122601447388101	grey
V1L	S6V	0.0886046272355987	-0.16510171650139	grey
V1L	S6W	0.0432313220185598	0.14089769181502	grey
V1L	S6Y	0.0525146176291891	-0.24725309662746	grey
V1L	C5E	-6.5604704099874	-0.152071738121839	grey
V1L	C5F	-6.09392039803051	-0.8864930420766	grey
V1L	C5G	-2.71925477466257	-2.29281767595512	grey
V1L	C5I	-2.04981794816308	-1.26771246939878	grey
V1L	C5L	-1.84864826029598	-1.03090675811205	grey
V1L	C5M	-0.452841428710391	-0.52108721730967	grey
V1L	C5R	-7.56230158350706	0.00272599051755051	grey
V1L	C5S	-3.32048343668648	-0.963617761223651	grey
V1L	C5T	-4.16959725813152	-1.14342070490917	grey
V1L	C5V	-2.99156085702595	-1.88672620341343	grey
V1L	C5W	-7.56495949533533	-0.000291865607510822	grey
V1L	C5Y	-7.56389486450971	-0.00183045022610973	grey
V1L	L4M	-0.0526605167421099	0.11148646284577	grey
V1L	L4R	-7.55909396753689	-0.00573997890096045	grey
V1L	L4S	-3.43497843138222	-0.65422278320517	grey
V1L	L4V	-1.90290671636261	-0.882869584258279	grey
V1L	L4W	-7.565464666028	0.000790384360319862	grey
V1L	E3F	-5.93556890998949	-1.40462229583061	grey
V1L	E3G	0.0553586946705487	-0.231962841666849	grey
V1L	E3H	-0.000675616565681381	-0.423691392419229	grey
V1L	E3K	-0.8836865103567	-1.56999152654676	grey
V1L	E3N	-0.13116990080745	-0.74170111052452	grey
V1L	E3P	-7.2479670507315	0.11549026667603	grey
V1L	E3Q	0.15285422428086	-0.85648186169994	grey
V1L	E3R	-1.36262218561714	-1.99844104015152	grey
V1L	E3S	-0.0389032808625309	-0.579957932856969	grey
V1L	E3T	-3.12788350835318	0.60610788545595	grey
V1L	E3V	-7.42701302689366	-0.138712287842159	grey
V1L	E3Y	-4.80409859515781	-1.64051452194116	grey
V1L	R2S	-0.0142563216857798	0.2193221338923	grey
V1L	R2T	0.0377475220933299	-0.14058087977404	grey
V1L	R2V	0.0245478141582698	-0.15755107202826	grey
V1L	R2W	0.0303802456516387	0.237385622976971	grey
V1L	R2Y	0.0603303494055201	0.18055783058694	grey
V1M	R2A	-0.115282573728141	-0.268427499040479	grey
V1M	R2G	-0.0399221231141098	0.0362107497338187	grey
V1M	R2L	0.0537328412392686	-0.178778161483319	grey
V1M	L4G	-4.00057110533329	-1.98343582627612	grey
V1M	S6A	-0.0136984173032406	0.0482183480024894	grey
V1M	S6E	0.0576196347084998	-0.201705301649501	grey
V1M	S6G	-0.0479512099799599	0.151652403381359	grey
V1M	S6L	0.0520726688528086	0.0568694250123514	grey
V1M	S6M	0.0975372313785687	-0.170496679060069	grey
V1M	S6N	0.00103200751772015	0.50526394076646	grey
V1M	S6P	-3.19034673051604	-2.75541630567042	grey
V1M	S6Q	-0.0500936006146198	0.793681533608099	grey
V1M	S6R	-0.0861869542761013	-0.0107423386123298	grey
V1M	I9C	-0.220488465495141	-0.89232296071515	grey
V1M	I9G	-6.39300988361233	-1.17034356892627	grey
V1M	T10A	-0.0572728158385303	-0.14330933919161	grey
V1M	T10C	0.0807185948159699	-0.513779940947771	grey
V1M	T10D	-0.20599004638078	-1.06948312019426	grey
V1M	T10E	-0.01323444963794	-0.180227451608781	grey
V1M	T10F	-3.80393691069121	-3.1525918683687	grey
V1M	T10G	-0.0456423525762499	0.20430992776371	grey
V1M	T10I	-0.206251172740391	-0.21454634605435	grey
V1M	T10K	-0.34958263173902	-0.0045283493635111	grey
V1M	T10L	-0.122882337074341	-0.966361389288901	grey
V1M	T10M	-0.12623525765056	0.17236083363208	grey
V1M	T10N	-0.354766112548061	-0.194832528890299	grey
V1M	T10P	-3.4496772271461	-3.24204702427461	grey
V1M	T10Q	-0.0598859840741213	-0.0931592079133097	grey
V1M	T10R	-0.379609777530671	-0.189011925828789	grey
V1M	T10S	-0.0851744578256906	0.0138624159463596	grey
V1M	M11E	-0.0648902698253107	0.30353721531462	grey
V1M	M11F	-0.142354533079661	-0.357650082408819	grey
V1M	M11G	-0.424170033308881	-0.94446176623519	grey
V1M	M11K	-0.218552366477791	0.0686847832728112	grey
V1M	M11L	0.0583541535115089	0.141836467397251	grey
V1M	M11R	-0.1623088504607	0.159333345245971	grey
V1M	M11W	-0.0970436854241914	0.0198554460600704	grey
V1M	T10V	-0.18882047564003	0.246814873076689	grey
V1M	T10W	-3.00119755581332	-1.03974009629603	grey
V1M	T10Y	-2.45189441536308	-4.66784977232981	grey
V1M	I9K	-7.56179244147794	-0.00196414923756016	grey
V1M	I9L	-0.0760359733481106	-0.16099493248359	grey
V1M	I9R	-7.5640209625885	-0.00170435214731945	grey
V1M	I9S	-2.88081292067197	-3.26661856744706	grey
V1M	I9V	-0.0185118201808407	0.23230478606331	grey
V1M	A8E	-7.29261256560843	-0.27311274912739	grey
V1M	A8G	-0.0939919997378098	-1.9313556083597	grey
V1M	A8I	-1.52687260313064	-3.50839374205126	grey
V1M	A8K	-7.56521745672039	0.00037595320600925	grey
V1M	A8L	-2.97599332994684	-2.29547841273549	grey
V1M	A8N	-2.36843770332914	-1.56963914419438	grey
V1M	A8P	-7.564657033348	7.78994525703069e-05	grey
V1M	A8R	-7.56217435696963	-0.00291511819000956	grey
V1M	A8S	0.0584252984403086	-0.843324728867319	grey
V1M	A8V	-0.0575231689566902	-0.69207076650078	grey
V1M	A8W	-7.56335802330757	-0.00236729142824998	grey
V1M	A7C	-0.106436183201991	-2.44720764675657	grey
V1M	A7F	-3.5158817627251	-1.68175680472647	grey
V1M	A7G	-0.71728715505748	-1.18818783698092	grey
V1M	A7L	-2.97179709130872	-2.81532293908651	grey
V1M	A7N	-1.77409264456476	-2.47481992380842	grey
V1M	A7S	-0.0495009366755301	-0.777840668749791	grey
V1M	A7V	-0.647897733637281	-2.3184479003128	grey
V1M	A7W	-4.90369101322829	-1.11373375029651	grey
V1M	A7Y	-2.68529278668567	-3.06255294916859	grey
V1M	S6T	0.115863120192149	-0.156103961771588	grey
V1M	S6V	0.0886046272355987	-0.153670386730429	grey
V1M	S6W	0.0432313220185598	0.0287700514075304	grey
V1M	S6Y	0.0525146176291891	-0.0792181946681403	grey
V1M	C5F	-6.09392039803051	-1.22674300839926	grey
V1M	C5L	-1.84864826029598	-0.803689883716101	grey
V1M	C5T	-4.16959725813152	-1.68312712262761	grey
V1M	C5W	-7.56495949533533	-0.000765819400490031	grey
V1M	L4R	-7.55909396753689	-0.00663134719892966	grey
V1M	L4V	-1.90290671636261	-0.97506931160906	grey
V1M	L4W	-7.565464666028	0.00049777776072002	grey
V1M	E3N	-0.13116990080745	-0.445411521393511	grey
V1M	E3R	-1.36262218561714	-2.34774085708355	grey
V1M	R2W	0.0303802456516387	-0.10938423893837	grey
V1N	R2E	0.0642069488959702	-1.85860667723807	grey
V1N	R2H	0.0667833876550095	-2.89032989619334	grey
V1N	R2K	0.0700806973343386	-2.30994722115796	grey
V1N	R2L	0.0537328412392686	-2.89554775669735	grey
V1N	R2M	0.0372466299530902	-2.91219265950893	grey
V1N	R2N	-0.0185885952480209	-3.32449241115802	grey
V1N	R2P	-1.14341213965137	-6.42024279202065	grey
V1N	L4E	-6.85599469067051	-0.70973062406531	grey
V1N	L4K	-7.00353249885328	-0.33659946389295	grey
V1N	C5A	-0.89513150637565	-6.33353178141047	grey
V1N	S6C	-1.74713342666176	-3.8256607919121	grey
V1N	S6E	0.0576196347084998	-0.83183251171409	grey
V1N	S6F	0.03362266405599	-6.42831638621731	grey
V1N	S6G	-0.0479512099799599	-2.78126971034586	grey
V1N	S6H	-0.0434853003738009	-1.85543523947024	grey
V1N	S6L	0.0520726688528086	-4.32714581835929	grey
V1N	S6N	0.00103200751772015	-2.69074697476128	grey
V1N	S6Q	-0.0500936006146198	-2.37560338494244	grey
V1N	S6R	-0.0861869542761013	-2.75677275952109	grey
V1N	I9D	-7.56168976445485	-0.00342215850954997	grey
V1N	I9E	-6.87203913478145	-0.690921119877739	grey
V1N	I9G	-6.39300988361233	-1.17235713482865	grey
V1N	T10A	-0.0572728158385303	-3.48164138338399	grey
V1N	T10E	-0.01323444963794	-4.2253922943982	grey
V1N	T10F	-3.80393691069121	-3.76087356869656	grey
V1N	T10G	-0.0456423525762499	-2.90159331502928	grey
V1N	T10I	-0.206251172740391	-5.55994875417991	grey
V1N	T10L	-0.122882337074341	-6.48349735232749	grey
V1N	T10M	-0.12623525765056	-4.70690372856996	grey
V1N	T10P	-3.4496772271461	-4.11497765845472	grey
V1N	T10Q	-0.0598859840741213	-2.65808467483002	grey
V1N	T10R	-0.379609777530671	-5.16637873605161	grey
V1N	T10S	-0.0851744578256906	-2.47664324876745	grey
V1N	M11G	-0.424170033308881	-6.22721780402406	grey
V1N	M11K	-0.218552366477791	-4.1260870371556	grey
V1N	M11L	0.0583541535115089	-3.37950499177103	grey
V1N	M11R	-0.1623088504607	-3.08937110979834	grey
V1N	M11W	-0.0970436854241914	-2.57574374253226	grey
V1N	T10V	-0.18882047564003	-4.68769541670221	grey
V1N	I9K	-7.56179244147794	-0.00285161298447001	grey
V1N	I9Q	-3.80638814308304	-3.75933717165278	grey
V1N	I9R	-7.5640209625885	-0.00170435214731945	grey
V1N	I9S	-2.88081292067197	-4.68491239406385	grey
V1N	A8C	-0.0784746719460507	-5.92751122112787	grey
V1N	A8D	-7.36221620682104	-0.203124364353021	grey
V1N	A8E	-7.29261256560843	-0.2726782994716	grey
V1N	A8F	-7.56347318348863	-0.00225213124718948	grey
V1N	A8G	-0.0939919997378098	-6.52171860806205	grey
V1N	A8H	-7.5634139414715	-0.00168796024450035	grey
V1N	A8I	-1.52687260313064	-6.03838090287052	grey
V1N	A8K	-7.56521745672039	-6.02593403105089e-05	grey
V1N	A8L	-2.97599332994684	-4.58958738860132	grey
V1N	A8N	-2.36843770332914	-5.18422535965069	grey
V1N	A8P	-7.564657033348	-0.000545072845740791	grey
V1N	A8Q	-3.33396683968575	-4.23135224174579	grey
V1N	A8R	-7.56217435696963	-0.00309841063279048	grey
V1N	A8S	0.0584252984403086	-4.1014160603217	grey
V1N	A8T	0.146126325908559	-4.74537835933437	grey
V1N	A8V	-0.0575231689566902	-6.38886107699061	grey
V1N	A8Y	-7.56542244189016	-0.000178795722799663	grey
V1N	A7C	-0.106436183201991	-6.4276585218335	grey
V1N	A7D	-3.2800356509653	-4.28578840205475	grey
V1N	A7E	-2.10409704030284	-5.45958227201603	grey
V1N	A7F	-3.5158817627251	-4.04957215940832	grey
V1N	A7H	-2.63965197792275	-4.92607333681307	grey
V1N	A7I	-2.56052198654544	-5.00450812438146	grey
V1N	A7K	-3.75508347839413	-3.81064183634169	grey
V1N	A7L	-2.97179709130872	-4.5939282234271	grey
V1N	A7N	-1.77409264456476	-5.79129902848993	grey
V1N	A7P	-7.56059977150666	-0.00512554322915904	grey
V1N	A7Q	-2.93565578570422	-4.6300695290316	grey
V1N	A7R	-5.83701794076825	-1.72802481697226	grey
V1N	A7S	-0.0495009366755301	-4.61221832616846	grey
V1N	A7T	-0.815391129954591	-6.74572519210053	grey
V1N	A7Y	-2.68529278668567	-4.8796703037391	grey
V1N	S6T	0.115863120192149	-3.5517314874033	grey
V1N	S6Y	0.0525146176291891	-5.39225516856863	grey
V1N	C5G	-2.71925477466257	-4.84647054007325	grey
V1N	C5K	-7.56545900628681	-0.000266308449009323	grey
V1N	C5N	-5.70986230392247	-1.85304182861328	grey
V1N	C5P	-7.56331960018246	-0.00240571455336003	grey
V1N	C5R	-7.56230158350706	-0.00231414952256959	grey
V1N	C5S	-3.32048343668648	-4.24524187804934	grey
V1N	C5T	-4.16959725813152	-3.3961280566043	grey
V1N	C5V	-2.99156085702595	-4.57155512118744	grey
V1N	L4M	-0.0526605167421099	-7.50496407773752	grey
V1N	L4Q	-3.76096772022119	-3.80475759451463	grey
V1N	L4R	-7.55909396753689	-0.00663134719892966	grey
V1N	L4W	-7.565464666028	-0.00055132964128024	grey
V1N	E3F	-5.93556890998949	-1.63015640474633	grey
V1N	E3K	-0.8836865103567	-6.36496906861597	grey
V1N	E3M	-2.04158256916716	-4.09589723821517	grey
V1N	E3N	-0.13116990080745	-6.65963520267567	grey
V1N	E3Q	0.15285422428086	-3.83164826499506	grey
V1N	E3S	-0.0389032808625309	-5.58263084580037	grey
V1N	E3T	-3.12788350835318	-3.74459891876839	grey
V1N	E3Y	-4.80409859515781	-2.76162671957801	grey
V1N	R2S	-0.0142563216857798	-1.96623285172397	grey
V1N	R2T	0.0377475220933299	-2.48267264996258	grey
V1P	R2A	-0.115282573728141	-0.87223287564507	grey
V1P	R2F	0.0265511575096991	-1.73585172257558	grey
V1P	R2G	-0.0399221231141098	-0.858523178629151	grey
V1P	R2H	0.0667833876550095	-2.38246917797215	grey
V1P	R2I	-0.151391550230301	-2.47653314712478	grey
V1P	R2L	0.0537328412392686	-2.31696315280479	grey
V1P	R2N	-0.0185885952480209	-7.5471367194878	grey
V1P	R2P	-1.14341213965137	-2.30136760520466	grey
V1P	E3A	0.0665211098618599	-3.94849166250451	grey
V1P	E3D	0.4138197075393	-2.98876449613911	grey
V1P	C5A	-0.89513150637565	-6.55520783430387	grey
V1P	S6A	-0.0136984173032406	-1.94429542448255	grey
V1P	S6C	-1.74713342666176	-2.53342843131925	grey
V1P	S6E	0.0576196347084998	-1.3775637560403	grey
V1P	S6F	0.03362266405599	-3.83756989867069	grey
V1P	S6G	-0.0479512099799599	-2.40268997614687	grey
V1P	S6H	-0.0434853003738009	-0.85376530766144	grey
V1P	S6I	-0.0427831561282304	-4.4275974556887	grey
V1P	S6K	-0.0611602567424807	-2.0931941168984	grey
V1P	S6L	0.0520726688528086	-3.70672248964926	grey
V1P	S6P	-3.19034673051604	-4.37045205329102	grey
V1P	S6Q	-0.0500936006146198	-1.53160650418141	grey
V1P	S6R	-0.0861869542761013	-2.53584237036426	grey
V1P	I9G	-6.39300988361233	-1.17137810121824	grey
V1P	I9H	-2.98654209524904	-4.57682599578924	grey
V1P	T10A	-0.0572728158385303	-2.86066903511617	grey
V1P	T10C	0.0807185948159699	-4.94807666706695	grey
V1P	T10D	-0.20599004638078	-6.64579351473085	grey
V1P	T10E	-0.01323444963794	-1.93146299888978	grey
V1P	T10F	-3.80393691069121	-3.76091932896952	grey
V1P	T10G	-0.0456423525762499	-2.63361856605737	grey
V1P	T10H	-0.61647441041322	-6.55208550013003	grey
V1P	T10I	-0.206251172740391	-4.45280865361231	grey
V1P	T10K	-0.34958263173902	-5.47260771127165	grey
V1P	T10L	-0.122882337074341	-6.06226310851061	grey
V1P	T10M	-0.12623525765056	-4.80737379200613	grey
V1P	T10P	-3.4496772271461	-4.10884802571733	grey
V1P	T10Q	-0.0598859840741213	-3.18678874144912	grey
V1P	T10R	-0.379609777530671	-5.50619310016825	grey
V1P	T10S	-0.0851744578256906	-2.69023729463498	grey
V1P	M11A	-0.11937523053334	-3.0737298851422	grey
V1P	M11N	-0.223285759364151	-3.00385070643825	grey
V1P	M11P	-6.08274226816025	-1.48240374131456	grey
V1P	M11T	0.00490314513204027	-2.9928429655483	grey
V1P	M11V	-0.0327542151254399	-3.37000825870583	grey
V1P	M11W	-0.0970436854241914	-2.46729405986229	grey
V1P	T10V	-0.18882047564003	-4.11640083743711	grey
V1P	T10W	-3.00119755581332	-4.5645277589225	grey
V1P	T10Y	-2.45189441536308	-5.11383089937274	grey
V1P	I9K	-7.56179244147794	-0.00393287325787917	grey
V1P	I9L	-0.0760359733481106	-2.81638080635656	grey
V1P	A8C	-0.0784746719460507	-5.65864343846888	grey
V1P	A8D	-7.36221620682104	-0.20350910791478	grey
V1P	A8E	-7.29261256560843	-0.26887819521273	grey
V1P	A8F	-7.56347318348863	0.21415101143152	grey
V1P	A8G	-0.0939919997378098	-5.68383283265443	grey
V1P	A8H	-7.5634139414715	-0.00185164557403983	grey
V1P	A8K	-7.56521745672039	-7.69995728102657e-05	grey
V1P	A8L	-2.97599332994684	-4.58916295642193	grey
V1P	A8M	-0.60891909683056	-5.70957864125231	grey
V1P	A8N	-2.36843770332914	-5.19678020771947	grey
V1P	A8P	-7.564657033348	-0.000499430403619883	grey
V1P	A8Q	-3.33396683968575	-4.21735873479113	grey
V1P	A8R	-7.56217435696963	0.00415038263351963	grey
V1P	A8S	0.0584252984403086	-3.45144993551893	grey
V1P	A8T	0.146126325908559	-3.77668313997636	grey
V1P	A8V	-0.0575231689566902	-5.96892011459994	grey
V1P	A8W	-7.56335802330757	-0.00236729142824998	grey
V1P	A8Y	-7.56542244189016	-0.00030287284565933	grey
V1P	A7C	-0.106436183201991	-5.68886676594537	grey
V1P	A7D	-3.2800356509653	-4.28479829547255	grey
V1P	A7E	-2.10409704030284	-5.46162827443298	grey
V1P	A7F	-3.5158817627251	-4.04939107048451	grey
V1P	A7G	-0.71728715505748	-5.78200667705633	grey
V1P	A7H	-2.63965197792275	-4.92564698034393	grey
V1P	A7I	-2.56052198654544	-5.00522633682867	grey
V1P	A7L	-2.97179709130872	-4.59231290300659	grey
V1P	A7M	-2.91852660728454	-4.64719870745128	grey
V1P	A7N	-1.77409264456476	-5.79163267017106	grey
V1P	A7P	-7.56059977150666	-0.00176582041363993	grey
V1P	A7Q	-2.93565578570422	-4.6295278155914	grey
V1P	A7R	-5.83701794076825	-1.7268002668164	grey
V1P	A7S	-0.0495009366755301	-3.77545544267718	grey
V1P	A7T	-0.815391129954591	-6.74782400937588	grey
V1P	A7V	-0.647897733637281	-6.24308069538275	grey
V1P	A7Y	-2.68529278668567	-4.87911213677664	grey
V1P	S6T	0.115863120192149	-2.97046088859568	grey
V1P	S6V	0.0886046272355987	-4.13876968866392	grey
V1P	S6W	0.0432313220185598	-2.8202804174645	grey
V1P	S6Y	0.0525146176291891	-3.39079054099527	grey
V1P	C5E	-6.5604704099874	-1.0031253092404	grey
V1P	C5G	-2.71925477466257	-4.84580845141092	grey
V1P	C5Q	-4.94165998265798	-2.62406533207784	grey
V1P	C5R	-7.56230158350706	-0.00342373122875905	grey
V1P	C5W	-7.56495949533533	-0.000765819400490031	grey
V1P	L4R	-7.55909396753689	-0.00663134719892966	grey
V1P	E3G	0.0553586946705487	-3.97177458062719	grey
V1P	E3H	-0.000675616565681381	-5.7510786664418	grey
V1P	E3I	-7.48904573041127	-0.0758385549051708	grey
V1P	E3K	-0.8836865103567	-4.91189849397634	grey
V1P	E3L	-6.21249080489387	-0.662782894241141	grey
V1P	E3N	-0.13116990080745	-5.32961008186438	grey
V1P	E3P	-7.2479670507315	-0.317236903329171	grey
V1P	E3Q	0.15285422428086	-2.99175663562438	grey
V1P	E3R	-1.36262218561714	-5.66314770150039	grey
V1P	E3S	-0.0389032808625309	-3.59060316836642	grey
V1P	E3T	-3.12788350835318	-0.735722309762679	grey
V1P	E3V	-7.42701302689366	-0.138712287842159	grey
V1P	E3Y	-4.80409859515781	-2.74558115742043	grey
V1P	R2S	-0.0142563216857798	-1.61624807050385	grey
V1P	R2T	0.0377475220933299	-2.82071213260001	grey
V1Q	R2A	-0.115282573728141	-2.3779527654682	grey
V1Q	R2E	0.0642069488959702	-2.13017686643787	grey
V1Q	R2G	-0.0399221231141098	-1.33556342191754	grey
V1Q	R2N	-0.0185885952480209	-2.98399090129176	grey
V1Q	R2P	-1.14341213965137	-5.85326890322566	grey
V1Q	E3A	0.0665211098618599	-6.04024192051403	grey
V1Q	E3C	-6.80502684266021	-0.18222354236137	grey
V1Q	L4K	-7.00353249885328	-0.5616151157768	grey
V1Q	C5A	-0.89513150637565	-6.4867482305369	grey
V1Q	S6A	-0.0136984173032406	-3.08568706606609	grey
V1Q	S6D	0.12587376673314	-1.64242211962084	grey
V1Q	S6G	-0.0479512099799599	-3.44014190487155	grey
V1Q	S6H	-0.0434853003738009	-1.85643824999262	grey
V1Q	S6L	0.0520726688528086	-4.70836893689013	grey
V1Q	S6M	0.0975372313785687	-4.01478298546429	grey
V1Q	S6P	-3.19034673051604	-4.37537858421978	grey
V1Q	S6Q	-0.0500936006146198	-2.17458842286645	grey
V1Q	S6R	-0.0861869542761013	-2.9688357024312	grey
V1Q	I9A	-2.25148011208035	-5.31424520265547	grey
V1Q	I9E	-6.87203913478145	-0.69323382079382	grey
V1Q	I9G	-6.39300988361233	-1.17247690508447	grey
V1Q	T10A	-0.0572728158385303	-5.25039616736285	grey
V1Q	T10C	0.0807185948159699	-5.82555612767456	grey
V1Q	T10D	-0.20599004638078	-7.16708132547129	grey
V1Q	T10F	-3.80393691069121	-3.76178840404461	grey
V1Q	T10G	-0.0456423525762499	-2.7128250831781	grey
V1Q	T10K	-0.34958263173902	-5.95008297031197	grey
V1Q	T10L	-0.122882337074341	-6.99817993046124	grey
V1Q	T10M	-0.12623525765056	-5.01700092649033	grey
V1Q	T10P	-3.4496772271461	-4.11604808758972	grey
V1Q	T10R	-0.379609777530671	-6.06228357623228	grey
V1Q	T10S	-0.0851744578256906	-2.75478346313024	grey
V1Q	M11A	-0.11937523053334	-3.70947799811285	grey
V1Q	M11E	-0.0648902698253107	-2.28425760523094	grey
V1Q	M11G	-0.424170033308881	-6.70496878785137	grey
V1Q	M11K	-0.218552366477791	-4.23983636565832	grey
V1Q	M11Q	-0.11208572634793	-3.0046712640666	grey
V1Q	M11R	-0.1623088504607	-3.1489339213647	grey
V1Q	M11T	0.00490314513204027	-3.77397266670828	grey
V1Q	T10V	-0.18882047564003	-5.44140409927437	grey
V1Q	T10W	-3.00119755581332	-4.5626132682578	grey
V1Q	I9K	-7.56179244147794	-0.00307276130698941	grey
V1Q	I9R	-7.5640209625885	0.0195837455259298	grey
V1Q	I9V	-0.0185118201808407	-7.5468383306359	grey
V1Q	I9W	-7.55489826499886	-0.0108270497369594	grey
V1Q	A8D	-7.36221620682104	-0.20350910791478	grey
V1Q	A8G	-0.0939919997378098	-7.10532512284823	grey
V1Q	A8H	-7.5634139414715	-0.00160197693726971	grey
V1Q	A8L	-2.97599332994684	-4.58881311760541	grey
V1Q	A8N	-2.36843770332914	-5.19670014468531	grey
V1Q	A8P	-7.564657033348	-0.000829703785860225	grey
V1Q	A8Q	-3.33396683968575	-4.23100823589821	grey
V1Q	A8R	-7.56217435696963	-0.00156692314601958	grey
V1Q	A8S	0.0584252984403086	-6.07638773870146	grey
V1Q	A8T	0.146126325908559	-5.07527496800872	grey
V1Q	A8V	-0.0575231689566902	-6.91272839062419	grey
V1Q	A8W	-7.56335802330757	-0.00236729142824998	grey
V1Q	A8Y	-7.56542244189016	-0.00030287284565933	grey
V1Q	A7C	-0.106436183201991	-5.94556331306109	grey
V1Q	A7K	-3.75508347839413	-3.81030110637655	grey
V1Q	A7L	-2.97179709130872	-4.5939282234271	grey
V1Q	A7N	-1.77409264456476	-5.7898233990421	grey
V1Q	A7R	-5.83701794076825	-1.72745065323521	grey
V1Q	A7T	-0.815391129954591	-6.75033418478123	grey
V1Q	A7V	-0.647897733637281	-6.84394191726687	grey
V1Q	C5E	-6.5604704099874	-1.00525490474842	grey
V1Q	C5G	-2.71925477466257	-4.84647054007325	grey
V1Q	C5K	-7.56545900628681	-0.000266308449009323	grey
V1Q	C5L	-1.84864826029598	-4.00157795980318	grey
V1Q	C5P	-7.56331960018246	-0.00240571455336003	grey
V1Q	C5R	-7.56230158350706	0.00350519589749076	grey
V1Q	C5S	-3.32048343668648	-4.24524187804934	grey
V1Q	C5T	-4.16959725813152	-3.39549570053081	grey
V1Q	L4R	-7.55909396753689	-0.00663134719892966	grey
V1Q	L4T	-2.50785521812977	-5.05787009660605	grey
V1Q	L4W	-7.565464666028	-0.000260648707819833	grey
V1Q	E3G	0.0553586946705487	-5.97859389341185	grey
V1Q	E3K	-0.8836865103567	-6.68203880437912	grey
V1Q	E3L	-6.21249080489387	-1.35323450984195	grey
V1Q	E3M	-2.04158256916716	-5.52414274556866	grey
V1Q	E3N	-0.13116990080745	-6.59231810011921	grey
V1Q	E3P	-7.2479670507315	-0.31775826400432	grey
V1Q	E3R	-1.36262218561714	-6.20067604501399	grey
V1Q	E3V	-7.42701302689366	-0.137737576296679	grey
V1Q	E3W	-7.40834309966252	-0.1573822150733	grey
V1Q	R2W	0.0303802456516387	-2.80666390083506	grey
V1R	R2A	-0.115282573728141	-6.59252193396396	grey
V1R	R2D	-0.085641506635131	-5.78328204207135	grey
V1R	R2E	0.0642069488959702	-3.38862026260536	grey
V1R	R2G	-0.0399221231141098	-3.51656585005423	grey
V1R	R2H	0.0667833876550095	-5.9225566592713	grey
V1R	R2K	0.0700806973343386	-3.88460011728484	grey
V1R	R2L	0.0537328412392686	-5.81272767336703	grey
V1R	R2N	-0.0185885952480209	-6.23402391271914	grey
V1R	R2P	-1.14341213965137	-6.42125593754611	grey
V1R	R2Q	0.122846527389399	-3.94497440976991	grey
V1R	E3A	0.0665211098618599	-7.47974264492738	grey
V1R	L4A	-0.901286144376551	-6.66448207963398	grey
V1R	L4E	-6.85599469067051	-0.709291600320631	grey
V1R	L4G	-4.00057110533329	-3.56494294884243	grey
V1R	L4K	-7.00353249885328	-0.55930590140408	grey
V1R	C5A	-0.89513150637565	-6.6684960851978	grey
V1R	S6A	-0.0136984173032406	-4.88562931119253	grey
V1R	S6E	0.0576196347084998	-2.79857808956665	grey
V1R	S6F	0.03362266405599	-7.48705730536562	grey
V1R	S6G	-0.0479512099799599	-5.96695190414149	grey
V1R	S6H	-0.0434853003738009	-4.06661143359798	grey
V1R	S6K	-0.0611602567424807	-5.66540139528586	grey
V1R	S6L	0.0520726688528086	-7.25222170060375	grey
V1R	S6M	0.0975372313785687	-7.20866321178893	grey
V1R	S6N	0.00103200751772015	-3.74986941289819	grey
V1R	S6P	-3.19034673051604	-4.37448094952989	grey
V1R	S6Q	-0.0500936006146198	-4.28635860468905	grey
V1R	S6R	-0.0861869542761013	-5.5677259225425	grey
V1R	I9A	-2.25148011208035	-5.31334614693203	grey
V1R	I9C	-0.220488465495141	-7.34523684924068	grey
V1R	I9E	-6.87203913478145	-0.68829709302875	grey
V1R	I9F	-5.15408812411107	-2.41078932086904	grey
V1R	I9G	-6.39300988361233	-1.17249313342195	grey
V1R	T10A	-0.0572728158385303	-6.91424273675399	grey
V1R	T10C	0.0807185948159699	-7.14263756127859	grey
V1R	T10D	-0.20599004638078	-7.35973526835504	grey
V1R	T10E	-0.01323444963794	-6.14153233578872	grey
V1R	T10F	-3.80393691069121	-3.76178840404461	grey
V1R	T10G	-0.0456423525762499	-6.51594648189206	grey
V1R	T10H	-0.61647441041322	-6.9492509043226	grey
V1R	T10K	-0.34958263173902	-7.2161426829968	grey
V1R	T10L	-0.122882337074341	-7.44221853189638	grey
V1R	T10M	-0.12623525765056	-7.42689364705589	grey
V1R	T10P	-3.4496772271461	-4.11015832454107	grey
V1R	T10Q	-0.0598859840741213	-6.32545425696214	grey
V1R	T10R	-0.379609777530671	-7.18371227433844	grey
V1R	T10S	-0.0851744578256906	-5.71360068119901	grey
V1R	M11A	-0.11937523053334	-6.52834744684479	grey
V1R	M11D	-0.0787037023845798	-7.2757557137892	grey
V1R	M11E	-0.0648902698253107	-3.39358307975511	grey
V1R	M11G	-0.424170033308881	-7.14084470849465	grey
V1R	M11H	-0.37363438625545	-5.23092982525918	grey
V1R	M11I	0.0616625091721286	-7.10963555755326	grey
V1R	M11K	-0.218552366477791	-7.0932799386007	grey
V1R	M11L	0.0583541535115089	-7.03703914660997	grey
V1R	M11N	-0.223285759364151	-7.0101896773562	grey
V1R	M11P	-6.08274226816025	-1.47498427783884	grey
V1R	M11Q	-0.11208572634793	-5.53322023865566	grey
V1R	M11R	-0.1623088504607	-6.42616618079068	grey
V1R	M11S	-0.234256407464601	-7.17179096093712	grey
V1R	M11T	0.00490314513204027	-6.7940536771592	grey
V1R	M11V	-0.0327542151254399	-6.15301412728425	grey
V1R	M11W	-0.0970436854241914	-6.23275274835376	grey
V1R	T10V	-0.18882047564003	-7.33065680487188	grey
V1R	T10W	-3.00119755581332	-4.56385061804734	grey
V1R	T10Y	-2.45189441536308	-5.11383089937274	grey
V1R	I9K	-7.56179244147794	-0.00273174679688992	grey
V1R	I9L	-0.0760359733481106	-6.51274847921916	grey
V1R	I9M	-0.0240626263187309	-7.40263079886824	grey
V1R	I9N	-2.68052729729306	-4.88519801744276	grey
V1R	I9P	-7.56382838855178	-0.00189692618404003	grey
V1R	I9Q	-3.80638814308304	-3.75937871178723	grey
V1R	I9R	-7.5640209625885	-0.000841443201159642	grey
V1R	I9S	-2.88081292067197	-4.68491239406385	grey
V1R	I9T	-0.742064778530311	-6.82366053620551	grey
V1R	I9V	-0.0185118201808407	-6.84962501924067	grey
V1R	I9W	-7.55489826499886	-0.0108270497369594	grey
V1R	I9Y	-7.56469152060663	-0.00103379412918958	grey
V1R	A8D	-7.36221620682104	-0.20217177800953	grey
V1R	A8E	-7.29261256560843	-0.27311274912739	grey
V1R	A8F	-7.56347318348863	-0.00173847725192999	grey
V1R	A8G	-0.0939919997378098	-7.25250169406986	grey
V1R	A8H	-7.5634139414715	0.00662512758916023	grey
V1R	A8I	-1.52687260313064	-6.03667870462382	grey
V1R	A8K	-7.56521745672039	0.0275131263789996	grey
V1R	A8L	-2.97599332994684	-4.58950801550189	grey
V1R	A8M	-0.60891909683056	-6.95680621790526	grey
V1R	A8N	-2.36843770332914	-5.19728761140668	grey
V1R	A8P	-7.564657033348	0.00322940640229952	grey
V1R	A8Q	-3.33396683968575	-4.23148265436383	grey
V1R	A8R	-7.56217435696963	-0.00275003070403024	grey
V1R	A8S	0.0584252984403086	-7.59999203828488	grey
V1R	A8T	0.146126325908559	-7.58810508871653	grey
V1R	A8V	-0.0575231689566902	-7.50801663717288	grey
V1R	A8W	-7.56335802330757	-0.0013956083064901	grey
V1R	A8Y	-7.56542244189016	-0.00030287284565933	grey
V1R	A7C	-0.106436183201991	-7.45928913153383	grey
V1R	A7F	-3.5158817627251	-4.04931429643375	grey
V1R	A7G	-0.71728715505748	-6.84757269217675	grey
V1R	A7H	-2.63965197792275	-4.92571748663187	grey
V1R	A7I	-2.56052198654544	-5.00520332819038	grey
V1R	A7K	-3.75508347839413	-3.81064183634169	grey
V1R	A7L	-2.97179709130872	-4.58967547462557	grey
V1R	A7N	-1.77409264456476	-5.79163267017106	grey
V1R	A7P	-7.56059977150666	0.00519154164826041	grey
V1R	A7Q	-2.93565578570422	-4.6272096490497	grey
V1R	A7R	-5.83701794076825	-1.72779474843606	grey
V1R	A7S	-0.0495009366755301	-7.51372248210492	grey
V1R	A7T	-0.815391129954591	-6.75033418478123	grey
V1R	A7V	-0.647897733637281	-6.91782758109854	grey
V1R	A7W	-4.90369101322829	-2.66203430150753	grey
V1R	S6T	0.115863120192149	-7.21088836783045	grey
V1R	S6V	0.0886046272355987	-7.59404769055468	grey
V1R	C5D	-7.56519331141184	-0.000532003323979069	grey
V1R	C5E	-6.5604704099874	-1.00525490474842	grey
V1R	C5G	-2.71925477466257	-4.83318968996287	grey
V1R	C5I	-2.04981794816308	-5.51590736657274	grey
V1R	C5L	-1.84864826029598	-5.71707705443984	grey
V1R	C5M	-0.452841428710391	-7.1102075600824	grey
V1R	C5N	-5.70986230392247	-1.85531707716144	grey
V1R	C5P	-7.56331960018246	-0.00188565434428067	grey
V1R	C5Q	-4.94165998265798	-2.62406533207784	grey
V1R	C5R	-7.56230158350706	-0.00232606933123947	grey
V1R	C5S	-3.32048343668648	-4.24524187804934	grey
V1R	C5T	-4.16959725813152	-3.18166099704245	grey
V1R	C5V	-2.99156085702595	-4.57320763874593	grey
V1R	C5W	-7.56495949533533	-0.000765819400490031	grey
V1R	L4N	-3.94955770404241	-3.61616761069341	grey
V1R	L4R	-7.55909396753689	-0.00552270952432021	grey
V1R	L4S	-3.43497843138222	-4.1307468833536	grey
V1R	L4T	-2.50785521812977	-5.05787009660605	grey
V1R	L4V	-1.90290671636261	-5.66281859837321	grey
V1R	L4W	-7.565464666028	0.0415441926827596	grey
V1R	E3G	0.0553586946705487	-7.58894129329887	grey
V1R	E3K	-0.8836865103567	-4.76139906146151	grey
V1R	E3L	-6.21249080489387	-1.35041332764188	grey
V1R	E3N	-0.13116990080745	-7.43455541392837	grey
V1R	E3Q	0.15285422428086	-7.01052316626698	grey
V1R	E3R	-1.36262218561714	-6.00279799756729	grey
V1R	E3V	-7.42701302689366	-0.138712287842159	grey
V1R	R2S	-0.0142563216857798	-3.70073774522762	grey
V1R	R2T	0.0377475220933299	-5.91786529691224	grey
V1R	R2V	0.0245478141582698	-7.15947224211201	grey
V1R	R2W	0.0303802456516387	-5.30621879512718	grey
V1R	R2Y	0.0603303494055201	-5.66372638986912	grey
V1S	R2A	-0.115282573728141	-2.43936109714215	grey
V1S	R2E	0.0642069488959702	-3.3764491590152	grey
V1S	R2F	0.0265511575096991	-3.4412204017224	grey
V1S	R2G	-0.0399221231141098	-1.96433145873224	grey
V1S	R2H	0.0667833876550095	-4.27683313289931	grey
V1S	R2K	0.0700806973343386	-3.37257465072132	grey
V1S	R2L	0.0537328412392686	-3.83529936532217	grey
V1S	R2P	-1.14341213965137	-5.56873358731863	grey
V1S	R2Q	0.122846527389399	-3.1881461500921	grey
V1S	E3D	0.4138197075393	-3.73007043401329	grey
V1S	L4A	-0.901286144376551	-6.66443917035927	grey
V1S	L4F	-2.90047718224666	-4.66324151302613	grey
V1S	L4G	-4.00057110533329	-3.56515420940253	grey
V1S	L4K	-7.00353249885328	-0.56219281588254	grey
V1S	C5A	-0.89513150637565	-6.66085245343438	grey
V1S	S6A	-0.0136984173032406	-3.11800539262534	grey
V1S	S6C	-1.74713342666176	-4.11164416385808	grey
V1S	S6D	0.12587376673314	-2.60915099333102	grey
V1S	S6F	0.03362266405599	-6.10599943285007	grey
V1S	S6G	-0.0479512099799599	-3.65237653152208	grey
V1S	S6H	-0.0434853003738009	-5.74067203489046	grey
V1S	S6I	-0.0427831561282304	-6.945457902506	grey
V1S	S6K	-0.0611602567424807	-2.72173127515123	grey
V1S	S6L	0.0520726688528086	-5.74235609537367	grey
V1S	S6M	0.0975372313785687	-4.45194915487719	grey
V1S	S6N	0.00103200751772015	-2.54516578637156	grey
V1S	S6P	-3.19034673051604	-4.37474360880429	grey
V1S	S6Q	-0.0500936006146198	-2.94328884830592	grey
V1S	S6R	-0.0861869542761013	-3.5838689590403	grey
V1S	I9E	-6.87203913478145	-0.682628827410539	grey
V1S	I9G	-6.39300988361233	-1.15450911713835	grey
V1S	I9H	-2.98654209524904	-4.57918321948678	grey
V1S	T10A	-0.0572728158385303	-4.82318952455134	grey
V1S	T10C	0.0807185948159699	-5.41647831217759	grey
V1S	T10D	-0.20599004638078	-7.35579420846312	grey
V1S	T10E	-0.01323444963794	-3.27669671712504	grey
V1S	T10F	-3.80393691069121	-3.76041585876104	grey
V1S	T10G	-0.0456423525762499	-3.85059842121214	grey
V1S	T10H	-0.61647441041322	-6.94854150799555	grey
V1S	T10I	-0.206251172740391	-6.45347057289226	grey
V1S	T10K	-0.34958263173902	-6.62290583351913	grey
V1S	T10L	-0.122882337074341	-6.97927782908651	grey
V1S	T10M	-0.12623525765056	-5.37353761834947	grey
V1S	T10N	-0.354766112548061	-6.32849181942796	grey
V1S	T10P	-3.4496772271461	-4.11535466123074	grey
V1S	T10R	-0.379609777530671	-6.66718577424951	grey
V1S	T10S	-0.0851744578256906	-3.54067855011857	grey
V1S	M11A	-0.11937523053334	-5.56236500838435	grey
V1S	M11E	-0.0648902698253107	-2.51384463499113	grey
V1S	M11F	-0.142354533079661	-3.65416808176208	grey
V1S	M11G	-0.424170033308881	-7.11717894814567	grey
V1S	M11K	-0.218552366477791	-4.93028551724469	grey
V1S	M11L	0.0583541535115089	-4.12409086761627	grey
V1S	M11N	-0.223285759364151	-4.37132395135122	grey
V1S	M11R	-0.1623088504607	-4.80028191561086	grey
V1S	M11S	-0.234256407464601	-4.69859532078061	grey
V1S	M11T	0.00490314513204027	-4.39168417677363	grey
V1S	M11V	-0.0327542151254399	-4.59136075932841	grey
V1S	M11W	-0.0970436854241914	-4.00668527917668	grey
V1S	M11Y	-0.273239608944001	-3.35596763790356	grey
V1S	T10V	-0.18882047564003	-5.69874160733568	grey
V1S	T10W	-3.00119755581332	-4.56231236276024	grey
V1S	I9K	-7.56179244147794	-0.00184860625858985	grey
V1S	I9L	-0.0760359733481106	-4.00431311240883	grey
V1S	I9M	-0.0240626263187309	-4.48697775839321	grey
V1S	I9N	-2.68052729729306	-4.88271307877409	grey
V1S	I9P	-7.56382838855178	-0.00189692618404003	grey
V1S	I9Q	-3.80638814308304	-3.75933717165278	grey
V1S	I9R	-7.5640209625885	-0.00145611671699974	grey
V1S	I9S	-2.88081292067197	-4.68491239406385	grey
V1S	I9T	-0.742064778530311	-6.82228869809909	grey
V1S	I9V	-0.0185118201808407	-4.32396750887237	grey
V1S	I9W	-7.55489826499886	-0.0108270497369594	grey
V1S	A8C	-0.0784746719460507	-6.85371847726551	grey
V1S	A8D	-7.36221620682104	-0.202387588993551	grey
V1S	A8E	-7.29261256560843	-0.27260657729272	grey
V1S	A8F	-7.56347318348863	-0.00166958876631007	grey
V1S	A8G	-0.0939919997378098	-7.45544160030501	grey
V1S	A8H	-7.5634139414715	-0.00203879793907014	grey
V1S	A8I	-1.52687260313064	-6.03885271160518	grey
V1S	A8K	-7.56521745672039	0.000578595713959018	grey
V1S	A8L	-2.97599332994684	-4.58897164566074	grey
V1S	A8M	-0.60891909683056	-6.94765892903707	grey
V1S	A8N	-2.36843770332914	-5.19699267181062	grey
V1S	A8P	-7.564657033348	0.00683524815343972	grey
V1S	A8Q	-3.33396683968575	-4.23115572311477	grey
V1S	A8R	-7.56217435696963	-0.0034189916416496	grey
V1S	A8S	0.0584252984403086	-5.57880066997395	grey
V1S	A8T	0.146126325908559	-5.667055578104	grey
V1S	A8V	-0.0575231689566902	-7.04237833025487	grey
V1S	A8W	-7.56335802330757	-0.00217564412198001	grey
V1S	A8Y	-7.56542244189016	0.00012270873408049	grey
V1S	A7C	-0.106436183201991	-7.04039934304113	grey
V1S	A7D	-3.2800356509653	-4.28568966377052	grey
V1S	A7F	-3.5158817627251	-4.04926956289697	grey
V1S	A7G	-0.71728715505748	-6.83646481030872	grey
V1S	A7H	-2.63965197792275	-4.92314283769554	grey
V1S	A7I	-2.56052198654544	-5.00430427246694	grey
V1S	A7K	-3.75508347839413	-3.80734237677087	grey
V1S	A7L	-2.97179709130872	-4.59334707274577	grey
V1S	A7M	-2.91852660728454	-4.64611225372189	grey
V1S	A7N	-1.77409264456476	-5.79163267017106	grey
V1S	A7P	-7.56059977150666	-0.0047926195122594	grey
V1S	A7Q	-2.93565578570422	-4.6300695290316	grey
V1S	A7R	-5.83701794076825	-1.72678110481072	grey
V1S	A7S	-0.0495009366755301	-6.08315924318093	grey
V1S	A7T	-0.815391129954591	-6.75033418478123	grey
V1S	A7W	-4.90369101322829	-2.66203430150753	grey
V1S	A7Y	-2.68529278668567	-4.88023048029952	grey
V1S	S6T	0.115863120192149	-4.38138859794409	grey
V1S	S6V	0.0886046272355987	-6.34361497016148	grey
V1S	S6W	0.0432313220185598	-5.96864450351697	grey
V1S	S6Y	0.0525146176291891	-7.04134560738334	grey
V1S	C5F	-6.09392039803051	-1.46898373450524	grey
V1S	C5G	-2.71925477466257	-4.84580634219635	grey
V1S	C5L	-1.84864826029598	-4.84245352781887	grey
V1S	C5N	-5.70986230392247	-1.85373341530533	grey
V1S	C5R	-7.56230158350706	0.0161201341925405	grey
V1S	C5S	-3.32048343668648	-4.24524187804934	grey
V1S	C5V	-2.99156085702595	-4.57416445770987	grey
V1S	L4R	-7.55909396753689	-0.00663134719892966	grey
V1S	L4V	-1.90290671636261	-5.6447423641593	grey
V1S	L4W	-7.565464666028	0.17179378688029	grey
V1S	E3F	-5.93556890998949	-1.61786881024787	grey
V1S	E3I	-7.48904573041127	-0.07667958432455	grey
V1S	E3K	-0.8836865103567	-6.68097453415979	grey
V1S	E3L	-6.21249080489387	-1.3517442362033	grey
V1S	E3N	-0.13116990080745	-6.86980521881777	grey
V1S	E3P	-7.2479670507315	-0.317402413823121	grey
V1S	E3Q	0.15285422428086	-5.91408183110477	grey
V1S	E3R	-1.36262218561714	-6.20310312911868	grey
V1S	E3S	-0.0389032808625309	-5.76590276902361	grey
V1S	E3T	-3.12788350835318	-4.41659740965342	grey
V1S	E3V	-7.42701302689366	-0.114911875230719	grey
V1S	E3W	-7.40834309966252	-0.1573822150733	grey
V1S	R2S	-0.0142563216857798	-3.21452264036463	grey
V1S	R2T	0.0377475220933299	-6.32088620001201	grey
V1S	R2V	0.0245478141582698	-5.83354282875387	grey
V1S	R2Y	0.0603303494055201	-3.15562405592669	grey
V1T	R2A	-0.115282573728141	0.539783312846291	grey
V1T	R2G	-0.0399221231141098	0.205530569664699	grey
V1T	R2H	0.0667833876550095	-0.82409039252139	grey
V1T	R2L	0.0537328412392686	-2.54250961914712	grey
V1T	R2P	-1.14341213965137	-2.92560148815823	grey
V1T	E3A	0.0665211098618599	-2.55013318903223	grey
V1T	L4G	-4.00057110533329	-3.56226101351211	grey
V1T	C5A	-0.89513150637565	-4.26165849420809	grey
V1T	S6A	-0.0136984173032406	-0.473661561928409	grey
V1T	S6C	-1.74713342666176	-1.4572040910715	grey
V1T	S6D	0.12587376673314	0.0902310213690605	grey
V1T	S6F	0.03362266405599	-3.45143693810737	grey
V1T	S6G	-0.0479512099799599	-0.58021330942581	grey
V1T	S6H	-0.0434853003738009	-0.1664689648244	grey
V1T	S6K	-0.0611602567424807	-0.42346922952057	grey
V1T	S6L	0.0520726688528086	-2.24616910849189	grey
V1T	S6N	0.00103200751772015	-0.00306523904447076	grey
V1T	S6P	-3.19034673051604	-4.36603589422802	grey
V1T	S6R	-0.0861869542761013	-0.372885687171069	grey
V1T	I9G	-6.39300988361233	-1.17271543112349	grey
V1T	T10A	-0.0572728158385303	-0.90665677291487	grey
V1T	T10C	0.0807185948159699	-2.96871541483939	grey
V1T	T10D	-0.20599004638078	-2.73572094428064	grey
V1T	T10E	-0.01323444963794	-1.46797017862462	grey
V1T	T10F	-3.80393691069121	-3.74474942459811	grey
V1T	T10G	-0.0456423525762499	-1.24879269486364	grey
V1T	T10H	-0.61647441041322	-3.27933208784251	grey
V1T	T10I	-0.206251172740391	-3.21674605084436	grey
V1T	T10L	-0.122882337074341	-3.39395400351066	grey
V1T	T10M	-0.12623525765056	-2.42577937638278	grey
V1T	T10P	-3.4496772271461	-4.11365226597781	grey
V1T	T10Q	-0.0598859840741213	-7.09602391055687	grey
V1T	T10R	-0.379609777530671	-2.81704688754417	grey
V1T	T10S	-0.0851744578256906	-0.71285625765139	grey
V1T	M11G	-0.424170033308881	-2.97504495153069	grey
V1T	M11L	0.0583541535115089	-1.83527705200153	grey
V1T	M11P	-6.08274226816025	-1.48298304657557	grey
V1T	M11R	-0.1623088504607	-0.9006115837715	grey
V1T	M11T	0.00490314513204027	-1.21041595086741	grey
V1T	M11V	-0.0327542151254399	-1.94450835616324	grey
V1T	T10V	-0.18882047564003	-2.29222705187992	grey
V1T	T10W	-3.00119755581332	-3.77716242492127	grey
V1T	T10Y	-2.45189441536308	-3.88811272713118	grey
V1T	I9K	-7.56179244147794	0.00404164539170004	grey
V1T	I9R	-7.5640209625885	-0.000895933035059748	grey
V1T	I9V	-0.0185118201808407	-1.227675830493	grey
V1T	I9W	-7.55489826499886	-0.0108270497369594	grey
V1T	A8C	-0.0784746719460507	-3.6926148930846	grey
V1T	A8D	-7.36221620682104	-0.20254787767384	grey
V1T	A8F	-7.56347318348863	-0.00225213124718948	grey
V1T	A8G	-0.0939919997378098	-2.87142315744752	grey
V1T	A8H	-7.5634139414715	0.0206277985823897	grey
V1T	A8I	-1.52687260313064	-3.89759668313503	grey
V1T	A8K	-7.56521745672039	-0.000176235220070708	grey
V1T	A8L	-2.97599332994684	-3.98002082613299	grey
V1T	A8M	-0.60891909683056	-3.62003661404484	grey
V1T	A8N	-2.36843770332914	-4.41188038965531	grey
V1T	A8P	-7.564657033348	0.000624076627519621	grey
V1T	A8Q	-3.33396683968575	-4.22955945390257	grey
V1T	A8R	-7.56217435696963	-0.00292218780530007	grey
V1T	A8S	0.0584252984403086	-2.65609714218567	grey
V1T	A8T	0.146126325908559	-2.84186235859285	grey
V1T	A8V	-0.0575231689566902	-2.84286201632048	grey
V1T	A8W	-7.56335802330757	-0.00236729142824998	grey
V1T	A8Y	-7.56542244189016	7.85819209196958e-05	grey
V1T	A7C	-0.106436183201991	-4.21542238981352	grey
V1T	A7D	-3.2800356509653	-4.28493398619063	grey
V1T	A7F	-3.5158817627251	-3.71799853382087	grey
V1T	A7G	-0.71728715505748	-2.4100700676908	grey
V1T	A7H	-2.63965197792275	-4.04120479636236	grey
V1T	A7I	-2.56052198654544	-4.73137115418715	grey
V1T	A7L	-2.97179709130872	-4.26260593752618	grey
V1T	A7N	-1.77409264456476	-3.75801170858826	grey
V1T	A7P	-7.56059977150666	-0.00430357891147004	grey
V1T	A7Q	-2.93565578570422	-4.13724744903995	grey
V1T	A7R	-5.83701794076825	-1.71425515861206	grey
V1T	A7S	-0.0495009366755301	-2.56743554214738	grey
V1T	A7T	-0.815391129954591	-4.43913725341156	grey
V1T	A7V	-0.647897733637281	-3.8783273892981	grey
V1T	A7Y	-2.68529278668567	-3.5585972202988	grey
V1T	S6T	0.115863120192149	-1.43885922710553	grey
V1T	S6V	0.0886046272355987	-3.10169657000972	grey
V1T	S6Y	0.0525146176291891	-2.08879300074223	grey
V1T	C5F	-6.09392039803051	-1.47180491670531	grey
V1T	C5G	-2.71925477466257	-3.11714429422332	grey
V1T	E3G	0.0553586946705487	-2.95321231320866	grey
V1T	E3H	-0.000675616565681381	-3.85881748052438	grey
V1T	E3K	-0.8836865103567	-2.96163880363035	grey
V1T	E3N	-0.13116990080745	-3.08647349612264	grey
V1T	E3P	-7.2479670507315	-0.31775826400432	grey
V1T	E3Q	0.15285422428086	-1.88493466706451	grey
V1T	E3T	-3.12788350835318	-2.00063788908032	grey
V1T	R2T	0.0377475220933299	-0.86933747482305	grey
V1T	R2V	0.0245478141582698	-2.83004407955395	grey
R2A	E3A	0.0665211098618599	-0.11171316210425	grey
R2A	E3D	0.4138197075393	-0.859774025251721	grey
R2A	L4A	-0.901286144376551	1.07109769490031	grey
R2A	L4C	-1.53398237575791	1.15525373542021	grey
R2A	L4D	-7.56294179703957	1.2030570220571	grey
R2A	L4E	-6.85599469067051	0.387797970374459	grey
R2A	L4F	-2.90047718224666	1.67287585298482	grey
R2A	L4G	-4.00057110533329	1.20252703289462	grey
R2A	L4H	-3.12322228271696	2.22838532056402	grey
R2A	L4I	-0.89051914607961	1.02516440817656	grey
R2A	L4K	-7.00353249885328	0.65938408549476	grey
R2A	C5A	-0.89513150637565	0.67016518739344	grey
R2A	S6A	-0.0136984173032406	-0.0603878522175805	grey
R2A	S6D	0.12587376673314	0.364042470639239	grey
R2A	S6E	0.0576196347084998	-0.54118384603621	grey
R2A	S6G	-0.0479512099799599	0.131973354661199	grey
R2A	S6H	-0.0434853003738009	-0.238484334891359	grey
R2A	S6K	-0.0611602567424807	-0.46738947582076	grey
R2A	S6L	0.0520726688528086	0.190868992662191	grey
R2A	S6M	0.0975372313785687	0.228092567680791	grey
R2A	S6N	0.00103200751772015	-0.127864082881111	grey
R2A	S6P	-3.19034673051604	1.39323779024163	grey
R2A	S6Q	-0.0500936006146198	-0.17295804927477	grey
R2A	S6R	-0.0861869542761013	-0.0192554341459292	grey
R2A	I9A	-2.25148011208035	1.39793553485312	grey
R2A	I9C	-0.220488465495141	0.366578906241541	grey
R2A	I9D	-7.56168976445485	0.297386055801111	grey
R2A	I9E	-6.87203913478145	1.33577830830857	grey
R2A	I9F	-5.15408812411107	1.92807966941221	grey
R2A	I9G	-6.39300988361233	0.63222716000111	grey
R2A	I9H	-2.98654209524904	0.67245246018935	grey
R2A	T10A	-0.0572728158385303	0.0232650408599291	grey
R2A	T10C	0.0807185948159699	-0.910426713777081	grey
R2A	T10E	-0.01323444963794	-0.162607108784471	grey
R2A	T10F	-3.80393691069121	1.07157919854015	grey
R2A	T10G	-0.0456423525762499	0.0999194477445702	grey
R2A	T10H	-0.61647441041322	-0.00641858967253128	grey
R2A	T10I	-0.206251172740391	-0.0866331712183595	grey
R2A	T10L	-0.122882337074341	0.0987275820533497	grey
R2A	T10M	-0.12623525765056	-6.09175254366567	grey
R2A	T10P	-3.4496772271461	0.76691371413229	grey
R2A	T10Q	-0.0598859840741213	-0.331436769431059	grey
R2A	T10R	-0.379609777530671	-0.0472176831393991	grey
R2A	T10S	-0.0851744578256906	0.0712263183299893	grey
R2A	M11A	-0.11937523053334	-0.00928051191633017	grey
R2A	M11C	-0.11229575746901	0.0872727515793592	grey
R2A	M11D	-0.0787037023845798	-0.215221969611671	grey
R2A	M11E	-0.0648902698253107	0.357075563275741	grey
R2A	M11F	-0.142354533079661	-0.26983775868308	grey
R2A	M11G	-0.424170033308881	0.06637396870644	grey
R2A	M11H	-0.37363438625545	0.213209303632949	grey
R2A	M11I	0.0616625091721286	0.235572109752571	grey
R2A	M11K	-0.218552366477791	-0.24144473975273	grey
R2A	M11L	0.0583541535115089	-0.00586614094526894	grey
R2A	M11N	-0.223285759364151	0.0520128966418998	grey
R2A	M11P	-6.08274226816025	1.77164990067176	grey
R2A	M11Q	-0.11208572634793	0.311637097895199	grey
R2A	M11R	-0.1623088504607	0.21295235748123	grey
R2A	M11S	-0.234256407464601	0.2406202694375	grey
R2A	M11T	0.00490314513204027	-0.27659008248656	grey
R2A	M11V	-0.0327542151254399	-0.262381510943881	grey
R2A	M11W	-0.0970436854241914	-0.17891348045154	grey
R2A	M11Y	-0.273239608944001	0.768410923086481	grey
R2A	T10V	-0.18882047564003	0.0108472404100493	grey
R2A	T10Y	-2.45189441536308	1.76696675124841	grey
R2A	I9K	-7.56179244147794	-0.00393287325787917	grey
R2A	I9L	-0.0760359733481106	-0.128593928902239	grey
R2A	I9M	-0.0240626263187309	-0.27920718748355	grey
R2A	I9P	-7.56382838855178	-0.00142639853265081	grey
R2A	I9Q	-3.80638814308304	1.17082883840265	grey
R2A	I9R	-7.5640209625885	0.000375367236729929	grey
R2A	I9S	-2.88081292067197	1.1414095576358	grey
R2A	I9T	-0.742064778530311	0.795463250393851	grey
R2A	I9V	-0.0185118201808407	0.0864261264143895	grey
R2A	I9W	-7.55489826499886	0.00589303741258007	grey
R2A	I9Y	-7.56469152060663	0.33669035720686	grey
R2A	A8C	-0.0784746719460507	-7.41339721243232	grey
R2A	A8D	-7.36221620682104	1.28546250958246	grey
R2A	A8E	-7.29261256560843	0.69392660616568	grey
R2A	A8F	-7.56347318348863	-0.00225213124718948	grey
R2A	A8G	-0.0939919997378098	0.160141624979119	grey
R2A	A8H	-7.5634139414715	-0.00231137326431963	grey
R2A	A8L	-2.97599332994684	-0.15455145156361	grey
R2A	A8N	-2.36843770332914	1.49314886853216	grey
R2A	A8P	-7.564657033348	-0.000250805984940428	grey
R2A	A8Q	-3.33396683968575	0.89774733448857	grey
R2A	A8R	-7.56217435696963	0.000328978798859403	grey
R2A	A8S	0.0584252984403086	0.132314380595561	grey
R2A	A8T	0.146126325908559	-0.226657695084899	grey
R2A	A8V	-0.0575231689566902	0.0159744370734991	grey
R2A	A8W	-7.56335802330757	-0.00236729142824998	grey
R2A	A7C	-0.106436183201991	0.15818363292116	grey
R2A	A7D	-3.2800356509653	0.47799751486109	grey
R2A	A7E	-2.10409704030284	0.728178412837919	grey
R2A	A7F	-3.5158817627251	-3.4485766111385	grey
R2A	A7G	-0.71728715505748	0.25605634173513	grey
R2A	A7H	-2.63965197792275	1.62607379646311	grey
R2A	A7I	-2.56052198654544	1.49523865441334	grey
R2A	A7K	-3.75508347839413	1.12222665988072	grey
R2A	A7L	-2.97179709130872	0.37292991146755	grey
R2A	A7M	-2.91852660728454	1.38038808925589	grey
R2A	A7N	-1.77409264456476	0.97324761599992	grey
R2A	A7P	-7.56059977150666	-0.0045514465013694	grey
R2A	A7R	-5.83701794076825	1.85564745374398	grey
R2A	A7S	-0.0495009366755301	0.0334475219171289	grey
R2A	A7T	-0.815391129954591	0.955331225478721	grey
R2A	A7V	-0.647897733637281	0.61201754579033	grey
R2A	A7W	-4.90369101322829	1.2717906717	grey
R2A	S6T	0.115863120192149	0.0463181428191	grey
R2A	S6V	0.0886046272355987	0.0994023521736906	grey
R2A	S6Y	0.0525146176291891	0.331683900815161	grey
R2A	C5D	-7.56519331141184	0.00863276433756077	grey
R2A	C5E	-6.5604704099874	0.284932390510841	grey
R2A	C5F	-6.09392039803051	0.543625732693879	grey
R2A	C5G	-2.71925477466257	0.80578394979606	grey
R2A	C5H	-7.45886966580629	0.471213995258399	grey
R2A	C5K	-7.56545900628681	0.00141640919100006	grey
R2A	C5L	-1.84864826029598	-1.27789509015846	grey
R2A	C5M	-0.452841428710391	0.481995286037671	grey
R2A	C5N	-5.70986230392247	1.58898743473029	grey
R2A	C5P	-7.56331960018246	-0.00197035772074017	grey
R2A	C5R	-7.56230158350706	0.0018990285619207	grey
R2A	C5S	-3.32048343668648	1.22539481239707	grey
R2A	C5T	-4.16959725813152	1.14938921556279	grey
R2A	C5V	-2.99156085702595	0.44011094910883	grey
R2A	C5W	-7.56495949533533	-0.000765819400490031	grey
R2A	L4M	-0.0526605167421099	-0.29303335778939	grey
R2A	L4P	-7.56453934339781	0.00448056865862956	grey
R2A	L4Q	-3.76096772022119	1.05827666630788	grey
R2A	L4R	-7.55909396753689	-0.0064011970817397	grey
R2A	L4S	-3.43497843138222	1.76624972989132	grey
R2A	L4T	-2.50785521812977	1.73376426900543	grey
R2A	L4V	-1.90290671636261	1.20810348996236	grey
R2A	L4W	-7.565464666028	0.57628843277057	grey
R2A	L4Y	-4.18491844374178	0.75532995241956	grey
R2A	E3F	-5.93556890998949	-0.918621347974371	grey
R2A	E3G	0.0553586946705487	0.12409779759483	grey
R2A	E3H	-0.000675616565681381	0.0384872153574403	grey
R2A	E3L	-6.21249080489387	3.43881433527261	grey
R2A	E3N	-0.13116990080745	0.35334384667285	grey
R2A	E3P	-7.2479670507315	1.75093236968187	grey
R2A	E3Q	0.15285422428086	0.0270893212412986	grey
R2A	E3R	-1.36262218561714	1.04010562106434	grey
R2A	E3S	-0.0389032808625309	0.16241134605646	grey
R2A	E3T	-3.12788350835318	2.63422736587879	grey
[truncated: 26,185 more rows]
