# Supplementary material for: Origins and breadth of pairwise epistasis in an α-helix of β-lactamase TEM-1
Source: Nat Commun. 2026 Mar 17;17:4083. doi: 10.1038/s41467-026-70627-5 (PMC13144301; doi:10.1038/s41467-026-70627-5)
Supplement: Supplementary file 3 — Source data [file 41467_2026_70627_MOESM3_ESM.zip › Source Data/Figure5C_sourcedata.txt]

Potts energy ~ (-E(a[mut]) + E(a[wt]))	∆∆G
-1.88064360987349	-0.331203349073186
-1.17451031915744	1.3275487971722
-3.99442239046138	1.68047306416695
-4.61853212470454	3.84643407456931
1.61387424180448	-0.85120113040355
-1.01125404684234	0.172291863667008
-0.871043426092993	-0.536763739623437
-2.73126168686278	0.11981049975864
0.914267244589387	-1.44571547083618
-2.20037962453416	0.106645871033599
-2.45264980104115	2.56633211641469
-0.835675642084392	-0.107236436338372
-1.5371679126544	1.42189126735951
-3.06163877658231	0.137058636032661
-2.48704325587839	0.179632691603462
-1.37057682732322	-0.147667639102713
-2.72612124365743	2.74917025498056
-2.86091046108738	0.124786907083347
-3.93656591807273	4.02809378563523
-3.99429845903067	4.00775033822775
-5.86708554920096	3.85930067404854
-0.0528224632601838	-0.175189646131673
0.0621010857981484	-0.534697051962421
0.650290351416594	-1.77284256717408
-2.14921188865247	2.1648268902849
-1.99499676407664	0.202651968386784
-1.0090831207224	-0.370419507282019
-2.66248716761635	2.71972113885317
-0.98357086527942	0.0287376644208295
-1.68390300797427	1.78789882037818
-2.19451401070143	0.325152100536399
-1.78415759346078	-0.143471553379975
-0.77045664091041	-0.27763714686204
-0.864664666244384	0.179212136762862
-3.27174369839529	1.14860977958068
-5.21331064008536	1.86926463279451
-4.08659726341664	3.82978600272455
-3.56614585301586	0.0744632860966982
-4.56872817905191	1.06942451769534
-5.34142916667339	4.04891824222505
-3.57822914539631	2.37099584445332
-4.84049612476964	3.66996120655578
-3.85628654182427	3.72825550662722
-4.94553632140382	1.95107126131578
-5.56156246400483	3.66876748111815
-3.56513884704419	1.19896510186238
-3.25660074929825	3.76954724794348
-2.70604250408947	0.125737767112517
-3.41479311752595	1.45224120261683
-3.5232279509294	1.37479224153441
-2.77749089940612	-0.0426237392344776
-2.48132843155164	1.19532308730322
-5.47682765585454	3.90251945496129
-2.6222371118407	0.655930576333586
-2.23866623189073	2.06115268670018
-3.07211591923915	1.96742125367454
-0.802184704870186	0.250127885993898
-3.91316845289748	1.82486217023227
-1.65762124951613	0.125056312063365
-2.1901184809125	1.38056621504972
-3.45030083008789	1.49388160927189
-1.46031940701718	1.34404360191031
-1.43877520834752	1.30191230630984
-2.82311462030052	0.130394737097173
-1.46253913750979	0.0380433147508691
-3.65087201389627	1.88728992963727
-1.95329041514128	1.12842834047863
-2.35847427781361	1.65629273265696
-3.89010616499893	3.98485250318184
-1.37425616747124	1.21367718204383
-6.33034387637699	2.53893958843801
-6.07538150472598	3.88331425982413
-4.67749712968732	4.08995748000289
-4.05595421974609	1.98487384348669
-1.51024522359237	1.84459654735114
-4.903365245914	3.86801894188667
-6.0546529533264	3.91297846746532
-7.13384870606313	2.25221806411653
-7.27442181277757	4.20502757561242
-6.44462434926987	3.95025079432926
-1.24487277919309	1.41742821981636
-1.85073668902207	2.0980789738863
-2.57597122016091	0.599949007556342
-7.27116338270771	4.37850415137784
-5.28627716099043	4.36433520410545
-5.70397697761576	4.14755775379595
-6.24986187453109	3.33272675482349
-5.00335837867109	2.30699079682259
-4.44446582749167	4.35561845222573
-4.70046269749992	2.44516744102768
-5.82648350192269	3.54351139450093
-3.93469332015211	4.15746225925435
-5.75066622781783	4.27318447946699
-4.69143757326741	2.7889750899474
-2.66424705247161	1.34032086084279
-4.64904369715954	4.33685102262035
-4.39066664522476	2.65907989543078
-0.269245390350453	-0.355010337449363
-2.17722400858196	0.376636533931241
-3.27475703043126	2.1874819692485
-2.36222246332139	0.113151238359387
