# Supplementary material for: Origins and breadth of pairwise epistasis in an α-helix of β-lactamase TEM-1
Source: Nat Commun. 2026 Mar 17;17:4083. doi: 10.1038/s41467-026-70627-5 (PMC13144301; doi:10.1038/s41467-026-70627-5)
Supplement: Supplementary file 3 — Source data [file 41467_2026_70627_MOESM3_ESM.zip › Source Data/Figure4F_sourcedata.txt]

Mutation at site 120	Mutation at site 121	Change in charge (pI) at site E121	Log Fitness	Colour
R2D	E3A	3.03	-0.0599607100373026	#CC0000CC
R2D	E3D	-0.21	-0.001398757005823	#CC0000CC
R2D	E3G	2.98	-0.0281743771446302	#CC0000CC
R2D	E3H	4.56	-0.193003375568781	#CC0000CC
R2D	E3K	6.39	-0.454259325114199	#CC0000CC
R2D	E3R	7.68	-0.5694891343266	#CC0000CC
R2D	E3S	2.6	-0.049341517203611	#CC0000CC
	E3A	3.03	-0.0210722215378084	#000080CC
	E3D	-0.21	-0.0020494684859345	#000080CC
	E3G	2.98	-0.0054682472327007	#000080CC
	E3H	4.56	-0.0568282476990177	#000080CC
	E3K	6.39	-0.185733977140332	#000080CC
	E3R	7.68	-0.314448204931758	#000080CC
	E3S	2.6	-0.031579203186012	#000080CC
