# Supplementary material for: Origins and breadth of pairwise epistasis in an α-helix of β-lactamase TEM-1
Source: Nat Commun. 2026 Mar 17;17:4083. doi: 10.1038/s41467-026-70627-5 (PMC13144301; doi:10.1038/s41467-026-70627-5)
Supplement: Supplementary file 3 — Source data [file 41467_2026_70627_MOESM3_ESM.zip › Source Data/FigureS6D_sourcedata.txt]

Focal Mutation	Background Mutation	Background MIC[75] (replicate 2)	Focal Mutation MIC[75] (replicate 2)	Colour
V1A	R2A	0.0302874142685301	-1.22342948630209	grey
V1A	R2E	-0.03490751050232	-2.17472234748689	grey
V1A	R2G	-0.00413558130262004	-0.788523605175151	grey
V1A	R2H	0.0458339072738703	-2.95499853645963	grey
V1A	R2L	-0.0399440479335098	-3.36493319025912	grey
V1A	R2P	-1.92445156241315	-2.79824579702285	grey
V1A	R2Q	0.156424395639489	-4.2288653654784	grey
V1A	E3D	-0.07048275829818	-2.35678986113367	grey
V1A	L4A	-0.96044409809136	-4.06622704217713	grey
V1A	L4G	-4.23241379833844	-3.43182888449574	grey
V1A	S6A	-0.0208948137431104	-2.51796168244749	grey
V1A	S6D	0.119445214379999	-2.24623187527847	grey
V1A	S6E	0.0285149570283103	-1.07366594937677	grey
V1A	S6F	-0.11537416867408	-4.44426953526822	grey
V1A	S6G	0.029256249015349	-2.93045936486568	grey
V1A	S6H	-0.0222821435020712	-2.0559034839521	grey
V1A	S6I	-0.22764311801059	-4.1778253418302	grey
V1A	S6K	-0.0573675812038204	-2.63819356083085	grey
V1A	S6L	0.0222155288538186	-4.35288203819878	grey
V1A	S6M	-0.0230679498616801	-3.46695417013267	grey
V1A	S6N	0.11303866223596	-2.75095783899487	grey
V1A	S6P	-4.03479546493251	-3.62725642481158	grey
V1A	S6R	-0.0570967210579898	-3.18266514527646	grey
V1A	I9E	-6.41229640095084	-1.25099148676758	grey
V1A	I9G	-5.6077923623149	-2.05645032051928	grey
V1A	T10A	-0.0958406195836901	-3.41478492813654	grey
V1A	T10C	0.0222542966757793	-4.49912503352572	grey
V1A	T10D	-0.42012503841579	-5.51473029467729	grey
V1A	T10F	-4.55647623864654	-3.00924919892952	grey
V1A	T10G	-0.13266821276898	-2.81250743126249	grey
V1A	T10H	-0.807032407140341	-6.03345254144183	grey
V1A	T10I	-0.253867900132871	-4.58570610264102	grey
V1A	T10K	-0.216667702164571	-4.36694477677344	grey
V1A	T10L	-0.13271803954283	-5.14969040060522	grey
V1A	T10M	-0.0638698335638104	-3.96977740756143	grey
V1A	T10P	-3.98776810368343	-3.67319807906284	grey
V1A	T10Q	-0.20063661667675	-3.14744322338096	grey
V1A	T10R	-0.38371070146129	-4.87691296964218	grey
V1A	T10S	-0.0254059178317405	-2.94608403557833	grey
V1A	M11A	-0.224153267093211	-3.42252934781695	grey
V1A	M11C	-0.204125458956531	-3.2905776899932	grey
V1A	M11G	-0.73860326737252	-4.71079962217179	grey
V1A	M11L	-0.00932823894441093	-3.33947387208238	grey
V1A	M11N	-0.35245534659496	-2.94485605392496	grey
V1A	M11P	-5.4758904483113	-2.18835223452288	grey
V1A	M11Q	-0.14493424355172	-2.62197041402943	grey
V1A	M11R	-0.111162975697491	-3.7493292631606	grey
V1A	M11V	-0.0436126919586304	-3.51565353482543	grey
V1A	M11W	-0.23578126432141	-2.73580785128905	grey
V1A	T10V	-0.14146854160815	-3.77375905653096	grey
V1A	T10W	-3.57618205722335	-4.08678205307591	grey
V1A	T10Y	-2.98072445576263	-4.68351822707155	grey
V1A	I9K	-7.66237174469396	-0.00187093814021999	grey
V1A	I9L	-0.27601627210802	-3.100091281571	grey
V1A	I9M	-0.191455345723721	-3.94955630379302	grey
V1A	I9N	-2.9666300423348	-4.69761264049938	grey
V1A	I9R	-7.66215007484182	-0.00209260799235977	grey
V1A	I9S	-3.43899103221516	-4.22525165061902	grey
V1A	I9T	-0.86237686804164	-5.42577288600151	grey
V1A	I9V	-0.0638691359390613	-3.28162294374286	grey
V1A	I9W	-7.65385763298339	-0.0102459352811195	grey
V1A	A8D	-7.0368576728684	-0.62738500996578	grey
V1A	A8G	-0.71722463784921	-4.88250342827461	grey
V1A	A8H	-7.66219563875357	-0.00204704408060952	grey
V1A	A8I	-2.49350826571196	-5.16385252724365	grey
V1A	A8K	-7.66414002052298	-0.000102662311199708	grey
V1A	A8L	-3.70263582835422	-3.96160685447996	grey
V1A	A8M	-0.927065667579141	-4.9953064219156	grey
V1A	A8N	-3.14482360025295	-4.51941908258123	grey
V1A	A8P	-7.66311876827192	-0.000793688763519818	grey
V1A	A8Q	-4.18115245873148	-3.4830902241027	grey
V1A	A8R	-7.66242674355276	-0.00181593928141943	grey
V1A	A8S	-0.140050198070611	-3.83976043998978	grey
V1A	A8T	-0.13421358339497	-3.72972655600239	grey
V1A	A8V	-0.366849264027531	-5.240820099686	grey
V1A	A8W	-7.66184412001883	-0.00239856281534934	grey
V1A	A8Y	-7.66424268283418	0.00612378248358958	grey
V1A	A7C	-0.531891851778951	-4.64033608453323	grey
V1A	A7F	-3.81312969208749	-3.85111299074669	grey
V1A	A7G	-0.911149044244821	-4.83016195314963	grey
V1A	A7H	-3.02193830079564	-4.63295725055927	grey
V1A	A7I	-2.70877758875226	-4.95051879335877	grey
V1A	A7L	-3.23711785021767	-4.42668104127259	grey
V1A	A7M	-2.96745607284756	-4.69678660998662	grey
V1A	A7P	-7.65899993942675	-0.00345112884741994	grey
V1A	A7R	-5.18855396172645	-2.47551290741256	grey
V1A	A7S	-0.0954522649168599	-4.05479555913418	grey
V1A	A7T	-1.44102474146409	-5.75764299796001	grey
V1A	A7V	-0.94094348141623	-5.41894711714487	grey
V1A	A7Y	-2.91810816615341	-4.74440171146687	grey
V1A	S6T	-0.0358211133039212	-3.93386405002438	grey
V1A	S6V	-0.00640249684906991	-4.37393350498884	grey
V1A	S6W	0.0533292063626991	-4.70444292564986	grey
V1A	C5G	-2.74027693311897	-4.63732248610262	grey
V1A	C5H	-7.62479840928362	-0.0394442735505596	grey
V1A	C5L	-1.87711738682453	-5.28656036799465	grey
V1A	C5Q	-5.64600395205691	-2.01823873077727	grey
V1A	C5R	-7.66014921386823	0.24812094078276	grey
V1A	C5S	-2.72981856101383	-4.86678331220832	grey
V1A	C5T	-4.18262461209571	-3.48161807073847	grey
V1A	L4N	-4.2498981477737	-3.41434453506048	grey
V1A	L4R	-7.65794172627334	-0.00630095656083984	grey
V1A	E3G	-0.084909133304361	-4.49727883423466	grey
V1A	E3K	-1.08189799044152	-6.28261524787343	grey
V1A	E3N	-0.135027002536601	-5.64917839516483	grey
V1A	E3P	-7.08396929801378	-0.5802733848204	grey
V1A	E3Q	0.0358859245660703	-3.62134072801015	grey
V1A	E3R	-1.889628633912	-5.42841269971849	grey
V1A	E3S	-0.109750713921841	-4.89364980396262	grey
V1A	E3T	-3.04695941064586	-3.3694349961896	grey
V1A	E3V	-7.56998880581249	-0.0839694482121391	grey
V1A	R2S	0.0230574087070998	-1.80959300878989	grey
V1A	R2T	0.156562379997759	-3.43396281767973	grey
V1A	R2V	-0.0651382133673106	-4.19939066391577	grey
V1A	R2W	0.112753003086519	-2.63232366005978	grey
V1C	R2P	-1.92445156241315	-3.78642078039885	grey
V1C	L4E	-6.64280211409463	-1.02158025289659	grey
V1C	S6A	-0.0208948137431104	-2.63016322363507	grey
V1C	S6C	-0.687404598019681	-6.93831564384639	grey
V1C	S6F	-0.11537416867408	-5.55597918073978	grey
V1C	S6H	-0.0222821435020712	-2.11333782509416	grey
V1C	S6L	0.0222155288538186	-4.61028611122087	grey
V1C	S6P	-4.03479546493251	-3.62944721790167	grey
V1C	S6R	-0.0570967210579898	-2.70363378834755	grey
V1C	I9A	-3.02098929171106	-3.1396309767464	grey
V1C	I9E	-6.41229640095084	-1.25139646734377	grey
V1C	I9G	-5.6077923623149	-2.05638453041342	grey
V1C	T10A	-0.0958406195836901	-3.34188429793374	grey
V1C	T10E	-0.111457107743121	-3.4089133885912	grey
V1C	T10G	-0.13266821276898	-2.71718521394625	grey
V1C	T10K	-0.216667702164571	-4.56626509112487	grey
V1C	T10L	-0.13271803954283	-5.41241537427715	grey
V1C	T10P	-3.98776810368343	-3.67647457915075	grey
V1C	T10R	-0.38371070146129	-5.49009084279939	grey
V1C	T10S	-0.0254059178317405	-3.09229162400647	grey
V1C	M11C	-0.204125458956531	-7.03239573433987	grey
V1C	M11E	-0.12576180065321	-2.11952423774934	grey
V1C	M11F	-0.21534930006589	-3.00725915117598	grey
V1C	M11G	-0.73860326737252	-5.06729162195494	grey
V1C	M11I	-0.122049467639721	-6.1866792002782	grey
V1C	M11K	-0.28814261467396	-5.66283935630378	grey
V1C	M11L	-0.00932823894441093	-5.06422820548325	grey
V1C	M11N	-0.35245534659496	-3.85125516117684	grey
V1C	M11Q	-0.14493424355172	-2.17010699163538	grey
V1C	M11R	-0.111162975697491	-3.78785378410017	grey
V1C	M11W	-0.23578126432141	-6.46137172683206	grey
V1C	M11Y	-0.14863461028021	-3.07324061207696	grey
V1C	T10V	-0.14146854160815	-4.32248251418214	grey
V1C	I9L	-0.27601627210802	-4.83293845837055	grey
V1C	I9S	-3.43899103221516	-4.22525165061902	grey
V1C	I9V	-0.0638691359390613	-4.50752147755709	grey
V1C	I9W	-7.65385763298339	-0.0103850498507896	grey
V1C	A8D	-7.0368576728684	-0.62738500996578	grey
V1C	A8E	-7.04873821933169	-0.615504463502489	grey
V1C	A8G	-0.71722463784921	-5.29736563619399	grey
V1C	A8L	-3.70263582835422	-3.9426411124418	grey
V1C	A8N	-3.14482360025295	-4.51941908258123	grey
V1C	A8P	-7.66311876827192	-0.00112391456225946	grey
V1C	A8R	-7.66242674355276	-0.00181593928141943	grey
V1C	A8S	-0.140050198070611	-4.8819617563632	grey
V1C	A8V	-0.366849264027531	-5.37485322268717	grey
V1C	A8W	-7.66184412001883	-0.00239856281534934	grey
V1C	A8Y	-7.66424268283418	0	grey
V1C	A7C	-0.531891851778951	-7.13235083105523	grey
V1C	A7E	-2.75159216786745	-4.57840738270549	grey
V1C	A7F	-3.81312969208749	-3.53468401002936	grey
V1C	A7H	-3.02193830079564	-4.64230438203854	grey
V1C	A7K	-4.3307338631375	-3.33350881969668	grey
V1C	A7L	-3.23711785021767	-4.42712483261651	grey
V1C	A7N	-2.6059259428821	-5.01856994030838	grey
V1C	A7P	-7.65899993942675	-0.00524274340742981	grey
V1C	A7R	-5.18855396172645	-2.47568872110773	grey
V1C	A7S	-0.0954522649168599	-4.89044024725608	grey
V1C	A7T	-1.44102474146409	-5.9278975574002	grey
V1C	A7Y	-2.91810816615341	-4.74289740606916	grey
V1C	S6T	-0.0358211133039212	-3.78024690092193	grey
V1C	S6Y	-0.0299338080429905	-4.20424180886727	grey
V1C	C5G	-2.74027693311897	-4.92396574971521	grey
V1C	C5K	-7.66370878401655	-0.000533898817629108	grey
V1C	C5V	-3.14772743930111	-4.51651524353307	grey
V1C	E3G	-0.084909133304361	-5.86556624334232	grey
V1C	E3S	-0.109750713921841	-6.10068656191332	grey
V1C	E3T	-3.04695941064586	-4.07687842915165	grey
V1D	R2G	-0.00413558130262004	-4.89431213141224	grey
V1D	R2L	-0.0399440479335098	-7.61855319698792	grey
V1D	R2N	0.0740823071119188	-7.62526736222825	grey
V1D	R2P	-1.92445156241315	-5.73979112042103	grey
V1D	L4G	-4.23241379833844	-3.43182888449574	grey
V1D	C5A	-0.939500503458451	-6.72474217937573	grey
V1D	S6C	-0.687404598019681	-6.95597332006366	grey
V1D	S6F	-0.11537416867408	-6.02188431949509	grey
V1D	S6G	0.029256249015349	-7.68579483115952	grey
V1D	S6H	-0.0222821435020712	-6.24584914826606	grey
V1D	S6L	0.0222155288538186	-7.68526119651955	grey
V1D	S6P	-4.03479546493251	-3.62928757325505	grey
V1D	S6R	-0.0570967210579898	-7.59014565060253	grey
V1D	I9E	-6.41229640095084	-1.25194628188334	grey
V1D	I9F	-4.91942775988293	-2.74481492295125	grey
V1D	I9G	-5.6077923623149	-2.05630996717669	grey
V1D	T10A	-0.0958406195836901	-7.56702627467994	grey
V1D	T10C	0.0222542966757793	-7.68649697950996	grey
V1D	T10D	-0.42012503841579	-7.24411764441839	grey
V1D	T10G	-0.13266821276898	-7.53166933971373	grey
V1D	T10I	-0.253867900132871	-7.41037478270131	grey
V1D	T10L	-0.13271803954283	-7.53152464329135	grey
V1D	T10M	-0.0638698335638104	-7.60037284927037	grey
V1D	T10P	-3.98776810368343	-3.67604877050045	grey
V1D	T10Q	-0.20063661667675	-7.46360606615743	grey
V1D	T10R	-0.38371070146129	-7.28053198137289	grey
V1D	T10S	-0.0254059178317405	-7.58721131983339	grey
V1D	M11A	-0.224153267093211	-7.44008941574097	grey
V1D	M11D	-0.1284436600207	-7.53579902281348	grey
V1D	M11E	-0.12576180065321	-6.89910971207053	grey
V1D	M11F	-0.21534930006589	-7.43659249361008	grey
V1D	M11G	-0.73860326737252	-6.92563941546166	grey
V1D	M11I	-0.122049467639721	-7.54219321519446	grey
V1D	M11L	-0.00932823894441093	-7.65122968903389	grey
V1D	M11R	-0.111162975697491	-7.55307970713669	grey
V1D	M11S	-0.190420428460111	-7.47382225437407	grey
V1D	M11V	-0.0436126919586304	-7.61668183498878	grey
V1D	M11W	-0.23578126432141	-6.99562811339005	grey
V1D	T10V	-0.14146854160815	-7.52277414122603	grey
V1D	T10Y	-2.98072445576263	-4.68351822707155	grey
V1D	I9K	-7.66237174469396	-0.00187093814021999	grey
V1D	I9L	-0.27601627210802	-7.38543129865301	grey
V1D	I9R	-7.66215007484182	-0.00210898113189995	grey
V1D	I9W	-7.65385763298339	-0.0103850498507896	grey
V1D	A8C	-0.18036007241629	-7.48388261041789	grey
V1D	A8D	-7.0368576728684	-0.62738500996578	grey
V1D	A8E	-7.04873821933169	-0.615504463502489	grey
V1D	A8G	-0.71722463784921	-6.94701804498497	grey
V1D	A8H	-7.66219563875357	-0.00204704408060952	grey
V1D	A8K	-7.66414002052298	-0.000102662311199708	grey
V1D	A8L	-3.70263582835422	-3.96160685447996	grey
V1D	A8M	-0.927065667579141	-6.73717701525504	grey
V1D	A8N	-3.14482360025295	-4.51941908258123	grey
V1D	A8P	-7.66311876827192	0.00163073511753975	grey
V1D	A8Q	-4.18115245873148	-3.4830902241027	grey
V1D	A8R	-7.66242674355276	-0.00181593928141943	grey
V1D	A8S	-0.140050198070611	-7.52419248476357	grey
V1D	A8T	-0.13421358339497	-7.53002909943921	grey
V1D	A8W	-7.66184412001883	-0.00239856281534934	grey
V1D	A8Y	-7.66424268283418	0	grey
V1D	A7C	-0.531891851778951	-7.13235083105523	grey
V1D	A7H	-3.02193830079564	-4.64196280595903	grey
V1D	A7L	-3.23711785021767	-4.42712483261651	grey
V1D	A7M	-2.96745607284756	-4.69678660998662	grey
V1D	A7N	-2.6059259428821	-5.05831673995208	grey
V1D	A7P	-7.65899993942675	-0.00335067311107018	grey
V1D	A7R	-5.18855396172645	-2.46048754208691	grey
V1D	A7Y	-2.91810816615341	-4.06413208873996	grey
V1D	S6T	-0.0358211133039212	-7.62842156953026	grey
V1D	C5G	-2.74027693311897	-4.92396574971521	grey
V1D	C5K	-7.66370878401655	-0.000533898817629108	grey
V1D	C5N	-5.80752810432983	-1.85671457850435	grey
V1D	C5P	-7.6618575379414	-0.00238514489277986	grey
V1D	C5R	-7.66014921386823	-0.00409346896594975	grey
V1D	C5T	-4.18262461209571	-3.48161807073847	grey
V1D	C5V	-3.14772743930111	-4.51651524353307	grey
V1D	L4Q	-3.73709898275777	-3.92714370007641	grey
V1D	L4R	-7.65794172627334	-0.00630095656083984	grey
V1D	L4S	-3.7983583861302	-3.86588429670398	grey
V1D	E3G	-0.084909133304361	-7.5785552796947	grey
V1D	E3I	-7.637255912287	-0.0269867705471789	grey
V1D	E3K	-1.08189799044152	-6.58234469239266	grey
V1D	E3N	-0.135027002536601	-7.52921568029758	grey
V1D	E3T	-3.04695941064586	-4.61728327218832	grey
V1D	E3V	-7.56998880581249	-0.0942538770216892	grey
V1E	R2A	0.0302874142685301	-3.06540458777302	grey
V1E	R2D	0.267061697065309	-4.30317328609155	grey
V1E	R2E	-0.03490751050232	-3.82968141660181	grey
V1E	R2G	-0.00413558130262004	-3.05969819361549	grey
V1E	R2K	0.0285797905793395	-4.15586691012227	grey
V1E	R2L	-0.0399440479335098	-4.6154631572249	grey
V1E	R2N	0.0740823071119188	-4.72932288963375	grey
V1E	R2P	-1.92445156241315	-5.37816441250811	grey
V1E	E3C	-6.83817763663802	-0.82004044704398	grey
V1E	L4E	-6.64280211409463	-1.02125777771679	grey
V1E	L4F	-3.09216299981174	-4.57207968302244	grey
V1E	L4G	-4.23241379833844	-3.42913858494158	grey
V1E	L4K	-6.53855673053333	-1.12464432869143	grey
V1E	C5A	-0.939500503458451	-6.72453100121462	grey
V1E	S6A	-0.0208948137431104	-3.83125192348095	grey
V1E	S6E	0.0285149570283103	-2.71903327790001	grey
V1E	S6G	0.029256249015349	-4.46980271821757	grey
V1E	S6K	-0.0573675812038204	-3.83094740589089	grey
V1E	S6L	0.0222155288538186	-5.67977151586557	grey
V1E	S6M	-0.0230679498616801	-4.81177304691128	grey
V1E	S6Q	-0.134521778657321	-4.1740260213931	grey
V1E	S6R	-0.0570967210579898	-4.70785534266444	grey
V1E	I9A	-3.02098929171106	-4.64325339112312	grey
V1E	I9D	-7.54902202582991	-0.11522065700427	grey
V1E	I9E	-6.41229640095084	-1.25143344186511	grey
V1E	I9G	-5.6077923623149	-2.05436159165563	grey
V1E	T10A	-0.0958406195836901	-4.57798817141593	grey
V1E	T10C	0.0222542966757793	-5.70801138374494	grey
V1E	T10E	-0.111457107743121	-3.75941321765636	grey
V1E	T10F	-4.55647623864654	-3.10785530277748	grey
V1E	T10G	-0.13266821276898	-4.87580322738071	grey
V1E	T10I	-0.253867900132871	-6.7504074675643	grey
V1E	T10K	-0.216667702164571	-7.1646131931682	grey
V1E	T10L	-0.13271803954283	-7.51919286579064	grey
V1E	T10M	-0.0638698335638104	-6.28860143722725	grey
V1E	T10N	-0.295296959374591	-7.31926684703981	grey
V1E	T10P	-3.98776810368343	-3.67647457915075	grey
V1E	T10Q	-0.20063661667675	-4.48606811094301	grey
V1E	T10R	-0.38371070146129	-7.13896817866882	grey
V1E	T10S	-0.0254059178317405	-4.45442048373697	grey
V1E	M11A	-0.224153267093211	-5.51967144609708	grey
V1E	M11C	-0.204125458956531	-6.05614090843136	grey
V1E	M11D	-0.1284436600207	-5.15203241378583	grey
V1E	M11E	-0.12576180065321	-3.93826301883592	grey
V1E	M11F	-0.21534930006589	-5.21297575513594	grey
V1E	M11G	-0.73860326737252	-6.92415733636909	grey
V1E	M11K	-0.28814261467396	-5.84418185019895	grey
V1E	M11L	-0.00932823894441093	-4.38096832517882	grey
V1E	M11N	-0.35245534659496	-5.04640547068473	grey
V1E	M11P	-5.4758904483113	-2.18835223452288	grey
V1E	M11Q	-0.14493424355172	-4.45199015506029	grey
V1E	M11R	-0.111162975697491	-5.20433954352303	grey
V1E	M11S	-0.190420428460111	-5.20559099284389	grey
V1E	M11T	-0.0385342031656606	-5.11801936359968	grey
V1E	M11V	-0.0436126919586304	-5.1616289547543	grey
V1E	M11W	-0.23578126432141	-4.56283772485929	grey
V1E	T10V	-0.14146854160815	-6.17195346899841	grey
V1E	T10W	-3.57618205722335	-4.08806062561083	grey
V1E	T10Y	-2.98072445576263	-4.68351822707155	grey
V1E	I9K	-7.66237174469396	-0.000111211975490022	grey
V1E	I9L	-0.27601627210802	-4.98082868638364	grey
V1E	I9M	-0.191455345723721	-5.89223072321828	grey
V1E	I9Q	-4.16489435345836	-3.49934832937582	grey
V1E	I9R	-7.66215007484182	-0.00210136864819077	grey
V1E	I9T	-0.86237686804164	-6.80186581479254	grey
V1E	I9V	-0.0638691359390613	-5.67088400665074	grey
V1E	I9W	-7.65385763298339	-0.00319667018449987	grey
V1E	A8C	-0.18036007241629	-6.79583037451091	grey
V1E	A8D	-7.0368576728684	-0.62670243139077	grey
V1E	A8F	-7.66273101403551	0.0767655994888896	grey
V1E	A8G	-0.71722463784921	-6.94506260929561	grey
V1E	A8H	-7.66219563875357	-0.000967489662380139	grey
V1E	A8I	-2.49350826571196	-5.17073441712222	grey
V1E	A8K	-7.66414002052298	-0.000102662311199708	grey
V1E	A8L	-3.70263582835422	-3.9468707526941	grey
V1E	A8M	-0.927065667579141	-6.73717701525504	grey
V1E	A8N	-3.14482360025295	-4.51941908258123	grey
V1E	A8P	-7.66311876827192	-0.00112391456225946	grey
V1E	A8Q	-4.18115245873148	-3.4830902241027	grey
V1E	A8S	-0.140050198070611	-5.94494616424962	grey
V1E	A8T	-0.13421358339497	-5.35026708082238	grey
V1E	A8V	-0.366849264027531	-7.27344499235394	grey
V1E	A8W	-7.66184412001883	-0.00239856281534934	grey
V1E	A8Y	-7.66424268283418	0	grey
V1E	A7C	-0.531891851778951	-7.07409340506494	grey
V1E	A7E	-2.75159216786745	-4.91265051496673	grey
V1E	A7G	-0.911149044244821	-6.75309363858936	grey
V1E	A7K	-4.3307338631375	-3.33350881969668	grey
V1E	A7L	-3.23711785021767	-4.4271692637914	grey
V1E	A7M	-2.96745607284756	-4.69678660998662	grey
V1E	A7N	-2.6059259428821	-5.05831673995208	grey
V1E	A7P	-7.65899993942675	-0.00524274340742981	grey
V1E	A7Q	-3.01051782938651	-4.65372485344767	grey
V1E	A7T	-1.44102474146409	-6.22321794137009	grey
V1E	A7W	-5.26207807154582	-2.40216461128836	grey
V1E	A7Y	-2.91810816615341	-4.74613451668077	grey
V1E	S6T	-0.0358211133039212	-5.28349936125266	grey
V1E	S6V	-0.00640249684906991	-6.49426244654346	grey
V1E	C5D	-7.66405574094537	-0.000186941888809855	grey
V1E	C5E	-6.59057414908633	-1.07178691077464	grey
V1E	C5F	-6.4000501928156	-1.26419249001858	grey
V1E	C5G	-2.74027693311897	-4.91495535925609	grey
V1E	C5I	-2.27284969603978	-5.3913929867944	grey
V1E	C5K	-7.66370878401655	0.21431562532422	grey
V1E	C5P	-7.6618575379414	-0.00242157873369031	grey
V1E	C5R	-7.66014921386823	-0.00409346896594975	grey
V1E	C5S	-2.72981856101383	-4.93442412182035	grey
V1E	C5T	-4.18262461209571	-3.47726290148147	grey
V1E	C5V	-3.14772743930111	-4.51651524353307	grey
V1E	C5W	-7.66407672291265	0.00152562496604958	grey
V1E	L4R	-7.65794172627334	-0.00611583020101047	grey
V1E	L4T	-2.88388604091766	-4.78035664191652	grey
V1E	L4V	-2.1900827833944	-5.4730359111911	grey
V1E	L4W	-7.66375858688222	0.14363811050619	grey
V1E	L4Y	-4.27198454009039	-3.39225814274379	grey
V1E	E3G	-0.084909133304361	-6.77562656722624	grey
V1E	E3K	-1.08189799044152	-6.58234469239266	grey
V1E	E3N	-0.135027002536601	-7.51941743211331	grey
V1E	E3R	-1.889628633912	-5.77461404892218	grey
V1E	E3S	-0.109750713921841	-6.99787465498018	grey
V1E	E3V	-7.56998880581249	-0.0934490442688896	grey
V1E	E3W	-7.49446373766299	-0.16977894517119	grey
V1E	R2S	0.0230574087070998	-3.67681834335614	grey
V1E	R2W	0.112753003086519	-4.66161927391569	grey
V1F	R2F	0.0457299576367891	-3.15187217355811	grey
V1F	R2G	-0.00413558130262004	-1.72964807199972	grey
V1F	R2H	0.0458339072738703	-2.7388047078128	grey
V1F	R2I	-0.15696282735866	-3.80692777567099	grey
V1F	R2L	-0.0399440479335098	-3.69358380475575	grey
V1F	L4E	-6.64280211409463	-1.02144056873955	grey
V1F	L4F	-3.09216299981174	-4.42010069869573	grey
V1F	C5A	-0.939500503458451	-5.33583296657255	grey
V1F	S6A	-0.0208948137431104	-2.30053852840581	grey
V1F	S6D	0.119445214379999	-1.56396899337426	grey
V1F	S6E	0.0285149570283103	-1.33319910344654	grey
V1F	S6F	-0.11537416867408	-7.541072106072	grey
V1F	S6G	0.029256249015349	-4.11572840687662	grey
V1F	S6H	-0.0222821435020712	-1.53584093668059	grey
V1F	S6K	-0.0573675812038204	-2.33329839658558	grey
V1F	S6L	0.0222155288538186	-7.26504131300106	grey
V1F	S6M	-0.0230679498616801	-7.22499993459278	grey
V1F	S6N	0.11303866223596	-2.75477810890543	grey
V1F	S6P	-4.03479546493251	-3.62944721790167	grey
V1F	S6R	-0.0570967210579898	-2.94434873325159	grey
V1F	I9E	-6.41229640095084	-1.25194628188334	grey
V1F	I9F	-4.91942775988293	-2.74481492295125	grey
V1F	I9G	-5.6077923623149	-2.05630286689107	grey
V1F	T10A	-0.0958406195836901	-3.42904098691866	grey
V1F	T10C	0.0222542966757793	-4.46132776001031	grey
V1F	T10D	-0.42012503841579	-5.72274003962873	grey
V1F	T10E	-0.111457107743121	-2.52424913141933	grey
V1F	T10F	-4.55647623864654	-3.10776644418764	grey
V1F	T10G	-0.13266821276898	-6.07519251895696	grey
V1F	T10H	-0.807032407140341	-6.24188110521866	grey
V1F	T10K	-0.216667702164571	-5.35607506040119	grey
V1F	T10L	-0.13271803954283	-5.45775050910417	grey
V1F	T10M	-0.0638698335638104	-4.34732729231615	grey
V1F	T10P	-3.98776810368343	-3.67611184532447	grey
V1F	T10Q	-0.20063661667675	-3.54922837747382	grey
V1F	T10R	-0.38371070146129	-5.16533337657327	grey
V1F	T10S	-0.0254059178317405	-2.99127395031777	grey
V1F	M11A	-0.224153267093211	-3.52616096083468	grey
V1F	M11C	-0.204125458956531	-4.76309396994845	grey
V1F	M11F	-0.21534930006589	-2.88719537458771	grey
V1F	M11G	-0.73860326737252	-5.23719100182595	grey
V1F	M11L	-0.00932823894441093	-3.12794896486749	grey
V1F	M11N	-0.35245534659496	-3.77355799335322	grey
V1F	M11P	-5.4758904483113	-2.18835223452288	grey
V1F	M11R	-0.111162975697491	-3.27559604318475	grey
V1F	M11S	-0.190420428460111	-4.00395204931861	grey
V1F	M11T	-0.0385342031656606	-4.15547719485883	grey
V1F	M11V	-0.0436126919586304	-3.36753935345234	grey
V1F	M11W	-0.23578126432141	-2.71887522406271	grey
V1F	M11Y	-0.14863461028021	-2.37680208973315	grey
V1F	T10V	-0.14146854160815	-4.11556306607902	grey
V1F	I9L	-0.27601627210802	-3.67270451085488	grey
V1F	I9M	-0.191455345723721	-3.68605231311095	grey
V1F	I9N	-2.9666300423348	-4.69761264049938	grey
V1F	I9P	-7.6618951678423	-0.00241732722221055	grey
V1F	I9R	-7.66215007484182	-0.000130372190960237	grey
V1F	I9S	-3.43899103221516	-4.22525165061902	grey
V1F	I9V	-0.0638691359390613	-3.57881116987094	grey
V1F	I9W	-7.65385763298339	-0.0103850498507896	grey
V1F	A8C	-0.18036007241629	-4.7773414587856	grey
V1F	A8D	-7.0368576728684	-0.62738500996578	grey
V1F	A8G	-0.71722463784921	-5.55603529787287	grey
V1F	A8H	-7.66219563875357	-0.00204704408060952	grey
V1F	A8I	-2.49350826571196	-5.16731718094922	grey
V1F	A8K	-7.66414002052298	0.000622927862599987	grey
V1F	A8L	-3.70263582835422	-3.96007084787367	grey
V1F	A8M	-0.927065667579141	-6.05008050591864	grey
V1F	A8N	-3.14482360025295	-4.51941908258123	grey
V1F	A8P	-7.66311876827192	-0.00112391456225946	grey
V1F	A8Q	-4.18115245873148	-3.4830902241027	grey
V1F	A8R	-7.66242674355276	-0.00181593928141943	grey
V1F	A8S	-0.140050198070611	-3.69130356040379	grey
V1F	A8T	-0.13421358339497	-3.88070602327795	grey
V1F	A8V	-0.366849264027531	-4.87957314064762	grey
V1F	A8W	-7.66184412001883	-0.00239856281534934	grey
V1F	A8Y	-7.66424268283418	0	grey
V1F	A7C	-0.531891851778951	-4.89417135275834	grey
V1F	A7D	-4.08372579284392	-3.58051688999026	grey
V1F	A7F	-3.81312969208749	-3.85111299074669	grey
V1F	A7G	-0.911149044244821	-4.71789441096312	grey
V1F	A7H	-3.02193830079564	-4.64230438203854	grey
V1F	A7I	-2.70877758875226	-4.95549904121053	grey
V1F	A7K	-4.3307338631375	-3.33350881969668	grey
V1F	A7L	-3.23711785021767	-4.42676477825987	grey
V1F	A7M	-2.96745607284756	-4.69678660998662	grey
V1F	A7P	-7.65899993942675	-0.00365787004963014	grey
V1F	A7R	-5.18855396172645	-2.47568872110773	grey
V1F	A7S	-0.0954522649168599	-4.40816388418383	grey
V1F	A7T	-1.44102474146409	-6.20822672254248	grey
V1F	A7W	-5.26207807154582	-2.40216461128836	grey
V1F	A7Y	-2.91810816615341	-4.74431961456845	grey
V1F	S6T	-0.0358211133039212	-3.44295957881669	grey
V1F	S6V	-0.00640249684906991	-7.63279000332906	grey
V1F	C5E	-6.59057414908633	-1.07366853374785	grey
V1F	C5F	-6.4000501928156	-1.26419249001858	grey
V1F	C5G	-2.74027693311897	-4.76739937044675	grey
V1F	C5K	-7.66370878401655	-0.000533898817629108	grey
V1F	C5L	-1.87711738682453	-4.70908868897863	grey
V1F	C5M	-0.83096216004717	-4.81204005791958	grey
V1F	C5N	-5.80752810432983	-1.85671457850435	grey
V1F	C5P	-7.6618575379414	-0.00238514489277986	grey
V1F	C5R	-7.66014921386823	-0.00267532049323016	grey
V1F	C5S	-2.72981856101383	-4.93328624982329	grey
V1F	C5V	-3.14772743930111	-4.51651524353307	grey
V1F	C5W	-7.66407672291265	0.02452650173473	grey
V1F	L4V	-2.1900827833944	-5.01003207255192	grey
V1F	E3F	-6.58590064909541	-1.07834203373877	grey
V1F	E3N	-0.135027002536601	-6.59654707894525	grey
V1F	E3P	-7.08396929801378	-0.5802733848204	grey
V1F	E3S	-0.109750713921841	-5.0558391484702	grey
V1F	E3T	-3.04695941064586	-3.5442559123822	grey
V1F	R2S	0.0230574087070998	-1.88789065747471	grey
V1F	R2V	-0.0651382133673106	-6.82924981537101	grey
V1G	R2A	0.0302874142685301	-3.82602234615249	grey
V1G	R2C	-0.0280132436617109	-6.54666083205288	grey
V1G	R2D	0.267061697065309	-4.75602396021933	grey
V1G	R2E	-0.03490751050232	-3.8277605309087	grey
V1G	R2G	-0.00413558130262004	-3.93574378626879	grey
V1G	R2H	0.0458339072738703	-4.53172593516075	grey
V1G	R2K	0.0285797905793395	-3.78002646856599	grey
V1G	R2L	-0.0399440479335098	-4.96134138507498	grey
V1G	R2M	0.15068328278004	-5.02675666265738	grey
V1G	R2P	-1.92445156241315	-5.51823331960357	grey
V1G	R2Q	0.156424395639489	-3.90281112123726	grey
V1G	E3A	-0.132958875056541	-6.73876014706217	grey
V1G	E3D	-0.07048275829818	-4.98668871825616	grey
V1G	L4A	-0.96044409809136	-6.70379858474282	grey
V1G	L4C	-1.24460247496724	-6.41964020786694	grey
V1G	L4E	-6.64280211409463	-1.02144056873955	grey
V1G	L4F	-3.09216299981174	-4.57085072918802	grey
V1G	L4G	-4.23241379833844	-3.42633907668609	grey
V1G	L4K	-6.53855673053333	-1.12156016451031	grey
V1G	C5A	-0.939500503458451	-6.72407997641451	grey
V1G	S6A	-0.0208948137431104	-3.96463968453769	grey
V1G	S6C	-0.687404598019681	-4.96015749298657	grey
V1G	S6E	0.0285149570283103	-2.84030609605567	grey
V1G	S6F	-0.11537416867408	-7.15948514198006	grey
V1G	S6G	0.029256249015349	-4.9986167824106	grey
V1G	S6K	-0.0573675812038204	-4.78515140453301	grey
V1G	S6L	0.0222155288538186	-5.7115402639039	grey
V1G	S6N	0.11303866223596	-3.77520529076964	grey
V1G	S6P	-4.03479546493251	-3.62944721790167	grey
V1G	S6Q	-0.134521778657321	-3.88396985335121	grey
V1G	S6R	-0.0570967210579898	-4.96034487222714	grey
V1G	I9A	-3.02098929171106	-4.64325339112312	grey
V1G	I9C	-0.542663835197821	-7.12157884763636	grey
V1G	I9D	-7.54902202582991	-0.11454059796676	grey
V1G	I9E	-6.41229640095084	-1.2491722650441	grey
V1G	I9F	-4.91942775988293	-2.74481492295125	grey
V1G	I9G	-5.6077923623149	-2.05601167002136	grey
V1G	T10A	-0.0958406195836901	-5.45135304793784	grey
V1G	T10C	0.0222542966757793	-6.90898486252988	grey
V1G	T10D	-0.42012503841579	-7.24411764441839	grey
V1G	T10E	-0.111457107743121	-4.33669341902076	grey
V1G	T10F	-4.55647623864654	-3.10622424210024	grey
V1G	T10G	-0.13266821276898	-5.03432875355626	grey
V1G	T10H	-0.807032407140341	-6.85721027569384	grey
V1G	T10I	-0.253867900132871	-7.02245509666928	grey
V1G	T10K	-0.216667702164571	-7.42933938428725	grey
V1G	T10L	-0.13271803954283	-7.52082639558716	grey
V1G	T10M	-0.0638698335638104	-7.01310412764852	grey
V1G	T10N	-0.295296959374591	-7.36195461622549	grey
V1G	T10P	-3.98776810368343	-3.50421886042543	grey
V1G	T10Q	-0.20063661667675	-5.29635014956031	grey
V1G	T10R	-0.38371070146129	-7.24049768528699	grey
V1G	T10S	-0.0254059178317405	-4.87107635360292	grey
V1G	M11A	-0.224153267093211	-5.34109718379684	grey
V1G	M11C	-0.204125458956531	-6.59325903893619	grey
V1G	M11D	-0.1284436600207	-5.9086745814101	grey
V1G	M11E	-0.12576180065321	-3.94254652548119	grey
V1G	M11F	-0.21534930006589	-4.92020483351961	grey
V1G	M11G	-0.73860326737252	-6.92335524015187	grey
V1G	M11I	-0.122049467639721	-6.90058609616977	grey
V1G	M11K	-0.28814261467396	-5.97268026844427	grey
V1G	M11L	-0.00932823894441093	-5.04919924128208	grey
V1G	M11N	-0.35245534659496	-5.81033227162849	grey
V1G	M11P	-5.4758904483113	-2.18666049452765	grey
V1G	M11Q	-0.14493424355172	-4.80878636993588	grey
V1G	M11R	-0.111162975697491	-5.37929258933161	grey
V1G	M11S	-0.190420428460111	-6.50193075806739	grey
V1G	M11T	-0.0385342031656606	-5.23594466837988	grey
V1G	M11V	-0.0436126919586304	-4.9306866498076	grey
V1G	M11W	-0.23578126432141	-4.89939557780043	grey
V1G	M11Y	-0.14863461028021	-4.41456385603928	grey
V1G	T10V	-0.14146854160815	-6.65824203610283	grey
V1G	T10W	-3.57618205722335	-4.08782070601372	grey
V1G	T10Y	-2.98072445576263	-4.68351822707155	grey
V1G	I9K	-7.66237174469396	0.000934023083729585	grey
V1G	I9L	-0.27601627210802	-4.9377015319768	grey
V1G	I9M	-0.191455345723721	-5.45117879694516	grey
V1G	I9N	-2.9666300423348	-4.69761264049938	grey
V1G	I9P	-7.6618951678423	-0.00234751499187968	grey
V1G	I9Q	-4.16489435345836	-3.49078020823402	grey
V1G	I9R	-7.66215007484182	0.00103449189145977	grey
V1G	I9S	-3.43899103221516	-4.21044042182723	grey
V1G	I9T	-0.86237686804164	-6.79692895379921	grey
V1G	I9V	-0.0638691359390613	-5.16226407796329	grey
V1G	I9W	-7.65385763298339	-0.0103850498507896	grey
V1G	A8C	-0.18036007241629	-7.23833950227166	grey
V1G	A8D	-7.0368576728684	-0.62738500996578	grey
V1G	A8F	-7.66273101403551	-0.00154081607367029	grey
V1G	A8G	-0.71722463784921	-6.94701804498497	grey
V1G	A8I	-2.49350826571196	-5.17073441712222	grey
V1G	A8K	-7.66414002052298	-0.000102662311199708	grey
V1G	A8L	-3.70263582835422	-3.96123683558728	grey
V1G	A8M	-0.927065667579141	-6.73717701525504	grey
V1G	A8P	-7.66311876827192	-0.00112391456225946	grey
V1G	A8Q	-4.18115245873148	-2.47232829160298	grey
V1G	A8R	-7.66242674355276	-0.00181593928141943	grey
V1G	A8S	-0.140050198070611	-6.86398134012604	grey
V1G	A8T	-0.13421358339497	-6.15391038249831	grey
V1G	A8V	-0.366849264027531	-7.29434811639246	grey
V1G	A8W	-7.66184412001883	-0.00239856281534934	grey
V1G	A8Y	-7.66424268283418	0.000821544452759504	grey
V1G	A7C	-0.531891851778951	-7.13126089599113	grey
V1G	A7E	-2.75159216786745	-4.91265051496673	grey
V1G	A7F	-3.81312969208749	-3.85111299074669	grey
V1G	A7G	-0.911149044244821	-6.75309363858936	grey
V1G	A7H	-3.02193830079564	-4.64230438203854	grey
V1G	A7I	-2.70877758875226	-4.95546509408192	grey
V1G	A7K	-4.3307338631375	-3.33350881969668	grey
V1G	A7L	-3.23711785021767	-4.42667537841815	grey
V1G	A7M	-2.96745607284756	-4.69678660998662	grey
V1G	A7N	-2.6059259428821	-5.05831673995208	grey
V1G	A7P	-7.65899993942675	0.0109889424453096	grey
V1G	A7Q	-3.01051782938651	-4.65372485344767	grey
V1G	A7R	-5.18855396172645	-2.47537534602186	grey
V1G	A7S	-0.0954522649168599	-7.25634313941246	grey
V1G	A7T	-1.44102474146409	-6.22321794137009	grey
V1G	A7V	-0.94094348141623	-6.72329920141795	grey
V1G	A7W	-5.26207807154582	-2.40216461128836	grey
V1G	A7Y	-2.91810816615341	-4.74613451668077	grey
V1G	S6V	-0.00640249684906991	-6.95276349765537	grey
V1G	S6W	0.0533292063626991	-5.92115092880445	grey
V1G	S6Y	-0.0299338080429905	-5.9690204915071	grey
V1G	C5D	-7.66405574094537	-0.000186941888809855	grey
V1G	C5E	-6.59057414908633	-1.05866907456196	grey
V1G	C5F	-6.4000501928156	-1.26419249001858	grey
V1G	C5G	-2.74027693311897	-4.91996241620501	grey
V1G	C5H	-7.62479840928362	-0.0394442735505596	grey
V1G	C5K	-7.66370878401655	-0.000533898817629108	grey
V1G	C5L	-1.87711738682453	-5.78712529600965	grey
V1G	C5M	-0.83096216004717	-6.58091777901544	grey
V1G	C5P	-7.6618575379414	0.00355730840256996	grey
V1G	C5Q	-5.64600395205691	-2.01823873077727	grey
V1G	C5R	-7.66014921386823	0.000179828589770281	grey
V1G	C5S	-2.72981856101383	-4.93442412182035	grey
V1G	C5T	-4.18262461209571	-3.48161807073847	grey
V1G	C5V	-3.14772743930111	-4.50315213103444	grey
V1G	C5W	-7.66407672291265	-0.00016595992152979	grey
V1G	C5Y	-7.66424268283418	0	grey
V1G	L4M	-0.0648209088332603	-6.80555650351221	grey
V1G	L4N	-4.2498981477737	-3.41434453506048	grey
V1G	L4P	-7.66217600736971	-0.00206667546446937	grey
V1G	L4Q	-3.73709898275777	-3.91960781162674	grey
V1G	L4R	-7.65794172627334	-0.00572404144865057	grey
V1G	L4S	-3.7983583861302	-3.86540935235478	grey
V1G	L4T	-2.88388604091766	-4.78035664191652	grey
V1G	L4V	-2.1900827833944	-5.47034017457899	grey
V1G	L4W	-7.66375858688222	-0.000295091450869478	grey
V1G	E3G	-0.084909133304361	-7.22228569523934	grey
V1G	E3K	-1.08189799044152	-6.56075931460339	grey
V1G	E3L	-6.51444219705757	-1.14988144643413	grey
V1G	E3M	-1.55471830416763	-6.10952437866655	grey
V1G	E3N	-0.135027002536601	-7.50994454602426	grey
V1G	E3R	-1.889628633912	-5.77461404892218	grey
V1G	E3S	-0.109750713921841	-7.38617308218495	grey
V1G	E3T	-3.04695941064586	-4.61728327218832	grey
V1G	E3V	-7.56998880581249	-0.0942538770216892	grey
V1G	E3W	-7.49446373766299	-0.16977894517119	grey
V1G	R2S	0.0230574087070998	-3.74765482430343	grey
V1G	R2T	0.156562379997759	-4.9815361310049	grey
V1G	R2V	-0.0651382133673106	-5.7628468677819	grey
V1G	R2W	0.112753003086519	-4.62300313721699	grey
V1G	R2Y	0.060944582572839	-4.10924448180597	grey
V1H	R2E	-0.03490751050232	-3.39132283556118	grey
V1H	R2H	0.0458339072738703	-3.72741329321436	grey
V1H	R2K	0.0285797905793395	-2.98067284617825	grey
V1H	R2N	0.0740823071119188	-3.98908236630228	grey
V1H	R2P	-1.92445156241315	-5.33106994540931	grey
V1H	R2Q	0.156424395639489	-3.81016933469971	grey
V1H	S6A	-0.0208948137431104	-3.30128502766827	grey
V1H	S6C	-0.687404598019681	-6.24480559043909	grey
V1H	S6D	0.119445214379999	-2.77194971043238	grey
V1H	S6E	0.0285149570283103	-2.30043734306063	grey
V1H	S6G	0.029256249015349	-4.08820794929309	grey
V1H	S6L	0.0222155288538186	-5.15226087018892	grey
V1H	S6P	-4.03479546493251	-3.62043736198133	grey
V1H	S6R	-0.0570967210579898	-3.70042014309419	grey
V1H	I9G	-5.6077923623149	-2.05645032051928	grey
V1H	T10A	-0.0958406195836901	-4.7576346882683	grey
V1H	T10H	-0.807032407140341	-6.85118567654166	grey
V1H	T10I	-0.253867900132871	-5.93401291912546	grey
V1H	T10L	-0.13271803954283	-6.8487547124663	grey
V1H	T10P	-3.98776810368343	-3.67647457915075	grey
V1H	T10S	-0.0254059178317405	-3.98811152991325	grey
V1H	M11E	-0.12576180065321	-3.15843832871916	grey
V1H	M11G	-0.73860326737252	-6.9038298641179	grey
V1H	M11H	-0.274154391294681	-3.68205305037571	grey
V1H	M11L	-0.00932823894441093	-5.87964215217777	grey
V1H	M11R	-0.111162975697491	-7.21869423203752	grey
V1H	M11T	-0.0385342031656606	-4.98362981694046	grey
V1H	T10V	-0.14146854160815	-4.88532152048601	grey
V1H	I9L	-0.27601627210802	-3.86303625656983	grey
V1H	I9R	-7.66215007484182	-0.00209260799235977	grey
V1H	I9W	-7.65385763298339	-0.0103850498507896	grey
V1H	A8C	-0.18036007241629	-6.28740842469706	grey
V1H	A8D	-7.0368576728684	-0.62738500996578	grey
V1H	A8E	-7.04873821933169	-0.615504463502489	grey
V1H	A8F	-7.66273101403551	-0.00122934597491042	grey
V1H	A8G	-0.71722463784921	-6.82251823290011	grey
V1H	A8H	-7.66219563875357	-0.00204704408060952	grey
V1H	A8I	-2.49350826571196	-5.17073441712222	grey
V1H	A8K	-7.66414002052298	-0.000102662311199708	grey
V1H	A8L	-3.70263582835422	-3.96161516992256	grey
V1H	A8M	-0.927065667579141	-6.72091022382698	grey
V1H	A8N	-3.14482360025295	-4.51891836544041	grey
V1H	A8P	-7.66311876827192	0.000588162464399744	grey
V1H	A8Q	-4.18115245873148	-3.4830902241027	grey
V1H	A8R	-7.66242674355276	0.0038867672357501	grey
V1H	A8S	-0.140050198070611	-5.2022407049832	grey
V1H	A8T	-0.13421358339497	-5.12423388728938	grey
V1H	A8V	-0.366849264027531	-6.31257838888993	grey
V1H	A8W	-7.66184412001883	-0.000254125703179398	grey
V1H	A8Y	-7.66424268283418	0	grey
V1H	A7D	-4.08372579284392	-3.58051688999026	grey
V1H	A7F	-3.81312969208749	-3.85111299074669	grey
V1H	A7H	-3.02193830079564	-4.6413167187266	grey
V1H	A7L	-3.23711785021767	-4.42712483261651	grey
V1H	A7M	-2.96745607284756	-4.69678660998662	grey
V1H	A7N	-2.6059259428821	-5.05831673995208	grey
V1H	A7P	-7.65899993942675	-0.00519430221768058	grey
V1H	A7R	-5.18855396172645	-2.47570227548273	grey
V1H	A7S	-0.0954522649168599	-5.58599509855948	grey
V1H	A7T	-1.44102474146409	-6.22321794137009	grey
V1H	A7V	-0.94094348141623	-6.71593715841067	grey
V1H	A7Y	-2.91810816615341	-4.74613451668077	grey
V1H	S6V	-0.00640249684906991	-7.65304260325853	grey
V1H	S6Y	-0.0299338080429905	-5.04719844488125	grey
V1H	C5G	-2.74027693311897	-4.91274539378066	grey
V1H	C5P	-7.6618575379414	-0.00238514489277986	grey
V1H	C5R	-7.66014921386823	-0.00409346896594975	grey
V1H	C5T	-4.18262461209571	-3.48161807073847	grey
V1H	L4V	-2.1900827833944	-5.47415989943978	grey
V1H	E3F	-6.58590064909541	-1.07834203373877	grey
V1H	E3G	-0.084909133304361	-5.0974030114678	grey
V1H	E3H	-0.21893380275255	-6.22492813494151	grey
V1H	E3I	-7.637255912287	-0.0269867705471789	grey
V1H	E3K	-1.08189799044152	-6.58034024037292	grey
V1H	E3L	-6.51444219705757	-1.14980048577661	grey
V1H	E3M	-1.55471830416763	-5.28014972606442	grey
V1H	E3N	-0.135027002536601	-7.11546580623537	grey
V1H	E3P	-7.08396929801378	-0.5802733848204	grey
V1H	E3Q	0.0358859245660703	-4.91411045818542	grey
V1H	E3S	-0.109750713921841	-6.37417506067754	grey
V1H	E3T	-3.04695941064586	-4.60748502400405	grey
V1H	E3V	-7.56998880581249	-0.0933503713202999	grey
V1H	E3Y	-5.7208493435783	-1.94339333925588	grey
V1H	R2S	0.0230574087070998	-2.96454309144869	grey
V1I	R2K	0.0285797905793395	0.3088364542254	grey
V1I	R2N	0.0740823071119188	-0.11284429519638	grey
V1I	E3D	-0.07048275829818	0.274172403515159	grey
V1I	C5A	-0.939500503458451	0.24396965712395	grey
V1I	S6A	-0.0208948137431104	-0.0508134569997409	grey
V1I	S6D	0.119445214379999	0.000928499426141371	grey
V1I	S6E	0.0285149570283103	0.253736933431389	grey
V1I	S6F	-0.11537416867408	-0.41622517697477	grey
V1I	S6G	0.029256249015349	0.0591576536630605	grey
V1I	S6H	-0.0222821435020712	-0.360757277614809	grey
V1I	S6K	-0.0573675812038204	-0.0994374977850896	grey
V1I	S6L	0.0222155288538186	-0.155662008240268	grey
V1I	S6M	-0.0230679498616801	0.36379834183651	grey
V1I	S6N	0.11303866223596	-0.11868395465785	grey
V1I	S6P	-4.03479546493251	0.72531459122734	grey
V1I	S6Q	-0.134521778657321	0.0430412960694113	grey
V1I	S6R	-0.0570967210579898	-0.116674493356021	grey
V1I	I9E	-6.41229640095084	0.673819055979299	grey
V1I	I9G	-5.6077923623149	0.79869221717059	grey
V1I	T10A	-0.0958406195836901	-1.133541876873	grey
V1I	T10C	0.0222542966757793	-0.395806446539799	grey
V1I	T10E	-0.111457107743121	0.37429930643756	grey
V1I	T10F	-4.55647623864654	1.56973888835595	grey
V1I	T10G	-0.13266821276898	0.10325686894987	grey
V1I	T10H	-0.807032407140341	0.698411580673231	grey
V1I	T10I	-0.253867900132871	-0.30150907639867	grey
V1I	T10K	-0.216667702164571	-0.223878535201639	grey
V1I	T10L	-0.13271803954283	0.19930798988953	grey
V1I	T10M	-0.0638698335638104	0.11272545565348	grey
V1I	T10N	-0.295296959374591	0.374804934434481	grey
V1I	T10Q	-0.20063661667675	-7.13497194757075	grey
V1I	T10R	-0.38371070146129	-0.0446634674376511	grey
V1I	T10S	-0.0254059178317405	-0.0944992234773601	grey
V1I	M11C	-0.204125458956531	0.0114961674060599	grey
V1I	M11F	-0.21534930006589	-0.56196965290305	grey
V1I	M11G	-0.73860326737252	0.0570552369205402	grey
V1I	M11K	-0.28814261467396	-0.827763481527279	grey
V1I	M11L	-0.00932823894441093	-0.00574651105734958	grey
V1I	M11R	-0.111162975697491	-0.234637514860429	grey
V1I	M11V	-0.0436126919586304	0.0886955527343698	grey
V1I	M11W	-0.23578126432141	0.32206513948004	grey
V1I	M11Y	-0.14863461028021	-0.36700722521954	grey
V1I	T10V	-0.14146854160815	0.0755479885735397	grey
V1I	T10W	-3.57618205722335	1.31701682891344	grey
V1I	T10Y	-2.98072445576263	0.48251020327399	grey
V1I	I9K	-7.66237174469396	-0.00187093814021999	grey
V1I	I9L	-0.27601627210802	0.450416877473209	grey
V1I	I9R	-7.66215007484182	-0.00209260799235977	grey
V1I	I9V	-0.0638691359390613	-6.45862834654219	grey
V1I	I9W	-7.65385763298339	-0.0103850498507896	grey
V1I	A8D	-7.0368576728684	0.79540766360648	grey
V1I	A8F	-7.66273101403551	-0.0015116687986696	grey
V1I	A8G	-0.71722463784921	0.666687752256308	grey
V1I	A8H	-7.66219563875357	-0.00151749496948028	grey
V1I	A8L	-3.70263582835422	0.69516546877321	grey
V1I	A8M	-0.927065667579141	0.146885616091481	grey
V1I	A8N	-3.14482360025295	0.948554686839939	grey
V1I	A8P	-7.66311876827192	-0.00112391456225946	grey
V1I	A8Q	-4.18115245873148	-0.0540653489595204	grey
V1I	A8R	-7.66242674355276	-0.00181593928141943	grey
V1I	A8S	-0.140050198070611	-0.0224640291537401	grey
V1I	A8T	-0.13421358339497	0.13316929645212	grey
V1I	A8V	-0.366849264027531	-0.22938902462664	grey
V1I	A8Y	-7.66424268283418	0	grey
V1I	A7C	-0.531891851778951	0.47508662892513	grey
V1I	A7F	-3.81312969208749	0.96224498309602	grey
V1I	A7I	-2.70877758875226	0.96742453678086	grey
V1I	A7L	-3.23711785021767	0.511797997054311	grey
V1I	A7N	-2.6059259428821	0.77573363159873	grey
V1I	A7P	-7.65899993942675	-0.00498026451088052	grey
V1I	A7R	-5.18855396172645	0.86916458107622	grey
V1I	A7S	-0.0954522649168599	0.41213467313988	grey
V1I	A7W	-5.26207807154582	2.184765723583	grey
V1I	S6T	-0.0358211133039212	-0.0613399210757386	grey
V1I	S6V	-0.00640249684906991	-0.13877407996808	grey
V1I	S6Y	-0.0299338080429905	0.22764139121686	grey
V1I	C5P	-7.6618575379414	-0.00238514489277986	grey
V1I	C5S	-2.72981856101383	0.79238632726191	grey
V1I	C5V	-3.14772743930111	0.26668402026771	grey
V1I	E3H	-0.21893380275255	0.21411148808904	grey
V1I	E3K	-1.08189799044152	0.09578937724139	grey
V1I	E3N	-0.135027002536601	0.224099406654451	grey
V1I	E3Q	0.0358859245660703	0.200629526581009	grey
V1I	E3S	-0.109750713921841	-0.190513750511009	grey
V1I	R2W	0.112753003086519	-0.11960221958563	grey
V1K	R2A	0.0302874142685301	-3.88240988303802	grey
V1K	R2E	-0.03490751050232	-4.07446138803913	grey
V1K	R2G	-0.00413558130262004	-3.75196021390015	grey
V1K	R2H	0.0458339072738703	-6.10585546042735	grey
V1K	R2K	0.0285797905793395	-4.47307421657184	grey
V1K	R2L	-0.0399440479335098	-5.28867515319445	grey
V1K	R2N	0.0740823071119188	-5.29093831242134	grey
V1K	R2P	-1.92445156241315	-5.72743797762346	grey
V1K	R2Q	0.156424395639489	-4.83236040630212	grey
V1K	L4E	-6.64280211409463	-1.02141504749298	grey
V1K	L4G	-4.23241379833844	-3.43066218996732	grey
V1K	L4K	-6.53855673053333	-1.12565794486506	grey
V1K	C5A	-0.939500503458451	-6.72474217937573	grey
V1K	S6G	0.029256249015349	-5.01235763835361	grey
V1K	S6K	-0.0573675812038204	-5.01552075835093	grey
V1K	S6L	0.0222155288538186	-7.14972569957886	grey
V1K	S6R	-0.0570967210579898	-5.32325968277727	grey
V1K	I9A	-3.02098929171106	-4.64205637595467	grey
V1K	I9D	-7.54902202582991	-0.11522065700427	grey
V1K	I9E	-6.41229640095084	-1.2516561722456	grey
V1K	I9G	-5.6077923623149	-2.0528094365988	grey
V1K	T10A	-0.0958406195836901	-5.90884894030416	grey
V1K	T10C	0.0222542966757793	-7.32327750141296	grey
V1K	T10D	-0.42012503841579	-7.24417830173648	grey
V1K	T10E	-0.111457107743121	-4.52395194975999	grey
V1K	T10G	-0.13266821276898	-5.50863178768689	grey
V1K	T10H	-0.807032407140341	-6.85721027569384	grey
V1K	T10K	-0.216667702164571	-7.44528590624527	grey
V1K	T10L	-0.13271803954283	-7.53152464329135	grey
V1K	T10M	-0.0638698335638104	-7.54104074077115	grey
V1K	T10N	-0.295296959374591	-7.36894572345959	grey
V1K	T10P	-3.98776810368343	-3.67647457915075	grey
V1K	T10R	-0.38371070146129	-7.28018032520176	grey
V1K	T10S	-0.0254059178317405	-4.96124851903238	grey
V1K	M11A	-0.224153267093211	-6.25725476940862	grey
V1K	M11E	-0.12576180065321	-5.03476049551824	grey
V1K	M11G	-0.73860326737252	-6.92523773369949	grey
V1K	M11I	-0.122049467639721	-6.91122437270806	grey
V1K	M11K	-0.28814261467396	-6.84713109378576	grey
V1K	M11L	-0.00932823894441093	-6.59677613290572	grey
V1K	M11N	-0.35245534659496	-6.10281132514817	grey
V1K	M11Q	-0.14493424355172	-4.84759880788756	grey
V1K	M11R	-0.111162975697491	-6.11869201634542	grey
V1K	M11S	-0.190420428460111	-6.58886887475805	grey
V1K	M11T	-0.0385342031656606	-6.32512753139854	grey
V1K	M11V	-0.0436126919586304	-5.89852690942024	grey
V1K	M11W	-0.23578126432141	-4.52300017087033	grey
V1K	M11Y	-0.14863461028021	-4.52404020352791	grey
V1K	T10V	-0.14146854160815	-7.14126397816156	grey
V1K	T10W	-3.57618205722335	-4.08806062561083	grey
V1K	T10Y	-2.98072445576263	-4.68351822707155	grey
V1K	I9K	-7.66237174469396	-0.00157235806958056	grey
V1K	I9L	-0.27601627210802	-5.17431510778487	grey
V1K	I9M	-0.191455345723721	-6.73212606082892	grey
V1K	I9N	-2.9666300423348	-4.49435567292968	grey
V1K	I9Q	-4.16489435345836	-3.49879597188613	grey
V1K	I9R	-7.66215007484182	0.00239910250623954	grey
V1K	I9S	-3.43899103221516	-4.22525165061902	grey
V1K	I9T	-0.86237686804164	-6.80186581479254	grey
V1K	I9V	-0.0638691359390613	-5.79851328944345	grey
V1K	I9W	-7.65385763298339	-0.0103850498507896	grey
V1K	A8C	-0.18036007241629	-7.45973144371721	grey
V1K	A8D	-7.0368576728684	-0.62738500996578	grey
V1K	A8E	-7.04873821933169	-0.615504463502489	grey
V1K	A8G	-0.71722463784921	-6.26654251561565	grey
V1K	A8H	-7.66219563875357	-0.00184271954296999	grey
V1K	A8K	-7.66414002052298	-0.000102662311199708	grey
V1K	A8L	-3.70263582835422	-3.96160685447996	grey
V1K	A8M	-0.927065667579141	-6.73717701525504	grey
V1K	A8N	-3.14482360025295	-4.51434748802086	grey
V1K	A8P	-7.66311876827192	0.00337854994219988	grey
V1K	A8Q	-4.18115245873148	-3.48261281835505	grey
V1K	A8R	-7.66242674355276	-0.00155029576577981	grey
V1K	A8S	-0.140050198070611	-7.12181566292583	grey
V1K	A8T	-0.13421358339497	-7.23636163147134	grey
V1K	A8V	-0.366849264027531	-6.5852160867945	grey
V1K	A8W	-7.66184412001883	-0.00239856281534934	grey
V1K	A8Y	-7.66424268283418	0	grey
V1K	A7C	-0.531891851778951	-7.13235083105523	grey
V1K	A7D	-4.08372579284392	-3.58051688999026	grey
V1K	A7F	-3.81312969208749	-3.85017259111764	grey
V1K	A7G	-0.911149044244821	-6.75309363858936	grey
V1K	A7I	-2.70877758875226	-4.95546509408192	grey
V1K	A7K	-4.3307338631375	-3.33228421107464	grey
V1K	A7L	-3.23711785021767	-4.42712483261651	grey
V1K	A7N	-2.6059259428821	-5.05614597920403	grey
V1K	A7P	-7.65899993942675	-0.00524274340742981	grey
V1K	A7Q	-3.01051782938651	-4.65372485344767	grey
V1K	A7R	-5.18855396172645	-2.46779630016629	grey
V1K	A7S	-0.0954522649168599	-7.5607528381432	grey
V1K	A7T	-1.44102474146409	-6.21814451288699	grey
V1K	A7W	-5.26207807154582	-2.40216461128836	grey
V1K	A7Y	-2.91810816615341	-4.74508577357571	grey
V1K	S6V	-0.00640249684906991	-7.05568889458437	grey
V1K	C5E	-6.59057414908633	-1.07366853374785	grey
V1K	C5G	-2.74027693311897	-4.92396574971521	grey
V1K	C5H	-7.62479840928362	-0.0394442735505596	grey
V1K	C5K	-7.66370878401655	-0.000533898817629108	grey
V1K	C5L	-1.87711738682453	-5.78712529600965	grey
V1K	C5N	-5.80752810432983	-1.85671457850435	grey
V1K	C5R	-7.66014921386823	-0.00409346896594975	grey
V1K	C5T	-4.18262461209571	-3.46450443464045	grey
V1K	C5V	-3.14772743930111	-4.51651524353307	grey
V1K	L4M	-0.0648209088332603	-7.40096128790223	grey
V1K	L4N	-4.2498981477737	-3.41434453506048	grey
V1K	L4Q	-3.73709898275777	-3.9263945052447	grey
V1K	L4R	-7.65794172627334	-0.00630818292474	grey
V1K	L4S	-3.7983583861302	-3.86588429670398	grey
V1K	L4W	-7.66375858688222	-0.000484095951959418	grey
V1K	E3H	-0.21893380275255	-7.44530888008163	grey
V1K	E3N	-0.135027002536601	-7.52921568029758	grey
V1K	E3S	-0.109750713921841	-7.41933716613815	grey
V1K	E3V	-7.56998880581249	-0.0942538770216892	grey
V1K	R2S	0.0230574087070998	-4.5443790673787	grey
V1L	R2A	0.0302874142685301	0.343575583509789	grey
V1L	R2C	-0.0280132436617109	-0.325566887595921	grey
V1L	R2D	0.267061697065309	-2.81952923574729	grey
V1L	R2E	-0.03490751050232	-0.0529060967273498	grey
V1L	R2F	0.0457299576367891	-0.196080724104249	grey
V1L	R2G	-0.00413558130262004	0.126132347716249	grey
V1L	R2I	-0.15696282735866	-0.30365034660797	grey
V1L	R2K	0.0285797905793395	0.15833051280528	grey
V1L	R2L	-0.0399440479335098	-0.0512648006933301	grey
V1L	R2M	0.15068328278004	-0.518137360694571	grey
V1L	R2N	0.0740823071119188	0.691559017684401	grey
V1L	R2P	-1.92445156241315	0.12052730358249	grey
V1L	R2Q	0.156424395639489	0.0641618550844001	grey
V1L	E3A	-0.132958875056541	-0.93532485227826	grey
V1L	L4A	-0.96044409809136	-1.94219142759873	grey
V1L	L4E	-6.64280211409463	-1.01479716382095	grey
V1L	L4F	-3.09216299981174	-2.16373791403302	grey
V1L	L4G	-4.23241379833844	-0.73222671593616	grey
V1L	C5A	-0.939500503458451	-1.27201142570175	grey
V1L	S6A	-0.0208948137431104	-0.149146292131149	grey
V1L	S6C	-0.687404598019681	-0.123032658517559	grey
V1L	S6D	0.119445214379999	-1.1845084377178	grey
V1L	S6E	0.0285149570283103	0.109635746649628	grey
V1L	S6F	-0.11537416867408	-0.0950790551617207	grey
V1L	S6G	0.029256249015349	0.00852388647824043	grey
V1L	S6H	-0.0222821435020712	0.122694189293941	grey
V1L	S6I	-0.22764311801059	-0.15047774315876	grey
V1L	S6K	-0.0573675812038204	0.0516708684886193	grey
V1L	S6L	0.0222155288538186	-0.22357924958383	grey
V1L	S6M	-0.0230679498616801	-0.134496293576401	grey
V1L	S6N	0.11303866223596	-0.0089332123402599	grey
V1L	S6P	-4.03479546493251	-0.25346784693423	grey
V1L	S6Q	-0.134521778657321	-0.19492086422164	grey
V1L	S6R	-0.0570967210579898	-0.0619965473451014	grey
V1L	I9A	-3.02098929171106	-1.35382242664323	grey
V1L	I9C	-0.542663835197821	-1.31438544401494	grey
V1L	I9F	-4.91942775988293	-1.62727767092514	grey
V1L	I9G	-5.6077923623149	-2.0521792732128	grey
V1L	T10A	-0.0958406195836901	-0.11768138054382	grey
V1L	T10C	0.0222542966757793	0.0105590066828594	grey
V1L	T10D	-0.42012503841579	-1.0217691606302	grey
V1L	T10E	-0.111457107743121	-0.15319558201087	grey
V1L	T10F	-4.55647623864654	-1.54998661775015	grey
V1L	T10G	-0.13266821276898	-0.20335746491307	grey
V1L	T10H	-0.807032407140341	-1.80173196919957	grey
V1L	T10I	-0.253867900132871	0.0712405920649708	grey
V1L	T10K	-0.216667702164571	-0.7509521542526	grey
V1L	T10L	-0.13271803954283	-0.774654975482481	grey
V1L	T10M	-0.0638698335638104	0.13495201523547	grey
V1L	T10N	-0.295296959374591	-0.8897712307432	grey
V1L	T10P	-3.98776810368343	-1.19160906664873	grey
V1L	T10R	-0.38371070146129	-0.500778300981182	grey
V1L	T10S	-0.0254059178317405	-0.290484166979439	grey
V1L	M11A	-0.224153267093211	-0.29115750850341	grey
V1L	M11C	-0.204125458956531	-0.45845587231342	grey
V1L	M11F	-0.21534930006589	0.14438367654161	grey
V1L	M11G	-0.73860326737252	-1.10301273664788	grey
V1L	M11H	-0.274154391294681	0.53488628084456	grey
V1L	M11I	-0.122049467639721	-0.17182348028741	grey
V1L	M11K	-0.28814261467396	0.33529647315158	grey
V1L	M11L	-0.00932823894441093	-0.0665483826477402	grey
V1L	M11R	-0.111162975697491	-0.069909958850209	grey
V1L	M11S	-0.190420428460111	-0.11316923238398	grey
V1L	M11T	-0.0385342031656606	-0.16137992927553	grey
V1L	M11V	-0.0436126919586304	-0.0820954603936208	grey
V1L	M11W	-0.23578126432141	0.06479699172308	grey
V1L	M11Y	-0.14863461028021	0.0193130138973192	grey
V1L	T10V	-0.14146854160815	0.0708882610352504	grey
V1L	T10W	-3.57618205722335	-2.61765863067805	grey
V1L	T10Y	-2.98072445576263	-2.32869068049605	grey
V1L	I9K	-7.66237174469396	-0.00187093814021999	grey
V1L	I9L	-0.27601627210802	0.086269112074179	grey
V1L	I9M	-0.191455345723721	0.117674955628981	grey
V1L	I9R	-7.66215007484182	-0.00209260799235977	grey
V1L	I9S	-3.43899103221516	-1.27349725739898	grey
V1L	I9V	-0.0638691359390613	0.00625822670619058	grey
V1L	I9W	-7.65385763298339	-0.0103850498507896	grey
V1L	A8C	-0.18036007241629	-0.68784739784763	grey
V1L	A8D	-7.0368576728684	-0.62668158247203	grey
V1L	A8E	-7.04873821933169	-0.59882371663508	grey
V1L	A8F	-7.66273101403551	0.0055071808911098	grey
V1L	A8G	-0.71722463784921	-1.18059859161865	grey
V1L	A8I	-2.49350826571196	-1.58176614320648	grey
V1L	A8K	-7.66414002052298	-0.000102662311199708	grey
V1L	A8L	-3.70263582835422	-1.31454648744533	grey
V1L	A8M	-0.927065667579141	-2.34863011266211	grey
V1L	A8N	-3.14482360025295	-0.88582683534669	grey
V1L	A8P	-7.66311876827192	0.000508691263370054	grey
V1L	A8Q	-4.18115245873148	-2.60383460085535	grey
V1L	A8R	-7.66242674355276	0.00914317619499982	grey
V1L	A8S	-0.140050198070611	-0.291955010026999	grey
V1L	A8T	-0.13421358339497	-0.18142074842415	grey
V1L	A8V	-0.366849264027531	-1.15801612016498	grey
V1L	A8W	-7.66184412001883	-0.00230011518159934	grey
V1L	A8Y	-7.66424268283418	0	grey
V1L	A7C	-0.531891851778951	-0.58922405229705	grey
V1L	A7D	-4.08372579284392	-2.61942505685751	grey
V1L	A7E	-2.75159216786745	-1.40715674895696	grey
V1L	A7F	-3.81312969208749	-0.98422423508703	grey
V1L	A7G	-0.911149044244821	-1.13141248950444	grey
V1L	A7H	-3.02193830079564	-1.12656567614261	grey
V1L	A7I	-2.70877758875226	-1.42886149771095	grey
V1L	A7K	-4.3307338631375	-1.72652089397984	grey
V1L	A7L	-3.23711785021767	-1.63204369912471	grey
V1L	A7M	-2.96745607284756	-1.35729290829417	grey
V1L	A7N	-2.6059259428821	-0.90178084890357	grey
V1L	A7P	-7.65899993942675	-0.00421368082430007	grey
V1L	A7R	-5.18855396172645	-1.71684544714152	grey
V1L	A7S	-0.0954522649168599	-0.670028785845371	grey
V1L	A7T	-1.44102474146409	-1.32896692313921	grey
V1L	A7V	-0.94094348141623	-1.45172275542089	grey
V1L	A7W	-5.26207807154582	0.36567083666556	grey
V1L	A7Y	-2.91810816615341	-1.33505552875798	grey
V1L	S6T	-0.0358211133039212	0.0199516255212107	grey
V1L	S6V	-0.00640249684906991	-0.16196531345042	grey
V1L	S6W	0.0533292063626991	-0.115043842729259	grey
V1L	S6Y	-0.0299338080429905	0.208895091421621	grey
V1L	C5E	-6.59057414908633	-0.63579025651633	grey
V1L	C5F	-6.4000501928156	-0.79470023610668	grey
V1L	C5G	-2.74027693311897	-2.09920804851696	grey
V1L	C5I	-2.27284969603978	-1.5356466016891	grey
V1L	C5L	-1.87711738682453	-1.00851691449487	grey
V1L	C5M	-0.83096216004717	0.0941557836005398	grey
V1L	C5R	-7.66014921386823	-0.00409346896594975	grey
V1L	C5S	-2.72981856101383	-2.11893745404774	grey
V1L	C5T	-4.18262461209571	-1.33997225868519	grey
V1L	C5V	-3.14772743930111	-1.81187740460389	grey
V1L	C5W	-7.66407672291265	-0.00016595992152979	grey
V1L	C5Y	-7.66424268283418	0	grey
V1L	L4M	-0.0648209088332603	-0.73351226837028	grey
V1L	L4R	-7.65794172627334	-0.00630095656083984	grey
V1L	L4S	-3.7983583861302	-0.209527508893721	grey
V1L	L4V	-2.1900827833944	-0.83594432403979	grey
V1L	L4W	-7.66375858688222	0.00752657634259979	grey
V1L	E3F	-6.58590064909541	-0.71675675504652	grey
V1L	E3G	-0.084909133304361	-0.29691126249509	grey
V1L	E3H	-0.21893380275255	-0.434430149234769	grey
V1L	E3K	-1.08189799044152	-2.09103449175879	grey
V1L	E3N	-0.135027002536601	-1.12732606317018	grey
V1L	E3P	-7.08396929801378	-0.0295755857428706	grey
V1L	E3Q	0.0358859245660703	-0.249657819809562	grey
V1L	E3R	-1.889628633912	-2.07009136970879	grey
V1L	E3S	-0.109750713921841	-0.820917817318019	grey
V1L	E3T	-3.04695941064586	-0.27372190641672	grey
V1L	E3V	-7.56998880581249	-0.0942538770216892	grey
V1L	E3Y	-5.7208493435783	-1.17109237599723	grey
V1L	R2S	0.0230574087070998	-0.100122502192081	grey
V1L	R2T	0.156562379997759	-0.130033373869619	grey
V1L	R2V	-0.0651382133673106	-0.21186019986127	grey
V1L	R2W	0.112753003086519	-0.23440645783786	grey
V1L	R2Y	0.060944582572839	-0.0332872418652688	grey
V1M	R2A	0.0302874142685301	-0.350719781513831	grey
V1M	R2G	-0.00413558130262004	-0.24974283623534	grey
V1M	R2L	-0.0399440479335098	0.0163863317043198	grey
V1M	L4G	-4.23241379833844	-1.41226502253299	grey
V1M	S6A	-0.0208948137431104	0.182961729394719	grey
V1M	S6E	0.0285149570283103	0.125253300450019	grey
V1M	S6G	0.029256249015349	-0.43343691649075	grey
V1M	S6L	0.0222155288538186	-0.099691780381999	grey
V1M	S6M	-0.0230679498616801	0.0345602781247596	grey
V1M	S6N	0.11303866223596	-1.13926157262089	grey
V1M	S6P	-4.03479546493251	-1.34943246651471	grey
V1M	S6Q	-0.134521778657321	-0.0480055892716589	grey
V1M	S6R	-0.0570967210579898	-0.134679423148581	grey
V1M	I9C	-0.542663835197821	-0.910664702855229	grey
V1M	I9G	-5.6077923623149	-2.04728198631738	grey
V1M	T10A	-0.0958406195836901	-0.222518955577041	grey
V1M	T10C	0.0222542966757793	-0.740216930598169	grey
V1M	T10D	-0.42012503841579	-1.72135826288666	grey
V1M	T10E	-0.111457107743121	-0.289936448947239	grey
V1M	T10F	-4.55647623864654	-2.70201725680731	grey
V1M	T10G	-0.13266821276898	0.10096810810888	grey
V1M	T10I	-0.253867900132871	-0.3941096515344	grey
V1M	T10K	-0.216667702164571	-0.60976064070371	grey
V1M	T10L	-0.13271803954283	-1.11693425815404	grey
V1M	T10M	-0.0638698335638104	-0.504444506181621	grey
V1M	T10N	-0.295296959374591	-0.68698636267734	grey
V1M	T10P	-3.98776810368343	-1.92400329366204	grey
V1M	T10Q	-0.20063661667675	-0.160841678893391	grey
V1M	T10R	-0.38371070146129	-0.472931565086821	grey
V1M	T10S	-0.0254059178317405	-0.0467336729391405	grey
V1M	M11E	-0.12576180065321	-0.407132045680971	grey
V1M	M11F	-0.21534930006589	-0.46663025520658	grey
V1M	M11G	-0.73860326737252	-1.40194468113186	grey
V1M	M11K	-0.28814261467396	0.01225688156803	grey
V1M	M11L	-0.00932823894441093	-0.19940533026303	grey
V1M	M11R	-0.111162975697491	-0.0199410969017499	grey
V1M	M11W	-0.23578126432141	-0.14268411800119	grey
V1M	T10V	-0.14146854160815	-0.380458812538841	grey
V1M	T10W	-3.57618205722335	-1.21951789597061	grey
V1M	T10Y	-2.98072445576263	-4.36190461121089	grey
V1M	I9K	-7.66237174469396	-0.00187093814021999	grey
V1M	I9L	-0.27601627210802	-0.459421693182431	grey
V1M	I9R	-7.66215007484182	-0.00209260799235977	grey
V1M	I9S	-3.43899103221516	-1.29819507795952	grey
V1M	I9V	-0.0638691359390613	-0.720026542838989	grey
V1M	A8E	-7.04873821933169	-0.615504463502489	grey
V1M	A8G	-0.71722463784921	-1.6633071843408	grey
V1M	A8I	-2.49350826571196	-3.07981207836799	grey
V1M	A8K	-7.66414002052298	-0.000102662311199708	grey
V1M	A8L	-3.70263582835422	-1.21007836761018	grey
V1M	A8N	-3.14482360025295	-1.0985172284035	grey
V1M	A8P	-7.66311876827192	-0.00112391456225946	grey
V1M	A8R	-7.66242674355276	-0.00181593928141943	grey
V1M	A8S	-0.140050198070611	-1.03755649507852	grey
V1M	A8V	-0.366849264027531	-1.46661764421657	grey
V1M	A8W	-7.66184412001883	-0.00239856281534934	grey
V1M	A7C	-0.531891851778951	-1.72937615382251	grey
V1M	A7F	-3.81312969208749	-1.3038921868115	grey
V1M	A7G	-0.911149044244821	-1.96945841743135	grey
V1M	A7L	-3.23711785021767	-1.91785443093826	grey
V1M	A7N	-2.6059259428821	-1.89598519511082	grey
V1M	A7S	-0.0954522649168599	-0.797648786126471	grey
V1M	A7V	-0.94094348141623	-1.73072391991218	grey
V1M	A7W	-5.26207807154582	-0.0204246984991396	grey
V1M	A7Y	-2.91810816615341	-1.91999972810973	grey
V1M	S6T	-0.0358211133039212	0.30778607766271	grey
V1M	S6V	-0.00640249684906991	-0.104636899292331	grey
V1M	S6W	0.0533292063626991	0.0343197557557495	grey
V1M	S6Y	-0.0299338080429905	-0.439057847198541	grey
V1M	C5F	-6.4000501928156	-0.595161062393311	grey
V1M	C5L	-1.87711738682453	-0.80175474108054	grey
V1M	C5T	-4.18262461209571	-2.52182074713671	grey
V1M	C5W	-7.66407672291265	-0.00016595992152979	grey
V1M	L4R	-7.65794172627334	-0.00630095656083984	grey
V1M	L4V	-2.1900827833944	-1.25547559815752	grey
V1M	L4W	-7.66375858688222	-0.000484095951959418	grey
V1M	E3N	-0.135027002536601	-1.73454342595798	grey
V1M	E3R	-1.889628633912	-2.26028752892639	grey
V1M	R2W	0.112753003086519	-0.299426217790019	grey
V1N	R2E	-0.03490751050232	-2.11686848468521	grey
V1N	R2H	0.0458339072738703	-2.85000111313647	grey
V1N	R2K	0.0285797905793395	-3.3664572509116	grey
V1N	R2L	-0.0399440479335098	-4.07424040660005	grey
V1N	R2M	0.15068328278004	-2.59218490667894	grey
V1N	R2N	0.0740823071119188	-4.16143685280629	grey
V1N	R2P	-1.92445156241315	-5.67870799265187	grey
V1N	L4E	-6.64280211409463	-1.02163012704195	grey
V1N	L4K	-6.53855673053333	-1.06245961506784	grey
V1N	C5A	-0.939500503458451	-6.34516544075759	grey
V1N	S6C	-0.687404598019681	-4.33455689280289	grey
V1N	S6E	0.0285149570283103	-1.27864733976547	grey
V1N	S6F	-0.11537416867408	-6.34839110056899	grey
V1N	S6G	0.029256249015349	-4.20239000147111	grey
V1N	S6H	-0.0222821435020712	-2.44951259668438	grey
V1N	S6L	0.0222155288538186	-4.29289979389235	grey
V1N	S6N	0.11303866223596	-3.13459605658706	grey
V1N	S6Q	-0.134521778657321	-2.55445525464495	grey
V1N	S6R	-0.0570967210579898	-3.27684117145415	grey
V1N	I9D	-7.54902202582991	-0.11522065700427	grey
V1N	I9E	-6.41229640095084	-1.25194628188334	grey
V1N	I9G	-5.6077923623149	-2.05645032051928	grey
V1N	T10A	-0.0958406195836901	-3.45974816890161	grey
V1N	T10E	-0.111457107743121	-5.74619352722855	grey
V1N	T10F	-4.55647623864654	-3.10776644418764	grey
V1N	T10G	-0.13266821276898	-3.26787398873052	grey
V1N	T10I	-0.253867900132871	-6.04575519957398	grey
V1N	T10L	-0.13271803954283	-6.2487345327437	grey
V1N	T10M	-0.0638698335638104	-5.06242799130561	grey
V1N	T10P	-3.98776810368343	-3.67647457915075	grey
V1N	T10Q	-0.20063661667675	-3.94076917681577	grey
V1N	T10R	-0.38371070146129	-4.45883252844953	grey
V1N	T10S	-0.0254059178317405	-3.02825264164999	grey
V1N	M11G	-0.73860326737252	-5.3780824742479	grey
V1N	M11K	-0.28814261467396	-3.75576313949254	grey
V1N	M11L	-0.00932823894441093	-3.47347382637577	grey
V1N	M11R	-0.111162975697491	-3.68242170767722	grey
V1N	M11W	-0.23578126432141	-2.88882811517365	grey
V1N	T10V	-0.14146854160815	-4.71441757555553	grey
V1N	I9K	-7.66237174469396	-0.00187093814021999	grey
V1N	I9Q	-4.16489435345836	-3.49934832937582	grey
V1N	I9R	-7.66215007484182	-0.00209260799235977	grey
V1N	I9S	-3.43899103221516	-4.22525165061902	grey
V1N	A8C	-0.18036007241629	-5.40592983122338	grey
V1N	A8D	-7.0368576728684	-0.62738500996578	grey
V1N	A8E	-7.04873821933169	-0.615504463502489	grey
V1N	A8F	-7.66273101403551	-0.0015116687986696	grey
V1N	A8G	-0.71722463784921	-4.82023715232117	grey
V1N	A8H	-7.66219563875357	-0.00197066057816997	grey
V1N	A8I	-2.49350826571196	-5.17073441712222	grey
V1N	A8K	-7.66414002052298	-0.000102662311199708	grey
V1N	A8L	-3.70263582835422	-3.96160685447996	grey
V1N	A8N	-3.14482360025295	-4.5071734517734	grey
V1N	A8P	-7.66311876827192	-0.00112391456225946	grey
V1N	A8Q	-4.18115245873148	-3.48306269848472	grey
V1N	A8R	-7.66242674355276	-0.00181593928141943	grey
V1N	A8S	-0.140050198070611	-4.53309165502034	grey
V1N	A8T	-0.13421358339497	-4.86715712025372	grey
V1N	A8V	-0.366849264027531	-5.41260837307631	grey
V1N	A8Y	-7.66424268283418	0.000269781569099514	grey
V1N	A7C	-0.531891851778951	-5.3868849840872	grey
V1N	A7D	-4.08372579284392	-3.58051688999026	grey
V1N	A7E	-2.75159216786745	-4.91265051496673	grey
V1N	A7F	-3.81312969208749	-3.85111299074669	grey
V1N	A7H	-3.02193830079564	-4.64230438203854	grey
V1N	A7I	-2.70877758875226	-4.95546509408192	grey
V1N	A7K	-4.3307338631375	-3.33350881969668	grey
V1N	A7L	-3.23711785021767	-4.42712483261651	grey
V1N	A7N	-2.6059259428821	-5.05813731268014	grey
V1N	A7P	-7.65899993942675	-0.00324962426151032	grey
V1N	A7Q	-3.01051782938651	-4.65372485344767	grey
V1N	A7R	-5.18855396172645	-2.47493867172642	grey
V1N	A7S	-0.0954522649168599	-4.82605334809936	grey
V1N	A7T	-1.44102474146409	-6.15212568787244	grey
V1N	A7Y	-2.91810816615341	-4.7438457151488	grey
V1N	S6T	-0.0358211133039212	-4.36996497929325	grey
V1N	S6Y	-0.0299338080429905	-5.80497835388883	grey
V1N	C5G	-2.74027693311897	-4.92378371879077	grey
V1N	C5K	-7.66370878401655	0.00117336134104029	grey
V1N	C5N	-5.80752810432983	-1.85671457850435	grey
V1N	C5P	-7.6618575379414	-0.00248514190088045	grey
V1N	C5R	-7.66014921386823	-0.00409346896594975	grey
V1N	C5S	-2.72981856101383	-4.93442412182035	grey
V1N	C5T	-4.18262461209571	-3.48161807073847	grey
V1N	C5V	-3.14772743930111	-4.51651524353307	grey
V1N	L4M	-0.0648209088332603	-7.59350015409635	grey
V1N	L4Q	-3.73709898275777	-3.92552636336723	grey
V1N	L4R	-7.65794172627334	-0.00630095656083984	grey
V1N	L4W	-7.66375858688222	-0.000484095951959418	grey
V1N	E3F	-6.58590064909541	-1.07834203373877	grey
V1N	E3K	-1.08189799044152	-5.26608893186466	grey
V1N	E3M	-1.55471830416763	-4.32509400375248	grey
V1N	E3N	-0.135027002536601	-5.46242635367736	grey
V1N	E3Q	0.0358859245660703	-4.67247843994674	grey
V1N	E3S	-0.109750713921841	-4.75989025972168	grey
V1N	E3T	-3.04695941064586	-3.05551070477705	grey
V1N	E3Y	-5.7208493435783	-1.94339333925588	grey
V1N	R2S	0.0230574087070998	-2.68836321222041	grey
V1N	R2T	0.156562379997759	-3.47017245991969	grey
V1P	R2A	0.0302874142685301	-1.46124456831959	grey
V1P	R2F	0.0457299576367891	-2.09010188195373	grey
V1P	R2G	-0.00413558130262004	-1.83450427858564	grey
V1P	R2H	0.0458339072738703	-2.85999027690099	grey
V1P	R2I	-0.15696282735866	-3.49839255232597	grey
V1P	R2L	-0.0399440479335098	-3.03091112267964	grey
V1P	R2N	0.0740823071119188	-7.7383249899461	grey
V1P	R2P	-1.92445156241315	-2.05124408875692	grey
V1P	E3A	-0.132958875056541	-4.01377656625066	grey
V1P	E3D	-0.07048275829818	-3.39835699998229	grey
V1P	C5A	-0.939500503458451	-6.5517036304758	grey
V1P	S6A	-0.0208948137431104	-2.66225090031014	grey
V1P	S6C	-0.687404598019681	-4.59015496580444	grey
V1P	S6E	0.0285149570283103	-0.826338022062751	grey
V1P	S6F	-0.11537416867408	-3.84884745530092	grey
V1P	S6G	0.029256249015349	-2.96681531496432	grey
V1P	S6H	-0.0222821435020712	-1.69095058458537	grey
V1P	S6I	-0.22764311801059	-3.91921049587392	grey
V1P	S6K	-0.0573675812038204	-2.73782929637028	grey
V1P	S6L	0.0222155288538186	-3.99862967034629	grey
V1P	S6P	-4.03479546493251	-3.62456105088146	grey
V1P	S6Q	-0.134521778657321	-2.31525120304238	grey
V1P	S6R	-0.0570967210579898	-2.7789123807197	grey
V1P	I9G	-5.6077923623149	-2.05655791983887	grey
V1P	I9H	-3.71359357651978	-3.9506491063144	grey
V1P	T10A	-0.0958406195836901	-3.61040381438123	grey
V1P	T10C	0.0222542966757793	-5.44213480890758	grey
V1P	T10D	-0.42012503841579	-5.44642875855987	grey
V1P	T10E	-0.111457107743121	-2.71951948691069	grey
V1P	T10F	-4.55647623864654	-3.10776644418764	grey
V1P	T10G	-0.13266821276898	-2.66659725787687	grey
V1P	T10H	-0.807032407140341	-6.06462581884184	grey
V1P	T10I	-0.253867900132871	-4.80681626646214	grey
V1P	T10K	-0.216667702164571	-4.5147934833535	grey
V1P	T10L	-0.13271803954283	-5.59682129498758	grey
V1P	T10M	-0.0638698335638104	-5.60501563372371	grey
V1P	T10P	-3.98776810368343	-3.67126354414471	grey
V1P	T10Q	-0.20063661667675	-3.24900610870868	grey
V1P	T10R	-0.38371070146129	-4.63940482110814	grey
V1P	T10S	-0.0254059178317405	-2.85403551827674	grey
V1P	M11A	-0.224153267093211	-3.48362494207626	grey
V1P	M11N	-0.35245534659496	-4.09612828225227	grey
V1P	M11P	-5.4758904483113	-2.18777991539603	grey
V1P	M11T	-0.0385342031656606	-3.38191399062548	grey
V1P	M11V	-0.0436126919586304	-2.74058681635659	grey
V1P	M11W	-0.23578126432141	-2.35663199335383	grey
V1P	T10V	-0.14146854160815	-4.34545638085157	grey
V1P	T10W	-3.57618205722335	-4.08806062561083	grey
V1P	T10Y	-2.98072445576263	-4.6830542831214	grey
V1P	I9K	-7.66237174469396	-0.000643325967830677	grey
V1P	I9L	-0.27601627210802	-3.34644709206372	grey
V1P	A8C	-0.18036007241629	-5.11616055997119	grey
V1P	A8D	-7.0368576728684	-0.62738500996578	grey
V1P	A8E	-7.04873821933169	-0.615504463502489	grey
V1P	A8F	-7.66273101403551	0.305067181058051	grey
V1P	A8G	-0.71722463784921	-4.93598839840775	grey
V1P	A8H	-7.66219563875357	-0.00180864005228987	grey
V1P	A8K	-7.66414002052298	-0.000102662311199708	grey
V1P	A8L	-3.70263582835422	-3.96146599075286	grey
V1P	A8M	-0.927065667579141	-4.52238170899998	grey
V1P	A8N	-3.14482360025295	-4.51936810500718	grey
V1P	A8P	-7.66311876827192	-0.000920572888899684	grey
V1P	A8Q	-4.18115245873148	-3.46998075454346	grey
V1P	A8R	-7.66242674355276	0.00275217634395997	grey
V1P	A8S	-0.140050198070611	-3.98183789662605	grey
V1P	A8T	-0.13421358339497	-3.84704474956497	grey
V1P	A8V	-0.366849264027531	-5.05813606492783	grey
V1P	A8W	-7.66184412001883	-0.00239856281534934	grey
V1P	A8Y	-7.66424268283418	0	grey
V1P	A7C	-0.531891851778951	-4.9023986186076	grey
V1P	A7D	-4.08372579284392	-3.58051688999026	grey
V1P	A7E	-2.75159216786745	-4.91060147708089	grey
V1P	A7F	-3.81312969208749	-3.85111299074669	grey
V1P	A7G	-0.911149044244821	-4.54001851878747	grey
V1P	A7H	-3.02193830079564	-4.64212038824854	grey
V1P	A7I	-2.70877758875226	-4.95516435156601	grey
V1P	A7L	-3.23711785021767	-4.42441015944587	grey
V1P	A7M	-2.96745607284756	-4.69654312090646	grey
V1P	A7N	-2.6059259428821	-5.05831673995208	grey
V1P	A7P	-7.65899993942675	-0.00267632299761988	grey
V1P	A7Q	-3.01051782938651	-4.65374827302008	grey
V1P	A7R	-5.18855396172645	-2.47214028155938	grey
V1P	A7S	-0.0954522649168599	-4.31159571562593	grey
V1P	A7T	-1.44102474146409	-6.20338448090049	grey
V1P	A7V	-0.94094348141623	-5.4162453375096	grey
V1P	A7Y	-2.91810816615341	-4.74613451668077	grey
V1P	S6T	-0.0358211133039212	-3.66828663419981	grey
V1P	S6V	-0.00640249684906991	-3.79798222898221	grey
V1P	S6W	0.0533292063626991	-3.08389115110398	grey
V1P	S6Y	-0.0299338080429905	-3.54501802330107	grey
V1P	C5E	-6.59057414908633	-1.07366853374785	grey
V1P	C5G	-2.74027693311897	-4.92360443861378	grey
V1P	C5Q	-5.64600395205691	-2.01823873077727	grey
V1P	C5R	-7.66014921386823	-0.00409346896594975	grey
V1P	C5W	-7.66407672291265	-0.00016595992152979	grey
V1P	L4R	-7.65794172627334	-0.00630095656083984	grey
V1P	E3G	-0.084909133304361	-4.01350635466812	grey
V1P	E3H	-0.21893380275255	-5.53765165454192	grey
V1P	E3I	-7.637255912287	-0.0269867705471789	grey
V1P	E3K	-1.08189799044152	-4.28191690805188	grey
V1P	E3L	-6.51444219705757	0.20762125546684	grey
V1P	E3N	-0.135027002536601	-4.77066042152278	grey
V1P	E3P	-7.08396929801378	-0.5802733848204	grey
V1P	E3Q	0.0358859245660703	-3.43082449027094	grey
V1P	E3R	-1.889628633912	-4.26991433546485	grey
V1P	E3S	-0.109750713921841	-3.69115075258635	grey
V1P	E3T	-3.04695941064586	-1.01868224830261	grey
V1P	E3V	-7.56998880581249	-0.0942538770216892	grey
V1P	E3Y	-5.7208493435783	-1.75127865956941	grey
V1P	R2S	0.0230574087070998	-2.27952886245041	grey
V1P	R2T	0.156562379997759	-3.49715492938183	grey
V1Q	R2A	0.0302874142685301	-2.21948553752957	grey
V1Q	R2E	-0.03490751050232	-2.50713760073085	grey
V1Q	R2G	-0.00413558130262004	-2.34518125702658	grey
V1Q	R2N	0.0740823071119188	-4.55216214363666	grey
V1Q	R2P	-1.92445156241315	-4.09763173937382	grey
V1Q	E3A	-0.132958875056541	-5.38263869242455	grey
V1Q	E3C	-6.83817763663802	0.21064454318332	grey
V1Q	L4K	-6.53855673053333	-1.12562313364452	grey
V1Q	C5A	-0.939500503458451	-6.50411320634863	grey
V1Q	S6A	-0.0208948137431104	-3.28531633399977	grey
V1Q	S6D	0.119445214379999	-2.3495987552407	grey
V1Q	S6G	0.029256249015349	-4.53363797138094	grey
V1Q	S6H	-0.0222821435020712	-2.55654748224892	grey
V1Q	S6L	0.0222155288538186	-5.08493175540056	grey
V1Q	S6M	-0.0230679498616801	-4.46308768715649	grey
V1Q	S6P	-4.03479546493251	-3.62944721790167	grey
V1Q	S6Q	-0.134521778657321	-2.64332058279809	grey
V1Q	S6R	-0.0570967210579898	-3.44375626948019	grey
V1Q	I9A	-3.02098929171106	-4.64325339112312	grey
V1Q	I9E	-6.41229640095084	-1.25194628188334	grey
V1Q	I9G	-5.6077923623149	-2.05645032051928	grey
V1Q	T10A	-0.0958406195836901	-4.81261826700866	grey
V1Q	T10C	0.0222542966757793	-5.56636686046824	grey
V1Q	T10D	-0.42012503841579	-5.98488782685811	grey
V1Q	T10F	-4.55647623864654	-3.10776644418764	grey
V1Q	T10G	-0.13266821276898	-3.58633950149499	grey
V1Q	T10K	-0.216667702164571	-5.22072607346514	grey
V1Q	T10L	-0.13271803954283	-6.64637575834009	grey
V1Q	T10M	-0.0638698335638104	-4.65478604233392	grey
V1Q	T10P	-3.98776810368343	-3.67647457915075	grey
V1Q	T10R	-0.38371070146129	-4.89738172650374	grey
V1Q	T10S	-0.0254059178317405	-3.70136052129401	grey
V1Q	M11A	-0.224153267093211	-3.48683902947423	grey
V1Q	M11E	-0.12576180065321	-2.74108988830788	grey
V1Q	M11G	-0.73860326737252	-5.83812871358479	grey
V1Q	M11K	-0.28814261467396	-4.0502561639147	grey
V1Q	M11Q	-0.14493424355172	-2.74389317796455	grey
V1Q	M11R	-0.111162975697491	-3.71136650162895	grey
V1Q	M11T	-0.0385342031656606	-3.62945774723471	grey
V1Q	T10V	-0.14146854160815	-4.91080932858331	grey
V1Q	T10W	-3.57618205722335	-4.08806062561083	grey
V1Q	I9K	-7.66237174469396	-0.00187093814021999	grey
V1Q	I9R	-7.66215007484182	0.0209179407320397	grey
V1Q	I9V	-0.0638691359390613	-7.59987549178813	grey
V1Q	I9W	-7.65385763298339	-0.0103850498507896	grey
V1Q	A8D	-7.0368576728684	-0.62738500996578	grey
V1Q	A8G	-0.71722463784921	-6.03936505798373	grey
V1Q	A8H	-7.66219563875357	-0.00204704408060952	grey
V1Q	A8L	-3.70263582835422	-3.96093039173221	grey
V1Q	A8N	-3.14482360025295	-4.51925191620385	grey
V1Q	A8P	-7.66311876827192	-0.00100499286435962	grey
V1Q	A8Q	-4.18115245873148	-3.4830902241027	grey
V1Q	A8R	-7.66242674355276	-0.00109638613249974	grey
V1Q	A8S	-0.140050198070611	-5.46401073933391	grey
V1Q	A8T	-0.13421358339497	-4.5912865679297	grey
V1Q	A8V	-0.366849264027531	-5.96096151313804	grey
V1Q	A8W	-7.66184412001883	-0.00239856281534934	grey
V1Q	A8Y	-7.66424268283418	0	grey
V1Q	A7C	-0.531891851778951	-6.12030524361177	grey
V1Q	A7K	-4.3307338631375	-3.33300599449359	grey
V1Q	A7L	-3.23711785021767	-4.42712483261651	grey
V1Q	A7N	-2.6059259428821	-5.05831673995208	grey
V1Q	A7R	-5.18855396172645	-2.47568872110773	grey
V1Q	A7T	-1.44102474146409	-6.22265264641176	grey
V1Q	A7V	-0.94094348141623	-6.32458917898442	grey
V1Q	C5E	-6.59057414908633	-1.07366853374785	grey
V1Q	C5G	-2.74027693311897	-4.92273970812699	grey
V1Q	C5K	-7.66370878401655	-0.000533898817629108	grey
V1Q	C5L	-1.87711738682453	-5.12847779985459	grey
V1Q	C5P	-7.6618575379414	-0.00238514489277986	grey
V1Q	C5R	-7.66014921386823	0.00654900916688028	grey
V1Q	C5S	-2.72981856101383	-4.93442412182035	grey
V1Q	C5T	-4.18262461209571	-3.48077261117539	grey
V1Q	L4R	-7.65794172627334	-0.00630095656083984	grey
V1Q	L4T	-2.88388604091766	-4.78035664191652	grey
V1Q	L4W	-7.66375858688222	-0.000484095951959418	grey
V1Q	E3G	-0.084909133304361	-5.49546611456507	grey
V1Q	E3K	-1.08189799044152	-6.36308517891194	grey
V1Q	E3L	-6.51444219705757	-1.14980048577661	grey
V1Q	E3M	-1.55471830416763	-6.10952437866655	grey
V1Q	E3N	-0.135027002536601	-5.14768670223107	grey
V1Q	E3P	-7.08396929801378	-0.5802733848204	grey
V1Q	E3R	-1.889628633912	-5.77335140532925	grey
V1Q	E3V	-7.56998880581249	-0.0942538770216892	grey
V1Q	E3W	-7.49446373766299	-0.16977894517119	grey
V1Q	R2W	0.112753003086519	-3.32029748655506	grey
V1R	R2A	0.0302874142685301	-7.08794798999846	grey
V1R	R2D	0.267061697065309	-5.53979505193303	grey
V1R	R2E	-0.03490751050232	-3.90479308435447	grey
V1R	R2G	-0.00413558130262004	-4.17992245374656	grey
V1R	R2H	0.0458339072738703	-5.46732656915008	grey
V1R	R2K	0.0285797905793395	-4.41234066234474	grey
V1R	R2L	-0.0399440479335098	-5.69221663481348	grey
V1R	R2N	0.0740823071119188	-5.74267210032214	grey
V1R	R2P	-1.92445156241315	-5.73815920483176	grey
V1R	R2Q	0.156424395639489	-5.48482610827561	grey
V1R	E3A	-0.132958875056541	-6.80721083652245	grey
V1R	L4A	-0.96044409809136	-6.70379858474282	grey
V1R	L4E	-6.64280211409463	-1.02144056873955	grey
V1R	L4G	-4.23241379833844	-3.43170251377417	grey
V1R	L4K	-6.53855673053333	-1.12358852578907	grey
V1R	C5A	-0.939500503458451	-6.72369469854687	grey
V1R	S6A	-0.0208948137431104	-4.8196763829056	grey
V1R	S6E	0.0285149570283103	-3.68217175445998	grey
V1R	S6F	-0.11537416867408	-7.4853839961869	grey
V1R	S6G	0.029256249015349	-5.4562330317057	grey
V1R	S6H	-0.0222821435020712	-4.2523391782827	grey
V1R	S6K	-0.0573675812038204	-4.40116686318218	grey
V1R	S6L	0.0222155288538186	-7.24869161395049	grey
V1R	S6M	-0.0230679498616801	-7.31790097824601	grey
V1R	S6N	0.11303866223596	-4.3763934293756	grey
V1R	S6P	-4.03479546493251	-3.62771045217781	grey
V1R	S6Q	-0.134521778657321	-4.75322685569613	grey
V1R	S6R	-0.0570967210579898	-5.14447649685694	grey
V1R	I9A	-3.02098929171106	-4.64325339112312	grey
V1R	I9C	-0.542663835197821	-7.12073933451667	grey
V1R	I9E	-6.41229640095084	-1.24888683409333	grey
V1R	I9F	-4.91942775988293	-2.74481492295125	grey
V1R	I9G	-5.6077923623149	-2.05645032051928	grey
V1R	T10A	-0.0958406195836901	-6.11830083705136	grey
V1R	T10C	0.0222542966757793	-7.32618303385253	grey
V1R	T10D	-0.42012503841579	-7.24411764441839	grey
V1R	T10E	-0.111457107743121	-5.48062306303647	grey
V1R	T10F	-4.55647623864654	-3.10776644418764	grey
V1R	T10G	-0.13266821276898	-5.96055450535683	grey
V1R	T10H	-0.807032407140341	-6.85721027569384	grey
V1R	T10K	-0.216667702164571	-7.44757498066961	grey
V1R	T10L	-0.13271803954283	-7.53117029953959	grey
V1R	T10M	-0.0638698335638104	-7.40638093354163	grey
V1R	T10P	-3.98776810368343	-3.65843367625865	grey
V1R	T10Q	-0.20063661667675	-5.90704493505779	grey
V1R	T10R	-0.38371070146129	-7.27918881767463	grey
V1R	T10S	-0.0254059178317405	-4.71567745692592	grey
V1R	M11A	-0.224153267093211	-6.25452872731203	grey
V1R	M11D	-0.1284436600207	-6.78550794096392	grey
V1R	M11E	-0.12576180065321	-4.59476095230523	grey
V1R	M11G	-0.73860326737252	-6.92519393829643	grey
V1R	M11H	-0.274154391294681	-4.65107821930384	grey
V1R	M11I	-0.122049467639721	-6.54671110905662	grey
V1R	M11K	-0.28814261467396	-6.87604965378007	grey
V1R	M11L	-0.00932823894441093	-6.72843638676388	grey
V1R	M11N	-0.35245534659496	-5.90465539302585	grey
V1R	M11P	-5.4758904483113	-2.17456661068732	grey
V1R	M11Q	-0.14493424355172	-4.3133059498056	grey
V1R	M11R	-0.111162975697491	-6.02480963996908	grey
V1R	M11S	-0.190420428460111	-6.90158409415345	grey
V1R	M11T	-0.0385342031656606	-5.82296746940304	grey
V1R	M11V	-0.0436126919586304	-5.84034770618157	grey
V1R	M11W	-0.23578126432141	-6.38244184893516	grey
V1R	T10V	-0.14146854160815	-7.31467007312268	grey
V1R	T10W	-3.57618205722335	-4.08806062561083	grey
V1R	T10Y	-2.98072445576263	-4.68351822707155	grey
V1R	I9K	-7.66237174469396	-2.45337374007448e-05	grey
V1R	I9L	-0.27601627210802	-5.65155525183195	grey
V1R	I9M	-0.191455345723721	-7.03774238327013	grey
V1R	I9N	-2.9666300423348	-4.69761264049938	grey
V1R	I9P	-7.6618951678423	-0.00234751499187968	grey
V1R	I9Q	-4.16489435345836	-3.49934832937582	grey
V1R	I9R	-7.66215007484182	-0.00201837866535026	grey
V1R	I9S	-3.43899103221516	-4.22477670626982	grey
V1R	I9T	-0.86237686804164	-6.80186581479254	grey
V1R	I9V	-0.0638691359390613	-6.23507118785077	grey
V1R	I9W	-7.65385763298339	-0.0103850498507896	grey
V1R	I9Y	-7.64907398625414	-0.0151686965800391	grey
V1R	A8D	-7.0368576728684	-0.62738500996578	grey
V1R	A8E	-7.04873821933169	-0.615504463502489	grey
V1R	A8F	-7.66273101403551	-0.0015116687986696	grey
V1R	A8G	-0.71722463784921	-6.65923749674043	grey
V1R	A8H	-7.66219563875357	0.00917823790060002	grey
V1R	A8I	-2.49350826571196	-5.17073441712222	grey
V1R	A8K	-7.66414002052298	0.0170470196900796	grey
V1R	A8L	-3.70263582835422	-3.9613405084324	grey
V1R	A8M	-0.927065667579141	-6.73717701525504	grey
V1R	A8N	-3.14482360025295	-4.5188047813831	grey
V1R	A8P	-7.66311876827192	0.00667627971866036	grey
V1R	A8Q	-4.18115245873148	-3.4830902241027	grey
V1R	A8R	-7.66242674355276	-0.00181593928141943	grey
V1R	A8S	-0.140050198070611	-7.17288409313656	grey
V1R	A8T	-0.13421358339497	-7.10868217543859	grey
V1R	A8V	-0.366849264027531	-7.29739341880665	grey
V1R	A8W	-7.66184412001883	-0.00196801468486996	grey
V1R	A8Y	-7.66424268283418	0	grey
V1R	A7C	-0.531891851778951	-7.13235083105523	grey
V1R	A7F	-3.81312969208749	-3.85111299074669	grey
V1R	A7G	-0.911149044244821	-6.75311353273452	grey
V1R	A7H	-3.02193830079564	-4.64230438203854	grey
V1R	A7I	-2.70877758875226	-4.95414467478677	grey
V1R	A7K	-4.3307338631375	-3.33350881969668	grey
V1R	A7L	-3.23711785021767	-4.42412897359734	grey
V1R	A7N	-2.6059259428821	-5.05831673995208	grey
V1R	A7P	-7.65899993942675	0.00437735430606967	grey
V1R	A7Q	-3.01051782938651	-4.65372485344767	grey
V1R	A7R	-5.18855396172645	-2.47529581839731	grey
V1R	A7S	-0.0954522649168599	-7.55700693612509	grey
V1R	A7T	-1.44102474146409	-6.22321794137009	grey
V1R	A7V	-0.94094348141623	-6.72329920141795	grey
V1R	A7W	-5.26207807154582	-2.40216461128836	grey
V1R	S6T	-0.0358211133039212	-5.65321066762045	grey
V1R	S6V	-0.00640249684906991	-7.62337626013797	grey
V1R	C5D	-7.66405574094537	-0.000186941888809855	grey
V1R	C5E	-6.59057414908633	-1.07366853374785	grey
V1R	C5G	-2.74027693311897	-4.91623538135602	grey
V1R	C5I	-2.27284969603978	-5.3913929867944	grey
V1R	C5L	-1.87711738682453	-5.78712529600965	grey
V1R	C5M	-0.83096216004717	-6.810001244955	grey
V1R	C5N	-5.80752810432983	-1.85673845134341	grey
V1R	C5P	-7.6618575379414	-0.00238514489277986	grey
V1R	C5Q	-5.64600395205691	-2.01823873077727	grey
V1R	C5R	-7.66014921386823	-0.00392134937674982	grey
V1R	C5S	-2.72981856101383	-4.93442412182035	grey
V1R	C5T	-4.18262461209571	-3.43800512318011	grey
V1R	C5V	-3.14772743930111	-4.51651524353307	grey
V1R	C5W	-7.66407672291265	-0.00016595992152979	grey
V1R	L4N	-4.2498981477737	-3.41434453506048	grey
V1R	L4R	-7.65794172627334	-0.0053026849656499	grey
V1R	L4S	-3.7983583861302	-3.86588429670398	grey
V1R	L4T	-2.88388604091766	-4.78035664191652	grey
V1R	L4V	-2.1900827833944	-5.47415989943978	grey
V1R	L4W	-7.66375858688222	0.0203377466384804	grey
V1R	E3G	-0.084909133304361	-7.20658485791651	grey
V1R	E3K	-1.08189799044152	-4.33653132697195	grey
V1R	E3L	-6.51444219705757	-1.14980048577661	grey
V1R	E3N	-0.135027002536601	-7.52921568029758	grey
V1R	E3Q	0.0358859245660703	-5.30581878311907	grey
V1R	E3R	-1.889628633912	-5.66414172428867	grey
V1R	E3V	-7.56998880581249	-0.0942538770216892	grey
V1R	R2S	0.0230574087070998	-4.39053705141666	grey
V1R	R2T	0.156562379997759	-5.68239470059901	grey
V1R	R2V	-0.0651382133673106	-7.07109641086928	grey
V1R	R2W	0.112753003086519	-5.05309148961942	grey
V1R	R2Y	0.060944582572839	-4.74855328873197	grey
V1S	R2A	0.0302874142685301	-2.63503713157477	grey
V1S	R2E	-0.03490751050232	-5.07213603821954	grey
V1S	R2F	0.0457299576367891	-3.58651589802205	grey
V1S	R2G	-0.00413558130262004	-2.76153033827497	grey
V1S	R2H	0.0458339072738703	-6.17440420443723	grey
V1S	R2K	0.0285797905793395	-3.19362861819858	grey
V1S	R2L	-0.0399440479335098	-3.64830807002307	grey
V1S	R2P	-1.92445156241315	-4.25916003689599	grey
V1S	R2Q	0.156424395639489	-3.40786493788308	grey
V1S	E3D	-0.07048275829818	-3.62824859091112	grey
V1S	L4A	-0.96044409809136	-6.16957994291167	grey
V1S	L4F	-3.09216299981174	-4.57207968302244	grey
V1S	L4G	-4.23241379833844	-3.43182888449574	grey
V1S	L4K	-6.53855673053333	-1.12568595230085	grey
V1S	C5A	-0.939500503458451	-6.69914557465237	grey
V1S	S6A	-0.0208948137431104	-3.8254231575022	grey
V1S	S6C	-0.687404598019681	-5.16788999989559	grey
V1S	S6D	0.119445214379999	-3.08766575812951	grey
V1S	S6F	-0.11537416867408	-6.56126964963378	grey
V1S	S6G	0.029256249015349	-3.70827483070484	grey
V1S	S6H	-0.0222821435020712	-4.49488300054977	grey
V1S	S6I	-0.22764311801059	-6.08186712398974	grey
V1S	S6K	-0.0573675812038204	-4.13738522382145	grey
V1S	S6L	0.0222155288538186	-5.54845551819495	grey
V1S	S6M	-0.0230679498616801	-4.61945381422243	grey
V1S	S6N	0.11303866223596	-3.21712250977395	grey
V1S	S6P	-4.03479546493251	-3.62934193407108	grey
V1S	S6Q	-0.134521778657321	-3.526859703183	grey
V1S	S6R	-0.0570967210579898	-3.96799710788448	grey
V1S	I9E	-6.41229640095084	-1.24570357405584	grey
V1S	I9G	-5.6077923623149	-2.03208758805201	grey
V1S	I9H	-3.71359357651978	-3.9506491063144	grey
V1S	T10A	-0.0958406195836901	-4.82699244470048	grey
V1S	T10C	0.0222542966757793	-5.73311336210282	grey
V1S	T10D	-0.42012503841579	-7.125743340178	grey
V1S	T10E	-0.111457107743121	-3.97793131422479	grey
V1S	T10F	-4.55647623864654	-3.10776644418764	grey
V1S	T10G	-0.13266821276898	-4.18371353384314	grey
V1S	T10H	-0.807032407140341	-6.85195491471147	grey
V1S	T10I	-0.253867900132871	-6.15318271222824	grey
V1S	T10K	-0.216667702164571	-6.20766343151233	grey
V1S	T10L	-0.13271803954283	-6.96958955228888	grey
V1S	T10M	-0.0638698335638104	-5.43379845948702	grey
V1S	T10N	-0.295296959374591	-6.03785805344546	grey
V1S	T10P	-3.98776810368343	-3.67648539900607	grey
V1S	T10R	-0.38371070146129	-6.10258618334472	grey
V1S	T10S	-0.0254059178317405	-3.91286499236565	grey
V1S	M11A	-0.224153267093211	-5.20909001778326	grey
V1S	M11E	-0.12576180065321	-2.79227771375959	grey
V1S	M11F	-0.21534930006589	-4.29357559708331	grey
V1S	M11G	-0.73860326737252	-6.54854607620761	grey
V1S	M11K	-0.28814261467396	-4.59256362363176	grey
V1S	M11L	-0.00932823894441093	-3.94536106335116	grey
V1S	M11N	-0.35245534659496	-4.28653862205181	grey
V1S	M11R	-0.111162975697491	-4.44569477321882	grey
V1S	M11S	-0.190420428460111	-4.76513797373393	grey
V1S	M11T	-0.0385342031656606	-4.28598173746599	grey
V1S	M11V	-0.0436126919586304	-4.98023328552149	grey
V1S	M11W	-0.23578126432141	-3.8008014252061	grey
V1S	M11Y	-0.14863461028021	-3.50777516413703	grey
V1S	T10V	-0.14146854160815	-5.28630274531039	grey
V1S	T10W	-3.57618205722335	-4.08651556048947	grey
V1S	I9K	-7.66237174469396	-0.000315119269620467	grey
V1S	I9L	-0.27601627210802	-3.63277279797341	grey
V1S	I9M	-0.191455345723721	-4.26445862753228	grey
V1S	I9N	-2.9666300423348	-4.69481752842623	grey
V1S	I9P	-7.6618951678423	-0.00234751499187968	grey
V1S	I9Q	-4.16489435345836	-3.49934832937582	grey
V1S	I9R	-7.66215007484182	-0.00194947009057067	grey
V1S	I9S	-3.43899103221516	-4.22525165061902	grey
V1S	I9T	-0.86237686804164	-6.80028997867677	grey
V1S	I9V	-0.0638691359390613	-4.46709030524116	grey
V1S	I9W	-7.65385763298339	-0.00970749181893016	grey
V1S	A8C	-0.18036007241629	-6.93489478179834	grey
V1S	A8D	-7.0368576728684	-0.62738500996578	grey
V1S	A8E	-7.04873821933169	-0.615504463502489	grey
V1S	A8F	-7.66273101403551	-0.00136185067337014	grey
V1S	A8G	-0.71722463784921	-6.73510353225775	grey
V1S	A8H	-7.66219563875357	-0.00195884376118993	grey
V1S	A8I	-2.49350826571196	-5.17073441712222	grey
V1S	A8K	-7.66414002052298	-0.000102662311199708	grey
V1S	A8L	-3.70263582835422	-3.95904133902078	grey
V1S	A8M	-0.927065667579141	-6.60099542913621	grey
V1S	A8N	-3.14482360025295	-4.51927864834479	grey
V1S	A8P	-7.66311876827192	0.00266714877091978	grey
V1S	A8Q	-4.18115245873148	-3.4830902241027	grey
V1S	A8R	-7.66242674355276	-0.0017913338085398	grey
V1S	A8S	-0.140050198070611	-4.90787423983901	grey
V1S	A8T	-0.13421358339497	-4.93822895830576	grey
V1S	A8V	-0.366849264027531	-6.47533425776018	grey
V1S	A8W	-7.66184412001883	-0.00235285089618031	grey
V1S	A8Y	-7.66424268283418	0	grey
V1S	A7C	-0.531891851778951	-6.2794466533002	grey
V1S	A7D	-4.08372579284392	-3.58051688999026	grey
V1S	A7F	-3.81312969208749	-3.85086195640904	grey
V1S	A7G	-0.911149044244821	-6.36496748107393	grey
V1S	A7H	-3.02193830079564	-4.63865394748412	grey
V1S	A7I	-2.70877758875226	-4.95546509408192	grey
V1S	A7K	-4.3307338631375	-3.30652464051233	grey
V1S	A7L	-3.23711785021767	-4.42712483261651	grey
V1S	A7M	-2.96745607284756	-4.69678660998662	grey
V1S	A7N	-2.6059259428821	-5.05831673995208	grey
V1S	A7P	-7.65899993942675	-0.00519310926660044	grey
V1S	A7Q	-3.01051782938651	-4.65372485344767	grey
V1S	A7R	-5.18855396172645	-2.47161597950488	grey
V1S	A7S	-0.0954522649168599	-5.20170162491577	grey
V1S	A7T	-1.44102474146409	-6.22321794137009	grey
V1S	A7W	-5.26207807154582	-2.40216461128836	grey
V1S	A7Y	-2.91810816615341	-4.74583892433691	grey
V1S	S6T	-0.0358211133039212	-4.3170051603303	grey
V1S	S6V	-0.00640249684906991	-6.4801833647331	grey
V1S	S6W	0.0533292063626991	-6.57498082103162	grey
V1S	S6Y	-0.0299338080429905	-7.21463743910331	grey
V1S	C5F	-6.4000501928156	-1.26419249001858	grey
V1S	C5G	-2.74027693311897	-4.92363552391647	grey
V1S	C5L	-1.87711738682453	-5.14321257174027	grey
V1S	C5N	-5.80752810432983	-1.85671457850435	grey
V1S	C5R	-7.66014921386823	0.0113537789096396	grey
V1S	C5S	-2.72981856101383	-4.93442412182035	grey
V1S	C5V	-3.14772743930111	-4.51651524353307	grey
V1S	L4R	-7.65794172627334	-0.00630095656083984	grey
V1S	L4V	-2.1900827833944	-5.34651561881958	grey
V1S	L4W	-7.66375858688222	0.16760893723252	grey
V1S	E3F	-6.58590064909541	-1.06614759407654	grey
V1S	E3I	-7.637255912287	-0.0269867705471789	grey
V1S	E3K	-1.08189799044152	-6.58234469239266	grey
V1S	E3L	-6.51444219705757	-1.14980048577661	grey
V1S	E3N	-0.135027002536601	-6.37692035101365	grey
V1S	E3P	-7.08396929801378	-0.5802733848204	grey
V1S	E3Q	0.0358859245660703	-7.42913669993526	grey
V1S	E3R	-1.889628633912	-5.77461404892218	grey
V1S	E3S	-0.109750713921841	-5.27944698995304	grey
V1S	E3T	-3.04695941064586	-4.50433061037103	grey
V1S	E3V	-7.56998880581249	-0.0179286313861891	grey
V1S	E3W	-7.49446373766299	-0.16977894517119	grey
V1S	R2S	0.0230574087070998	-3.14977777439554	grey
V1S	R2T	0.156562379997759	-5.85655445540868	grey
V1S	R2V	-0.0651382133673106	-4.64824534131321	grey
V1S	R2Y	0.060944582572839	-3.73880014372093	grey
V1T	R2A	0.0302874142685301	0.0272117411042689	grey
V1T	R2G	-0.00413558130262004	0.194324292241729	grey
V1T	R2H	0.0458339072738703	-0.351801914068991	grey
V1T	R2L	-0.0399440479335098	-2.78578256288515	grey
V1T	R2P	-1.92445156241315	-2.78198701240113	grey
V1T	E3A	-0.132958875056541	-3.29780620299584	grey
V1T	L4G	-4.23241379833844	-3.41114523693448	grey
V1T	C5A	-0.939500503458451	-4.49093076561437	grey
V1T	S6A	-0.0208948137431104	-0.768549489623251	grey
V1T	S6C	-0.687404598019681	-1.98549688446349	grey
V1T	S6D	0.119445214379999	0.47515894948692	grey
V1T	S6F	-0.11537416867408	-4.04082824494565	grey
V1T	S6G	0.029256249015349	-1.3355411716749	grey
V1T	S6H	-0.0222821435020712	-0.526439158102919	grey
V1T	S6K	-0.0573675812038204	-0.68900354250162	grey
V1T	S6L	0.0222155288538186	-2.53439635786955	grey
V1T	S6N	0.11303866223596	-0.9772439587557	grey
V1T	S6P	-4.03479546493251	-3.61829213129791	grey
V1T	S6R	-0.0570967210579898	-0.6468268230375	grey
V1T	I9G	-5.6077923623149	-2.05594955796006	grey
V1T	T10A	-0.0958406195836901	-1.60838416301856	grey
V1T	T10C	0.0222542966757793	-2.73174543227071	grey
V1T	T10D	-0.42012503841579	-2.71196791988356	grey
V1T	T10E	-0.111457107743121	-1.58782159086678	grey
V1T	T10F	-4.55647623864654	-3.09272364794966	grey
V1T	T10G	-0.13266821276898	-0.42187739122784	grey
V1T	T10H	-0.807032407140341	-3.76994007411931	grey
V1T	T10I	-0.253867900132871	-2.80389261373097	grey
V1T	T10L	-0.13271803954283	-3.92636544576123	grey
V1T	T10M	-0.0638698335638104	-2.29891831274604	grey
V1T	T10P	-3.98776810368343	-3.66494295678753	grey
V1T	T10Q	-0.20063661667675	-6.85726264308326	grey
V1T	T10R	-0.38371070146129	-3.15615006830875	grey
V1T	T10S	-0.0254059178317405	-0.667770014072319	grey
V1T	M11G	-0.73860326737252	-3.74577336424447	grey
V1T	M11L	-0.00932823894441093	-2.82774403940523	grey
V1T	M11P	-5.4758904483113	-2.18219337155137	grey
V1T	M11R	-0.111162975697491	-1.44606522854054	grey
V1T	M11T	-0.0385342031656606	-1.73006561752366	grey
V1T	M11V	-0.0436126919586304	-1.94435927068349	grey
V1T	T10V	-0.14146854160815	-2.62001545033273	grey
V1T	T10W	-3.57618205722335	-3.11023162320819	grey
V1T	T10Y	-2.98072445576263	-2.88521061035276	grey
V1T	I9K	-7.66237174469396	0.0221407237147098	grey
V1T	I9R	-7.66215007484182	-0.00209260799235977	grey
V1T	I9V	-0.0638691359390613	-1.79147963192868	grey
V1T	I9W	-7.65385763298339	-0.0103850498507896	grey
V1T	A8C	-0.18036007241629	-4.30866357499877	grey
V1T	A8D	-7.0368576728684	-0.62738500996578	grey
V1T	A8F	-7.66273101403551	-0.0015116687986696	grey
V1T	A8G	-0.71722463784921	-3.06536825466884	grey
V1T	A8H	-7.66219563875357	0.0196956297713404	grey
V1T	A8I	-2.49350826571196	-3.16560867665891	grey
V1T	A8K	-7.66414002052298	-0.000102662311199708	grey
V1T	A8L	-3.70263582835422	-2.60698602985565	grey
V1T	A8M	-0.927065667579141	-3.15842638186103	grey
V1T	A8N	-3.14482360025295	-3.13009770342715	grey
V1T	A8P	-7.66311876827192	0.00116832788115051	grey
V1T	A8Q	-4.18115245873148	-3.48128687605262	grey
V1T	A8R	-7.66242674355276	-0.00168816630477941	grey
V1T	A8S	-0.140050198070611	-2.74022433469799	grey
V1T	A8T	-0.13421358339497	-2.74980071125515	grey
V1T	A8V	-0.366849264027531	-3.41988004813851	grey
V1T	A8W	-7.66184412001883	-0.00239856281534934	grey
V1T	A8Y	-7.66424268283418	0	grey
V1T	A7C	-0.531891851778951	-3.77514919368025	grey
V1T	A7D	-4.08372579284392	-3.57725108883082	grey
V1T	A7F	-3.81312969208749	-3.33696647403921	grey
V1T	A7G	-0.911149044244821	-2.84953073341605	grey
V1T	A7H	-3.02193830079564	-3.54583092790725	grey
V1T	A7I	-2.70877758875226	-4.70293859424265	grey
V1T	A7L	-3.23711785021767	-3.79946075324681	grey
V1T	A7N	-2.6059259428821	-2.30125769246735	grey
V1T	A7P	-7.65899993942675	-0.00499427046587986	grey
V1T	A7Q	-3.01051782938651	-3.29059305286064	grey
V1T	A7R	-5.18855396172645	-2.4636793876081	grey
V1T	A7S	-0.0954522649168599	-2.6300058581402	grey
V1T	A7T	-1.44102474146409	-3.41122960301634	grey
V1T	A7V	-0.94094348141623	-3.39048694398632	grey
V1T	A7Y	-2.91810816615341	-2.92948643029591	grey
V1T	S6T	-0.0358211133039212	-2.22023733747184	grey
V1T	S6V	-0.00640249684906991	-2.50862185185482	grey
V1T	S6Y	-0.0299338080429905	-2.33875194202346	grey
V1T	C5F	-6.4000501928156	-1.26419249001858	grey
V1T	C5G	-2.74027693311897	-4.06173934381629	grey
V1T	E3G	-0.084909133304361	-3.15364010177189	grey
V1T	E3H	-0.21893380275255	-3.6413570669697	grey
V1T	E3K	-1.08189799044152	-4.02445977645351	grey
V1T	E3N	-0.135027002536601	-4.20863405877243	grey
V1T	E3P	-7.08396929801378	-0.5802733848204	grey
V1T	E3Q	0.0358859245660703	-2.87180627151392	grey
V1T	E3T	-3.04695941064586	-2.47342847774823	grey
V1T	R2T	0.156562379997759	-2.14820452329983	grey
V1T	R2V	-0.0651382133673106	-2.82537476959821	grey
R2A	E3A	-0.132958875056541	0.189105873411531	grey
R2A	E3D	-0.07048275829818	-0.131684467126741	grey
R2A	L4A	-0.96044409809136	0.683641350768369	grey
R2A	L4C	-1.24460247496724	0.556823798077961	grey
R2A	L4D	-7.65061009272458	1.08153086270302	grey
R2A	L4E	-6.64280211409463	0.58123342230609	grey
R2A	L4F	-3.09216299981174	1.49992475814802	grey
R2A	L4G	-4.23241379833844	0.89490706899954	grey
R2A	L4H	-3.82428117415432	2.05388200972781	grey
R2A	L4I	-0.73897082752762	0.30904383913078	grey
R2A	L4K	-6.53855673053333	1.76744972365504	grey
R2A	C5A	-0.939500503458451	0.752279013997899	grey
R2A	S6A	-0.0208948137431104	-0.0490591885794007	grey
R2A	S6D	0.119445214379999	-0.17353711920037	grey
R2A	S6E	0.0285149570283103	-0.0250340748612707	grey
R2A	S6G	0.029256249015349	-0.1275486591038	grey
R2A	S6H	-0.0222821435020712	0.214351567816131	grey
R2A	S6K	-0.0573675812038204	-0.14396668499495	grey
R2A	S6L	0.0222155288538186	-0.0760165492297187	grey
R2A	S6M	-0.0230679498616801	-0.117798492030941	grey
R2A	S6N	0.11303866223596	0.162497047145619	grey
R2A	S6P	-4.03479546493251	1.29655371982593	grey
R2A	S6Q	-0.134521778657321	0.21518166111478	grey
R2A	S6R	-0.0570967210579898	0.065724305313589	grey
R2A	I9A	-3.02098929171106	1.12748525908245	grey
R2A	I9C	-0.542663835197821	0.586762372079901	grey
R2A	I9D	-7.54902202582991	0.82298118892953	grey
R2A	I9E	-6.41229640095084	1.57947493546913	grey
R2A	I9F	-4.91942775988293	0.86693905624699	grey
R2A	I9G	-5.6077923623149	0.34764183420855	grey
R2A	I9H	-3.71359357651978	0.92266110172762	grey
R2A	T10A	-0.0958406195836901	0.00854618581339928	grey
R2A	T10C	0.0222542966757793	-1.02637252034653	grey
R2A	T10E	-0.111457107743121	-0.12025562496826	grey
R2A	T10F	-4.55647623864654	1.79502282972377	grey
R2A	T10G	-0.13266821276898	0.12104577425691	grey
R2A	T10H	-0.807032407140341	0.480813577059109	grey
R2A	T10I	-0.253867900132871	-0.13074577865811	grey
R2A	T10L	-0.13271803954283	-0.110535488400521	grey
R2A	T10M	-0.0638698335638104	-6.59631113319265	grey
R2A	T10P	-3.98776810368343	0.890431779036001	grey
R2A	T10Q	-0.20063661667675	-0.0870031643419402	grey
R2A	T10R	-0.38371070146129	-0.0735128198565711	grey
R2A	T10S	-0.0254059178317405	-0.18488288583983	grey
R2A	M11A	-0.224153267093211	0.0546653468312197	grey
R2A	M11C	-0.204125458956531	0.1690197364598	grey
R2A	M11D	-0.1284436600207	-0.43971761939566	grey
R2A	M11E	-0.12576180065321	0.0722699501504405	grey
R2A	M11F	-0.21534930006589	-0.0420089549319798	grey
R2A	M11G	-0.73860326737252	0.44223620169643	grey
R2A	M11H	-0.274154391294681	-0.107400286138539	grey
R2A	M11I	-0.122049467639721	-0.561414283020779	grey
R2A	M11K	-0.28814261467396	0.128816564151039	grey
R2A	M11L	-0.00932823894441093	-0.134081954902449	grey
R2A	M11N	-0.35245534659496	-0.407286467007401	grey
R2A	M11P	-5.4758904483113	0.66091009277361	grey
R2A	M11Q	-0.14493424355172	-0.24122695658899	grey
R2A	M11R	-0.111162975697491	-0.0293736100903992	grey
R2A	M11S	-0.190420428460111	-0.0969971061621493	grey
R2A	M11T	-0.0385342031656606	0.129482852524299	grey
R2A	M11V	-0.0436126919586304	0.14750978928681	grey
R2A	M11W	-0.23578126432141	0.599587842836129	grey
R2A	M11Y	-0.14863461028021	0.152281499097359	grey
R2A	T10V	-0.14146854160815	0.137181275340989	grey
R2A	T10Y	-2.98072445576263	1.97062387303962	grey
R2A	I9K	-7.66237174469396	-0.00187093814021999	grey
R2A	I9L	-0.27601627210802	0.35534870134215	grey
R2A	I9M	-0.191455345723721	0.354652281697611	grey
R2A	I9P	-7.6618951678423	-0.00232813937126064	grey
R2A	I9Q	-4.16489435345836	1.57519637823293	grey
R2A	I9R	-7.66215007484182	0.00322033991040005	grey
R2A	I9S	-3.43899103221516	0.85708569529128	grey
R2A	I9T	-0.86237686804164	0.396782756771	grey
R2A	I9V	-0.0638691359390613	0.154665645523261	grey
R2A	I9W	-7.65385763298339	0.0476689481444694	grey
R2A	I9Y	-7.64907398625414	1.02678745229621	grey
R2A	A8C	-0.18036007241629	-7.47214472232139	grey
R2A	A8D	-7.0368576728684	1.45862540403587	grey
R2A	A8E	-7.04873821933169	2.1211030079978	grey
R2A	A8F	-7.66273101403551	-0.0015116687986696	grey
R2A	A8G	-0.71722463784921	0.417247714145558	grey
R2A	A8H	-7.66219563875357	-0.00114353837922021	grey
R2A	A8L	-3.70263582835422	0.23670327957354	grey
R2A	A8N	-3.14482360025295	1.73732997749207	grey
R2A	A8P	-7.66311876827192	0.000569083445560281	grey
R2A	A8Q	-4.18115245873148	1.50088103948936	grey
R2A	A8R	-7.66242674355276	0.00118887149464975	grey
R2A	A8S	-0.140050198070611	0.32685933590688	grey
R2A	A8T	-0.13421358339497	0.23537774437521	grey
R2A	A8V	-0.366849264027531	0.057372810533991	grey
R2A	A8W	-7.66184412001883	-0.00239856281534934	grey
R2A	A7C	-0.531891851778951	0.33836264547541	grey
R2A	A7D	-4.08372579284392	0.32838083613102	grey
R2A	A7E	-2.75159216786745	1.44698583282272	grey
R2A	A7F	-3.81312969208749	-3.00149507858995	grey
R2A	A7G	-0.911149044244821	0.8502126290535	grey
R2A	A7H	-3.02193830079564	1.20009180560499	grey
R2A	A7I	-2.70877758875226	1.36330136552257	grey
R2A	A7K	-4.3307338631375	0.72419682199773	grey
R2A	A7L	-3.23711785021767	0.50573528925704	grey
R2A	A7M	-2.96745607284756	1.23247131066257	grey
R2A	A7N	-2.6059259428821	1.39532219036266	grey
R2A	A7P	-7.65899993942675	-0.00524274340742981	grey
R2A	A7R	-5.18855396172645	0.72683911163314	grey
R2A	A7S	-0.0954522649168599	-0.195391904078701	grey
R2A	A7T	-1.44102474146409	0.618859519670799	grey
R2A	A7V	-0.94094348141623	1.07077418887631	grey
R2A	A7W	-5.26207807154582	1.63647920517364	grey
R2A	S6T	-0.0358211133039212	-0.0936479618508486	grey
R2A	S6V	-0.00640249684906991	0.238647504444609	grey
R2A	S6Y	-0.0299338080429905	0.315145068447411	grey
R2A	C5D	-7.66405574094537	0.00371246882401	grey
R2A	C5E	-6.59057414908633	0.193232658545011	grey
R2A	C5F	-6.4000501928156	1.3413309403236	grey
R2A	C5G	-2.74027693311897	0.75523572471443	grey
R2A	C5H	-7.62479840928362	0.94767384200948	grey
R2A	C5K	-7.66370878401655	-0.000533898817629108	grey
R2A	C5L	-1.87711738682453	-1.25637875301577	grey
R2A	C5M	-0.83096216004717	0.17381150649703	grey
R2A	C5N	-5.80752810432983	1.76116394906076	grey
R2A	C5P	-7.6618575379414	-0.00218702159609041	grey
R2A	C5R	-7.66014921386823	0.00069194260423977	grey
R2A	C5S	-2.72981856101383	0.897057962474601	grey
R2A	C5T	-4.18262461209571	1.0747704833917	grey
R2A	C5V	-3.14772743930111	0.24931928645368	grey
R2A	C5W	-7.66407672291265	0.000407242342989278	grey
R2A	L4M	-0.0648209088332603	0.14786812830417	grey
R2A	L4P	-7.66217600736971	0.0022508063517499	grey
R2A	L4Q	-3.73709898275777	0.92581610640206	grey
R2A	L4R	-7.65794172627334	-0.00630095656083984	grey
R2A	L4S	-3.7983583861302	1.57127746069492	grey
R2A	L4T	-2.88388604091766	2.00835230484322	grey
R2A	L4V	-2.1900827833944	1.27903455442953	grey
R2A	L4W	-7.66375858688222	1.21625570366783	grey
R2A	L4Y	-4.27198454009039	1.23697957487252	grey
R2A	E3F	-6.58590064909541	-0.663478567663439	grey
R2A	E3G	-0.084909133304361	0.165289943044641	grey
R2A	E3H	-0.21893380275255	-0.0165356817639193	grey
R2A	E3L	-6.51444219705757	3.2609625003991	grey
R2A	E3N	-0.135027002536601	0.2559607682033	grey
R2A	E3P	-7.08396929801378	2.14817028024931	grey
R2A	E3Q	0.0358859245660703	0.10988024467736	grey
R2A	E3R	-1.889628633912	1.06027974063928	grey
R2A	E3S	-0.109750713921841	-0.0953785125279794	grey
R2A	E3T	-3.04695941064586	2.67416795595447	grey
[truncated: 26,185 more rows]
