# Supplementary material for: Origins and breadth of pairwise epistasis in an α-helix of β-lactamase TEM-1
Source: Nat Commun. 2026 Mar 17;17:4083. doi: 10.1038/s41467-026-70627-5 (PMC13144301; doi:10.1038/s41467-026-70627-5)
Supplement: Supplementary file 3 — Source data [file 41467_2026_70627_MOESM3_ESM.zip › Source Data/Figure2E_sourcedata.txt]

Mutation Category	Counts	Colour
Inconditional lethal	73	#000080FF
Deleterious with context dependency	116	#00B1FFFF
No context dependency	9	#97FF60FF
Beneficial with context dependency	11	#DF0000FF
