# Supplementary material for: Origins and breadth of pairwise epistasis in an α-helix of β-lactamase TEM-1
Source: Nat Commun. 2026 Mar 17;17:4083. doi: 10.1038/s41467-026-70627-5 (PMC13144301; doi:10.1038/s41467-026-70627-5)
Supplement: Supplementary file 3 — Source data [file 41467_2026_70627_MOESM3_ESM.zip › Source Data/Figure4A_sourcedata.txt]

Focal Mutation	Background Log Fitness	Focal Mutation Log Fitness	Colour
R2V	-0.379322260490454	-0.316125306049483	#00B1FFFF
R2V	-0.827643745123649	0.0218489539493796	#00B1FFFF
R2V	-0.696365558423782	-0.137208406201195	#00B1FFFF
R2V	-0.782492116837977	0.0863319782079094	#00B1FFFF
R2V	-0.812708658362297	-0.0627930407925734	#00B1FFFF
R2V	-0.303574199532599	-0.33293922794869	#00B1FFFF
R2V	0.0007796561262817	-0.0312127142056463	#00B1FFFF
R2V	-0.0002130466736559	-0.0009632400576219	#00B1FFFF
R2V	0.0018327792828244	0.0008339218419442	#00B1FFFF
R2V	-0.0307440333364138	-0.683565828738165	#00B1FFFF
R2V	0.0001652220704367	-0.0879002229225019	#00B1FFFF
R2V	0.0002462438517868	-0.0100324569836302	#00B1FFFF
R2V	-0.0614496149755279	-0.817411756452566	#00B1FFFF
R2V	5.77377290889025e-06	-0.0282792579986406	#00B1FFFF
R2V	-0.001159554170426	-0.65722627181332	#00B1FFFF
R2V	0.000958912310049	-0.0031585340990311	#00B1FFFF
R2V	-0.763776196316861	-0.0599762253415583	#00B1FFFF
R2V	-0.0001613374943006	-0.0058893622056461	#00B1FFFF
R2V	-0.0008027834503026	-0.028229233658327	#00B1FFFF
R2V	-0.698886314875176	-0.139939621397628	#00B1FFFF
R2V	-0.20573599954465	-0.264016052789657	#00B1FFFF
R2V	-0.805911321209041	-0.0954469467405239	#00B1FFFF
R2V	-0.750529715841961	-0.106324061008903	#00B1FFFF
R2V	-0.801594846846591	-0.0343598533599691	#00B1FFFF
R2V	-0.0030134818382135	-0.29098014828175	#00B1FFFF
R2V	-0.0100079171572727	-0.335416568747733	#00B1FFFF
R2V	-0.292638667728243	-0.427301079556853	#00B1FFFF
R2V	-0.0006475855845916	-0.031473418427131	#00B1FFFF
R2V	-0.775655937313908	-0.058495641040726	#00B1FFFF
R2V	-0.0037751172261888	-0.240361663661922	#00B1FFFF
R2V	-0.393240405121234	-0.347167056751541	#00B1FFFF
R2V	-0.026377929234957	-0.570663082806096	#00B1FFFF
R2V	-0.235710604322871	-0.294224734145502	#00B1FFFF
R2V	-0.24902688921939	-0.461321376721051	#00B1FFFF
R2V	-0.0115260719905145	-0.571164525273409	#00B1FFFF
R2V	-0.231539683201584	-0.393993410810061	#00B1FFFF
R2V	-0.776537096644679	-0.0296590074222699	#00B1FFFF
R2V	-0.0050675396710374	-0.207326265848362	#00B1FFFF
R2V	-0.268461673184007	-0.283298496796909	#00B1FFFF
R2V	-0.0003179032605092	-0.0502117733698378	#00B1FFFF
R2V	-0.0096169972656017	-0.296752188263073	#00B1FFFF
R2V	-0.011070014023812	-0.312178183324561	#00B1FFFF
R2V	-0.0125079125739403	-0.294475648321885	#00B1FFFF
R2V	-6.42412363301981e-05	-0.0046874724378249	#00B1FFFF
R2V	-0.0039035027112486	-0.201910956554726	#00B1FFFF
R2V	-0.321828722740579	-0.347094829707087	#00B1FFFF
R2V	-0.0075021982987008	-0.0583178275945223	#00B1FFFF
R2V	-0.019153963415559	-0.317113337772386	#00B1FFFF
R2V	-0.0007315369496132	-0.27299331798086	#00B1FFFF
R2V	-0.801636076135279	-0.0205798262566853	#00B1FFFF
R2V	-0.0012842518127489	-0.0227751979733871	#00B1FFFF
R2V	-0.0050313528427916	-0.309888172428768	#00B1FFFF
R2V	-0.0105547119495396	-0.355397044412276	#00B1FFFF
R2V	-0.0030631149960983	-0.319250415130693	#00B1FFFF
R2V	-0.0014550140457203	-0.287770084437584	#00B1FFFF
R2V	-0.0003266867210293	-0.0370537776859417	#00B1FFFF
R2V	-0.0023313897900437	-0.0203069546368345	#00B1FFFF
R2V	-0.0119360727598238	-0.424310080694339	#00B1FFFF
R2V	-0.807461516357476	-0.0224573746490424	#00B1FFFF
R2V	-0.0033660603787984	-0.318212125908842	#00B1FFFF
R2V	-0.0059130680718096	-0.291972208820322	#00B1FFFF
R2V	-0.711654450366525	-0.203045918377011	#00B1FFFF
R2V	-0.839047475702737	-0.0064500163082285	#00B1FFFF
R2V	-0.774803675700512	-0.0324387189083344	#00B1FFFF
R2V	-0.837445246535777	-0.00241731181570981	#00B1FFFF
R2V	-0.741039104712341	-0.0202439271279016	#00B1FFFF
R2V	-0.0015692728216204	-0.146825224155054	#00B1FFFF
R2V	-0.834006640249919	-0.0345729697042702	#00B1FFFF
R2V	-0.820638243480728	-0.0391126952497852	#00B1FFFF
R2V	-0.806771941688748	-0.0101820293049447	#00B1FFFF
R2V	-0.840219028355943	-0.0121445780206443	#00B1FFFF
R2V	-0.316856237646446	-0.374571393886374	#00B1FFFF
R2V	-0.689064517410517	-0.272842594889615	#00B1FFFF
R2V	-0.756404086164047	-0.0362315102906818	#00B1FFFF
R2V	-0.412455511411	-0.377078054449753	#00B1FFFF
R2V	-0.721100188176552	-0.148781101300153	#00B1FFFF
R2V	-0.83377086399787	-0.0370296830318684	#00B1FFFF
R2V	-0.822466364453641	0.0573013020521388	#00B1FFFF
R2V	-0.0095959622343084	-0.550743850256758	#00B1FFFF
R2V	-0.0078269184560669	-0.41016630974933	#00B1FFFF
R2V	-0.307874304805479	-0.442836756918812	#00B1FFFF
R2V	-0.842723741429159	-0.0484988298402262	#00B1FFFF
R2V	-0.243633950098407	-0.452706860494661	#00B1FFFF
R2V	-0.636370255632604	-0.268598410481784	#00B1FFFF
R2V	-0.745023068897007	-0.216724154162264	#00B1FFFF
R2V	-0.328050093975489	-0.388634077796358	#00B1FFFF
R2V	-0.6937009809491	-0.105482248829961	#00B1FFFF
R2V	-0.662763819717479	-0.18520316987915	#00B1FFFF
R2V	-0.786348592109691	0.0359610785399461	#00B1FFFF
R2V	-0.748737089470283	-0.098962212135235	#00B1FFFF
R2V	-0.703407911734026	-0.196963410229039	#00B1FFFF
R2V	-0.599172115393035	-0.125202189577953	#00B1FFFF
R2V	-0.835692545172456	-0.00974768141057347	#00B1FFFF
R2V	-0.737321965891664	-0.0306277658665458	#00B1FFFF
R2V	-0.799185362035004	-0.0426354534273222	#00B1FFFF
R2V	-0.0225952711234822	-0.489336722357934	#00B1FFFF
R2V	-0.480298120822359	-0.274859314070718	#00B1FFFF
R2V	-0.345297581836961	-0.482750419768559	#00B1FFFF
R2V	-0.810099640169044	0.0384479082465747	#00B1FFFF
R2V	-0.0016573109865846	-0.243154572511515	#00B1FFFF
R2V	-0.0214741020545593	-0.861421262221239	#00B1FFFF
R2V	-0.0051584125723336	-0.719572095099111	#00B1FFFF
R2V	-0.868647809870002	8.17727446763561e-05	#00B1FFFF
R2V	-0.817201978347271	-0.0124887542476881	#00B1FFFF
R2V	-0.841068586765161	-0.00741449828248075	#00B1FFFF
R2V	-0.597250198139809	-0.144221228973988	#00B1FFFF
R2V	-0.586343573984663	-0.139930370132216	#00B1FFFF
R2V	-0.445270272477211	-0.279109885729759	#00B1FFFF
R2V	-0.133762563360159	-0.22060068107503	#00B1FFFF
R2V	-0.786345391752459	-0.0928986854098357	#00B1FFFF
R2V	-0.840921915519689	-0.0759151057849347	#00B1FFFF
R2V	-0.799729902129591	0.0214337642360114	#00B1FFFF
R2V	-0.848933406893065	0.0228591583968257	#00B1FFFF
R2V	-0.642331815414642	-0.216562717003529	#00B1FFFF
R2V	-0.742151519877205	-0.0568994823335197	#00B1FFFF
R2V	-0.87216260438462	0.0995795647192613	#00B1FFFF
R2V	-0.019814465478789	-0.517203175043334	#00B1FFFF
R2V	-0.788297753824843	0.0271098253371465	#00B1FFFF
R2V	-0.824041548098497	-0.0226110964363064	#00B1FFFF
R2V	-0.790605664618325	-0.0586601751594811	#00B1FFFF
R2V	-0.833634746257955	0.00614244851465473	#00B1FFFF
R2V	-0.726306189544305	-0.0731892058264961	#00B1FFFF
R2V	-0.645545547547121	-0.258379523404257	#00B1FFFF
R2V	-0.580453099592837	-0.238750354062107	#00B1FFFF
R2V	-0.830448285333225	0.0311880876822629	#00B1FFFF
R2V	-0.786925876235896	-0.0803641877885014	#00B1FFFF
R2V	-0.806298076082044	0.00314899582539407	#00B1FFFF
R2V	-0.0281743771446302	-0.624304839579151	#00B1FFFF
R2V	-0.193003375568781	-0.452514924413105	#00B1FFFF
R2V	-0.818252155410773	-0.00894841870026764	#00B1FFFF
R2V	-0.84853795058384	0.0899672084332667	#00B1FFFF
R2V	-0.5694891343266	-0.212878276428997	#00B1FFFF
R2V	-0.049341517203611	-0.62560800444177	#00B1FFFF
R2V	-0.602128228148765	-0.174667917303357	#00B1FFFF
R2V	-0.84620451558932	0.0266627712821194	#00B1FFFF
R2V	-0.607556432992428	-0.149567613688753	#00B1FFFF
R2V	-0.637627897385521	-0.236093932895829	#00B1FFFF
R2V	-0.785369998713735	-0.0629563773367415	#00B1FFFF
R2V	-0.0024035421866263	-0.236355066267833	#00B1FFFF
R2V	-0.81008864111319	0.0441939052845338	#00B1FFFF
R2V	-0.742107370588437	-0.0804220446608302	#00B1FFFF
R2V	-0.297922904018902	-0.33924701305047	#00B1FFFF
R2V	-0.795622875086582	0.106280915923241	#00B1FFFF
R2Q	-0.0599607100373026	0.0313396241355045	#97FF60FF
R2Q	-0.001398757005823	-0.0052706962264176	#97FF60FF
R2Q	-0.379322260490454	0.0319666568412722	#97FF60FF
R2Q	-0.416584101646656	0.0850148738594804	#97FF60FF
R2Q	-0.827643745123649	-0.0755453332464651	#97FF60FF
R2Q	-0.696365558423782	0.0264784695913521	#97FF60FF
R2Q	-0.782492116837977	0.015902716357945	#97FF60FF
R2Q	-0.7541872717473	-0.0204858132744956	#97FF60FF
R2Q	-0.366594880712052	0.0234695780605373	#97FF60FF
R2Q	-0.812708658362297	-0.00288195983731643	#97FF60FF
R2Q	-0.303574199532599	0.040664120587535	#97FF60FF
R2Q	0.0007796561262817	0.0039057645266788	#97FF60FF
R2Q	-0.0002130466736559	0.0066484980879871	#97FF60FF
R2Q	0.0018327792828244	-0.0049433025927403	#97FF60FF
R2Q	0.0001652220704367	-0.002688790656333	#97FF60FF
R2Q	0.0002462438517868	0.0055204142440763	#97FF60FF
R2Q	5.77377290889025e-06	-0.00187652090311369	#97FF60FF
R2Q	-0.0076433414833062	-6.18085240193999e-05	#97FF60FF
R2Q	-0.001159554170426	-0.0018896428199247	#97FF60FF
R2Q	0.000958912310049	-0.0012565936925749	#97FF60FF
R2Q	-0.763776196316861	0.0164579717030416	#97FF60FF
R2Q	-0.0001613374943006	0.0073748498203563	#97FF60FF
R2Q	-0.0008027834503026	-0.0021378463224093	#97FF60FF
R2Q	-0.698886314875176	0.0266458620587438	#97FF60FF
R2Q	-0.806710629070423	0.0531211366447495	#97FF60FF
R2Q	-0.805911321209041	0.0367536024266858	#97FF60FF
R2Q	-0.801594846846591	-0.0153963201137433	#97FF60FF
R2Q	-0.74659292734926	0.00732659623348297	#97FF60FF
R2Q	-0.0030134818382135	-0.0004719985422492	#97FF60FF
R2Q	-0.292638667728243	0.0399228355842932	#97FF60FF
R2Q	-0.0006475855845916	0.0028608294817737	#97FF60FF
R2Q	-0.775655937313908	0.0118684006621966	#97FF60FF
R2Q	-0.0037751172261888	0.0036192196127398	#97FF60FF
R2Q	-0.393240405121234	0.0533500834917899	#97FF60FF
R2Q	-0.026377929234957	0.0138694960209156	#97FF60FF
R2Q	-0.235710604322871	0.105723419655485	#97FF60FF
R2Q	-0.24902688921939	0.0966207151349314	#97FF60FF
R2Q	-0.0115260719905145	-0.0011435457772971	#97FF60FF
R2Q	-0.231539683201584	0.100535986769319	#97FF60FF
R2Q	-0.776537096644679	0.0632714036859245	#97FF60FF
R2Q	-0.0050675396710374	0.0070118403125599	#97FF60FF
R2Q	-0.268461673184007	0.0561652839595382	#97FF60FF
R2Q	-0.0003179032605092	-0.0003368739060513	#97FF60FF
R2Q	-0.0096169972656017	-0.0020829882913169	#97FF60FF
R2Q	-0.0125079125739403	-0.0024966683010039	#97FF60FF
R2Q	-6.42412363301981e-05	0.000497766071415898	#97FF60FF
R2Q	-0.321828722740579	0.0240589829914753	#97FF60FF
R2Q	-0.0075021982987008	-0.002397925473051	#97FF60FF
R2Q	-0.0007315369496132	-0.0067539614472326	#97FF60FF
R2Q	-0.014891642558469	-0.0015423763082943	#97FF60FF
R2Q	-0.801636076135279	0.0288936570020902	#97FF60FF
R2Q	-0.0012842518127489	0.0054412427244554	#97FF60FF
R2Q	-0.0050313528427916	-0.0105459133625466	#97FF60FF
R2Q	-0.0030631149960983	-0.0037539116733316	#97FF60FF
R2Q	-0.0014550140457203	-0.0019771381009042	#97FF60FF
R2Q	-0.0023313897900437	0.00051138702058	#97FF60FF
R2Q	-0.0119360727598238	0.0052221152977172	#97FF60FF
R2Q	-0.724198549920453	0.0630754146101409	#97FF60FF
R2Q	-0.0033660603787984	0.0037704227663111	#97FF60FF
R2Q	-0.711654450366525	-0.0157161621959149	#97FF60FF
R2Q	-0.839047475702737	0.0164048763891044	#97FF60FF
R2Q	-0.774803675700512	-0.0759394217049636	#97FF60FF
R2Q	-0.837445246535777	-0.00989869378732333	#97FF60FF
R2Q	-0.741039104712341	0.01446360651096	#97FF60FF
R2Q	-0.358600423792224	0.0469897466780007	#97FF60FF
R2Q	-0.0015692728216204	0.0055378712064542	#97FF60FF
R2Q	-0.834006640249919	0.00728668340624516	#97FF60FF
R2Q	-0.0364577005588698	0.0262500284642062	#97FF60FF
R2Q	-0.82456451334514	-0.0148488221740524	#97FF60FF
R2Q	-0.806771941688748	0.0692582588296021	#97FF60FF
R2Q	-0.840219028355943	-0.0601522936071215	#97FF60FF
R2Q	-0.821213511923918	-0.0870003087175865	#97FF60FF
R2Q	-0.853186142179785	0.0577627044913214	#97FF60FF
R2Q	-0.756404086164047	0.00178702693032728	#97FF60FF
R2Q	-0.412455511411	0.0456498061448054	#97FF60FF
R2Q	-0.721100188176552	-0.0441318312041828	#97FF60FF
R2Q	-0.83377086399787	0.0089142234477938	#97FF60FF
R2Q	-0.779826778652217	-0.0266002988000223	#97FF60FF
R2Q	-0.822466364453641	0.0501062797801527	#97FF60FF
R2Q	-0.0095959622343084	0.0046017746272817	#97FF60FF
R2Q	-0.0078269184560669	0.0063306116770805	#97FF60FF
R2Q	-0.307874304805479	0.044797153068102	#97FF60FF
R2Q	-0.842723741429159	0.0409750815124972	#97FF60FF
R2Q	-0.813466838100715	0.0445705702989476	#97FF60FF
R2Q	-0.243633950098407	0.109691710720241	#97FF60FF
R2Q	-0.745023068897007	0.105633337808916	#97FF60FF
R2Q	-0.328050093975489	0.0202678098804773	#97FF60FF
R2Q	-0.6937009809491	-0.0804941042471261	#97FF60FF
R2Q	-0.748737089470283	0.0705961081656772	#97FF60FF
R2Q	-0.703407911734026	0.0268022588267961	#97FF60FF
R2Q	-0.599172115393035	0.0397529375018247	#97FF60FF
R2Q	-0.835692545172456	-0.0194036266026169	#97FF60FF
R2Q	-0.799185362035004	-0.0369080543732897	#97FF60FF
R2Q	-0.0225952711234822	0.0026603682313083	#97FF60FF
R2Q	-0.480298120822359	0.0777138729345508	#97FF60FF
R2Q	-0.345297581836961	0.0422723753922767	#97FF60FF
R2Q	-0.0214741020545593	-0.0038982691214641	#97FF60FF
R2Q	-0.0016764860670837	0.0021172861463976	#97FF60FF
R2Q	-0.817201978347271	-0.0125642375523798	#97FF60FF
R2Q	-0.597250198139809	0.0708360959816021	#97FF60FF
R2Q	-0.586343573984663	0.0636511672646656	#97FF60FF
R2Q	-0.838259739060002	-0.0157594454818428	#97FF60FF
R2Q	-0.445270272477211	-0.00336666262814983	#97FF60FF
R2Q	-0.786345391752459	0.000182631142312317	#97FF60FF
R2Q	-0.799729902129591	0.152673771503353	#97FF60FF
R2Q	-0.642331815414642	-0.000515482005182033	#97FF60FF
R2Q	-0.778283848544432	-0.0492142794361493	#97FF60FF
R2Q	-0.742151519877205	0.0372998681737432	#97FF60FF
R2Q	-0.863515470616321	-0.0191976513563227	#97FF60FF
R2Q	-0.019814465478789	0.0120822475873491	#97FF60FF
R2Q	-0.788297753824843	0.000781886923263198	#97FF60FF
R2Q	-0.824041548098497	-0.0117622246408258	#97FF60FF
R2Q	-0.790605664618325	0.0210295464271448	#97FF60FF
R2Q	-0.833634746257955	0.0110865403747729	#97FF60FF
R2Q	-0.645545547547121	0.0999071705166515	#97FF60FF
R2Q	-0.580453099592837	0.079362524156684	#97FF60FF
R2Q	-0.786925876235896	0.0656542597910217	#97FF60FF
R2Q	-0.0281743771446302	0.0174391092826001	#97FF60FF
R2Q	-0.193003375568781	0.151040974751034	#97FF60FF
R2Q	-0.454259325114199	0.0274854461179355	#97FF60FF
R2Q	-0.0754390680013611	0.0482776061294489	#97FF60FF
R2Q	-0.84853795058384	-0.0231218254574743	#97FF60FF
R2Q	-0.0019436182218002	0.0082977725361982	#97FF60FF
R2Q	-0.5694891343266	0.138191780834974	#97FF60FF
R2Q	-0.049341517203611	0.0229812273848852	#97FF60FF
R2Q	-0.602128228148765	0.0544417068024008	#97FF60FF
R2Q	-0.607556432992428	-0.0331086623597101	#97FF60FF
R2Q	-0.785369998713735	-0.0219448611375009	#97FF60FF
R2Q	-0.743365559206404	-0.0476736492261524	#97FF60FF
R2Q	-0.816611011153813	-0.0326548286239923	#97FF60FF
R2Q	-0.0024035421866263	0.0030164668906854	#97FF60FF
R2Q	-0.81008864111319	-0.111479288550376	#97FF60FF
R2Q	-0.742107370588437	0.0411645924880617	#97FF60FF
S6E	-0.698886314875176	0.35286649816336	#DF0000FF
S6E	-0.20573599954465	0.191324754318371	#DF0000FF
S6E	-0.805911321209041	0.00624637357930502	#DF0000FF
S6E	-0.750529715841961	-0.113176029841009	#DF0000FF
S6E	-0.801594846846591	0.0373071049876715	#DF0000FF
S6E	-0.74659292734926	0.277006219317267	#DF0000FF
S6E	-0.0030134818382135	0.0030768326601043	#DF0000FF
S6E	-0.0100079171572727	0.0037121614065551	#DF0000FF
S6E	-0.292638667728243	0.266576414288498	#DF0000FF
S6E	-0.0006475855845916	-0.0005491383160607	#DF0000FF
S6E	-0.775655937313908	0.400885231433103	#DF0000FF
S6E	-0.0037751172261888	0.0045069723342867	#DF0000FF
S6E	-0.393240405121234	0.363896869561999	#DF0000FF
S6E	-0.235710604322871	0.171447495056838	#DF0000FF
S6E	-0.24902688921939	0.214548201554671	#DF0000FF
S6E	-0.776537096644679	0.194359779286141	#DF0000FF
S6E	-0.0050675396710374	0.0020736630595525	#DF0000FF
S6E	-0.268461673184007	0.0682842124430448	#DF0000FF
S6E	-0.0003179032605092	0.0102446202047072	#DF0000FF
S6E	-0.0096169972656017	0.0074317685966639	#DF0000FF
S6E	-0.011070014023812	0.0038487304079957	#DF0000FF
S6E	-6.42412363301981e-05	0.000809198138150998	#DF0000FF
S6E	-0.0039035027112486	0.0070589534388729	#DF0000FF
S6E	-0.321828722740579	0.305587601272543	#DF0000FF
S6E	-0.0075021982987008	0.0045404596702909	#DF0000FF
S6E	-0.019153963415559	0.0128366458750009	#DF0000FF
S6E	-0.0007315369496132	0.0009071739026401	#DF0000FF
S6E	-0.801636076135279	0.0390627397558555	#DF0000FF
S6E	-0.0012842518127489	0.0050427261974118	#DF0000FF
S6E	-0.0050313528427916	0.0023889968539683	#DF0000FF
S6E	-0.0105547119495396	0.0111072999310979	#DF0000FF
S6E	-0.0030631149960983	-0.0041789093932936	#DF0000FF
S6E	-0.0014550140457203	0.00140680206973926	#DF0000FF
S6E	-0.0003266867210293	0.0068454154842604	#DF0000FF
S6E	-0.0023313897900437	0.0107024457132465	#DF0000FF
S6E	-0.0119360727598238	0.0110004672830792	#DF0000FF
S6E	-0.731324403964021	0.601864273028048	#DF0000FF
S6E	-0.807461516357476	0.0499874813140063	#DF0000FF
S6E	-0.0033660603787984	0.0083225380206789	#DF0000FF
S6E	-0.711654450366525	0.341977298241122	#DF0000FF
S6E	-0.839047475702737	-0.09315132803227	#DF0000FF
S6E	-0.774803675700512	0.134704130071614	#DF0000FF
S6E	-0.837445246535777	0.0370616026923291	#DF0000FF
S6E	-0.741039104712341	0.276054325076306	#DF0000FF
S6E	-0.358600423792224	0.346917559140246	#DF0000FF
S6E	-0.0015692728216204	0.000601901919387	#DF0000FF
S6E	-0.834006640249919	-0.0290276268777614	#DF0000FF
S6E	-0.82456451334514	0.0487554836721978	#DF0000FF
S6E	-0.840219028355943	0.0707590439808496	#DF0000FF
S6E	-0.316856237646446	0.310006569840334	#DF0000FF
S6E	-0.821213511923918	-0.0370744895931657	#DF0000FF
S6E	-0.689064517410517	0.356756313633659	#DF0000FF
S6E	-0.853186142179785	-0.0528087170928351	#DF0000FF
S6E	-0.756404086164047	0.148453975490978	#DF0000FF
S6E	-0.412455511411	0.331571368254248	#DF0000FF
S6E	-0.721100188176552	0.402778893329191	#DF0000FF
S6E	-0.83377086399787	0.0109976926737783	#DF0000FF
S6E	-0.779826778652217	0.234440108011662	#DF0000FF
S6E	-0.822466364453641	0.00948985647535328	#DF0000FF
S6E	-0.0095959622343084	0.00957528943518985	#DF0000FF
S6E	-0.0078269184560669	0.0036213862249815	#DF0000FF
S6E	-0.307874304805479	0.299535773639582	#DF0000FF
S6E	-0.842723741429159	0.0539074280141557	#DF0000FF
S6E	-0.813466838100715	-0.00440221406179675	#DF0000FF
S6E	-0.243633950098407	0.237199846059245	#DF0000FF
S6E	-0.775477134881687	0.0810597258254665	#DF0000FF
S6E	-0.636370255632604	0.208324541770768	#DF0000FF
S6E	-0.745023068897007	0.414269754579802	#DF0000FF
S6E	-0.328050093975489	0.319715993524981	#DF0000FF
S6E	-0.6937009809491	0.373157476513117	#DF0000FF
S6E	-0.662763819717479	0.364988881900597	#DF0000FF
S6E	-0.786348592109691	0.24856538427217	#DF0000FF
S6E	-0.748737089470283	0.298513621641742	#DF0000FF
S6E	-0.703407911734026	-0.240424691409402	#DF0000FF
S6E	-0.599172115393035	0.312118151689048	#DF0000FF
S6E	-0.835692545172456	0.0215268407364025	#DF0000FF
S6E	-0.737321965891664	0.402896633212755	#DF0000FF
S6E	-0.799185362035004	0.0469768330822135	#DF0000FF
S6E	-0.0225952711234822	0.0256578563670206	#DF0000FF
S6E	-0.480298120822359	0.445020710693659	#DF0000FF
S6E	-0.345297581836961	0.334157447707433	#DF0000FF
S6E	-0.810099640169044	0.187497871987805	#DF0000FF
S6E	-0.683355341292107	0.4238495150573	#DF0000FF
S6E	-0.607556432992428	0.274841975127441	#DF0000FF
S6E	-0.774889298671418	0.125849499046008	#DF0000FF
S6E	-0.637627897385521	0.281156291520688	#DF0000FF
S6E	-0.785369998713735	0.109508365277172	#DF0000FF
S6E	-0.743365559206404	0.258069048295922	#DF0000FF
S6E	0.0038092830266543	0.0024634762347144	#DF0000FF
S6E	-0.0024035421866263	0.0022654456209188	#DF0000FF
S6E	-0.0079468165138438	0.00787298228800274	#DF0000FF
S6E	-0.682149076339745	0.324784671337395	#DF0000FF
S6E	-0.618077233202437	0.293174063098418	#DF0000FF
S6E	-0.81008864111319	0.104204084071761	#DF0000FF
S6E	0.0027415148073559	0.0092899867970323	#DF0000FF
S6E	-0.0046797397556878	0.0082334305499263	#DF0000FF
S6E	-0.001871106157065	-0.0125192969666729	#DF0000FF
S6E	0.0013288609148421	0.0047485363421225	#DF0000FF
S6E	0.0016199270033835	0.0110585357155604	#DF0000FF
S6E	0.0015879699621856	0.0080562157808709	#DF0000FF
S6E	-0.0413929269524462	0.0325590712340036	#DF0000FF
S6E	-0.0023678470820615	0.0001837503022804	#DF0000FF
S6E	-0.0032251296842855	0.0057190220542257	#DF0000FF
S6E	-0.540667555467928	0.264779540508061	#DF0000FF
S6E	0.0009429680084531	-0.004053491318369	#DF0000FF
S6E	-0.0599607100373026	0.0602725150001978	#DF0000FF
S6E	-0.748837126532411	0.557731171100578	#DF0000FF
S6E	-0.001398757005823	-0.001790919395509	#DF0000FF
S6E	-0.379322260490454	0.342795155067343	#DF0000FF
S6E	-0.416584101646656	0.369483175883876	#DF0000FF
S6E	-0.838333379086413	0.0426923731234762	#DF0000FF
S6E	-0.827643745123649	0.0819366882847165	#DF0000FF
S6E	-0.696365558423782	0.348884547825874	#DF0000FF
S6E	-0.782492116837977	0.207852876076027	#DF0000FF
S6E	-0.366594880712052	0.347909398793633	#DF0000FF
S6E	-0.812708658362297	-0.171625052874915	#DF0000FF
S6E	-0.303574199532599	0.287849341073299	#DF0000FF
S6E	-0.817201978347271	0.0402494851374243	#DF0000FF
S6E	-0.597250198139809	0.284869568238868	#DF0000FF
S6E	-0.586343573984663	0.237459771208779	#DF0000FF
S6E	-0.838259739060002	-0.00644700386700003	#DF0000FF
S6E	-0.445270272477211	0.229253943470703	#DF0000FF
S6E	-0.133762563360159	0.121609112720363	#DF0000FF
S6E	-0.786345391752459	0.124796391646703	#DF0000FF
S6E	-0.840921915519689	-0.116951026616411	#DF0000FF
S6E	-0.799729902129591	0.190582627957416	#DF0000FF
S6E	-0.848933406893065	0.0266784402698559	#DF0000FF
S6E	-0.642331815414642	0.276861255906998	#DF0000FF
S6E	-0.778283848544432	0.204073884943718	#DF0000FF
S6E	-0.742151519877205	0.204326119764651	#DF0000FF
S6E	-0.863515470616321	-0.00477178681124235	#DF0000FF
S6E	-0.87216260438462	0.0186586822194512	#DF0000FF
S6E	-0.019814465478789	0.0198178246732349	#DF0000FF
S6E	-0.824041548098497	-0.0319109269207932	#DF0000FF
S6E	-0.790605664618325	0.185207970679414	#DF0000FF
S6E	-0.833634746257955	0.0310248981536821	#DF0000FF
S6E	-0.726306189544305	0.270437696233347	#DF0000FF
S6E	-0.645545547547121	0.318842504099157	#DF0000FF
S6E	-0.580453099592837	0.379243625647823	#DF0000FF
S6E	-0.830448285333225	0.0598102396630895	#DF0000FF
S6E	-0.806298076082044	0.328173349216037	#DF0000FF
S6E	-0.0281743771446302	0.0331677627808439	#DF0000FF
S6E	-0.193003375568781	0.194443035739467	#DF0000FF
S6E	-0.86227680791585	0.0789435577723827	#DF0000FF
S6E	-0.454259325114199	0.449176728565381	#DF0000FF
S6E	-0.818252155410773	0.434184436688518	#DF0000FF
S6E	-0.531225891991283	0.523019944068614	#DF0000FF
S6E	-0.84853795058384	0.0177181442116132	#DF0000FF
S6E	-0.0019436182218002	0.0078973084205389	#DF0000FF
S6E	-0.5694891343266	0.552293167430475	#DF0000FF
S6E	-0.049341517203611	0.0492930579278833	#DF0000FF
S6E	-0.602128228148765	0.588423644417029	#DF0000FF
S6E	-0.806423745347264	0.130038536058685	#DF0000FF
S6E	-0.768769323864114	-0.0146317784847795	#DF0000FF
S6E	0.0024257665517288	-0.007012440510541	#DF0000FF
S6E	-0.0006121533686938	-0.0007848267452222	#DF0000FF
S6E	-0.0144355049778578	0.0171022061026264	#DF0000FF
S6E	0.0004256271681545	-0.0088423471621937	#DF0000FF
S6E	-0.0005279839493852	0.000601619432625664	#DF0000FF
S6E	-0.729557988960496	0.262895885972467	#DF0000FF
