# Supplementary material for: Origins and breadth of pairwise epistasis in an α-helix of β-lactamase TEM-1
Source: Nat Commun. 2026 Mar 17;17:4083. doi: 10.1038/s41467-026-70627-5 (PMC13144301; doi:10.1038/s41467-026-70627-5)
Supplement: Supplementary file 3 — Source data [file 41467_2026_70627_MOESM3_ESM.zip › Source Data/Figure5D_sourcedata.txt]

Potts energy ~ (-E(a[mut]) + E(a[wt]))	∆∆G
-0.438439785411558	-0.438439785411558
-0.151570657469724	-0.151570657469724
-0.206416441989839	-0.206416441989839
3.52809732497535	3.52809732497535
-0.506392995204859	-0.506392995204859
-0.865900401035607	-0.865900401035607
-2.10404591624727	-2.10404591624727
1.83362354121171	1.83362354121171
-0.128551380686402	-0.128551380686402
-0.701622856355205	-0.701622856355205
-0.302465684652357	-0.302465684652357
1.45669547130499	1.45669547130499
-0.00605124853678701	-0.00605124853678701
-0.474674902453161	-0.474674902453161
-0.608840495935226	-0.608840495935226
-0.151991212310324	-0.151991212310324
0.817406430507494	0.817406430507494
1.53806128372132	1.53806128372132
-0.256740062976488	-0.256740062976488
0.738221168622154	0.738221168622154
3.71771489315186	3.71771489315186
2.03979249538013	2.03979249538013
3.33875785748259	3.33875785748259
3.39705215755403	3.39705215755403
1.61986791224259	1.61986791224259
3.33756413204496	3.33756413204496
0.867761752789194	0.867761752789194
3.43834389887029	3.43834389887029
-0.205465581960669	-0.205465581960669
0.864119738230034	0.864119738230034
3.5713161058881	3.5713161058881
1.63621790460135	1.63621790460135
-0.081075463079288	-0.081075463079288
1.04936286597653	1.04936286597653
0.970708957236654	0.970708957236654
-0.200808611976013	-0.200808611976013
-0.293160034322317	-0.293160034322317
1.55608658056408	1.55608658056408
0.797224991405444	0.797224991405444
0.882473832970644	0.882473832970644
3.55211091075094	3.55211091075094
3.7587541309297	3.7587541309297
1.6536704944135	1.6536704944135
1.51339319827795	1.51339319827795
3.53681559281348	3.53681559281348
1.92101471504334	1.92101471504334
1.08622487074317	1.08622487074317
1.76687562481311	1.76687562481311
0.268745658483156	0.268745658483156
3.21230804542774	3.21230804542774
3.82625891018116	3.82625891018116
2.45777174087421	2.45777174087421
1.0091175117696	1.0091175117696
2.32787654635759	2.32787654635759
0.47634766676865	0.47634766676865
1.49984066083921	1.49984066083921
0.790785057548763	0.790785057548763
1.44735929693084	1.44735929693084
-0.11816667366398	-0.11816667366398
3.89388091358689	3.89388091358689
1.22031236083383	1.22031236083383
2.74944006453171	2.74944006453171
1.46460743320486	1.46460743320486
1.50718148877566	1.50718148877566
1.17988115806949	1.17988115806949
4.07671905215276	4.07671905215276
5.35564258280743	5.35564258280743
5.18684947122074	5.18684947122074
1.15235915104053	1.15235915104053
0.792851745209779	0.792851745209779
-0.44529377000188	-0.44529377000188
3.4923756874571	3.4923756874571
1.53020076555898	1.53020076555898
0.957129289890181	0.957129289890181
4.04726993602537	4.04726993602537
1.35628646159303	1.35628646159303
3.11544761755038	3.11544761755038
1.6527008977086	1.6527008977086
1.18407724379222	1.18407724379222
1.04991165031016	1.04991165031016
1.50676093393506	1.50676093393506
2.47615857675288	2.47615857675288
3.19681342996671	3.19681342996671
5.15733479989675	5.15733479989675
1.4020120832689	1.4020120832689
2.39697331486754	2.39697331486754
5.37646703939725	5.37646703939725
3.69854464162552	3.69854464162552
4.99751000372798	4.99751000372798
5.05580430379942	5.05580430379942
3.27862005848798	3.27862005848798
4.99631627829035	4.99631627829035
5.09709604511568	5.09709604511568
1.45328656428472	1.45328656428472
2.77978999978903	2.77978999978903
2.52287188447542	2.52287188447542
5.23006825213349	5.23006825213349
1.98347937350579	1.98347937350579
3.38870148387238	3.38870148387238
3.29497005084674	3.29497005084674
1.5776766831661	1.5776766831661
2.70811501222192	2.70811501222192
2.82143040644409	2.82143040644409
2.67159239908251	2.67159239908251
2.62946110348204	2.62946110348204
1.45794353426937	1.45794353426937
1.36559211192307	1.36559211192307
3.21483872680947	3.21483872680947
2.45597713765083	2.45597713765083
2.98384152982916	2.98384152982916
2.54122597921603	2.54122597921603
3.86648838561021	3.86648838561021
5.21086305699633	5.21086305699633
5.41750627717509	5.41750627717509
3.31242264065889	3.31242264065889
3.17214534452334	3.17214534452334
5.19556773905887	5.19556773905887
5.24052726463752	5.24052726463752
3.57976686128873	3.57976686128873
5.53257637278462	5.53257637278462
5.27779959150146	5.27779959150146
2.74497701698856	2.74497701698856
3.4256277710585	3.4256277710585
1.92749780472854	1.92749780472854
5.70605294855004	5.70605294855004
5.69188400127765	5.69188400127765
5.47510655096815	5.47510655096815
4.66027555199569	4.66027555199569
3.63453959399479	3.63453959399479
5.68316724939793	5.68316724939793
3.77271623819988	3.77271623819988
4.87106019167313	4.87106019167313
5.48501105642655	5.48501105642655
4.1165238871196	4.1165238871196
2.66786965801499	2.66786965801499
5.66439981979255	5.66439981979255
3.98662869260298	3.98662869260298
0.972538459722837	0.972538459722837
1.70418533110344	1.70418533110344
3.5150307664207	3.5150307664207
1.44070003553159	1.44070003553159
0.8292719337634	0.8292719337634
0.23475759333077	0.23475759333077
3.10236433152646	3.10236433152646
1.50528341803528	1.50528341803528
-0.0923695030071299	-0.0923695030071299
1.88312503255373	1.88312503255373
3.46837188454513	3.46837188454513
2.00562516470335	2.00562516470335
1.53700151078698	1.53700151078698
1.40283591730491	1.40283591730491
1.85968520092981	1.85968520092981
2.82908284374763	2.82908284374763
3.54973769696146	3.54973769696146
5.5102590668915	5.5102590668915
1.75493635026365	1.75493635026365
2.74989758186229	2.74989758186229
4.05146890862027	4.05146890862027
5.35043427072273	5.35043427072273
5.40872857079417	5.40872857079417
3.63154432548273	3.63154432548273
5.3492405452851	5.3492405452851
2.87943816602933	2.87943816602933
5.45002031211043	5.45002031211043
1.80621083127947	1.80621083127947
1.63784932493247	1.63784932493247
2.87579615147017	2.87579615147017
5.58299251912824	5.58299251912824
3.64789431784149	3.64789431784149
1.93060095016085	1.93060095016085
3.06103927921667	3.06103927921667
1.81086780126412	1.81086780126412
3.56776299380422	3.56776299380422
2.80890140464558	2.80890140464558
2.89415024621078	2.89415024621078
5.56378732399108	5.56378732399108
3.66534690765364	3.66534690765364
5.54849200605362	5.54849200605362
5.59345153163227	5.59345153163227
3.93269112828348	3.93269112828348
5.63072385849621	5.63072385849621
3.09790128398331	3.09790128398331
3.77855203805325	3.77855203805325
2.28042207172329	2.28042207172329
5.8280308179629	5.8280308179629
6.03609151639268	6.03609151639268
4.46944815411435	4.46944815411435
6.0173240867873	6.0173240867873
2.99523294416576	2.99523294416576
2.40071860373313	2.40071860373313
3.95307994560291	3.95307994560291
5.26832534192882	5.26832534192882
6.59560432954987	6.59560432954987
7.70573474861785	7.70573474861785
3.67124442843764	3.67124442843764
3.31173702260689	3.31173702260689
6.01126096485421	6.01126096485421
4.04908604295609	4.04908604295609
3.47601456728729	3.47601456728729
3.87517173899014	3.87517173899014
5.63433289494749	5.63433289494749
3.70296252118934	3.70296252118934
4.02564621133217	4.02564621133217
4.99504385414999	4.99504385414999
5.71569870736382	5.71569870736382
7.67622007729386	7.67622007729386
3.92089736066601	3.92089736066601
4.91585859226465	4.91585859226465
7.89535231679436	7.89535231679436
6.21742991902263	6.21742991902263
7.57468958119653	7.57468958119653
5.79750533588509	5.79750533588509
5.04539917643169	5.04539917643169
7.61598132251279	7.61598132251279
3.97217184168183	3.97217184168183
7.7489535295306	7.7489535295306
4.09656196056321	4.09656196056321
5.22700028961903	5.22700028961903
5.19047767647962	5.19047767647962
5.14834638087915	5.14834638087915
5.73372400420658	5.73372400420658
5.06011125661314	5.06011125661314
6.38537366300732	6.38537366300732
7.72974833439344	7.72974833439344
7.9363915545722	7.9363915545722
5.831307918056	5.831307918056
5.69103062192045	5.69103062192045
7.71445301645598	7.71445301645598
7.75941254203463	7.75941254203463
6.09865213868584	6.09865213868584
8.05146165018173	8.05146165018173
7.79668486889857	7.79668486889857
5.26386229438567	5.26386229438567
5.94451304845561	5.94451304845561
4.44638308212565	4.44638308212565
8.22493822594715	8.22493822594715
6.29160151559699	6.29160151559699
7.38994546907024	7.38994546907024
8.00389633382366	8.00389633382366
6.63540916451671	6.63540916451671
5.1867549354121	5.1867549354121
4.22307060850055	4.22307060850055
6.03391604381781	6.03391604381781
1.89796912457701	1.89796912457701
-0.726414223320203	-0.726414223320203
3.17689265523168	3.17689265523168
3.1565492078242	3.1565492078242
3.00809954364499	3.00809954364499
-1.02639077653522	-1.02639077653522
-1.38589818236597	-1.38589818236597
-2.62404369757763	-2.62404369757763
-0.648549162016766	-0.648549162016766
-1.22162063768557	-1.22162063768557
-0.822463465982721	-0.822463465982721
0.93669768997463	0.93669768997463
-0.526049029867151	-0.526049029867151
-0.994672683783525	-0.994672683783525
-1.12883827726559	-1.12883827726559
-0.671988993640688	-0.671988993640688
0.29740864917713	0.29740864917713
1.01806350239096	1.01806350239096
-0.776737844306852	-0.776737844306852
0.21822338729179	0.21822338729179
3.1977171118215	3.1977171118215
1.51979471404977	1.51979471404977
2.87705437622367	2.87705437622367
1.09987013091223	1.09987013091223
0.34776397145883	0.34776397145883
2.91834611753993	2.91834611753993
-0.725463363291033	-0.725463363291033
0.60104007221328	0.60104007221328
0.52359111113086	0.52359111113086
-0.893824869638028	-0.893824869638028
0.34412195689967	0.34412195689967
3.05131832455774	3.05131832455774
-0.195270554069964	-0.195270554069964
1.20995155629663	1.20995155629663
1.11622012327099	1.11622012327099
-0.601073244409652	-0.601073244409652
0.97366103982872	0.97366103982872
-0.726144818340185	-0.726144818340185
0.52936508464617	0.52936508464617
0.64268047886834	0.64268047886834
0.49284247150676	0.49284247150676
0.45071117590629	0.45071117590629
-0.720806393306377	-0.720806393306377
-0.813157815652681	-0.813157815652681
1.03608879923372	1.03608879923372
0.27722721007508	0.27722721007508
0.80509160225341	0.80509160225341
3.13365137277829	3.13365137277829
0.36247605164028	0.36247605164028
1.68773845803446	1.68773845803446
3.03211312942058	3.03211312942058
1.13367271308314	1.13367271308314
0.99339541694759	0.99339541694759
3.01681781148312	3.01681781148312
3.06177733706177	3.06177733706177
1.40101693371298	1.40101693371298
3.35382644520887	3.35382644520887
3.09904966392571	3.09904966392571
0.56622708941281	0.56622708941281
1.24687784348275	1.24687784348275
-0.251252122847208	-0.251252122847208
3.52730302097429	3.52730302097429
3.2963566233924	3.2963566233924
2.48152562441994	2.48152562441994
1.45578966641904	1.45578966641904
3.50441732182218	3.50441732182218
1.59396631062413	1.59396631062413
2.69231026409738	2.69231026409738
1.93777395954385	1.93777395954385
0.48911973043924	0.48911973043924
3.4856498922168	3.4856498922168
1.80787876502723	1.80787876502723
2.92146211864757	2.92146211864757
0.297078770750355	0.297078770750355
4.20038564930224	4.20038564930224
4.03159253771555	4.03159253771555
-0.00289778246466502	-0.00289778246466502
-0.362405188295413	-0.362405188295413
-1.60055070350707	-1.60055070350707
0.374943832053792	0.374943832053792
-0.198127643615011	-0.198127643615011
0.201029528087838	0.201029528087838
1.96019068404519	1.96019068404519
0.028820310287033	0.028820310287033
-0.105345283195032	-0.105345283195032
0.35150400042987	0.35150400042987
1.32090164324769	1.32090164324769
2.04155649646152	2.04155649646152
0.246755149763706	0.246755149763706
1.24171638136235	1.24171638136235
4.22121010589206	4.22121010589206
2.54328770812033	2.54328770812033
3.84225307022279	3.84225307022279
3.90054737029423	3.90054737029423
1.37125696552939	1.37125696552939
3.94183911161049	3.94183911161049
0.298029630779525	0.298029630779525
1.62453306628384	1.62453306628384
1.54708410520142	1.54708410520142
0.12966812443253	0.12966812443253
1.36761495097023	1.36761495097023
4.0748113186283	4.0748113186283
0.828222440000594	0.828222440000594
0.422419749660906	0.422419749660906
1.99715403389928	1.99715403389928
0.297348175730373	0.297348175730373
1.55285807871673	1.55285807871673
1.6661734729389	1.6661734729389
1.51633546557732	1.51633546557732
1.47420416997685	1.47420416997685
0.302686600764181	0.302686600764181
0.210335178417877	0.210335178417877
1.30072020414564	1.30072020414564
4.15714436684885	4.15714436684885
1.38596904571084	1.38596904571084
2.1571657071537	2.1571657071537
2.01688841101815	2.01688841101815
4.04031080555368	4.04031080555368
2.42450992778354	2.42450992778354
4.37731943927943	4.37731943927943
2.27037083755331	2.27037083755331
0.77224087122335	0.77224087122335
4.53662706777246	4.53662706777246
4.31984961746296	4.31984961746296
2.61745930469469	2.61745930469469
4.50914288628736	4.50914288628736
2.83137175909779	2.83137175909779
3.49133004601179	3.49133004601179
3.3225369344251	3.3225369344251
-0.71195338575511	-0.71195338575511
-1.07146079158586	-1.07146079158586
-0.334111771236653	-0.334111771236653
-0.907183246905456	-0.907183246905456
-0.508026075202608	-0.508026075202608
1.25113508075474	1.25113508075474
-0.680235293003412	-0.680235293003412
-0.814400886485477	-0.814400886485477
-0.357551602860575	-0.357551602860575
0.611846039957243	0.611846039957243
1.33250089317107	1.33250089317107
3.29302226310111	3.29302226310111
-0.462300453526739	-0.462300453526739
0.532660778071903	0.532660778071903
3.51215450260161	3.51215450260161
3.13319746693234	3.13319746693234
3.19149176700378	3.19149176700378
1.41430752169234	1.41430752169234
3.13200374149471	3.13200374149471
0.662201362238943	0.662201362238943
3.23278350832004	3.23278350832004
-0.41102597251092	-0.41102597251092
0.915477462993393	0.915477462993393
0.838028501910973	0.838028501910973
-0.579387478857915	-0.579387478857915
0.658559347679783	0.658559347679783
3.36575571533785	3.36575571533785
0.119166836710149	0.119166836710149
1.52438894707674	1.52438894707674
1.4306575140511	1.4306575140511
-0.286635853629539	-0.286635853629539
-0.411707427560072	-0.411707427560072
0.843802475426283	0.843802475426283
0.957117869648453	0.957117869648453
0.807279862286873	0.807279862286873
0.765148566686403	0.765148566686403
-0.406369002526264	-0.406369002526264
-0.498720424872568	-0.498720424872568
1.35052619001383	1.35052619001383
0.591664600855193	0.591664600855193
1.11952899303352	1.11952899303352
3.4480887635584	3.4480887635584
0.676913442420393	0.676913442420393
3.34655052020069	3.34655052020069
1.44811010386325	1.44811010386325
1.3078328077277	1.3078328077277
3.33125520226323	3.33125520226323
3.37621472784188	3.37621472784188
1.71545432449309	1.71545432449309
3.66826383598898	3.66826383598898
0.880664480192923	0.880664480192923
1.56131523426286	1.56131523426286
3.8417404117544	3.8417404117544
3.82757146448201	3.82757146448201
3.61079401417251	3.61079401417251
2.79596301520005	2.79596301520005
1.77022705719915	1.77022705719915
3.81885471260229	3.81885471260229
1.90840370140424	1.90840370140424
3.62069851963091	3.62069851963091
2.25221135032396	2.25221135032396
0.803557121219353	0.803557121219353
3.80008728299691	3.80008728299691
2.12231615580734	2.12231615580734
4.14790428539387	4.14790428539387
4.12756083798639	4.12756083798639
3.97911117380718	3.97911117380718
-0.055379146373033	-0.055379146373033
-0.414886552203781	-0.414886552203781
-1.65303206741544	-1.65303206741544
0.322462468145424	0.322462468145424
-0.250609007523379	-0.250609007523379
1.90770932013682	1.90770932013682
-0.1578266471034	-0.1578266471034
0.299022636521502	0.299022636521502
1.26842027933932	1.26842027933932
1.98907513255315	1.98907513255315
3.94959650248319	3.94959650248319
0.194273785855338	0.194273785855338
1.18923501745398	1.18923501745398
4.16872874198369	4.16872874198369
2.49080634421196	2.49080634421196
3.78977170631442	3.78977170631442
3.84806600638586	3.84806600638586
2.07088176107442	2.07088176107442
3.78857798087679	3.78857798087679
1.31877560162102	1.31877560162102
3.88935774770212	3.88935774770212
0.245548266871157	0.245548266871157
1.57205170237547	1.57205170237547
1.49460274129305	1.49460274129305
1.31513358706186	1.31513358706186
4.02232995471993	4.02232995471993
0.775741076092226	0.775741076092226
2.18096318645882	2.18096318645882
2.08723175343318	2.08723175343318
0.369938385752538	0.369938385752538
1.50037671480836	1.50037671480836
1.61369210903053	1.61369210903053
1.46385410166895	1.46385410166895
1.42172280606848	1.42172280606848
0.250205236855813	0.250205236855813
0.157853814509509	0.157853814509509
2.00710042939591	2.00710042939591
1.24823884023727	1.24823884023727
1.33348768180247	1.33348768180247
2.10468434324533	2.10468434324533
1.96440704710978	1.96440704710978
3.98782944164531	3.98782944164531
4.03278896722396	4.03278896722396
2.37202856387517	2.37202856387517
4.32483807537106	4.32483807537106
4.0700612940879	4.0700612940879
1.537238719575	1.537238719575
2.21788947364494	2.21788947364494
4.49831465113648	4.49831465113648
4.48414570386409	4.48414570386409
4.26736825355459	4.26736825355459
3.45253725458213	3.45253725458213
2.42680129658123	2.42680129658123
4.47542895198437	4.47542895198437
2.56497794078632	2.56497794078632
2.90878558970604	2.90878558970604
2.77889039518942	2.77889039518942
1.30345478414438	1.30345478414438
-1.32092856375283	-1.32092856375283
2.58237831479905	2.58237831479905
2.56203486739157	2.56203486739157
2.41358520321236	2.41358520321236
-1.62090511696785	-1.62090511696785
-3.21855803801026	-3.21855803801026
0.71911141944872	0.71911141944872
-1.2430635024494	-1.2430635024494
-1.8161349781182	-1.8161349781182
1.27400566801699	1.27400566801699
-1.41697780641535	-1.41697780641535
0.342183349542	0.342183349542
-1.12056337029978	-1.12056337029978
-1.58918702421615	-1.58918702421615
-1.72335261769822	-1.72335261769822
-1.26650333407332	-1.26650333407332
-0.2971056912555	-0.2971056912555
0.42354916195833	0.42354916195833
2.38407053188837	2.38407053188837
-1.37125218473948	-1.37125218473948
-0.37629095314084	-0.37629095314084
2.60320277138887	2.60320277138887
2.2242457357196	2.2242457357196
2.28254003579104	2.28254003579104
2.22305201028197	2.22305201028197
-0.2467503689738	-0.2467503689738
2.3238317771073	2.3238317771073
-1.31997770372366	-1.31997770372366
0.00652573178065019	0.00652573178065019
-0.0709232293017699	-0.0709232293017699
-1.48833921007066	-1.48833921007066
-0.25039238353296	-0.25039238353296
2.45680398412511	2.45680398412511
-0.789784894502594	-0.789784894502594
0.52170578283836	0.52170578283836
-1.19558758484228	-1.19558758484228
0.37914669939609	0.37914669939609
-1.32065915877281	-1.32065915877281
-0.0651492557864599	-0.0651492557864599
0.0481661384357102	0.0481661384357102
-0.10167186892587	-0.10167186892587
-0.14380316452634	-0.14380316452634
-1.31532073373901	-1.31532073373901
-1.40767215608531	-1.40767215608531
0.44157445880109	0.44157445880109
-0.31728713035755	-0.31728713035755
0.21057726182078	0.21057726182078
2.53913703234566	2.53913703234566
-0.23203828879235	-0.23203828879235
1.09322411760183	1.09322411760183
2.43759878898795	2.43759878898795
0.53915837265051	0.53915837265051
0.39888107651496	0.39888107651496
2.42230347105049	2.42230347105049
2.46726299662914	2.46726299662914
0.80650259328035	0.80650259328035
2.75931210477624	2.75931210477624
0.65236350305012	0.65236350305012
-0.845766463279838	-0.845766463279838
2.93278868054166	2.93278868054166
2.91861973326927	2.91861973326927
2.70184228295977	2.70184228295977
1.88701128398731	1.88701128398731
0.86127532598641	0.86127532598641
2.90990298138955	2.90990298138955
0.9994519701915	0.9994519701915
2.09779592366475	2.09779592366475
2.71174678841817	2.71174678841817
2.82746900863081	2.82746900863081
1.34325961911122	1.34325961911122
-0.10539460999339	-0.10539460999339
2.89113555178417	2.89113555178417
1.2133644245946	1.2133644245946
2.85581612601416	2.85581612601416
4.13473965666883	4.13473965666883
3.96594654508214	3.96594654508214
-0.068543775098074	-0.068543775098074
-0.428051180928822	-0.428051180928822
-1.66619669614048	-1.66619669614048
0.309297839420383	0.309297839420383
-0.26377363624842	-0.26377363624842
1.89454469141178	1.89454469141178
-0.036825682346376	-0.036825682346376
-0.170991275828441	-0.170991275828441
0.285858007796461	0.285858007796461
1.25525565061428	1.25525565061428
3.93643187375815	3.93643187375815
0.181109157130297	0.181109157130297
1.17607038872894	1.17607038872894
4.15556411325865	4.15556411325865
3.77660707758938	3.77660707758938
3.83490137766082	3.83490137766082
2.05771713234938	2.05771713234938
3.77541335215175	3.77541335215175
1.30561097289598	1.30561097289598
3.87619311897708	3.87619311897708
0.232383638146116	0.232383638146116
1.55888707365043	1.55888707365043
1.48143811256801	1.48143811256801
0.0640221317991214	0.0640221317991214
4.00916532599489	4.00916532599489
0.762576447367185	0.762576447367185
2.07406712470814	2.07406712470814
0.356773757027497	0.356773757027497
1.93150804126587	1.93150804126587
0.231702183096964	0.231702183096964
1.48721208608332	1.48721208608332
1.60052748030549	1.60052748030549
1.45068947294391	1.45068947294391
0.144689185784468	0.144689185784468
1.99393580067087	1.99393580067087
1.23507421151223	1.23507421151223
4.09149837421544	4.09149837421544
2.64558545947161	2.64558545947161
3.98996013085773	3.98996013085773
2.09151971452029	2.09151971452029
1.95124241838474	1.95124241838474
3.97466481292027	3.97466481292027
4.01962433849892	4.01962433849892
2.35886393515013	2.35886393515013
4.31167344664602	4.31167344664602
4.05689666536286	4.05689666536286
1.52407409084996	1.52407409084996
0.706594878589941	0.706594878589941
4.48515002241144	4.48515002241144
4.47098107513905	4.47098107513905
4.25420362482955	4.25420362482955
4.46226432325933	4.46226432325933
2.55181331206128	2.55181331206128
3.65015726553453	3.65015726553453
1.44696673187639	1.44696673187639
4.44349689365395	4.44349689365395
2.76572576646438	2.76572576646438
6.59442590204992	6.59442590204992
6.42563279046323	6.42563279046323
0.79348954924061	0.79348954924061
2.76898408480147	2.76898408480147
2.19591260913267	2.19591260913267
2.74554425317755	2.74554425317755
3.71494189599537	3.71494189599537
2.64079540251139	2.64079540251139
6.23629332297047	6.23629332297047
6.29458762304191	6.29458762304191
3.76529721827707	3.76529721827707
6.33587936435817	6.33587936435817
2.69206988352721	2.69206988352721
4.01857331903152	4.01857331903152
3.9411243579491	3.9411243579491
2.52370837718021	2.52370837718021
6.46885157137598	6.46885157137598
3.22226269274828	3.22226269274828
2.81646000240859	2.81646000240859
3.94689833146441	3.94689833146441
4.06021372568658	4.06021372568658
2.60437543116556	2.60437543116556
4.45362204605196	4.45362204605196
6.55118461959653	6.55118461959653
4.55120595990138	4.55120595990138
4.41092866376583	4.41092866376583
6.47931058388001	6.47931058388001
4.81855018053122	4.81855018053122
6.77135969202711	6.77135969202711
6.94483626779253	6.94483626779253
6.93066732052014	6.93066732052014
6.71388987021064	6.71388987021064
5.89905887123818	5.89905887123818
6.90318313903504	6.90318313903504
2.64193381864219	2.64193381864219
3.92085734929686	3.92085734929686
3.90051390188938	3.90051390188938
3.75206423771017	3.75206423771017
2.05759045394653	2.05759045394653
0.095415532048412	0.095415532048412
-0.477655943620391	-0.477655943620391
2.6124847025148	2.6124847025148
0.07197570042449	0.07197570042449
1.04137334324231	1.04137334324231
3.72254956638618	3.72254956638618
-0.0327731502416738	-0.0327731502416738
0.962188081356968	0.962188081356968
3.94168180588668	3.94168180588668
2.26375940811495	2.26375940811495
3.56272477021741	3.56272477021741
3.62101907028885	3.62101907028885
1.84383482497741	1.84383482497741
3.56153104477978	3.56153104477978
1.09172866552401	1.09172866552401
3.66231081160511	3.66231081160511
0.018501330774145	0.018501330774145
1.34500476627846	1.34500476627846
1.26755580519604	1.26755580519604
-0.14986017557285	-0.14986017557285
3.79528301862292	3.79528301862292
0.548694139995214	0.548694139995214
1.95391625036181	1.95391625036181
1.7176257338939	1.7176257338939
0.017819875724993	0.017819875724993
1.38664517293352	1.38664517293352
1.23680716557194	1.23680716557194
0.023158300758801	0.023158300758801
-0.0691931215875029	-0.0691931215875029
1.7800534932989	1.7800534932989
1.02119190414026	1.02119190414026
1.54905629631859	1.54905629631859
3.87761606684347	3.87761606684347
1.10644074570546	1.10644074570546
2.43170315209964	2.43170315209964
1.87763740714832	1.87763740714832
1.73736011101277	1.73736011101277
2.14498162777816	2.14498162777816
4.09779113927405	4.09779113927405
1.31019178347799	1.31019178347799
4.27126771503947	4.27126771503947
4.25709876776708	4.25709876776708
4.04032131745758	4.04032131745758
3.22549031848512	3.22549031848512
2.19975436048422	2.19975436048422
2.33793100468931	2.33793100468931
3.43627495816256	3.43627495816256
4.05022582291598	4.05022582291598
4.16594804312862	4.16594804312862
2.68173865360903	2.68173865360903
1.23308442450442	1.23308442450442
4.22961458628198	4.22961458628198
2.55184345909241	2.55184345909241
4.17106152234007	4.17106152234007
1.54667817444286	1.54667817444286
5.44998505299474	5.44998505299474
5.28119194140805	5.28119194140805
1.24670162122784	1.24670162122784
-0.35095129981457	-0.35095129981457
3.58671815764441	3.58671815764441
1.62454323574629	1.62454323574629
1.05147176007749	1.05147176007749
4.14161240621268	4.14161240621268
1.45062893178034	1.45062893178034
3.20979008773769	3.20979008773769
1.27841971397954	1.27841971397954
1.14425412049747	1.14425412049747
1.60110340412237	1.60110340412237
2.57050104694019	2.57050104694019
3.29115590015402	3.29115590015402
5.25167727008406	5.25167727008406
1.49635455345621	1.49635455345621
2.49131578505485	2.49131578505485
5.47080950958456	5.47080950958456
3.79288711181283	3.79288711181283
5.09185247391529	5.09185247391529
5.15014677398673	5.15014677398673
3.37296252867529	3.37296252867529
5.09065874847766	5.09065874847766
2.62085636922189	2.62085636922189
5.19143851530299	5.19143851530299
1.54762903447203	1.54762903447203
2.87413246997634	2.87413246997634
2.79668350889392	2.79668350889392
1.37926752812503	1.37926752812503
2.61721435466273	2.61721435466273
5.3244107223208	5.3244107223208
2.0778218436931	2.0778218436931
3.48304395405969	3.48304395405969
3.38931252103405	3.38931252103405
1.67201915335341	1.67201915335341
3.24675343759178	3.24675343759178
1.54694757942288	1.54694757942288
2.80245748240923	2.80245748240923
2.9157728766314	2.9157728766314
2.76593486926982	2.76593486926982
2.72380357366935	2.72380357366935
1.55228600445668	1.55228600445668
1.45993458211038	1.45993458211038
3.30918119699678	3.30918119699678
2.55031960783814	2.55031960783814
3.07818400001647	3.07818400001647
5.40674377054135	5.40674377054135
2.63556844940334	2.63556844940334
3.96083085579752	3.96083085579752
5.30520552718364	5.30520552718364
5.5118487473624	5.5118487473624
3.4067651108462	3.4067651108462
3.26648781471065	3.26648781471065
5.28991020924618	5.28991020924618
5.33486973482483	5.33486973482483
3.67410933147604	3.67410933147604
5.62691884297193	5.62691884297193
5.37214206168877	5.37214206168877
2.83931948717587	2.83931948717587
3.51997024124581	3.51997024124581
2.02184027491585	2.02184027491585
5.80039541873735	5.80039541873735
5.78622647146496	5.78622647146496
5.56944902115546	5.56944902115546
4.754618022183	4.754618022183
3.7288820641821	3.7288820641821
5.77750971958524	5.77750971958524
3.86705870838719	3.86705870838719
4.96540266186044	4.96540266186044
4.21086635730691	4.21086635730691
2.7622121282023	2.7622121282023
5.75874228997986	5.75874228997986
4.08097116279029	4.08097116279029
0.261845543116008	0.261845543116008
3.9963593100812	3.9963593100812
-0.038131010099012	-0.038131010099012
-1.63578393114142	-1.63578393114142
0.339710604419445	0.339710604419445
1.92495745641084	1.92495745641084
0.46221073656906	0.46221073656906
0.316270772795523	0.316270772795523
1.28566841561334	1.28566841561334
3.96684463875721	3.96684463875721
1.206483153728	1.206483153728
4.18597687825771	4.18597687825771
3.80701984258844	3.80701984258844
3.86531414265988	3.86531414265988
2.08812989734844	2.08812989734844
1.33602373789504	1.33602373789504
3.90660588397614	3.90660588397614
0.262796403145178	0.262796403145178
1.58929983864949	1.58929983864949
0.0944348967981834	0.0944348967981834
1.33238172333588	1.33238172333588
4.03957809099395	4.03957809099395
0.792989212366247	0.792989212366247
0.387186522026559	0.387186522026559
1.96192080626493	1.96192080626493
0.262114948096026	0.262114948096026
1.51762485108238	1.51762485108238
1.63094024530455	1.63094024530455
1.48110223794297	1.48110223794297
1.4389709423425	1.4389709423425
0.267453373129834	0.267453373129834
2.02434856566993	2.02434856566993
1.26548697651129	1.26548697651129
1.79335136868962	1.79335136868962
1.35073581807649	1.35073581807649
4.02037289585679	4.02037289585679
4.22701611603555	4.22701611603555
4.00507757791933	4.00507757791933
4.05003710349798	4.05003710349798
2.38927670014919	2.38927670014919
4.08730943036192	4.08730943036192
1.55448685584902	1.55448685584902
2.23513760991896	2.23513760991896
4.5155627874105	4.5155627874105
4.50139384013811	4.50139384013811
4.28461638982861	4.28461638982861
3.46978539085615	3.46978539085615
2.44404943285525	2.44404943285525
2.58222607706034	2.58222607706034
4.47390965865301	4.47390965865301
2.79613853146344	2.79613853146344
4.20772647723869	4.20772647723869
4.18738302983121	4.18738302983121
4.038933365652	4.038933365652
0.004443045471789	0.004443045471789
0.382284659990246	0.382284659990246
-0.190786815678557	-0.190786815678557
0.208370356024292	0.208370356024292
1.96753151198164	1.96753151198164
0.036161138223487	0.036161138223487
0.358844828366324	0.358844828366324
1.32824247118414	1.32824247118414
4.00941869432801	4.00941869432801
0.25409597770016	0.25409597770016
1.2490572092988	1.2490572092988
4.22855093382851	4.22855093382851
2.55062853605678	2.55062853605678
3.84959389815924	3.84959389815924
3.90788819823068	3.90788819823068
2.13070395291924	2.13070395291924
3.84840017272161	3.84840017272161
1.37859779346584	1.37859779346584
3.94917993954694	3.94917993954694
1.63187389422029	1.63187389422029
1.55442493313787	1.55442493313787
0.137008952368984	0.137008952368984
4.08215214656475	4.08215214656475
0.835563267937048	0.835563267937048
2.24078537830364	2.24078537830364
2.147053945278	2.147053945278
0.42976057759736	0.42976057759736
2.00449486183573	2.00449486183573
0.304689003666827	0.304689003666827
1.67351430087535	1.67351430087535
1.52367629351377	1.52367629351377
1.4815449979133	1.4815449979133
0.217676006354331	0.217676006354331
2.06692262124073	2.06692262124073
1.30806103208209	1.30806103208209
4.1644851947853	4.1644851947853
1.39330987364729	1.39330987364729
2.71857228004147	2.71857228004147
4.26959017160635	4.26959017160635
2.16450653509015	2.16450653509015
2.0242292389546	2.0242292389546
4.04765163349013	4.04765163349013
4.09261115906878	4.09261115906878
2.43185075571999	2.43185075571999
4.38466026721588	4.38466026721588
1.59706091141982	1.59706091141982
2.27771166548976	2.27771166548976
4.5581368429813	4.5581368429813
4.54396789570891	4.54396789570891
4.32719044539941	4.32719044539941
3.51235944642695	3.51235944642695
2.48662348842605	2.48662348842605
4.53525114382919	4.53525114382919
2.62480013263114	2.62480013263114
3.72314408610439	3.72314408610439
4.33709495085781	4.33709495085781
4.51648371422381	4.51648371422381
2.83871258703424	2.83871258703424
2.60150261587785	2.60150261587785
-0.022880732019366	-0.022880732019366
3.88042614653252	3.88042614653252
3.86008269912504	3.86008269912504
3.71163303494583	3.71163303494583
-0.322857285234386	-0.322857285234386
-0.682364691065134	-0.682364691065134
-1.92051020627679	-1.92051020627679
0.054984329284071	0.054984329284071
-0.518087146384732	-0.518087146384732
-0.118929974681883	-0.118929974681883
1.64023118127547	1.64023118127547
0.177484461433686	0.177484461433686
-0.291139192482688	-0.291139192482688
-0.425304785964753	-0.425304785964753
0.031544497660149	0.031544497660149
1.00094214047797	1.00094214047797
3.68211836362184	3.68211836362184
-0.0732043530060148	-0.0732043530060148
0.921756878592627	0.921756878592627
3.90125060312234	3.90125060312234
2.22332820535061	2.22332820535061
3.52229356745307	3.52229356745307
3.58058786752451	3.58058786752451
1.80340362221307	1.80340362221307
3.52109984201544	3.52109984201544
1.05129746275967	1.05129746275967
3.62187960884077	3.62187960884077
-0.021929871990196	-0.021929871990196
1.30457356351412	1.30457356351412
1.2271246024317	1.2271246024317
-0.190291378337191	-0.190291378337191
3.75485181585858	3.75485181585858
0.508262937230873	0.508262937230873
0.102460246891185	0.102460246891185
1.67719453112956	1.67719453112956
-0.022611327039348	-0.022611327039348
1.23289857594701	1.23289857594701
1.1963759628076	1.1963759628076
1.15424466720713	1.15424466720713
-0.109624324351844	-0.109624324351844
1.73962229053456	1.73962229053456
0.980760701375917	0.980760701375917
3.83718486407913	3.83718486407913
1.06600954294112	1.06600954294112
2.3912719493353	2.3912719493353
3.94228984090018	3.94228984090018
1.83720620438398	1.83720620438398
1.69692890824843	1.69692890824843
3.72035130278396	3.72035130278396
3.76531082836261	3.76531082836261
2.10455042501382	2.10455042501382
4.05735993650971	4.05735993650971
3.80258315522655	3.80258315522655
1.95041133478359	1.95041133478359
0.452281368453629	0.452281368453629
4.23083651227513	4.23083651227513
4.21666756500274	4.21666756500274
3.99989011469324	3.99989011469324
2.15932315771988	2.15932315771988
4.20795081312302	4.20795081312302
2.29749980192497	2.29749980192497
3.39584375539822	3.39584375539822
4.00979462015164	4.00979462015164
2.64130745084469	2.64130745084469
1.19265322174008	1.19265322174008
4.18918338351764	4.18918338351764
2.51141225632807	2.51141225632807
6.77726404061579	6.77726404061579
6.6084709290291	6.6084709290291
2.57398060884889	2.57398060884889
2.21447320301814	2.21447320301814
0.97632768780648	0.97632768780648
2.95182222336734	2.95182222336734
2.37875074769854	2.37875074769854
2.77790791940139	2.77790791940139
4.53706907535874	4.53706907535874
2.60569870160059	2.60569870160059
2.47153310811852	2.47153310811852
2.92838239174342	2.92838239174342
3.89778003456124	3.89778003456124
4.61843488777507	4.61843488777507
6.57895625770511	6.57895625770511
2.82363354107726	2.82363354107726
3.8185947726759	3.8185947726759
6.41913146153634	6.41913146153634
6.47742576160778	6.47742576160778
6.41793773609871	6.41793773609871
3.94813535684294	3.94813535684294
6.51871750292404	6.51871750292404
2.87490802209308	2.87490802209308
4.20141145759739	4.20141145759739
4.12396249651497	4.12396249651497
2.70654651574608	2.70654651574608
3.94449334228378	3.94449334228378
6.65168970994185	6.65168970994185
3.40510083131415	3.40510083131415
4.7165915086551	4.7165915086551
2.99929814097446	2.99929814097446
4.57403242521283	4.57403242521283
2.87422656704393	2.87422656704393
4.12973647003028	4.12973647003028
4.24305186425245	4.24305186425245
4.09321385689087	4.09321385689087
4.0510825612904	4.0510825612904
2.87956499207773	2.87956499207773
2.78721356973143	2.78721356973143
3.87759859545919	3.87759859545919
6.7340227581624	6.7340227581624
3.96284743702439	3.96284743702439
6.63248451480469	6.63248451480469
6.83912773498345	6.83912773498345
4.73404409846725	4.73404409846725
6.66214872244588	6.66214872244588
5.00138831909709	5.00138831909709
6.95419783059298	6.95419783059298
4.16659847479692	4.16659847479692
7.1276744063584	7.1276744063584
7.11350545908601	7.11350545908601
6.89672800877651	6.89672800877651
6.08189700980405	6.08189700980405
7.10478870720629	7.10478870720629
4.15288069271858	4.15288069271858
3.98408758113189	3.98408758113189
-0.050402739048326	-0.050402739048326
-1.64805566009073	-1.64805566009073
2.28961379736825	2.28961379736825
0.327438875470131	0.327438875470131
-0.245632600198672	-0.245632600198672
2.84450804593652	2.84450804593652
1.91268572746153	1.91268572746153
0.449939007619746	0.449939007619746
0.303999043846209	0.303999043846209
1.27339668666403	1.27339668666403
1.99405153987786	1.99405153987786
3.9545729098079	3.9545729098079
0.199250193180045	0.199250193180045
3.79474811363913	3.79474811363913
3.85304241371057	3.85304241371057
2.07585816839913	2.07585816839913
3.7935543882015	3.7935543882015
1.32375200894573	1.32375200894573
3.89433415502683	3.89433415502683
0.250524674195864	0.250524674195864
1.57702810970018	1.57702810970018
1.49957914861776	1.49957914861776
0.0821631678488694	0.0821631678488694
1.32010999438657	1.32010999438657
4.02730636204464	4.02730636204464
0.780717483416933	0.780717483416933
0.374914793077245	0.374914793077245
0.249843219146712	0.249843219146712
1.50535312213307	1.50535312213307
2.01207683672062	2.01207683672062
1.25321524756198	1.25321524756198
4.10963941026519	4.10963941026519
4.00810116690748	4.00810116690748
4.21474438708624	4.21474438708624
2.10966075057004	2.10966075057004
1.96938345443449	1.96938345443449
3.99280584897002	3.99280584897002
4.03776537454867	4.03776537454867
2.37700497119988	2.37700497119988
4.07503770141261	4.07503770141261
1.54221512689971	1.54221512689971
2.22286588096965	2.22286588096965
4.50329105846119	4.50329105846119
4.4891221111888	4.4891221111888
4.2723446608793	4.2723446608793
2.43177770390594	2.43177770390594
4.48040535930908	4.48040535930908
7.88739445968377	7.88739445968377
3.85290413950356	3.85290413950356
3.49339673367281	3.49339673367281
2.25525121846115	2.25525121846115
4.23074575402201	4.23074575402201
3.65767427835321	3.65767427835321
6.7478149244884	6.7478149244884
4.05683145005606	4.05683145005606
5.81599260601341	5.81599260601341
4.35324588617163	4.35324588617163
3.88462223225525	3.88462223225525
3.75045663877319	3.75045663877319
4.20730592239809	4.20730592239809
5.17670356521591	5.17670356521591
5.89735841842974	5.89735841842974
7.85787978835978	7.85787978835978
4.10255707173193	4.10255707173193
5.09751830333057	5.09751830333057
8.07701202786028	8.07701202786028
6.39908963008855	6.39908963008855
7.69805499219101	7.69805499219101
7.75634929226245	7.75634929226245
7.69686126675338	7.69686126675338
5.22705888749761	5.22705888749761
7.79764103357871	7.79764103357871
4.15383155274775	4.15383155274775
5.48033498825206	5.48033498825206
5.40288602716964	5.40288602716964
3.98547004640075	3.98547004640075
5.22341687293845	5.22341687293845
7.93061324059652	7.93061324059652
4.68402436196882	4.68402436196882
5.99551503930977	5.99551503930977
4.27822167162913	4.27822167162913
5.8529559558675	5.8529559558675
4.1531500976986	4.1531500976986
5.40866000068495	5.40866000068495
5.52197539490712	5.52197539490712
5.37213738754554	5.37213738754554
5.33000609194507	5.33000609194507
4.1584885227324	4.1584885227324
4.0661371003861	4.0661371003861
5.9153837152725	5.9153837152725
5.15652212611386	5.15652212611386
5.68438651829219	5.68438651829219
8.01294628881707	8.01294628881707
5.24177096767906	5.24177096767906
6.56703337407324	6.56703337407324
7.91140804545936	7.91140804545936
6.01296762912192	6.01296762912192
5.87269033298637	5.87269033298637
7.8961127275219	7.8961127275219
7.94107225310055	7.94107225310055
6.28031184975176	6.28031184975176
8.23312136124765	8.23312136124765
7.97834457996449	7.97834457996449
5.44552200545159	5.44552200545159
6.12617275952153	6.12617275952153
4.62804279319157	4.62804279319157
8.40659793701307	8.40659793701307
8.39242898974068	8.39242898974068
8.17565153943118	8.17565153943118
7.36082054045872	7.36082054045872
7.86705101227629	7.86705101227629
3.83256069209608	3.83256069209608
2.23490777105367	2.23490777105367
4.21040230661453	4.21040230661453
4.18696247499061	4.18696247499061
5.15636011780843	5.15636011780843
5.87701497102226	5.87701497102226
7.8375363409523	7.8375363409523
4.08221362432445	4.08221362432445
5.07717485592309	5.07717485592309
8.0566685804528	8.0566685804528
7.73600584485497	7.73600584485497
5.20671544009013	5.20671544009013
7.77729758617123	7.77729758617123
4.13348810534027	4.13348810534027
5.38254257976216	5.38254257976216
3.96512659899327	3.96512659899327
4.66368091456134	4.66368091456134
5.97517159190229	5.97517159190229
4.25787822422165	4.25787822422165
5.83261250846002	5.83261250846002
4.13280665029112	4.13280665029112
5.38831655327747	5.38831655327747
5.50163194749964	5.50163194749964
5.35179394013806	5.35179394013806
4.04579365297862	4.04579365297862
5.89504026786502	5.89504026786502
5.13617867870638	5.13617867870638
7.99260284140959	7.99260284140959
5.22142752027158	5.22142752027158
7.89106459805188	7.89106459805188
5.99262418171444	5.99262418171444
7.92072880569307	7.92072880569307
6.25996840234428	6.25996840234428
5.42517855804411	5.42517855804411
8.38625448960559	8.38625448960559
8.1553080920237	8.1553080920237
3.68411102791687	3.68411102791687
3.32460362208612	3.32460362208612
2.08645810687446	2.08645810687446
6.02412756433344	6.02412756433344
4.06195264243532	4.06195264243532
3.48888116676652	3.48888116676652
6.57902181290171	6.57902181290171
3.88803833846937	3.88803833846937
5.64719949442672	5.64719949442672
3.71582912066856	3.71582912066856
3.5816635271865	3.5816635271865
4.0385128108114	4.0385128108114
5.00791045362922	5.00791045362922
5.72856530684305	5.72856530684305
7.68908667677309	7.68908667677309
3.93376396014524	3.93376396014524
4.92872519174388	4.92872519174388
7.90821891627359	7.90821891627359
6.23029651850186	6.23029651850186
7.52926188060432	7.52926188060432
7.58755618067576	7.58755618067576
5.81037193536432	5.81037193536432
7.52806815516669	7.52806815516669
5.05826577591092	5.05826577591092
7.62884792199202	7.62884792199202
3.98503844116106	3.98503844116106
5.31154187666537	5.31154187666537
5.23409291558295	5.23409291558295
3.81667693481406	3.81667693481406
5.05462376135176	5.05462376135176
7.76182012900983	7.76182012900983
4.51523125038213	4.51523125038213
5.92045336074872	5.92045336074872
5.82672192772308	5.82672192772308
4.10942856004244	4.10942856004244
5.68416284428081	5.68416284428081
3.98435698611191	3.98435698611191
5.23986688909826	5.23986688909826
5.35318228332043	5.35318228332043
5.20334427595885	5.20334427595885
5.16121298035838	5.16121298035838
3.98969541114571	3.98969541114571
3.89734398879941	3.89734398879941
5.74659060368581	5.74659060368581
4.98772901452717	4.98772901452717
5.5155934067055	5.5155934067055
7.84415317723038	7.84415317723038
5.07297785609237	5.07297785609237
6.39824026248655	6.39824026248655
7.74261493387267	7.74261493387267
7.94925815405143	7.94925815405143
5.84417451753523	5.84417451753523
5.70389722139968	5.70389722139968
7.72731961593521	7.72731961593521
7.77227914151386	7.77227914151386
6.11151873816507	6.11151873816507
8.06432824966096	8.06432824966096
7.8095514683778	7.8095514683778
5.2767288938649	5.2767288938649
5.95737964793484	5.95737964793484
4.45924968160488	4.45924968160488
0.973420133449007	0.973420133449007
1.69407498666284	1.69407498666284
3.65459635659288	3.65459635659288
-0.100726360034975	-0.100726360034975
0.894234871563667	0.894234871563667
3.87372859609338	3.87372859609338
3.55306586049555	3.55306586049555
1.77588161518411	1.77588161518411
3.49357783498648	3.49357783498648
1.02377545573071	1.02377545573071
3.59435760181181	3.59435760181181
-0.049451879019156	-0.049451879019156
1.27705155648516	1.27705155648516
1.19960259540274	1.19960259540274
-0.217813385366151	-0.217813385366151
1.02013344117155	1.02013344117155
3.72732980882962	3.72732980882962
0.480740930201913	0.480740930201913
1.88596304056851	1.88596304056851
1.79223160754287	1.79223160754287
0.074938239862225	0.074938239862225
1.6496725241006	1.6496725241006
-0.050133334068308	-0.050133334068308
1.20537656891805	1.20537656891805
1.31869196314022	1.31869196314022
1.16885395577864	1.16885395577864
1.12672266017817	1.12672266017817
-0.0447949090345	-0.0447949090345
-0.137146331380804	-0.137146331380804
1.7121002835056	1.7121002835056
0.953238694346957	0.953238694346957
3.80966285705017	3.80966285705017
1.03848753591216	1.03848753591216
2.36374994230634	2.36374994230634
3.70812461369246	3.70812461369246
3.91476783387122	3.91476783387122
1.80968419735502	1.80968419735502
1.66940690121947	1.66940690121947
3.692829295755	3.692829295755
3.73778882133365	3.73778882133365
2.07702841798486	2.07702841798486
4.02983792948075	4.02983792948075
3.77506114819759	3.77506114819759
0.534727465732919	0.534727465732919
3.1935584546648	3.1935584546648
0.664268049899959	0.664268049899959
3.23485019598106	3.23485019598106
0.917544150654409	0.917544150654409
0.840095189571989	0.840095189571989
3.36782240299887	3.36782240299887
0.121233524371165	0.121233524371165
-0.284569165968523	-0.284569165968523
0.845869163087299	0.845869163087299
0.959184557309469	0.959184557309469
0.809346549947889	0.809346549947889
1.35259287767485	1.35259287767485
3.45015545121942	3.45015545121942
3.34861720786171	3.34861720786171
1.45017679152427	1.45017679152427
1.30989949538872	1.30989949538872
3.33332188992425	3.33332188992425
3.3782814155029	3.3782814155029
1.71752101215411	1.71752101215411
3.67033052365	3.67033052365
3.41555374236684	3.41555374236684
-0.6242327875934	-0.6242327875934
0.09642206562043	0.09642206562043
2.05694343555047	2.05694343555047
-1.69837928107738	-1.69837928107738
-0.70341804947874	-0.70341804947874
2.27607567505097	2.27607567505097
1.8971186393817	1.8971186393817
1.95541293945314	1.95541293945314
-0.5738774653117	-0.5738774653117
1.9967046807694	1.9967046807694
-1.64710480006156	-1.64710480006156
-0.32060136455725	-0.32060136455725
-1.81546630640856	-1.81546630640856
-0.57751947987086	-0.57751947987086
2.12967688778721	2.12967688778721
-1.11691199084049	-1.11691199084049
0.19457868650046	0.19457868650046
-1.52271468118018	-1.52271468118018
-1.64778625511071	-1.64778625511071
-0.39227635212436	-0.39227635212436
-0.27896095790219	-0.27896095790219
-0.42879896526377	-0.42879896526377
-0.47093026086424	-0.47093026086424
-1.64244783007691	-1.64244783007691
-1.73479925242321	-1.73479925242321
0.11444736246319	0.11444736246319
-0.64441422669545	-0.64441422669545
2.21200993600776	2.21200993600776
-0.55916538513025	-0.55916538513025
2.11047169265005	2.11047169265005
2.31711491282881	2.31711491282881
0.21203127631261	0.21203127631261
0.0717539801770601	0.0717539801770601
2.09517637471259	2.09517637471259
2.14013590029124	2.14013590029124
0.47937549694245	0.47937549694245
2.43218500843834	2.43218500843834
2.17740822715518	2.17740822715518
3.31343666986558	3.31343666986558
4.03409152307941	4.03409152307941
3.23425140798024	3.23425140798024
5.89308239691212	5.89308239691212
5.83359437140305	5.83359437140305
5.93437413822838	5.93437413822838
2.29056465739742	2.29056465739742
3.61706809290173	3.61706809290173
2.12220315105042	2.12220315105042
3.36014997758812	3.36014997758812
6.06734634524619	6.06734634524619
4.13224814395944	4.13224814395944
2.4149547762788	2.4149547762788
2.28988320234827	2.28988320234827
3.54539310533462	3.54539310533462
3.65870849955679	3.65870849955679
3.46673919659474	3.46673919659474
2.29522162738207	2.29522162738207
2.20287020503577	2.20287020503577
4.05211681992217	4.05211681992217
3.29325523076353	3.29325523076353
6.14967939346674	6.14967939346674
3.37850407232873	3.37850407232873
6.04814115010903	6.04814115010903
4.14970073377159	4.14970073377159
4.00942343763604	4.00942343763604
6.03284583217157	6.03284583217157
6.07780535775022	6.07780535775022
4.41704495440143	4.41704495440143
6.11507768461416	6.11507768461416
1.35126174796746	1.35126174796746
2.07191660118129	2.07191660118129
4.03243797111133	4.03243797111133
0.277115254483482	0.277115254483482
1.27207648608212	1.27207648608212
4.25157021061183	4.25157021061183
3.87261317494256	3.87261317494256
3.930907475014	3.930907475014
2.15372322970256	2.15372322970256
3.87141944950493	3.87141944950493
1.40161707024916	1.40161707024916
3.97219921633026	3.97219921633026
0.328389735499301	0.328389735499301
1.65489317100361	1.65489317100361
1.57744420992119	1.57744420992119
0.160028229152306	0.160028229152306
1.39797505569	1.39797505569
4.10517142334807	4.10517142334807
0.85858254472037	0.85858254472037
2.26380465508696	2.26380465508696
2.17007322206132	2.17007322206132
0.452779854380682	0.452779854380682
2.02751413861905	2.02751413861905
0.327708280450149	0.327708280450149
1.5832181834365	1.5832181834365
1.69653357765867	1.69653357765867
1.54669557029709	1.54669557029709
1.50456427469662	1.50456427469662
0.333046705483957	0.333046705483957
0.240695283137653	0.240695283137653
2.08994189802405	2.08994189802405
1.33108030886541	1.33108030886541
1.85894470104374	1.85894470104374
4.18750447156862	4.18750447156862
1.41632915043061	1.41632915043061
2.74159155682479	2.74159155682479
4.08596622821091	4.08596622821091
4.29260944838967	4.29260944838967
2.18752581187347	2.18752581187347
2.04724851573792	2.04724851573792
4.07067091027345	4.07067091027345
4.1156304358521	4.1156304358521
2.45487003250331	2.45487003250331
4.4076795439992	4.4076795439992
4.15290276271604	4.15290276271604
0.778190272298661	0.778190272298661
-0.295956221185321	-0.295956221185321
0.699005010413321	0.699005010413321
3.67849873494303	3.67849873494303
2.0005763371713	2.0005763371713
3.29954169927376	3.29954169927376
3.3578359993452	3.3578359993452
1.58065175403376	1.58065175403376
3.29834797383613	3.29834797383613
0.828545594580361	0.828545594580361
3.39912774066146	3.39912774066146
-0.244681740169502	-0.244681740169502
1.08182169533481	1.08182169533481
1.00437273425239	1.00437273425239
-0.413043246516497	-0.413043246516497
0.824903580021201	0.824903580021201
3.53209994767927	3.53209994767927
0.285511069051567	0.285511069051567
1.59700174639252	1.59700174639252
-0.120291621288121	-0.120291621288121
1.45444266295025	1.45444266295025
-0.245363195218654	-0.245363195218654
1.0101467077677	1.0101467077677
1.12346210198987	1.12346210198987
0.973624094628291	0.973624094628291
0.931492799027821	0.931492799027821
-0.240024770184846	-0.240024770184846
1.51687042235525	1.51687042235525
0.758008833196611	0.758008833196611
1.28587322537494	1.28587322537494
3.61443299589982	3.61443299589982
0.843257674761811	0.843257674761811
2.16852008115599	2.16852008115599
3.51289475254211	3.51289475254211
3.71953797272087	3.71953797272087
1.61445433620467	1.61445433620467
1.47417704006912	1.47417704006912
3.49759943460465	3.49759943460465
3.5425589601833	3.5425589601833
1.88179855683451	1.88179855683451
3.8346080683304	3.8346080683304
3.57983128704724	3.57983128704724
2.79418442494987	2.79418442494987
4.09451338038758	4.09451338038758
2.67709739961869	2.67709739961869
2.84477745091654	2.84477745091654
4.10028735390289	4.10028735390289
4.06376474076348	4.06376474076348
4.02163344516301	4.02163344516301
2.75776445360404	2.75776445360404
3.8481494793318	3.8481494793318
4.70459498233986	4.70459498233986
4.9719392029697	4.9719392029697
1.17734744400151	1.17734744400151
3.85852366714538	3.85852366714538
0.103200950517528	0.103200950517528
1.09816218211617	1.09816218211617
4.07765590664588	4.07765590664588
2.39973350887415	2.39973350887415
3.69869887097661	3.69869887097661
3.75699317104805	3.75699317104805
3.69750514553898	3.69750514553898
1.22770276628321	1.22770276628321
3.79828491236431	3.79828491236431
1.48097886703766	1.48097886703766
1.40352990595524	1.40352990595524
-0.0138860748136481	-0.0138860748136481
1.22406075172405	1.22406075172405
3.93125711938212	3.93125711938212
1.99615891809537	1.99615891809537
0.278865550414727	0.278865550414727
0.153793976484195	0.153793976484195
1.40930387947055	1.40930387947055
1.52261927369272	1.52261927369272
1.33064997073067	1.33064997073067
0.159132401518003	0.159132401518003
0.0667809791716986	0.0667809791716986
1.9160275940581	1.9160275940581
1.15716600489946	1.15716600489946
2.56767725285884	2.56767725285884
3.91205192424496	3.91205192424496
2.01361150790752	2.01361150790752
1.87333421177197	1.87333421177197
3.8967566063075	3.8967566063075
3.94171613188615	3.94171613188615
2.28095572853736	2.28095572853736
4.23376524003325	4.23376524003325
3.97898845875009	3.97898845875009
2.93650859995886	2.93650859995886
3.65716345317269	3.65716345317269
5.61768482310273	5.61768482310273
1.86236210647488	1.86236210647488
2.85732333807352	2.85732333807352
5.83681706260323	5.83681706260323
5.5161543270054	5.5161543270054
3.73897008169396	3.73897008169396
5.45666630149633	5.45666630149633
2.98686392224056	2.98686392224056
5.55744606832166	5.55744606832166
1.9136365874907	1.9136365874907
3.24014002299501	3.24014002299501
3.16269106191259	3.16269106191259
1.7452750811437	1.7452750811437
2.9832219076814	2.9832219076814
5.69041827533947	5.69041827533947
2.44382939671177	2.44382939671177
3.84905150707836	3.84905150707836
3.75532007405272	3.75532007405272
2.03802670637208	2.03802670637208
3.61276099061045	3.61276099061045
1.91295513244155	1.91295513244155
3.1684650354279	3.1684650354279
3.28178042965007	3.28178042965007
3.13194242228849	3.13194242228849
3.08981112668802	3.08981112668802
1.91829355747535	1.91829355747535
1.82594213512905	1.82594213512905
3.67518875001545	3.67518875001545
2.91632716085681	2.91632716085681
3.44419155303514	3.44419155303514
5.77275132356002	5.77275132356002
3.00157600242201	3.00157600242201
4.32683840881619	4.32683840881619
5.67121308020231	5.67121308020231
5.87785630038107	5.87785630038107
3.77277266386487	3.77277266386487
3.63249536772932	3.63249536772932
5.65591776226485	5.65591776226485
5.7008772878435	5.7008772878435
4.04011688449471	4.04011688449471
5.9929263959906	5.9929263959906
5.73814961470744	5.73814961470744
1.47376188011708	1.47376188011708
4.15493810326095	4.15493810326095
0.399615386633097	0.399615386633097
1.39457661823174	1.39457661823174
3.99511330709218	3.99511330709218
4.05340760716362	4.05340760716362
2.27622336185218	2.27622336185218
3.99391958165455	3.99391958165455
4.09469934847988	4.09469934847988
0.450889867648916	0.450889867648916
1.77739330315323	1.77739330315323
1.69994434207081	1.69994434207081
0.282528361301921	0.282528361301921
1.52047518783962	1.52047518783962
4.22767155549769	4.22767155549769
2.29257335421094	2.29257335421094
0.575279986530297	0.575279986530297
2.15001427076867	2.15001427076867
0.450208412599764	0.450208412599764
1.70571831558612	1.70571831558612
1.81903370980829	1.81903370980829
1.66919570244671	1.66919570244671
1.62706440684624	1.62706440684624
0.455546837633572	0.455546837633572
0.363195415287268	0.363195415287268
1.45358044101503	1.45358044101503
1.98144483319336	1.98144483319336
1.53882928258023	1.53882928258023
4.20846636036053	4.20846636036053
2.31002594402309	2.31002594402309
2.16974864788754	2.16974864788754
4.19317104242307	4.19317104242307
4.23813056800172	4.23813056800172
2.57737016465293	2.57737016465293
4.53017967614882	4.53017967614882
4.27540289486566	4.27540289486566
1.0051382262007	1.0051382262007
3.68631444934457	3.68631444934457
-0.0690082672832768	-0.0690082672832768
0.925952964315365	0.925952964315365
3.90544668884508	3.90544668884508
2.22752429107334	2.22752429107334
3.58478395324724	3.58478395324724
1.0554935484824	1.0554935484824
3.62607569456351	3.62607569456351
1.30876964923686	1.30876964923686
0.512459022953611	0.512459022953611
0.106656332613923	0.106656332613923
-0.01841524131661	-0.01841524131661
1.23709466166974	1.23709466166974
1.20057204853033	1.20057204853033
1.15844075292986	1.15844075292986
-0.013076816282802	-0.013076816282802
0.984956787098655	0.984956787098655
3.84138094980186	3.84138094980186
1.07020562866385	1.07020562866385
2.39546803505803	2.39546803505803
3.73984270644416	3.73984270644416
3.94648592662291	3.94648592662291
1.84140229010671	1.84140229010671
1.70112499397117	1.70112499397117
3.7245473885067	3.7245473885067
3.76950691408534	3.76950691408534
2.10874651073655	2.10874651073655
4.06155602223245	4.06155602223245
3.80677924094929	3.80677924094929
0.87097263271864	0.87097263271864
3.55214885586251	3.55214885586251
-0.203173860765342	-0.203173860765342
0.7917873708333	0.7917873708333
2.09335869759128	2.09335869759128
3.39232405969374	3.39232405969374
3.45061835976518	3.45061835976518
1.67343411445374	1.67343411445374
0.92132795500034	0.92132795500034
3.49191010108144	3.49191010108144
-0.151899379749523	-0.151899379749523
1.17460405575479	1.17460405575479
-0.320260886096518	-0.320260886096518
0.91768594044118	0.91768594044118
3.62488230809925	3.62488230809925
0.378293429471546	0.378293429471546
1.78351553983814	1.78351553983814
1.6897841068125	1.6897841068125
-0.027509260868142	-0.027509260868142
1.10292906818768	1.10292906818768
1.21624446240985	1.21624446240985
1.06640645504827	1.06640645504827
1.0242751594478	1.0242751594478
-0.147242409764867	-0.147242409764867
-0.239593832111171	-0.239593832111171
1.60965278277523	1.60965278277523
0.85079119361659	0.85079119361659
3.7072153563198	3.7072153563198
0.93604003518179	0.93604003518179
2.26130244157597	2.26130244157597
3.60567711296209	3.60567711296209
1.70723669662465	1.70723669662465
1.5669594004891	1.5669594004891
3.59038179502463	3.59038179502463
3.63534132060328	3.63534132060328
1.97458091725449	1.97458091725449
3.92739042875038	3.92739042875038
3.67261364746722	3.67261364746722
1.32782191634354	1.32782191634354
2.04847676955737	2.04847676955737
4.00899813948741	4.00899813948741
0.25367542285956	0.25367542285956
1.2486366544582	1.2486366544582
4.22813037898791	4.22813037898791
2.55020798121618	2.55020798121618
3.84917334331864	3.84917334331864
3.90746764339008	3.90746764339008
2.13028339807864	2.13028339807864
3.84797961788101	3.84797961788101
1.37817723862524	1.37817723862524
3.94875938470634	3.94875938470634
0.304949903875379	0.304949903875379
1.63145333937969	1.63145333937969
1.55400437829727	1.55400437829727
0.136588397528384	0.136588397528384
1.37453522406608	1.37453522406608
4.08173159172415	4.08173159172415
0.835142713096448	0.835142713096448
2.24036482346304	2.24036482346304
2.1466333904374	2.1466333904374
0.42934002275676	0.42934002275676
2.00407430699513	2.00407430699513
0.304268448826227	0.304268448826227
1.55977835181258	1.55977835181258
1.67309374603475	1.67309374603475
1.52325573867317	1.52325573867317
1.4811244430727	1.4811244430727
0.309606873860035	0.309606873860035
0.217255451513731	0.217255451513731
2.06650206640013	2.06650206640013
1.30764047724149	1.30764047724149
1.83550486941982	1.83550486941982
1.39288931880669	1.39288931880669
2.71815172520087	2.71815172520087
4.06252639658699	4.06252639658699
4.26916961676575	4.26916961676575
2.16408598024955	2.16408598024955
2.023808684114	2.023808684114
4.04723107864953	4.04723107864953
4.09219060422818	4.09219060422818
2.43143020087939	2.43143020087939
4.38423971237528	4.38423971237528
4.12946293109212	4.12946293109212
2.60085098219751	2.60085098219751
2.52340202111509	2.52340202111509
1.1059860403462	1.1059860403462
2.3439328668839	2.3439328668839
5.05112923454197	5.05112923454197
1.80454035591427	1.80454035591427
3.11603103325522	3.11603103325522
1.39873766557458	1.39873766557458
2.97347194981295	2.97347194981295
1.27366609164404	1.27366609164404
2.5291759946304	2.5291759946304
2.64249138885257	2.64249138885257
2.49265338149099	2.49265338149099
2.45052208589052	2.45052208589052
1.27900451667785	1.27900451667785
3.32150583541134	3.32150583541134
3.24405687432892	3.24405687432892
1.82664089356003	1.82664089356003
3.06458772009773	3.06458772009773
5.7717840877558	5.7717840877558
3.83668588646905	3.83668588646905
2.11939251878841	2.11939251878841
3.24983084784423	3.24983084784423
3.3631462420664	3.3631462420664
3.21330823470482	3.21330823470482
3.17117693910435	3.17117693910435
1.99965936989168	1.99965936989168
1.90730794754538	1.90730794754538
3.78716226349007	3.78716226349007
5.02510909002777	5.02510909002777
7.73230545768584	7.73230545768584
5.79720725639909	5.79720725639909
4.07991388871845	4.07991388871845
5.65464817295682	5.65464817295682
3.95484231478792	3.95484231478792
5.21035221777427	5.21035221777427
5.32366761199644	5.32366761199644
5.13169830903439	5.13169830903439
3.86782931747542	3.86782931747542
1.52670448871353	1.52670448871353
1.44925552763111	1.44925552763111
0.0318395468622206	0.0318395468622206
1.26978637339992	1.26978637339992
3.97698274105799	3.97698274105799
0.730393862430284	0.730393862430284
2.13561597279688	2.13561597279688
2.04188453977124	2.04188453977124
0.324591172090596	0.324591172090596
0.199519598160063	0.199519598160063
1.45502950114642	1.45502950114642
1.56834489536859	1.56834489536859
1.41850688800701	1.41850688800701
1.37637559240654	1.37637559240654
0.204858023193871	0.204858023193871
0.112506600847567	0.112506600847567
2.52166572031217	2.52166572031217
2.44421675922975	2.44421675922975
1.02680077846086	1.02680077846086
2.26474760499856	2.26474760499856
4.97194397265663	4.97194397265663
1.72535509402893	1.72535509402893
3.13057720439552	3.13057720439552
3.03684577136988	3.03684577136988
1.31955240368924	1.31955240368924
2.89428668792761	2.89428668792761
1.19448082975871	1.19448082975871
2.44999073274506	2.44999073274506
2.56330612696723	2.56330612696723
2.41346811960565	2.41346811960565
2.37133682400518	2.37133682400518
1.19981925479251	1.19981925479251
1.10746783244621	1.10746783244621
5.50115944484188	5.50115944484188
4.00629450299057	4.00629450299057
7.95143769718634	7.95143769718634
4.29904612821895	4.29904612821895
5.87378041245732	5.87378041245732
4.17397455428842	4.17397455428842
5.42948445727477	5.42948445727477
5.39296184413536	5.39296184413536
4.17931297932222	4.17931297932222
2.32837210521884	2.32837210521884
3.56631893175654	3.56631893175654
6.27351529941461	6.27351529941461
4.4321485311535	4.4321485311535
4.33841709812786	4.33841709812786
2.62112373044722	2.62112373044722
2.49605215651669	2.49605215651669
3.75156205950304	3.75156205950304
3.86487745372521	3.86487745372521
3.71503944636363	3.71503944636363
3.67290815076316	3.67290815076316
2.50139058155049	2.50139058155049
5.12220240917261	5.12220240917261
5.04475344809019	5.04475344809019
3.6273374673213	3.6273374673213
4.865284293859	4.865284293859
7.57248066151707	7.57248066151707
5.73111389325596	5.73111389325596
5.63738246023032	5.63738246023032
3.92008909254968	3.92008909254968
5.49482337678805	5.49482337678805
3.79501751861915	3.79501751861915
5.0505274216055	5.0505274216055
5.16384281582767	5.16384281582767
5.01400480846609	5.01400480846609
4.97187351286562	4.97187351286562
3.80035594365295	3.80035594365295
5.18049670924405	5.18049670924405
5.10304774816163	5.10304774816163
3.68563176739274	3.68563176739274
4.92357859393044	4.92357859393044
7.63077496158851	7.63077496158851
4.38418608296081	4.38418608296081
5.7894081933274	5.7894081933274
5.69567676030176	5.69567676030176
3.97838339262112	3.97838339262112
5.55311767685949	5.55311767685949
3.85331181869059	3.85331181869059
5.10882172167694	5.10882172167694
5.22213711589911	5.22213711589911
5.07229910853753	5.07229910853753
5.03016781293706	5.03016781293706
3.85865024372439	3.85865024372439
3.76629882137809	3.76629882137809
3.40331246393261	3.40331246393261
1.9084475220813	1.9084475220813
3.146394348619	3.146394348619
5.85359071627707	5.85359071627707
2.60700183764937	2.60700183764937
4.01222394801596	4.01222394801596
2.20119914730968	2.20119914730968
2.07612757337915	2.07612757337915
3.3316374763655	3.3316374763655
3.44495287058767	3.44495287058767
3.29511486322609	3.29511486322609
3.25298356762562	3.25298356762562
2.08146599841295	2.08146599841295
3.62614374188367	3.62614374188367
7.57128693607944	7.57128693607944
5.63618873479269	5.63618873479269
3.91889536711205	3.91889536711205
3.79382379318152	3.79382379318152
5.04933369616787	5.04933369616787
5.01281108302846	5.01281108302846
4.97067978742799	4.97067978742799
3.79916221821532	3.79916221821532
2.65120630447921	2.65120630447921
1.1563413626279	1.1563413626279
2.3942881891656	2.3942881891656
5.10148455682367	5.10148455682367
3.16638635553692	3.16638635553692
1.44909298785628	1.44909298785628
3.02382727209465	3.02382727209465
1.32402141392574	1.32402141392574
2.5795313169121	2.5795313169121
2.69284671113427	2.69284671113427
2.54300870377269	2.54300870377269
2.50087740817222	2.50087740817222
1.32935983895955	1.32935983895955
5.22178845056031	5.22178845056031
5.14433948947789	5.14433948947789
3.726923508709	3.726923508709
4.9648703352467	4.9648703352467
7.67206670290477	7.67206670290477
4.42547782427707	4.42547782427707
5.83069993464366	5.83069993464366
5.73696850161802	5.73696850161802
4.01967513393738	4.01967513393738
5.59440941817575	5.59440941817575
3.89460356000685	3.89460356000685
5.1501134629932	5.1501134629932
5.26342885721537	5.26342885721537
5.11359084985379	5.11359084985379
5.07145955425332	5.07145955425332
3.89994198504065	3.89994198504065
3.80759056269435	3.80759056269435
1.57797896972935	1.57797896972935
1.50053000864693	1.50053000864693
0.0831140278780394	0.0831140278780394
1.32106085441574	1.32106085441574
4.02825722207381	4.02825722207381
0.781668343446103	0.781668343446103
2.1868904538127	2.1868904538127
2.09315902078706	2.09315902078706
0.375865653106415	0.375865653106415
1.95059993734479	1.95059993734479
0.250794079175882	0.250794079175882
1.50630398216224	1.50630398216224
1.61961937638441	1.61961937638441
1.46978136902283	1.46978136902283
1.42765007342236	1.42765007342236
0.25613250420969	0.25613250420969
3.3395311322541	3.3395311322541
3.26208217117168	3.26208217117168
1.84466619040279	1.84466619040279
3.08261301694049	3.08261301694049
5.78980938459856	5.78980938459856
2.54322050597086	2.54322050597086
3.94844261633745	3.94844261633745
3.85471118331181	3.85471118331181
2.13741781563117	2.13741781563117
3.71215209986954	3.71215209986954
2.01234624170064	2.01234624170064
3.26785614468699	3.26785614468699
3.38117153890916	3.38117153890916
3.23133353154758	3.23133353154758
3.18920223594711	3.18920223594711
2.01768466673444	2.01768466673444
1.92533324438814	1.92533324438814
2.27703812005931	2.27703812005931
2.99769297327314	2.99769297327314
4.95821434320318	4.95821434320318
1.20289162657533	1.20289162657533
2.19785285817397	2.19785285817397
5.17734658270368	5.17734658270368
3.49942418493195	3.49942418493195
4.79838954703441	4.79838954703441
4.85668384710585	4.85668384710585
3.07949960179441	3.07949960179441
4.79719582159678	4.79719582159678
2.32739344234101	2.32739344234101
4.89797558842211	4.89797558842211
1.25416610759115	1.25416610759115
2.58066954309546	2.58066954309546
2.50322058201304	2.50322058201304
1.08580460124415	1.08580460124415
2.32375142778185	2.32375142778185
5.03094779543992	5.03094779543992
1.78435891681222	1.78435891681222
3.18958102717881	3.18958102717881
3.09584959415317	3.09584959415317
1.37855622647253	1.37855622647253
2.9532905107109	2.9532905107109
1.25348465254199	1.25348465254199
2.50899455552835	2.50899455552835
2.62230994975052	2.62230994975052
2.47247194238894	2.47247194238894
2.43034064678847	2.43034064678847
1.2588230775758	1.2588230775758
1.1664716552295	1.1664716552295
3.0157182701159	3.0157182701159
3.52555736545147	3.52555736545147
5.32625393921274	5.32625393921274
5.38454823928418	5.38454823928418
3.60736399397274	3.60736399397274
5.32506021377511	5.32506021377511
2.85525783451934	2.85525783451934
5.42583998060044	5.42583998060044
1.78203049976948	1.78203049976948
3.10853393527379	3.10853393527379
3.03108497419137	3.03108497419137
1.61366899342248	1.61366899342248
2.85161581996018	2.85161581996018
5.55881218761825	5.55881218761825
2.31222330899055	2.31222330899055
3.71744541935714	3.71744541935714
3.6237139863315	3.6237139863315
1.90642061865086	1.90642061865086
3.48115490288923	3.48115490288923
1.78134904472033	1.78134904472033
3.03685894770668	3.03685894770668
3.00033633456727	3.00033633456727
2.9582050389668	2.9582050389668
1.78668746975413	1.78668746975413
1.69433604740783	1.69433604740783
5.13346228276252	5.13346228276252
5.85411713597635	5.85411713597635
7.81463850590639	7.81463850590639
4.05931578927854	4.05931578927854
5.05427702087718	5.05427702087718
8.03377074540689	8.03377074540689
6.35584834763516	6.35584834763516
7.65481370973762	7.65481370973762
7.71310800980906	7.71310800980906
5.93592376449762	5.93592376449762
7.65361998429999	7.65361998429999
5.18381760504422	5.18381760504422
7.75439975112532	7.75439975112532
4.11059027029436	4.11059027029436
5.43709370579867	5.43709370579867
5.35964474471625	5.35964474471625
3.94222876394736	3.94222876394736
5.18017559048506	5.18017559048506
7.88737195814313	7.88737195814313
4.64078307951543	4.64078307951543
6.04600518988202	6.04600518988202
5.95227375685638	5.95227375685638
4.23498038917574	4.23498038917574
5.80971467341411	5.80971467341411
4.1099088152452	4.1099088152452
5.36541871823156	5.36541871823156
5.47873411245373	5.47873411245373
5.32889610509215	5.32889610509215
5.28676480949168	5.28676480949168
4.02289581793271	4.02289581793271
5.87214243281911	5.87214243281911
2.36228696162451	2.36228696162451
[truncated: 1,442 more rows]
