# Supplementary material for: Origins and breadth of pairwise epistasis in an α-helix of β-lactamase TEM-1
Source: Nat Commun. 2026 Mar 17;17:4083. doi: 10.1038/s41467-026-70627-5 (PMC13144301; doi:10.1038/s41467-026-70627-5)
Supplement: Supplementary file 3 — Source data [file 41467_2026_70627_MOESM3_ESM.zip › Source Data/Figure2D_sourcedata.txt]

Focal Mutation	Background Mutation	Background Log Fitness	Focal Mutation Log Fitness	Color
V1A	R2A	0.0027415148073559	-0.423113173063728	grey
V1A	R2E	0.0024616368452382	-0.465652798175935	grey
V1A	R2G	0.0016199270033835	-0.309012770937448	grey
V1A	R2H	0.0015879699621856	-0.715618889560647	grey
V1A	R2L	-0.0023678470820615	-0.710743261126828	grey
V1A	R2P	-0.540667555467928	-0.257167220251997	grey
V1A	R2Q	0.0009429680084531	-0.641608063360592	grey
V1A	E3D	-0.001398757005823	-0.671086098678373	grey
V1A	L4A	-0.379322260490454	-0.482704889069535	grey
V1A	L4G	-0.782492116837977	-0.0828144324924305	grey
V1A	S6A	0.0007796561262817	-0.588376512004444	grey
V1A	S6D	-0.0002130466736559	-0.405794303101658	grey
V1A	S6E	0.0018327792828244	-0.334547237147812	grey
V1A	S6F	-0.0307440333364138	-0.833857057270738	grey
V1A	S6G	0.0001652220704367	-0.720437461282812	grey
V1A	S6H	0.0002462438517868	-0.4882576743322	grey
V1A	S6I	-0.0614496149755279	-0.700868939268279	grey
V1A	S6K	5.77377290889025e-06	-0.711486937751051	grey
V1A	S6L	-0.0076433414833062	-0.773540089774991	grey
V1A	S6M	-0.001159554170426	-0.791971969535895	grey
V1A	S6N	0.000958912310049	-0.592658571935742	grey
V1A	S6P	-0.763776196316861	-0.0836645563216611	grey
V1A	S6R	-0.0008027834503026	-0.738574096580381	grey
V1A	I9E	-0.805911321209041	-0.0148110258973583	grey
V1A	I9G	-0.801594846846591	-0.0535908348167389	grey
V1A	T10A	-0.0030134818382135	-0.74731015518233	grey
V1A	T10C	-0.0100079171572727	-0.750201926700106	grey
V1A	T10D	-0.292638667728243	-0.548998363809189	grey
V1A	T10F	-0.775655937313908	-0.0501411746328037	grey
V1A	T10G	-0.0037751172261888	-0.710130647210168	grey
V1A	T10H	-0.393240405121234	-0.404459549002962	grey
V1A	T10I	-0.026377929234957	-0.811854867335284	grey
V1A	T10K	-0.235710604322871	-0.51261996054997	grey
V1A	T10L	-0.24902688921939	-0.556318495683285	grey
V1A	T10M	-0.0115260719905145	-0.762430198888032	grey
V1A	T10P	-0.776537096644679	-0.0737326710557975	grey
V1A	T10Q	-0.0050675396710374	-0.766763726843201	grey
V1A	T10R	-0.268461673184007	-0.499984647797764	grey
V1A	T10S	-0.0003179032605092	-0.702338443639754	grey
V1A	M11A	-0.0096169972656017	-0.692073382202388	grey
V1A	M11C	-0.011070014023812	-0.774699225051503	grey
V1A	M11G	-0.321828722740579	-0.462205496555289	grey
V1A	M11L	-0.0007315369496132	-0.700008005562475	grey
V1A	M11N	-0.014891642558469	-0.79755716005818	grey
V1A	M11P	-0.801636076135279	0.0830743380389487	grey
V1A	M11Q	-0.0012842518127489	-0.605321069781762	grey
V1A	M11R	-0.0050313528427916	-0.743256002716167	grey
V1A	M11V	-0.0014550140457203	-0.74836041609105	grey
V1A	M11W	-0.0003266867210293	-0.692437161197767	grey
V1A	T10V	-0.0119360727598238	-0.734325027930075	grey
V1A	T10W	-0.731324403964021	-0.0957966956741582	grey
V1A	T10Y	-0.724198549920453	-0.190009636092263	grey
V1A	I9K	-0.807461516357476	0.0318348709527716	grey
V1A	I9L	-0.0033660603787984	-0.707528624910041	grey
V1A	I9M	-0.0059130680718096	-0.785066235481134	grey
V1A	I9N	-0.711654450366525	-0.276486333036429	grey
V1A	I9R	-0.837445246535777	-0.0191999863648377	grey
V1A	I9S	-0.741039104712341	-0.0335507082286325	grey
V1A	I9T	-0.358600423792224	-0.413982615873135	grey
V1A	I9V	-0.0015692728216204	-0.741263974475927	grey
V1A	I9W	-0.834006640249919	0.0422220413298028	grey
V1A	A8D	-0.82456451334514	-0.0229000516885538	grey
V1A	A8G	-0.316856237646446	-0.557269743405305	grey
V1A	A8H	-0.821213511923918	-0.0417915002179345	grey
V1A	A8I	-0.689064517410517	-0.248250147950378	grey
V1A	A8K	-0.853186142179785	0.0148010086789064	grey
V1A	A8L	-0.756404086164047	-0.052662553869429	grey
V1A	A8M	-0.412455511411	-0.450645529621085	grey
V1A	A8N	-0.721100188176552	-0.0673183788615961	grey
V1A	A8P	-0.83377086399787	-0.0168481349821421	grey
V1A	A8Q	-0.779826778652217	-0.0892297805310551	grey
V1A	A8R	-0.822466364453641	-0.0261149169771024	grey
V1A	A8S	-0.0095959622343084	-0.752591736240388	grey
V1A	A8T	-0.0078269184560669	-0.741059452819687	grey
V1A	A8V	-0.307874304805479	-0.519999664595408	grey
V1A	A8W	-0.842723741429159	-0.0653332816371822	grey
V1A	A8Y	-0.813466838100715	-0.000606105241380495	grey
V1A	A7C	-0.243633950098407	-0.604728111910242	grey
V1A	A7F	-0.745023068897007	-0.11099206905982	grey
V1A	A7G	-0.328050093975489	-0.480888220582851	grey
V1A	A7H	-0.6937009809491	-0.184177201884671	grey
V1A	A7I	-0.662763819717479	-0.171905883767615	grey
V1A	A7L	-0.748737089470283	-0.0729350791803307	grey
V1A	A7M	-0.703407911734026	-0.112894666450433	grey
V1A	A7P	-0.835692545172456	-0.00563945883274175	grey
V1A	A7R	-0.799185362035004	-0.0354217128264755	grey
V1A	A7S	-0.0225952711234822	-0.754580598830548	grey
V1A	A7T	-0.480298120822359	-0.362030257231909	grey
V1A	A7V	-0.345297581836961	-0.512620779399621	grey
V1A	A7Y	-0.683355341292107	-0.198374056478444	grey
V1A	S6T	-0.0016573109865846	-0.758302279717775	grey
V1A	S6V	-0.0214741020545593	-0.77625335689019	grey
V1A	S6W	-0.0051584125723336	-0.816931663722174	grey
V1A	C5G	-0.597250198139809	-0.23554445968484	grey
V1A	C5H	-0.824924628484053	-0.0671761657920315	grey
V1A	C5L	-0.445270272477211	-0.343251893408217	grey
V1A	C5Q	-0.799729902129591	-0.120714820648625	grey
V1A	C5R	-0.848933406893065	0.00932411339763983	grey
V1A	C5S	-0.642331815414642	-0.160815951997585	grey
V1A	C5T	-0.778283848544432	-0.0607659741928214	grey
V1A	L4N	-0.788297753824843	-0.0307076738271507	grey
V1A	L4R	-0.833634746257955	0.0577938732321065	grey
V1A	E3G	-0.0281743771446302	-0.759872268117667	grey
V1A	E3K	-0.454259325114199	-0.374105994199318	grey
V1A	E3N	-0.0754390680013611	-0.722201611956074	grey
V1A	E3P	-0.84853795058384	0.0355352598523138	grey
V1A	E3Q	-0.0019436182218002	-0.735207187075967	grey
V1A	E3R	-0.5694891343266	-0.210267168568371	grey
V1A	E3S	-0.049341517203611	-0.756257350521583	grey
V1A	E3T	-0.602128228148765	-0.16141958493346	grey
V1A	E3V	-0.84620451558932	0.0471225403876667	grey
V1A	R2S	0.0024257665517288	-0.516346934716024	grey
V1A	R2T	-0.0006121533686938	-0.714716367805684	grey
V1A	R2V	-0.0144355049778578	-0.742688541703324	grey
V1A	R2W	0.0004256271681545	-0.634497942118156	grey
V1C	R2P	-0.540667555467928	-0.429920673883617	grey
V1C	L4E	-0.827643745123649	-0.0608622228941309	grey
V1C	S6A	0.0007796561262817	-0.595531854933306	grey
V1C	S6C	-0.129917829269533	-0.648586269491748	grey
V1C	S6F	-0.0307440333364138	-0.756605230101041	grey
V1C	S6H	0.0002462438517868	-0.43288613433364	grey
V1C	S6L	-0.0076433414833062	-0.772146338539821	grey
V1C	S6P	-0.763776196316861	-0.102124578124044	grey
V1C	S6R	-0.0008027834503026	-0.681682995195912	grey
V1C	I9A	-0.698886314875176	-0.0602492816436258	grey
V1C	I9E	-0.805911321209041	-0.167211666469605	grey
V1C	I9G	-0.801594846846591	-0.0726737035545284	grey
V1C	T10A	-0.0030134818382135	-0.69177366833934	grey
V1C	T10E	-0.0006475855845916	-0.630208328069246	grey
V1C	T10G	-0.0037751172261888	-0.681126608389656	grey
V1C	T10K	-0.235710604322871	-0.53743742183183	grey
V1C	T10L	-0.24902688921939	-0.52084428463771	grey
V1C	T10P	-0.776537096644679	-0.0543506698775508	grey
V1C	T10R	-0.268461673184007	-0.585381836331579	grey
V1C	T10S	-0.0003179032605092	-0.688729309209494	grey
V1C	M11C	-0.011070014023812	-0.872250189827539	grey
V1C	M11E	-6.42412363301981e-05	-0.603782172451122	grey
V1C	M11F	-0.0039035027112486	-0.737930022339008	grey
V1C	M11G	-0.321828722740579	-0.494310056435863	grey
V1C	M11I	-0.0123323352420928	-0.706692781533372	grey
V1C	M11K	-0.019153963415559	-0.735485740999544	grey
V1C	M11L	-0.0007315369496132	-0.737558874105643	grey
V1C	M11N	-0.014891642558469	-0.788257437698181	grey
V1C	M11Q	-0.0012842518127489	-0.711479632182557	grey
V1C	M11R	-0.0050313528427916	-0.752689304110161	grey
V1C	M11W	-0.0003266867210293	-0.803021848502101	grey
V1C	M11Y	-0.0023313897900437	-0.684011009899419	grey
V1C	T10V	-0.0119360727598238	-0.752707563658971	grey
V1C	I9L	-0.0033660603787984	-0.760681176871365	grey
V1C	I9S	-0.741039104712341	-0.0172923765158689	grey
V1C	I9V	-0.0015692728216204	-0.717876233468046	grey
V1C	I9W	-0.834006640249919	-0.004943148534996	grey
V1C	A8D	-0.82456451334514	0.00599606000876995	grey
V1C	A8E	-0.806771941688748	0.00437331535117302	grey
V1C	A8G	-0.316856237646446	-0.514248234282471	grey
V1C	A8L	-0.756404086164047	-0.0535660537406822	grey
V1C	A8N	-0.721100188176552	-0.153639012082824	grey
V1C	A8P	-0.83377086399787	-0.079335363332274	grey
V1C	A8R	-0.822466364453641	0.0235226445146964	grey
V1C	A8S	-0.0095959622343084	-0.763092388578288	grey
V1C	A8V	-0.307874304805479	-0.497242661746768	grey
V1C	A8W	-0.842723741429159	-0.0885953013709521	grey
V1C	A8Y	-0.813466838100715	-0.146117178709027	grey
V1C	A7C	-0.243633950098407	-0.576027361539472	grey
V1C	A7E	-0.636370255632604	-0.202412767550129	grey
V1C	A7F	-0.745023068897007	-0.113142311752472	grey
V1C	A7H	-0.6937009809491	-0.167311244315378	grey
V1C	A7K	-0.786348592109691	-0.00325684146954164	grey
V1C	A7L	-0.748737089470283	-0.0614841685814952	grey
V1C	A7N	-0.599172115393035	-0.186786994437158	grey
V1C	A7P	-0.835692545172456	-0.0134939095532366	grey
V1C	A7R	-0.799185362035004	0.000425205826107944	grey
V1C	A7S	-0.0225952711234822	-0.805055922307114	grey
V1C	A7T	-0.480298120822359	-0.544899544694628	grey
V1C	A7Y	-0.683355341292107	-0.14679687769038	grey
V1C	S6T	-0.0016573109865846	-0.652145192403496	grey
V1C	S6Y	-0.0016764860670837	-0.711150420614773	grey
V1C	C5G	-0.597250198139809	-0.244977552494912	grey
V1C	C5K	-0.838259739060002	-0.0310042262809029	grey
V1C	C5V	-0.742151519877205	-0.0531197432381947	grey
V1C	E3G	-0.0281743771446302	-0.796277321644515	grey
V1C	E3S	-0.049341517203611	-0.856932546892331	grey
V1C	E3T	-0.602128228148765	-0.284041141827116	grey
V1D	R2G	0.0016199270033835	-0.881326980317208	grey
V1D	R2L	-0.0023678470820615	-0.829971291894228	grey
V1D	R2N	-0.0013222629187383	-0.844171646355672	grey
V1D	R2P	-0.540667555467928	-0.101983763141196	grey
V1D	L4G	-0.782492116837977	-0.00390621412578684	grey
V1D	C5A	-0.303574199532599	-0.564942263022416	grey
V1D	S6C	-0.129917829269533	-0.697663802725557	grey
V1D	S6F	-0.0307440333364138	-0.74835948036308	grey
V1D	S6G	0.0001652220704367	-0.854589812667954	grey
V1D	S6H	0.0002462438517868	-0.819482913424296	grey
V1D	S6L	-0.0076433414833062	-0.836767808738626	grey
V1D	S6P	-0.763776196316861	-0.104809947669812	grey
V1D	S6R	-0.0008027834503026	-0.852538078014993	grey
V1D	I9E	-0.805911321209041	-0.0340307715793903	grey
V1D	I9F	-0.750529715841961	-0.265405889638789	grey
V1D	I9G	-0.801594846846591	-0.0272383268802145	grey
V1D	T10A	-0.0030134818382135	-0.819061969797223	grey
V1D	T10C	-0.0100079171572727	-0.643368760717392	grey
V1D	T10D	-0.292638667728243	-0.512890390862576	grey
V1D	T10G	-0.0037751172261888	-0.985889958011983	grey
V1D	T10I	-0.026377929234957	-0.751172171000105	grey
V1D	T10L	-0.24902688921939	-0.466745358341795	grey
V1D	T10M	-0.0115260719905145	-0.825558052662416	grey
V1D	T10P	-0.776537096644679	-0.0562628444269172	grey
V1D	T10Q	-0.0050675396710374	-0.794402635358228	grey
V1D	T10R	-0.268461673184007	-0.58490451472538	grey
V1D	T10S	-0.0003179032605092	-0.809160386551021	grey
V1D	M11A	-0.0096169972656017	-0.879171903332847	grey
V1D	M11D	-0.0125079125739403	-1.07538409293344	grey
V1D	M11E	-6.42412363301981e-05	-0.793710830058102	grey
V1D	M11F	-0.0039035027112486	-0.838696048304812	grey
V1D	M11G	-0.321828722740579	-0.513491664459938	grey
V1D	M11I	-0.0123323352420928	-0.815615235599504	grey
V1D	M11L	-0.0007315369496132	-0.901083844380449	grey
V1D	M11R	-0.0050313528427916	-0.84841115078483	grey
V1D	M11S	-0.0105547119495396	-0.918159517414745	grey
V1D	M11V	-0.0014550140457203	-0.862036718404119	grey
V1D	M11W	-0.0003266867210293	-0.860613212291979	grey
V1D	T10V	-0.0119360727598238	-0.809242269743726	grey
V1D	T10Y	-0.724198549920453	-0.277522892777607	grey
V1D	I9K	-0.807461516357476	-0.00673265153605418	grey
V1D	I9L	-0.0033660603787984	-0.845897887855603	grey
V1D	I9R	-0.837445246535777	-0.0146700256376149	grey
V1D	I9W	-0.834006640249919	-0.0643967059148268	grey
V1D	A8C	-0.0364577005588698	-0.770480601396321	grey
V1D	A8D	-0.82456451334514	-0.040450242724922	grey
V1D	A8E	-0.806771941688748	-0.140934185327653	grey
V1D	A8G	-0.316856237646446	-0.488275194891894	grey
V1D	A8H	-0.821213511923918	0.0307733675507	grey
V1D	A8K	-0.853186142179785	0.0628096124602784	grey
V1D	A8L	-0.756404086164047	-0.0688794114076025	grey
V1D	A8M	-0.412455511411	-0.527034212750426	grey
V1D	A8N	-0.721100188176552	-0.204879162911144	grey
V1D	A8P	-0.83377086399787	-0.0335082114478026	grey
V1D	A8Q	-0.779826778652217	0.0831130552340315	grey
V1D	A8R	-0.822466364453641	-0.0101215755260248	grey
V1D	A8S	-0.0095959622343084	-0.835362155949283	grey
V1D	A8T	-0.0078269184560669	-0.792300197901329	grey
V1D	A8W	-0.842723741429159	0.0293580885826116	grey
V1D	A8Y	-0.813466838100715	-0.0607688921282482	grey
V1D	A7C	-0.243633950098407	-0.648207598437107	grey
V1D	A7H	-0.6937009809491	-0.131832888598894	grey
V1D	A7L	-0.748737089470283	-0.0621580103782611	grey
V1D	A7M	-0.703407911734026	-0.0919814540300687	grey
V1D	A7N	-0.599172115393035	-0.287507507010685	grey
V1D	A7P	-0.835692545172456	0.0118481726506585	grey
V1D	A7R	-0.799185362035004	-0.0483689605656561	grey
V1D	A7Y	-0.683355341292107	-0.172981783052647	grey
V1D	S6T	-0.0016573109865846	-0.846646963558297	grey
V1D	C5G	-0.597250198139809	-0.208001191866526	grey
V1D	C5K	-0.838259739060002	0.0673184516632148	grey
V1D	C5N	-0.786345391752459	0.0175291413887384	grey
V1D	C5P	-0.840921915519689	-0.148418648320711	grey
V1D	C5R	-0.848933406893065	0.0158179043224296	grey
V1D	C5T	-0.778283848544432	-0.0296090479984438	grey
V1D	C5V	-0.742151519877205	-0.114635904867381	grey
V1D	L4Q	-0.790605664618325	0.0391187393501139	grey
V1D	L4R	-0.833634746257955	-0.00407607965746182	grey
V1D	L4S	-0.726306189544305	-0.0873057161064338	grey
V1D	E3G	-0.0281743771446302	-0.811716857112106	grey
V1D	E3I	-0.86227680791585	0.0131287736133752	grey
V1D	E3K	-0.454259325114199	-0.468999454433623	grey
V1D	E3N	-0.0754390680013611	-0.806777603897373	grey
V1D	E3T	-0.602128228148765	-0.321130551399057	grey
V1D	E3V	-0.84620451558932	-0.0541668063737446	grey
V1E	R2A	0.0027415148073559	-0.68881845480996	grey
V1E	R2D	-0.001871106157065	-0.793888318411114	grey
V1E	R2E	0.0024616368452382	-0.767772155884547	grey
V1E	R2G	0.0016199270033835	-0.708044761096245	grey
V1E	R2K	0.0003354345507023	-0.785009051092428	grey
V1E	R2L	-0.0023678470820615	-0.845417344680709	grey
V1E	R2N	-0.0013222629187383	-0.796550759397107	grey
V1E	R2P	-0.540667555467928	-0.412140172981302	grey
V1E	E3C	-0.748837126532411	0.0107725917656228	grey
V1E	L4E	-0.827643745123649	-0.00704252293289653	grey
V1E	L4F	-0.696365558423782	-0.0601004463366507	grey
V1E	L4G	-0.782492116837977	-0.0363048713384241	grey
V1E	L4K	-0.812708658362297	-0.0380214313865294	grey
V1E	C5A	-0.303574199532599	-0.517775769963193	grey
V1E	S6A	0.0007796561262817	-0.73884419089307	grey
V1E	S6E	0.0018327792828244	-0.650872578908235	grey
V1E	S6G	0.0001652220704367	-0.845838168815327	grey
V1E	S6K	5.77377290889025e-06	-0.772310168078368	grey
V1E	S6L	-0.0076433414833062	-0.762308040818615	grey
V1E	S6M	-0.001159554170426	-0.79106436340593	grey
V1E	S6Q	-0.0001613374943006	-0.85987249681486	grey
V1E	S6R	-0.0008027834503026	-0.757523734443705	grey
V1E	I9A	-0.698886314875176	-0.0499584862199609	grey
V1E	I9D	-0.806710629070423	-0.00402457949058854	grey
V1E	I9E	-0.805911321209041	-0.0255059254354042	grey
V1E	I9G	-0.801594846846591	-0.0377722560643884	grey
V1E	T10A	-0.0030134818382135	-0.771252819730463	grey
V1E	T10C	-0.0100079171572727	-0.997341158677392	grey
V1E	T10E	-0.0006475855845916	-0.761737848627818	grey
V1E	T10F	-0.775655937313908	-0.0777865663137136	grey
V1E	T10G	-0.0037751172261888	-0.778816923761138	grey
V1E	T10I	-0.026377929234957	-0.750920633626991	grey
V1E	T10K	-0.235710604322871	-0.599305071619282	grey
V1E	T10L	-0.24902688921939	-0.576266191294077	grey
V1E	T10M	-0.0115260719905145	-0.877800074405099	grey
V1E	T10N	-0.231539683201584	-0.553703057135948	grey
V1E	T10P	-0.776537096644679	0.0470141009756058	grey
V1E	T10Q	-0.0050675396710374	-0.763443835942631	grey
V1E	T10R	-0.268461673184007	-0.55657474832862	grey
V1E	T10S	-0.0003179032605092	-0.759860907940646	grey
V1E	M11A	-0.0096169972656017	-0.745740060591384	grey
V1E	M11C	-0.011070014023812	-0.775983825732533	grey
V1E	M11D	-0.0125079125739403	-0.756106079209926	grey
V1E	M11E	-6.42412363301981e-05	-0.784508364816892	grey
V1E	M11F	-0.0039035027112486	-0.705348616536533	grey
V1E	M11G	-0.321828722740579	-0.514472412236884	grey
V1E	M11K	-0.019153963415559	-0.800047287568787	grey
V1E	M11L	-0.0007315369496132	-0.78373574943035	grey
V1E	M11N	-0.014891642558469	-0.760493316489422	grey
V1E	M11P	-0.801636076135279	-0.0427750740866538	grey
V1E	M11Q	-0.0012842518127489	-0.763519669930648	grey
V1E	M11R	-0.0050313528427916	-0.820840204800215	grey
V1E	M11S	-0.0105547119495396	-0.746324601979441	grey
V1E	M11T	-0.0030631149960983	-0.890297754646229	grey
V1E	M11V	-0.0014550140457203	-0.735894476420389	grey
V1E	M11W	-0.0003266867210293	-0.774455692745171	grey
V1E	T10V	-0.0119360727598238	-0.787829585587663	grey
V1E	T10W	-0.731324403964021	-0.0936920267395486	grey
V1E	T10Y	-0.724198549920453	-0.08212772771344	grey
V1E	I9K	-0.807461516357476	-0.0295434932301116	grey
V1E	I9L	-0.0033660603787984	-0.770701376056062	grey
V1E	I9M	-0.0059130680718096	-0.8394272922089	grey
V1E	I9Q	-0.774803675700512	-0.121607839131337	grey
V1E	I9R	-0.837445246535777	-0.00190195112916569	grey
V1E	I9T	-0.358600423792224	-0.519156859602343	grey
V1E	I9V	-0.0015692728216204	-0.808904784544283	grey
V1E	I9W	-0.834006640249919	0.0267815872102455	grey
V1E	A8C	-0.0364577005588698	-0.756772218732631	grey
V1E	A8D	-0.82456451334514	-0.00123707741418744	grey
V1E	A8F	-0.840219028355943	0.115013160619804	grey
V1E	A8G	-0.316856237646446	-0.475446913980472	grey
V1E	A8H	-0.821213511923918	0.0289884455734291	grey
V1E	A8I	-0.689064517410517	-0.159929615859494	grey
V1E	A8K	-0.853186142179785	-0.00112570972518611	grey
V1E	A8L	-0.756404086164047	-0.216372455327109	grey
V1E	A8M	-0.412455511411	-0.512432959028083	grey
V1E	A8N	-0.721100188176552	-0.0709644855907382	grey
V1E	A8P	-0.83377086399787	-0.0235223990964206	grey
V1E	A8Q	-0.779826778652217	-0.0227463223799228	grey
V1E	A8S	-0.0095959622343084	-0.918284184572048	grey
V1E	A8T	-0.0078269184560669	-0.883027646256656	grey
V1E	A8V	-0.307874304805479	-0.576959078927	grey
V1E	A8W	-0.842723741429159	0.00249938407718731	grey
V1E	A8Y	-0.813466838100715	-0.0872092954392947	grey
V1E	A7C	-0.243633950098407	-0.681844012174541	grey
V1E	A7E	-0.636370255632604	-0.241637833669513	grey
V1E	A7G	-0.328050093975489	-0.503891167262877	grey
V1E	A7K	-0.786348592109691	-0.0118362670847537	grey
V1E	A7L	-0.748737089470283	-0.116228197221196	grey
V1E	A7M	-0.703407911734026	-0.0964651154361693	grey
V1E	A7N	-0.599172115393035	-0.209414957522955	grey
V1E	A7P	-0.835692545172456	0.0938438730152151	grey
V1E	A7Q	-0.737321965891664	-0.0616731060768736	grey
V1E	A7T	-0.480298120822359	-0.40927859616064	grey
V1E	A7W	-0.810099640169044	-0.0302733927301475	grey
V1E	A7Y	-0.683355341292107	-0.081809721109396	grey
V1E	S6T	-0.0016573109865846	-0.881462528171018	grey
V1E	S6V	-0.0214741020545593	-0.765579737701786	grey
V1E	C5D	-0.868647809870002	0.0463529508900893	grey
V1E	C5E	-0.817201978347271	0.253763607511809	grey
V1E	C5F	-0.841068586765161	-0.131882054759595	grey
V1E	C5G	-0.597250198139809	-0.245158156324329	grey
V1E	C5I	-0.586343573984663	-0.204379079857177	grey
V1E	C5K	-0.838259739060002	0.0947908129396685	grey
V1E	C5P	-0.840921915519689	0.0122200770913117	grey
V1E	C5R	-0.848933406893065	0.027875096252246	grey
V1E	C5S	-0.642331815414642	-0.281211189301505	grey
V1E	C5T	-0.778283848544432	-0.0575524934128356	grey
V1E	C5V	-0.742151519877205	-0.0889176035613184	grey
V1E	C5W	-0.863515470616321	-0.032739732825474	grey
V1E	L4R	-0.833634746257955	0.00161564150989968	grey
V1E	L4T	-0.645545547547121	-0.145993894885584	grey
V1E	L4V	-0.580453099592837	-0.227164237919249	grey
V1E	L4W	-0.830448285333225	0.0327425617641659	grey
V1E	L4Y	-0.786925876235896	0.0152741443134268	grey
V1E	E3G	-0.0281743771446302	-0.788727803039899	grey
V1E	E3K	-0.454259325114199	-0.323110088338011	grey
V1E	E3N	-0.0754390680013611	-0.804954958418757	grey
V1E	E3R	-0.5694891343266	-0.295662195492452	grey
V1E	E3S	-0.049341517203611	-0.764017641340982	grey
V1E	E3V	-0.84620451558932	-0.0053638115093031	grey
V1E	E3W	-0.806423745347264	-0.0791978032229443	grey
V1E	R2S	0.0024257665517288	-0.741281606905466	grey
V1E	R2W	0.0004256271681545	-0.771014244913749	grey
V1F	R2F	0.0013288609148421	-0.732092153829374	grey
V1F	R2G	0.0016199270033835	-0.459142895086005	grey
V1F	R2H	0.0015879699621856	-0.674038990438465	grey
V1F	R2I	-0.0413929269524462	-0.702958082994946	grey
V1F	R2L	-0.0023678470820615	-0.750704916080676	grey
V1F	L4E	-0.827643745123649	-0.0378165144188961	grey
V1F	L4F	-0.696365558423782	-0.148045591798151	grey
V1F	C5A	-0.303574199532599	-0.727613812764239	grey
V1F	S6A	0.0007796561262817	-0.554950266046998	grey
V1F	S6D	-0.0002130466736559	-0.411257894117682	grey
V1F	S6E	0.0018327792828244	-0.358304385147658	grey
V1F	S6F	-0.0307440333364138	-0.834515564475339	grey
V1F	S6G	0.0001652220704367	-0.785907597721849	grey
V1F	S6H	0.0002462438517868	-0.558892817053841	grey
V1F	S6K	5.77377290889025e-06	-0.732691454330477	grey
V1F	S6L	-0.0076433414833062	-0.811359555644547	grey
V1F	S6M	-0.001159554170426	-0.815574494509768	grey
V1F	S6N	0.000958912310049	-0.624570048107532	grey
V1F	S6P	-0.763776196316861	-0.147113589631594	grey
V1F	S6R	-0.0008027834503026	-0.717081204033419	grey
V1F	I9E	-0.805911321209041	-0.158452462784321	grey
V1F	I9F	-0.750529715841961	-0.236420534461237	grey
V1F	I9G	-0.801594846846591	-0.0606183791996209	grey
V1F	T10A	-0.0030134818382135	-0.759671308993479	grey
V1F	T10C	-0.0100079171572727	-0.755127620731303	grey
V1F	T10D	-0.292638667728243	-0.598002087789605	grey
V1F	T10E	-0.0006475855845916	-0.648587538291221	grey
V1F	T10F	-0.775655937313908	-0.0918829330920374	grey
V1F	T10G	-0.0037751172261888	-0.809525634442019	grey
V1F	T10H	-0.393240405121234	-0.383042927283823	grey
V1F	T10K	-0.235710604322871	-0.573027773939022	grey
V1F	T10L	-0.24902688921939	-0.586725961643991	grey
V1F	T10M	-0.0115260719905145	-0.824177839106935	grey
V1F	T10P	-0.776537096644679	-0.0717494910905596	grey
V1F	T10Q	-0.0050675396710374	-0.753105807431843	grey
V1F	T10R	-0.268461673184007	-0.576143364315686	grey
V1F	T10S	-0.0003179032605092	-0.728651262835663	grey
V1F	M11A	-0.0096169972656017	-0.711140781942479	grey
V1F	M11C	-0.011070014023812	-0.775581306641883	grey
V1F	M11F	-0.0039035027112486	-0.737283860299211	grey
V1F	M11G	-0.321828722740579	-0.46619103684625	grey
V1F	M11L	-0.0007315369496132	-0.727590408542426	grey
V1F	M11N	-0.014891642558469	-0.771122775085321	grey
V1F	M11P	-0.801636076135279	-0.14712632795204	grey
V1F	M11R	-0.0050313528427916	-0.727288010521914	grey
V1F	M11S	-0.0105547119495396	-0.769200157489832	grey
V1F	M11T	-0.0030631149960983	-0.728157887556705	grey
V1F	M11V	-0.0014550140457203	-0.736811559892291	grey
V1F	M11W	-0.0003266867210293	-0.6812922713535	grey
V1F	M11Y	-0.0023313897900437	-0.63186981872946	grey
V1F	T10V	-0.0119360727598238	-0.806698811686504	grey
V1F	I9L	-0.0033660603787984	-0.76154347408861	grey
V1F	I9M	-0.0059130680718096	-0.75735918579311	grey
V1F	I9N	-0.711654450366525	-0.182136948819889	grey
V1F	I9P	-0.839047475702737	-0.00816090607422038	grey
V1F	I9R	-0.837445246535777	-0.00824164016161499	grey
V1F	I9S	-0.741039104712341	-0.0961426326704364	grey
V1F	I9V	-0.0015692728216204	-0.753506920366142	grey
V1F	I9W	-0.834006640249919	-0.0143172994202143	grey
V1F	A8C	-0.0364577005588698	-0.836927035701438	grey
V1F	A8D	-0.82456451334514	0.0315263235545056	grey
V1F	A8G	-0.316856237646446	-0.510337626855487	grey
V1F	A8H	-0.821213511923918	0.0455837006718477	grey
V1F	A8I	-0.689064517410517	-0.148125375241344	grey
V1F	A8K	-0.853186142179785	0.0172095852009326	grey
V1F	A8L	-0.756404086164047	-0.101445127102308	grey
V1F	A8M	-0.412455511411	-0.428236302167207	grey
V1F	A8N	-0.721100188176552	-0.148124902166658	grey
V1F	A8P	-0.83377086399787	-0.0412139659368025	grey
V1F	A8Q	-0.779826778652217	-0.0587741584963247	grey
V1F	A8R	-0.822466364453641	-0.0329396470648484	grey
V1F	A8S	-0.0095959622343084	-0.740988461144134	grey
V1F	A8T	-0.0078269184560669	-0.798224706961375	grey
V1F	A8V	-0.307874304805479	-0.530343612924068	grey
V1F	A8W	-0.842723741429159	0.03546402096413	grey
V1F	A8Y	-0.813466838100715	0.0542766164313151	grey
V1F	A7C	-0.243633950098407	-0.580825433953834	grey
V1F	A7D	-0.775477134881687	-0.0535400731397198	grey
V1F	A7F	-0.745023068897007	-0.116764808998994	grey
V1F	A7G	-0.328050093975489	-0.535489350194507	grey
V1F	A7H	-0.6937009809491	-0.141779076853702	grey
V1F	A7I	-0.662763819717479	-0.159212541302795	grey
V1F	A7K	-0.786348592109691	-0.0291276764214792	grey
V1F	A7L	-0.748737089470283	-0.0987469077321579	grey
V1F	A7M	-0.703407911734026	-0.197496971642409	grey
V1F	A7P	-0.835692545172456	-0.0431238033253674	grey
V1F	A7R	-0.799185362035004	0.0342265415848073	grey
V1F	A7S	-0.0225952711234822	-0.795263328991203	grey
V1F	A7T	-0.480298120822359	-0.342781474805059	grey
V1F	A7W	-0.810099640169044	-0.0254687272823383	grey
V1F	A7Y	-0.683355341292107	-0.14095975287619	grey
V1F	S6T	-0.0016573109865846	-0.702652430116112	grey
V1F	S6V	-0.0214741020545593	-0.8259063508001	grey
V1F	C5E	-0.817201978347271	-0.0680988463209139	grey
V1F	C5F	-0.841068586765161	-0.0156741083108886	grey
V1F	C5G	-0.597250198139809	-0.25204267339087	grey
V1F	C5K	-0.838259739060002	-0.0637128799106766	grey
V1F	C5L	-0.445270272477211	-0.379303634506226	grey
V1F	C5M	-0.133762563360159	-0.648746808806154	grey
V1F	C5N	-0.786345391752459	-0.118685747665346	grey
V1F	C5P	-0.840921915519689	0.0520461544804646	grey
V1F	C5R	-0.848933406893065	0.0681231223542275	grey
V1F	C5S	-0.642331815414642	-0.143242375728319	grey
V1F	C5V	-0.742151519877205	-0.109683326241597	grey
V1F	C5W	-0.863515470616321	0.0242038863035898	grey
V1F	L4V	-0.580453099592837	-0.296127183232736	grey
V1F	E3F	-0.806298076082044	-0.0687838951835489	grey
V1F	E3N	-0.0754390680013611	-0.802411709039757	grey
V1F	E3P	-0.84853795058384	0.00511293902462207	grey
V1F	E3S	-0.049341517203611	-0.788228787731168	grey
V1F	E3T	-0.602128228148765	-0.189233874181413	grey
V1F	R2S	0.0024257665517288	-0.558123590965923	grey
V1F	R2V	-0.0144355049778578	-0.859286325303493	grey
V1G	R2A	0.0027415148073559	-0.711711182914066	grey
V1G	R2C	-0.0046797397556878	-0.833730906083764	grey
V1G	R2D	-0.001871106157065	-0.751893539826804	grey
V1G	R2E	0.0024616368452382	-0.775004336409029	grey
V1G	R2G	0.0016199270033835	-0.764541662109276	grey
V1G	R2H	0.0015879699621856	-0.92574771815192	grey
V1G	R2K	0.0003354345507023	-0.743709279623543	grey
V1G	R2L	-0.0023678470820615	-0.799886558435195	grey
V1G	R2M	-0.0032251296842855	-0.802682988914185	grey
V1G	R2P	-0.540667555467928	-0.248654089339296	grey
V1G	R2Q	0.0009429680084531	-0.808257827859689	grey
V1G	E3A	-0.0599607100373026	-0.748634339269178	grey
V1G	E3D	-0.001398757005823	-0.741517475307722	grey
V1G	L4A	-0.379322260490454	-0.428955034261788	grey
V1G	L4C	-0.416584101646656	-0.529516006205653	grey
V1G	L4E	-0.827643745123649	-0.00750230735319157	grey
V1G	L4F	-0.696365558423782	-0.150045723049654	grey
V1G	L4G	-0.782492116837977	-0.043534944036464	grey
V1G	L4K	-0.812708658362297	-0.0194961214448861	grey
V1G	C5A	-0.303574199532599	-0.537639190566652	grey
V1G	S6A	0.0007796561262817	-0.773968129130189	grey
V1G	S6C	-0.129917829269533	-0.826640943797941	grey
V1G	S6E	0.0018327792828244	-0.677694412719388	grey
V1G	S6F	-0.0307440333364138	-0.793620784835225	grey
V1G	S6G	0.0001652220704367	-0.771176283107895	grey
V1G	S6K	5.77377290889025e-06	-0.781877126958407	grey
V1G	S6L	-0.0076433414833062	-0.789394092758043	grey
V1G	S6N	0.000958912310049	-0.791681566151889	grey
V1G	S6P	-0.763776196316861	-0.092869036583754	grey
V1G	S6Q	-0.0001613374943006	-0.758254863474913	grey
V1G	S6R	-0.0008027834503026	-0.81417606489429	grey
V1G	I9A	-0.698886314875176	-0.140376343331356	grey
V1G	I9C	-0.20573599954465	-0.66099973488397	grey
V1G	I9D	-0.806710629070423	-0.0517248003790376	grey
V1G	I9E	-0.805911321209041	-0.0316310915623768	grey
V1G	I9F	-0.750529715841961	-0.214520363194051	grey
V1G	I9G	-0.801594846846591	-0.0335670705315654	grey
V1G	T10A	-0.0030134818382135	-0.771706592358513	grey
V1G	T10C	-0.0100079171572727	-0.831832451742517	grey
V1G	T10D	-0.292638667728243	-0.482034417293553	grey
V1G	T10E	-0.0006475855845916	-0.771941176296311	grey
V1G	T10F	-0.775655937313908	-0.0302255536805811	grey
V1G	T10G	-0.0037751172261888	-0.811251663059769	grey
V1G	T10H	-0.393240405121234	-0.436354101122629	grey
V1G	T10I	-0.026377929234957	-0.845000757831606	grey
V1G	T10K	-0.235710604322871	-0.592837746201636	grey
V1G	T10L	-0.24902688921939	-0.605031726191778	grey
V1G	T10M	-0.0115260719905145	-0.801967557212363	grey
V1G	T10N	-0.231539683201584	-0.596041948793506	grey
V1G	T10P	-0.776537096644679	-0.102339546572536	grey
V1G	T10Q	-0.0050675396710374	-0.806018955245251	grey
V1G	T10R	-0.268461673184007	-0.539318730862137	grey
V1G	T10S	-0.0003179032605092	-0.777725453339916	grey
V1G	M11A	-0.0096169972656017	-0.797521372058198	grey
V1G	M11C	-0.011070014023812	-0.842296173885575	grey
V1G	M11D	-0.0125079125739403	-0.799706539387783	grey
V1G	M11E	-6.42412363301981e-05	-0.764033595320596	grey
V1G	M11F	-0.0039035027112486	-0.81774283416349	grey
V1G	M11G	-0.321828722740579	-0.518135718428824	grey
V1G	M11I	-0.0123323352420928	-0.815116997017498	grey
V1G	M11K	-0.019153963415559	-0.83117597839498	grey
V1G	M11L	-0.0007315369496132	-0.813240110739764	grey
V1G	M11N	-0.014891642558469	-0.696330517071257	grey
V1G	M11P	-0.801636076135279	-0.0472628077111129	grey
V1G	M11Q	-0.0012842518127489	-0.855904765191529	grey
V1G	M11R	-0.0050313528427916	-0.802830749402571	grey
V1G	M11S	-0.0105547119495396	-0.832006237391143	grey
V1G	M11T	-0.0030631149960983	-0.81258044635084	grey
V1G	M11V	-0.0014550140457203	-0.821221806076741	grey
V1G	M11W	-0.0003266867210293	-0.811850274058002	grey
V1G	M11Y	-0.0023313897900437	-0.796577247404346	grey
V1G	T10V	-0.0119360727598238	-0.817754087327853	grey
V1G	T10W	-0.731324403964021	-0.120319034786964	grey
V1G	T10Y	-0.724198549920453	-0.0782000764171216	grey
V1G	I9K	-0.807461516357476	-0.0310779613834595	grey
V1G	I9L	-0.0033660603787984	-0.812216259252255	grey
V1G	I9M	-0.0059130680718096	-0.767190124089969	grey
V1G	I9N	-0.711654450366525	-0.269471257040688	grey
V1G	I9P	-0.839047475702737	0.00132917953298517	grey
V1G	I9Q	-0.774803675700512	-0.0521633214749379	grey
V1G	I9R	-0.837445246535777	-0.00234641633038968	grey
V1G	I9S	-0.741039104712341	-0.150283101022065	grey
V1G	I9T	-0.358600423792224	-0.484523595113532	grey
V1G	I9V	-0.0015692728216204	-0.802523987768844	grey
V1G	I9W	-0.834006640249919	-0.0151065795702574	grey
V1G	A8C	-0.0364577005588698	-0.729601197259913	grey
V1G	A8D	-0.82456451334514	-0.119428814737707	grey
V1G	A8F	-0.840219028355943	0.0178565998571365	grey
V1G	A8G	-0.316856237646446	-0.509580629133789	grey
V1G	A8I	-0.689064517410517	-0.233712950503014	grey
V1G	A8K	-0.853186142179785	0.0107689986821036	grey
V1G	A8L	-0.756404086164047	-0.0464262518941159	grey
V1G	A8M	-0.412455511411	-0.371751133464026	grey
V1G	A8P	-0.83377086399787	0.0131662793765972	grey
V1G	A8Q	-0.779826778652217	0.0207101939724035	grey
V1G	A8R	-0.822466364453641	-0.0406281795829726	grey
V1G	A8S	-0.0095959622343084	-0.867564507143815	grey
V1G	A8T	-0.0078269184560669	-0.817795443624539	grey
V1G	A8V	-0.307874304805479	-0.573577371983014	grey
V1G	A8W	-0.842723741429159	0.0408150504221892	grey
V1G	A8Y	-0.813466838100715	0.0204131815285165	grey
V1G	A7C	-0.243633950098407	-0.626247339378298	grey
V1G	A7E	-0.636370255632604	-0.26681882273751	grey
V1G	A7F	-0.745023068897007	-0.0214119781580252	grey
V1G	A7G	-0.328050093975489	-0.552572553829097	grey
V1G	A7H	-0.6937009809491	-0.00949853265479317	grey
V1G	A7I	-0.662763819717479	-0.230309967483045	grey
V1G	A7K	-0.786348592109691	-0.118620074004696	grey
V1G	A7L	-0.748737089470283	-0.0779053574547065	grey
V1G	A7M	-0.703407911734026	-0.201717427769867	grey
V1G	A7N	-0.599172115393035	-0.183731528506011	grey
V1G	A7P	-0.835692545172456	0.0341169780305889	grey
V1G	A7Q	-0.737321965891664	-0.07147634446536	grey
V1G	A7R	-0.799185362035004	-0.0165904915340542	grey
V1G	A7S	-0.0225952711234822	-0.757704863970755	grey
V1G	A7T	-0.480298120822359	-0.500437631012493	grey
V1G	A7V	-0.345297581836961	-0.520983237635793	grey
V1G	A7W	-0.810099640169044	-0.0720749624328418	grey
V1G	A7Y	-0.683355341292107	-0.180075608886731	grey
V1G	S6V	-0.0214741020545593	-0.86395137670007	grey
V1G	S6W	-0.0051584125723336	-0.831666487370066	grey
V1G	S6Y	-0.0016764860670837	-0.816958398379244	grey
V1G	C5D	-0.868647809870002	0.0369151629371344	grey
V1G	C5E	-0.817201978347271	-0.0237525396625327	grey
V1G	C5F	-0.841068586765161	-0.0112171988289123	grey
V1G	C5G	-0.597250198139809	-0.232210900350211	grey
V1G	C5H	-0.824924628484053	-0.0303227375270003	grey
V1G	C5K	-0.838259739060002	0.00521757759798658	grey
V1G	C5L	-0.445270272477211	-0.39585773615072	grey
V1G	C5M	-0.133762563360159	-0.664061948735998	grey
V1G	C5P	-0.840921915519689	-0.00632448536136665	grey
V1G	C5Q	-0.799729902129591	-0.00172745032395161	grey
V1G	C5R	-0.848933406893065	-0.00242512731533151	grey
V1G	C5S	-0.642331815414642	-0.208684747860008	grey
V1G	C5T	-0.778283848544432	-0.0471848425420828	grey
V1G	C5V	-0.742151519877205	-0.117280117553267	grey
V1G	C5W	-0.863515470616321	0.0663776894141909	grey
V1G	C5Y	-0.87216260438462	0.0618905784618584	grey
V1G	L4M	-0.019814465478789	-0.776011100071675	grey
V1G	L4N	-0.788297753824843	-0.0375910282541474	grey
V1G	L4P	-0.824041548098497	-0.029910075674787	grey
V1G	L4Q	-0.790605664618325	-0.0332978214089714	grey
V1G	L4R	-0.833634746257955	-0.00987214574268591	grey
V1G	L4S	-0.726306189544305	-0.106544440753363	grey
V1G	L4T	-0.645545547547121	-0.176622209995585	grey
V1G	L4V	-0.580453099592837	-0.226230941571129	grey
V1G	L4W	-0.830448285333225	0.00695002158746205	grey
V1G	E3G	-0.0281743771446302	-0.801069354187257	grey
V1G	E3K	-0.454259325114199	-0.452775221025223	grey
V1G	E3L	-0.818252155410773	-0.0534161183682377	grey
V1G	E3M	-0.531225891991283	-0.454810908299355	grey
V1G	E3N	-0.0754390680013611	-0.744628897600909	grey
V1G	E3R	-0.5694891343266	-0.271506050041559	grey
V1G	E3S	-0.049341517203611	-0.834676137869569	grey
V1G	E3T	-0.602128228148765	-0.237055432247491	grey
V1G	E3V	-0.84620451558932	-0.000597881412004231	grey
V1G	E3W	-0.806423745347264	-0.0321685354398173	grey
V1G	R2S	0.0024257665517288	-0.811869249006455	grey
V1G	R2T	-0.0006121533686938	-0.834073915822973	grey
V1G	R2V	-0.0144355049778578	-0.833890871072619	grey
V1G	R2W	0.0004256271681545	-0.78045869673506	grey
V1G	R2Y	-0.0005279839493852	-0.798338778718543	grey
V1H	R2E	0.0024616368452382	-0.641906651470914	grey
V1H	R2H	0.0015879699621856	-0.757101283493341	grey
V1H	R2K	0.0003354345507023	-0.689074529198999	grey
V1H	R2N	-0.0013222629187383	-0.750893903233384	grey
V1H	R2P	-0.540667555467928	-0.26363979773561	grey
V1H	R2Q	0.0009429680084531	-0.791982176441009	grey
V1H	S6A	0.0007796561262817	-0.709162278434036	grey
V1H	S6C	-0.129917829269533	-0.641418587108637	grey
V1H	S6D	-0.0002130466736559	-0.580707923882598	grey
V1H	S6E	0.0018327792828244	-0.487129290193306	grey
V1H	S6G	0.0001652220704367	-0.754905266310045	grey
V1H	S6L	-0.0076433414833062	-0.879365287863776	grey
V1H	S6P	-0.763776196316861	-0.0264239771943008	grey
V1H	S6R	-0.0008027834503026	-0.790124401120498	grey
V1H	I9G	-0.801594846846591	-0.043522083881865	grey
V1H	T10A	-0.0030134818382135	-0.862917728575352	grey
V1H	T10H	-0.393240405121234	-0.384309695113829	grey
V1H	T10I	-0.026377929234957	-0.775297187805548	grey
V1H	T10L	-0.24902688921939	-0.573267969760522	grey
V1H	T10P	-0.776537096644679	-0.0460101302803527	grey
V1H	T10S	-0.0003179032605092	-0.793712223628807	grey
V1H	M11E	-6.42412363301981e-05	-0.774500776287074	grey
V1H	M11G	-0.321828722740579	-0.474112419328405	grey
V1H	M11H	-0.0075021982987008	-0.77565349942817	grey
V1H	M11L	-0.0007315369496132	-0.791333136817677	grey
V1H	M11R	-0.0050313528427916	-0.939126547947901	grey
V1H	M11T	-0.0030631149960983	-0.822268557731693	grey
V1H	T10V	-0.0119360727598238	-0.802330168672036	grey
V1H	I9L	-0.0033660603787984	-0.82655283062772	grey
V1H	I9R	-0.837445246535777	0.0460214915129871	grey
V1H	I9W	-0.834006640249919	-0.0679659787207594	grey
V1H	A8C	-0.0364577005588698	-0.705443003832784	grey
V1H	A8D	-0.82456451334514	-0.0466805483564016	grey
V1H	A8E	-0.806771941688748	-0.115910934844572	grey
V1H	A8F	-0.840219028355943	-0.0216444971618086	grey
V1H	A8G	-0.316856237646446	-0.514722429846747	grey
V1H	A8H	-0.821213511923918	0.00899133828717191	grey
V1H	A8I	-0.689064517410517	-0.211347927624339	grey
V1H	A8K	-0.853186142179785	0.0391824924641287	grey
V1H	A8L	-0.756404086164047	-0.0387115267217776	grey
V1H	A8M	-0.412455511411	-0.438275603374827	grey
V1H	A8N	-0.721100188176552	-0.131775653396649	grey
V1H	A8P	-0.83377086399787	0.00016101162985116	grey
V1H	A8Q	-0.779826778652217	-0.065885204010582	grey
V1H	A8R	-0.822466364453641	-0.0187657096970234	grey
V1H	A8S	-0.0095959622343084	-0.839803969102062	grey
V1H	A8T	-0.0078269184560669	-0.839541853066072	grey
V1H	A8V	-0.307874304805479	-0.480843906655424	grey
V1H	A8W	-0.842723741429159	-0.0449320341849456	grey
V1H	A8Y	-0.813466838100715	-0.0205675034978318	grey
V1H	A7D	-0.775477134881687	-0.100019903532034	grey
V1H	A7F	-0.745023068897007	-0.0671558591036683	grey
V1H	A7H	-0.6937009809491	-0.201085973822252	grey
V1H	A7L	-0.748737089470283	-0.119087836629928	grey
V1H	A7M	-0.703407911734026	-0.165455894310056	grey
V1H	A7N	-0.599172115393035	-0.415248311649349	grey
V1H	A7P	-0.835692545172456	-0.0054273677161133	grey
V1H	A7R	-0.799185362035004	-0.0420025300848387	grey
V1H	A7S	-0.0225952711234822	-0.800852830892293	grey
V1H	A7T	-0.480298120822359	-0.269255656037679	grey
V1H	A7V	-0.345297581836961	-0.528938148392002	grey
V1H	A7Y	-0.683355341292107	-0.2178846777918	grey
V1H	S6V	-0.0214741020545593	-0.806036223744198	grey
V1H	S6Y	-0.0016764860670837	-0.91751084194746	grey
V1H	C5G	-0.597250198139809	-0.268981288744072	grey
V1H	C5P	-0.840921915519689	-0.125545191466849	grey
V1H	C5R	-0.848933406893065	-0.00619144049712417	grey
V1H	C5T	-0.778283848544432	-0.185596163249799	grey
V1H	L4V	-0.580453099592837	-0.344527970714076	grey
V1H	E3F	-0.806298076082044	0.0679042880489696	grey
V1H	E3G	-0.0281743771446302	-0.799873624460889	grey
V1H	E3H	-0.193003375568781	-0.626888670562616	grey
V1H	E3I	-0.86227680791585	0.0230784588109177	grey
V1H	E3K	-0.454259325114199	-0.341267161017865	grey
V1H	E3L	-0.818252155410773	-0.230135992740444	grey
V1H	E3M	-0.531225891991283	-0.472142270402898	grey
V1H	E3N	-0.0754390680013611	-0.730708530603304	grey
V1H	E3P	-0.84853795058384	-0.0021271514939063	grey
V1H	E3Q	-0.0019436182218002	-0.793665420684929	grey
V1H	E3S	-0.049341517203611	-0.780714832914828	grey
V1H	E3T	-0.602128228148765	-0.258184108157372	grey
V1H	E3V	-0.84620451558932	0.0461895808542958	grey
V1H	E3Y	-0.768769323864114	-0.0328204892835507	grey
V1H	R2S	0.0024257665517288	-0.663257232462085	grey
V1I	R2K	0.0003354345507023	-0.0006214947380187	grey
V1I	R2N	-0.0013222629187383	0.0001838719988195	grey
V1I	E3D	-0.001398757005823	0.00148562966893758	grey
V1I	C5A	-0.303574199532599	0.136205553223207	grey
V1I	S6A	0.0007796561262817	-0.0031795614456409	grey
V1I	S6D	-0.0002130466736559	0.0058663760144785	grey
V1I	S6E	0.0018327792828244	0.0044399799785443	grey
V1I	S6F	-0.0307440333364138	0.0308614345821906	grey
V1I	S6G	0.0001652220704367	-0.0035249228389562	grey
V1I	S6H	0.0002462438517868	0.0003941907466221	grey
V1I	S6K	5.77377290889025e-06	-0.00430370195314539	grey
V1I	S6L	-0.0076433414833062	0.0011197814096293	grey
V1I	S6M	-0.001159554170426	-0.0027732194561304	grey
V1I	S6N	0.000958912310049	0.001564300974725	grey
V1I	S6P	-0.763776196316861	0.0166646431054929	grey
V1I	S6Q	-0.0001613374943006	0.0057813929272274	grey
V1I	S6R	-0.0008027834503026	0.003166960742319	grey
V1I	I9E	-0.805911321209041	0.00195199767671694	grey
V1I	I9G	-0.801594846846591	0.041648948464867	grey
V1I	T10A	-0.0030134818382135	0.0085973280241229	grey
V1I	T10C	-0.0100079171572727	-0.0027258075091086	grey
V1I	T10E	-0.0006475855845916	-0.0069994141962827	grey
V1I	T10F	-0.775655937313908	0.05128163234292	grey
V1I	T10G	-0.0037751172261888	0.0033504121016955	grey
V1I	T10H	-0.393240405121234	0.0418054940284196	grey
V1I	T10I	-0.026377929234957	0.0121919488398337	grey
V1I	T10K	-0.235710604322871	0.0640366038148176	grey
V1I	T10L	-0.24902688921939	0.176771804249932	grey
V1I	T10M	-0.0115260719905145	0.0082167748551426	grey
V1I	T10N	-0.231539683201584	0.10506052233291	grey
V1I	T10Q	-0.0050675396710374	-0.0194311248701493	grey
V1I	T10R	-0.268461673184007	0.0449779514200393	grey
V1I	T10S	-0.0003179032605092	0.0054282841633499	grey
V1I	M11C	-0.011070014023812	0.000645113256521201	grey
V1I	M11F	-0.0039035027112486	-0.0043874970034514	grey
V1I	M11G	-0.321828722740579	0.0464721798323864	grey
V1I	M11K	-0.019153963415559	0.0079290844843456	grey
V1I	M11L	-0.0007315369496132	-0.0038200150316224	grey
V1I	M11R	-0.0050313528427916	-0.0001935900819814	grey
V1I	M11V	-0.0014550140457203	-0.0028892312381501	grey
V1I	M11W	-0.0003266867210293	-0.0007514530640405	grey
V1I	M11Y	-0.0023313897900437	0.0013452409557281	grey
V1I	T10V	-0.0119360727598238	0.005277755508482	grey
V1I	T10W	-0.731324403964021	0.0682216809278079	grey
V1I	T10Y	-0.724198549920453	0.141058477338525	grey
V1I	I9K	-0.807461516357476	-0.0170904296936407	grey
V1I	I9L	-0.0033660603787984	-8.37122675455002e-05	grey
V1I	I9R	-0.837445246535777	-0.00870552275656311	grey
V1I	I9V	-0.0015692728216204	-0.0050943152072918	grey
V1I	I9W	-0.834006640249919	-0.00772100337608883	grey
V1I	A8D	-0.82456451334514	0.0584171776245729	grey
V1I	A8F	-0.840219028355943	0.0596277984150887	grey
V1I	A8G	-0.316856237646446	0.163729808536562	grey
V1I	A8H	-0.821213511923918	-0.00810816763047928	grey
V1I	A8L	-0.756404086164047	0.0015302917920289	grey
V1I	A8M	-0.412455511411	-0.0410618585715497	grey
V1I	A8N	-0.721100188176552	0.102790575891744	grey
V1I	A8P	-0.83377086399787	0.0315855475468603	grey
V1I	A8Q	-0.779826778652217	0.0391607093895282	grey
V1I	A8R	-0.822466364453641	0.000532493361942832	grey
V1I	A8S	-0.0095959622343084	0.0066449789009911	grey
V1I	A8T	-0.0078269184560669	0.0056600142353036	grey
V1I	A8V	-0.307874304805479	0.14382241200665	grey
V1I	A8Y	-0.813466838100715	-0.0979323136358458	grey
V1I	A7C	-0.243633950098407	0.202082097211026	grey
V1I	A7F	-0.745023068897007	0.0380296341961596	grey
V1I	A7I	-0.662763819717479	0.0995851389644985	grey
V1I	A7L	-0.748737089470283	0.0548066772944865	grey
V1I	A7N	-0.599172115393035	0.0794239080283898	grey
V1I	A7P	-0.835692545172456	0.00142751938088637	grey
V1I	A7R	-0.799185362035004	0.056102347091665	grey
V1I	A7S	-0.0225952711234822	0.012742774896105	grey
V1I	A7W	-0.810099640169044	0.117107585332422	grey
V1I	S6T	-0.0016573109865846	0.0066490677540972	grey
V1I	S6V	-0.0214741020545593	0.0143985016674187	grey
V1I	S6Y	-0.0016764860670837	0.0026133729279077	grey
V1I	C5P	-0.840921915519689	0.0588867311134118	grey
V1I	C5S	-0.642331815414642	0.128106627008392	grey
V1I	C5V	-0.742151519877205	0.0207299133450024	grey
V1I	E3H	-0.193003375568781	0.168756011440974	grey
V1I	E3K	-0.454259325114199	0.11641802086326	grey
V1I	E3N	-0.0754390680013611	0.058273842801974	grey
V1I	E3Q	-0.0019436182218002	0.0008163143199286	grey
V1I	E3S	-0.049341517203611	0.0324426574768618	grey
V1I	R2W	0.0004256271681545	0.0061895596089533	grey
V1K	R2A	0.0027415148073559	-0.735602722438701	grey
V1K	R2E	0.0024616368452382	-0.761538911172777	grey
V1K	R2G	0.0016199270033835	-0.747807549071697	grey
V1K	R2H	0.0015879699621856	-0.845870978891279	grey
V1K	R2K	0.0003354345507023	-0.818015962915441	grey
V1K	R2L	-0.0023678470820615	-0.717621271739646	grey
V1K	R2N	-0.0013222629187383	-0.872767759456997	grey
V1K	R2P	-0.540667555467928	-0.324347200602134	grey
V1K	R2Q	0.0009429680084531	-0.850208807786259	grey
V1K	L4E	-0.827643745123649	-0.00356925322204771	grey
V1K	L4G	-0.782492116837977	-0.0555015399244774	grey
V1K	L4K	-0.812708658362297	-0.0439689452782724	grey
V1K	C5A	-0.303574199532599	-0.473788140734548	grey
V1K	S6G	0.0001652220704367	-0.873108892731637	grey
V1K	S6K	5.77377290889025e-06	-0.828832288736484	grey
V1K	S6L	-0.0076433414833062	-0.882583420585692	grey
V1K	S6R	-0.0008027834503026	-0.787804783203581	grey
V1K	I9A	-0.698886314875176	-0.156996947646617	grey
V1K	I9D	-0.806710629070423	-0.065767399574696	grey
V1K	I9E	-0.805911321209041	-0.0394866416184186	grey
V1K	I9G	-0.801594846846591	-0.0568643692124443	grey
V1K	T10A	-0.0030134818382135	-0.852162333906136	grey
V1K	T10C	-0.0100079171572727	-0.872887447118526	grey
V1K	T10D	-0.292638667728243	-0.64594837921208	grey
V1K	T10E	-0.0006475855845916	-0.757431136493664	grey
V1K	T10G	-0.0037751172261888	-0.858249432523998	grey
V1K	T10H	-0.393240405121234	-0.431268452191914	grey
V1K	T10K	-0.235710604322871	-0.645364859659513	grey
V1K	T10L	-0.24902688921939	-0.52966381343699	grey
V1K	T10M	-0.0115260719905145	-0.787767780795274	grey
V1K	T10N	-0.231539683201584	-0.604759887943507	grey
V1K	T10P	-0.776537096644679	-0.132156974747163	grey
V1K	T10R	-0.268461673184007	-0.590506377691759	grey
V1K	T10S	-0.0003179032605092	-0.850598822223626	grey
V1K	M11A	-0.0096169972656017	-0.782947936284547	grey
V1K	M11E	-6.42412363301981e-05	-0.791122302456181	grey
V1K	M11G	-0.321828722740579	-0.508494103699459	grey
V1K	M11I	-0.0123323352420928	-0.786391032410337	grey
V1K	M11K	-0.019153963415559	-0.795813302288042	grey
V1K	M11L	-0.0007315369496132	-0.856943847603704	grey
V1K	M11N	-0.014891642558469	-0.825811667152348	grey
V1K	M11Q	-0.0012842518127489	-0.867452791643748	grey
V1K	M11R	-0.0050313528427916	-0.815294008004871	grey
V1K	M11S	-0.0105547119495396	-0.794961043841474	grey
V1K	M11T	-0.0030631149960983	-0.833923645818756	grey
V1K	M11V	-0.0014550140457203	-0.843192679194138	grey
V1K	M11W	-0.0003266867210293	-0.789458340889997	grey
V1K	M11Y	-0.0023313897900437	-0.826586501979045	grey
V1K	T10V	-0.0119360727598238	-0.804954787748989	grey
V1K	T10W	-0.731324403964021	-0.125549080381592	grey
V1K	T10Y	-0.724198549920453	-0.142082269552301	grey
V1K	I9K	-0.807461516357476	-0.0192884770429348	grey
V1K	I9L	-0.0033660603787984	-0.848022621693268	grey
V1K	I9M	-0.0059130680718096	-0.847590854093359	grey
V1K	I9N	-0.711654450366525	-0.142991690673453	grey
V1K	I9Q	-0.774803675700512	-0.0917812609026128	grey
V1K	I9R	-0.837445246535777	-0.000375041464751869	grey
V1K	I9S	-0.741039104712341	-0.148223063908386	grey
V1K	I9T	-0.358600423792224	-0.4501978865648	grey
V1K	I9V	-0.0015692728216204	-0.818853936150469	grey
V1K	I9W	-0.834006640249919	0.0164059180048187	grey
V1K	A8C	-0.0364577005588698	-0.88831895304177	grey
V1K	A8D	-0.82456451334514	-0.0939908549335702	grey
V1K	A8E	-0.806771941688748	-0.0337491193249874	grey
V1K	A8G	-0.316856237646446	-0.505438621333467	grey
V1K	A8H	-0.821213511923918	-0.0451399361731427	grey
V1K	A8K	-0.853186142179785	0.0193061517499572	grey
V1K	A8L	-0.756404086164047	-0.0824055273227844	grey
V1K	A8M	-0.412455511411	-0.307839116965075	grey
V1K	A8N	-0.721100188176552	-0.191304074824594	grey
V1K	A8P	-0.83377086399787	0.0300849222000199	grey
V1K	A8Q	-0.779826778652217	-0.0643611475511795	grey
V1K	A8R	-0.822466364453641	0.00236820048846653	grey
V1K	A8S	-0.0095959622343084	-0.846863016650224	grey
V1K	A8T	-0.0078269184560669	-0.812402092208823	grey
V1K	A8V	-0.307874304805479	-0.597094361308908	grey
V1K	A8W	-0.842723741429159	0.0954001931045508	grey
V1K	A8Y	-0.813466838100715	-0.0344098333645178	grey
V1K	A7C	-0.243633950098407	-0.625085189765077	grey
V1K	A7D	-0.775477134881687	-0.0425082517582827	grey
V1K	A7F	-0.745023068897007	-0.0801813516991636	grey
V1K	A7G	-0.328050093975489	-0.546740642839918	grey
V1K	A7I	-0.662763819717479	-0.147722465621243	grey
V1K	A7K	-0.786348592109691	-0.0333784791902743	grey
V1K	A7L	-0.748737089470283	-0.129267500643724	grey
V1K	A7N	-0.599172115393035	-0.24587502544937	grey
V1K	A7P	-0.835692545172456	-0.0449953882686183	grey
V1K	A7Q	-0.737321965891664	-0.0653497514954222	grey
V1K	A7R	-0.799185362035004	-0.0475594874339641	grey
V1K	A7S	-0.0225952711234822	-0.876832551778567	grey
V1K	A7T	-0.480298120822359	-0.428431630077565	grey
V1K	A7W	-0.810099640169044	-0.00040637760941431	grey
V1K	A7Y	-0.683355341292107	-0.180960311677064	grey
V1K	S6V	-0.0214741020545593	-0.915594831339937	grey
V1K	C5E	-0.817201978347271	-0.150855700524102	grey
V1K	C5G	-0.597250198139809	-0.228477494181699	grey
V1K	C5H	-0.824924628484053	-0.00138543605108654	grey
V1K	C5K	-0.838259739060002	0.0588512622045452	grey
V1K	C5L	-0.445270272477211	-0.214914009274153	grey
V1K	C5N	-0.786345391752459	-0.0604447655857256	grey
V1K	C5R	-0.848933406893065	-0.0144791737678509	grey
V1K	C5T	-0.778283848544432	-0.0227466120356342	grey
V1K	C5V	-0.742151519877205	-0.123779690536361	grey
V1K	L4M	-0.019814465478789	-0.834831675561189	grey
V1K	L4N	-0.788297753824843	-0.0669789037631786	grey
V1K	L4Q	-0.790605664618325	-0.0337526141663945	grey
V1K	L4R	-0.833634746257955	-0.0171270448623823	grey
V1K	L4S	-0.726306189544305	-0.12093527579163	grey
V1K	L4W	-0.830448285333225	0.0288584721855604	grey
V1K	E3H	-0.193003375568781	-0.595679461841294	grey
V1K	E3N	-0.0754390680013611	-0.811903104384987	grey
V1K	E3S	-0.049341517203611	-0.727163500285514	grey
V1K	E3V	-0.84620451558932	-0.0247321615636846	grey
V1K	R2S	0.0024257665517288	-0.830086718920662	grey
V1L	R2A	0.0027415148073559	-0.0014098817137996	grey
V1L	R2C	-0.0046797397556878	-0.0045691725580034	grey
V1L	R2D	-0.001871106157065	-0.687174183021327	grey
V1L	R2E	0.0024616368452382	-0.0066981334951712	grey
V1L	R2F	0.0013288609148421	-0.0085071659500618	grey
V1L	R2G	0.0016199270033835	-0.0028927085972133	grey
V1L	R2I	-0.0413929269524462	-0.246685716716859	grey
V1L	R2K	0.0003354345507023	-0.0036620900396392	grey
V1L	R2L	-0.0023678470820615	-0.0152517501276303	grey
V1L	R2M	-0.0032251296842855	-0.0007058380667026	grey
V1L	R2N	-0.0013222629187383	0.0150781910807385	grey
V1L	R2P	-0.540667555467928	-0.0395657721276684	grey
V1L	R2Q	0.0009429680084531	-0.000330043304394	grey
V1L	E3A	-0.0599607100373026	-0.286573639596699	grey
V1L	L4A	-0.379322260490454	-0.300538847491414	grey
V1L	L4E	-0.827643745123649	0.00235852243426027	grey
V1L	L4F	-0.696365558423782	-0.103780948850717	grey
V1L	L4G	-0.782492116837977	0.00222464980947323	grey
V1L	C5A	-0.303574199532599	-0.299868432084496	grey
V1L	S6A	0.0007796561262817	-0.0005702346438106	grey
V1L	S6C	-0.129917829269533	-0.0391028682117769	grey
V1L	S6D	-0.0002130466736559	-0.0046429928191368	grey
V1L	S6E	0.0018327792828244	-0.0019708758485319	grey
V1L	S6F	-0.0307440333364138	-0.0831106466720789	grey
V1L	S6G	0.0001652220704367	-0.0055406703994409	grey
V1L	S6H	0.0002462438517868	-0.0053694872811138	grey
V1L	S6I	-0.0614496149755279	-0.24120547811221	grey
V1L	S6K	5.77377290889025e-06	-0.00611173035920669	grey
V1L	S6L	-0.0076433414833062	-0.0518314370120003	grey
V1L	S6M	-0.001159554170426	-0.0171426306188431	grey
V1L	S6N	0.000958912310049	-0.0032850669289074	grey
V1L	S6P	-0.763776196316861	0.0146274638358549	grey
V1L	S6Q	-0.0001613374943006	-0.0013071218335921	grey
V1L	S6R	-0.0008027834503026	-0.0094163443823747	grey
V1L	I9A	-0.698886314875176	-0.0321676037393662	grey
V1L	I9C	-0.20573599954465	-0.21365627624288	grey
V1L	I9F	-0.750529715841961	-0.0398915797141742	grey
V1L	I9G	-0.801594846846591	-0.0438123816192759	grey
V1L	T10A	-0.0030134818382135	-0.0309875607873077	grey
V1L	T10C	-0.0100079171572727	-0.152346133483647	grey
V1L	T10D	-0.292638667728243	-0.257038027445714	grey
V1L	T10E	-0.0006475855845916	-0.0038749366902222	grey
V1L	T10F	-0.775655937313908	-0.0376700426125344	grey
V1L	T10G	-0.0037751172261888	-0.0130513901468588	grey
V1L	T10H	-0.393240405121234	-0.263992653310262	grey
V1L	T10I	-0.026377929234957	-0.265420011496361	grey
V1L	T10K	-0.235710604322871	-0.195650611946093	grey
V1L	T10L	-0.24902688921939	-0.224393155285536	grey
V1L	T10M	-0.0115260719905145	-0.249287172970982	grey
V1L	T10N	-0.231539683201584	-0.194247303369199	grey
V1L	T10P	-0.776537096644679	-0.0168657588505158	grey
V1L	T10R	-0.268461673184007	-0.175432539199095	grey
V1L	T10S	-0.0003179032605092	-0.0086667120347505	grey
V1L	M11A	-0.0096169972656017	-0.111934066146794	grey
V1L	M11C	-0.011070014023812	-0.139302363974363	grey
V1L	M11F	-0.0039035027112486	-0.0188361089086775	grey
V1L	M11G	-0.321828722740579	-0.255067544575559	grey
V1L	M11H	-0.0075021982987008	-0.0133831651827217	grey
V1L	M11I	-0.0123323352420928	-0.213927299857078	grey
V1L	M11K	-0.019153963415559	-0.277380440783678	grey
V1L	M11L	-0.0007315369496132	-0.010989707548755	grey
V1L	M11R	-0.0050313528427916	-0.0672623218524984	grey
V1L	M11S	-0.0105547119495396	-0.186971249915882	grey
V1L	M11T	-0.0030631149960983	-0.0259586114250224	grey
V1L	M11V	-0.0014550140457203	-0.0136164581651888	grey
V1L	M11W	-0.0003266867210293	-0.005556473487415	grey
V1L	M11Y	-0.0023313897900437	-0.0049584668001809	grey
V1L	T10V	-0.0119360727598238	-0.159516987609643	grey
V1L	T10W	-0.731324403964021	-0.0976121705505095	grey
V1L	T10Y	-0.724198549920453	-0.0905406293020564	grey
V1L	I9K	-0.807461516357476	-0.0209554652610549	grey
V1L	I9L	-0.0033660603787984	-0.0332020390851497	grey
V1L	I9M	-0.0059130680718096	-0.168723160393939	grey
V1L	I9R	-0.837445246535777	-0.0421340413450357	grey
V1L	I9S	-0.741039104712341	-0.0762998476510748	grey
V1L	I9V	-0.0015692728216204	-0.0255723637588799	grey
V1L	I9W	-0.834006640249919	0.0209310192584279	grey
V1L	A8C	-0.0364577005588698	-0.307389149884807	grey
V1L	A8D	-0.82456451334514	-0.0485558052921491	grey
V1L	A8E	-0.806771941688748	0.00373690329145859	grey
V1L	A8F	-0.840219028355943	0.0604067950964551	grey
V1L	A8G	-0.316856237646446	-0.289052405610896	grey
V1L	A8I	-0.689064517410517	-0.116066915127823	grey
V1L	A8K	-0.853186142179785	0.0727709200622093	grey
V1L	A8L	-0.756404086164047	-0.0296718716813165	grey
V1L	A8M	-0.412455511411	-0.308033794308575	grey
V1L	A8N	-0.721100188176552	-0.00208484429993272	grey
V1L	A8P	-0.83377086399787	-0.0100997740842366	grey
V1L	A8Q	-0.779826778652217	-0.0684583125368876	grey
V1L	A8R	-0.822466364453641	-0.04492419627226	grey
V1L	A8S	-0.0095959622343084	-0.275314031563725	grey
V1L	A8T	-0.0078269184560669	-0.209829344401844	grey
V1L	A8V	-0.307874304805479	-0.272349659607081	grey
V1L	A8W	-0.842723741429159	0.0130997220549326	grey
V1L	A8Y	-0.813466838100715	-0.0286846212468695	grey
V1L	A7C	-0.243633950098407	-0.219060966109243	grey
V1L	A7D	-0.775477134881687	-0.268963254449983	grey
V1L	A7E	-0.636370255632604	-0.161186655171431	grey
V1L	A7F	-0.745023068897007	-0.0614039526681315	grey
V1L	A7G	-0.328050093975489	-0.231997412915257	grey
V1L	A7H	-0.6937009809491	-0.0986838031294085	grey
V1L	A7I	-0.662763819717479	-0.0477635917297821	grey
V1L	A7K	-0.786348592109691	-0.0362747368848119	grey
V1L	A7L	-0.748737089470283	-0.0481747503696249	grey
V1L	A7M	-0.703407911734026	-0.0983383423360872	grey
V1L	A7N	-0.599172115393035	-0.129374533637838	grey
V1L	A7P	-0.835692545172456	0.0192867190016645	grey
V1L	A7R	-0.799185362035004	-0.0224173853449533	grey
V1L	A7S	-0.0225952711234822	-0.309160780869464	grey
V1L	A7T	-0.480298120822359	-0.224205116664336	grey
V1L	A7V	-0.345297581836961	-0.308672652140231	grey
V1L	A7W	-0.810099640169044	0.025456987125366	grey
V1L	A7Y	-0.683355341292107	-0.108840179113748	grey
V1L	S6T	-0.0016573109865846	-0.0228501275577248	grey
V1L	S6V	-0.0214741020545593	-0.0726849305018363	grey
V1L	S6W	-0.0051584125723336	-0.0302248380896339	grey
V1L	S6Y	-0.0016764860670837	-0.0220271141575398	grey
V1L	C5E	-0.817201978347271	0.00372521010401161	grey
V1L	C5F	-0.841068586765161	0.0668063675260142	grey
V1L	C5G	-0.597250198139809	-0.163953211090475	grey
V1L	C5I	-0.586343573984663	-0.144552307539155	grey
V1L	C5L	-0.445270272477211	-0.200665744252116	grey
V1L	C5M	-0.133762563360159	-0.194919794502404	grey
V1L	C5R	-0.848933406893065	0.0171603739983333	grey
V1L	C5S	-0.642331815414642	-0.111182357590446	grey
V1L	C5T	-0.778283848544432	-0.0271690263391371	grey
V1L	C5V	-0.742151519877205	-0.0558371272628149	grey
V1L	C5W	-0.863515470616321	0.0506653665978753	grey
V1L	C5Y	-0.87216260438462	0.032964255279688	grey
V1L	L4M	-0.019814465478789	-0.301799282440418	grey
V1L	L4R	-0.833634746257955	0.0241132047834421	grey
V1L	L4S	-0.726306189544305	-0.0464407602453498	grey
V1L	L4V	-0.580453099592837	-0.192839876761471	grey
V1L	L4W	-0.830448285333225	0.00948635703850287	grey
V1L	E3F	-0.806298076082044	-0.0328545674561053	grey
V1L	E3G	-0.0281743771446302	-0.29878770217097	grey
V1L	E3H	-0.193003375568781	-0.190611680711703	grey
V1L	E3K	-0.454259325114199	-0.264923483990519	grey
V1L	E3N	-0.0754390680013611	-0.359851265347601	grey
V1L	E3P	-0.84853795058384	0.0196479260755976	grey
V1L	E3Q	-0.0019436182218002	-0.0239698159080094	grey
V1L	E3R	-0.5694891343266	-0.114053622992177	grey
V1L	E3S	-0.049341517203611	-0.300110539585178	grey
V1L	E3T	-0.602128228148765	-0.0397700619943814	grey
V1L	E3V	-0.84620451558932	-0.000669224927872358	grey
V1L	E3Y	-0.768769323864114	-0.109840751745006	grey
V1L	R2S	0.0024257665517288	-0.0008760341365962	grey
V1L	R2T	-0.0006121533686938	-0.0097378389918819	grey
V1L	R2V	-0.0144355049778578	-0.224323103476602	grey
V1L	R2W	0.0004256271681545	-0.0049018427733987	grey
V1L	R2Y	-0.0005279839493852	-0.010086835445537	grey
V1M	R2A	0.0027415148073559	-0.0097868280537365	grey
V1M	R2G	0.0016199270033835	-0.008582388025638	grey
V1M	R2L	-0.0023678470820615	-0.0466934513579239	grey
V1M	L4G	-0.782492116837977	0.0134801088544667	grey
V1M	S6A	0.0007796561262817	0.0038125108995442	grey
V1M	S6E	0.0018327792828244	-0.00190661350866546	grey
V1M	S6G	0.0001652220704367	-0.0257296680694469	grey
V1M	S6L	-0.0076433414833062	-0.199462641333402	grey
V1M	S6M	-0.001159554170426	-0.0413296549893708	grey
V1M	S6N	0.000958912310049	-0.0015375111596916	grey
V1M	S6P	-0.763776196316861	-0.135554047661437	grey
V1M	S6Q	-0.0001613374943006	-0.0070277287287937	grey
V1M	S6R	-0.0008027834503026	-0.0158205963951241	grey
V1M	I9C	-0.20573599954465	-0.290971686960739	grey
V1M	I9G	-0.801594846846591	-0.00716800775613113	grey
V1M	T10A	-0.0030134818382135	-0.0437838737699333	grey
V1M	T10C	-0.0100079171572727	-0.265782480254713	grey
V1M	T10D	-0.292638667728243	-0.306326329270578	grey
V1M	T10E	-0.0006475855845916	-0.0019112034667942	grey
V1M	T10F	-0.775655937313908	-0.00918693795766257	grey
V1M	T10G	-0.0037751172261888	-0.0218825297989921	grey
V1M	T10I	-0.026377929234957	-0.287791624370531	grey
V1M	T10K	-0.235710604322871	-0.189672525397298	grey
V1M	T10L	-0.24902688921939	-0.26747043999058	grey
V1M	T10M	-0.0115260719905145	-0.29712625796046	grey
V1M	T10N	-0.231539683201584	-0.223123503689187	grey
V1M	T10P	-0.776537096644679	-0.0475380307814014	grey
V1M	T10Q	-0.0050675396710374	-0.0268382146030953	grey
V1M	T10R	-0.268461673184007	-0.187986976192325	grey
V1M	T10S	-0.0003179032605092	-0.0106356564912471	grey
V1M	M11E	-6.42412363301981e-05	-0.0036690083870893	grey
V1M	M11F	-0.0039035027112486	-0.0189318331104041	grey
V1M	M11G	-0.321828722740579	-0.276604996067977	grey
V1M	M11K	-0.019153963415559	-0.269867695927653	grey
V1M	M11L	-0.0007315369496132	-0.0274118705985371	grey
V1M	M11R	-0.0050313528427916	-0.0801480441855527	grey
V1M	M11W	-0.0003266867210293	-0.0104739649243493	grey
V1M	T10V	-0.0119360727598238	-0.273606256733907	grey
V1M	T10W	-0.731324403964021	-0.020795115666756	grey
V1M	T10Y	-0.724198549920453	-0.0441825640496696	grey
V1M	I9K	-0.807461516357476	0.0618065775543366	grey
V1M	I9L	-0.0033660603787984	-0.148303932042894	grey
V1M	I9R	-0.837445246535777	-0.0120526908547386	grey
V1M	I9S	-0.741039104712341	-0.00740815547861418	grey
V1M	I9V	-0.0015692728216204	-0.0581481293403938	grey
V1M	A8E	-0.806771941688748	-0.033527229912826	grey
V1M	A8G	-0.316856237646446	-0.312682555739762	grey
V1M	A8I	-0.689064517410517	-0.108014528983936	grey
V1M	A8K	-0.853186142179785	0.0263669205957318	grey
V1M	A8L	-0.756404086164047	-0.0559711336058304	grey
V1M	A8N	-0.721100188176552	-0.0830408490599797	grey
V1M	A8P	-0.83377086399787	0.0142085000711973	grey
V1M	A8R	-0.822466364453641	-0.03510737776744	grey
V1M	A8S	-0.0095959622343084	-0.320863832076283	grey
V1M	A8V	-0.307874304805479	-0.306013236595141	grey
V1M	A8W	-0.842723741429159	-0.0307014983736492	grey
V1M	A7C	-0.243633950098407	-0.292471088898658	grey
V1M	A7F	-0.745023068897007	-0.086202837751891	grey
V1M	A7G	-0.328050093975489	-0.266872327519215	grey
V1M	A7L	-0.748737089470283	-0.0470426051138287	grey
V1M	A7N	-0.599172115393035	-0.229688466326463	grey
V1M	A7S	-0.0225952711234822	-0.321229486470321	grey
V1M	A7V	-0.345297581836961	-0.340335081182304	grey
V1M	A7W	-0.810099640169044	-0.0342680090389946	grey
V1M	A7Y	-0.683355341292107	-0.119793738964543	grey
V1M	S6T	-0.0016573109865846	-0.0532744125920898	grey
V1M	S6V	-0.0214741020545593	-0.246267563288567	grey
V1M	S6W	-0.0051584125723336	-0.0464940611238836	grey
V1M	S6Y	-0.0016764860670837	-0.0520080259466909	grey
V1M	C5F	-0.841068586765161	0.0189931351297249	grey
V1M	C5L	-0.445270272477211	-0.179699330691646	grey
V1M	C5T	-0.778283848544432	-0.0312015335716598	grey
V1M	C5W	-0.863515470616321	0.0721568331475515	grey
V1M	L4R	-0.833634746257955	0.134283580148716	grey
V1M	L4V	-0.580453099592837	-0.224429356942774	grey
V1M	L4W	-0.830448285333225	-0.00186767157005685	grey
V1M	E3N	-0.0754390680013611	-0.424648373644833	grey
V1M	E3R	-0.5694891343266	-0.165351719669636	grey
V1M	R2W	0.0004256271681545	-0.0063500933416906	grey
V1N	R2E	0.0024616368452382	-0.535556248608376	grey
V1N	R2H	0.0015879699621856	-0.755782069782479	grey
V1N	R2K	0.0003354345507023	-0.652007656922809	grey
V1N	R2L	-0.0023678470820615	-0.778047375035514	grey
V1N	R2M	-0.0032251296842855	-0.647742508407478	grey
V1N	R2N	-0.0013222629187383	-0.787568074430721	grey
V1N	R2P	-0.540667555467928	-0.254472844227953	grey
V1N	L4E	-0.827643745123649	-0.032390089185512	grey
V1N	L4K	-0.812708658362297	0.038094719633289	grey
V1N	C5A	-0.303574199532599	-0.5794810797421	grey
V1N	S6C	-0.129917829269533	-0.813497861555929	grey
V1N	S6E	0.0018327792828244	-0.359197184285174	grey
V1N	S6F	-0.0307440333364138	-0.773573496716522	grey
V1N	S6G	0.0001652220704367	-0.78210991306224	grey
V1N	S6H	0.0002462438517868	-0.533670649953165	grey
V1N	S6L	-0.0076433414833062	-0.798523853588874	grey
V1N	S6N	0.000958912310049	-0.623153750219085	grey
V1N	S6Q	-0.0001613374943006	-0.636363884113512	grey
V1N	S6R	-0.0008027834503026	-0.739619830955655	grey
V1N	I9D	-0.806710629070423	0.0156264418216857	grey
V1N	I9E	-0.805911321209041	-0.0479321883065457	grey
V1N	I9G	-0.801594846846591	-0.00600362960078937	grey
V1N	T10A	-0.0030134818382135	-0.794406274537351	grey
V1N	T10E	-0.0006475855845916	-0.733191866520625	grey
V1N	T10F	-0.775655937313908	-0.0654697069998593	grey
V1N	T10G	-0.0037751172261888	-0.712446695059963	grey
V1N	T10I	-0.026377929234957	-0.888322439508579	grey
V1N	T10L	-0.24902688921939	-0.553839682488466	grey
V1N	T10M	-0.0115260719905145	-0.785759400063016	grey
V1N	T10P	-0.776537096644679	-0.0734330258954901	grey
V1N	T10Q	-0.0050675396710374	-0.752653117281916	grey
V1N	T10R	-0.268461673184007	-0.511270599220847	grey
V1N	T10S	-0.0003179032605092	-0.703249096992669	grey
V1N	M11G	-0.321828722740579	-0.495689609831802	grey
V1N	M11K	-0.019153963415559	-0.714137863893315	grey
V1N	M11L	-0.0007315369496132	-0.800914670323057	grey
V1N	M11R	-0.0050313528427916	-0.767044397346439	grey
V1N	M11W	-0.0003266867210293	-0.700483060600226	grey
V1N	T10V	-0.0119360727598238	-0.816355784884011	grey
V1N	I9K	-0.807461516357476	-0.0281585778085354	grey
V1N	I9Q	-0.774803675700512	-0.168866459307799	grey
V1N	I9R	-0.837445246535777	0.0654870781814889	grey
V1N	I9S	-0.741039104712341	-0.0923013478062171	grey
V1N	A8C	-0.0364577005588698	-0.803433533697866	grey
V1N	A8D	-0.82456451334514	-0.0566058392628701	grey
V1N	A8E	-0.806771941688748	-0.0244986335804998	grey
V1N	A8F	-0.840219028355943	0.0312822182844265	grey
V1N	A8G	-0.316856237646446	-0.555053184189361	grey
V1N	A8H	-0.821213511923918	-0.0150826116544993	grey
V1N	A8I	-0.689064517410517	-0.190140474644494	grey
V1N	A8K	-0.853186142179785	0.00815110945833375	grey
V1N	A8L	-0.756404086164047	-0.0766749605101735	grey
V1N	A8N	-0.721100188176552	-0.12177987580111	grey
V1N	A8P	-0.83377086399787	-0.0152655968421189	grey
V1N	A8Q	-0.779826778652217	-0.0711653595314912	grey
V1N	A8R	-0.822466364453641	0.0178253855126924	grey
V1N	A8S	-0.0095959622343084	-0.796343834553155	grey
V1N	A8T	-0.0078269184560669	-0.764793317656919	grey
V1N	A8V	-0.307874304805479	-0.537081888144348	grey
V1N	A8Y	-0.813466838100715	0.00873283680685211	grey
V1N	A7C	-0.243633950098407	-0.575347006497581	grey
V1N	A7D	-0.775477134881687	-0.0713966056355058	grey
V1N	A7E	-0.636370255632604	-0.21545189729988	grey
V1N	A7F	-0.745023068897007	-0.157845425600985	grey
V1N	A7H	-0.6937009809491	-0.181743975091144	grey
V1N	A7I	-0.662763819717479	-0.159824485139907	grey
V1N	A7K	-0.786348592109691	-0.118575609000216	grey
V1N	A7L	-0.748737089470283	-0.0017640675281928	grey
V1N	A7N	-0.599172115393035	-0.26892636274027	grey
V1N	A7P	-0.835692545172456	0.0209781725372198	grey
V1N	A7Q	-0.737321965891664	-0.0872299801594527	grey
V1N	A7R	-0.799185362035004	-0.070078603305901	grey
V1N	A7S	-0.0225952711234822	-0.827395623999432	grey
V1N	A7T	-0.480298120822359	-0.33057622576967	grey
V1N	A7Y	-0.683355341292107	-0.171877219304645	grey
V1N	S6T	-0.0016573109865846	-0.833048795953562	grey
V1N	S6Y	-0.0016764860670837	-0.82535884265845	grey
V1N	C5G	-0.597250198139809	-0.309454782553501	grey
V1N	C5K	-0.838259739060002	0.0114405174759482	grey
V1N	C5N	-0.786345391752459	-0.064146094768222	grey
V1N	C5P	-0.840921915519689	0.0206141567353033	grey
V1N	C5R	-0.848933406893065	0.0317748885417264	grey
V1N	C5S	-0.642331815414642	-0.293321460149665	grey
V1N	C5T	-0.778283848544432	-0.0489167255666089	grey
V1N	C5V	-0.742151519877205	-0.238274794966893	grey
V1N	L4M	-0.019814465478789	-0.775762541294807	grey
V1N	L4Q	-0.790605664618325	-0.0881090222821523	grey
V1N	L4R	-0.833634746257955	-0.0556608903811503	grey
V1N	L4W	-0.830448285333225	-0.0316718859704639	grey
V1N	E3F	-0.806298076082044	-0.149348022144475	grey
V1N	E3K	-0.454259325114199	-0.340115145093011	grey
V1N	E3M	-0.531225891991283	-0.406104855114381	grey
V1N	E3N	-0.0754390680013611	-0.770972213472075	grey
V1N	E3Q	-0.0019436182218002	-0.717307282692199	grey
V1N	E3S	-0.049341517203611	-0.834454662312321	grey
V1N	E3T	-0.602128228148765	-0.182845542676389	grey
V1N	E3Y	-0.768769323864114	-0.163153009247122	grey
V1N	R2S	0.0024257665517288	-0.596487422870798	grey
V1N	R2T	-0.0006121533686938	-0.736022327695059	grey
V1P	R2A	0.0027415148073559	-0.475053853083445	grey
V1P	R2F	0.0013288609148421	-0.58845352408602	grey
V1P	R2G	0.0016199270033835	-0.496141193663806	grey
V1P	R2H	0.0015879699621856	-0.681937350589309	grey
V1P	R2I	-0.0413929269524462	-0.726928926317365	grey
V1P	R2L	-0.0023678470820615	-0.661162577495177	grey
V1P	R2N	-0.0013222629187383	-0.852430641069948	grey
V1P	R2P	-0.540667555467928	-0.227728627726831	grey
V1P	E3A	-0.0599607100373026	-0.719211405855214	grey
V1P	E3D	-0.001398757005823	-0.693027564574634	grey
V1P	C5A	-0.303574199532599	-0.525826868072338	grey
V1P	S6A	0.0007796561262817	-0.584612039868683	grey
V1P	S6C	-0.129917829269533	-0.634702426696113	grey
V1P	S6E	0.0018327792828244	-0.326735949386843	grey
V1P	S6F	-0.0307440333364138	-0.733173683624706	grey
V1P	S6G	0.0001652220704367	-0.697427389278879	grey
V1P	S6H	0.0002462438517868	-0.447667435558067	grey
V1P	S6I	-0.0614496149755279	-0.751909543569065	grey
V1P	S6K	5.77377290889025e-06	-0.657935001906927	grey
V1P	S6L	-0.0076433414833062	-0.75401435077475	grey
V1P	S6P	-0.763776196316861	-0.0652034616371322	grey
V1P	S6Q	-0.0001613374943006	-0.576926802822582	grey
V1P	S6R	-0.0008027834503026	-0.680920029951758	grey
V1P	I9G	-0.801594846846591	0.00545766294433336	grey
V1P	I9H	-0.74659292734926	-0.0459720062008887	grey
V1P	T10A	-0.0030134818382135	-0.740784295318873	grey
V1P	T10C	-0.0100079171572727	-0.79955782190732	grey
V1P	T10D	-0.292638667728243	-0.558519737094808	grey
V1P	T10E	-0.0006475855845916	-0.555261454802515	grey
V1P	T10F	-0.775655937313908	-0.127816162160361	grey
V1P	T10G	-0.0037751172261888	-0.741455347418654	grey
V1P	T10H	-0.393240405121234	-0.441074079741646	grey
V1P	T10I	-0.026377929234957	-0.809873824492869	grey
V1P	T10K	-0.235710604322871	-0.488663700648117	grey
V1P	T10L	-0.24902688921939	-0.542917609272221	grey
V1P	T10M	-0.0115260719905145	-0.741451506240417	grey
V1P	T10P	-0.776537096644679	-0.0503483443518399	grey
V1P	T10Q	-0.0050675396710374	-0.722699372885996	grey
V1P	T10R	-0.268461673184007	-0.529244657579123	grey
V1P	T10S	-0.0003179032605092	-0.69705848599806	grey
V1P	M11A	-0.0096169972656017	-0.749471172883761	grey
V1P	M11N	-0.014891642558469	-0.751543404496563	grey
V1P	M11P	-0.801636076135279	-0.0104550913508187	grey
V1P	M11T	-0.0030631149960983	-0.710559043498488	grey
V1P	M11V	-0.0014550140457203	-0.668866972019819	grey
V1P	M11W	-0.0003266867210293	-0.656725636719448	grey
V1P	T10V	-0.0119360727598238	-0.765893620565764	grey
V1P	T10W	-0.731324403964021	-0.112314998351227	grey
V1P	T10Y	-0.724198549920453	-0.0750645499098787	grey
V1P	I9K	-0.807461516357476	-0.0322236253994679	grey
V1P	I9L	-0.0033660603787984	-0.77745823924106	grey
V1P	A8C	-0.0364577005588698	-0.764273336488498	grey
V1P	A8D	-0.82456451334514	0.0848904912741465	grey
V1P	A8E	-0.806771941688748	-0.0103865766625909	grey
V1P	A8F	-0.840219028355943	0.0469926282017439	grey
V1P	A8G	-0.316856237646446	-0.510082357286075	grey
V1P	A8H	-0.821213511923918	-0.0230107826844931	grey
V1P	A8K	-0.853186142179785	-0.00431661382465087	grey
V1P	A8L	-0.756404086164047	-0.082998891139125	grey
V1P	A8M	-0.412455511411	-0.47901858767486	grey
V1P	A8N	-0.721100188176552	-0.110020246845579	grey
V1P	A8P	-0.83377086399787	-0.00563374560986685	grey
V1P	A8Q	-0.779826778652217	-0.0354437679988059	grey
V1P	A8R	-0.822466364453641	-0.0152840770068342	grey
V1P	A8S	-0.0095959622343084	-0.754203968134646	grey
V1P	A8T	-0.0078269184560669	-0.788473274576023	grey
V1P	A8V	-0.307874304805479	-0.49357316959699	grey
V1P	A8W	-0.842723741429159	0.0345601847672701	grey
V1P	A8Y	-0.813466838100715	-0.0790408058356	grey
V1P	A7C	-0.243633950098407	-0.605033375743081	grey
V1P	A7D	-0.775477134881687	-0.064086907376772	grey
V1P	A7E	-0.636370255632604	-0.143733385992109	grey
V1P	A7F	-0.745023068897007	-0.0656478090991615	grey
V1P	A7G	-0.328050093975489	-0.428976406355938	grey
V1P	A7H	-0.6937009809491	-0.133476038575109	grey
V1P	A7I	-0.662763819717479	-0.217457301148844	grey
V1P	A7L	-0.748737089470283	-0.0981990408810504	grey
V1P	A7M	-0.703407911734026	-0.112398729320542	grey
V1P	A7N	-0.599172115393035	-0.216524836669541	grey
V1P	A7P	-0.835692545172456	-0.00393217706014992	grey
V1P	A7Q	-0.737321965891664	-0.130928543044011	grey
V1P	A7R	-0.799185362035004	-0.0308253616541518	grey
V1P	A7S	-0.0225952711234822	-0.741965429993017	grey
V1P	A7T	-0.480298120822359	-0.354480468677258	grey
V1P	A7V	-0.345297581836961	-0.435757421104035	grey
V1P	A7Y	-0.683355341292107	-0.163899678918417	grey
V1P	S6T	-0.0016573109865846	-0.721532165408622	grey
V1P	S6V	-0.0214741020545593	-0.800317030121395	grey
V1P	S6W	-0.0051584125723336	-0.718102887790308	grey
V1P	S6Y	-0.0016764860670837	-0.761253515239659	grey
V1P	C5E	-0.817201978347271	-0.0309478717433824	grey
V1P	C5G	-0.597250198139809	-0.243682729739982	grey
V1P	C5Q	-0.799729902129591	-0.0114030648632598	grey
V1P	C5R	-0.848933406893065	0.025361196138167	grey
V1P	C5W	-0.863515470616321	0.0345132200922119	grey
V1P	L4R	-0.833634746257955	0.012188066834918	grey
V1P	E3G	-0.0281743771446302	-0.739356178815737	grey
V1P	E3H	-0.193003375568781	-0.593051255678984	grey
V1P	E3I	-0.86227680791585	-0.00618293289564975	grey
V1P	E3K	-0.454259325114199	-0.384638017063903	grey
V1P	E3L	-0.818252155410773	-0.0167635205313801	grey
V1P	E3N	-0.0754390680013611	-0.739964618210526	grey
V1P	E3P	-0.84853795058384	-0.0603637274883483	grey
V1P	E3Q	-0.0019436182218002	-0.795476138153764	grey
V1P	E3R	-0.5694891343266	-0.289002375909622	grey
V1P	E3S	-0.049341517203611	-0.767392531476583	grey
V1P	E3T	-0.602128228148765	-0.184663461477918	grey
V1P	E3V	-0.84620451558932	-0.0680036704233953	grey
V1P	E3Y	-0.768769323864114	-0.0339516352622613	grey
V1P	R2S	0.0024257665517288	-0.529835884821266	grey
V1P	R2T	-0.0006121533686938	-0.715942386092089	grey
V1Q	R2A	0.0027415148073559	-0.528374491470202	grey
V1Q	R2E	0.0024616368452382	-0.608844358760906	grey
V1Q	R2G	0.0016199270033835	-0.543238549837271	grey
V1Q	R2N	-0.0013222629187383	-0.70646271090337	grey
V1Q	R2P	-0.540667555467928	-0.24959967749963	grey
V1Q	E3A	-0.0599607100373026	-0.810385823597694	grey
V1Q	E3C	-0.748837126532411	-0.0607631625957328	grey
V1Q	L4K	-0.812708658362297	-0.0125687853515705	grey
V1Q	C5A	-0.303574199532599	-0.519458639163846	grey
V1Q	S6A	0.0007796561262817	-0.626606887271157	grey
V1Q	S6D	-0.0002130466736559	-0.532151957383963	grey
V1Q	S6G	0.0001652220704367	-0.82214158309071	grey
V1Q	S6H	0.0002462438517868	-0.546482148044294	grey
V1Q	S6L	-0.0076433414833062	-0.800388462687615	grey
V1Q	S6M	-0.001159554170426	-0.742309371949907	grey
V1Q	S6P	-0.763776196316861	-0.125790641399715	grey
V1Q	S6Q	-0.0001613374943006	-0.700878073574516	grey
V1Q	S6R	-0.0008027834503026	-0.716451130040987	grey
V1Q	I9A	-0.698886314875176	-0.155571813091788	grey
V1Q	I9E	-0.805911321209041	-0.0364490163764881	grey
V1Q	I9G	-0.801594846846591	-0.00758836621723102	grey
V1Q	T10A	-0.0030134818382135	-0.819596369355807	grey
V1Q	T10C	-0.0100079171572727	-1.01571642478608	grey
V1Q	T10D	-0.292638667728243	-0.527253378403153	grey
V1Q	T10F	-0.775655937313908	-0.0506029671084146	grey
V1Q	T10G	-0.0037751172261888	-0.790284791049551	grey
V1Q	T10K	-0.235710604322871	-0.572428567910615	grey
V1Q	T10L	-0.24902688921939	-0.52931245980021	grey
V1Q	T10M	-0.0115260719905145	-0.832809064448641	grey
V1Q	T10P	-0.776537096644679	0.00181803389832524	grey
V1Q	T10R	-0.268461673184007	-0.550487392376511	grey
V1Q	T10S	-0.0003179032605092	-0.791171791158097	grey
V1Q	M11A	-0.0096169972656017	-0.760398699999583	grey
V1Q	M11E	-6.42412363301981e-05	-0.631843795395628	grey
V1Q	M11G	-0.321828722740579	-0.488610443834869	grey
V1Q	M11K	-0.019153963415559	-0.777294929434094	grey
V1Q	M11Q	-0.0012842518127489	-0.841315299203311	grey
V1Q	M11R	-0.0050313528427916	-0.806812814734124	grey
V1Q	M11T	-0.0030631149960983	-0.727281560474431	grey
V1Q	T10V	-0.0119360727598238	-0.798658687154888	grey
V1Q	T10W	-0.731324403964021	-0.0838118740381746	grey
V1Q	I9K	-0.807461516357476	0.00603151369773147	grey
V1Q	I9R	-0.837445246535777	-0.130928530408041	grey
V1Q	I9V	-0.0015692728216204	-0.853352119739519	grey
V1Q	I9W	-0.834006640249919	0.042492920006498	grey
V1Q	A8D	-0.82456451334514	-0.0274096684584502	grey
V1Q	A8G	-0.316856237646446	-0.473605363133935	grey
V1Q	A8H	-0.821213511923918	-0.069297505409915	grey
V1Q	A8L	-0.756404086164047	-0.106099092684853	grey
V1Q	A8N	-0.721100188176552	-0.110360021648937	grey
V1Q	A8P	-0.83377086399787	-0.0232973525406724	grey
V1Q	A8Q	-0.779826778652217	-0.055787156449702	grey
V1Q	A8R	-0.822466364453641	-0.0454108591158155	grey
V1Q	A8S	-0.0095959622343084	-0.802958343136664	grey
V1Q	A8T	-0.0078269184560669	-0.75167024915507	grey
V1Q	A8V	-0.307874304805479	-0.405893694295432	grey
V1Q	A8W	-0.842723741429159	-0.0256083364738297	grey
V1Q	A8Y	-0.813466838100715	-0.0170102878488939	grey
V1Q	A7C	-0.243633950098407	-0.726954279253138	grey
V1Q	A7K	-0.786348592109691	-0.0760776379221196	grey
V1Q	A7L	-0.748737089470283	-0.131428128156679	grey
V1Q	A7N	-0.599172115393035	-0.235843060813886	grey
V1Q	A7R	-0.799185362035004	-0.106627654607695	grey
V1Q	A7T	-0.480298120822359	-0.309704352106899	grey
V1Q	A7V	-0.345297581836961	-0.551954928329951	grey
V1Q	C5E	-0.817201978347271	-0.0649726242546146	grey
V1Q	C5G	-0.597250198139809	-0.230800258271439	grey
V1Q	C5K	-0.838259739060002	-0.0320867945749953	grey
V1Q	C5L	-0.445270272477211	-0.353227396483969	grey
V1Q	C5P	-0.840921915519689	-0.0494692020501053	grey
V1Q	C5R	-0.848933406893065	2.58790667140296e-06	grey
V1Q	C5S	-0.642331815414642	-0.220578098760591	grey
V1Q	C5T	-0.778283848544432	-0.0862361601272335	grey
V1Q	L4R	-0.833634746257955	0.000640180530908419	grey
V1Q	L4T	-0.645545547547121	-0.391154460327751	grey
V1Q	L4W	-0.830448285333225	0.0383834021724219	grey
V1Q	E3G	-0.0281743771446302	-0.804064034695329	grey
V1Q	E3K	-0.454259325114199	-0.448929753255914	grey
V1Q	E3L	-0.818252155410773	-0.0499599782004063	grey
V1Q	E3M	-0.531225891991283	-0.325745079153389	grey
V1Q	E3N	-0.0754390680013611	-0.741691907474913	grey
V1Q	E3P	-0.84853795058384	0.00851545469646808	grey
V1Q	E3R	-0.5694891343266	-0.150780355226182	grey
V1Q	E3V	-0.84620451558932	-0.0885819697157481	grey
V1Q	E3W	-0.806423745347264	-0.074054459235687	grey
V1Q	R2W	0.0004256271681545	-0.713359895874796	grey
V1R	R2A	0.0027415148073559	-0.806960677394719	grey
V1R	R2D	-0.001871106157065	-0.790653883326235	grey
V1R	R2E	0.0024616368452382	-0.744187422609793	grey
V1R	R2G	0.0016199270033835	-0.772894231576737	grey
V1R	R2H	0.0015879699621856	-0.757970464750932	grey
V1R	R2K	0.0003354345507023	-0.783030177897783	grey
V1R	R2L	-0.0023678470820615	-0.821080073843545	grey
V1R	R2N	-0.0013222629187383	-0.824474849027974	grey
V1R	R2P	-0.540667555467928	-0.262044066165162	grey
V1R	R2Q	0.0009429680084531	-0.922510897672019	grey
V1R	E3A	-0.0599607100373026	-0.853444438144667	grey
V1R	L4A	-0.379322260490454	-0.465150082123761	grey
V1R	L4E	-0.827643745123649	-0.0305357664721739	grey
V1R	L4G	-0.782492116837977	-0.0586289034273212	grey
V1R	L4K	-0.812708658362297	-0.0626183461484076	grey
V1R	C5A	-0.303574199532599	-0.520765708845827	grey
V1R	S6A	0.0007796561262817	-0.77732302408389	grey
V1R	S6E	0.0018327792828244	-0.707717336324253	grey
V1R	S6F	-0.0307440333364138	-0.764499932732214	grey
V1R	S6G	0.0001652220704367	-0.855812209428018	grey
V1R	S6H	0.0002462438517868	-0.860422882642386	grey
V1R	S6K	5.77377290889025e-06	-0.866214349198019	grey
V1R	S6L	-0.0076433414833062	-0.840377131458793	grey
V1R	S6M	-0.001159554170426	-0.835013887108246	grey
V1R	S6N	0.000958912310049	-0.831813327914707	grey
V1R	S6P	-0.763776196316861	-0.0962333723354614	grey
V1R	S6Q	-0.0001613374943006	-0.775441268904711	grey
V1R	S6R	-0.0008027834503026	-0.811603392145849	grey
V1R	I9A	-0.698886314875176	-0.132930470902671	grey
V1R	I9C	-0.20573599954465	-0.641137740972542	grey
V1R	I9E	-0.805911321209041	-0.0424664229810636	grey
V1R	I9F	-0.750529715841961	-0.106150890305437	grey
V1R	I9G	-0.801594846846591	-0.0636558649271345	grey
V1R	T10A	-0.0030134818382135	-0.855964911850305	grey
V1R	T10C	-0.0100079171572727	-0.827911439371202	grey
V1R	T10D	-0.292638667728243	-0.500037741354648	grey
V1R	T10E	-0.0006475855845916	-0.82853049595537	grey
V1R	T10F	-0.775655937313908	-0.1525766108322	grey
V1R	T10G	-0.0037751172261888	-0.827173703705744	grey
V1R	T10H	-0.393240405121234	-0.564632537014866	grey
V1R	T10K	-0.235710604322871	-0.552804553881732	grey
V1R	T10L	-0.24902688921939	-0.60932971770752	grey
V1R	T10M	-0.0115260719905145	-0.775353753204552	grey
V1R	T10P	-0.776537096644679	-0.0594964043219577	grey
V1R	T10Q	-0.0050675396710374	-0.810414082189136	grey
V1R	T10R	-0.268461673184007	-0.554043326309486	grey
V1R	T10S	-0.0003179032605092	-0.842293694541371	grey
V1R	M11A	-0.0096169972656017	-0.791928985111736	grey
V1R	M11D	-0.0125079125739403	-0.871110970420108	grey
V1R	M11E	-6.42412363301981e-05	-0.723435510441734	grey
V1R	M11G	-0.321828722740579	-0.540198560650222	grey
V1R	M11H	-0.0075021982987008	-0.820851254939879	grey
V1R	M11I	-0.0123323352420928	-0.867438384073111	grey
V1R	M11K	-0.019153963415559	-0.775988710992651	grey
V1R	M11L	-0.0007315369496132	-0.810036559239985	grey
V1R	M11N	-0.014891642558469	-0.902132651270824	grey
V1R	M11P	-0.801636076135279	0.00537298285934573	grey
V1R	M11Q	-0.0012842518127489	-0.558960690512828	grey
V1R	M11R	-0.0050313528427916	-0.841938477868744	grey
V1R	M11S	-0.0105547119495396	-0.815832000629109	grey
V1R	M11T	-0.0030631149960983	-0.631447038670186	grey
V1R	M11V	-0.0014550140457203	-0.778885132756235	grey
V1R	M11W	-0.0003266867210293	-0.854838895697406	grey
V1R	T10V	-0.0119360727598238	-0.806789790770791	grey
V1R	T10W	-0.731324403964021	-0.127138194827971	grey
V1R	T10Y	-0.724198549920453	-0.0993167054907089	grey
V1R	I9K	-0.807461516357476	-0.0198706285773698	grey
V1R	I9L	-0.0033660603787984	-0.95306318679848	grey
V1R	I9M	-0.0059130680718096	-0.79317395077252	grey
V1R	I9N	-0.711654450366525	-0.0602856089977147	grey
V1R	I9P	-0.839047475702737	0.102313922018075	grey
V1R	I9Q	-0.774803675700512	-0.0728353924233234	grey
V1R	I9R	-0.837445246535777	0.0318861849803154	grey
V1R	I9S	-0.741039104712341	-0.0762201950077368	grey
V1R	I9T	-0.358600423792224	-0.526232959940255	grey
V1R	I9V	-0.0015692728216204	-0.825877597861781	grey
V1R	I9W	-0.834006640249919	0.0513364383321284	grey
V1R	I9Y	-0.820638243480728	0.0813771455347204	grey
V1R	A8D	-0.82456451334514	-0.0247680842439026	grey
V1R	A8E	-0.806771941688748	-0.133767108384938	grey
V1R	A8F	-0.840219028355943	0.0496566364664486	grey
V1R	A8G	-0.316856237646446	-0.47309439518714	grey
V1R	A8H	-0.821213511923918	-0.0156940037264836	grey
V1R	A8I	-0.689064517410517	-0.110017457791137	grey
V1R	A8K	-0.853186142179785	0.0567372493301321	grey
V1R	A8L	-0.756404086164047	-0.109384255966596	grey
V1R	A8M	-0.412455511411	-0.484648373011833	grey
V1R	A8N	-0.721100188176552	-0.136473554044529	grey
V1R	A8P	-0.83377086399787	-0.0152879847181213	grey
V1R	A8Q	-0.779826778652217	-0.0290566024311151	grey
V1R	A8R	-0.822466364453641	-0.0185306659386051	grey
V1R	A8S	-0.0095959622343084	-0.800189841392637	grey
V1R	A8T	-0.0078269184560669	-0.854195213490463	grey
V1R	A8V	-0.307874304805479	-0.553742882718679	grey
V1R	A8W	-0.842723741429159	0.00718690595083871	grey
V1R	A8Y	-0.813466838100715	0.0401992239467939	grey
V1R	A7C	-0.243633950098407	-0.578984260266674	grey
V1R	A7F	-0.745023068897007	-0.0821302738730468	grey
V1R	A7G	-0.328050093975489	-0.484208152210299	grey
V1R	A7H	-0.6937009809491	-0.1689107646433	grey
V1R	A7I	-0.662763819717479	-0.189599786659109	grey
V1R	A7K	-0.786348592109691	-0.0670939115179304	grey
V1R	A7L	-0.748737089470283	-0.0741116686973973	grey
V1R	A7N	-0.599172115393035	-0.259407701350639	grey
V1R	A7P	-0.835692545172456	-0.0203555281029317	grey
V1R	A7Q	-0.737321965891664	-0.128110551257299	grey
V1R	A7R	-0.799185362035004	-0.00850222425997582	grey
V1R	A7S	-0.0225952711234822	-0.823363391782655	grey
V1R	A7T	-0.480298120822359	-0.398637181356872	grey
V1R	A7V	-0.345297581836961	-0.646149603386996	grey
V1R	A7W	-0.810099640169044	-0.0372808126856152	grey
V1R	S6T	-0.0016573109865846	-0.821328199356835	grey
V1R	S6V	-0.0214741020545593	-0.831968401573063	grey
V1R	C5D	-0.868647809870002	-0.0192231161532523	grey
V1R	C5E	-0.817201978347271	0.00382053430963591	grey
V1R	C5G	-0.597250198139809	-0.24391506784542	grey
V1R	C5I	-0.586343573984663	-0.297674081088517	grey
V1R	C5L	-0.445270272477211	-0.386633558154468	grey
V1R	C5M	-0.133762563360159	-0.73444957025102	grey
V1R	C5N	-0.786345391752459	-0.047291563545285	grey
V1R	C5P	-0.840921915519689	-0.000288080066486063	grey
V1R	C5Q	-0.799729902129591	-0.211614013192641	grey
V1R	C5R	-0.848933406893065	0.00881603780540852	grey
V1R	C5S	-0.642331815414642	-0.207752214967899	grey
V1R	C5T	-0.778283848544432	-0.0707832609951543	grey
V1R	C5V	-0.742151519877205	-0.146200222666975	grey
V1R	C5W	-0.863515470616321	0.0454069184452131	grey
V1R	L4N	-0.788297753824843	0.0522248675499165	grey
V1R	L4R	-0.833634746257955	-0.0030031969192138	grey
V1R	L4S	-0.726306189544305	-0.0272100698397107	grey
V1R	L4T	-0.645545547547121	-0.224412099201333	grey
V1R	L4V	-0.580453099592837	-0.287759034018342	grey
V1R	L4W	-0.830448285333225	-0.0792608407301417	grey
V1R	E3G	-0.0281743771446302	-0.823366044918723	grey
V1R	E3K	-0.454259325114199	-0.331643710652531	grey
V1R	E3L	-0.818252155410773	-0.0518441154904888	grey
V1R	E3N	-0.0754390680013611	-0.71524233053237	grey
V1R	E3Q	-0.0019436182218002	-0.927622576058451	grey
V1R	E3R	-0.5694891343266	-0.286053118384319	grey
V1R	E3V	-0.84620451558932	0.0241765074538329	grey
V1R	R2S	0.0024257665517288	-0.781037998847737	grey
V1R	R2T	-0.0006121533686938	-0.776847071202996	grey
V1R	R2V	-0.0144355049778578	-0.751459230850798	grey
V1R	R2W	0.0004256271681545	-0.815728901871682	grey
V1R	R2Y	-0.0005279839493852	-0.95285808752379	grey
V1S	R2A	0.0027415148073559	-0.657389400345548	grey
V1S	R2E	0.0024616368452382	-0.772933184698351	grey
V1S	R2F	0.0013288609148421	-0.715954300633567	grey
V1S	R2G	0.0016199270033835	-0.544791193924867	grey
V1S	R2H	0.0015879699621856	-0.792483801594819	grey
V1S	R2K	0.0003354345507023	-0.746293540974753	grey
V1S	R2L	-0.0023678470820615	-0.782077223090199	grey
V1S	R2P	-0.540667555467928	-0.271436039131171	grey
V1S	R2Q	0.0009429680084531	-0.701885746108829	grey
V1S	E3D	-0.001398757005823	-0.754414690857692	grey
V1S	L4A	-0.379322260490454	-0.342772991423134	grey
V1S	L4F	-0.696365558423782	-0.117186041343852	grey
V1S	L4G	-0.782492116837977	-0.0440468261451575	grey
V1S	L4K	-0.812708658362297	-0.0946410337985136	grey
V1S	C5A	-0.303574199532599	-0.48899073401755	grey
V1S	S6A	0.0007796561262817	-0.750985361981811	grey
V1S	S6C	-0.129917829269533	-0.697242443335713	grey
V1S	S6D	-0.0002130466736559	-0.594122072546111	grey
V1S	S6F	-0.0307440333364138	-0.765442271994236	grey
V1S	S6G	0.0001652220704367	-0.777345346032229	grey
V1S	S6H	0.0002462438517868	-0.738672397419941	grey
V1S	S6I	-0.0614496149755279	-0.823460568108226	grey
V1S	S6K	5.77377290889025e-06	-0.699157340324948	grey
V1S	S6L	-0.0076433414833062	-0.851055632004207	grey
V1S	S6M	-0.001159554170426	-0.811571216177058	grey
V1S	S6N	0.000958912310049	-0.730688171780009	grey
V1S	S6P	-0.763776196316861	-0.0677513678232081	grey
V1S	S6Q	-0.0001613374943006	-0.868050796116879	grey
V1S	S6R	-0.0008027834503026	-0.759122364124936	grey
V1S	I9E	-0.805911321209041	-0.0368886295857305	grey
V1S	I9G	-0.801594846846591	-0.0406390917815612	grey
V1S	I9H	-0.74659292734926	-0.018399319953643	grey
V1S	T10A	-0.0030134818382135	-0.792823834111313	grey
V1S	T10C	-0.0100079171572727	-0.817023409143701	grey
V1S	T10D	-0.292638667728243	-0.608426478640143	grey
V1S	T10E	-0.0006475855845916	-0.789294324112394	grey
V1S	T10F	-0.775655937313908	-0.10506048681395	grey
V1S	T10G	-0.0037751172261888	-0.771971024664865	grey
V1S	T10H	-0.393240405121234	-0.44421359151979	grey
V1S	T10I	-0.026377929234957	-0.759228219973055	grey
V1S	T10K	-0.235710604322871	-0.586751189347709	grey
V1S	T10L	-0.24902688921939	-0.583733626174505	grey
V1S	T10M	-0.0115260719905145	-0.740307219581592	grey
V1S	T10N	-0.231539683201584	-0.541953819609949	grey
V1S	T10P	-0.776537096644679	-0.0720760931354206	grey
V1S	T10R	-0.268461673184007	-0.506377226492812	grey
V1S	T10S	-0.0003179032605092	-0.750148991884414	grey
V1S	M11A	-0.0096169972656017	-0.81315617405849	grey
V1S	M11E	-6.42412363301981e-05	-0.725431971227556	grey
V1S	M11F	-0.0039035027112486	-0.821874294054536	grey
V1S	M11G	-0.321828722740579	-0.499747829773027	grey
V1S	M11K	-0.019153963415559	-0.745632963040547	grey
V1S	M11L	-0.0007315369496132	-0.783385502780155	grey
V1S	M11N	-0.014891642558469	-0.835599843962212	grey
V1S	M11R	-0.0050313528427916	-0.776099332841871	grey
V1S	M11S	-0.0105547119495396	-0.886562352807223	grey
V1S	M11T	-0.0030631149960983	-0.742080073384316	grey
V1S	M11V	-0.0014550140457203	-0.807474071704692	grey
V1S	M11W	-0.0003266867210293	-0.782733673112454	grey
V1S	M11Y	-0.0023313897900437	-0.708006649598332	grey
V1S	T10V	-0.0119360727598238	-0.77742563727711	grey
V1S	T10W	-0.731324403964021	-0.261559604547481	grey
V1S	I9K	-0.807461516357476	-0.029351957847499	grey
V1S	I9L	-0.0033660603787984	-0.790282587638163	grey
V1S	I9M	-0.0059130680718096	-0.783962425093397	grey
V1S	I9N	-0.711654450366525	-0.0876057472844373	grey
V1S	I9P	-0.839047475702737	0.00292058111772531	grey
V1S	I9Q	-0.774803675700512	-0.0694861046453458	grey
V1S	I9R	-0.837445246535777	-0.000425004203044477	grey
V1S	I9S	-0.741039104712341	-0.0849779235904771	grey
V1S	I9T	-0.358600423792224	-0.427198709876667	grey
V1S	I9V	-0.0015692728216204	-0.81758239530521	grey
V1S	I9W	-0.834006640249919	-0.01767957195152	grey
V1S	A8C	-0.0364577005588698	-0.776518807419418	grey
V1S	A8D	-0.82456451334514	-0.0115977484824233	grey
V1S	A8E	-0.806771941688748	-0.0277387245034723	grey
V1S	A8F	-0.840219028355943	-0.0607649163012102	grey
V1S	A8G	-0.316856237646446	-0.527686241639538	grey
V1S	A8H	-0.821213511923918	-0.0099418960783707	grey
V1S	A8I	-0.689064517410517	-0.108453911565532	grey
V1S	A8K	-0.853186142179785	0.00977887584392634	grey
V1S	A8L	-0.756404086164047	-0.0739489697796111	grey
V1S	A8M	-0.412455511411	-0.439747163783109	grey
V1S	A8N	-0.721100188176552	-0.161466486308692	grey
V1S	A8P	-0.83377086399787	-0.00769921931465622	grey
V1S	A8Q	-0.779826778652217	-0.0535194577014767	grey
V1S	A8R	-0.822466364453641	0.0112796934094528	grey
V1S	A8S	-0.0095959622343084	-0.776212219002868	grey
V1S	A8T	-0.0078269184560669	-0.809675199906364	grey
V1S	A8V	-0.307874304805479	-0.534879000954931	grey
V1S	A8W	-0.842723741429159	0.003006090297067	grey
V1S	A8Y	-0.813466838100715	-8.08490994830269e-06	grey
V1S	A7C	-0.243633950098407	-0.560143093589487	grey
V1S	A7D	-0.775477134881687	-0.0571530636267225	grey
V1S	A7F	-0.745023068897007	-0.0761643733571814	grey
V1S	A7G	-0.328050093975489	-0.539589094720469	grey
V1S	A7H	-0.6937009809491	-0.151541656987184	grey
V1S	A7I	-0.662763819717479	-0.180139158910284	grey
V1S	A7K	-0.786348592109691	-0.0763211050288489	grey
V1S	A7L	-0.748737089470283	-0.068557254344537	grey
V1S	A7M	-0.703407911734026	-0.166473377742678	grey
V1S	A7N	-0.599172115393035	-0.252324518120682	grey
V1S	A7P	-0.835692545172456	0.0115028735474928	grey
V1S	A7Q	-0.737321965891664	-0.165808814565387	grey
V1S	A7R	-0.799185362035004	-0.0286431386994624	grey
V1S	A7S	-0.0225952711234822	-0.79838628007529	grey
V1S	A7T	-0.480298120822359	-0.401629988201528	grey
V1S	A7W	-0.810099640169044	-0.0229278713710636	grey
V1S	A7Y	-0.683355341292107	-0.187451233784656	grey
V1S	S6T	-0.0016573109865846	-0.779802990931348	grey
V1S	S6V	-0.0214741020545593	-0.801630879184217	grey
V1S	S6W	-0.0051584125723336	-0.787847664684725	grey
V1S	S6Y	-0.0016764860670837	-0.763927176058909	grey
V1S	C5F	-0.841068586765161	0.0506558212906026	grey
V1S	C5G	-0.597250198139809	-0.278156308871982	grey
V1S	C5L	-0.445270272477211	-0.421968994233598	grey
V1S	C5N	-0.786345391752459	-0.160520625122883	grey
V1S	C5R	-0.848933406893065	-0.00800007580054296	grey
V1S	C5S	-0.642331815414642	-0.242811408244931	grey
V1S	C5V	-0.742151519877205	-0.219755592422927	grey
V1S	L4R	-0.833634746257955	-0.0482262121990232	grey
V1S	L4V	-0.580453099592837	-0.169416197591533	grey
V1S	L4W	-0.830448285333225	-0.230651601750249	grey
V1S	E3F	-0.806298076082044	-0.0440088051119089	grey
V1S	E3I	-0.86227680791585	-0.0556426862907575	grey
V1S	E3K	-0.454259325114199	-0.500313618027318	grey
V1S	E3L	-0.818252155410773	-0.0199806411594678	grey
V1S	E3N	-0.0754390680013611	-0.718259674574819	grey
V1S	E3P	-0.84853795058384	-0.00497915565886753	grey
V1S	E3Q	-0.0019436182218002	-0.799646194925864	grey
V1S	E3R	-0.5694891343266	-0.264195139238551	grey
V1S	E3S	-0.049341517203611	-0.761851725713165	grey
V1S	E3T	-0.602128228148765	-0.198226481154928	grey
V1S	E3V	-0.84620451558932	0.0310682375871245	grey
V1S	E3W	-0.806423745347264	-0.201188033460294	grey
V1S	R2S	0.0024257665517288	-0.839081920604767	grey
V1S	R2T	-0.0006121533686938	-0.83140121473962	grey
V1S	R2V	-0.0144355049778578	-0.80809391027141	grey
V1S	R2Y	-0.0005279839493852	-0.749247770062375	grey
V1T	R2A	0.0027415148073559	-0.0201332129041886	grey
V1T	R2G	0.0016199270033835	-0.004271895833741	grey
V1T	R2H	0.0015879699621856	-0.346114004775756	grey
V1T	R2L	-0.0023678470820615	-0.519680249305329	grey
V1T	R2P	-0.540667555467928	-0.312106101111465	grey
V1T	E3A	-0.0599607100373026	-0.710470938337897	grey
V1T	L4G	-0.782492116837977	-0.0169855913462309	grey
V1T	C5A	-0.303574199532599	-0.553342190662951	grey
V1T	S6A	0.0007796561262817	-0.275202810374378	grey
V1T	S6C	-0.129917829269533	-0.522198834325991	grey
V1T	S6D	-0.0002130466736559	-0.0426849708839228	grey
V1T	S6F	-0.0307440333364138	-0.674820227007371	grey
V1T	S6G	0.0001652220704367	-0.395622849970973	grey
V1T	S6H	0.0002462438517868	-0.0600181875876791	grey
V1T	S6K	5.77377290889025e-06	-0.311688421916237	grey
V1T	S6L	-0.0076433414833062	-0.642228377132136	grey
V1T	S6N	0.000958912310049	-0.257352819369403	grey
V1T	S6P	-0.763776196316861	-0.0865596166226879	grey
V1T	S6R	-0.0008027834503026	-0.36371069980637	grey
V1T	I9G	-0.801594846846591	-0.0257764303673843	grey
V1T	T10A	-0.0030134818382135	-0.49361123845173	grey
V1T	T10C	-0.0100079171572727	-0.660268860174172	grey
V1T	T10D	-0.292638667728243	-0.587839536854707	grey
V1T	T10E	-0.0006475855845916	-0.323930690503163	grey
V1T	T10F	-0.775655937313908	-0.0503610909889103	grey
V1T	T10G	-0.0037751172261888	-0.37754729917736	grey
V1T	T10H	-0.393240405121234	-0.259336983341163	grey
V1T	T10I	-0.026377929234957	-0.648415244500421	grey
V1T	T10L	-0.24902688921939	-0.492698896545164	grey
V1T	T10M	-0.0115260719905145	-0.663071307998105	grey
V1T	T10P	-0.776537096644679	-0.0682559777116779	grey
V1T	T10Q	-0.0050675396710374	-0.610410985087305	grey
V1T	T10R	-0.268461673184007	-0.48394681110024	grey
V1T	T10S	-0.0003179032605092	-0.334443412255355	grey
V1T	M11G	-0.321828722740579	-0.595770954655692	grey
V1T	M11L	-0.0007315369496132	-0.473361979978581	grey
V1T	M11P	-0.801636076135279	-0.0211370951888131	grey
V1T	M11R	-0.0050313528427916	-0.484606608669151	grey
V1T	M11T	-0.0030631149960983	-0.566654669604008	grey
V1T	M11V	-0.0014550140457203	-0.503411821105231	grey
V1T	T10V	-0.0119360727598238	-0.621568759501693	grey
V1T	T10W	-0.731324403964021	-0.177748245459792	grey
V1T	T10Y	-0.724198549920453	-0.149122671408183	grey
V1T	I9K	-0.807461516357476	-0.0432062543349208	grey
V1T	I9R	-0.837445246535777	-0.0325124002126775	grey
V1T	I9V	-0.0015692728216204	-0.464125202206234	grey
V1T	I9W	-0.834006640249919	-0.0121329045695091	grey
V1T	A8C	-0.0364577005588698	-0.691487292039242	grey
V1T	A8D	-0.82456451334514	0.0589300676187716	grey
V1T	A8F	-0.840219028355943	-0.0314407476853706	grey
V1T	A8G	-0.316856237646446	-0.50628836174315	grey
V1T	A8H	-0.821213511923918	-0.00153101493699026	grey
V1T	A8I	-0.689064517410517	-0.124288872272463	grey
V1T	A8K	-0.853186142179785	0.0226592677436087	grey
V1T	A8L	-0.756404086164047	-0.0466505348241661	grey
V1T	A8M	-0.412455511411	-0.360587132517288	grey
V1T	A8N	-0.721100188176552	-0.102593897846828	grey
V1T	A8P	-0.83377086399787	0.0220332819789197	grey
V1T	A8Q	-0.779826778652217	-0.076121599643635	grey
V1T	A8R	-0.822466364453641	-0.0309309954392309	grey
V1T	A8S	-0.0095959622343084	-0.629201075480451	grey
V1T	A8T	-0.0078269184560669	-0.629739286136612	grey
V1T	A8V	-0.307874304805479	-0.468110858272642	grey
V1T	A8W	-0.842723741429159	0.01593251605998	grey
V1T	A8Y	-0.813466838100715	-0.031017391250677	grey
V1T	A7C	-0.243633950098407	-0.592943844713677	grey
V1T	A7D	-0.775477134881687	-0.127055583522139	grey
V1T	A7F	-0.745023068897007	-0.0841626615853017	grey
V1T	A7G	-0.328050093975489	-0.466715081003786	grey
V1T	A7H	-0.6937009809491	-0.153089176389084	grey
V1T	A7I	-0.662763819717479	-0.247172075722401	grey
V1T	A7L	-0.748737089470283	-0.0795009442429064	grey
V1T	A7N	-0.599172115393035	-0.131020502342019	grey
V1T	A7P	-0.835692545172456	0.0190713822231982	grey
V1T	A7Q	-0.737321965891664	-0.0902596661034255	grey
V1T	A7R	-0.799185362035004	-0.0386809146437029	grey
V1T	A7S	-0.0225952711234822	-0.734860160392425	grey
V1T	A7T	-0.480298120822359	-0.347718204664926	grey
V1T	A7V	-0.345297581836961	-0.44793233745454	grey
V1T	A7Y	-0.683355341292107	-0.108444363792858	grey
V1T	S6T	-0.0016573109865846	-0.510073615681483	grey
V1T	S6V	-0.0214741020545593	-0.665761537069998	grey
V1T	S6Y	-0.0016764860670837	-0.507764942320412	grey
V1T	C5F	-0.841068586765161	-0.0353765238435308	grey
V1T	C5G	-0.597250198139809	-0.346419936868502	grey
V1T	E3G	-0.0281743771446302	-0.647215633783779	grey
V1T	E3H	-0.193003375568781	-0.55617203856794	grey
V1T	E3K	-0.454259325114199	-0.321150083837395	grey
V1T	E3N	-0.0754390680013611	-0.673485954056469	grey
V1T	E3P	-0.84853795058384	0.0233622473334418	grey
V1T	E3Q	-0.0019436182218002	-0.605633668210585	grey
V1T	E3T	-0.602128228148765	-0.139672098656979	grey
V1T	R2T	-0.0006121533686938	-0.467010351266991	grey
V1T	R2V	-0.0144355049778578	-0.622734412091515	grey
R2A	E3A	-0.0599607100373026	0.055350746524844	grey
R2A	E3D	-0.001398757005823	0.002702043729426	grey
R2A	L4A	-0.379322260490454	0.25636662038638	grey
R2A	L4C	-0.416584101646656	0.327361774104137	grey
R2A	L4D	-0.838333379086413	-0.0234932673766457	grey
R2A	L4E	-0.827643745123649	0.0364361410126625	grey
R2A	L4F	-0.696365558423782	0.228884891943436	grey
R2A	L4G	-0.782492116837977	0.0681960346821255	grey
R2A	L4H	-0.7541872717473	0.286651884819114	grey
R2A	L4I	-0.366594880712052	0.226109306773794	grey
R2A	L4K	-0.812708658362297	-0.000635587654215564	grey
R2A	C5A	-0.303574199532599	0.269452624748909	grey
R2A	S6A	0.0007796561262817	0.0012114431235103	grey
R2A	S6D	-0.0002130466736559	0.000413580523292	grey
R2A	S6E	0.0018327792828244	0.0101987223215638	grey
R2A	S6G	0.0001652220704367	0.0023022360187415	grey
R2A	S6H	0.0002462438517868	0.0001622773710811	grey
R2A	S6K	5.77377290889025e-06	0.00854446596581941	grey
R2A	S6L	-0.0076433414833062	0.0070546463820038	grey
R2A	S6M	-0.001159554170426	0.008157028379597	grey
R2A	S6N	0.000958912310049	0.0083294993703709	grey
R2A	S6P	-0.763776196316861	0.069825981000166	grey
R2A	S6Q	-0.0001613374943006	0.000103557063557596	grey
R2A	S6R	-0.0008027834503026	0.0017606973307763	grey
R2A	I9A	-0.698886314875176	0.105541935662543	grey
R2A	I9C	-0.20573599954465	0.171671775555058	grey
R2A	I9D	-0.806710629070423	-0.0287089535743711	grey
R2A	I9E	-0.805911321209041	0.0996755030052169	grey
R2A	I9F	-0.750529715841961	0.0473653037665565	grey
R2A	I9G	-0.801594846846591	0.0049066296696918	grey
R2A	I9H	-0.74659292734926	0.0802605406287963	grey
R2A	T10A	-0.0030134818382135	0.0039287251178605	grey
R2A	T10C	-0.0100079171572727	0.0073247696238663	grey
R2A	T10E	-0.0006475855845916	0.0039909706189795	grey
R2A	T10F	-0.775655937313908	0.0804383719160061	grey
R2A	T10G	-0.0037751172261888	0.0040307395783548	grey
R2A	T10H	-0.393240405121234	0.0916029897418796	grey
R2A	T10I	-0.026377929234957	0.0181550170578169	grey
R2A	T10L	-0.24902688921939	0.218017164659501	grey
R2A	T10M	-0.0115260719905145	-0.0084990184586691	grey
R2A	T10P	-0.776537096644679	0.0506101358653864	grey
R2A	T10Q	-0.0050675396710374	0.005340718901156	grey
R2A	T10R	-0.268461673184007	0.148826066219318	grey
R2A	T10S	-0.0003179032605092	0.002285261166636	grey
R2A	M11A	-0.0096169972656017	0.0052298352268682	grey
R2A	M11C	-0.011070014023812	0.010112258719898	grey
R2A	M11D	-0.0125079125739403	0.0042163216521827	grey
R2A	M11E	-6.42412363301981e-05	-0.0023030298805208	grey
R2A	M11F	-0.0039035027112486	0.0018887781809132	grey
R2A	M11G	-0.321828722740579	0.199902585310672	grey
R2A	M11H	-0.0075021982987008	-0.0016606542818683	grey
R2A	M11I	-0.0123323352420928	0.0115702096366193	grey
R2A	M11K	-0.019153963415559	0.0200308593806495	grey
R2A	M11L	-0.0007315369496132	0.000724611835497825	grey
R2A	M11N	-0.014891642558469	0.0121796451311203	grey
R2A	M11P	-0.801636076135279	0.040656170888093	grey
R2A	M11Q	-0.0012842518127489	0.0046073968419357	grey
R2A	M11R	-0.0050313528427916	-0.0007941974329581	grey
R2A	M11S	-0.0105547119495396	0.0068161786146152	grey
R2A	M11T	-0.0030631149960983	0.0025447046798799	grey
R2A	M11V	-0.0014550140457203	0.0004514564933497	grey
R2A	M11W	-0.0003266867210293	-0.0018670267822282	grey
R2A	M11Y	-0.0023313897900437	0.0154860667569977	grey
R2A	T10V	-0.0119360727598238	0.011747327527407	grey
R2A	T10Y	-0.724198549920453	0.194807916965836	grey
R2A	I9K	-0.807461516357476	-0.0110811930926654	grey
R2A	I9L	-0.0033660603787984	0.0049757384613297	grey
R2A	I9M	-0.0059130680718096	0.0050641347353921	grey
R2A	I9P	-0.839047475702737	0.00882426377193379	grey
R2A	I9Q	-0.774803675700512	0.0754657815223229	grey
R2A	I9R	-0.837445246535777	-0.0169417827441107	grey
R2A	I9S	-0.741039104712341	0.085915045390877	grey
R2A	I9T	-0.358600423792224	0.21223726641213	grey
R2A	I9V	-0.0015692728216204	0.0014084386204785	grey
R2A	I9W	-0.834006640249919	-0.0255497427542036	grey
R2A	I9Y	-0.820638243480728	0.0200277510142134	grey
R2A	A8C	-0.0364577005588698	-0.139899546663759	grey
R2A	A8D	-0.82456451334514	0.0101424833179043	grey
R2A	A8E	-0.806771941688748	0.0253967020581151	grey
R2A	A8F	-0.840219028355943	0.111177482862375	grey
R2A	A8G	-0.316856237646446	0.295469507878923	grey
R2A	A8H	-0.821213511923918	0.0503707448102999	grey
R2A	A8L	-0.756404086164047	0.0173146856084434	grey
R2A	A8N	-0.721100188176552	0.13852786105861	grey
R2A	A8P	-0.83377086399787	0.00397710368458126	grey
R2A	A8Q	-0.779826778652217	0.0204606191168045	grey
R2A	A8R	-0.822466364453641	-0.0129412521088039	grey
R2A	A8S	-0.0095959622343084	0.0093703975555569	grey
R2A	A8T	-0.0078269184560669	0.0063262855792207	grey
R2A	A8V	-0.307874304805479	0.212598212420957	grey
R2A	A8W	-0.842723741429159	0.00154790769636326	grey
R2A	A7C	-0.243633950098407	0.229493005286964	grey
R2A	A7D	-0.775477134881687	0.0602735230400598	grey
R2A	A7E	-0.636370255632604	0.133112262912925	grey
R2A	A7F	-0.745023068897007	0.0117267992091441	grey
R2A	A7G	-0.328050093975489	0.301309300084938	grey
R2A	A7H	-0.6937009809491	0.163366643954164	grey
R2A	A7I	-0.662763819717479	0.116419288623641	grey
R2A	A7K	-0.786348592109691	0.037366097542747	grey
R2A	A7L	-0.748737089470283	0.0453199410179885	grey
R2A	A7M	-0.703407911734026	0.0922388687884399	grey
R2A	A7N	-0.599172115393035	0.222724871311583	grey
R2A	A7P	-0.835692545172456	-0.0226730440874283	grey
R2A	A7R	-0.799185362035004	0.00891543890622071	grey
R2A	A7S	-0.0225952711234822	0.0246547300944234	grey
R2A	A7T	-0.480298120822359	0.168108092104324	grey
R2A	A7V	-0.345297581836961	0.256793721458929	grey
R2A	A7W	-0.810099640169044	0.0799734659110023	grey
R2A	S6T	-0.0016573109865846	0.008162610904995	grey
R2A	S6V	-0.0214741020545593	0.0202761361216165	grey
R2A	S6Y	-0.0016764860670837	0.0027373489128883	grey
R2A	C5D	-0.868647809870002	0.0482384775920933	grey
R2A	C5E	-0.817201978347271	0.0334492140756358	grey
R2A	C5F	-0.841068586765161	0.0181276848896851	grey
R2A	C5G	-0.597250198139809	0.14943049921446	grey
R2A	C5H	-0.824924628484053	0.0862541395044443	grey
R2A	C5K	-0.838259739060002	-0.100657291747575	grey
R2A	C5L	-0.445270272477211	-0.145858050125914	grey
R2A	C5M	-0.133762563360159	0.0782736949532845	grey
R2A	C5N	-0.786345391752459	-0.0287908862497368	grey
R2A	C5P	-0.840921915519689	0.00364544745466544	grey
R2A	C5R	-0.848933406893065	0.0386359477805894	grey
R2A	C5S	-0.642331815414642	0.204564908501596	grey
R2A	C5T	-0.778283848544432	0.0346310067005814	grey
R2A	C5V	-0.742151519877205	0.0910203884890987	grey
R2A	C5W	-0.863515470616321	-0.0359635269378537	grey
R2A	L4M	-0.019814465478789	0.0120474100186123	grey
R2A	L4P	-0.824041548098497	-0.0712471690136528	grey
R2A	L4Q	-0.790605664618325	0.130964628806418	grey
R2A	L4R	-0.833634746257955	-0.061284088908045	grey
R2A	L4S	-0.726306189544305	0.209967342049885	grey
R2A	L4T	-0.645545547547121	0.264053266050532	grey
R2A	L4V	-0.580453099592837	0.235762853981979	grey
R2A	L4W	-0.830448285333225	-0.000129518713717136	grey
R2A	L4Y	-0.786925876235896	0.0958494408285866	grey
R2A	E3F	-0.806298076082044	-0.0897349472320752	grey
R2A	E3G	-0.0281743771446302	0.0247833627607992	grey
R2A	E3H	-0.193003375568781	0.188282395492768	grey
R2A	E3L	-0.818252155410773	0.133464183264013	grey
R2A	E3N	-0.0754390680013611	0.0664754146494267	grey
R2A	E3P	-0.84853795058384	0.0530405396683604	grey
R2A	E3Q	-0.0019436182218002	0.0042428322800059	grey
R2A	E3R	-0.5694891343266	0.238248606975594	grey
R2A	E3S	-0.049341517203611	0.0433142184429789	grey
R2A	E3T	-0.602128228148765	0.257608865451221	grey
[truncated: 26,185 more rows]
