# Supplementary material for: Origins and breadth of pairwise epistasis in an α-helix of β-lactamase TEM-1
Source: Nat Commun. 2026 Mar 17;17:4083. doi: 10.1038/s41467-026-70627-5 (PMC13144301; doi:10.1038/s41467-026-70627-5)
Supplement: Supplementary file 3 — Source data [file 41467_2026_70627_MOESM3_ESM.zip › Source Data/FigureS6E_sourcedata.txt]

Focal Mutation	Background Mutation	Background MIC[combined] (replicate 1)	Focal Mutation MIC[combined] (replicate 1)	Colour
V1A	R2A	-0.0648936812764003	-0.232878286251211	grey
V1A	R2E	0.0222677713266095	-0.793336912755175	grey
V1A	R2G	-0.0225169879073985	-0.256336061977033	grey
V1A	R2H	0.0344148456014901	-1.35132274424411	grey
V1A	R2L	0.024245286044482	-1.7862790942593	grey
V1A	R2P	-0.586321972299109	-2.09728316177109	grey
V1A	R2Q	0.0537079437477237	-1.53173496785939	grey
V1A	E3D	0.210337711861425	-1.68946820079033	grey
V1A	L4A	-0.456355585822767	-2.51185618375384	grey
V1A	L4G	-2.08714707322645	-1.79713080201902	grey
V1A	S6A	-0.00897165143119105	-1.13566123167956	grey
V1A	S6D	0.0645337436188642	-0.616479011258018	grey
V1A	S6E	0.028335971173334	-0.36790879089554	grey
V1A	S6F	0.0183771386129887	-2.3291399995756	grey
V1A	S6G	-0.0249958517999489	-1.41136697296954	grey
V1A	S6H	-0.0244924158663973	-0.626929418077326	grey
V1A	S6I	-0.0155693181448493	-2.37871379771931	grey
V1A	S6K	-0.0377474640183246	-1.17261098994837	grey
V1A	S6L	0.0263635949360657	-2.04944491127573	grey
V1A	S6M	0.0488554267592143	-1.66993716398483	grey
V1A	S6N	-0.00255757674010004	-1.39598506274834	grey
V1A	S6P	-1.67113286303649	-2.21233460927743	grey
V1A	S6R	-0.0451674312786348	-1.531316117142	grey
V1A	I9E	-3.52846343615071	-0.352098027862001	grey
V1A	I9G	-3.29167277573503	-0.592605099510438	grey
V1A	T10A	-0.0340199467446993	-1.45874022723478	grey
V1A	T10C	0.0423808417382401	-2.24334340978353	grey
V1A	T10D	-0.105477098221078	-3.25435601151193	grey
V1A	T10F	-1.98494449110607	-1.87487577626005	grey
V1A	T10G	-0.0298702907727333	-1.51805423267671	grey
V1A	T10H	-0.317610967633691	-3.35198126309351	grey
V1A	T10I	-0.11574196041417	-1.93676686938938	grey
V1A	T10K	-0.188927160511483	-2.72598825324619	grey
V1A	T10L	-0.0669644217033074	-2.92311963286251	grey
V1A	T10M	-0.0701951080745777	-1.98729512235806	grey
V1A	T10P	-1.79949349274507	-2.0795424467864	grey
V1A	T10Q	-0.0369931349939585	-1.47622440407444	grey
V1A	T10R	-0.200388638337349	-2.79794321762557	grey
V1A	T10S	-0.0494489870477102	-1.40441014738065	grey
V1A	M11A	-0.0681492666156434	-1.41962853803843	grey
V1A	M11C	-0.0625150737429765	-1.92233804216159	grey
V1A	M11G	-0.22386199529148	-2.88442116061877	grey
V1A	M11L	0.0323009509625809	-1.40444461548529	grey
V1A	M11N	-0.122973515119713	-1.67783106836861	grey
V1A	M11P	-3.13505717159135	-0.747829756984471	grey
V1A	M11Q	-0.0602067822396659	-1.25767358082317	grey
V1A	M11R	-0.0872962387405138	-1.47969230318762	grey
V1A	M11V	-0.0187297439563032	-1.35679238280003	grey
V1A	M11W	-0.0551020360913759	-1.39276450134166	grey
V1A	T10V	-0.103148625521949	-1.82000224961076	grey
V1A	T10W	-1.5629442656998	-2.31934818340123	grey
V1A	T10Y	-1.26796808318262	-2.61355048261216	grey
V1A	I9K	-3.87580275198016	-0.00744589005081231	grey
V1A	I9L	-0.0411223687198374	-1.4337640881227	grey
V1A	I9M	-0.0225511184809442	-1.59038000496813	grey
V1A	I9N	-1.40511505852338	-2.47916281672209	grey
V1A	I9R	-3.88193278265606	-0.00234509258941262	grey
V1A	I9S	-1.50948207918796	-2.37479579605751	grey
V1A	I9T	-0.369752575441977	-3.15044419950918	grey
V1A	I9V	-0.00862695444780837	-1.55602666192605	grey
V1A	I9W	-3.86719305394371	-0.0164399687145727	grey
V1A	A8D	-3.77259391937639	-0.111683955869073	grey
V1A	A8G	-0.0488646132142048	-3.17374261535868	grey
V1A	A8H	-3.88002954407259	-0.00298347933933441	grey
V1A	A8I	-0.797776424320822	-3.08553377028865	grey
V1A	A8K	-3.88371740397888	-0.000560471266586315	grey
V1A	A8L	-1.56015918565187	-2.32340366661644	grey
V1A	A8M	-0.304811637475267	-3.08493582218331	grey
V1A	A8N	-1.27687144270346	-2.60740643254201	grey
V1A	A8P	-3.88291370829206	0.000764872332758681	grey
V1A	A8Q	-1.73986521953869	-2.14441265570678	grey
V1A	A8R	-3.87944202363813	-0.00434188664054158	grey
V1A	A8S	0.0314563729842541	-1.79744196889822	grey
V1A	A8T	0.0722815200665599	-1.8993154827577	grey
V1A	A8V	-0.0321063036549054	-3.06048639742045	grey
V1A	A8W	-3.87954157373774	-0.00369762998034329	grey
V1A	A8Y	-3.88379675141325	0.0110666391605281	grey
V1A	A7C	-0.0583713747735426	-2.99070040517642	grey
V1A	A7F	-1.82523713607718	-2.05867305193835	grey
V1A	A7G	-0.356386428240138	-2.63931426590335	grey
V1A	A7H	-1.36958296705076	-2.4966962070611	grey
V1A	A7I	-1.33773663122442	-2.54498466458355	grey
V1A	A7L	-1.55421052090779	-2.32865521128594	grey
V1A	A7M	-1.52059070465036	-2.3636871705951	grey
V1A	A7P	-3.8755738643587	-0.00281229500992985	grey
V1A	A7R	-2.9877764008129	-0.895705223139474	grey
V1A	A7S	-0.024818664871995	-2.24384616113386	grey
V1A	A7T	-0.409552017500868	-3.38733002787997	grey
V1A	A7V	-0.317309345782633	-2.8921413164171	grey
V1A	A7Y	-1.38884644428754	-2.49366515232783	grey
V1A	S6T	0.0576876698025659	-1.90140487669623	grey
V1A	S6V	0.0433839406545022	-2.28288508512665	grey
V1A	S6W	0.0211075118544528	-1.86320290554004	grey
V1A	C5G	-1.39914121613502	-2.31575098642852	grey
V1A	C5H	-3.81762207174831	-0.0666558034971616	grey
V1A	C5L	-0.954165575111204	-2.51697768070484	grey
V1A	C5Q	-2.54875066911364	-1.33552720613182	grey
V1A	C5R	-3.87685849748886	0.0583268796195338	grey
V1A	C5S	-1.72866652021612	-2.13055237490492	grey
V1A	C5T	-2.16738856209133	-1.71688931315414	grey
V1A	L4N	-2.06046616450087	-1.8238117107446	grey
V1A	L4R	-3.87355070039162	-0.0107271748538498	grey
V1A	E3G	0.0287154278092823	-2.11700896849906	grey
V1A	E3K	-0.448282027577585	-3.25090653552696	grey
V1A	E3N	-0.0767963387783062	-3.09015354069652	grey
V1A	E3P	-3.72048948853569	-0.163788386709779	grey
V1A	E3Q	0.0864500580718137	-1.6635118066067	grey
V1A	E3R	-0.712037384520216	-3.12793339388924	grey
V1A	E3S	-0.0218966305525639	-2.55879312987444	grey
V1A	E3T	-1.61897079664841	-1.76161732697321	grey
V1A	E3V	-3.80121593455002	-0.0647482704134905	grey
V1A	R2S	-0.0150168790185754	-0.564957239409858	grey
V1A	R2T	0.0137694343194559	-1.52106894357462	grey
V1A	R2V	0.00835710431744818	-1.84059485715105	grey
V1A	R2W	0.019535877824759	-1.34683920684848	grey
V1C	R2P	-0.586321972299109	-2.44677558199008	grey
V1C	L4E	-3.52441779000833	-0.358408864649352	grey
V1C	S6A	-0.00897165143119105	-1.31820893779808	grey
V1C	S6C	-0.888255372854606	-2.96423079028102	grey
V1C	S6F	0.0183771386129887	-2.8860757556761	grey
V1C	S6H	-0.0244924158663973	-0.676133876122404	grey
V1C	S6L	0.0263635949360657	-2.21071838601437	grey
V1C	S6P	-1.67113286303649	-2.21228725496222	grey
V1C	S6R	-0.0451674312786348	-1.6152804300347	grey
V1C	I9A	-1.1632652586623	-2.42505725784133	grey
V1C	I9E	-3.52846343615071	-0.35581443909476	grey
V1C	I9G	-3.29167277573503	-0.592605099510441	grey
V1C	T10A	-0.0340199467446993	-1.86819231484972	grey
V1C	T10E	-0.0192218608915597	-1.74715429863422	grey
V1C	T10G	-0.0298702907727333	-1.60358245042852	grey
V1C	T10K	-0.188927160511483	-2.41483908405256	grey
V1C	T10L	-0.0669644217033074	-3.06942718690334	grey
V1C	T10P	-1.79949349274507	-2.0847843825004	grey
V1C	T10R	-0.200388638337349	-2.67042314915293	grey
V1C	T10S	-0.0494489870477102	-1.58784512155959	grey
V1C	M11C	-0.0625150737429765	-3.77731904595675	grey
V1C	M11E	-0.0334958208582954	-1.67717915760201	grey
V1C	M11F	-0.0819595117554588	-1.73805978384695	grey
V1C	M11G	-0.22386199529148	-3.01754807469917	grey
V1C	M11I	0.0408493694010712	-3.67626917753057	grey
V1C	M11K	-0.118267560751933	-2.85469913013537	grey
V1C	M11L	0.0323009509625809	-2.55475733473775	grey
V1C	M11N	-0.122973515119713	-1.73454671144601	grey
V1C	M11Q	-0.0602067822396659	-1.66176131191541	grey
V1C	M11R	-0.0872962387405138	-1.82025656763111	grey
V1C	M11W	-0.0551020360913759	-2.97638006868877	grey
V1C	M11Y	-0.145225722068934	-1.68184237312475	grey
V1C	T10V	-0.103148625521949	-2.33464171672321	grey
V1C	I9L	-0.0411223687198374	-2.41759903178677	grey
V1C	I9S	-1.50948207918796	-2.37304105984503	grey
V1C	I9V	-0.00862695444780837	-1.98753123841864	grey
V1C	I9W	-3.86719305394371	-0.0158443679091049	grey
V1C	A8D	-3.77259391937639	-0.111683955869076	grey
V1C	A8E	-3.74013430830287	-0.144143566942593	grey
V1C	A8G	-0.0488646132142048	-3.1186991482721	grey
V1C	A8L	-1.56015918565187	-2.31747504911807	grey
V1C	A8N	-1.27687144270346	-2.60740643254201	grey
V1C	A8P	-3.88291370829206	-4.94962267318932e-05	grey
V1C	A8R	-3.87944202363813	-0.00394433725846888	grey
V1C	A8S	0.0314563729842541	-2.83162295661028	grey
V1C	A8V	-0.0321063036549054	-3.15991993533324	grey
V1C	A8W	-3.87954157373774	-0.0033034395347058	grey
V1C	A8Y	-3.88379675141325	0.00153972564221183	grey
V1C	A7C	-0.0583713747735426	-3.82590650047193	grey
V1C	A7E	-1.08868857593885	-2.73202735436403	grey
V1C	A7F	-1.82523713607718	-1.78768885596307	grey
V1C	A7H	-1.36958296705076	-2.51469490819471	grey
V1C	A7K	-1.96384580578282	-1.91901710741748	grey
V1C	A7L	-1.55421052090779	-2.33006735433768	grey
V1C	A7N	-0.911168697488007	-2.95119257649767	grey
V1C	A7P	-3.8755738643587	-0.00800288681370809	grey
V1C	A7R	-2.9877764008129	-0.896501474432567	grey
V1C	A7S	-0.024818664871995	-2.6768450602303	grey
V1C	A7T	-0.409552017500868	-3.24154272903133	grey
V1C	A7Y	-1.38884644428754	-2.48603092118332	grey
V1C	S6T	0.0576876698025659	-1.83162018600391	grey
V1C	S6Y	0.030563484031485	-2.03381935275283	grey
V1C	C5G	-1.39914121613502	-2.48447537578415	grey
V1C	C5K	-3.88398859949113	-0.000289275754342455	grey
V1C	C5V	-1.56550371209896	-2.31877416314651	grey
V1C	E3G	0.0287154278092823	-3.02567142934772	grey
V1C	E3S	-0.0218966305525639	-2.89042124884075	grey
V1C	E3T	-1.61897079664841	-1.98617797562905	grey
V1D	R2G	-0.0225169879073985	-2.9239161635111	grey
V1D	R2L	0.024245286044482	-3.90226254633438	grey
V1D	R2N	-0.0239044900925078	-3.85190234560283	grey
V1D	R2P	-0.586321972299109	-3.29795590294636	grey
V1D	L4G	-2.08714707322645	-1.79588678829522	grey
V1D	C5A	-0.450772799424227	-3.43350507582124	grey
V1D	S6C	-0.888255372854606	-2.99469072597022	grey
V1D	S6F	0.0183771386129887	-3.3711799589933	grey
V1D	S6G	-0.0249958517999489	-3.85898080404555	grey
V1D	S6H	-0.0244924158663973	-3.33342587964167	grey
V1D	S6L	0.0263635949360657	-3.91057682598568	grey
V1D	S6P	-1.67113286303649	-2.21314501220898	grey
V1D	S6R	-0.0451674312786348	-3.83739555882962	grey
V1D	I9E	-3.52846343615071	-0.354824198203203	grey
V1D	I9F	-2.60787594963562	-1.27640192560985	grey
V1D	I9G	-3.29167277573503	-0.591595363966534	grey
V1D	T10A	-0.0340199467446993	-3.84859344520662	grey
V1D	T10C	0.0423808417382401	-3.92665871698371	grey
V1D	T10D	-0.105477098221078	-3.77880077702439	grey
V1D	T10G	-0.0298702907727333	-3.85440758447273	grey
V1D	T10I	-0.11574196041417	-3.7685359148313	grey
V1D	T10L	-0.0669644217033074	-3.81731345354216	grey
V1D	T10M	-0.0701951080745777	-3.81306280228384	grey
V1D	T10P	-1.79949349274507	-2.08411678750076	grey
V1D	T10Q	-0.0369931349939585	-3.84728474025151	grey
V1D	T10R	-0.200388638337349	-3.68388923690812	grey
V1D	T10S	-0.0494489870477102	-3.82044813408003	grey
V1D	M11A	-0.0681492666156434	-3.81612860862983	grey
V1D	M11D	-0.0432015386225961	-3.84107633662287	grey
V1D	M11E	-0.0334958208582954	-3.79994705291214	grey
V1D	M11F	-0.0819595117554588	-3.80231836349001	grey
V1D	M11G	-0.22386199529148	-3.65982212447059	grey
V1D	M11I	0.0408493694010712	-3.92271604808396	grey
V1D	M11L	0.0323009509625809	-3.91588201546019	grey
V1D	M11R	-0.0872962387405138	-3.79698163650496	grey
V1D	M11S	-0.127550402460573	-3.74732696301029	grey
V1D	M11V	-0.0187297439563032	-3.86442936659963	grey
V1D	M11W	-0.0551020360913759	-3.66936372153036	grey
V1D	T10V	-0.103148625521949	-3.78065344115957	grey
V1D	T10Y	-1.26796808318262	-2.61630979206285	grey
V1D	I9K	-3.87580275198016	-0.00847512326531152	grey
V1D	I9L	-0.0411223687198374	-3.84227780891923	grey
V1D	I9R	-3.88193278265606	-0.00145005581652935	grey
V1D	I9W	-3.86719305394371	-0.0160461497743767	grey
V1D	A8C	-0.0465725306302498	-3.83770534461522	grey
V1D	A8D	-3.77259391937639	-0.111683955869076	grey
V1D	A8E	-3.74013430830287	-0.144143566942593	grey
V1D	A8G	-0.0488646132142048	-3.83239675071155	grey
V1D	A8H	-3.88002954407259	-0.00345653292519632	grey
V1D	A8K	-3.88371740397888	0.000220409270360822	grey
V1D	A8L	-1.56015918565187	-2.3241186895936	grey
V1D	A8M	-0.304811637475267	-3.5794662377702	grey
V1D	A8N	-1.27687144270346	-2.60740643254201	grey
V1D	A8P	-3.88291370829206	0.0057517217432923	grey
V1D	A8Q	-1.73986521953869	-2.14441265570678	grey
V1D	A8R	-3.87944202363813	-0.00128833520653249	grey
V1D	A8S	0.0314563729842541	-3.91388058820173	grey
V1D	A8T	0.0722815200665599	-3.95655939531203	grey
V1D	A8W	-3.87954157373774	-0.00473630150772486	grey
V1D	A8Y	-3.88379675141325	-0.000481123832213992	grey
V1D	A7C	-0.0583713747735426	-3.82590650047193	grey
V1D	A7H	-1.36958296705076	-2.51469490819471	grey
V1D	A7L	-1.55421052090779	-2.33006735433768	grey
V1D	A7M	-1.52059070465036	-2.3636871705951	grey
V1D	A7N	-0.911168697488007	-2.97207050623008	grey
V1D	A7P	-3.8755738643587	0.025498916818735	grey
V1D	A7R	-2.9877764008129	-0.884064313454566	grey
V1D	A7Y	-1.38884644428754	-2.30096351455229	grey
V1D	S6T	0.0576876698025659	-3.94196554504804	grey
V1D	C5G	-1.39914121613502	-2.48227299089439	grey
V1D	C5K	-3.88398859949113	-0.000289275754339791	grey
V1D	C5N	-2.958664134732	-0.924832859976526	grey
V1D	C5P	-3.87956953017153	-0.00409810172258407	grey
V1D	C5R	-3.87685849748886	-0.00675329991144169	grey
V1D	C5T	-2.16738856209133	-1.71563013515936	grey
V1D	C5V	-1.56550371209896	-2.31877416314651	grey
V1D	L4Q	-1.95880971575965	-1.92546815948582	grey
V1D	L4R	-3.87355070039162	-0.0104081607126312	grey
V1D	L4S	-1.79268311989811	-2.09159475534736	grey
V1D	E3G	0.0287154278092823	-3.91083218719311	grey
V1D	E3I	-3.83259676235094	-0.0516811128945265	grey
V1D	E3K	-0.448282027577585	-3.43599584766788	grey
V1D	E3N	-0.0767963387783062	-3.80748153646716	grey
V1D	E3T	-1.61897079664841	-2.26530707859706	grey
V1D	E3V	-3.80121593455002	-0.080798824585635	grey
V1E	R2A	-0.0648936812764003	-1.5530476454016	grey
V1E	R2D	-0.0524493447000292	-2.02415784959087	grey
V1E	R2E	0.0222677713266095	-1.73945484237974	grey
V1E	R2G	-0.0225169879073985	-1.4547595762685	grey
V1E	R2K	0.0282125527206136	-1.97041364591209	grey
V1E	R2L	0.024245286044482	-1.82006228704347	grey
V1E	R2N	-0.0239044900925078	-2.18669529938743	grey
V1E	R2P	-0.586321972299109	-3.27413844143546	grey
V1E	E3C	-3.28800198421101	-0.592139381445588	grey
V1E	L4E	-3.52441779000833	-0.359143434690115	grey
V1E	L4F	-1.51878649399261	-2.36549138125285	grey
V1E	L4G	-2.08714707322645	-1.78932384198728	grey
V1E	L4K	-3.59845443833227	-0.283659540566822	grey
V1E	C5A	-0.450772799424227	-3.43284398306354	grey
V1E	S6A	-0.00897165143119105	-1.53653115714817	grey
V1E	S6E	0.028335971173334	-1.2621861708527	grey
V1E	S6G	-0.0249958517999489	-2.07894831989188	grey
V1E	S6K	-0.0377474640183246	-2.10283095145301	grey
V1E	S6L	0.0263635949360657	-2.88899340877173	grey
V1E	S6M	0.0488554267592143	-2.49080635644228	grey
V1E	S6Q	-0.024612205940187	-1.35769425403586	grey
V1E	S6R	-0.0451674312786348	-1.97370639836298	grey
V1E	I9A	-1.1632652586623	-2.72003425093166	grey
V1E	I9D	-3.87987988162746	-0.00439799361800697	grey
V1E	I9E	-3.52846343615071	-0.353672960904309	grey
V1E	I9G	-3.29167277573503	-0.587665741912925	grey
V1E	T10A	-0.0340199467446993	-2.92474526757394	grey
V1E	T10C	0.0423808417382401	-3.3121210336572	grey
V1E	T10E	-0.0192218608915597	-1.83678064712514	grey
V1E	T10F	-1.98494449110607	-1.8993333841394	grey
V1E	T10G	-0.0298702907727333	-2.59923245412375	grey
V1E	T10I	-0.11574196041417	-3.41914826935814	grey
V1E	T10K	-0.188927160511483	-3.66414886024534	grey
V1E	T10L	-0.0669644217033074	-3.80153430989174	grey
V1E	T10M	-0.0701951080745777	-3.37125211805681	grey
V1E	T10N	-0.191492671301527	-3.68790628297846	grey
V1E	T10P	-1.79949349274507	-2.0847843825004	grey
V1E	T10Q	-0.0369931349939585	-2.72197223913446	grey
V1E	T10R	-0.200388638337349	-3.66976086056849	grey
V1E	T10S	-0.0494489870477102	-2.14045512308081	grey
V1E	M11A	-0.0681492666156434	-2.80319923805138	grey
V1E	M11C	-0.0625150737429765	-3.35316391851672	grey
V1E	M11D	-0.0432015386225961	-3.22560126298705	grey
V1E	M11E	-0.0334958208582954	-1.75912672096254	grey
V1E	M11F	-0.0819595117554588	-2.90205428374649	grey
V1E	M11G	-0.22386199529148	-3.65682140750029	grey
V1E	M11K	-0.118267560751933	-3.33315954536629	grey
V1E	M11L	0.0323009509625809	-2.50934336815262	grey
V1E	M11N	-0.122973515119713	-3.31359803292212	grey
V1E	M11P	-3.13505717159135	-0.749220703654122	grey
V1E	M11Q	-0.0602067822396659	-1.86968881491673	grey
V1E	M11R	-0.0872962387405138	-2.9947790271906	grey
V1E	M11S	-0.127550402460573	-3.05895507084417	grey
V1E	M11T	0.00568024049924087	-2.77831200930597	grey
V1E	M11V	-0.0187297439563032	-2.6924677310557	grey
V1E	M11W	-0.0551020360913759	-1.85358183896945	grey
V1E	T10V	-0.103148625521949	-3.37691963748231	grey
V1E	T10W	-1.5629442656998	-2.32099954083686	grey
V1E	T10Y	-1.26796808318262	-2.61561935270404	grey
V1E	I9K	-3.87580275198016	-0.00503441355580092	grey
V1E	I9L	-0.0411223687198374	-2.18639836349792	grey
V1E	I9M	-0.0225511184809442	-3.43780157737886	grey
V1E	I9Q	-1.97738419703983	-1.90689367820564	grey
V1E	I9R	-3.88193278265606	-0.00205494273448181	grey
V1E	I9T	-0.369752575441977	-3.51452529980349	grey
V1E	I9V	-0.00862695444780837	-3.04949804356568	grey
V1E	I9W	-3.86719305394371	-0.0142169476292779	grey
V1E	A8C	-0.0465725306302498	-3.65380238057638	grey
V1E	A8D	-3.77259391937639	-0.110187126494707	grey
V1E	A8F	-3.88093838127433	0.0952874691747625	grey
V1E	A8G	-0.0488646132142048	-3.83408148561062	grey
V1E	A8H	-3.88002954407259	0.00700751041337266	grey
V1E	A8I	-0.797776424320822	-3.08449176435049	grey
V1E	A8K	-3.88371740397888	0.00105648829139104	grey
V1E	A8L	-1.56015918565187	-2.3220611298069	grey
V1E	A8M	-0.304811637475267	-3.57825955168013	grey
V1E	A8N	-1.27687144270346	-2.60602707748545	grey
V1E	A8P	-3.88291370829206	-0.00136416695341479	grey
V1E	A8Q	-1.73986521953869	-2.14195295453864	grey
V1E	A8S	0.0314563729842541	-3.57333173940362	grey
V1E	A8T	0.0722815200665599	-3.28894701723671	grey
V1E	A8V	-0.0321063036549054	-3.85088121227325	grey
V1E	A8W	-3.87954157373774	-0.00419448693559943	grey
V1E	A8Y	-3.88379675141325	0.000240089961388801	grey
V1E	A7C	-0.0583713747735426	-3.81788658734013	grey
V1E	A7E	-1.08868857593885	-2.79558929930662	grey
V1E	A7G	-0.356386428240138	-3.52789144700533	grey
V1E	A7K	-1.96384580578282	-1.92043206946265	grey
V1E	A7L	-1.55421052090779	-2.33006735433768	grey
V1E	A7M	-1.52059070465036	-2.3636871705951	grey
V1E	A7N	-0.911168697488007	-2.97230615218314	grey
V1E	A7P	-3.8755738643587	-0.00870401088676243	grey
V1E	A7Q	-1.54046548899	-2.34381238625546	grey
V1E	A7T	-0.409552017500868	-3.47411803234558	grey
V1E	A7W	-2.51705037683648	-1.36722749840899	grey
V1E	A7Y	-1.38884644428754	-2.49543143095793	grey
V1E	S6T	0.0576876698025659	-2.82037949526755	grey
V1E	S6V	0.0433839406545022	-3.01740627666938	grey
V1E	C5D	-3.88370013285994	-0.000577742385529767	grey
V1E	C5E	-3.37318420233204	-0.511093672913434	grey
V1E	C5F	-3.14830125570564	-0.734180136045226	grey
V1E	C5G	-1.39914121613502	-2.4662579452455	grey
V1E	C5I	-1.06554471410669	-2.81873316113878	grey
V1E	C5K	-3.88398859949113	0.138944782722033	grey
V1E	C5P	-3.87956953017153	-0.00335265840482935	grey
V1E	C5R	-3.87685849748886	-0.00696999792960007	grey
V1E	C5S	-1.72866652021612	-2.15561135502935	grey
V1E	C5T	-2.16738856209133	-1.7095586030809	grey
V1E	C5V	-1.56550371209896	-2.31874838770884	grey
V1E	C5W	-3.88343711789934	-0.000840757346130427	grey
V1E	L4R	-3.87355070039162	-0.0101739932869105	grey
V1E	L4T	-1.29456052510733	-2.58971735013814	grey
V1E	L4V	-0.987147737502175	-2.89598660120776	grey
V1E	L4W	-3.88399474585808	0.0589458270539787	grey
V1E	L4Y	-2.17895673212307	-1.70326422568808	grey
V1E	E3G	0.0287154278092823	-3.73492860092989	grey
V1E	E3K	-0.448282027577585	-3.4348321017706	grey
V1E	E3N	-0.0767963387783062	-3.80588733544144	grey
V1E	E3R	-0.712037384520216	-3.17188769201279	grey
V1E	E3S	-0.0218966305525639	-3.73093411452954	grey
V1E	E3V	-3.80121593455002	-0.0826531115351008	grey
V1E	E3W	-3.78286753726339	-0.10141033798208	grey
V1E	R2S	-0.0150168790185754	-1.45976226370083	grey
V1E	R2W	0.019535877824759	-1.91882482826786	grey
V1F	R2F	0.0160795111830616	-1.57902519133374	grey
V1F	R2G	-0.0225169879073985	-0.389503382968056	grey
V1F	R2H	0.0344148456014901	-0.818716493582991	grey
V1F	R2I	-0.103083115765799	-1.95025513078184	grey
V1F	R2L	0.024245286044482	-1.76718835419546	grey
V1F	L4E	-3.52441779000833	-0.358566338507515	grey
V1F	L4F	-1.51878649399261	-2.36178365967085	grey
V1F	C5A	-0.450772799424227	-2.66096405992507	grey
V1F	S6A	-0.00897165143119105	-1.17860169708757	grey
V1F	S6D	0.0645337436188642	-0.562051249927167	grey
V1F	S6E	0.028335971173334	-0.500496432507539	grey
V1F	S6F	0.0183771386129887	-3.89188889060472	grey
V1F	S6G	-0.0249958517999489	-1.64233811789327	grey
V1F	S6H	-0.0244924158663973	-0.369193148401359	grey
V1F	S6K	-0.0377474640183246	-1.21753921970141	grey
V1F	S6L	0.0263635949360657	-3.47731931855623	grey
V1F	S6M	0.0488554267592143	-3.73912700919339	grey
V1F	S6N	-0.00255757674010004	-1.04693442654976	grey
V1F	S6P	-1.67113286303649	-2.21256430777683	grey
V1F	S6R	-0.0451674312786348	-1.80421966579436	grey
V1F	I9E	-3.52846343615071	-0.355814439094758	grey
V1F	I9F	-2.60787594963562	-1.2753819607228	grey
V1F	I9G	-3.29167277573503	-0.592400667093529	grey
V1F	T10A	-0.0340199467446993	-1.59792007545951	grey
V1F	T10C	0.0423808417382401	-2.32054590765124	grey
V1F	T10D	-0.105477098221078	-3.43688586495406	grey
V1F	T10E	-0.0192218608915597	-1.00954088075325	grey
V1F	T10F	-1.98494449110607	-1.8993333841394	grey
V1F	T10G	-0.0298702907727333	-2.88024285290865	grey
V1F	T10H	-0.317610967633691	-3.46770419130272	grey
V1F	T10K	-0.188927160511483	-3.12791895932973	grey
V1F	T10L	-0.0669644217033074	-3.02550634244117	grey
V1F	T10M	-0.0701951080745777	-1.95980105997946	grey
V1F	T10P	-1.79949349274507	-2.08439116572133	grey
V1F	T10Q	-0.0369931349939585	-1.47489178700643	grey
V1F	T10R	-0.200388638337349	-2.87307457766599	grey
V1F	T10S	-0.0494489870477102	-1.1575916635755	grey
V1F	M11A	-0.0681492666156434	-1.76690648085015	grey
V1F	M11C	-0.0625150737429765	-2.37511027438612	grey
V1F	M11F	-0.0819595117554588	-1.47000900721849	grey
V1F	M11G	-0.22386199529148	-3.29211265012452	grey
V1F	M11L	0.0323009509625809	-1.56221509122388	grey
V1F	M11N	-0.122973515119713	-1.75049865247006	grey
V1F	M11P	-3.13505717159135	-0.749220703654122	grey
V1F	M11R	-0.0872962387405138	-1.53621144666601	grey
V1F	M11S	-0.127550402460573	-1.69369847260723	grey
V1F	M11T	0.00568024049924087	-1.57882211312297	grey
V1F	M11V	-0.0187297439563032	-1.5577753867162	grey
V1F	M11W	-0.0551020360913759	-1.33073725369765	grey
V1F	M11Y	-0.145225722068934	-0.783424908246166	grey
V1F	T10V	-0.103148625521949	-1.85918183103777	grey
V1F	I9L	-0.0411223687198374	-1.62547006504851	grey
V1F	I9M	-0.0225511184809442	-1.69908663538404	grey
V1F	I9N	-1.40511505852338	-2.4777115961343	grey
V1F	I9P	-3.88183594114877	-0.000108894745073584	grey
V1F	I9R	-3.88193278265606	-0.000186710443901283	grey
V1F	I9S	-1.50948207918796	-2.37479579605751	grey
V1F	I9V	-0.00862695444780837	-1.46344263061325	grey
V1F	I9W	-3.86719305394371	-0.0165377730292797	grey
V1F	A8C	-0.0465725306302498	-2.52873075010431	grey
V1F	A8D	-3.77259391937639	-0.111683955869076	grey
V1F	A8G	-0.0488646132142048	-3.51296810206853	grey
V1F	A8H	-3.88002954407259	-0.00283336912770604	grey
V1F	A8I	-0.797776424320822	-3.08650145092464	grey
V1F	A8K	-3.88371740397888	0.000236901125057809	grey
V1F	A8L	-1.56015918565187	-2.32345371631028	grey
V1F	A8M	-0.304811637475267	-3.31586445832616	grey
V1F	A8N	-1.27687144270346	-2.60740643254201	grey
V1F	A8P	-3.88291370829206	-0.00136416695341213	grey
V1F	A8Q	-1.73986521953869	-2.1433739841794	grey
V1F	A8R	-3.87944202363813	-0.00441950854093287	grey
V1F	A8S	0.0314563729842541	-2.03265321147224	grey
V1F	A8T	0.0722815200665599	-1.82775797627753	grey
V1F	A8V	-0.0321063036549054	-2.87435032878051	grey
V1F	A8W	-3.87954157373774	-0.00332133946255109	grey
V1F	A8Y	-3.88379675141325	-0.000481123832213992	grey
V1F	A7C	-0.0583713747735426	-3.07168864437325	grey
V1F	A7D	-1.71734551965438	-2.16693235559109	grey
V1F	A7F	-1.82523713607718	-2.05791497035671	grey
V1F	A7G	-0.356386428240138	-3.15624763467715	grey
V1F	A7H	-1.36958296705076	-2.51145702278284	grey
V1F	A7I	-1.33773663122442	-2.54654124402104	grey
V1F	A7K	-1.96384580578282	-1.92043206946265	grey
V1F	A7L	-1.55421052090779	-2.32912561482219	grey
V1F	A7M	-1.52059070465036	-2.36302109274994	grey
V1F	A7P	-3.8755738643587	-0.00786148872611481	grey
V1F	A7R	-2.9877764008129	-0.895692714943761	grey
V1F	A7S	-0.024818664871995	-2.35707527175243	grey
V1F	A7T	-0.409552017500868	-3.45408617292644	grey
V1F	A7W	-2.51705037683648	-1.36722749840899	grey
V1F	A7Y	-1.38884644428754	-2.49425217693053	grey
V1F	S6T	0.0576876698025659	-1.60440568172002	grey
V1F	S6V	0.0433839406545022	-3.88531837790484	grey
V1F	C5E	-3.37318420233204	-0.508498464673259	grey
V1F	C5F	-3.14830125570564	-0.734628997780672	grey
V1F	C5G	-1.39914121613502	-2.38120734994935	grey
V1F	C5K	-3.88398859949113	0.00348014093195026	grey
V1F	C5L	-0.954165575111204	-2.30961932300038	grey
V1F	C5M	-0.228920788034268	-2.28494975157428	grey
V1F	C5N	-2.958664134732	-0.922471710926218	grey
V1F	C5P	-3.87956953017153	-0.00470834507393558	grey
V1F	C5R	-3.87685849748886	-0.00228229993350082	grey
V1F	C5S	-1.72866652021612	-2.14966524445146	grey
V1F	C5V	-1.56550371209896	-2.31822445992334	grey
V1F	C5W	-3.88343711789934	0.0611911790372908	grey
V1F	L4V	-0.987147737502175	-2.84633917365543	grey
V1F	E3F	-2.9878374660741	-0.893809294722172	grey
V1F	E3N	-0.0767963387783062	-3.20860747860886	grey
V1F	E3P	-3.72048948853569	-0.161711967029931	grey
V1F	E3S	-0.0218966305525639	-2.68482615093983	grey
V1F	E3T	-1.61897079664841	-1.91248456685355	grey
V1F	R2S	-0.0150168790185754	-0.629691227605936	grey
V1F	R2V	0.00835710431744818	-3.508210770689	grey
V1G	R2A	-0.0648936812764003	-1.6114469833272	grey
V1G	R2C	0.1026830982999	-3.35067298360689	grey
V1G	R2D	-0.0524493447000292	-2.13010840142449	grey
V1G	R2E	0.0222677713266095	-1.67556907895728	grey
V1G	R2G	-0.0225169879073985	-1.69314577806591	grey
V1G	R2H	0.0344148456014901	-2.04073068408109	grey
V1G	R2K	0.0282125527206136	-2.12003122455106	grey
V1G	R2L	0.024245286044482	-2.55465347669499	grey
V1G	R2M	0.0184855788611458	-2.28673227057392	grey
V1G	R2P	-0.586321972299109	-3.27733949424418	grey
V1G	R2Q	0.0537079437477237	-2.06095248610171	grey
V1G	E3A	0.038601367224151	-3.87237291682482	grey
V1G	E3D	0.210337711861425	-2.76486211163923	grey
V1G	L4A	-0.456355585822767	-3.4279222894227	grey
V1G	L4C	-0.794958579868319	-3.08931929537715	grey
V1G	L4E	-3.52441779000833	-0.359001188812771	grey
V1G	L4F	-1.51878649399261	-2.36429461078843	grey
V1G	L4G	-2.08714707322645	-1.78665518349491	grey
V1G	L4K	-3.59845443833227	-0.279103973203334	grey
V1G	C5A	-0.450772799424227	-3.43281114850974	grey
V1G	S6A	-0.00897165143119105	-1.96280618892539	grey
V1G	S6C	-0.888255372854606	-2.12818623264033	grey
V1G	S6E	0.028335971173334	-1.46993200068509	grey
V1G	S6F	0.0183771386129887	-3.62796513543162	grey
V1G	S6G	-0.0249958517999489	-2.91796584686423	grey
V1G	S6K	-0.0377474640183246	-2.00051090077205	grey
V1G	S6L	0.0263635949360657	-3.33431301845852	grey
V1G	S6N	-0.00255757674010004	-1.53980014088139	grey
V1G	S6P	-1.67113286303649	-2.21051389775978	grey
V1G	S6Q	-0.024612205940187	-1.97987173478373	grey
V1G	S6R	-0.0451674312786348	-2.53426330369775	grey
V1G	I9A	-1.1632652586623	-2.72065512395084	grey
V1G	I9C	-0.114857729133784	-3.76937587926207	grey
V1G	I9D	-3.87987988162746	-0.00404846107288082	grey
V1G	I9E	-3.52846343615071	-0.348976044400877	grey
V1G	I9F	-2.60787594963562	-1.27640192560985	grey
V1G	I9G	-3.29167277573503	-0.591749079759058	grey
V1G	T10A	-0.0340199467446993	-3.08233234112705	grey
V1G	T10C	0.0423808417382401	-3.69889135158961	grey
V1G	T10D	-0.105477098221078	-3.77509547942373	grey
V1G	T10E	-0.0192218608915597	-1.95652794417467	grey
V1G	T10F	-1.98494449110607	-1.89875564175387	grey
V1G	T10G	-0.0298702907727333	-2.90447225624379	grey
V1G	T10H	-0.317610967633691	-3.56559885314611	grey
V1G	T10I	-0.11574196041417	-3.70010358179178	grey
V1G	T10K	-0.188927160511483	-3.69276708583239	grey
V1G	T10L	-0.0669644217033074	-3.80796328487896	grey
V1G	T10M	-0.0701951080745777	-3.63876115258384	grey
V1G	T10N	-0.191492671301527	-3.68706769061669	grey
V1G	T10P	-1.79949349274507	-1.99475897520114	grey
V1G	T10Q	-0.0369931349939585	-2.91212739224257	grey
V1G	T10R	-0.200388638337349	-3.6674894298343	grey
V1G	T10S	-0.0494489870477102	-2.37047332889636	grey
V1G	M11A	-0.0681492666156434	-3.22463851686923	grey
V1G	M11C	-0.0625150737429765	-3.62341201450797	grey
V1G	M11D	-0.0432015386225961	-3.39256428845869	grey
V1G	M11E	-0.0334958208582954	-2.00215460931769	grey
V1G	M11F	-0.0819595117554588	-2.94634331188242	grey
V1G	M11G	-0.22386199529148	-3.65671968253319	grey
V1G	M11I	0.0408493694010712	-3.7934880997574	grey
V1G	M11K	-0.118267560751933	-3.379271423923	grey
V1G	M11L	0.0323009509625809	-2.75952110179033	grey
V1G	M11N	-0.122973515119713	-3.36270045971116	grey
V1G	M11P	-3.13505717159135	-0.741030931153821	grey
V1G	M11Q	-0.0602067822396659	-2.44576762489352	grey
V1G	M11R	-0.0872962387405138	-3.11649400128375	grey
V1G	M11S	-0.127550402460573	-3.44708486945253	grey
V1G	M11T	0.00568024049924087	-3.23231152347952	grey
V1G	M11V	-0.0187297439563032	-2.96208477413221	grey
V1G	M11W	-0.0551020360913759	-2.63271480219655	grey
V1G	M11Y	-0.145225722068934	-1.82565524914753	grey
V1G	T10V	-0.103148625521949	-3.48145123525865	grey
V1G	T10W	-1.5629442656998	-2.31960899238945	grey
V1G	T10Y	-1.26796808318262	-2.61526150751746	grey
V1G	I9K	-3.87580275198016	-0.00425990746003713	grey
V1G	I9L	-0.0411223687198374	-2.64124620984253	grey
V1G	I9M	-0.0225511184809442	-3.44269901311213	grey
V1G	I9N	-1.40511505852338	-2.47833433603004	grey
V1G	I9P	-3.88183594114877	-0.00244193409669879	grey
V1G	I9Q	-1.97738419703983	-1.88636515087315	grey
V1G	I9R	-3.88193278265606	0.000507721597953648	grey
V1G	I9S	-1.50948207918796	-2.36620669545329	grey
V1G	I9T	-0.369752575441977	-3.4787348503007	grey
V1G	I9V	-0.00862695444780837	-3.04765674098666	grey
V1G	I9W	-3.86719305394371	-0.0165621658346189	grey
V1G	A8C	-0.0465725306302498	-3.76669238882223	grey
V1G	A8D	-3.77259391937639	-0.111683955869076	grey
V1G	A8F	-3.88093838127433	-0.00251901744023231	grey
V1G	A8G	-0.0488646132142048	-3.83541326203126	grey
V1G	A8I	-0.797776424320822	-3.08436631844236	grey
V1G	A8K	-3.88371740397888	-0.000560471266583651	grey
V1G	A8L	-1.56015918565187	-2.32376807506633	grey
V1G	A8M	-0.304811637475267	-3.57897601378317	grey
V1G	A8P	-3.88291370829206	-0.00136416695341213	grey
V1G	A8Q	-1.73986521953869	-1.73022853176727	grey
V1G	A8R	-3.87944202363813	-0.00418879929729066	grey
V1G	A8S	0.0314563729842541	-3.77483527258964	grey
V1G	A8T	0.0722815200665599	-3.71780341311987	grey
V1G	A8V	-0.0321063036549054	-3.85168134760353	grey
V1G	A8W	-3.87954157373774	-0.0038447871588545	grey
V1G	A8Y	-3.88379675141325	0.000698130195185165	grey
V1G	A7C	-0.0583713747735426	-3.82590650047192	grey
V1G	A7E	-1.08868857593885	-2.79244726971936	grey
V1G	A7F	-1.82523713607718	-2.05904073916829	grey
V1G	A7G	-0.356386428240138	-3.52692376636933	grey
V1G	A7H	-1.36958296705076	-2.51238565178622	grey
V1G	A7I	-1.33773663122442	-2.54654124402105	grey
V1G	A7K	-1.96384580578282	-1.92043206946265	grey
V1G	A7L	-1.55421052090779	-2.32968084663533	grey
V1G	A7M	-1.52059070465036	-2.36368717059511	grey
V1G	A7N	-0.911168697488007	-2.97108832828303	grey
V1G	A7P	-3.8755738643587	0.118845100617882	grey
V1G	A7Q	-1.54046548899	-2.34278315304096	grey
V1G	A7R	-2.9877764008129	-0.895633136698477	grey
V1G	A7S	-0.024818664871995	-3.83712075152301	grey
V1G	A7T	-0.409552017500868	-3.4747258577446	grey
V1G	A7V	-0.317309345782633	-3.56696852946284	grey
V1G	A7W	-2.51705037683648	-1.36722749840899	grey
V1G	A7Y	-1.38884644428754	-2.49543143095793	grey
V1G	S6V	0.0433839406545022	-3.59758063737401	grey
V1G	S6W	0.0211075118544528	-2.97447576642964	grey
V1G	S6Y	0.030563484031485	-3.17465925576738	grey
V1G	C5D	-3.88370013285994	0.0012929164693567	grey
V1G	C5E	-3.37318420233204	-0.49206636941708	grey
V1G	C5F	-3.14830125570564	-0.735976619539828	grey
V1G	C5G	-1.39914121613502	-2.47598551656567	grey
V1G	C5H	-3.81762207174831	-0.0624246892312992	grey
V1G	C5K	-3.88398859949113	-0.000289275754342455	grey
V1G	C5L	-0.954165575111204	-2.92937534440507	grey
V1G	C5M	-0.228920788034268	-3.58831454419388	grey
V1G	C5P	-3.87956953017153	0.0141160428618261	grey
V1G	C5Q	-2.54875066911364	-1.33552720613182	grey
V1G	C5R	-3.87685849748886	-0.000759222327014974	grey
V1G	C5S	-1.72866652021612	-2.15536299223203	grey
V1G	C5T	-2.16738856209133	-1.71572507392619	grey
V1G	C5V	-1.56550371209896	-2.30093589000401	grey
V1G	C5W	-3.88343711789934	7.97379315966573e-05	grey
V1G	C5Y	-3.88229244910103	-6.24730311051813e-05	grey
V1G	L4M	-0.0259817473625832	-3.70466511635737	grey
V1G	L4N	-2.06046616450087	-1.82292715871819	grey
V1G	L4P	-3.88290510488753	-0.000304715892267993	grey
V1G	L4Q	-1.95880971575965	-1.92546815948582	grey
V1G	L4R	-3.87355070039162	-0.00991613421699267	grey
V1G	L4S	-1.79268311989811	-2.09159475534736	grey
V1G	L4T	-1.29456052510733	-2.58971735013813	grey
V1G	L4V	-0.987147737502175	-2.88763180473086	grey
V1G	L4W	-3.88399474585808	0.000480557513215629	grey
V1G	E3G	0.0287154278092823	-3.86066970049604	grey
V1G	E3K	-0.448282027577585	-3.40848509749903	grey
V1G	E3L	-3.08203560310509	-0.802242272140377	grey
V1G	E3M	-1.0505926472633	-2.83368522798217	grey
V1G	E3N	-0.0767963387783062	-3.78162808417032	grey
V1G	E3R	-0.712037384520216	-3.17193482091345	grey
V1G	E3S	-0.0218966305525639	-3.8499808566232	grey
V1G	E3T	-1.61897079664841	-2.26352472984131	grey
V1G	E3V	-3.80121593455002	-0.0830619406954529	grey
V1G	E3W	-3.78286753726339	-0.0999202891842152	grey
V1G	R2S	-0.0150168790185754	-1.73311639783647	grey
V1G	R2T	0.0137694343194559	-2.77059377283591	grey
V1G	R2V	0.00835710431744818	-3.31254393048884	grey
V1G	R2W	0.019535877824759	-2.17916878921201	grey
V1G	R2Y	0.0385460108675404	-2.06310220553788	grey
V1H	R2E	0.0222677713266095	-1.10768536538222	grey
V1H	R2H	0.0344148456014901	-1.55047585259284	grey
V1H	R2K	0.0282125527206136	-1.65407551985753	grey
V1H	R2N	-0.0239044900925078	-1.6495606986593	grey
V1H	R2P	-0.586321972299109	-3.27082557331841	grey
V1H	R2Q	0.0537079437477237	-1.45000745589606	grey
V1H	S6A	-0.00897165143119105	-1.58410926513505	grey
V1H	S6C	-0.888255372854606	-2.76149525782304	grey
V1H	S6D	0.0645337436188642	-1.14111472047548	grey
V1H	S6E	0.028335971173334	-0.818805285593809	grey
V1H	S6G	-0.0249958517999489	-1.87181767870762	grey
V1H	S6L	0.0263635949360657	-2.98146687827168	grey
V1H	S6P	-1.67113286303649	-2.19895258929827	grey
V1H	S6R	-0.0451674312786348	-1.81271195235141	grey
V1H	I9G	-3.29167277573503	-0.592605099510441	grey
V1H	T10A	-0.0340199467446993	-2.21675023466501	grey
V1H	T10H	-0.317610967633691	-3.56563767439728	grey
V1H	T10I	-0.11574196041417	-3.1937049421329	grey
V1H	T10L	-0.0669644217033074	-3.67048546587872	grey
V1H	T10P	-1.79949349274507	-2.08406316870679	grey
V1H	T10S	-0.0494489870477102	-1.78648312911742	grey
V1H	M11E	-0.0334958208582954	-1.35330842637872	grey
V1H	M11G	-0.22386199529148	-3.65402224841586	grey
V1H	M11H	-0.197219915570048	-1.34250239539787	grey
V1H	M11L	0.0323009509625809	-2.24106987490803	grey
V1H	M11R	-0.0872962387405138	-3.51402844230318	grey
V1H	M11T	0.00568024049924087	-2.03223720739823	grey
V1H	T10V	-0.103148625521949	-3.17292356406786	grey
V1H	I9L	-0.0411223687198374	-1.54558254041485	grey
V1H	I9R	-3.88193278265606	-0.00234509258940996	grey
V1H	I9W	-3.86719305394371	-0.0170848213017583	grey
V1H	A8C	-0.0465725306302498	-3.38046872160447	grey
V1H	A8D	-3.77259391937639	-0.111036873607047	grey
V1H	A8E	-3.74013430830287	-0.144143566942593	grey
V1H	A8F	-3.88093838127433	-0.00329793738318251	grey
V1H	A8G	-0.0488646132142048	-3.82603016730727	grey
V1H	A8H	-3.88002954407259	-0.00424833117287715	grey
V1H	A8I	-0.797776424320822	-3.08650145092464	grey
V1H	A8K	-3.88371740397888	1.14562783704031e-07	grey
V1H	A8L	-1.56015918565187	-2.32362281371105	grey
V1H	A8M	-0.304811637475267	-3.57879621976416	grey
V1H	A8N	-1.27687144270346	-2.60630338275105	grey
V1H	A8P	-3.88291370829206	0.00161484055236549	grey
V1H	A8Q	-1.73986521953869	-2.14441265570678	grey
V1H	A8R	-3.87944202363813	0.00259573905912092	grey
V1H	A8S	0.0314563729842541	-3.10416180667454	grey
V1H	A8T	0.0722815200665599	-3.00032170444561	grey
V1H	A8V	-0.0321063036549054	-3.70125953420045	grey
V1H	A8W	-3.87954157373774	-0.00303687249913143	grey
V1H	A8Y	-3.88379675141325	-0.000481123832216657	grey
V1H	A7D	-1.71734551965438	-2.16693235559109	grey
V1H	A7F	-1.82523713607718	-2.05904073916829	grey
V1H	A7H	-1.36958296705076	-2.51469490819471	grey
V1H	A7L	-1.55421052090779	-2.33006735433768	grey
V1H	A7M	-1.52059070465036	-2.3636871705951	grey
V1H	A7N	-0.911168697488007	-2.9685873463906	grey
V1H	A7P	-3.8755738643587	-0.00834544711626073	grey
V1H	A7R	-2.9877764008129	-0.896190346956136	grey
V1H	A7S	-0.024818664871995	-3.09204669650791	grey
V1H	A7T	-0.409552017500868	-3.4747258577446	grey
V1H	A7V	-0.317309345782633	-3.56696852946284	grey
V1H	A7Y	-1.38884644428754	-2.49543143095793	grey
V1H	S6V	0.0433839406545022	-3.91938999545462	grey
V1H	S6Y	0.030563484031485	-2.48539638008017	grey
V1H	C5G	-1.39914121613502	-2.43933938639089	grey
V1H	C5P	-3.87956953017153	-0.00282210999418719	grey
V1H	C5R	-3.87685849748886	-0.00741937775660606	grey
V1H	C5T	-2.16738856209133	-1.71688931315413	grey
V1H	L4V	-0.987147737502175	-2.89713013774329	grey
V1H	E3F	-2.9878374660741	-0.895420444284314	grey
V1H	E3G	0.0287154278092823	-3.02226773104252	grey
V1H	E3H	0.00414020878078558	-3.67838643994285	grey
V1H	E3I	-3.83259676235094	-0.0516811128945238	grey
V1H	E3K	-0.448282027577585	-3.43599584766788	grey
V1H	E3L	-3.08203560310509	-0.802242272140377	grey
V1H	E3M	-1.0505926472633	-2.15800969259394	grey
V1H	E3N	-0.0767963387783062	-3.70156994619654	grey
V1H	E3P	-3.72048948853569	-0.162715637659134	grey
V1H	E3Q	0.0864500580718137	-2.28716620363207	grey
V1H	E3S	-0.0218966305525639	-3.52926550219456	grey
V1H	E3T	-1.61897079664841	-2.26418617549359	grey
V1H	E3V	-3.80121593455002	-0.0817793818784112	grey
V1H	E3Y	-2.48686693610436	-1.3974109391411	grey
V1H	R2S	-0.0150168790185754	-1.58188439066112	grey
V1I	R2K	0.0282125527206136	0.19187261184437	grey
V1I	R2N	-0.0239044900925078	-0.0321098990362438	grey
V1I	E3D	0.210337711861425	-0.50822835657112	grey
V1I	C5A	-0.450772799424227	0.221286000484891	grey
V1I	S6A	-0.00897165143119105	0.0322536918465732	grey
V1I	S6D	0.0645337436188642	-0.234518674386305	grey
V1I	S6E	0.028335971173334	0.0328058715005461	grey
V1I	S6F	0.0183771386129887	-0.179175139521004	grey
V1I	S6G	-0.0249958517999489	0.16788517060187	grey
V1I	S6H	-0.0244924158663973	0.036234744417063	grey
V1I	S6K	-0.0377474640183246	-0.208921759433069	grey
V1I	S6L	0.0263635949360657	-0.0219481833906672	grey
V1I	S6M	0.0488554267592143	0.0126087939281607	grey
V1I	S6N	-0.00255757674010004	0.00685271400388165	grey
V1I	S6P	-1.67113286303649	0.580566991686552	grey
V1I	S6Q	-0.024612205940187	0.0435103339133862	grey
V1I	S6R	-0.0451674312786348	0.0438191930875322	grey
V1I	I9E	-3.52846343615071	0.490972895942812	grey
V1I	I9G	-3.29167277573503	0.233327023824153	grey
V1I	T10A	-0.0340199467446993	0.401420446393613	grey
V1I	T10C	0.0423808417382401	-0.0300367849562946	grey
V1I	T10E	-0.0192218608915597	-0.0998048539339296	grey
V1I	T10F	-1.98494449110607	0.706895093156817	grey
V1I	T10G	-0.0298702907727333	0.322329663261848	grey
V1I	T10H	-0.317610967633691	-0.0491201255410152	grey
V1I	T10I	-0.11574196041417	0.113147363504159	grey
V1I	T10K	-0.188927160511483	-0.109503562813192	grey
V1I	T10L	-0.0669644217033074	0.0681960138354807	grey
V1I	T10M	-0.0701951080745777	0.105404142142786	grey
V1I	T10N	-0.191492671301527	0.151540257880074	grey
V1I	T10Q	-0.0369931349939585	-3.42856619668278	grey
V1I	T10R	-0.200388638337349	0.126784525424231	grey
V1I	T10S	-0.0494489870477102	-0.0414343117868237	grey
V1I	M11C	-0.0625150737429765	0.0940299582843922	grey
V1I	M11F	-0.0819595117554588	-0.138117284489818	grey
V1I	M11G	-0.22386199529148	0.174728374328447	grey
V1I	M11K	-0.118267560751933	-0.066533663179233	grey
V1I	M11L	0.0323009509625809	-0.0346505939772941	grey
V1I	M11R	-0.0872962387405138	0.0398806410992165	grey
V1I	M11V	-0.0187297439563032	-0.0673955361609413	grey
V1I	M11W	-0.0551020360913759	-0.322404111548839	grey
V1I	M11Y	-0.145225722068934	0.137190676376867	grey
V1I	T10V	-0.103148625521949	0.0371685848255332	grey
V1I	T10W	-1.5629442656998	0.6648243691325	grey
V1I	T10Y	-1.26796808318262	0.933759460154105	grey
V1I	I9K	-3.87580275198016	-0.00847512326531419	grey
V1I	I9L	-0.0411223687198374	-0.109274409582365	grey
V1I	I9R	-3.88193278265606	-0.00234509258940996	grey
V1I	I9V	-0.00862695444780837	-2.70643896524373	grey
V1I	I9W	-3.86719305394371	-0.0170848213017583	grey
V1I	A8D	-3.77259391937639	0.364682528334706	grey
V1I	A8F	-3.88093838127433	-0.0016991166775826	grey
V1I	A8G	-0.0488646132142048	-0.0841258489964085	grey
V1I	A8H	-3.88002954407259	-0.00424833117287982	grey
V1I	A8L	-1.56015918565187	0.133375391404433	grey
V1I	A8M	-0.304811637475267	-0.0437898019912142	grey
V1I	A8N	-1.27687144270346	0.842499316861981	grey
V1I	A8P	-3.88291370829206	-0.000650526625025183	grey
V1I	A8Q	-1.73986521953869	0.105028850223932	grey
V1I	A8R	-3.87944202363813	-0.00406031779470784	grey
V1I	A8S	0.0314563729842541	-0.135789613634384	grey
V1I	A8T	0.0722815200665599	-0.0256806204581945	grey
V1I	A8V	-0.0321063036549054	-0.454513620458903	grey
V1I	A8Y	-3.88379675141325	-0.000481123832216657	grey
V1I	A7C	-0.0583713747735426	0.0283384390288197	grey
V1I	A7F	-1.82523713607718	0.418463247658408	grey
V1I	A7I	-1.33773663122442	0.609469210825128	grey
V1I	A7L	-1.55421052090779	0.255598463007362	grey
V1I	A7N	-0.911168697488007	0.557727099248371	grey
V1I	A7P	-3.8755738643587	-0.00870401088676243	grey
V1I	A7R	-2.9877764008129	1.31452622859131	grey
V1I	A7S	-0.024818664871995	0.0272620027130084	grey
V1I	A7W	-2.51705037683648	1.21606796298968	grey
V1I	S6T	0.0576876698025659	0.0749998116445005	grey
V1I	S6V	0.0433839406545022	0.183561533959528	grey
V1I	S6Y	0.030563484031485	0.0854674452286432	grey
V1I	C5P	-3.87956953017153	-0.003463991615964	grey
V1I	C5S	-1.72866652021612	0.468473621906218	grey
V1I	C5V	-1.56550371209896	0.207269699530753	grey
V1I	E3H	0.00414020878078558	0.134857689011376	grey
V1I	E3K	-0.448282027577585	0.254591436939905	grey
V1I	E3N	-0.0767963387783062	0.246578818851701	grey
V1I	E3Q	0.0864500580718137	-0.0463672681017431	grey
V1I	E3S	-0.0218966305525639	0.146009721821902	grey
V1I	R2W	0.019535877824759	0.353202107828044	grey
V1K	R2A	-0.0648936812764003	-1.87246817577236	grey
V1K	R2E	0.0222677713266095	-1.93594575179577	grey
V1K	R2G	-0.0225169879073985	-1.65021076315481	grey
V1K	R2H	0.0344148456014901	-2.97552370387152	grey
V1K	R2K	0.0282125527206136	-2.23275874880699	grey
V1K	R2L	0.024245286044482	-3.17873882722866	grey
V1K	R2N	-0.0239044900925078	-2.8492436501176	grey
V1K	R2P	-0.586321972299109	-3.29795590294636	grey
V1K	R2Q	0.0537079437477237	-2.4610302236386	grey
V1K	L4E	-3.52441779000833	-0.359388895244366	grey
V1K	L4G	-2.08714707322645	-1.79644187306577	grey
V1K	L4K	-3.59845443833227	-0.285376372645925	grey
V1K	C5A	-0.450772799424227	-3.43310772062034	grey
V1K	S6G	-0.0249958517999489	-3.36741356038828	grey
V1K	S6K	-0.0377474640183246	-2.58663017321916	grey
V1K	S6L	0.0263635949360657	-3.6655951926729	grey
V1K	S6R	-0.0451674312786348	-2.82571893702377	grey
V1K	I9A	-1.1632652586623	-2.72101261658317	grey
V1K	I9D	-3.87987988162746	-0.00372398855791811	grey
V1K	I9E	-3.52846343615071	-0.354874500316274	grey
V1K	I9G	-3.29167277573503	-0.587359741349111	grey
V1K	T10A	-0.0340199467446993	-3.31055477597452	grey
V1K	T10C	0.0423808417382401	-3.45335751673278	grey
V1K	T10D	-0.105477098221078	-3.77880077702439	grey
V1K	T10E	-0.0192218608915597	-2.20419736236478	grey
V1K	T10G	-0.0298702907727333	-3.24216935555405	grey
V1K	T10H	-0.317610967633691	-3.56666690761178	grey
V1K	T10K	-0.188927160511483	-3.69416961216417	grey
V1K	T10L	-0.0669644217033074	-3.81691044301267	grey
V1K	T10M	-0.0701951080745777	-3.79552080163498	grey
V1K	T10N	-0.191492671301527	-3.69186470866622	grey
V1K	T10P	-1.79949349274507	-2.0847843825004	grey
V1K	T10R	-0.200388638337349	-3.68317756659412	grey
V1K	T10S	-0.0494489870477102	-2.80486141400433	grey
V1K	M11A	-0.0681492666156434	-3.66186450293683	grey
V1K	M11E	-0.0334958208582954	-2.5314874390803	grey
V1K	M11G	-0.22386199529148	-3.65983430759463	grey
V1K	M11I	0.0408493694010712	-3.79788030891084	grey
V1K	M11K	-0.118267560751933	-3.67648107072112	grey
V1K	M11L	0.0323009509625809	-3.572969439345	grey
V1K	M11N	-0.122973515119713	-3.59763084973024	grey
V1K	M11Q	-0.0602067822396659	-2.98744469658851	grey
V1K	M11R	-0.0872962387405138	-3.42078269817506	grey
V1K	M11S	-0.127550402460573	-3.60424396890737	grey
V1K	M11T	0.00568024049924087	-3.4653786123991	grey
V1K	M11V	-0.0187297439563032	-3.10331312843611	grey
V1K	M11W	-0.0551020360913759	-3.0452581625279	grey
V1K	M11Y	-0.145225722068934	-2.56694961983806	grey
V1K	T10V	-0.103148625521949	-3.72180324070227	grey
V1K	T10W	-1.5629442656998	-2.32089297087197	grey
V1K	T10Y	-1.26796808318262	-2.61414746944964	grey
V1K	I9K	-3.87580275198016	-0.00709812920137676	grey
V1K	I9L	-0.0411223687198374	-2.87908945012007	grey
V1K	I9M	-0.0225511184809442	-3.74728296099681	grey
V1K	I9N	-1.40511505852338	-2.42182670067226	grey
V1K	I9Q	-1.97738419703983	-1.90512524350114	grey
V1K	I9R	-3.88193278265606	-0.000938883920480471	grey
V1K	I9S	-1.50948207918796	-2.37479579605751	grey
V1K	I9T	-0.369752575441977	-3.51242522695018	grey
V1K	I9V	-0.00862695444780837	-3.37848984358694	grey
V1K	I9W	-3.86719305394371	-0.0170848213017556	grey
V1K	A8C	-0.0465725306302498	-3.83519104239417	grey
V1K	A8D	-3.77259391937639	-0.109715779736892	grey
V1K	A8E	-3.74013430830287	-0.143000030407064	grey
V1K	A8G	-0.0488646132142048	-3.31606828587901	grey
V1K	A8H	-3.88002954407259	-0.00333269623720245	grey
V1K	A8K	-3.88371740397888	0.000352603559542697	grey
V1K	A8L	-1.56015918565187	-2.3241186895936	grey
V1K	A8M	-0.304811637475267	-3.5794662377702	grey
V1K	A8N	-1.27687144270346	-2.60133818896671	grey
V1K	A8P	-3.88291370829206	0.0561975748625123	grey
V1K	A8Q	-1.73986521953869	-2.14356453268833	grey
V1K	A8R	-3.87944202363813	-0.00483585160733657	grey
V1K	A8S	0.0314563729842541	-3.88852564876323	grey
V1K	A8T	0.0722815200665599	-3.85817690785	grey
V1K	A8V	-0.0321063036549054	-3.49998268533099	grey
V1K	A8W	-3.87954157373774	-0.0047363015077222	grey
V1K	A8Y	-3.88379675141325	0.000677140930024134	grey
V1K	A7C	-0.0583713747735426	-3.82590650047192	grey
V1K	A7D	-1.71734551965438	-2.16634257993786	grey
V1K	A7F	-1.82523713607718	-2.05904073916829	grey
V1K	A7G	-0.356386428240138	-3.52709407461369	grey
V1K	A7I	-1.33773663122442	-2.54654124402105	grey
V1K	A7K	-1.96384580578282	-1.91660442461562	grey
V1K	A7L	-1.55421052090779	-2.32907421923435	grey
V1K	A7N	-0.911168697488007	-2.97114190122123	grey
V1K	A7P	-3.8755738643587	-0.00801357152795346	grey
V1K	A7Q	-1.54046548899	-2.34381238625546	grey
V1K	A7R	-2.9877764008129	-0.893155228238729	grey
V1K	A7S	-0.024818664871995	-3.8582675494732	grey
V1K	A7T	-0.409552017500868	-3.47363633883403	grey
V1K	A7W	-2.51705037683648	-1.36453381081935	grey
V1K	A7Y	-1.38884644428754	-2.49130656020894	grey
V1K	S6V	0.0433839406545022	-3.73738520900682	grey
V1K	C5E	-3.37318420233204	-0.509499471887707	grey
V1K	C5G	-1.39914121613502	-2.48513665911045	grey
V1K	C5H	-3.81762207174831	-0.0666558034971616	grey
V1K	C5K	-3.88398859949113	-0.000289275754339791	grey
V1K	C5L	-0.954165575111204	-2.93011230013427	grey
V1K	C5N	-2.958664134732	-0.92561374051347	grey
V1K	C5R	-3.87685849748886	-0.00650553940669463	grey
V1K	C5T	-2.16738856209133	-1.70007325617015	grey
V1K	C5V	-1.56550371209896	-2.31698503014333	grey
V1K	L4M	-0.0259817473625832	-3.85015155333105	grey
V1K	L4N	-2.06046616450087	-1.8238117107446	grey
V1K	L4Q	-1.95880971575965	-1.92484598718883	grey
V1K	L4R	-3.87355070039162	-0.0102238130819599	grey
V1K	L4S	-1.79268311989811	-2.09088261066507	grey
V1K	L4W	-3.88399474585808	0.00217657178075337	grey
V1K	E3H	0.00414020878078558	-3.88680112446828	grey
V1K	E3N	-0.0767963387783062	-3.80748153646716	grey
V1K	E3S	-0.0218966305525639	-3.85509670256202	grey
V1K	E3V	-3.80121593455002	-0.0814898664468862	grey
V1K	R2S	-0.0150168790185754	-2.12046999103936	grey
V1L	R2A	-0.0648936812764003	-0.117126499903429	grey
V1L	R2C	0.1026830982999	-0.152485018928763	grey
V1L	R2D	-0.0524493447000292	-1.11550660820274	grey
V1L	R2E	0.0222677713266095	-0.310047195099613	grey
V1L	R2F	0.0160795111830616	0.0292940733692686	grey
V1L	R2G	-0.0225169879073985	0.031348290997022	grey
V1L	R2I	-0.103083115765799	0.0645801702108191	grey
V1L	R2K	0.0282125527206136	0.109031303295343	grey
V1L	R2L	0.024245286044482	-0.0494732403507756	grey
V1L	R2M	0.0184855788611458	0.0869240626286318	grey
V1L	R2N	-0.0239044900925078	-0.169078897761769	grey
V1L	R2P	-0.586321972299109	0.248837638036161	grey
V1L	R2Q	0.0537079437477237	-0.150606745126647	grey
V1L	E3A	0.038601367224151	-0.581876830316768	grey
V1L	L4A	-0.456355585822767	-0.751140645231394	grey
V1L	L4E	-3.52441779000833	-0.358975533210724	grey
V1L	L4F	-1.51878649399261	-0.609563396309934	grey
V1L	L4G	-2.08714707322645	-0.586047589496445	grey
V1L	C5A	-0.450772799424227	-0.437018033651402	grey
V1L	S6A	-0.00897165143119105	-0.038293242929988	grey
V1L	S6C	-0.888255372854606	0.0324741907806954	grey
V1L	S6D	0.0645337436188642	-0.070655304209275	grey
V1L	S6E	0.028335971173334	-0.182036015576124	grey
V1L	S6F	0.0183771386129887	0.00209440303755803	grey
V1L	S6G	-0.0249958517999489	0.071329474966463	grey
V1L	S6H	-0.0244924158663973	0.11396080097802	grey
V1L	S6I	-0.0155693181448493	-0.0433124599564998	grey
V1L	S6K	-0.0377474640183246	-0.0247106280811256	grey
V1L	S6L	0.0263635949360657	-0.0251839223697763	grey
V1L	S6M	0.0488554267592143	-0.115119984750577	grey
V1L	S6N	-0.00255757674010004	0.0751589183151373	grey
V1L	S6P	-1.67113286303649	-0.283556997947268	grey
V1L	S6Q	-0.024612205940187	-0.102015658918037	grey
V1L	S6R	-0.0451674312786348	0.0595036050886821	grey
V1L	I9A	-1.1632652586623	-0.919517262492177	grey
V1L	I9C	-0.114857729133784	-0.336472674075452	grey
V1L	I9F	-2.60787594963562	-0.722448147023242	grey
V1L	I9G	-3.29167277573503	-0.591999931251007	grey
V1L	T10A	-0.0340199467446993	-0.0240554534799484	grey
V1L	T10C	0.0423808417382401	-0.155870006267936	grey
V1L	T10D	-0.105477098221078	-0.0868305593157008	grey
V1L	T10E	-0.0192218608915597	0.0645951335990871	grey
V1L	T10F	-1.98494449110607	-1.32160966701311	grey
V1L	T10G	-0.0298702907727333	0.00200003077221167	grey
V1L	T10H	-0.317610967633691	-0.623795736581355	grey
V1L	T10I	-0.11574196041417	0.13101749804662	grey
V1L	T10K	-0.188927160511483	-0.128040887841486	grey
V1L	T10L	-0.0669644217033074	-0.222443564125292	grey
V1L	T10M	-0.0701951080745777	0.0232727220397271	grey
V1L	T10N	-0.191492671301527	-0.715633087570652	grey
V1L	T10P	-1.79949349274507	-1.13805470426529	grey
V1L	T10R	-0.200388638337349	-0.399537979824441	grey
V1L	T10S	-0.0494489870477102	0.110752746505588	grey
V1L	M11A	-0.0681492666156434	-0.103255968481141	grey
V1L	M11C	-0.0625150737429765	0.271417708395967	grey
V1L	M11F	-0.0819595117554588	-0.0394024447733612	grey
V1L	M11G	-0.22386199529148	-0.133186328204756	grey
V1L	M11H	-0.197219915570048	0.337038143602612	grey
V1L	M11I	0.0408493694010712	-0.015462660858018	grey
V1L	M11K	-0.118267560751933	0.141142586956514	grey
V1L	M11L	0.0323009509625809	0.0454876242688291	grey
V1L	M11R	-0.0872962387405138	-0.0334412343616508	grey
V1L	M11S	-0.127550402460573	0.0654208011720021	grey
V1L	M11T	0.00568024049924087	0.115056889424308	grey
V1L	M11V	-0.0187297439563032	-0.0748418213783868	grey
V1L	M11W	-0.0551020360913759	-0.0112507232335251	grey
V1L	M11Y	-0.145225722068934	0.227692811706692	grey
V1L	T10V	-0.103148625521949	0.0890618908491705	grey
V1L	T10W	-1.5629442656998	-0.604162462336259	grey
V1L	T10Y	-1.26796808318262	-0.73296663236304	grey
V1L	I9K	-3.87580275198016	-0.0073759750394462	grey
V1L	I9L	-0.0411223687198374	-0.0704840161525753	grey
V1L	I9M	-0.0225511184809442	-0.134343970118123	grey
V1L	I9R	-3.88193278265606	0.000826261734473643	grey
V1L	I9S	-1.50948207918796	-1.08276909013775	grey
V1L	I9V	-0.00862695444780837	0.0139201643040323	grey
V1L	I9W	-3.86719305394371	-0.0166113240523824	grey
V1L	A8C	-0.0465725306302498	-0.226806954383036	grey
V1L	A8D	-3.77259391937639	-0.111047805971496	grey
V1L	A8E	-3.74013430830287	-0.101037028488733	grey
V1L	A8F	-3.88093838127433	0.0239329583345356	grey
V1L	A8G	-0.0488646132142048	-0.425365165635575	grey
V1L	A8I	-0.797776424320822	-1.46594104310451	grey
V1L	A8K	-3.88371740397888	-0.000560471266586315	grey
V1L	A8L	-1.56015918565187	-1.1215667381903	grey
V1L	A8M	-0.304811637475267	-1.15036712081982	grey
V1L	A8N	-1.27687144270346	-0.49093329567308	grey
V1L	A8P	-3.88291370829206	0.00412221598274298	grey
V1L	A8Q	-1.73986521953869	-1.92579059441144	grey
V1L	A8R	-3.87944202363813	0.00495851045135121	grey
V1L	A8S	0.0314563729842541	-0.0387697035073713	grey
V1L	A8T	0.0722815200665599	-0.00525396766143826	grey
V1L	A8V	-0.0321063036549054	-0.43491993707626	grey
V1L	A8W	-3.87954157373774	-0.00397181820434334	grey
V1L	A8Y	-3.88379675141325	-0.000481123832213992	grey
V1L	A7C	-0.0583713747735426	-0.512760573994378	grey
V1L	A7D	-1.71734551965438	-1.87298182738323	grey
V1L	A7E	-1.08868857593885	-0.469445548373878	grey
V1L	A7F	-1.82523713607718	-0.532710205608688	grey
V1L	A7G	-0.356386428240138	-0.124521105366982	grey
V1L	A7H	-1.36958296705076	-0.85927993417449	grey
V1L	A7I	-1.33773663122442	-0.449540501305066	grey
V1L	A7K	-1.96384580578282	-1.1362216514391	grey
V1L	A7L	-1.55421052090779	-0.943138292263826	grey
V1L	A7M	-1.52059070465036	-0.693513765752461	grey
V1L	A7N	-0.911168697488007	-0.473703409494301	grey
V1L	A7P	-3.8755738643587	-0.00766186418390369	grey
V1L	A7R	-2.9877764008129	-0.731630620109622	grey
V1L	A7S	-0.024818664871995	-0.200084773059379	grey
V1L	A7T	-0.409552017500868	-0.989730114585329	grey
V1L	A7V	-0.317309345782633	-0.4342983246809	grey
V1L	A7W	-2.51705037683648	-0.337196541022156	grey
V1L	A7Y	-1.38884644428754	-0.6962466647114	grey
V1L	S6T	0.0576876698025659	0.0684835910766033	grey
V1L	S6V	0.0433839406545022	-0.0812274640701567	grey
V1L	S6W	0.0211075118544528	0.0740308520074651	grey
V1L	S6Y	0.030563484031485	-0.19710011672541	grey
V1L	C5E	-3.37318420233204	-0.0842983178923484	grey
V1L	C5F	-3.14830125570564	-0.441013538315234	grey
V1L	C5G	-1.39914121613502	-1.12191308414204	grey
V1L	C5I	-1.06554471410669	-0.653863020837378	grey
V1L	C5L	-0.954165575111204	-0.541510547549494	grey
V1L	C5M	-0.228920788034268	-0.259720217554995	grey
V1L	C5R	-3.87685849748886	-0.000775737281086819	grey
V1L	C5S	-1.72866652021612	-0.523394344956542	grey
V1L	C5T	-2.16738856209133	-0.591346502955659	grey
V1L	C5V	-1.56550371209896	-0.945197644921141	grey
V1L	C5W	-3.88343711789934	-0.00032602754749167	grey
V1L	C5Y	-3.88229244910103	-0.00198542614443742	grey
V1L	L4M	-0.0259817473625832	0.0174121650284427	grey
V1L	L4R	-3.87355070039162	-0.0097594942178505	grey
V1L	L4S	-1.79268311989811	-0.335816117731994	grey
V1L	L4V	-0.987147737502175	-0.448749146052842	grey
V1L	L4W	-3.88399474585808	0.0152023931169216	grey
V1L	E3F	-2.9878374660741	-0.769087224637124	grey
V1L	E3G	0.0287154278092823	-0.138072347194595	grey
V1L	E3H	0.00414020878078558	-0.240999268319671	grey
V1L	E3K	-0.448282027577585	-0.838143972205266	grey
V1L	E3N	-0.0767963387783062	-0.362284094812279	grey
V1L	E3P	-3.72048948853569	0.0534254473092428	grey
V1L	E3Q	0.0864500580718137	-0.515814644386749	grey
V1L	E3R	-0.712037384520216	-1.08432695865422	grey
V1L	E3S	-0.0218966305525639	-0.285305853637647	grey
V1L	E3T	-1.61897079664841	0.23499397899279	grey
V1L	E3V	-3.80121593455002	-0.0830619406954529	grey
V1L	E3Y	-2.48686693610436	-0.617313030994964	grey
V1L	R2S	-0.0150168790185754	0.111794694604261	grey
V1L	R2T	0.0137694343194559	-0.0964699303795511	grey
V1L	R2V	0.00835710431744818	-0.0825030835360385	grey
V1L	R2W	0.019535877824759	0.122463825462996	grey
V1L	R2Y	0.0385460108675404	0.0787897519902487	grey
V1M	R2A	-0.0648936812764003	-0.13577554281866	grey
V1M	R2G	-0.0225169879073985	0.00572873829360088	grey
V1M	R2L	0.024245286044482	-0.0919284622712966	grey
V1M	L4G	-2.08714707322645	-1.01363850460974	grey
V1M	S6A	-0.00897165143119105	0.0112460258667064	grey
V1M	S6E	0.028335971173334	-0.0990642876966312	grey
V1M	S6G	-0.0249958517999489	0.0803194608796907	grey
V1M	S6L	0.0263635949360657	-0.00305909757661693	grey
V1M	S6M	0.0488554267592143	-0.0903415166453367	grey
V1M	S6N	-0.00255757674010004	0.227881060162165	grey
V1M	S6P	-1.67113286303649	-1.38981548768524	grey
V1M	S6Q	-0.024612205940187	0.265092889909835	grey
V1M	S6R	-0.0451674312786348	0.00239254741847317	grey
V1M	I9C	-0.114857729133784	-0.454066133106053	grey
V1M	I9G	-3.29167277573503	-0.590033717117472	grey
V1M	T10A	-0.0340199467446993	-0.0871600163704449	grey
V1M	T10C	0.0423808417382401	-0.251543211435318	grey
V1M	T10D	-0.105477098221078	-0.563692291000815	grey
V1M	T10E	-0.0192218608915597	-0.0984699255713095	grey
V1M	T10F	-1.98494449110607	-1.58058505146992	grey
V1M	T10G	-0.0298702907727333	0.105741519294801	grey
V1M	T10I	-0.11574196041417	-0.110522334904635	grey
V1M	T10K	-0.188927160511483	-0.00880020526365888	grey
V1M	T10L	-0.0669644217033074	-0.487815718086388	grey
V1M	T10M	-0.0701951080745777	0.0725194671983753	grey
V1M	T10N	-0.191492671301527	-0.161385954899405	grey
V1M	T10P	-1.79949349274507	-1.6134375781261	grey
V1M	T10Q	-0.0369931349939585	-0.0682789799178041	grey
V1M	T10R	-0.200388638337349	-0.0751421612515339	grey
V1M	T10S	-0.0494489870477102	0.0136580312800567	grey
V1M	M11E	-0.0334958208582954	0.102232128448458	grey
V1M	M11F	-0.0819595117554588	-0.174899676250884	grey
V1M	M11G	-0.22386199529148	-0.485660670623794	grey
V1M	M11K	-0.118267560751933	0.0401155626929564	grey
V1M	M11L	0.0323009509625809	-0.0507955847417527	grey
V1M	M11R	-0.0872962387405138	0.0607920250133303	grey
V1M	M11W	-0.0551020360913759	0.0108753197207276	grey
V1M	T10V	-0.103148625521949	0.106652436998367	grey
V1M	T10W	-1.5629442656998	-0.543764774369434	grey
V1M	T10Y	-1.26796808318262	-2.31544295029525	grey
V1M	I9K	-3.87580275198016	-0.00633999078302683	grey
V1M	I9L	-0.0411223687198374	-0.0807338140127474	grey
V1M	I9R	-3.88193278265606	-0.00234509258940996	grey
V1M	I9S	-1.50948207918796	-1.56271640052262	grey
V1M	I9V	-0.00862695444780837	0.0686075080434136	grey
V1M	A8E	-3.74013430830287	-0.144143566942593	grey
V1M	A8G	-0.0488646132142048	-0.994454513818152	grey
V1M	A8I	-0.797776424320822	-1.78724245410106	grey
V1M	A8K	-3.88371740397888	0.00039901204994619	grey
V1M	A8L	-1.56015918565187	-1.10426880488863	grey
V1M	A8N	-1.27687144270346	-0.771896517988316	grey
V1M	A8P	-3.88291370829206	-0.000120153229620001	grey
V1M	A8R	-3.87944202363813	-0.0041454122485276	grey
V1M	A8S	0.0314563729842541	-0.415497618305402	grey
V1M	A8V	-0.0321063036549054	-0.354563659805478	grey
V1M	A8W	-3.87954157373774	-0.0047363015077222	grey
V1M	A7C	-0.0583713747735426	-1.25623277269635	grey
V1M	A7F	-1.82523713607718	-0.857054415453135	grey
V1M	A7G	-0.356386428240138	-0.634395345602306	grey
V1M	A7L	-1.55421052090779	-1.39878599418617	grey
V1M	A7N	-0.911168697488007	-1.25940177677663	grey
V1M	A7S	-0.024818664871995	-0.393729089523544	grey
V1M	A7V	-0.317309345782633	-1.19052189268046	grey
V1M	A7W	-2.51705037683648	-0.594151699518082	grey
V1M	A7Y	-1.38884644428754	-1.48887114871619	grey
V1M	S6T	0.0576876698025659	-0.0730737332722802	grey
V1M	S6V	0.0433839406545022	-0.0887109401221262	grey
V1M	S6W	0.0211075118544528	0.0109580095908299	grey
V1M	S6Y	0.030563484031485	-0.0475957382433982	grey
V1M	C5F	-3.14830125570564	-0.605865812445439	grey
V1M	C5L	-0.954165575111204	-0.435914295579682	grey
V1M	C5T	-2.16738856209133	-0.869677910359339	grey
V1M	C5W	-3.88343711789934	-0.000840757346127763	grey
V1M	L4R	-3.87355070039162	-0.0107271748538471	grey
V1M	L4V	-0.987147737502175	-0.542349070867284	grey
V1M	L4W	-3.88399474585808	0.000540329644564963	grey
V1M	E3N	-0.0767963387783062	-0.200357281949612	grey
V1M	E3R	-0.712037384520216	-1.20604995736527	grey
V1M	R2W	0.019535877824759	-0.0883917766685931	grey
V1N	R2E	0.0222677713266095	-0.971191105428932	grey
V1N	R2H	0.0344148456014901	-1.5275904558746	grey
V1N	R2K	0.0282125527206136	-1.21317960626191	grey
V1N	R2L	0.024245286044482	-1.51968181626317	grey
V1N	R2M	0.0184855788611458	-1.52199867241627	grey
V1N	R2N	-0.0239044900925078	-1.73660750400522	grey
V1N	R2P	-0.586321972299109	-3.29571073078105	grey
V1N	L4E	-3.52441779000833	-0.359860085237138	grey
V1N	L4K	-3.59845443833227	-0.160366644780258	grey
V1N	C5A	-0.450772799424227	-3.26098990541965	grey
V1N	S6C	-0.888255372854606	-1.99863600136669	grey
V1N	S6E	0.028335971173334	-0.521365153453268	grey
V1N	S6F	0.0183771386129887	-3.23434847574699	grey
V1N	S6G	-0.0249958517999489	-1.49103089262736	grey
V1N	S6H	-0.0244924158663973	-0.981025871398982	grey
V1N	S6L	0.0263635949360657	-2.2399515326584	grey
V1N	S6N	-0.00255757674010004	-1.38989286694025	grey
V1N	S6Q	-0.024612205940187	-1.23676004221552	grey
V1N	S6R	-0.0451674312786348	-1.44846834376665	grey
V1N	I9D	-3.87987988162746	-0.00373191577283993	grey
V1N	I9E	-3.52846343615071	-0.352817878951671	grey
V1N	I9G	-3.29167277573503	-0.592215935839099	grey
V1N	T10A	-0.0340199467446993	-1.82391103436585	grey
V1N	T10E	-0.0192218608915597	-2.19505110503782	grey
V1N	T10F	-1.98494449110607	-1.89834024903608	grey
V1N	T10G	-0.0298702907727333	-1.51593724967825	grey
V1N	T10I	-0.11574196041417	-2.86631623687924	grey
V1N	T10L	-0.0669644217033074	-3.3209052572144	grey
V1N	T10M	-0.0701951080745777	-2.39904106300977	grey
V1N	T10P	-1.79949349274507	-2.08357240311767	grey
V1N	T10Q	-0.0369931349939585	-1.3909456627525	grey
V1N	T10R	-0.200388638337349	-2.68826232906786	grey
V1N	T10S	-0.0494489870477102	-1.29428730167858	grey
V1N	M11G	-0.22386199529148	-3.19720789724348	grey
V1N	M11K	-0.118267560751933	-2.09468790661226	grey
V1N	M11L	0.0323009509625809	-1.76171982890983	grey
V1N	M11R	-0.0872962387405138	-1.61538756034374	grey
V1N	M11W	-0.0551020360913759	-1.36861841009098	grey
V1N	T10V	-0.103148625521949	-2.40154962334786	grey
V1N	I9K	-3.87580275198016	-0.00728180697136382	grey
V1N	I9Q	-1.97738419703983	-1.90689367820564	grey
V1N	I9R	-3.88193278265606	-0.00234509258941262	grey
V1N	I9S	-1.50948207918796	-2.37479579605751	grey
V1N	A8C	-0.0465725306302498	-3.06455905756107	grey
V1N	A8D	-3.77259391937639	-0.111266076755487	grey
V1N	A8E	-3.74013430830287	-0.143671722651132	grey
V1N	A8F	-3.88093838127433	-0.0033394939711382	grey
V1N	A8G	-0.0488646132142048	-3.35296608978686	grey
V1N	A8H	-3.88002954407259	-0.00356536055472167	grey
V1N	A8I	-0.797776424320822	-3.08598904971047	grey
V1N	A8K	-3.88371740397888	3.60132764423149e-05	grey
V1N	A8L	-1.56015918565187	-2.32396160520067	grey
V1N	A8N	-1.27687144270346	-2.58375206633323	grey
V1N	A8P	-3.88291370829206	-0.000794225022126671	grey
V1N	A8Q	-1.73986521953869	-2.14396615524025	grey
V1N	A8R	-3.87944202363813	-0.00417698815308176	grey
V1N	A8S	0.0314563729842541	-2.13616561106613	grey
V1N	A8T	0.0722815200665599	-2.4471992085906	grey
V1N	A8V	-0.0321063036549054	-3.28469497139637	grey
V1N	A8Y	-3.88379675141325	-0.000259611399644033	grey
V1N	A7C	-0.0583713747735426	-3.30365283372372	grey
V1N	A7D	-1.71734551965438	-2.16454629863345	grey
V1N	A7E	-1.08868857593885	-2.79337051579855	grey
V1N	A7F	-1.82523713607718	-2.05839629433071	grey
V1N	A7H	-1.36958296705076	-2.51469490819471	grey
V1N	A7I	-1.33773663122442	-2.54578638443927	grey
V1N	A7K	-1.96384580578282	-1.92043206946265	grey
V1N	A7L	-1.55421052090779	-2.33006735433768	grey
V1N	A7N	-0.911168697488007	-2.97274678440453	grey
V1N	A7P	-3.8755738643587	-0.00870401088676243	grey
V1N	A7Q	-1.54046548899	-2.34381238625546	grey
V1N	A7R	-2.9877764008129	-0.8951348493775	grey
V1N	A7S	-0.024818664871995	-2.35036077566466	grey
V1N	A7T	-0.409552017500868	-3.46973954515738	grey
V1N	A7Y	-1.38884644428754	-2.48829746588678	grey
V1N	S6T	0.0576876698025659	-1.85480022114292	grey
V1N	S6Y	0.030563484031485	-2.73083059158115	grey
V1N	C5G	-1.39914121613502	-2.48513665911045	grey
V1N	C5K	-3.88398859949113	-0.000289275754342455	grey
V1N	C5N	-2.958664134732	-0.922556519075379	grey
V1N	C5P	-3.87956953017153	-0.00470834507393825	grey
V1N	C5R	-3.87685849748886	-0.00621504614363744	grey
V1N	C5S	-1.72866652021612	-2.15561135502935	grey
V1N	C5T	-2.16738856209133	-1.71688931315413	grey
V1N	C5V	-1.56550371209896	-2.31594595473961	grey
V1N	L4M	-0.0259817473625832	-3.84810576766322	grey
V1N	L4Q	-1.95880971575965	-1.92546815948582	grey
V1N	L4R	-3.87355070039162	-0.0107271748538498	grey
V1N	L4W	-3.88399474585808	0.00200070580117284	grey
V1N	E3F	-2.9878374660741	-0.896440409171367	grey
V1N	E3K	-0.448282027577585	-3.27243367893756	grey
V1N	E3M	-1.0505926472633	-2.09247938725268	grey
V1N	E3N	-0.0767963387783062	-3.37498831458552	grey
V1N	E3Q	0.0864500580718137	-2.03577652480325	grey
V1N	E3S	-0.0218966305525639	-2.88251704935493	grey
V1N	E3T	-1.61897079664841	-1.91219638000447	grey
V1N	E3Y	-2.48686693610436	-1.39741093914111	grey
V1N	R2S	-0.0150168790185754	-1.03060849356668	grey
V1N	R2T	0.0137694343194559	-1.29435138305033	grey
V1P	R2A	-0.0648936812764003	-0.46444471156436	grey
V1P	R2F	0.0160795111830616	-1.00555360219254	grey
V1P	R2G	-0.0225169879073985	-0.444492144174925	grey
V1P	R2H	0.0344148456014901	-1.22701268742518	grey
V1P	R2I	-0.103083115765799	-1.32394593175409	grey
V1P	R2L	0.024245286044482	-1.19384469812447	grey
V1P	R2N	-0.0239044900925078	-3.86037338515296	grey
V1P	R2P	-0.586321972299109	-1.21151530439002	grey
V1P	E3A	0.038601367224151	-2.07083436699718	grey
V1P	E3D	0.210337711861425	-1.56952456296063	grey
V1P	C5A	-0.450772799424227	-3.36369604614727	grey
V1P	S6A	-0.00897165143119105	-1.00514427780658	grey
V1P	S6C	-0.888255372854606	-1.3381046019438	grey
V1P	S6E	0.028335971173334	-0.7013240268312	grey
V1P	S6F	0.0183771386129887	-2.00839654954495	grey
V1P	S6G	-0.0249958517999489	-1.2912307593341	grey
V1P	S6H	-0.0244924158663973	-0.431762975581724	grey
V1P	S6I	-0.0155693181448493	-2.34775553219268	grey
V1P	S6K	-0.0377474640183246	-1.09302532872158	grey
V1P	S6L	0.0263635949360657	-1.92904041415754	grey
V1P	S6P	-1.67113286303649	-2.20556334629358	grey
V1P	S6Q	-0.024612205940187	-0.807660352756827	grey
V1P	S6R	-0.0451674312786348	-1.3078087038274	grey
V1P	I9G	-3.29167277573503	-0.591153878922655	grey
V1P	I9H	-1.56548490167922	-2.3157514493251	grey
V1P	T10A	-0.0340199467446993	-1.50040690731278	grey
V1P	T10C	0.0423808417382401	-2.57043165874032	grey
V1P	T10D	-0.105477098221078	-3.41328590239917	grey
V1P	T10E	-0.0192218608915597	-1.02367810750482	grey
V1P	T10F	-1.98494449110607	-1.89838988576134	grey
V1P	T10G	-0.0298702907727333	-1.37550978188382	grey
V1P	T10H	-0.317610967633691	-3.36685987841065	grey
V1P	T10I	-0.11574196041417	-2.27448599080342	grey
V1P	T10K	-0.188927160511483	-2.79555410565237	grey
V1P	T10L	-0.0669644217033074	-3.1160610467735	grey
V1P	T10M	-0.0701951080745777	-2.46128327676435	grey
V1P	T10P	-1.79949349274507	-2.07310625195773	grey
V1P	T10Q	-0.0369931349939585	-1.67513974854992	grey
V1P	T10R	-0.200388638337349	-2.8291819369131	grey
V1P	T10S	-0.0494489870477102	-1.38145566485036	grey
V1P	M11A	-0.0681492666156434	-1.60037621474551	grey
V1P	M11N	-0.122973515119713	-1.59316827425935	grey
V1P	M11P	-3.13505717159135	-0.748591620189292	grey
V1P	M11T	0.00568024049924087	-1.55567645469895	grey
V1P	M11V	-0.0187297439563032	-1.79889449516305	grey
V1P	M11W	-0.0551020360913759	-1.27910732130027	grey
V1P	T10V	-0.103148625521949	-2.13161682239208	grey
V1P	T10W	-1.5629442656998	-2.32133360954567	grey
V1P	T10Y	-1.26796808318262	-2.61630979206285	grey
V1P	I9K	-3.87580275198016	-0.00847512326531152	grey
V1P	I9L	-0.0411223687198374	-1.47677726060433	grey
V1P	A8C	-0.0465725306302498	-2.91127329482842	grey
V1P	A8D	-3.77259391937639	-0.11164589474985	grey
V1P	A8E	-3.74013430830287	-0.13956075051099	grey
V1P	A8F	-3.88093838127433	0.238392190698155	grey
V1P	A8G	-0.0488646132142048	-2.95374254776341	grey
V1P	A8H	-3.88002954407259	-0.00361864163942016	grey
V1P	A8K	-3.88371740397888	-9.25257355430809e-05	grey
V1P	A8L	-1.56015918565187	-2.32349520324419	grey
V1P	A8M	-0.304811637475267	-2.96235153887185	grey
V1P	A8N	-1.27687144270346	-2.60685539215618	grey
V1P	A8P	-3.88291370829206	-0.000738479556101623	grey
V1P	A8Q	-1.73986521953869	-2.1160386107675	grey
V1P	A8R	-3.87944202363813	0.00676444094648021	grey
V1P	A8S	0.0314563729842541	-1.8071836708266	grey
V1P	A8T	0.0722815200665599	-1.9627136321537	grey
V1P	A8V	-0.0321063036549054	-3.08853592268699	grey
V1P	A8W	-3.87954157373774	-0.00473630150772486	grey
V1P	A8Y	-3.88379675141325	-0.000481123832213992	grey
V1P	A7C	-0.0583713747735426	-2.94182010215488	grey
V1P	A7D	-1.71734551965438	-2.16555776382465	grey
V1P	A7E	-1.08868857593885	-2.79558929930662	grey
V1P	A7F	-1.82523713607718	-2.05852813431898	grey
V1P	A7G	-0.356386428240138	-2.96764319508947	grey
V1P	A7H	-1.36958296705076	-2.51416480293218	grey
V1P	A7I	-1.33773663122442	-2.54598566103017	grey
V1P	A7L	-1.55421052090779	-2.32826179833737	grey
V1P	A7M	-1.52059070465036	-2.3636871705951	grey
V1P	A7N	-0.911168697488007	-2.97310917775746	grey
V1P	A7P	-3.8755738643587	-0.00415284262244686	grey
V1P	A7Q	-1.54046548899	-2.34234916531628	grey
V1P	A7R	-2.9877764008129	-0.89311285518459	grey
V1P	A7S	-0.024818664871995	-1.97227647966424	grey
V1P	A7T	-0.409552017500868	-3.47185359327535	grey
V1P	A7V	-0.317309345782633	-3.22548072199046	grey
V1P	A7Y	-1.38884644428754	-2.49399856898491	grey
V1P	S6T	0.0576876698025659	-1.5546500302131	grey
V1P	S6V	0.0433839406545022	-2.14650887138522	grey
V1P	S6W	0.0211075118544528	-1.48156838402981	grey
V1P	S6Y	0.030563484031485	-1.77468637775473	grey
V1P	C5E	-3.37318420233204	-0.508784416504936	grey
V1P	C5G	-1.39914121613502	-2.48441773418116	grey
V1P	C5Q	-2.54875066911364	-1.33552720613182	grey
V1P	C5R	-3.87685849748886	-0.00741937775660606	grey
V1P	C5W	-3.88343711789934	-0.000840757346130427	grey
V1P	L4R	-3.87355070039162	-0.0107271748538471	grey
V1P	E3G	0.0287154278092823	-2.05396260042765	grey
V1P	E3H	0.00414020878078558	-2.92122805624376	grey
V1P	E3I	-3.83259676235094	-0.0507680380683975	grey
V1P	E3K	-0.448282027577585	-2.54611683502134	grey
V1P	E3L	-3.08203560310509	-0.449484390239602	grey
V1P	E3N	-0.0767963387783062	-2.67830971743024	grey
V1P	E3P	-3.72048948853569	-0.163222196377721	grey
V1P	E3Q	0.0864500580718137	-1.57463599325599	grey
V1P	E3R	-0.712037384520216	-2.87713617121859	grey
V1P	E3S	-0.0218966305525639	-1.8792445011987	grey
V1P	E3T	-1.61897079664841	-0.399697104931576	grey
V1P	E3V	-3.80121593455002	-0.0830619406954529	grey
V1P	E3Y	-2.48686693610436	-1.38023587813199	grey
V1P	R2S	-0.0150168790185754	-0.81931578353923	grey
V1P	R2T	0.0137694343194559	-1.48436040001176	grey
V1Q	R2A	-0.0648936812764003	-1.19875087227804	grey
V1Q	R2E	0.0222677713266095	-1.0901320822403	grey
V1Q	R2G	-0.0225169879073985	-0.687258326999461	grey
V1Q	R2N	-0.0239044900925078	-1.57745981126474	grey
V1Q	R2P	-0.586321972299109	-3.0020354626314	grey
V1Q	E3A	0.038601367224151	-3.12356416394112	grey
V1Q	E3C	-3.28800198421101	-0.305723874425885	grey
V1Q	L4K	-3.59845443833227	-0.285053551746111	grey
V1Q	C5A	-0.450772799424227	-3.3307091815472	grey
V1Q	S6A	-0.00897165143119105	-1.62577172684298	grey
V1Q	S6D	0.0645337436188642	-0.840811921392966	grey
V1Q	S6G	-0.0249958517999489	-1.80446240572395	grey
V1Q	S6H	-0.0244924158663973	-1.05588989024871	grey
V1Q	S6L	0.0263635949360657	-2.42923248039182	grey
V1Q	S6M	0.0488554267592143	-2.09442086511232	grey
V1Q	S6P	-1.67113286303649	-2.21314501220897	grey
V1Q	S6Q	-0.024612205940187	-1.13445309014932	grey
V1Q	S6R	-0.0451674312786348	-1.55728270619548	grey
V1Q	I9A	-1.1632652586623	-2.72101261658317	grey
V1Q	I9E	-3.52846343615071	-0.355323151938223	grey
V1Q	I9G	-3.29167277573503	-0.592296786305939	grey
V1Q	T10A	-0.0340199467446993	-2.61759246682933	grey
V1Q	T10C	0.0423808417382401	-3.02566670742614	grey
V1Q	T10D	-0.105477098221078	-3.67289614232952	grey
V1Q	T10F	-1.98494449110607	-1.8993333841394	grey
V1Q	T10G	-0.0298702907727333	-1.45225409129897	grey
V1Q	T10K	-0.188927160511483	-3.05709713856987	grey
V1Q	T10L	-0.0669644217033074	-3.58419432924589	grey
V1Q	T10M	-0.0701951080745777	-2.58382838684787	grey
V1Q	T10P	-1.79949349274507	-2.0847843825004	grey
V1Q	T10R	-0.200388638337349	-3.11554823399102	grey
V1Q	T10S	-0.0494489870477102	-1.44403430971218	grey
V1Q	M11A	-0.0681492666156434	-1.93709460014443	grey
V1Q	M11E	-0.0334958208582954	-1.17915711941819	grey
V1Q	M11G	-0.22386199529148	-3.44139852335799	grey
V1Q	M11K	-0.118267560751933	-2.18810037916729	grey
V1Q	M11Q	-0.0602067822396659	-1.57136346541895	grey
V1Q	M11R	-0.0872962387405138	-1.64796023340505	grey
V1Q	M11T	0.00568024049924087	-1.96212888899493	grey
V1Q	T10V	-0.103148625521949	-2.81015125529881	grey
V1Q	T10W	-1.5629442656998	-2.31925718986582	grey
V1Q	I9K	-3.87580275198016	-0.00753294855554909	grey
V1Q	I9R	-3.88193278265606	0.0281563876565665	grey
V1Q	I9V	-0.00862695444780837	-3.87493845584348	grey
V1Q	I9W	-3.86719305394371	-0.0170848213017583	grey
V1Q	A8D	-3.77259391937639	-0.111683955869073	grey
V1Q	A8G	-0.0488646132142048	-3.64969884999302	grey
V1Q	A8H	-3.88002954407259	-0.00347807136398171	grey
V1Q	A8L	-1.56015918565187	-2.32312118131166	grey
V1Q	A8N	-1.27687144270346	-2.60676849116122	grey
V1Q	A8P	-3.88291370829206	-0.00110500696793592	grey
V1Q	A8Q	-1.73986521953869	-2.14359807982987	grey
V1Q	A8R	-3.87944202363813	-0.00236641309521435	grey
V1Q	A8S	0.0314563729842541	-3.05845439192247	grey
V1Q	A8T	0.0722815200665599	-2.59324069481543	grey
V1Q	A8V	-0.0321063036549054	-3.54804490142372	grey
V1Q	A8W	-3.87954157373774	-0.0047363015077222	grey
V1Q	A8Y	-3.88379675141325	-0.000481123832213992	grey
V1Q	A7C	-0.0583713747735426	-3.07683035638598	grey
V1Q	A7K	-1.96384580578282	-1.92006197942788	grey
V1Q	A7L	-1.55421052090779	-2.33006735433768	grey
V1Q	A7N	-0.911168697488007	-2.97114668521137	grey
V1Q	A7R	-2.9877764008129	-0.895137625742718	grey
V1Q	A7T	-0.409552017500868	-3.4747258577446	grey
V1Q	A7V	-0.317309345782633	-3.51659813328367	grey
V1Q	C5E	-3.37318420233204	-0.511093672913434	grey
V1Q	C5G	-1.39914121613502	-2.48513665911045	grey
V1Q	C5K	-3.88398859949113	-0.000289275754339791	grey
V1Q	C5L	-0.954165575111204	-2.07426367892893	grey
V1Q	C5P	-3.87956953017153	-0.00470834507393825	grey
V1Q	C5R	-3.87685849748886	0.019277155904212	grey
V1Q	C5S	-1.72866652021612	-2.15561135502935	grey
V1Q	C5T	-2.16738856209133	-1.71607221198574	grey
V1Q	L4R	-3.87355070039162	-0.0107271748538498	grey
V1Q	L4T	-1.29456052510733	-2.58971735013814	grey
V1Q	L4W	-3.88399474585808	-0.00028312938738928	grey
V1Q	E3G	0.0287154278092823	-3.08424375262473	grey
V1Q	E3K	-0.448282027577585	-3.43599584766788	grey
V1Q	E3L	-3.08203560310509	-0.802242272140377	grey
V1Q	E3M	-1.0505926472633	-2.83368522798217	grey
V1Q	E3N	-0.0767963387783062	-3.37676152339727	grey
V1Q	E3P	-3.72048948853569	-0.163788386709776	grey
V1Q	E3R	-0.712037384520216	-3.16960937627606	grey
V1Q	E3V	-3.80121593455002	-0.0820038635308729	grey
V1Q	E3W	-3.78286753726339	-0.10141033798208	grey
V1Q	R2W	0.019535877824759	-1.48756024938512	grey
V1R	R2A	-0.0648936812764003	-3.19466639298327	grey
V1R	R2D	-0.0524493447000292	-2.90283062968063	grey
V1R	R2E	0.0222677713266095	-1.80294998236037	grey
V1R	R2G	-0.0225169879073985	-1.83624372855957	grey
V1R	R2H	0.0344148456014901	-3.02254057843356	grey
V1R	R2K	0.0282125527206136	-2.04151223116955	grey
V1R	R2L	0.024245286044482	-2.98174248489351	grey
V1R	R2N	-0.0239044900925078	-3.17366817761928	grey
V1R	R2P	-0.586321972299109	-3.29680244162937	grey
V1R	R2Q	0.0537079437477237	-2.05260836849835	grey
V1R	E3A	0.038601367224151	-3.83506833541138	grey
V1R	L4A	-0.456355585822767	-3.42703115728447	grey
V1R	L4E	-3.52441779000833	-0.359374700282749	grey
V1R	L4G	-2.08714707322645	-1.79690130992636	grey
V1R	L4K	-3.59845443833227	-0.264517376447119	grey
V1R	C5A	-0.450772799424227	-3.43122332617092	grey
V1R	S6A	-0.00897165143119105	-2.49927404922735	grey
V1R	S6E	0.028335971173334	-1.46562877169835	grey
V1R	S6F	0.0183771386129887	-3.83402142980959	grey
V1R	S6G	-0.0249958517999489	-3.09007766195319	grey
V1R	S6H	-0.0244924158663973	-2.11035562593295	grey
V1R	S6K	-0.0377474640183246	-2.90044809336489	grey
V1R	S6L	0.0263635949360657	-3.72364335675034	grey
V1R	S6M	0.0488554267592143	-3.70129976646792	grey
V1R	S6N	-0.00255757674010004	-1.96795471115593	grey
V1R	S6P	-1.67113286303649	-2.21206088084148	grey
V1R	S6Q	-0.024612205940187	-2.2213030822893	grey
V1R	S6R	-0.0451674312786348	-2.87941454147118	grey
V1R	I9A	-1.1632652586623	-2.72003659735366	grey
V1R	I9C	-0.114857729133784	-3.76942014611169	grey
V1R	I9E	-3.52846343615071	-0.345408629537338	grey
V1R	I9F	-2.60787594963562	-1.27548143033213	grey
V1R	I9G	-3.29167277573503	-0.59235927827832	grey
V1R	T10A	-0.0340199467446993	-3.5462827470553	grey
V1R	T10C	0.0423808417382401	-3.67407515505149	grey
V1R	T10D	-0.105477098221078	-3.77880077702439	grey
V1R	T10E	-0.0192218608915597	-3.08246706467921	grey
V1R	T10F	-1.98494449110607	-1.8993333841394	grey
V1R	T10G	-0.0298702907727333	-3.33535453076092	grey
V1R	T10H	-0.317610967633691	-3.56666690761178	grey
V1R	T10K	-0.188927160511483	-3.69535071473398	grey
V1R	T10L	-0.0669644217033074	-3.81663014706939	grey
V1R	T10M	-0.0701951080745777	-3.80053030994023	grey
V1R	T10P	-1.79949349274507	-2.07840609985219	grey
V1R	T10Q	-0.0369931349939585	-3.2609916236878	grey
V1R	T10R	-0.200388638337349	-3.68127448193414	grey
V1R	T10S	-0.0494489870477102	-2.93311420646825	grey
V1R	M11A	-0.0681492666156434	-3.35707680667007	grey
V1R	M11D	-0.0432015386225961	-3.72663294694576	grey
V1R	M11E	-0.0334958208582954	-1.79859132533501	grey
V1R	M11G	-0.22386199529148	-3.65956372033047	grey
V1R	M11H	-0.197219915570048	-2.71295867548784	grey
V1R	M11I	0.0408493694010712	-3.64966907087274	grey
V1R	M11K	-0.118267560751933	-3.62745106934306	grey
V1R	M11L	0.0323009509625809	-3.59498382022825	grey
V1R	M11N	-0.122973515119713	-3.59109293406544	grey
V1R	M11P	-3.13505717159135	-0.652591036899711	grey
V1R	M11Q	-0.0602067822396659	-2.80801702102088	grey
V1R	M11R	-0.0872962387405138	-3.30466515271534	grey
V1R	M11S	-0.127550402460573	-3.66621800872975	grey
V1R	M11T	0.00568024049924087	-3.49696200473841	grey
V1R	M11V	-0.0187297439563032	-3.17712984780377	grey
V1R	M11W	-0.0551020360913759	-3.19373352897322	grey
V1R	T10V	-0.103148625521949	-3.74371441813318	grey
V1R	T10W	-1.5629442656998	-2.32059835054647	grey
V1R	T10Y	-1.26796808318262	-2.61630979206285	grey
V1R	I9K	-3.87580275198016	-0.00509495608430566	grey
V1R	I9L	-0.0411223687198374	-3.31787014583193	grey
V1R	I9M	-0.0225511184809442	-3.78077177402547	grey
V1R	I9N	-1.40511505852338	-2.47916281672208	grey
V1R	I9P	-3.88183594114877	-0.00244193409669879	grey
V1R	I9Q	-1.97738419703983	-1.90656765430255	grey
V1R	I9R	-3.88193278265606	-0.00140828300941065	grey
V1R	I9S	-1.50948207918796	-2.37479579605751	grey
V1R	I9T	-0.369752575441977	-3.51452529980349	grey
V1R	I9V	-0.00862695444780837	-3.5176589426936	grey
V1R	I9W	-3.86719305394371	-0.0170848213017556	grey
V1R	I9Y	-3.88315156404393	-0.00112631120153717	grey
V1R	A8D	-3.77259391937639	-0.110215323867305	grey
V1R	A8E	-3.74013430830287	-0.144143566942596	grey
V1R	A8F	-3.88093838127433	-0.002781668990405	grey
V1R	A8G	-0.0488646132142048	-3.56456989722116	grey
V1R	A8H	-3.88002954407259	0.00795951599755318	grey
V1R	A8I	-0.797776424320822	-3.08414413365434	grey
V1R	A8K	-3.88371740397888	0.0545663555862026	grey
V1R	A8L	-1.56015918565187	-2.32387539489852	grey
V1R	A8M	-0.304811637475267	-3.5794662377702	grey
V1R	A8N	-1.27687144270346	-2.60740643254201	grey
V1R	A8P	-3.88291370829206	0.00393887963797068	grey
V1R	A8Q	-1.73986521953869	-2.14411304999662	grey
V1R	A8R	-3.87944202363813	-0.00382295624488016	grey
V1R	A8S	0.0314563729842541	-3.8898508407963	grey
V1R	A8T	0.0722815200665599	-3.88284249267187	grey
V1R	A8V	-0.0321063036549054	-3.85197004899339	grey
V1R	A8W	-3.87954157373774	-0.00368150881495843	grey
V1R	A8Y	-3.88379675141325	-0.000481123832216657	grey
V1R	A7C	-0.0583713747735426	-3.82590650047192	grey
V1R	A7F	-1.82523713607718	-2.05812806011632	grey
V1R	A7G	-0.356386428240138	-3.5269518619858	grey
V1R	A7H	-1.36958296705076	-2.51430840049236	grey
V1R	A7I	-1.33773663122442	-2.54654124402104	grey
V1R	A7K	-1.96384580578282	-1.92043206946265	grey
V1R	A7L	-1.55421052090779	-2.32490397114057	grey
V1R	A7N	-0.911168697488007	-2.97310917775746	grey
V1R	A7P	-3.8755738643587	0.00825647038576172	grey
V1R	A7Q	-1.54046548899	-2.34071334084402	grey
V1R	A7R	-2.9877764008129	-0.895504630102469	grey
V1R	A7S	-0.024818664871995	-3.85672626559304	grey
V1R	A7T	-0.409552017500868	-3.4747258577446	grey
V1R	A7V	-0.317309345782633	-3.56696852946283	grey
V1R	A7W	-2.51705037683648	-1.36722749840899	grey
V1R	S6T	0.0576876698025659	-3.69975165975173	grey
V1R	S6V	0.0433839406545022	-3.88367726010445	grey
V1R	C5D	-3.88370013285994	-0.000577742385532432	grey
V1R	C5E	-3.37318420233204	-0.511093672913431	grey
V1R	C5G	-1.39914121613502	-2.46022568713512	grey
V1R	C5I	-1.06554471410669	-2.81873316113877	grey
V1R	C5L	-0.954165575111204	-2.93011230013426	grey
V1R	C5M	-0.228920788034268	-3.6524564509848	grey
V1R	C5N	-2.958664134732	-0.925020877811527	grey
V1R	C5P	-3.87956953017153	-0.00414356634725799	grey
V1R	C5Q	-2.54875066911364	-1.33552720613182	grey
V1R	C5R	-3.87685849748886	-0.00616837963099037	grey
V1R	C5S	-1.72866652021612	-2.15561135502935	grey
V1R	C5T	-2.16738856209133	-1.59446375314145	grey
V1R	C5V	-1.56550371209896	-2.31773549161913	grey
V1R	C5W	-3.88343711789934	-0.000840757346130427	grey
V1R	L4N	-2.06046616450087	-1.8238117107446	grey
V1R	L4R	-3.87355070039162	-0.00942148726603875	grey
V1R	L4S	-1.79268311989811	-2.09159475534736	grey
V1R	L4T	-1.29456052510733	-2.58971735013813	grey
V1R	L4V	-0.987147737502175	-2.89713013774329	grey
V1R	L4W	-3.88399474585808	0.0356085186655548	grey
V1R	E3G	0.0287154278092823	-3.88218991414241	grey
V1R	E3K	-0.448282027577585	-2.417603380976	grey
V1R	E3L	-3.08203560310509	-0.799185050702283	grey
V1R	E3N	-0.0767963387783062	-3.80748153646716	grey
V1R	E3Q	0.0864500580718137	-3.60415035467988	grey
V1R	E3R	-0.712037384520216	-3.04432305663391	grey
V1R	E3V	-3.80121593455002	-0.0830619406954529	grey
V1R	R2S	-0.0150168790185754	-1.9297443639956	grey
V1R	R2T	0.0137694343194559	-3.04848327317846	grey
V1R	R2V	0.00835710431744818	-3.67701747229984	grey
V1R	R2W	0.019535877824759	-2.73810132392918	grey
V1R	R2Y	0.0385460108675404	-2.93401815168839	grey
V1S	R2A	-0.0648936812764003	-1.24960831844091	grey
V1S	R2E	0.0222677713266095	-1.83026521289322	grey
V1S	R2F	0.0160795111830616	-1.81212717058393	grey
V1S	R2G	-0.0225169879073985	-1.01771027020511	grey
V1S	R2H	0.0344148456014901	-2.27045515307961	grey
V1S	R2K	0.0282125527206136	-1.73635963028337	grey
V1S	R2L	0.024245286044482	-1.99718128852072	grey
V1S	R2P	-0.586321972299109	-2.86685537718746	grey
V1S	R2Q	0.0537079437477237	-1.67739193840455	grey
V1S	E3D	0.210337711861425	-1.94123805402201	grey
V1S	L4A	-0.456355585822767	-3.4279222894227	grey
V1S	L4F	-1.51878649399261	-2.36331522684195	grey
V1S	L4G	-2.08714707322645	-1.79713080201902	grey
V1S	L4K	-3.59845443833227	-0.285823436913201	grey
V1S	C5A	-0.450772799424227	-3.42301649056797	grey
V1S	S6A	-0.00897165143119105	-1.6266769703385	grey
V1S	S6C	-0.888255372854606	-2.14835706263737	grey
V1S	S6D	0.0645337436188642	-1.35266737528261	grey
V1S	S6F	0.0183771386129887	-3.15505854616134	grey
V1S	S6G	-0.0249958517999489	-1.91042893041911	grey
V1S	S6H	-0.0244924158663973	-2.67896947197934	grey
V1S	S6I	-0.0155693181448493	-3.56239984917799	grey
V1S	S6K	-0.0377474640183246	-1.47942779375938	grey
V1S	S6L	0.0263635949360657	-2.97039962120433	grey
V1S	S6M	0.0488554267592143	-2.31250351418542	grey
V1S	S6N	-0.00255757674010004	-1.35638611554827	grey
V1S	S6P	-1.67113286303649	-2.21241263172602	grey
V1S	S6Q	-0.024612205940187	-1.556536770496	grey
V1S	S6R	-0.0451674312786348	-1.87346847701328	grey
V1S	I9E	-3.52846343615071	-0.339560171232656	grey
V1S	I9G	-3.29167277573503	-0.563473712443504	grey
V1S	I9H	-1.56548490167922	-2.31879297356625	grey
V1S	T10A	-0.0340199467446993	-2.46752498130437	grey
V1S	T10C	0.0423808417382401	-2.82794123674261	grey
V1S	T10D	-0.105477098221078	-3.77453442764166	grey
V1S	T10E	-0.0192218608915597	-1.70497839316292	grey
V1S	T10F	-1.98494449110607	-1.89784399788338	grey
V1S	T10G	-0.0298702907727333	-2.00152154887369	grey
V1S	T10H	-0.317610967633691	-3.56589664780288	grey
V1S	T10I	-0.11574196041417	-3.30161750326633	grey
V1S	T10K	-0.188927160511483	-3.39442618617425	grey
V1S	T10L	-0.0669644217033074	-3.58490414630281	grey
V1S	T10M	-0.0701951080745777	-2.79632653135722	grey
V1S	T10N	-0.191492671301527	-3.23614762052014	grey
V1S	T10P	-1.79949349274507	-2.0839398623071	grey
V1S	T10R	-0.200388638337349	-3.42145987524014	grey
V1S	T10S	-0.0494489870477102	-1.83822092381758	grey
V1S	M11A	-0.0681492666156434	-2.76578530752181	grey
V1S	M11E	-0.0334958208582954	-1.33485799550932	grey
V1S	M11F	-0.0819595117554588	-1.90311493517825	grey
V1S	M11G	-0.22386199529148	-3.63439763176317	grey
V1S	M11K	-0.118267560751933	-2.5173681426427	grey
V1S	M11L	0.0323009509625809	-2.15218433351732	grey
V1S	M11N	-0.122973515119713	-2.22018204621674	grey
V1S	M11R	-0.0872962387405138	-2.46220154525572	grey
V1S	M11S	-0.127550402460573	-2.369218997004	grey
V1S	M11T	0.00568024049924087	-2.25305607332261	grey
V1S	M11V	-0.0187297439563032	-2.37058839820481	grey
V1S	M11W	-0.0551020360913759	-2.07806917429114	grey
V1S	M11Y	-0.145225722068934	-1.75190900476075	grey
V1S	T10V	-0.103148625521949	-2.94859705113575	grey
V1S	T10W	-1.5629442656998	-2.31836365461011	grey
V1S	I9K	-3.87580275198016	-0.00612207999057324	grey
V1S	I9L	-0.0411223687198374	-2.08025712513042	grey
V1S	I9M	-0.0225511184809442	-2.27442889011014	grey
V1S	I9N	-1.40511505852338	-2.47646912913244	grey
V1S	I9P	-3.88183594114877	-0.00244193409669879	grey
V1S	I9Q	-1.97738419703983	-1.90689367820564	grey
V1S	I9R	-3.88193278265606	-0.00207544400218262	grey
V1S	I9S	-1.50948207918796	-2.37479579605751	grey
V1S	I9T	-0.369752575441977	-3.51261623162628	grey
V1S	I9V	-0.00862695444780837	-2.25149186955175	grey
V1S	I9W	-3.86719305394371	-0.0170848213017583	grey
V1S	A8C	-0.0465725306302498	-3.51318592523374	grey
V1S	A8D	-3.77259391937639	-0.110466681197057	grey
V1S	A8E	-3.74013430830287	-0.143593863719422	grey
V1S	A8F	-3.88093838127433	-0.0027068970232329	grey
V1S	A8G	-0.0488646132142048	-3.81569314691185	grey
V1S	A8H	-3.88002954407259	-0.00394692580662692	grey
V1S	A8I	-0.797776424320822	-3.08650145092464	grey
V1S	A8K	-3.88371740397888	0.000618782760818171	grey
V1S	A8L	-1.56015918565187	-2.32321986106879	grey
V1S	A8M	-0.304811637475267	-3.56958860314713	grey
V1S	A8N	-1.27687144270346	-2.60708606491911	grey
V1S	A8P	-3.88291370829206	0.00727214695275169	grey
V1S	A8Q	-1.73986521953869	-2.14375812511478	grey
V1S	A8R	-3.87944202363813	-0.00468733113817388	grey
V1S	A8S	0.0314563729842541	-2.88199446317842	grey
V1S	A8T	0.0722815200665599	-2.92039677127949	grey
V1S	A8V	-0.0321063036549054	-3.61869955941236	grey
V1S	A8W	-3.87954157373774	-0.00452811147582555	grey
V1S	A8Y	-3.88379675141325	0.000175366691329781	grey
V1S	A7C	-0.0583713747735426	-3.61625963626233	grey
V1S	A7D	-1.71734551965438	-2.16693235559109	grey
V1S	A7F	-1.82523713607718	-2.05841742557471	grey
V1S	A7G	-0.356386428240138	-3.51497264046567	grey
V1S	A7H	-1.36958296705076	-2.50883254512015	grey
V1S	A7I	-1.33773663122442	-2.54556522479153	grey
V1S	A7K	-1.96384580578282	-1.90983850673539	grey
V1S	A7L	-1.55421052090779	-2.32939837282521	grey
V1S	A7M	-1.52059070465036	-2.3625079165677	grey
V1S	A7N	-0.911168697488007	-2.97310917775746	grey
V1S	A7P	-3.8755738643587	-0.00829004239874775	grey
V1S	A7Q	-1.54046548899	-2.34381238625546	grey
V1S	A7R	-2.9877764008129	-0.894372381455547	grey
V1S	A7S	-0.024818664871995	-3.13558263107656	grey
V1S	A7T	-0.409552017500868	-3.4747258577446	grey
V1S	A7W	-2.51705037683648	-1.36722749840899	grey
V1S	A7Y	-1.38884644428754	-2.49521194485062	grey
V1S	S6T	0.0576876698025659	-2.27763122628366	grey
V1S	S6V	0.0433839406545022	-3.27107123131978	grey
V1S	S6W	0.0211075118544528	-3.04075286242995	grey
V1S	S6Y	0.030563484031485	-3.55306479621663	grey
V1S	C5F	-3.14830125570564	-0.732919398101734	grey
V1S	C5G	-1.39914121613502	-2.48441544531685	grey
V1S	C5L	-0.954165575111204	-2.49245996243234	grey
V1S	C5N	-2.958664134732	-0.923304484104975	grey
V1S	C5R	-3.87685849748886	0.0136742174885685	grey
V1S	C5S	-1.72866652021612	-2.15561135502935	grey
V1S	C5V	-1.56550371209896	-2.31877416314651	grey
V1S	L4R	-3.87355070039162	-0.0107271748538471	grey
V1S	L4V	-0.987147737502175	-2.81334668198827	grey
V1S	L4W	-3.88399474585808	0.260071711342639	grey
V1S	E3F	-2.9878374660741	-0.876903858439418	grey
V1S	E3I	-3.83259676235094	-0.0516811128945265	grey
V1S	E3K	-0.448282027577585	-3.43484064815764	grey
V1S	E3L	-3.08203560310509	-0.800625312582399	grey
V1S	E3N	-0.0767963387783062	-3.52284221527389	grey
V1S	E3P	-3.72048948853569	-0.163401879007427	grey
V1S	E3Q	0.0864500580718137	-2.99211178589302	grey
V1S	E3R	-0.712037384520216	-3.17224049072525	grey
V1S	E3S	-0.0218966305525639	-2.99022330654945	grey
V1S	E3T	-1.61897079664841	-2.24267738992204	grey
V1S	E3V	-3.80121593455002	-0.0577700709355771	grey
V1S	E3W	-3.78286753726339	-0.101410337982077	grey
V1S	R2S	-0.0150168790185754	-1.6652155635674	grey
V1S	R2T	0.0137694343194559	-3.10337060331846	grey
V1S	R2V	0.00835710431744818	-2.93097820793641	grey
V1S	R2Y	0.0385460108675404	-1.68515245087996	grey
V1T	R2A	-0.0648936812764003	0.233929986128504	grey
V1T	R2G	-0.0225169879073985	0.0767491635427224	grey
V1T	R2H	0.0344148456014901	-0.434387932258163	grey
V1T	R2L	0.024245286044482	-1.27844829973144	grey
V1T	R2P	-0.586321972299109	-1.52433662969908	grey
V1T	E3A	0.038601367224151	-1.48365592957366	grey
V1T	L4G	-2.08714707322645	-1.79390121766832	grey
V1T	C5A	-0.450772799424227	-2.20514061380137	grey
V1T	S6A	-0.00897165143119105	-0.268616421775514	grey
V1T	S6C	-0.888255372854606	-0.819069774897733	grey
V1T	S6D	0.0645337436188642	-0.0312653281434763	grey
V1T	S6F	0.0183771386129887	-1.78324191184157	grey
V1T	S6G	-0.0249958517999489	-0.270770540167567	grey
V1T	S6H	-0.0244924158663973	-0.0981596350641056	grey
V1T	S6K	-0.0377474640183246	-0.231078770997479	grey
V1T	S6L	0.0263635949360657	-1.15746379079534	grey
V1T	S6N	-0.00255757674010004	-0.0242455937729189	grey
V1T	S6P	-1.67113286303649	-2.20082452237961	grey
V1T	S6R	-0.0451674312786348	-0.188964961333327	grey
V1T	I9G	-3.29167277573503	-0.592605099510438	grey
V1T	T10A	-0.0340199467446993	-0.461466340587258	grey
V1T	T10C	0.0423808417382401	-1.5351583812283	grey
V1T	T10D	-0.105477098221078	-1.44009706180581	grey
V1T	T10E	-0.0192218608915597	-0.785793581153374	grey
V1T	T10F	-1.98494449110607	-1.88111188622001	grey
V1T	T10G	-0.0298702907727333	-0.682606076396132	grey
V1T	T10H	-0.317610967633691	-1.66646983249632	grey
V1T	T10I	-0.11574196041417	-1.67667569243327	grey
V1T	T10L	-0.0669644217033074	-1.75689410022001	grey
V1T	T10M	-0.0701951080745777	-1.25821585834021	grey
V1T	T10P	-1.79949349274507	-2.08204609213983	grey
V1T	T10Q	-0.0369931349939585	-3.42859501918496	grey
V1T	T10R	-0.200388638337349	-1.51976997306045	grey
V1T	T10S	-0.0494489870477102	-0.349731770840719	grey
V1T	M11G	-0.22386199529148	-1.55502980607572	grey
V1T	M11L	0.0323009509625809	-0.953610578872562	grey
V1T	M11P	-3.13505717159135	-0.749220703654122	grey
V1T	M11R	-0.0872962387405138	-0.470304455401037	grey
V1T	M11T	0.00568024049924087	-0.638265501557449	grey
V1T	M11V	-0.0187297439563032	-1.01278232244395	grey
V1T	T10V	-0.103148625521949	-1.17189541562493	grey
V1T	T10W	-1.5629442656998	-1.92446075753064	grey
V1T	T10Y	-1.26796808318262	-2.00127321020261	grey
V1T	I9K	-3.87580275198016	0.000447212294017341	grey
V1T	I9R	-3.88193278265606	-0.00146739498301374	grey
V1T	I9V	-0.00862695444780837	-0.650403979607796	grey
V1T	I9W	-3.86719305394371	-0.0170848213017583	grey
V1T	A8C	-0.0465725306302498	-1.91656520580154	grey
V1T	A8D	-3.77259391937639	-0.110640499972603	grey
V1T	A8F	-3.88093838127433	-0.00333949397113553	grey
V1T	A8G	-0.0488646132142048	-1.53348361890958	grey
V1T	A8H	-3.88002954407259	0.0394942355083558	grey
V1T	A8I	-0.797776424320822	-2.02583808119979	grey
V1T	A8K	-3.88371740397888	-0.000131856529633545	grey
V1T	A8L	-1.56015918565187	-2.0120800244017	grey
V1T	A8M	-0.304811637475267	-1.88700841758351	grey
V1T	A8N	-1.27687144270346	-2.21058402018556	grey
V1T	A8P	-3.88291370829206	0.000823222553225644	grey
V1T	A8Q	-1.73986521953869	-2.14202827055094	grey
V1T	A8R	-3.87944202363813	-0.00404098135993047	grey
V1T	A8S	0.0314563729842541	-1.36987845549069	grey
V1T	A8T	0.0722815200665599	-1.46539370353944	grey
V1T	A8V	-0.0321063036549054	-1.48611340650263	grey
V1T	A8W	-3.87954157373774	-0.0047363015077222	grey
V1T	A8Y	-3.88379675141325	0.000243285138378457	grey
V1T	A7C	-0.0583713747735426	-2.19210176137453	grey
V1T	A7D	-1.71734551965438	-2.16611187906018	grey
V1T	A7F	-1.82523713607718	-1.88901903736337	grey
V1T	A7G	-0.356386428240138	-1.28221444026279	grey
V1T	A7H	-1.36958296705076	-2.0665443491196	grey
V1T	A7I	-1.33773663122442	-2.39665535631592	grey
V1T	A7L	-1.55421052090779	-2.16033743665465	grey
V1T	A7N	-0.911168697488007	-1.96247909258969	grey
V1T	A7P	-3.8755738643587	-0.00781161853367252	grey
V1T	A7Q	-1.54046548899	-2.09614090449452	grey
V1T	A7R	-2.9877764008129	-0.877331111690446	grey
V1T	A7S	-0.024818664871995	-1.33988720419034	grey
V1T	A7T	-0.409552017500868	-2.29097052066179	grey
V1T	A7V	-0.317309345782633	-2.01960445982807	grey
V1T	A7Y	-1.38884644428754	-1.83038491674449	grey
V1T	S6T	0.0576876698025659	-0.752624049536093	grey
V1T	S6V	0.0433839406545022	-1.59795788858012	grey
V1T	S6Y	0.030563484031485	-1.08678511799325	grey
V1T	C5F	-3.14830125570564	-0.735976619539825	grey
V1T	C5G	-1.39914121613502	-1.62294635205954	grey
V1T	E3G	0.0287154278092823	-1.53827085657692	grey
V1T	E3H	0.00414020878078558	-2.02349220165453	grey
V1T	E3K	-0.448282027577585	-1.57553840250559	grey
V1T	E3N	-0.0767963387783062	-1.61149727621639	grey
V1T	E3P	-3.72048948853569	-0.163788386709779	grey
V1T	E3Q	0.0864500580718137	-0.972296035498496	grey
V1T	E3T	-1.61897079664841	-1.0283079636286	grey
V1T	R2T	0.0137694343194559	-0.42764243013319	grey
V1T	R2V	0.00835710431744818	-1.45261581059537	grey
R2A	E3A	0.038601367224151	-0.0719151335934294	grey
R2A	E3D	0.210337711861425	-0.473009812433522	grey
R2A	L4A	-0.456355585822767	0.549680909214626	grey
R2A	L4C	-0.794958579868319	0.592650113618253	grey
R2A	L4D	-3.88126136392576	0.598182679302506	grey
R2A	L4E	-3.52441779000833	0.296641695292796	grey
R2A	L4F	-1.51878649399261	0.887721238566682	grey
R2A	L4G	-2.08714707322645	0.622553757448055	grey
R2A	L4H	-1.6291699386626	1.17712552669096	grey
R2A	L4I	-0.453303111819746	0.505476138668786	grey
R2A	L4K	-3.59845443833227	0.367196228596563	grey
R2A	C5A	-0.450772799424227	0.332987564757631	grey
R2A	S6A	-0.00897165143119105	-0.0291245694069384	grey
R2A	S6D	0.0645337436188642	0.179194991086295	grey
R2A	S6E	0.028335971173334	-0.294179515724607	grey
R2A	S6G	-0.0249958517999489	0.0465465381289034	grey
R2A	S6H	-0.0244924158663973	-0.157144494679863	grey
R2A	S6K	-0.0377474640183246	-0.280759130076972	grey
R2A	S6L	0.0263635949360657	0.0848754006565779	grey
R2A	S6M	0.0488554267592143	0.0503117055627538	grey
R2A	S6N	-0.00255757674010004	-0.0617234898049355	grey
R2A	S6P	-1.67113286303649	0.746341526972271	grey
R2A	S6Q	-0.024612205940187	-0.112975631932786	grey
R2A	S6R	-0.0451674312786348	-0.0217782103856234	grey
R2A	I9A	-1.1632652586623	0.725752207334219	grey
R2A	I9C	-0.114857729133784	0.182915016439998	grey
R2A	I9D	-3.87987988162746	0.151748263184026	grey
R2A	I9E	-3.52846343615071	0.683468282624208	grey
R2A	I9F	-2.60787594963562	0.920088004638317	grey
R2A	I9G	-3.29167277573503	0.415487991340548	grey
R2A	I9H	-1.56548490167922	0.327619733746618	grey
R2A	T10A	-0.0340199467446993	0.0108988161536137	grey
R2A	T10C	0.0423808417382401	-0.49535462455512	grey
R2A	T10E	-0.0192218608915597	-0.0630627427822725	grey
R2A	T10F	-1.98494449110607	0.591565783802202	grey
R2A	T10G	-0.0298702907727333	0.0248234286466205	grey
R2A	T10H	-0.317610967633691	-0.000988775249769702	grey
R2A	T10I	-0.11574196041417	-0.0563841917192889	grey
R2A	T10L	-0.0669644217033074	0.0542075999734504	grey
R2A	T10M	-0.0701951080745777	-2.47294229584356	grey
R2A	T10P	-1.79949349274507	0.406943882345804	grey
R2A	T10Q	-0.0369931349939585	-0.171907614905029	grey
R2A	T10R	-0.200388638337349	-0.0301681212313709	grey
R2A	T10S	-0.0494489870477102	0.0430105292894227	grey
R2A	M11A	-0.0681492666156434	-0.0277685042018785	grey
R2A	M11C	-0.0625150737429765	0.0535901671233003	grey
R2A	M11D	-0.0432015386225961	-0.119001847303217	grey
R2A	M11E	-0.0334958208582954	0.126625362620158	grey
R2A	M11F	-0.0819595117554588	-0.164650268682481	grey
R2A	M11G	-0.22386199529148	0.0202625818918141	grey
R2A	M11H	-0.197219915570048	0.102298347288126	grey
R2A	M11I	0.0408493694010712	0.105371766869916	grey
R2A	M11K	-0.118267560751933	-0.141644880314959	grey
R2A	M11L	0.0323009509625809	-0.0138446482459225	grey
R2A	M11N	-0.122973515119713	0.0214691942812322	grey
R2A	M11P	-3.13505717159135	0.907252080692271	grey
R2A	M11Q	-0.0602067822396659	0.16310820266712	grey
R2A	M11R	-0.0872962387405138	0.1050201383856	grey
R2A	M11S	-0.127550402460573	0.100111805131027	grey
R2A	M11T	0.00568024049924087	-0.137213811454429	grey
R2A	M11V	-0.0187297439563032	-0.149856859969105	grey
R2A	M11W	-0.0551020360913759	-0.125317897188289	grey
R2A	M11Y	-0.145225722068934	0.387247558974525	grey
R2A	T10V	-0.103148625521949	-0.000502941878137708	grey
R2A	T10Y	-1.26796808318262	0.913035562644973	grey
R2A	I9K	-3.87580275198016	-0.00847512326531419	grey
R2A	I9L	-0.0411223687198374	-0.0650042779988067	grey
R2A	I9M	-0.0225511184809442	-0.153924852307896	grey
R2A	I9P	-3.88183594114877	-0.0019283014211986	grey
R2A	I9Q	-1.97738419703983	0.539605157771796	grey
R2A	I9R	-3.88193278265606	0.00239533757381327	grey
R2A	I9S	-1.50948207918796	0.601507170638043	grey
R2A	I9T	-0.369752575441977	0.385169457345891	grey
R2A	I9V	-0.00862695444780837	0.0326663615938814	grey
R2A	I9W	-3.86719305394371	0.0127680969773647	grey
R2A	I9Y	-3.88315156404393	0.171525762826105	grey
R2A	A8C	-0.0465725306302498	-3.54631496749137	grey
R2A	A8D	-3.77259391937639	0.630999390814804	grey
R2A	A8E	-3.74013430830287	0.369346571808837	grey
R2A	A8F	-3.88093838127433	-0.00333949397113553	grey
R2A	A8G	-0.0488646132142048	0.0532271578293675	grey
R2A	A8H	-3.88002954407259	-0.00424833117287982	grey
R2A	A8L	-1.56015918565187	-0.0877875348931632	grey
R2A	A8N	-1.27687144270346	0.824395095749551	grey
R2A	A8P	-3.88291370829206	-0.000476644434964868	grey
R2A	A8Q	-1.73986521953869	0.476570914410555	grey
R2A	A8R	-3.87944202363813	-0.000626842463448796	grey
R2A	A8S	0.0314563729842541	0.0775715235073977	grey
R2A	A8T	0.0722815200665599	-0.101007385631707	grey
R2A	A8V	-0.0321063036549054	-0.000650797990218166	grey
R2A	A8W	-3.87954157373774	-0.00473630150772486	grey
R2A	A7C	-0.0583713747735426	0.0783942956897445	grey
R2A	A7D	-1.71734551965438	0.247188234228248	grey
R2A	A7E	-1.08868857593885	0.354772746490866	grey
R2A	A7F	-1.82523713607718	-1.34199764366336	grey
R2A	A7G	-0.356386428240138	0.0928196161645731	grey
R2A	A7H	-1.36958296705076	0.862572057910409	grey
R2A	A7I	-1.33773663122442	0.714170894243277	grey
R2A	A7K	-1.96384580578282	0.581429372073303	grey
R2A	A7L	-1.55421052090779	0.209048649182286	grey
R2A	A7M	-1.52059070465036	0.647878404180783	grey
R2A	A7N	-0.911168697488007	0.504334702711898	grey
R2A	A7P	-3.8755738643587	-0.00799112137873692	grey
R2A	A7R	-2.9877764008129	0.91489469757766	grey
R2A	A7S	-0.024818664871995	0.00742335225614932	grey
R2A	A7T	-0.409552017500868	0.478520394718924	grey
R2A	A7V	-0.317309345782633	0.283308577776313	grey
R2A	A7W	-2.51705037683648	0.658443147985057	grey
R2A	S6T	0.0576876698025659	0.0298110137596468	grey
R2A	S6V	0.0433839406545022	0.0397617795169056	grey
R2A	S6Y	0.030563484031485	0.171972222522695	grey
R2A	C5D	-3.88370013285994	0.0103575188413831	grey
R2A	C5E	-3.37318420233204	0.14312257699	grey
R2A	C5F	-3.14830125570564	0.267742129453329	grey
R2A	C5G	-1.39914121613502	0.404567053313173	grey
R2A	C5H	-3.81762207174831	0.228839697146611	grey
R2A	C5K	-3.88398859949113	0.0015361606209412	grey
R2A	C5L	-0.954165575111204	-0.683631886020358	grey
R2A	C5M	-0.228920788034268	0.228883567944031	grey
R2A	C5N	-2.958664134732	0.807304489382944	grey
R2A	C5P	-3.87956953017153	-0.00423551592020655	grey
R2A	C5R	-3.87685849748886	-0.00103157457385938	grey
R2A	C5S	-1.72866652021612	0.613468119638408	grey
R2A	C5T	-2.16738856209133	0.560527295106206	grey
R2A	C5V	-1.56550371209896	0.252647017033743	grey
R2A	C5W	-3.88343711789934	-0.000840757346130427	grey
R2A	L4M	-0.0259817473625832	-0.150411366529807	grey
R2A	L4P	-3.88290510488753	0.00623729092037806	grey
R2A	L4Q	-1.95880971575965	0.535921577166548	grey
R2A	L4R	-3.87355070039162	-0.0104771674452842	grey
R2A	L4S	-1.79268311989811	0.932802992349705	grey
R2A	L4T	-1.29456052510733	0.912392072081453	grey
R2A	L4V	-0.987147737502175	0.638482995515525	grey
R2A	L4W	-3.88399474585808	0.291551804411371	grey
R2A	L4Y	-2.17895673212307	0.382687539297835	grey
R2A	E3F	-2.9878374660741	-0.37873368006206	grey
R2A	E3G	0.0287154278092823	0.0679353149482607	grey
R2A	E3H	0.00414020878078558	0.0254331195443314	grey
R2A	E3L	-3.08203560310509	1.61464483824298	grey
R2A	E3N	-0.0767963387783062	0.184248926640521	grey
R2A	E3P	-3.72048948853569	0.877715449577289	grey
R2A	E3Q	0.0864500580718137	0.000321929583494196	grey
R2A	E3R	-0.712037384520216	0.552586670007403	grey
R2A	E3S	-0.0218966305525639	0.0782972857222877	grey
R2A	E3T	-1.61897079664841	1.36041338589394	grey
[truncated: 26,185 more rows]
