# Supplementary material for: Origins and breadth of pairwise epistasis in an α-helix of β-lactamase TEM-1
Source: Nat Commun. 2026 Mar 17;17:4083. doi: 10.1038/s41467-026-70627-5 (PMC13144301; doi:10.1038/s41467-026-70627-5)
Supplement: Supplementary file 3 — Source data [file 41467_2026_70627_MOESM3_ESM.zip › Source Data/Figure5E_sourcedata.txt]

Epistasis	Scaled Potts energy Epistasis
-0.004430777764673	-0.00552333497054348
-0.0036254110278348	-0.0205700016002946
-0.00232365335771672	-0.0151980824376614
0.132396270196553	-0.0618389559555313
-0.0069888444722952	5.63223479156626e-05
0.0020570929878242	0.00313042474570109
0.00063069695189	0.00386714262832994
0.0270521515555363	-0.00905269039555569
-0.0073342058656105	-0.0173668930070272
-0.0034150922800322	-0.0079997301140402
-0.00811298497979969	-0.00966340745826497
-0.002689501617025	-0.010995866477243
-0.0065825024827847	-0.0110520103815628
-0.0022449820519293	-0.00988456930650473
0.0019721099005731	-0.00603626379972473
-0.0006423222843353	-0.00220346692251122
0.0047880449974686	-0.0255483064530314
-0.0065350905357629	-0.026042672457064
-0.010808697222937	-0.020902249877326
-0.0004588709249588	-0.0360269424844197
0.0379962110017653	-0.0358045103968189
0.0083826658131794	-0.0205009688292252
0.0602273207881633	-0.033645094552252
0.172962521223278	-0.0240807175820275
0.0044074918284883	-0.0295604016341919
0.101251239306256	-0.0483434029497208
-0.0232404078968036	-0.0118818106257562
0.041168668393385	-0.0146106516438744
0.0016190011366956	-0.0180573282442232
-0.0081967800301057	-0.0256014813287698
0.0426628968057322	-0.0614060485453761
0.0041198014576913	-0.0247279730995076
-0.0076292980582767	-0.00321997084413049
-0.0040028731086357	-0.023102091893419
-0.0066985142648044	-0.011643410633625
-0.0045607360906948	-0.0294098030136147
-0.0024640420709262	-0.00644166029464745
0.0014684724818277	-0.0116209840145673
-0.0038929952941998	-0.00501321671319709
-0.0089035982339461	-0.00365772366176281
0.159920525509907	-0.0453555710002216
-0.044871141598204	-0.0371240767359212
0.0028356958743368	-0.0319314037831061
0.0018507312086493	-0.00469949370890664
0.140013128979995	-0.0235194932452018
0.0089334918694507	-0.0838215073811924
0.0028397847274429	-0.00939920290594676
0.0105892186407644	-0.00243370137495195
-0.0011959100987466	-0.021826048311699
0.164946728414319	-0.0427617897247383
0.112608737836605	-0.0192703952029577
0.0544645597753197	-0.0287308876508455
-0.0029929687067257	-0.00709243050588314
0.0286333744502075	-0.0256624651759513
0.0009936604728267	-0.000381414138397184
-0.0042945913085449	-0.0116399308122265
-0.0061036237634355	-0.0141612362743935
-0.000489166410587	-0.00261806900681466
-0.244282174530233	-0.0115762159812065
-0.0012585478530129	-0.00610915701429997
-0.012848207941004	-0.0128043419138295
0.0016977041199237	-0.0175079625229629
0.0174817332673648	-0.019262875556852
0.0020734988822323	-0.00983042847846032
-0.284170097410072	-0.00831299101672286
0.0018333075428157	-0.00102600184884388
-0.0022394506325105	0.000478414666349784
0.0004326663380944	-0.000668686279812925
-0.0807071044854526	-0.00892478222527898
-0.0031371282128146	-0.00847337450938859
-0.0029659450944875	-0.00407085960629881
-0.238801935925584	-0.00858273133849918
-0.00370818817258039	-0.00950822969343547
-0.049427894825374	-0.00463436825661497
-0.0147390884322168	-0.00276576370171203
-0.0008815247422811	-0.00798902600465184
0.0010964203530342	-0.00363598924169369
-0.0070128021957484	-0.00261443145435124
-0.0285840186006814	-0.0201010691155653
-0.149942591297021	-0.0291145724325899
-0.254634485259088	-0.0255937278792741
-0.0014713945035959	-0.0253431532653505
-0.0106478479602325	-0.0221904451285644
-0.263016469309735	-0.0248090132425694
-0.193247069759467	-0.0254320499841983
-0.22198961309891	-0.0294742733210603
-0.246883630784356	-0.0311666762206618
-0.191843761182572	-0.0464728995970948
-0.173028997012468	-0.0102196603705833
-0.0062631698481242	-0.017196731709674
-0.109530523960167	-0.013286339662565
-0.0164325667220512	-0.0135466411266105
-0.252664002388933	-0.0378777375126814
-0.0109796229960954	-0.0136592949948101
-0.211523757670452	-0.00440117040922127
-0.274976898597051	-0.0212197572455054
-0.0085861653621287	-0.00827438417678323
-0.0648587796658721	-0.0104230803118157
-0.184567707729256	-0.0206000100172365
-0.0235550692383961	-0.00246484224891019
-0.0112129159785625	-0.0109446289293576
-0.0031529313007887	-0.0154356679098404
-0.0025549246135546	-0.000438893856245938
-0.157113445423017	-0.0111629350068564
-0.0307984968985234	-0.0087541456094959
-0.166319618207313	-0.0162076969768819
-0.0231688215722536	-0.00216443929393612
-0.304985607698181	-0.0400744725977067
-0.272910489377099	-0.0150725927368605
-0.207425802215218	-0.00289126682871208
-0.269946117420455	-0.0173873586973699
-0.22959387072863	-0.0402033774004578
-0.306757238682838	-0.0606726684328514
-0.0204465853710985	-0.00595244723916082
-0.07028138831521	-0.00394896082988308
-0.0196235719709135	-0.00928014336273578
-0.192516252315777	-0.0245047855744594
-0.299395740253792	-0.00666740810713258
-0.296384159984343	-0.0231546329578786
-0.188208138525077	-0.0256706976630994
-0.357447723160974	-0.0246982030096996
-0.0215662737213831	-0.00643005052478254
-0.297706997398551	-0.0117366163814761
0.0015275080500301	-0.00530542660155244
-0.0073342968052556	-0.0154115021224601
-0.221919561289975	-0.023127133106537
-0.0076832932589107	-0.0170280381183406
-0.0018400115398927	0.0167994910689341
-0.0006355715117942	0.000129240252959999
-0.0387466348440801	-0.025271188614946
0.011759327413388	-0.00321975133802403
0.00604020300517834	0.0061953601698466
-0.0177828515556031	-0.0379063848995334
-0.191515824819558	-0.0258220418137572
-0.033382838475527	-0.0346697634976988
0.0064093053541522	-0.0280977294191416
0.0009190877850501	-0.0073708947134012
-0.0078737798812803	-0.0164366895002904
-0.0358370572560895	-0.0552354722899455
-0.257835663740869	-0.0994573655285642
-0.298379512756734	-0.0590042832166544
0.0060356130470496	-0.0543189949489538
-0.0139357132851483	-0.086069821520859
-0.279844807856688	-0.0580043678270623
-0.181725708883454	-0.0888623521146489
-0.259523623476737	-0.0709320944406606
-0.289179441446616	-0.0970672529689202
-0.215176687175343	-0.130073726376623
-0.0188913980892515	-0.0467310392898509
-0.180040159678481	-0.0408402976935059
-0.0026888399774033	-0.0381760051627339
0.0042778081267545	-0.0547709935163675
-0.0109850165965603	-0.0550490662583577
-0.268658179554133	-0.159241160431166
-0.261920879413809	-0.072676156779679
-0.0194650540846933	-0.0141944687570619
-0.0722012276717089	-0.0509167680144139
-0.0025271484105055	-0.0701919220733712
-0.265659440220063	-0.0541297497142332
-0.14035711552905	-0.0193405478269151
-0.05020131282655	-0.00671902867551817
-0.312917015562439	-0.0916667507215722
-0.258925511005372	-0.169106244786213
-0.313282669956477	-0.221336021249127
-0.045327596078246	-0.025078325514995
-0.238320746774723	-0.0241910268014915
-0.0440612094328471	-0.0482876302407016
-0.416701557130989	-0.110158046796849
0.277789691114714	0.0177360241553583
0.293651008185161	-0.000738901109599278
-0.048191100756854	-0.0562080301407292
-0.221757345286427	-0.0363085286115803
0.022720093644525	0.000459822570716781
0.25523793313498	0.00455076510814849
-0.0976999459520709	-0.0448941744237249
0.237904716431223	-0.0174705698358527
-0.0137655178973341	-0.0251985756792131
0.0405700846494991	-0.0335503346682657
-0.0657877957874675	-0.0167459126680017
-0.195688334432827	-0.0774097780983192
-0.026007786484261	-0.0863522520351795
-0.0796243951584574	-0.118402649138953
-0.0365205082364524	-0.0553291574106454
-0.175439075959679	-0.0242823324646355
-0.186683704650248	-0.0557450915693748
-0.268731765585106	-0.0331272730461648
-0.205488917086329	-0.039794109676634
-0.166202298187332	-0.0184684711396472
-0.212150711662581	-0.0291085415812201
-0.209842038301509	-0.0590052704029947
-0.169087447248089	-0.0621480918427787
0.0526092317174881	0.00847232548563249
-3.94710779298999e-05	0.00833181919691039
0.253625105579024	0.00640730328079567
0.223367791966439	0.0123839642560711
0.266711109941553	0.0343436711537582
-0.0015300716838456	-0.000456588165504842
-0.0023279342840639	-0.00247009549700577
0.0074572075142079	-0.000622990798456857
-0.0004392787886144	0.0062797848130073
-0.0025792374362748	0.00447979474309278
0.00580295115846351	0.00280854483507578
0.0043131315746479	0.00516729647295502
0.0054155135722411	0.00761803256760429
0.005587984563015	0.00615667475088048
-0.0026379577437983	0.00064788137198807
-0.0009808174765796	0.00195905619226204
0.0011872103105046	0.0118208247907326
0.0045832548165104	0.0252213779923885
0.0012494558116236	0.0120296362223672
0.0012892247709989	0.0187625779631998
0.0888614749345237	0.0219830811509467
0.015413502250461	0.00985972148783692
0.215275649852145	0.0142998108408724
-0.011240533266025	0.0201980619936912
0.0025992040938001	0.0175837689360643
0.146084551411962	0.0100648434419591
-0.0004562536407199	0.00810170305185268
0.0024883204195123	0.0116913501279571
0.0014748068448268	0.0165301403793419
-0.0050445446878767	0.00879968696176924
-0.0008527366264427	0.004349350361909
0.197161070503316	0.0263597467792078
-0.0044021690892242	0.00491700606604813
0.0088286948292634	0.0057990730596838
0.0172893445732936	0.0118435482310781
-0.00201690297185808	0.00193468336553443
0.0094381303237644	0.0141863423236727
0.0018658820345798	0.00557598214841076
-0.003535712240314	0.0079351162373992
0.0040746638072593	0.0136178099900633
-0.000196810127476	0.00458604804644394
-0.0022900583140062	0.00309364872298394
-0.0046085415895841	0.00759043090211084
0.0127445519496418	0.000422396549322078
0.0090058127200511	0.0151740763329666
0.0022342236539738	0.00354591242284241
0.0023226199280362	0.00152176975199458
0.209495751604774	0.00770438302836293
-0.0013330761868774	0.000919691520980067
-0.142641061471115	0.0402759069329562
0.292727993071567	0.0415246886891474
0.006628882748201	0.020048898172198
0.0035847707718648	0.00598653556530974
0.209856697613601	0.0251854696192819
0.298567785277582	0.0324409729712628
0.0219132152870675	0.0433032860616734
0.165366577296968	0.0431131924905834
0.254052206651574	0.0362914324266923
0.0054210960976391	0.00421365740733926
0.0175346213142606	0.00466538148048989
-4.16589446760002e-06	0.0103023620915344
0.146688984407104	0.0467836688224018
-0.148599564933269	0.032327476512397
0.0755321801459286	0.039641646253422
0.0093058952112564	0.0201969456996983
0.233021339174623	0.00925069384449031
0.0220418479534433	0.026292068852339
0.185540880685412	0.0296545670516164
0.0637338998420708	0.0203348253572362
0.00150131747265	0.0146737458352901
0.235507092168238	0.0232616177126766
0.040572703635623	0.0158898630358218
0.0407595946565592	0.00721947656850097
0.0012203946769535	-0.0141636736317649
-0.0589007419983126	-0.0227552424534693
-0.143841833344429	-0.0119320373361569
-0.0068196285386446	-0.000418064943337959
0.005229468101073	-0.00520116137833937
-0.0143520762494973	-0.00289997871510729
-0.0014987951502133	-0.00618255680395955
0.0008821577489765	-0.000334191067006388
-0.00128571975582589	-0.00481936671502274
-0.0504695672473082	-0.00324587339842849
-0.0029009970212575	-0.00514847166228961
-0.0070979668534358	-0.00580161040699799
-0.0036952605121513	0.000886431146501856
-0.0176993941220925	-0.0129486025886983
-0.0033144088782028	-0.0205262809019505
-0.0183472018579527	-0.0130947188438839
-0.0110772751071409	-0.0148629242776816
-0.0906967780091641	-0.0217949926402426
-0.11838080993704	-0.0104885842265622
-0.0551212754020289	-0.0173198642671679
-0.130603181028227	-0.0107264107375313
-0.0026823351824595	-0.00947364560917854
-0.0728324066022542	-0.0017735748295979
-0.0010603226516891	-0.00180428893522022
-0.0103454564042862	-0.0185836359661561
-0.0101031490231941	-0.0128450462319613
0.0088122402700097	-0.0158587784970692
0.0038992995084957	-0.0143279839815248
-0.0421172492634069	-0.0352204007733824
-6.01011962216005e-05	-0.0169654834469667
-0.0009641125606283	-0.00535120245917745
-0.0212373847359964	-0.019736108210446
-0.0003414351361082	-0.0100995254631837
-0.0384817715673427	-0.0115264209310048
-0.010554388047462	-0.0161278444142626
-0.0040085780630904	-0.0072762562931415
-0.0113654991609849	-0.00466816542929557
-0.0054807785513072	-0.0178870059550129
-0.000595024403568501	-0.0115549829184553
-0.0094506592473881	-0.00636528078564498
-0.115712327074601	-0.0117119424237419
-0.0083563665957716	0.000650776720783234
-0.0088505726977409	-0.012068736840366
-0.0022043239128304	-0.00419318143661896
-0.032014876254133	-0.0180331042842405
-0.0217154802565457	-0.0628462448921726
-0.068604343718686	-0.0725715863895938
-0.0564559782472471	-0.00977775309130468
-0.0183328064127363	-0.00200710117439337
-0.0912952427201753	-0.0280492805300869
0.0245772360689945	-0.0036328660435295
0.256912035551907	-0.000253471757742062
0.019633420174664	0.00155142831280403
0.0909557365179062	-0.00548285430340446
0.172082518981957	-0.0362395877976105
-0.0035471226775341	0.00189039351188633
-0.0004928129273319	-0.0046413537327422
0.0035079092668168	-0.00183229846778736
-0.0057816027924645	-0.00160539641686889
-0.00965573507953329	-0.000680038123844776
-0.0030809334590375	-0.00427235037256562
-0.0017134533998339	-0.000404367260339242
-0.0089521027792343	-0.0054450136264967
0.001189162007457	0.00203769249173997
-0.0015519852522974	-0.00559790461871625
0.0072437751049491	-0.00604606960619512
0.159475633582464	-0.00360882025393806
-0.0038790678729805	-0.00512079238285145
0.0009305441138242	-0.000917720714007399
0.0694577933698226	-0.00520083144677576
0.190638252274722	-0.005874245271986
0.179921063195711	0.000105185145450971
0.0047165072918363	-0.00815906883789592
0.174186079138578	-0.00442131966969873
0.000649825141723201	-0.00287283178803558
0.186693360560362	0.00146887847720267
-0.0001602491095143	0.00876714877769389
0.0034013276348306	-0.0126552886907282
0.0020210254240154	-0.00728365965532864
0.0025063260296912	-0.0103229339439888
0.0102568471751108	-0.0140654093822368
0.127879544793155	-0.0280655339149703
0.0031633210698094	-0.0133709303953367
0.0009173159685762	-0.00740890584444229
-0.0074351609614352	-0.0119574462039755
-0.0021879024607637	-0.00199539982221345
0.0004684394449132	-0.00737880592535707
-0.008232806001782	-0.0105755292964984
0.0014867976964921	-0.0121423191222894
-0.001063548336292	-0.00543467273669124
0.0012301791956543	-0.00442252916304148
-0.0022495814145528	-0.0170380496851139
0.0068923899021027	-0.00780857804741672
0.0047636039255772	-0.00264738112626488
0.00096216070573803	-0.0119121458546002
0.0074667382631216	-0.0143047599625717
0.0790831115438808	-0.0227346819225304
0.0008985050328661	-0.00281819581491317
0.243828796584071	-0.0207276705461378
0.0025335487229873	-0.0145371032856293
0.0037136961746327	-0.00633788305690075
0.222639246585815	-0.00768877311499135
0.177972843923067	-0.0319534731952124
0.0168016699856938	-0.0376229518496161
0.153885524203301	-0.0462298200351994
-0.0025268431122927	-0.00317663510558147
0.0086114591969971	-0.00552355795333852
0.0723643798826381	-0.0618301567541504
0.163537908558006	-0.027196518695513
0.0673740549248482	-0.0333540667978679
0.0899682046101008	-0.0474463783169218
0.0108640493409349	-0.00430669122787621
0.189390786256962	-0.00754879241802184
0.0230000341026053	0.00693933423699997
0.424157245324675	0.0141143422578148
0.0748923537558564	0.00471871268567577
0.0030872963952104	0.0168895079071867
0.523202854376878	0.0165664627680275
0.0358322429508733	0.00748698757785887
-0.0957251971666783	-0.0578208203781337
-0.0273945687846514	-0.0724831782404865
-0.0034037373957481	-0.00174741962548907
0.0002746037672709	-0.00540200488229157
0.0029157570592981	0.00237669140332531
-0.0038234293178495	-0.0184597956663216
-0.0034595289226674	-0.0061025305542519
-0.136614182887243	-0.0162178468651445
-0.0076715115708406	-0.0115379305849157
-0.0044126096534881	-0.00815364977600626
-0.0035162690711729	-0.038055175794833
-0.0144646213036888	-0.073177033268943
-0.0391275987955739	-0.0469296726818795
0.0007415644661425	-0.0377123507539891
0.0071463437028559	-0.0562678571308943
0.0128268423854302	-0.0768194800591979
-0.0442128013619112	-0.036451604113261
0.0200871369161505	-0.0629434071842971
-0.0872783507232191	-0.0435543585760653
-0.0159379529947527	-0.0642917826511117
-0.0605291289762115	-0.0794864331868052
0.004266566198716	-0.0389533223443249
-0.00162875829111542	-0.0326179924596824
-0.0028730335378363	-0.0211382736866727
-0.0006483989266592	-0.0450480597494793
-0.0038519426596412	-0.0391653796477077
-0.0019132267290884	-0.035347741649838
-0.0544611555316001	-0.0906675734518221
-0.0006362236030485	-0.0386838721737375
-0.0160988892183037	-0.0269937386737374
-0.0156138372039772	-0.0379747500017201
-0.0063884738552845	-0.00698012672388474
-0.0060284762945042	-0.0246130378258629
-0.0053774103315893	-0.0403246244448087
-0.0035182669401036	-0.0119251502791563
-0.0052243302205644	-0.0148909572511194
-0.0018771717000631	-0.0399681909271716
0.0003356189411228	-0.0206425067966659
-0.0246760337009789	-0.0384874384640495
-0.0067651463524123	-0.0270220913159167
-0.0039341408443704	-0.0150812475028252
-0.0266833134006632	-0.0463335466070762
-0.0366450622464256	-0.0132146406646846
-0.0630838693646792	-0.0649898343533548
-0.0508283468727584	-0.127161369073387
-0.0436972143677451	-0.159852592085488
-0.0230488053566139	-0.17205765990757
-0.104693461874344	-0.130619485192991
0.005461191527992	-0.0117847902116982
-0.256919571242809	-0.0220614038440178
-0.0668972553268971	-0.0883391922164857
-0.0488732187444318	-0.0909128231769142
-0.136604012414923	-0.0694413870592193
-0.244996911931051	-0.0529842712593801
-0.195652531807651	-0.0576741116871169
-0.262649967839942	-0.0464633022652025
0.0559391818558438	0.00752004448440957
0.0039425977561245	0.00226792354439207
0.342350251548848	0.0141231250490652
0.335057283785998	0.0157614687544289
0.280309532786189	0.0349409360156908
-0.0027467737271355	-0.000308430932757089
0.009225756432736	-0.00160411645465149
0.0357888278588418	0.00194594489538447
-0.0007413874602689	0.00515939581194914
0.0037192157680614	0.00097868011015665
0.0547351128170644	0.00366945366675809
0.00436758388151811	0.000744586953801675
0.009716613621197	0.00230315552929298
-0.0083193733411679	0.00434635291260506
0.0036364631633771	0.00268018872464038
-0.0011671755582416	-0.000364846048404911
0.0003037241913326	-4.09122346303921e-05
0.0003247729783518	0.0132339846666988
0.0056105687049552	0.0222053462475081
0.270479381740745	0.0176272846546705
0.0011285986688487	0.0109446509854431
0.0028497010020248	0.0214811265660284
0.193076560605893	0.0254748429912443
0.186727598617729	0.0221316318992114
0.236248323193808	0.0146074404852045
0.204589280207444	0.026559844288456
0.00338600798906716	0.0132136890342545
0.196713944050144	0.0149100461862317
-0.0001075940704954	0.012986741159719
0.0084328252985137	0.00557628873680149
0.0035049307902544	0.0078423851530786
0.0018667959480655	0.00103995787789223
0.006625043609743	-0.00159031335804328
0.252888595177431	0.0143807210271998
0.0033010974554007	0.00194858274108692
0.0171809611122759	0.00521105607746655
0.0015035853309267	0.00130173045068029
0.0037015708159425	0.00646318187714615
-0.0001911832246566	0.00267080995636073
0.0025800523250772	-9.48014194996523e-05
0.0056088777629255	0.00704182620843052
0.0056232039745983	0.00171004824519449
-0.0014190348993322	0.00306065681912077
4.26241004592e-05	0.000654021282643944
-0.0033001261610748	-0.000603055206376876
0.0129321198869457	0.0115439458596281
0.0035064719896032	-0.000849400534661721
0.000597041433927001	-0.00236160638018728
0.327403213535002	0.00401362897752525
0.002217399602131	-0.00185041470662069
0.0431749474635014	0.0250597179600343
0.310376460261929	0.0279890894979993
0.0095103503458766	0.0123464987010159
0.0064500349075978	0.00463863789833538
0.26332520587603	0.016917645829433
0.312359712355482	0.0023010951378233
0.0183044929708717	0.0155978796817571
0.368077218083238	0.0125472028472855
0.0184995107474795	-2.17865236199939e-05
-0.0030532344144288	0.00603285561199846
0.0798151861900379	0.0273703070320544
0.0841151512439942	0.0152871195611522
0.0200861065981095	0.0183233717837806
0.0138699817098467	0.023497550420352
0.269355714134935	0.0137367596990614
0.0263763641888381	0.0166524866329761
0.191356486017472	0.0224226931865769
0.433291815292631	0.016464121304298
0.520923558248907	0.024156170045288
0.0778893267674976	0.0123513469629704
0.0046765430603503	0.00754654103927613
0.474559204849554	0.0243994877638503
0.0476510709681871	0.0181987291645489
-0.0472655811895004	-0.0141197410115285
-0.0544286058116676	-0.0338441694473338
-0.0380273830251934	-0.0614207355901717
-0.0042132360308714	-0.00288812794069898
0.0001849940606067	-0.00383778495945199
0.0062234364980465	-0.00160582592670181
-0.0065761122865005	-0.0152092500413203
-0.0033309300346918	-0.00627320323134163
-0.0337574116124294	-0.0125356016149572
-0.002304451434305	-0.0137047898575728
-0.0055683414180227	-0.00879702730073518
-0.004897977394361	-0.00741450144690579
-0.0029837990253439	-0.0203331497000013
-0.0446568003824208	-0.0294554694891704
-0.0023928177068834	-0.026030448898749
-0.0017789421966933	-0.034624834234247
0.00484880504075486	-0.0518272711747808
-0.0033660267345981	-0.0417762499716545
-0.0645606681978231	-0.0282430372854597
-0.0134657418271078	-0.0453069801256694
-0.0461313657339346	-0.0477682370806509
-0.0104327785239188	-0.023836652225804
-0.0404531601677838	-0.023544172416283
-0.0004212173999469	-0.0131866281381712
0.0027763881199091	-0.0315588872936778
-0.0061446745919141	-0.0278480684237668
0.0025257646618962	-0.0206727580937669
-0.0138125406297329	-0.0666951511137435
0.0038487696877031	-0.0280044293462091
-0.0115749460895698	-0.0262494041161137
-0.0030303392499647	-0.00549877350712373
-0.0026016896156315	-0.0381243837367873
0.0004734002417206	-0.0144946269367569
-0.0089488801656889	-0.0174008337854082
-0.0008673084990291	-0.0307151994046382
-0.003966343360356	-0.00620548714817153
-0.0006492289269753	-0.0181367500944615
-0.0068868293868836	-0.0248629947892117
-0.0021065164998557	-0.0213275808133821
-0.0287021629799794	-0.0436323196796293
-0.0925115136997671	-0.0657338383541147
-0.0506352831488522	-0.0568808987870545
-0.0119141680955173	-0.0260386394546895
-0.009371267888146	-0.00519939498804169
-0.0356459036423363	-0.0405217121056358
-0.0472852279467023	-0.0962078725504617
-0.024649315222797	-0.120106299512243
-0.0580685794595507	-0.129932111922399
-0.0509725734687873	-0.0974006307915362
0.0020102398873098	-0.0123032277997304
-0.0213852976524286	-0.0159434644011918
-0.0317804345169371	-0.0626932796925258
-0.0035697289942054	-0.0348183346113666
-0.0728362685759802	-0.0579614998013884
-0.01599901228074	-0.00823858483931877
-0.00628395390283609	-0.029905301624792
-0.052067511931142	-0.0285779977457324
0.0307262919511792	0.00185122248829971
-0.212667582026614	-0.0159802783758815
0.0263444785031186	-0.00593581820439151
-0.0187801926134958	-0.00572325081041619
-0.358229543666337	-0.0289780054000128
-0.0843889586687585	-0.0312635792127737
-0.292961127415021	-0.0472758650711781
-0.187594343311633	-0.0268481426322331
-0.160365813391366	-0.0148549044496085
-0.273788100030755	-0.0382458579298646
-0.288113055657941	-0.0327060068622776
0.0127567897791277	-0.0291535558153793
-0.0874714716366317	-0.033062751347522
-0.269777549601348	-0.00495567911229084
-0.307540519674988	-0.0210620868898475
-0.316051826599989	-0.0342633943439073
-0.0151875810137976	-0.0185031932641381
-0.515910511755891	-0.0389280539362842
-0.528755284361198	-0.00864730515742843
-0.50815047172213	-0.136863484179033
-0.236159297539638	-0.0783084701937424
0.0171060128870361	-0.000509381524448908
0.0361882724725139	-0.0163821615002157
0.0240038953716736	-0.0193231339690799
-0.00553685273197052	-0.0115741712375627
0.0004601913188772	-0.00270597342235266
0.0005564361173213	0.000602575395639623
0.0012601212027438	-0.0066003056663514
0.008729971565767	-0.000621431340511947
-0.0006655111230294	-0.0161440990835019
0.0327729883626027	-0.0114929229317715
0.0020925295188182	-0.0114255410958697
0.0045053618719593	-0.0165335557423941
0.0289441406264604	-0.0179184602684506
0.0013755233569621	-0.0070584242494977
0.0258303352709198	-0.0127580102009526
0.0758857879940408	-0.0122863055540346
-0.0035806959785791	-0.0152033525176866
0.0466109314956972	-0.0206279774860987
-0.0024422877224838	-0.0162917063013552
0.0190667375794145	-0.0108044885328435
-0.0034935670961633	-0.0030042196291835
-0.0007509801138945	-0.01229821953828
-0.0043105983057143	-0.00902051646790054
-0.0018771294313271	-0.0116847948049548
0.0180327019776281	-0.0252675653706429
-0.0020643395728452	-0.0152602383619127
-0.000398446471175901	-0.00755972892765016
-0.0003626623706729	-0.0158271788789604
-0.0007386328166558	-0.0079128460437286
-0.0030127818603888	-0.0114408216887169
0.0010898112468104	-0.003261140465015
-0.0030126079598916	-0.0150627710840636
0.0027970200872946	-0.00636977168686366
0.0038328254965493	-0.00450554876284018
0.0039480117912921	-0.0115594835330461
0.0029357608615093	-0.00758579650466105
0.0405057463907335	-0.0215038569108807
-0.0039338795401344	-0.0126725203631693
0.006227319926618	-0.0169044880856578
0.0021690263255687	-0.00630916832686192
-0.0012135789970923	-0.00073477909344152
0.0054690016773839	-0.0429530290727818
0.0360384107128341	-0.0457363437951294
-0.0124718237426085	-0.00163459544476006
0.0649086240177604	-0.0210069920464057
0.0723888988978769	-0.0153717058886154
-0.000591084288413299	-0.0246365895842103
0.0020630951054511	-0.00663648232176432
0.0775871440309389	-0.0138764883509812
0.0300960538886154	-0.00181141216608865
0.116744496084595	-0.00857152924206728
0.0415083204014057	-0.00941518041822766
0.0099513954807517	0.00705640110991093
0.0551720406649537	-0.00421191270893275
0.0174525359574892	-0.00286356046541137
-0.524061125976319	-0.01631823066944
-0.0058802762969184	-0.0251590392663611
-0.21315184913737	-0.0171402521041635
-0.153981842218709	-0.0214302757151151
-0.0042508310388381	-0.00434001389961415
-0.001649028980544	-0.000570183361834561
-0.0028159775818761	-0.00917146276703044
0.0005712873331279	-0.00143266309109783
-0.00363367705788799	-0.00424875563113621
-0.494207555586861	-0.00854869396263306
0.0044723056544775	-0.00711002277429304
0.0014026112231703	-0.00501983216744143
-0.002596861356877	-0.00366545553780755
-0.0189539181380612	-0.0206940815571283
-0.111032030274987	-0.0401290105974303
-0.186269833939067	-0.0265079989121945
0.0003406454175071	-0.0223811785428212
-0.006011561512695	-0.0312020690949054
-0.296234174590464	-0.0196503797578308
-0.0882624363332871	-0.0280146020402306
-0.22594870516912	-0.0242542140603097
-0.215623462988286	-0.0389679506974549
-0.132320392139525	-0.0427563107902567
-0.008805852076067	-0.0209624771107799
-0.0850446078742997	-0.0188909730636243
-0.0026751834836884	-0.0111799240998256
-0.0239486968985409	-0.0238235120370456
-0.0321942393114474	-0.0164583034064762
0.000746525632553898	-0.0196173117853477
-0.0064593477575854	-0.0170694272782117
-0.173412928186087	-0.0448207982211649
-0.0056150000133793	-0.0211195508904267
-0.250949078542361	-0.0114729994794123
-0.131685741951863	-0.015439810013179
-0.0114592860386368	-0.00420989311852464
-0.0662296977321925	-0.0245021157269734
0.0008659640256787	-0.0105994307717205
-0.0259872002136559	-0.0115809057381952
-0.0577282885276234	-0.0202978596956162
-0.017352779051302	-0.00489516954616587
-0.0127449774118148	-0.00318558939589952
-0.0018865492265196	-0.0224686203734095
-0.0010523449145176	-0.0151259495535864
-0.131580667862154	-0.0168728341907112
-0.0576139066993895	-0.0186010142063943
-0.0210746715924391	-0.0224535071266582
-0.230758936840702	-0.035073529589052
-0.0057734817118243	-0.0117271795835344
-0.499247587808241	-0.0503267862801342
-0.225865008697025	-0.0434359960607154
-0.240357512616359	-0.0264957200232811
-0.219619662970848	-0.00552245661285291
-0.214743489989979	-0.0295908349882394
-0.236443654415467	-0.071050864284285
-0.277658560389052	-0.0869405141933393
-0.0094111601340925	-0.00496792539375349
-0.513578139450426	-0.0135463712902992
-0.20878321616564	-0.0110520574033222
-0.183025902153986	-0.0320136961863659
-0.30928398552151	-0.0131164439123777
-0.373505184048724	-0.0286998897408791
-0.390625495138848	-0.0467708794924848
-0.333408417769895	-0.0305165447661651
-0.0351459701776645	-0.00627432442200255
-0.41066181825186	-0.0241469291961819
0.0018492841915963	-0.0469463503598715
-0.0248509479476468	-0.0711747413104582
0.0028668095149853	-0.00451326154610166
0.0038862427714013	-0.00212715905775212
0.0050816633568518	-0.0229100149504299
-0.174308587869228	-0.0201242152893144
-0.168907021043437	-0.0260466900432
0.0080611612516619	-0.0104700886219177
0.0078679882543924	-0.0410431939683189
-0.00964139945218778	-0.0528486211190285
0.0064305789415117	-0.0640589745779165
-0.0260693210527816	-0.0871558534256252
-0.0297824079253546	-0.0710545414837828
-0.0980867149794373	-0.0489921868825093
-0.0058109270838417	-0.0759260823002571
0.0035185286037917	-0.0431838623123451
-0.0286507135025771	-0.0376888409827811
-0.0030972410755176	-0.022850066309909
5.25136009483004e-05	-0.0516822982008132
-0.0028498979525229	-0.0356263883384153
-0.002950391593032	-0.0387292879433836
-0.0410064515550342	-0.104207512531628
0.0050693781185488	-0.0426663067043523
-0.012086708942748	-0.0107219883326337
0.0001108245968779	-0.062928978016677
-0.0028688416952795	-0.0213275287345126
-0.0092005602663845	-0.0299144129968814
0.0044304069431002	-0.0489431695572028
0.0121362281539106	-0.0154776740600416
-0.001166515864812	-0.0145165863890129
-0.0043568541116689	-0.0453281774390896
-0.0166851817211077	-0.0414214706072931
-0.0222984693225832	-0.0285832023444428
-0.0001337412471961	-0.0296129222951322
0.0017232292888657	-0.0110705401816322
-0.0299349816429483	-0.105449286744477
-0.0378400964570044	-0.0751700034347695
-0.06033272471019	-0.150669649845003
-0.0511287744887189	-0.189000376392
0.004337242694819	-0.0131741660894791
-0.450894435489868	-0.0269311398605254
-0.139227585704775	-0.0909513762055726
-0.139672745094102	-0.103823640707913
-0.101216280620846	-0.0628249917023983
-0.256101031728415	-0.0677859390880742
-0.260984191978465	-0.059796798489184
-0.112736344174128	-0.0431319119124343
-0.132607921188652	-0.0445493034086053
-0.103567562788714	-0.0687316969290896
0.0029087525002347	-0.00131191129480242
-0.0028045777301171	-0.0166675609409873
0.0021830225031963	-0.00804124846380237
0.00034520331094971	-0.011635049139936
-0.0009129142172624	-0.0152906199457363
-0.0010508946720545	-0.017005891886686
0.0078360765448233	-0.0114890073745783
-0.0003150681586495	-0.0259960464633446
-0.056796273424972	-0.0352523568338439
-0.0006385749148446	-0.0313922417161192
-0.0002254093459611	-0.0409870179623259
-0.028211844744808	-0.0597934810114617
-0.0522531475426009	-0.0269353260913902
-0.0512876804941726	-0.0465092106745634
-0.117447501890313	-0.0302218588382836
-0.0238518211568464	-0.052321804270289
-0.0803793525945038	-0.0620857950252759
-0.0007160295284576	-0.0238023050902926
-0.075936294578115	-0.0243316405919427
-0.0056624200110694	-0.0410969544895485
-0.0129384217819913	-0.0336547374282263
-0.0029424141266781	-0.0303539947498075
-0.0511807218512377	-0.0822483405848395
0.0012284007234728	-0.0360270861600132
-0.0100126347241026	-0.0256237352759115
-0.0266317842249592	-0.0339965987856526
-0.0035029419762642	-0.00839708611143894
-0.0089886048531158	-0.0498690082108798
-0.002020750117882	-0.0156169286436856
-0.0107617127855687	-0.0386056344643481
0.0001534052591868	-0.0124958514780394
0.0010420419102109	-0.0119672552485627
0.0019174979129182	-0.0197466028874591
-0.0118889367238204	-0.0302251326644983
0.005758541297615	-0.0224478750669772
-0.14157823380228	-0.0497174889506206
-0.0015072955643058	-0.0192343091641708
-0.136885445329381	-0.0896311395424965
-0.115151503866483	-0.049350535516591
-0.0144170391351045	-0.0418818653832953
-0.0102719824795553	-0.0107098276809166
-0.0595237409972164	-0.0561221638931236
-0.0583887097896587	-0.108573342264232
-0.0533759262994678	-0.134553769677086
-0.065552406919362	-0.147746535661202
0.001288443363729	-0.0129283618118478
0.0022869471875524	-0.0210450090243589
-0.0227571189363789	-0.0784858335959664
-0.120473462082345	-0.0920905645474535
-0.0403865086513815	-0.0460671870568051
-0.00520493307489389	-0.0432990934445549
-0.0736728743482538	-0.0436827567960194
-0.0782072519001704	-0.0710490403558867
0.0336230807190097	-0.0262581595923355
0.00968039877392146	-0.0377605822856407
-0.166625979133567	-0.0355726643737588
0.0303966561270514	-0.000842403449493205
-0.0062136642348707	-0.010796081256965
0.0310236888328191	-0.0188531190853294
0.0225266100520842	-0.022194641348313
0.0397211525790819	-0.0235576247647481
0.0029627965182257	-0.00477670377082765
0.005705530079534	-0.00572453112500718
-0.0058862706011934	-0.000581947418641381
-0.0036317586647861	-0.00924918206148087
0.0045774462356232	-0.00333131174306475
-0.00281948891156679	-0.00658581584488247
-0.0010047765324725	-0.00827252981170547
-0.0028326108283778	-0.00975239112617646
-0.002199561701028	-0.00841039412116463
0.0064318818119032	-0.00775593425907964
-0.0030808143308624	-0.00667718708087604
-0.0014149665507023	-0.0172329106849479
0.03897986757584	-0.0188009904712051
0.0019178614733206	-0.0163697179115152
0.0026762516042867	-0.0219546259309549
0.0524071154833368	-0.0288125247720615
0.0129265280124625	-0.0130498732299536
0.104780451647032	-0.0261586194126767
0.0956777471264783	-0.0161340238226156
-0.0020865137857502	-0.0259954858345217
0.0995930187608663	-0.0323124001895211
0.0060688723041068	-0.0156095775869393
0.0552223159510851	-0.0143739621422436
-0.0012798419145044	-0.00698474690810554
-0.00302595629977	-0.0225448715202843
-0.003439636309457	-0.0183757317218852
-0.000445201937037202	-0.0163730635408977
0.0231160149830222	-0.0430078568985162
-0.0033408934815041	-0.0198490900903288
-0.0076969294556857	-0.00713459436397233
-0.0024853443167474	-0.0269831493089384
0.0044982747160023	-0.00839071911853097
-0.0114888813709997	-0.0120809972957036
-0.0046968796817847	-0.00559379220404421
-0.0029201061093573	-0.00585598511527766
-0.0004315809878731	-0.009660033539146
0.0042791472892641	-0.0132953053989737
0.002827454757858	-0.0173132953132733
0.0460467786695476	-0.0323639358567034
0.0045949031980011	-0.0131990911419572
0.0253070604557531	-0.0407009977353449
0.0447068381363523	-0.0239691278399006
0.0036588066188286	-0.014773236536056
0.0053876436686274	-0.00364036997110675
0.0438541850596489	-0.0258130122019692
0.0193248418720242	-0.0637154995966476
0.0017174002228552	-0.0798306380800134
0.0767709049260977	-0.0874926983667297
0.0413294073838236	-0.0643598678918549
-0.0048412371299172	-0.0139753489573958
0.0011743181379445	-0.0101832871756473
0.0698931279731491	-0.0529685432222287
0.0627081992562125	-0.0278749612950367
-0.00430963063660295	-0.0237598379270756
0.011139279578896	-0.0235885785510985
0.0784195561482309	-0.0229561240454563
0.016496141274147	-0.0067824309600014
0.150098006742581	-0.0168849727413205
0.0265424781094823	0.000742700774636326
0.0473346381209958	-0.00802363173214467
0.0073548045277451	0.00895449167807764
0.137248812826521	-0.002031951855957
0.0220382593764321	0.000707654831615022
-0.0179352437313709	-0.000276114629486745
0.0647867408515243	0.00398263484862305
0.0584397357173734	0.0100762733862602
-0.160020862888045	-0.0140652019255543
0.0386436563814714	-0.00871037265911868
-0.0290646557269186	-0.00729489024041716
0.042461645151862	-0.0122127578630195
0.038281939414449	-0.00730253407863357
-0.0718664691625335	-0.00569782142928247
-0.266173654444239	-0.0375999529926381
-0.488210867885324	-0.0790979587809613
-0.0808946289793304	-0.0350113607696493
-0.237058554225025	-0.044906408906757
-0.262428970847278	-0.056613828004401
-0.064356692239107	-0.0357883585616106
-0.269402416551901	-0.0404502834040626
-0.286956830844434	-0.0342935229033663
0.024534879299969	-0.0407217688515758
-0.272602469610165	-0.0444367321610745
-0.0740029408256884	-0.0226433727413465
-0.287870307425564	-0.0394175164136912
-0.273299004823862	-0.0117908328662264
-0.290195760548528	-0.0557470089098138
-0.0310310691850624	-0.00862880769239102
-0.264334582029204	-0.033787066065456
-0.316188513805919	-0.0424068533440139
-0.332627148071266	-0.0136419466441157
-0.338942654425041	-0.0103316527397546
-0.116321718053681	-0.0302812650025081
-0.0188452030204538	-0.0125147142032829
-0.28624729735285	-0.0169227839951922
-0.282980612908555	-0.00269418546975493
-0.514117160986746	-0.122234460519764
-0.429596703432561	-0.00148496314334053
-0.397687639513189	-0.124486667798839
-0.0153981583465769	-0.0298189999589297
-0.0802920760310261	-0.114433986291074
0.0066965560459484	0.00215360719954317
-0.0036236986783334	-0.00486448095287842
0.0170783999937694	-0.018755932543135
-0.0001405440716423	-0.02229218041392
0.0083843838360637	-0.017983089837086
0.0541935691456367	-0.026468682616708
-0.0023036855505399	-0.0120827104363915
0.0003510400244762	-0.0190289625723815
-0.0031463214120469	-0.015080917206286
0.0023057525221241	-0.0367618731864235
-0.0112239092053857	-0.0876983425471639
-0.0483893214337148	-0.0576879551208772
-0.0043838179213461	-0.0350702681602198
-0.0681556024252415	-0.0667290881590643
-0.0767125737635884	-0.0569332450300143
-0.0100634380410815	-0.076932291758383
-0.0715147875983418	-0.0933015562858767
0.002938668691392	-0.0542777987640839
-0.051463904444689	-0.0452313662762903
0.0022212200349376	-0.0460624065945646
0.0033388289711805	-0.0294901233040349
-0.0016808475413762	-0.0224871578500153
0.0034981759993664	-0.0304469602333847
-0.0070001206335483	-0.034147566154136
-0.027577331796589	-0.0739062600117635
-0.0020283675522342	-0.0263904488884464
-0.0030521316328488	-0.000254089238335465
0.0002524356507759	-0.0023588887337049
-0.0064918750682444	-0.0313985139084958
-0.0059806485817677	-0.0539435095063172
-0.0050755597851399	-0.0126867612660399
-0.234209202670909	-0.0399607039173315
-0.0629605249219012	-0.140265447463354
-0.0835013327950977	-0.083847213518079
-0.0236057877375237	-0.086266558359304
-0.0028542313012091	-0.0292792539134165
-0.0241190753838461	-0.0852632058376155
-0.175429484420947	-0.0687586779821513
-0.054461198648545	-0.086937440212954
-0.00346556330189463	-0.101436534375432
-0.0032717156760324	7.99597069277638e-05
0.0179344715587545	-0.00991430745041501
-0.0802089978126263	-0.105993000852101
-0.0160432809998971	-0.0618447056177786
0.028258468633069	-0.0793190338727844
0.0376405088600159	5.94653947406688e-05
0.124148886935971	0.00481985432424788
0.340962375784518	0.00980521398329478
-0.135927840618606	-0.0267236149985398
0.0899543740109236	-0.00993343225553871
-0.00915043657927817	-0.00390220437990375
-0.206377769201506	-0.0192618130435671
0.0458160874316483	-0.0281874962556203
0.0518762358376352	-0.00240391618406976
-0.0517000984301039	-0.00670286920140171
-0.0464031582012763	-0.0579554374920913
-0.18600601339359	-0.108105510270512
-0.186670543181075	-0.0566880700755764
-0.0904539908605983	-0.0658734353130444
-0.0475302113099822	-0.0526640085252157
-0.168947524934896	-0.050978482753813
-0.0341030737622424	-0.0451091609031358
-0.142887782092823	-0.00957174162938269
-0.0152765490349205	-0.0367290176841607
-0.0904547922569623	-0.0355027111031797
0.0238633456568158	-0.021658923368096
0.0343872300549958	0.00500544144990767
0.346076619510809	0.00961111820565541
-0.132520114795248	-0.0228018420071985
-0.0709325566480003	-0.00583158720899502
-0.0532642320067848	-0.0675067045295012
-0.116503180559473	-0.0789620273416736
-0.0362149343728657	-0.0453513479221569
-0.040640505590245	-0.0411171121442744
-0.226491406378551	-0.00489219920398531
-0.164729809641796	-0.0224403502448867
-0.0205801513343069	-0.0215198818618786
-0.225416182771499	-0.0255140710311531
-0.185652893005342	-0.0200594029200632
0.123697769663914	-0.018437815362667
0.12455277438791	-0.00510431318970866
0.286016561790475	0.0154579173158755
-0.200856329564099	-0.0716679230101005
-0.167756532768193	-0.0717811780263949
0.206763278369066	-0.0323974740323751
0.0055743194864241	-0.091785355522614
0.0119409475690454	-0.0150849016178965
-0.0921113289497729	-0.0562578089601872
0.00169157336561306	-0.0533405743630141
0.159714017493322	-0.0045703682386326
-0.0198525243520089	-0.0167048063922907
-0.221553952034334	-0.112057923481493
-0.0728806383399877	-0.0971541256406542
-0.190535476664578	-0.180840414914268
-0.23846449810231	-0.111618291595496
-0.118290450299091	-0.0937263714198364
-0.0973142548245264	-0.0949259593871338
-0.233861401078285	-0.116081236201216
-0.265939723634215	-0.138578168753215
-0.0442460651989672	-0.116420195948775
-0.128802875618077	-0.103683436433892
-0.0609342651981292	-0.112260362327774
-0.175658268930809	-0.0396712401429746
-0.0600315424069722	-0.0588675421675208
-0.262729351144439	-0.0978810344070047
-0.280923628844922	-0.0286675239870862
-0.226776734684806	-0.0364115358245767
-0.0274823379677873	-0.124752572585897
-0.0104309898285606	-0.0356180197962364
-0.199384479227949	-0.0985100287116126
-0.0130829293122949	-0.0265925777541146
-0.0302503707471122	-0.0535647455085367
-0.163252853487644	-0.0191368998815475
0.339421151153419	-0.262011513906123
-0.242849625909024	-0.122898022659048
-0.12953005895771	-0.0242602546420677
-0.0100180979560705	-0.0699897445492924
-0.0481964652498252	-0.0787494495315867
0.001810387681181	0.00592652115706871
0.0034984864620778	0.00934089346365512
0.266754371172236	0.00928096295772415
0.0042542417152837	0.00994188663228658
0.0013215038388155	0.00992647172151929
0.294157082343033	0.00717219164274148
0.0216857548737764	0.00446509075695487
0.0013911740382428	0.00738112147847332
0.208904662929528	0.0103451124060342
0.006887965003281	0.0118351769373206
0.0121582581969761	-0.00248311561190394
0.0037719255560295	0.0037864074714579
0.001767249909672	0.0031141949619906
0.0072893101714962	0.0028074889817688
-0.0012839681019196	0.00285928465619426
-0.004887458074481	0.000949695084824665
0.0605649174091452	0.00549315343647243
0.000356357338912899	0.00607078777346664
-0.0037724903910334	0.00234085992825655
-0.000107392056178501	0.00226223812931929
0.0009806069697272	0.00243547358151971
0.0125752750401778	0.000966284846639444
0.0042757917610532	0.00329468198334155
-0.0036261446368834	0.00348102520269098
-0.0012259271690212	0.00317818221730021
0.0002580353573514	0.00485171989705145
0.0001995112030198	0.000997938466248179
-0.0011316142100625	0.00096546535234741
0.00165357714456	0.00578427342985479
-0.0014340565780713	0.00121565297785838
0.0021469706355957	0.00284675766975573
0.0892085583271614	0.00566089392666515
0.0016899285510206	-0.000710111504822471
-0.0278402425358978	0.0139708067814475
0.134254324785536	0.0113170076802536
0.0535443034583717	0.00852518802075142
0.0042581099012113	0.0131568549860156
0.0042151830990138	0.0051443027039647
0.00745708795299604	0.00859602386541357
0.111794084783488	0.00832331681527852
0.014981571334887	0.00691911821101518
0.102042868648249	0.00651664054994322
-0.00284568920974021	-0.000834896868136939
0.0020343842710374	-0.00788882981468419
-0.088618888888032	-0.00723746389453976
-0.023308605482202	-0.0198701360881509
0.178114245934573	0.0160560706431772
0.0140946831822668	0.001172114017205
0.0033208775671109	0.00162311445476881
0.298447094670407	0.00207809272094533
0.0159622676514565	0.00355946333663722
-0.0012658829694327	0.000216158584738255
0.0151298137437557	0.00319728506432494
0.0145528121060277	0.00183912058381627
-0.0043073880669438	0.000924153567186774
0.0030222152200803	-0.00735384992784409
0.210812683469241	0.000424990592582636
0.27174866922478	0.00837680575552552
0.0072898393618706	0.00450739914292926
0.0064289861745081	0.00628442190047796
0.290176957088747	0.00748722609793279
0.192905640766888	-0.00321313534499965
0.0206071183968602	-0.00197878162814347
0.0991592071791482	-0.00239806336131548
0.210383261007214	-0.00364765388681157
0.0012440533772799	-0.00463860207635892
0.0018793821237307	-0.00665040708073719
0.264743635005673	-0.00857775497103768
-0.0023819175988851	-0.0120878952287765
0.0026741930514623	0.00335186216971328
0.362064090279174	0.000412248226211165
0.169614715774014	-0.00150320227048076
0.212715422271846	0.00330457342292188
0.0002408837767281	-0.0098852549793897
0.0664514331602204	-0.00948435521206442
0.0084118409218828	-0.0153143756057681
0.0055989893138395	0.00601717219154932
-0.0010235811446734	0.00133774297063358
0.0052261741560485	0.000345102021376924
0.303754821989719	0.00853044774046935
0.0027076803874665	0.0012241595983122
0.0110038665921765	0.0046989121161781
-0.0009256053801843	0.000227244849833379
0.0032099469145874	0.00315718475804362
0.0005562175711439	0.00639107164593844
0.0092745206482735	0.00684283001011133
-0.006011688676118	-0.000551768572932033
-0.000425977213085138	0.00459675782573533
0.005012636201436	0.00182037813210812
0.0088696664304221	-0.00279710821024689
0.0091676880002548	0.00338652643558283
0.0064897587378545	0.00210781586967466
0.345084779857422	0.00940015872440775
-0.0012308773634374	-0.000999482531693411
0.30817379055751	0.0222104725076259
0.329738588971424	0.0106710280664431
0.00774251015236545	0.01562454029061
0.0017886069421571	0.007489411176082
0.297702994356758	0.0141442189494649
0.317883214242156	0.0246320466929063
0.0238250770841962	0.0328194248943573
0.443187931410834	0.0303852899113689
0.332324668424609	0.0317034620270609
-3.8304653506301e-05	-0.0305214077924491
-0.348036990492494	-0.0712817631216596
-0.449040761341077	-0.0574698944184228
-0.122945393980582	-0.0803046904478665
-0.0153854955512343	-0.0407794773460828
-0.0222413779499729	-0.023809277563078
0.0233747517899904	-0.0174062667157193
-0.295280696136129	-0.0120959966392842
-0.165042114398426	-0.0520332479741709
-0.275070346168286	-0.0235024720784103
-0.0830338710125389	0.000382888535401162
0.0170856934033628	-0.00390787824152662
-0.150226846503507	-0.0102134082726554
-0.0451548317128744	-0.0229668095580416
-0.330022837830186	-0.00554663679843941
-0.207762289126311	-0.0204114168119906
-0.0596160363374375	-0.0115844403264072
-0.0650265397250705	-0.00801040837259337
-0.102807497547432	-0.0129249040613828
-0.371710836807343	-0.0211161203501824
-0.292980098369114	0.00181723912798725
-0.406959390345731	-0.0868646869475408
-0.0001044884075677	-0.0229774244829836
-0.0112873959189461	-0.0491829252433436
-0.00892995962207538	-0.034552307512053
-0.0002203987702732	-0.028888222419906
-0.0005486647735201	-0.0397189835975278
0.0697085195290973	-0.053853200372627
0.0826214731485493	-0.0500611972363061
-0.115653317019728	-0.0286222526573097
0.0073958434393695	-0.0473477564847193
0.00140984355411319	-0.0581181537541859
0.0003888528961038	-0.0341841900940444
-0.00718908244658462	-0.0286110882351102
0.0016581206447801	-0.0197794175502387
-0.0095121957378476	-0.0258358371130813
-0.0080749208768646	-0.0248990008630468
-0.0015122974656384	-0.0220791106278234
0.000336898513292	-0.014812782973674
-0.0795067283818521	-0.0515224233513663
-0.0066476624144981	-0.0140295301551841
-0.0830355320633152	-0.014231979476674
-0.0482644165455422	-0.0240024765306081
-0.0027763408339388	-0.00432817413655942
-0.0149977182417213	-0.0385341471622468
0.0012312820012795	-0.00695147366701564
-0.0106511325044792	-0.00938799870013205
-0.0145399658795584	-0.0231660973775734
-0.0042221319858388	-0.00711048808682784
-0.0051646540653986	-0.0073362576809289
0.0004636519280144	-0.0227481711174316
-0.0010392754312322	-0.0121112862110531
-0.0310244491108759	-0.0285139743665183
-0.0096238620457571	-0.00858905293480471
-0.0089402998790767	-0.0106427716671781
-0.136969510155418	-0.0252176967772932
-0.0062216837496362	-0.00743997458242918
-0.20283186198282	-0.0612941013089909
-0.187778478405963	-0.0572678429552428
-0.0711636381351696	-0.0406441575935883
-0.117873315944664	-0.0287602971460578
-0.0331160603531396	-0.00246172216751878
-0.0766854881134011	-0.034745014747855
-0.140613265428754	-0.0619590131986018
-0.235193516369255	-0.0848263236186841
-0.141756424530333	-0.0707434668527772
-0.0031775860261073	-0.0178202123261438
-0.0244320903142163	-0.0318093750906027
-0.012493833380141	-0.0385968298133607
-0.0251754987110555	-0.048551899327575
-0.199476154341491	-0.0342518797865921
-0.175876358912191	-0.0465877772982696
-0.241119248872569	-0.0306421962066678
-0.483928857506674	-0.0451115777290405
-0.111884127668016	-0.0499823829689859
-0.363519176475569	-0.0355216677417492
-0.249303557456375	-0.0305001113212115
0.0025289349858032	-0.0338211926070954
0.0048505582609979	-0.00939272813812873
0.0104112570250906	-0.00859791878704758
0.0121139479708604	-0.00821990673621576
-0.0057619295799308	-0.00452514244994167
0.271276801873641	-0.0165135442822682
0.004468295398907	-0.00516963557499406
0.0127519345485558	-0.0109163029395207
0.0011637603361115	-0.00105507883964974
0.0093281111648075	-0.0169788783927914
0.0004616370987675	-0.00259900717418042
-0.0034848249369921	0.000905888048388974
0.007406116779383	-0.00713202030593392
-0.0010382282300156	0.000802366513647332
0.0084474112640454	0.00127512296886027
-0.0086831024765745	-0.0102133203361343
-0.000966551838318799	-0.0206489889717889
-0.0005096261554066	-0.00550735987307814
0.0086785826274604	-0.00738402508053836
0.18603960814563	-0.0160118270851004
0.0025009134822232	-0.0112912457941899
0.0111692409468486	-0.0182926884470565
0.284838175992494	-0.0200786281507116
0.0925065378559902	-0.0127107428918126
0.0098770349337647	-0.00985188701062047
0.0051724849445827	0.00267701308286321
0.168418773114724	-0.0129048945645752
0.285247120191439	-0.0291798237450591
0.0213840797062012	-0.038958339947727
0.150928191066144	-0.0416963687319414
0.0604663306831706	-0.0334454211347361
-0.252268721751355	-0.0495231538177592
-0.265832683645155	-0.0359452315015792
0.0591350031196033	-0.026754674300365
0.0181792939593041	-0.00907010972860297
-0.297571814038651	-0.0116872428239792
-0.452167146436302	-0.00776510293241015
-0.438850727820067	-0.00763987501760732
-0.0754542831035038	-0.0156097595653476
-0.0151014154300562	-0.00964947655307358
-0.344281536925242	-0.0370213300545273
-0.00058510135305099	-0.00429133246136602
0.207508253348412	-0.0111226410634274
-0.00054851574359839	-0.00258125287356303
-0.0115790717696053	-0.0182262783917275
0.0055442171779535	-0.0178210899658967
-0.0597438553124123	-0.0165339490418543
-0.193170527141471	-0.0188641661050629
-0.144498501759218	-0.00936969472128048
-0.0756906473842102	-0.0228780796021087
-0.0185580331680386	-0.0115658835811335
-0.239728531599777	-0.0147948382489671
-0.0172483975899669	-0.0045434116944955
-0.0242239360936275	-0.00164282000978489
0.00243778952564521	-0.000219744120683065
-0.00056960308403139	-0.000728870321639003
-0.0519738426719774	-0.0136917616826692
-0.0432354442212605	-0.00892289405205367
-0.00124069496421809	0.00258499261369821
-0.00587079392336019	-0.00253620960571651
-0.0186072006348525	-0.00119108668072663
-0.02112672100282	-0.00349245382659226
-0.00126412283807569	0.0014884377161784
-0.00384283773846229	-0.00655662093211534
0.0109639348804706	-0.00234205004775987
-0.00995230361682649	-0.010121878736184
-0.00781636452777029	-0.00238754181683693
-0.0296609735051726	-0.00865267324856434
0.000339345503281629	-0.00494001269211211
-0.00292912081102189	0.00402122596880976
-0.00377377832534539	0.0046540448268347
-0.0351686651237136	-0.00265562111763609
0.013052713100393	-0.0233419443840804
-0.00509631889309369	-0.0342366926865818
0.0212107103820977	-0.0414847004328856
0.0296811030545855	-0.031651884048265
-0.0058829458611331	-0.0143610471061819
-0.412200787202174	-0.0390736805975572
-0.0611561992129424	-0.0219483126866362
-0.164683592504294	-0.0310115150079817
-0.283787776523772	-0.0431501958668403
-0.141153420618877	-0.0228576045602346
-0.0002257492903118	-0.0201147676608872
-0.118388481155154	-0.0208228578733877
-0.101760707969587	-0.0225165244113808
0.0073806520982425	-0.0175527083874512
-0.0937044743938904	-0.0116734551048619
-0.01180991825743	-0.0127104315978286
-0.367368291424434	-0.0124189389242115
-0.249035262110589	-0.021752447421021
-0.0243596484011241	-0.000738381363325855
-0.252299693919279	-0.0329429390736905
-0.0014607760248935	-0.00596444358134982
-0.10641317125609	-0.0103564630333763
-0.252494741384705	-0.0213935530650922
-0.064528733222279	-0.00255762520605565
-0.0485140584808387	-0.0078740082079372
-0.0550387168957113	-0.0182263911055321
-0.0094860945193741	-0.0122584702827228
-0.0401704386256602	-0.00597062763071819
-0.0324096734590977	-0.0097603559934378
-0.215509678596592	-0.0175924482306232
-0.0783278056628786	-0.00899534881828171
-0.238698927362098	-0.0359665666947258
-0.294671923169833	-0.014900781926092
-0.276163417792815	0.00271685024928047
-0.2616850378297	-0.0635100090676693
0.0032601612549351	-0.0368738488725307
-0.0660304992267127	-0.0445272322312615
-0.0113548980514969	-0.0403157906369023
-0.0160708538300571	-0.0526906278628691
-0.155742803095847	-0.0670931680515227
-0.270826723198257	-0.066787487618099
-0.103624048661931	-0.0772433380762212
-0.193839852333841	-0.0371759261632391
-0.0020224088675599	-0.0407750219007758
-0.0134330586107026	-0.0305923318450013
-0.0106230439864511	-0.0306068339115541
-0.0020986595897874	-0.0255614065415536
-0.0043865397959051	-0.0189465386962169
-0.0758758248554144	-0.0632580650290401
-0.0523973761885805	-0.0303600968594897
-0.0058041542796724	-0.00512795459008488
-0.032370047448366	-0.0443934924596317
-0.0078907347144643	-0.00788408156461168
-0.0325161517503946	-0.0140863787672042
-0.0123216956666678	-0.0297679822215052
-0.0134678207241708	-0.00391262859088964
-0.0187318055119159	-0.00861962911038388
-0.0073871971903069	-0.0264367958194953
-0.0048169905840791	-0.0155523722179378
-0.0203187063303638	-0.0167260041179867
-0.0192236362870915	-0.0201311449655917
-0.0047053583332714	-0.0167160118712747
-0.111087308181293	-0.0634253773397898
-0.0916322127640632	-0.0272897491217835
-0.0440845809625541	-0.00366662289959274
-0.169948010657139	-0.066600249188903
-0.0497201122899783	-0.0913042119352193
0.0036377457138132	-0.0342151397335754
-0.230713599728859	-0.0438297143384763
-0.0127733470004768	-0.0392071207926032
-0.0015071432580182	-0.0519762307538709
-0.0411319491362982	-0.0446026708858456
-0.107509637647597	-0.042056367572618
-0.077338763247522	-0.0398494916673721
-0.0951698949671727	-0.0327429077801988
0.0057144674977249	-0.0196491676780132
0.0009610104948826	-0.0107741098018095
0.0036657376256738	-0.00112323905443146
0.0035091638040932	-0.00439123287436835
0.0012275981281814	-0.00823746440254258
0.0105336224655574	-0.00162265044854625
-0.0073395599483966	-0.00618790616977141
-0.0027677882557252	-0.0160914421339941
0.0026460244778915	-0.0062948542959407
0.0425325217761509	-0.0199516889358622
0.0032411632668573	-0.00517540567673874
0.0170079897754489	-0.0427375222893721
0.0376268326668528	-0.0396125698156939
0.0639109874766342	-0.0227615824321808
0.0021457637821473	-0.0150014669704291
0.0010686581804591	0.000558077767528739
0.14097675019019	-0.0250350743511019
0.0259421592685739	-0.0498944299768144
0.0124912926548365	-0.0682223193287589
0.0512077064112109	-0.0726982536344684
0.118551256718472	-0.0561391748584966
-0.0001151987139763	-0.000169798130300214
0.259562904680354	-0.00273105738778135
0.0016480576288098	0.00792491605221384
0.0022913039496312	-0.00503182211193017
-0.0142498417337271	-0.00603390113478824
-0.108253584454771	-0.00782985728006871
-0.119091823398392	-0.0016672119663279
0.0077278300216051	-0.00818702001118177
-0.0031365597931	-0.000308438823080286
-0.0889549036705249	-0.00606638372547491
-0.001839413734555	-0.00468243570622732
0.0043036961165079	-0.0055035486479402
0.0028890254356977	-0.0044818377285042
-0.0006339498341924	-0.00452845121855126
0.0214688093588363	-0.0155447887214331
0.0016993061511317	-0.000717761189272446
0.0133624430027041	-0.00474607662875138
0.0053264569192713	-0.00627503368466077
0.0028070241468956	-0.00336347571608731
-0.0026528685106202	-0.00138993168196022
-0.0062868398810441	-0.00583691807650689
0.0063523815364193	0.00016208798457543
0.0012498902725878	-0.000220422167234984
-0.0040090332400473	-0.00503793595646405
-0.0034675656624	-0.00434288110953441
0.0045128278089655	-0.00150831232127045
0.0027443325698252	-0.00120589016982355
-0.00593521891313348	-0.00717405288688656
-0.0011462518057348	-0.00131913507184727
0.0220583880027993	-0.00116711048905896
0.157398880898925	-0.00204941630165165
0.002933007561639	0.00645639681503436
0.0034963166505647	0.00334324473259545
0.018106366830716	0.00589800493288034
0.134169763618803	-0.0176267838350528
0.0120510653740095	-0.0230954236577438
0.142033048549289	-0.0269453607564874
0.128829558595652	-0.021373754847557
-0.0176696709479404	-0.00644340100646913
-0.0121320972229743	-0.016671975496041
-0.0029676895400565	-0.0112926562465045
-0.0135838799101136	-0.021002635167039
-0.0716363917011899	-0.0231675832069131
-0.102088777849765	-0.0145254511126699
-0.319022674577245	-0.0221795711145087
-0.188173397851368	-0.0123806460124496
-0.139553222256219	-0.0168078537279367
-0.153583356699504	-0.0211823124544583
-0.0445374972889425	-0.00966059950117013
-0.276541224583979	-0.0135857896118303
-0.0112038764348104	-0.0097562171703752
-0.0284371769124664	-0.00838801592968637
-0.0241679364505839	-0.00890302052042929
-0.0044145578732854	0.00410607100555925
-0.0074400042188066	-0.00559516957411302
-0.0736157599057895	-0.0185437441215273
-0.0057208880260917	-0.00174191487900437
-0.0025753177125925	-0.00442121542451517
-0.0955088817384561	-0.0104850936164551
-0.00255807046511	-0.00179886810644419
-0.0364922648841994	-0.0174560603847136
-0.0016515064785379	-0.00531708237732104
-0.0269442433653285	-0.00370861748054412
-0.0362344003585367	-0.0088957497977924
-0.0044038874250643	0.000145917213153317
-0.003716003805686	-0.0020441616450605
-0.0007680956420638	-0.00843563526022316
-0.002059622350142	-0.00506535163608947
-0.0103479805430246	-0.000930628826281484
-0.006030621821223	-0.00745275020233874
-0.0082199807428847	-0.00683880884325156
-0.0008093737463867	-0.00519211263347128
-0.108538289348368	-0.018221420845679
-0.0269144738338269	-0.0126579382923084
-0.0122578462694067	-0.00665327053587542
-0.0028796992008177	0.00239864584316642
-0.0778575416518025	-0.00989615186457343
-0.0177693801025392	-0.0119390210074708
-0.0221855540524989	-0.0216846024634489
-0.0417408226106338	-0.0148293953531627
0.0229822912675726	-0.00393722194288809
-0.0511231644522953	-0.0399239216454947
0.000247437330684599	-0.0350436930504588
0.0011678160238753	-0.0204932357382535
0.0048612575458995	-0.0102124543064652
-0.0560179098421892	-0.0844348531172363
0.0102550774203091	-0.0221659802603812
-0.277568936548606	-0.0342181293044743
-0.0050435814936603	-0.0100928284486053
-0.0078040074888859	-0.0478372934372992
-0.0242451317200999	-0.0130868080084392
-0.139363275459697	-0.04050836909838
-0.0117799746881594	-0.0252532504082949
-0.0094788331072428	-0.0111543251268506
-0.0022441621170263	-0.0193323638049103
0.006043856095069	-0.00440515752856231
-0.164288064374813	-0.0931444949479875
-0.0022688992561375	-0.0840620254105792
0.0074580315815163	-0.0551645539317525
0.0093269780792893	-0.0418976616581001
-0.289796818024203	-0.0784735087789104
-0.0171309740028084	-0.0211733895587284
-0.262802404824572	-0.0652748029032
-0.0953087015632182	-0.0720212207414022
-0.235714125699473	-0.0309077172782679
-0.125211008023677	-0.0436843723483912
0.0092750137099361	-0.0388782170878355
0.0094556493899611	0.00469583222948226
-0.0259169388564455	-0.0413889252306846
-0.0310727320020798	-0.0275824425899245
-0.138830355321385	-0.0169822316788592
-0.2641596766505	-0.0756597624307813
-0.0987951595010314	-0.0550284182468596
0.0405280901984178	-0.0511594968823354
-0.0727212664783306	-0.0369764305486
0.144306914135502	0.00100626550516783
0.0058692490550012	-0.0437161233798584
0.0042478685380848	-0.0426515068720786
-0.000601903761984102	-0.0301356911617608
0.0076337059791307	-0.0159212482150314
0.00551180194346201	-0.0948313594633931
0.0092063859272504	-0.0306322674232117
0.0109483150861822	-0.0339599869022036
0.0023870871793297	-0.0124899060878697
-0.0002815177802777	-0.00934622241948749
0.0016383023033952	-0.0398599221229518
0.0074282213634081	-0.0332361912403818
-0.0009056859041106	-0.0161504746250102
-0.0024076839238391	-0.0195187945516037
0.002262931718315	-0.0139032497336908
0.0019495348095875	0.00744961743670007
-0.0299171332044597	-0.0711665826562654
0.0108343178168343	-0.0642147777505147
-0.0014829744427283	-0.0385840045735723
0.0039661661077301	-0.0297662275619993
-0.0720450978954507	-0.136910485154704
0.0002059272954651	-0.0388277188051246
-0.0321142606441461	-0.0447473015872665
-0.253999521877505	-0.0576918564109024
-0.0013537437579555	-0.0148749351280969
0.0025552160451895	-0.0809400650943209
-0.0054817209581906	-0.0230796039065405
-0.111233386755817	-0.0550619830694691
0.0027515639322995	-0.0536983226093408
-0.0075891415735112	-0.0228252049012844
-0.0023042258549189	-0.0320718545821857
0.0052125076937084	-0.0234902576589517
0.0053765333403905	0.00599260862852887
-0.0333667129432452	-0.0933938785955145
0.0417325448538853	-0.0559688264557333
-0.0452476923903286	-0.00989062723364131
-0.107465324544264	-0.107540581701241
-0.0737639726519265	-0.0335432809509604
-0.0388897439579211	-0.0304413732757318
0.257372028203454	-0.0399576626791921
0.0091912198850176	-0.0247633403429187
0.0085116090127342	-0.0169576440453958
-0.115348059092052	-0.100680947536071
-0.544537852693307	-0.0324104505006575
-0.307355955805307	-0.0468971294506115
-0.201909600953393	-0.0176040085701922
-0.100402274552995	-0.0155008996057803
-0.320108618535596	-0.0387460115118213
-0.262947853213478	-0.0303951254690183
-0.254148999607164	-0.0182037623589668
-0.2973122997011	-0.0207335254614501
0.023615810810015	-0.017714968970905
-0.0788270206365724	-0.0787862355793934
-0.0219874195368213	-0.0661472743653309
0.0848176717581821	-0.0504192996136255
0.170910107668268	-0.0304994121857441
-0.116492573552767	-0.0494990623665618
-0.120645786246027	-0.0676746146661281
-0.057547965452905	-0.0200843748008515
-0.0600903736195051	-0.0860381242825274
-0.0100086860987073	-0.0237458605450589
-0.157573926047837	-0.0619692073679303
-0.0654032631754158	-0.0573734544002884
-0.207596393754751	-0.0219633238902509
-0.0197475828307212	-0.0366350506507239
0.220517228892209	-0.0315014219439457
-0.141771219806879	-0.0565441745785259
0.0312609088035752	-0.0511749975228439
0.225115538640541	-0.0313050965363754
0.221489376126976	-0.0226427951413244
0.212376378733504	-0.0345902512491314
-0.306008022809684	-0.0487224191744314
-0.0788800080874007	-0.014705445152049
-0.0696017808704054	-0.0664630849995266
-0.0341087179086752	-0.0172960977694249
-0.291913501338514	-0.0487024802816272
-0.109600400723574	-0.0434982929859567
-0.102402512960669	-0.0182124092775826
-0.093650137346775	-0.0270431527012225
0.24413044011011	-0.019705594485847
0.244595633520359	-0.00143502338465201
-0.220653629925036	-0.0864848079438161
0.0094023552241302	-0.0522095602484556
0.0160409296539899	-0.0378413794699046
-0.244326225738384	-0.170627971865213
-0.0010802583660416	-0.0488575520023111
-0.386713149450579	-0.0539226670589961
-0.0155298086422048	-0.0196259965539076
-0.0246742425140569	-0.0304567510762211
-0.316672934554847	-0.0627347698288332
-0.142596442875288	-0.0676424184228784
-0.144427490195565	-0.0307343390456983
-0.0553779588457959	-0.0445491676086742
0.0099967100421909	-0.0367032391261618
-0.00443570735450038	-0.0616896712105925
-0.182968246392868	-0.0877037920579498
-0.102528697176206	-0.0240052613690486
-0.0865891793118305	-0.0299007153588069
-0.149074479619918	-0.0748669581390853
-0.128281490217031	-0.0348903273213627
-0.0827966678904058	-0.0446652365361346
0.214388396390656	-0.0444771804080317
-0.117434468878063	-0.0454942899066358
-0.0035469458934413	-0.0232452855610348
0.0080596456666986	-0.0242612217322733
-0.121066631694491	-0.0949626494536963
-0.275406861653479	-0.0444000877351554
0.001411279093552	-0.0138070669457831
-0.0206575601175255	-0.0555357927480886
-0.0101928234094594	-0.0150289685146992
-0.153009495701197	-0.0361466037406374
-0.0230280075330658	-0.0332098389590466
-0.0077059124412637	-0.014570408825786
-0.0012758283301828	-0.0237594582798498
0.0063270589788296	-0.0161205132794008
-0.0776926364121824	-0.0338804925608652
0.00235816758413688	-0.0297351633732288
0.0553887370084301	-0.0266516553391207
0.189588710813233	0.00453638289134349
-0.0168074072539166	-0.0168045209126647
-0.0943833223668959	-0.0277891570817771
-0.207247402743128	-0.0307258270900378
-0.00159594218388193	-0.0124931808452605
-0.0739296424513404	-0.0381840057616913
-0.0591018980418393	-0.0160697062995427
-0.219954792982268	-0.0431412964973279
-0.0708446994020144	-0.0203519019490507
-0.0627718502904747	-0.00612458845343153
-0.00271055947384013	-0.0212721037375614
0.238534264154449	-0.00832796967605874
0.229413461865751	0.0148111454572793
-0.0092218204251725	-0.0289525241513281
0.008357871191255	-0.0270977281384043
-0.0080528387637488	-0.00945910026653305
-0.0004303746099778	-0.00787189778654872
0.00310035722341029	-0.0584345675309458
0.0018343190258399	-0.00801827141523815
-0.0018060268884457	-0.0209856096402439
-0.104272854032818	-0.0189003307045173
-0.0014051426353086	-0.00111677135989637
0.0090888382165953	-0.0332136267129899
-0.0069788991307576	-0.00456016244242047
-0.0217306872594046	-0.0278119363974356
-0.0021527624712338	-0.0192996078514801
-0.0061378625373253	-0.00770989191626739
-0.0032712665365255	-0.0086261541242736
0.0015921679136751	-0.00840916873411558
-0.109685549017846	-0.0551982783338993
-0.015715577176469	-0.0413535865338906
-0.000966748485430702	-0.0283340113919491
0.0042756300116913	-0.0248868039040634
-0.0970006143695849	-0.109018315831015
0.001746221860071	-0.0280953174826265
-0.417051899410716	-0.0438258320031625
-0.306279012709829	-0.0495205459372246
-0.0702180785208717	-0.01285261892939
-0.0264156333506055	-0.0582920797683456
-0.05261160248946	-0.0221949514583544
-0.283700999014795	-0.0437833103532045
-0.0469221334625082	-0.0366594893015141
-0.138178631696243	-0.0238671041486613
-0.244813613477201	-0.0396796854287228
0.012242217593012	-0.0055629433718991
0.0140410626164783	0.00297655266277455
-0.0216669753938949	-0.0190129432889693
-0.271683213727505	-0.0496047711998882
-0.0889434905744239	-0.0215643290574556
-0.0074542674716819	-0.0353660020420139
-0.0134387204789941	-0.0383096529522523
0.0549845632746986	-0.0269709986696563
-0.0395936401392808	-0.0242919673333547
-0.0309127871463338	-0.0307977240235227
0.0159323234284065	-0.0138973035527911
-0.0593090528234529	-0.0326315842968761
-0.0544865310198489	-0.0459394185298208
-0.0032159395867731	-0.000942186297906475
-0.029932254540301	-0.0257898351257242
-0.0174127466640291	-0.0241933882723167
-0.0126890079911656	-0.0260637552238312
-0.0218939547029189	-0.0325576220130428
-0.0072082665773259	-0.0216486769316677
-0.0112546176279536	-0.0252381803346691
-0.122955680006221	-0.0608868647875896
-0.0067654090555493	-0.0108844586788484
-0.245799275752301	-0.0153849374488821
-0.0441546583304379	-0.0289787498956621
-0.0179949439769688	-0.00585393684609494
-0.0370250888395445	-0.0353993035333172
-0.0013083503034867	-0.0148131762915682
-0.0234908613886682	-0.0151606192253455
-0.0197345944827997	-0.0275016296590996
-0.0173315293640322	-0.0108515666826028
-0.0115656615262872	-0.0155128766556343
0.0001059663969267	-0.0172716497963682
-0.0025082983729384	-0.012024215137385
-0.0208307663336475	-0.0268559344372155
-0.274925126308094	-0.0519446526858047
-0.179300007668618	-0.0354338153500263
-0.0750115413019825	-0.0181103902093863
-0.226811732133976	-0.0270818681152641
-0.136280011847921	-0.0560146829085849
-0.0517693094857852	-0.0222981227823691
-0.258897908479585	-0.0361674501081273
-0.0374358226782233	-0.02072649280679
-0.0733381808008591	-0.036593488861608
-0.0592595584076706	-0.0407749595605168
-0.0019632435179856	-0.0364151083851458
-0.0073899994902006	-0.0252005301015004
-0.0060306832706368	-0.0208240041739838
-0.269878186796568	-0.0342832368759543
-0.0122710577637394	-0.0129621193734639
-0.173431725490499	-0.0451145426716742
0.0005417201902841	-0.0236695705991284
-0.107859707064848	-0.026097642399212
-0.050884999507821	-0.0161494807229368
-0.008174050215415	-0.0192328088364692
-0.012374611971163	-0.019159180940967
0.002236869271295	-0.0197988377721098
-0.0970881884429211	-0.0288040840108921
-0.0483546115122239	-0.0701237232625405
-0.0536021408246886	-0.076461056452293
-0.211117404372606	-0.0841726074005179
-0.155203896155959	-0.0487859368029291
0.0116963529379196	-0.0320201742948597
-0.0357970851701499	-0.052867370613853
-0.110295691141561	-0.0496386924640482
-0.0816444234730531	-0.0435812005344963
-0.137319281397857	-0.00823570407523377
-0.169113991296627	-0.0231615670176806
0.0185717310130467	-0.0363767918845626
-0.0067715985587083	0.00831470858283881
-0.0749169116204404	-0.0176029557137326
-0.0049376692885315	-0.0118270250774547
-0.0110743997615439	-0.00283250450900892
-0.233291742639578	-0.0185873704008406
-0.11399484354984	-0.00925870919692631
-0.250695923627164	-0.00539222447421198
-0.103241648894884	-0.00402939048658288
-0.0117617480406748	-0.0022367719139909
-0.104267490649448	-0.00866835984288845
0.0026859020713715	0.0135708714306806
-0.0239120619617055	-0.0223850110436815
-0.0376484715810549	-0.0371388844058315
-0.0043038940285923	-0.0196284894548695
-0.106154434613231	-0.0566933529139879
-0.0100948182609045	-0.01214996667756
-0.122449370303537	-0.0191611618723276
-0.185762805961535	-0.0268541413943104
-0.0037714826425282	-0.00649253761936518
-0.0249639802420047	-0.0285685127061792
-0.0035720511337458	-0.0261036773856146
-0.0293551279912659	-0.0177468270919617
-0.0347942408086981	-0.0322659051523353
-0.0259810728666165	-0.0262937116690349
-0.0074716392257072	-0.00604355131833662
-0.0047542510866584	-0.0158972462206044
-0.0113199052585983	-0.0186233042708073
-0.0914585564335908	-0.0139013264476241
-0.268483883181165	-0.136885061844916
-0.0745006224206912	-0.17513035980812
-0.214627528945455	-0.221208176672796
-0.229693965697275	-0.222533088207745
-0.371557413272461	-0.240634209337035
-0.252301414711345	-0.140738138542566
-0.056635982129724	-0.105185778420857
-0.267923922679747	-0.109814529008669
0.0294179562365323	-0.078526834782618
-0.128484655262371	-0.081121206333186
-0.30433543479995	-0.0954144608579479
-0.261369277770181	0.00602331681629776
-0.0309998153021923	-0.052196416298009
-0.261095843224421	-0.0671521657143631
-0.271382815660967	-0.0998920448398073
-0.248360318941497	0.000645830163606802
-0.271503858244843	-0.0180388200246164
-0.0338509583634205	-0.0825945823330508
-0.380762873577676	-0.16753902690274
-0.166213272753773	-0.0578116658504602
-0.24080033141463	-0.0535021569247389
-0.183841376528404	-0.141266994075274
-0.0216504805845168	-0.175976305295284
-0.158487940839002	-0.22044907927392
-0.187482728265551	-0.157540104334759
-0.0382972254279074	-0.117061170200283
-0.256170336897129	-0.096462536956645
-0.0174769673193655	-0.0667981786354463
-0.133237456890911	-0.0599530436757331
-0.0782365749953724	-0.0736651781326141
-0.138594095310343	0.00928555714207583
-0.0485619025230052	-0.0397947936553813
-0.206898111531047	-0.0145286040910914
-0.0300310929624495	-0.0719344424613711
-0.0183002649109225	-0.0127059844703284
-0.234613862652706	-0.0610080326286392
-0.28066161726612	-0.0645102297282126
0.0470735067444121	-0.113578164699411
-0.130216049726698	-0.0407887708320501
-0.0985647120923261	-0.00134102197270578
0.0853807077201469	-0.0301815089899255
-0.173473224967966	-0.0166015593040382
-0.0909877902770948	-0.0798856253467095
-0.318416158032233	-0.14296031161901
-0.0065586408897203	-0.0986162716255504
-0.0777307368736883	-0.111052843351439
-0.28054679953268	-0.0675768941251946
-0.20649857796961	-0.113575565149932
-0.232184368002146	-0.0999965577242689
-0.301573456076957	-0.125486919927867
-0.30207032094127	-0.150216427518627
-0.135360004634639	-0.0882298038038699
-0.205450232022582	-0.0772852191501072
-0.0140980070723897	-0.0532210181871371
-0.272964284235165	-0.0430119871199005
-0.291412948201139	-0.0438314210522701
-0.0022031208096495	-0.0228820480833206
-0.0573717145816539	-0.0312533612442246
-0.365083710576994	-0.00815649135782177
-0.32175139954639	-0.0368565226931076
-0.106559924400399	0.00883935677096772
-0.297516955921586	-0.0554410615662599
-0.0163795922523285	-0.0234786747256062
-0.280230066383838	-0.0207018389758986
-0.308772894276299	-0.0384150124276759
-0.286481206695844	0.00513708686522558
-0.216447044354704	-0.00107453808685024
-0.0211681837171479	-0.0261289662268041
-0.0110192991994943	-9.58816528286027e-05
-0.274318393668851	-0.0864284078487783
-0.18326124489524	-0.0268806103994315
-0.275894998722299	-0.0355690555312988
-0.26423714231704	-0.0362953912864783
-0.0519115030398889	-0.0194997238744147
-0.314927329803032	-0.0348060460662753
-0.276374495561083	-0.025910417649152
-0.0031166064612619	-0.0316185354937484
-0.0200674828144159	-0.0290396588849576
-0.153089793222881	-0.0203074740363083
-0.290161155719635	-0.0226589422533236
-0.224806933638527	-0.0401611450566771
-0.0718625411961995	-0.0180504078831595
-0.136003817775623	-0.0172982073303477
-0.0062135325568156	-0.017897941412792
-0.232844722137808	-0.00332104675609
-0.267428648731685	-0.00584638291818629
0.0022160424205708	0.0019732036759048
-0.0635376532957646	0.00373321613043578
-0.0260461128138103	-0.00253386142629252
-0.322644923956884	0.00911967498881263
-0.038171491740099	0.0117615700459184
-0.278561295912096	0.00223822228970702
-0.0169572551229608	-0.00283168386312989
-0.193112396594661	-0.00628703066309865
-0.260889476555902	0.00277903668965459
-0.0115432820348748	0.0209981824141359
-0.0821202403772824	0.00882851747097049
-0.003915772874068	-0.000404999374705707
-0.0055654748723222	0.00869598426505253
-0.300494149594264	-0.0304515192399294
-0.0111933770488063	0.00213698286472148
-0.0216693475059837	0.0043607746149616
-0.113700611301088	-0.0105205385125691
-0.255667024327741	-0.0743644153348326
0.0196761387603017	-0.105727190304474
-0.161466779559417	-0.136378996624761
-0.205260756010815	-0.0915342832113312
-0.11756366579401	-0.0681644918730174
-0.165247903945024	-0.0717446315758537
0.00988631777301119	-0.0389800697045707
-0.17700630348091	-0.040475302854079
-0.157748240061392	-0.0494080086213249
-0.272928961605619	-0.0208696953883783
-0.0647132360119939	0.00902721795731185
-0.0520377102563506	-0.0296505485107843
-0.250595504676743	-0.0413441217829661
-0.256237716005127	-0.0511609372317442
-0.0746666995181002	0.0080154997285933
-0.116222445252438	-0.00509246553167308
-0.0258975300775013	-0.0415275352043505
-0.037034103554043	-0.0092448542943273
-0.00439331035088784	-0.0235932747951477
-0.0765479581043081	-0.0311560630178711
-0.133503181822521	-0.0322160944570444
-0.151110503871131	-0.121438400340497
0.000106566407318483	-0.1590690547956
-0.110564744463912	-0.22270529396303
-0.117416659189528	-0.148238578570343
-0.0275369620820401	-0.1067928210996
-0.202793262997156	-0.115441213309274
-0.251463047019955	-0.128252989736816
0.00555969270676915	-0.0879483347477927
-0.147188974745487	-0.0905329822500978
-0.0411158059255564	-0.0894792941810775
-0.0995578645753656	-0.0302390040024648
-0.0314145712071887	-0.0451633895332446
-0.239106734710531	-0.0796802071622079
-0.217852215772372	-0.0429206386425089
-0.0340161210343128	-0.09049866315176
-0.0382685850499867	-0.0426389243503143
-0.198350710128979	-0.0718617997001549
-0.188305995590817	-0.0949813242942348
-0.200866468915941	-0.0430229563819861
-0.111540942883261	-0.168932159364505
-0.388279658552373	-0.359471375854016
-0.256533062940206	-0.249618875742134
-0.0634778642955171	-0.217772634441873
-0.0428254658726336	-0.291451654030632
-0.365002246400311	-0.205007450055074
-0.234061172161495	-0.282803326598472
-0.368626604160623	-0.313170995724211
-0.266699485616847	-0.378436458062486
-0.144789774773461	-0.194119411083666
-0.204184758503666	-0.177236796574881
-0.0276584211367108	-0.142463552605156
-0.298895909343716	-0.161815656543114
-0.0129485247052842	-0.122521351361964
-0.179942613868322	-0.116653041668285
-0.0978199185070112	-0.110034931324343
-0.34853096603	-0.101509747038935
-0.367386162824154	-0.153506781646855
-0.168327135372663	-0.0259046614876055
-0.344153187358724	-0.198970239113499
-0.0664525139174268	-0.0725117341454669
-0.303688931821336	-0.10161608629076
-0.331549074156975	-0.164229791646103
-0.299706367881196	-0.060515804263508
-0.244959720147967	-0.0472732087268207
-0.035795172887329	-0.124927108906012
0.0028370140669106	-0.0555524348472432
-0.326783012332514	-0.183019577852427
-0.297131793583842	-0.0755340129777943
-0.324595043826822	-0.120694797264612
-0.297335654863703	-0.0564005315250153
-0.459958345487654	-0.173331353957253
-0.328211951107147	-0.0447024062239133
-0.0697357053405868	-0.188357948279309
0.00675387479547703	-0.319348672399574
-0.0245009869446572	-0.171850759246335
-0.0304911904897027	-0.173149549007537
0.0355674774669418	-0.125408153064959
-0.0359561155760307	-0.120859121346855
-0.100623285537683	-0.0349416948935503
-0.0856015073539499	-0.0716165864262651
-0.0511892148998059	-0.0645178574999298
-0.0107514671100983	-0.0543973626179428
-0.0864102978460017	-0.155225189736956
0.034601604715131	-0.275132299153068
-0.102035835052286	-0.179359501158469
-0.0079552701099451	-0.153268751391386
0.0434885727293711	-0.097411968848154
-0.178439444543447	-0.0876888397101191
0.0126721819576256	-0.101486631291758
-0.0430038615360913	-0.0276070407394107
0.0066534772944062	-0.0591366672515677
-0.207889785443561	-0.0830442256290731
-0.112468727705238	-0.0494407026530948
-0.121650283418033	-0.0938467055823747
-0.0100439843557336	-0.0388807898885628
-0.242685497264849	-0.0827133614749774
-0.0397832999684947	-0.0177767181773752
-0.0599074495016998	-0.0325991484018925
-0.255809960632533	-0.0217058507989249
-0.0061089385873415	-0.0179808025153101
-0.0151030891239598	-0.0264203484320577
-0.166757991291623	-0.0365781911875118
-0.314957181841849	-0.0348316240815596
-0.201487035047459	-0.0392174620101118
-0.0255833821523047	-0.0197871583378506
-0.317481959526883	-0.0183994968478873
-0.0179299329287746	-0.0283009001009684
-0.0623949423499797	-0.0138383333696213
-0.0468493211748159	-0.0141638386764583
-0.0019396148681416	-0.0136110918194592
-0.0156198311510973	-0.00742954706371906
-0.225770833643264	-0.0289304875619913
-0.0153042871707982	-0.00686047718635367
-0.244597504803399	-0.00898463389632865
-0.0049392136848693	-0.00112930932195705
-0.151461291190418	-0.0205479034818627
-0.0039810497072327	-0.0016109986724524
-0.0394610674631317	-0.00533943801758642
-0.174082029182472	-0.0120779347110488
-0.0274842021264493	-0.0027458112712932
-0.007507785758847	0.000440691076753694
-0.0034373618218902	-0.0126108037001925
-0.0019605378580833	-0.00560481808191055
-0.214110695214492	-0.0125957305646924
-0.0199109318451238	-0.00768155741466794
-0.185727879814618	-0.0186638363170113
-0.0108621122938136	-0.0061133039419228
-0.312078712239322	-0.0221856574974788
-0.223317047361106	-0.0227244958813685
-0.25922674110518	-0.00962905000483456
-0.187630286299157	0.00140825654574486
-0.285628656815729	-0.0121367560212782
-0.225207988960506	-0.0229247265806443
-0.282465153261378	-0.0297854885216371
-0.2047419888332	-0.0260527740770106
-0.53031230070789	-0.0273268678212745
[truncated: 586 more rows]
