# Supplementary material for: Origins and breadth of pairwise epistasis in an α-helix of β-lactamase TEM-1
Source: Nat Commun. 2026 Mar 17;17:4083. doi: 10.1038/s41467-026-70627-5 (PMC13144301; doi:10.1038/s41467-026-70627-5)
Supplement: Supplementary file 3 — Source data [file 41467_2026_70627_MOESM3_ESM.zip › Source Data/FigureS6B_sourcedata.txt]

Focal Mutation	Background Mutation	Background MIC[mma] (replicate 2)	Focal Mutation MIC[mma] (replicate 2)	Colour
V1A	R2A	0.0312545060994207	-1.15869430966471	grey
V1A	R2E	-0.0477124282908097	-2.08759802291232	grey
V1A	R2G	-0.0133827236236392	-0.66469311996952	grey
V1A	R2H	0.0399246120091306	-2.88502509123533	grey
V1A	R2L	-0.0414801903832398	-3.3205051582104	grey
V1A	R2P	-1.82686356235401	-2.67869815178734	grey
V1A	R2Q	0.154743604454699	-3.93736042691142	grey
V1A	E3D	-0.0893468912416093	-2.44711099621552	grey
V1A	L4A	-0.870162343886659	-3.87717272614331	grey
V1A	L4G	-4.02376057263657	-3.0559739841656	grey
V1A	S6A	-0.0264590200450403	-2.41408934315523	grey
V1A	S6D	0.10392043212909	-2.21804663041945	grey
V1A	S6E	0.0281775306363201	-1.00735540969188	grey
V1A	S6F	-0.11610230989791	-4.13065732833649	grey
V1A	S6G	0.0274446811954903	-2.84996253459873	grey
V1A	S6H	-0.0122375162688098	-1.97966995148813	grey
V1A	S6I	-0.219718614893269	-3.97091996598944	grey
V1A	S6K	-0.0671647670978093	-2.53864051573406	grey
V1A	S6L	0.0267629623072008	-4.18313181299589	grey
V1A	S6M	-0.0181194387421399	-3.4441911663401	grey
V1A	S6N	0.11987112847314	-2.61225767639331	grey
V1A	S6P	-3.87531250991526	-3.19784171484704	grey
V1A	S6R	-0.0638566633097692	-3.14338318308638	grey
V1A	I9E	-5.96180705080871	-1.11507455486726	grey
V1A	I9G	-5.24154527295118	-1.83818928385099	grey
V1A	T10A	-0.10231905064869	-3.30515075440443	grey
V1A	T10C	-0.0108469991062794	-4.18398794022776	grey
V1A	T10D	-0.428341908097849	-5.00068549980573	grey
V1A	T10F	-4.30859640160391	-2.61522197029839	grey
V1A	T10G	-0.130565369365149	-2.72165110987211	grey
V1A	T10H	-0.714539145954039	-5.5968265865273	grey
V1A	T10I	-0.26570367360894	-4.21836029488807	grey
V1A	T10K	-0.23264081683452	-4.18479421510093	grey
V1A	T10L	-0.146178047532549	-4.82827709068038	grey
V1A	T10M	-0.0774502808603295	-3.79797440322378	grey
V1A	T10P	-3.83219881129315	-3.22981615380404	grey
V1A	T10Q	-0.208010058402799	-3.08355384134608	grey
V1A	T10R	-0.38540199417799	-4.57992188046681	grey
V1A	T10S	-0.0317307665673301	-2.85316404743654	grey
V1A	M11A	-0.23096478163794	-3.26879213307656	grey
V1A	M11C	-0.22441842304438	-3.3338799711191	grey
V1A	M11G	-0.672153940899119	-4.44728642235907	grey
V1A	M11L	-0.016823373169979	-3.22229365576955	grey
V1A	M11N	-0.361750869571839	-2.90401504054154	grey
V1A	M11P	-5.12663569920588	-1.95309885759629	grey
V1A	M11Q	-0.160591303588181	-2.45005579549179	grey
V1A	M11R	-0.12380316673244	-3.4789205335254	grey
V1A	M11V	-0.0411487314751202	-3.33961288461411	grey
V1A	M11W	-0.23873430238678	-2.69667628823816	grey
V1A	T10V	-0.15450052308513	-3.61298299803581	grey
V1A	T10W	-3.59245554696118	-3.482564438056	grey
V1A	T10Y	-2.89100316913051	-4.18873138767165	grey
V1A	I9K	-7.05765871009627	-0.0220758467059001	grey
V1A	I9L	-0.2865433236668	-3.09434677693423	grey
V1A	I9M	-0.209810097137289	-3.74450998420646	grey
V1A	I9N	-2.88292663851587	-4.19680791828629	grey
V1A	I9R	-7.07131714265037	-0.00841741415180053	grey
V1A	I9S	-3.30804382315298	-3.77169073364918	grey
V1A	I9T	-0.775235267810699	-5.10594851634385	grey
V1A	I9V	-0.0784937674836197	-3.1985047248925	grey
V1A	I9W	-7.0361681358123	-0.0413521532171899	grey
V1A	A8D	-6.50996903612938	-0.569765520672781	grey
V1A	A8G	-0.643948399744629	-4.58684461642851	grey
V1A	A8H	-7.07066754534022	-0.00906701146194067	grey
V1A	A8I	-2.35035673957351	-4.70918928948417	grey
V1A	A8K	-7.07933141203675	-0.000403144765420471	grey
V1A	A8L	-3.53740024839793	-3.54233430840424	grey
V1A	A8M	-0.83856265904322	-4.69118492393629	grey
V1A	A8N	-3.11888193930938	-3.96080146880496	grey
V1A	A8P	-7.07476382061192	-0.00399424144089	grey
V1A	A8Q	-4.00020156906897	-3.07953298773319	grey
V1A	A8R	-7.07274844345776	-0.00698611334440002	grey
V1A	A8S	-0.14502843386636	-3.68556050687256	grey
V1A	A8T	-0.149492121306169	-3.5767499307753	grey
V1A	A8V	-0.376834186222439	-4.85430465382378	grey
V1A	A8W	-7.07044506923391	-0.00928948756825054	grey
V1A	A8Y	-7.07972212001942	0.0263963364885997	grey
V1A	A7C	-0.526135227709539	-4.35338232458569	grey
V1A	A7F	-3.64790103761388	-3.43179028640843	grey
V1A	A7G	-0.816892903841589	-4.48455440859396	grey
V1A	A7H	-2.94478324539932	-4.10314170277568	grey
V1A	A7I	-2.56650270099211	-4.49868725636439	grey
V1A	A7L	-3.13703284406206	-3.94126039871072	grey
V1A	A7M	-2.8572056427814	-4.22252891402077	grey
V1A	A7P	-7.05289354894275	-0.0197428685006393	grey
V1A	A7R	-4.90698320511476	-2.17223136404047	grey
V1A	A7S	-0.112698805554651	-3.83839614253177	grey
V1A	A7T	-1.35169387416832	-5.31451951389575	grey
V1A	A7V	-0.85834065254287	-4.91138732880967	grey
V1A	A7Y	-2.8222399481223	-4.25202013192329	grey
V1A	S6T	-0.0361980804904203	-3.73240798210792	grey
V1A	S6V	-0.00211642431253978	-4.08132526955036	grey
V1A	S6W	0.0386424923413706	-4.33576438954447	grey
V1A	C5G	-2.62695417756873	-4.18176036576503	grey
V1A	C5H	-6.98601877642363	-0.0931710157328798	grey
V1A	C5L	-1.77123251120582	-4.75937366498972	grey
V1A	C5Q	-5.17200384063966	-1.90773071616251	grey
V1A	C5R	-7.02704339914337	0.35615048085536	grey
V1A	C5S	-2.63038286277836	-4.34194154998252	grey
V1A	C5T	-4.00065109052026	-3.07908346628191	grey
V1A	L4N	-4.03942808349942	-3.04030647330275	grey
V1A	L4R	-7.03928836893797	-0.0404461878641902	grey
V1A	E3G	-0.09568237768549	-4.23603158905741	grey
V1A	E3K	-1.01024796538653	-5.78622586984721	grey
V1A	E3N	-0.154967143876309	-5.12900700227718	grey
V1A	E3P	-6.55304059301651	-0.52661079805369	grey
V1A	E3Q	0.0257599336811811	-3.51767127673628	grey
V1A	E3R	-1.76936315057226	-4.99563326466188	grey
V1A	E3S	-0.12480200317461	-4.5791179302224	grey
V1A	E3T	-3.09583068526177	-2.77310224609919	grey
V1A	E3V	-6.93178913301048	-0.11790033200966	grey
V1A	R2S	0.0272959785768805	-1.69638747978328	grey
V1A	R2T	0.15382275800774	-3.39833199543261	grey
V1A	R2V	-0.0828495230845796	-4.03654293035869	grey
V1A	R2W	0.11131488947402	-2.542947810368	grey
V1C	R2P	-1.82686356235401	-3.50002518853919	grey
V1C	L4E	-6.12350260459396	-0.952203307676131	grey
V1C	S6A	-0.0264590200450403	-2.47838938340815	grey
V1C	S6C	-0.700203497450279	-6.29413567705422	grey
V1C	S6F	-0.11610230989791	-5.13054262450985	grey
V1C	S6H	-0.0122375162688098	-2.06031801014177	grey
V1C	S6L	0.0267629623072008	-4.3293590032945	grey
V1C	S6P	-3.87531250991526	-3.20442204688691	grey
V1C	S6R	-0.0638566633097692	-2.59812945964718	grey
V1C	I9A	-2.92724960902332	-2.08346712049489	grey
V1C	I9E	-5.96180705080871	-1.11471199701282	grey
V1C	I9G	-5.24154527295118	-1.83714214698765	grey
V1C	T10A	-0.10231905064869	-3.26958497439819	grey
V1C	T10E	-0.11148911069272	-3.30260946429766	grey
V1C	T10G	-0.130565369365149	-2.62667893064017	grey
V1C	T10K	-0.23264081683452	-4.28167857332035	grey
V1C	T10L	-0.146178047532549	-5.04315278296915	grey
V1C	T10P	-3.83219881129315	-3.24739048165297	grey
V1C	T10R	-0.38540199417799	-4.96003696970976	grey
V1C	T10S	-0.0317307665673301	-3.01030650032626	grey
V1C	M11C	-0.22441842304438	-6.48001147739493	grey
V1C	M11E	-0.144748110914959	-2.11605539630049	grey
V1C	M11F	-0.21934466765223	-2.88289716554525	grey
V1C	M11G	-0.672153940899119	-4.72118956629373	grey
V1C	M11I	-0.128452980880109	-5.58063616804281	grey
V1C	M11K	-0.28606092961042	-4.90201241008542	grey
V1C	M11L	-0.016823373169979	-4.66766308765804	grey
V1C	M11N	-0.361750869571839	-3.66760494900664	grey
V1C	M11Q	-0.160591303588181	-2.08527711043493	grey
V1C	M11R	-0.12380316673244	-3.63942990111371	grey
V1C	M11W	-0.23873430238678	-5.14721289453112	grey
V1C	M11Y	-0.15903016409983	-3.00807409193767	grey
V1C	T10V	-0.15450052308513	-4.08094755035807	grey
V1C	I9L	-0.2865433236668	-4.43526904632716	grey
V1C	I9S	-3.30804382315298	-3.77169073364919	grey
V1C	I9V	-0.0784937674836197	-4.21516432522562	grey
V1C	I9W	-7.0361681358123	-0.0435664209898698	grey
V1C	A8D	-6.50996903612938	-0.569765520672781	grey
V1C	A8E	-6.51947131353143	-0.560263243270731	grey
V1C	A8G	-0.643948399744629	-4.93862968053359	grey
V1C	A8L	-3.53740024839793	-3.4875134457569	grey
V1C	A8N	-3.11888193930938	-3.96085261749279	grey
V1C	A8P	-7.07476382061192	-0.00497073619024047	grey
V1C	A8R	-7.07274844345776	-0.00698611334440979	grey
V1C	A8S	-0.14502843386636	-4.49908918213214	grey
V1C	A8V	-0.376834186222439	-4.93287534672102	grey
V1C	A8W	-7.07044506923391	-0.00928948756826031	grey
V1C	A8Y	-7.07972212001942	0.000178700884870153	grey
V1C	A7C	-0.526135227709539	-6.55359932909263	grey
V1C	A7E	-2.64685718516502	-4.1274211421006	grey
V1C	A7F	-3.64790103761388	-3.06566787353388	grey
V1C	A7H	-2.94478324539932	-4.13495131140285	grey
V1C	A7K	-4.10878938373604	-2.97094517306612	grey
V1C	A7L	-3.13703284406206	-3.94270171274011	grey
V1C	A7N	-2.47095754618353	-4.52259061465675	grey
V1C	A7P	-7.05289354894275	-0.0268410078594101	grey
V1C	A7R	-4.90698320511476	-2.17275135168741	grey
V1C	A7S	-0.112698805554651	-4.6093744976007	grey
V1C	A7T	-1.35169387416832	-5.45022021314983	grey
V1C	A7Y	-2.8222399481223	-4.24795606117871	grey
V1C	S6T	-0.0361980804904203	-3.64622370942213	grey
V1C	S6Y	-0.0307955959121298	-4.00947720254841	grey
V1C	C5G	-2.62695417756873	-4.45278037923344	grey
V1C	C5K	-7.0778093404876	-0.00192521631457065	grey
V1C	C5V	-3.04822171505827	-4.0315128417439	grey
V1C	E3G	-0.09568237768549	-5.43845537472063	grey
V1C	E3S	-0.12480200317461	-5.50600446542602	grey
V1C	E3T	-3.09583068526177	-3.49141304247453	grey
V1D	R2G	-0.0133827236236392	-4.61987717603228	grey
V1D	R2L	-0.0414801903832398	-7.01893827937438	grey
V1D	R2N	0.0731210075500197	-7.01093914390334	grey
V1D	R2P	-1.82686356235401	-5.25287099444815	grey
V1D	L4G	-4.02376057263657	-3.05597398416559	grey
V1D	C5A	-0.84709539349333	-6.23263916330884	grey
V1D	S6C	-0.700203497450279	-6.31651152237559	grey
V1D	S6F	-0.11610230989791	-5.38465922755509	grey
V1D	S6G	0.0274446811954903	-7.0846013459563	grey
V1D	S6H	-0.0122375162688098	-5.77692682623266	grey
V1D	S6L	0.0267629623072008	-7.10296160746256	grey
V1D	S6P	-3.87531250991526	-3.20188098072602	grey
V1D	S6R	-0.0638566633097692	-6.96661951577731	grey
V1D	I9E	-5.96180705080871	-1.11792750599346	grey
V1D	I9F	-4.67612773349497	-2.40360682330719	grey
V1D	I9G	-5.24154527295118	-1.83765635338586	grey
V1D	T10A	-0.10231905064869	-6.97335239104891	grey
V1D	T10C	-0.0108469991062794	-7.06888755769588	grey
V1D	T10D	-0.428341908097849	-6.65139264870432	grey
V1D	T10G	-0.130565369365149	-6.93865129288837	grey
V1D	T10I	-0.26570367360894	-6.81403088319322	grey
V1D	T10L	-0.146178047532549	-6.93355650926962	grey
V1D	T10M	-0.0774502808603295	-7.00228427594184	grey
V1D	T10P	-3.83219881129315	-3.24596424261556	grey
V1D	T10Q	-0.208010058402799	-6.87172449839937	grey
V1D	T10R	-0.38540199417799	-6.69433256262417	grey
V1D	T10S	-0.0317307665673301	-6.95277836842539	grey
V1D	M11A	-0.23096478163794	-6.84876977516422	grey
V1D	M11D	-0.15578022561539	-6.92395433118677	grey
V1D	M11E	-0.144748110914959	-6.35849608457383	grey
V1D	M11F	-0.21934466765223	-6.81842197112398	grey
V1D	M11G	-0.672153940899119	-6.40758061590305	grey
V1D	M11I	-0.128452980880109	-6.95128157592205	grey
V1D	M11L	-0.016823373169979	-7.05170932617896	grey
V1D	M11R	-0.12380316673244	-6.95593139006973	grey
V1D	M11S	-0.198417814117109	-6.88131674268506	grey
V1D	M11V	-0.0411487314751202	-7.02696215537418	grey
V1D	M11W	-0.23873430238678	-6.45570375394126	grey
V1D	T10V	-0.15450052308513	-6.92523403371704	grey
V1D	T10Y	-2.89100316913051	-4.18873138767165	grey
V1D	I9K	-7.05765871009627	-0.0220758467058904	grey
V1D	I9L	-0.2865433236668	-6.78495066024363	grey
V1D	I9R	-7.07131714265037	-0.00719313910718	grey
V1D	I9W	-7.0361681358123	-0.0435664209898698	grey
V1D	A8C	-0.187614063447089	-6.89212049335507	grey
V1D	A8D	-6.50996903612938	-0.569765520672781	grey
V1D	A8E	-6.51947131353143	-0.56026324327074	grey
V1D	A8G	-0.643948399744629	-6.43578615705754	grey
V1D	A8H	-7.07066754534022	-0.0090223612065703	grey
V1D	A8K	-7.07933141203675	-0.000403144765420471	grey
V1D	A8L	-3.53740024839793	-3.54233430840424	grey
V1D	A8M	-0.83856265904322	-6.23937828596093	grey
V1D	A8N	-3.11888193930938	-3.96072593416987	grey
V1D	A8P	-7.07476382061192	0.00508646984310968	grey
V1D	A8Q	-4.00020156906897	-3.0795329877332	grey
V1D	A8R	-7.07274844345776	-0.00698611334440002	grey
V1D	A8S	-0.14502843386636	-6.93467197043088	grey
V1D	A8T	-0.149492121306169	-6.93018598639137	grey
V1D	A8W	-7.07044506923391	-0.00928948756826031	grey
V1D	A8Y	-7.07972212001942	-1.24367827405436e-05	grey
V1D	A7C	-0.526135227709539	-6.55359932909262	grey
V1D	A7H	-2.94478324539932	-4.13295336056632	grey
V1D	A7L	-3.13703284406206	-3.94270171274011	grey
V1D	A7M	-2.8572056427814	-4.22252891402077	grey
V1D	A7N	-2.47095754618353	-4.60877701061863	grey
V1D	A7P	-7.05289354894275	-0.0111355768404291	grey
V1D	A7R	-4.90698320511476	-2.09475687473434	grey
V1D	A7Y	-2.8222399481223	-3.49921043803964	grey
V1D	S6T	-0.0361980804904203	-7.04353647631174	grey
V1D	C5G	-2.62695417756873	-4.45272849984568	grey
V1D	C5K	-7.0778093404876	-0.00192521631456088	grey
V1D	C5N	-5.39564035034197	-1.68399779294165	grey
V1D	C5P	-7.06530465583551	-0.0144299009666504	grey
V1D	C5R	-7.02704339914337	-0.0526911576588001	grey
V1D	C5T	-4.00065109052026	-3.07908346628191	grey
V1D	C5V	-3.04822171505827	-4.03151284174389	grey
V1D	L4Q	-3.61851829647526	-3.46121626032691	grey
V1D	L4R	-7.03928836893797	-0.0404461878641902	grey
V1D	L4S	-3.64777750651429	-3.43167034061499	grey
V1D	E3G	-0.09568237768549	-6.98118092041308	grey
V1D	E3I	-7.00343733245243	-0.07629722434974	grey
V1D	E3K	-1.01024796538653	-6.06948659141564	grey
V1D	E3N	-0.154967143876309	-6.92476741292585	grey
V1D	E3T	-3.09583068526177	-3.98344990577171	grey
V1D	E3V	-6.93178913301048	-0.147945423791691	grey
V1E	R2A	0.0312545060994207	-2.99001458278196	grey
V1E	R2D	0.262088170075581	-4.12126653059446	grey
V1E	R2E	-0.0477124282908097	-3.67661441519163	grey
V1E	R2G	-0.0133827236236392	-2.94219988785519	grey
V1E	R2K	0.0273080898093099	-3.99632451661045	grey
V1E	R2L	-0.0414801903832398	-4.27330970675348	grey
V1E	R2N	0.0731210075500197	-4.46014642248394	grey
V1E	R2P	-1.82686356235401	-4.92787045283397	grey
V1E	E3C	-4.96668111307867	-2.09536136268588	grey
V1E	L4E	-6.12350260459396	-0.955691332954121	grey
V1E	L4F	-2.99497729141382	-4.08475726538835	grey
V1E	L4G	-4.02376057263657	-3.03323234514436	grey
V1E	L4K	-6.05843287411246	-1.00788547600801	grey
V1E	C5A	-0.84709539349333	-6.23131843475769	grey
V1E	S6A	-0.0264590200450403	-3.67967306090799	grey
V1E	S6E	0.0281775306363201	-2.6711246819908	grey
V1E	S6G	0.0274446811954903	-4.22622083209078	grey
V1E	S6K	-0.0671647670978093	-3.72145987534233	grey
V1E	S6L	0.0267629623072008	-5.2729360216542	grey
V1E	S6M	-0.0181194387421399	-4.5757441564366	grey
V1E	S6Q	-0.134933646682009	-3.92710812775648	grey
V1E	S6R	-0.0638566633097692	-4.43813314335188	grey
V1E	I9A	-2.92724960902332	-4.15248494777884	grey
V1E	I9D	-6.93609553476247	-0.1436390220397	grey
V1E	I9E	-5.96180705080871	-1.11585112002745	grey
V1E	I9G	-5.24154527295118	-1.82984809311594	grey
V1E	T10A	-0.10231905064869	-4.37294238709109	grey
V1E	T10C	-0.0108469991062794	-5.35810329467812	grey
V1E	T10E	-0.11148911069272	-3.6357670750833	grey
V1E	T10F	-4.30859640160391	-2.76341889474472	grey
V1E	T10G	-0.130565369365149	-4.61194005115357	grey
V1E	T10I	-0.26570367360894	-6.18131566558304	grey
V1E	T10K	-0.23264081683452	-6.57885041350185	grey
V1E	T10L	-0.146178047532549	-6.88209625610872	grey
V1E	T10M	-0.0774502808603295	-5.85262384838628	grey
V1E	T10N	-0.303821682539599	-6.68222432681736	grey
V1E	T10P	-3.83219881129315	-3.24753574550902	grey
V1E	T10Q	-0.208010058402799	-4.27273947699293	grey
V1E	T10R	-0.38540199417799	-6.53086060606947	grey
V1E	T10S	-0.0317307665673301	-4.19330393838423	grey
V1E	M11A	-0.23096478163794	-5.07778528525582	grey
V1E	M11C	-0.22441842304438	-5.64640489282515	grey
V1E	M11D	-0.15578022561539	-4.81815464494396	grey
V1E	M11E	-0.144748110914959	-3.74173641460574	grey
V1E	M11F	-0.21934466765223	-4.80434657183212	grey
V1E	M11G	-0.672153940899119	-6.40126379495199	grey
V1E	M11K	-0.28606092961042	-5.406655153444	grey
V1E	M11L	-0.016823373169979	-4.24004397621686	grey
V1E	M11N	-0.361750869571839	-4.72048297086322	grey
V1E	M11P	-5.12663569920588	-1.95309885759628	grey
V1E	M11Q	-0.160591303588181	-4.23325275608565	grey
V1E	M11R	-0.12380316673244	-4.87746376221419	grey
V1E	M11S	-0.198417814117109	-4.87628291461283	grey
V1E	M11T	-0.0543651028804391	-4.79218735327124	grey
V1E	M11V	-0.0411487314751202	-4.86463471997485	grey
V1E	M11W	-0.23873430238678	-4.25258000639457	grey
V1E	T10V	-0.15450052308513	-5.69739558117231	grey
V1E	T10W	-3.59245554696118	-3.48723850925705	grey
V1E	T10Y	-2.89100316913051	-4.18873138767165	grey
V1E	I9K	-7.05765871009627	-0.0156154371986199	grey
V1E	I9L	-0.2865433236668	-4.61973288827179	grey
V1E	I9M	-0.209810097137289	-5.35032326505108	grey
V1E	I9Q	-3.97822035576816	-3.10133847800795	grey
V1E	I9R	-7.07131714265037	-0.00816280515313039	grey
V1E	I9T	-0.775235267810699	-6.30449928899146	grey
V1E	I9V	-0.0784937674836197	-5.20625137930648	grey
V1E	I9W	-7.0361681358123	-0.0186093280822295	grey
V1E	A8C	-0.187614063447089	-6.27520669232864	grey
V1E	A8D	-6.50996903612938	-0.56766724443616	grey
V1E	A8F	-7.07301900178119	0.26816482860276	grey
V1E	A8G	-0.643948399744629	-6.42858080169602	grey
V1E	A8H	-7.07066754534022	0.0180261169657694	grey
V1E	A8I	-2.35035673957351	-4.72937781722866	grey
V1E	A8K	-7.07933141203675	-0.000403144765420471	grey
V1E	A8L	-3.53740024839793	-3.49951783047021	grey
V1E	A8M	-0.83856265904322	-6.24117189775895	grey
V1E	A8N	-3.11888193930938	-3.96085261749279	grey
V1E	A8P	-7.07476382061192	-0.00490702457415004	grey
V1E	A8Q	-4.00020156906897	-3.07953298773319	grey
V1E	A8S	-0.14502843386636	-5.49116673679582	grey
V1E	A8T	-0.149492121306169	-5.00346060034484	grey
V1E	A8V	-0.376834186222439	-6.63400020258127	grey
V1E	A8W	-7.07044506923391	-0.00928948756826031	grey
V1E	A8Y	-7.07972212001942	-1.24367827503136e-05	grey
V1E	A7C	-0.526135227709539	-6.45335235676204	grey
V1E	A7E	-2.64685718516502	-4.43287737163715	grey
V1E	A7G	-0.816892903841589	-6.26284165296058	grey
V1E	A7K	-4.10878938373604	-2.97094517306613	grey
V1E	A7L	-3.13703284406206	-3.93885650174156	grey
V1E	A7M	-2.8572056427814	-4.22252891402076	grey
V1E	A7N	-2.47095754618353	-4.60877701061863	grey
V1E	A7P	-7.05289354894275	-0.0267565527236497	grey
V1E	A7Q	-2.93797561491721	-4.14175894188495	grey
V1E	A7T	-1.35169387416832	-5.72804068263384	grey
V1E	A7W	-4.78275369436343	-2.29698086243873	grey
V1E	A7Y	-2.8222399481223	-4.25749460867987	grey
V1E	S6T	-0.0361980804904203	-4.96457596817685	grey
V1E	S6V	-0.00211642431253978	-5.88608671225609	grey
V1E	C5D	-7.07878545587163	-0.000949100930539792	grey
V1E	C5E	-6.09668438734029	-0.97749658870932	grey
V1E	C5F	-5.84350420644434	-1.23623035035783	grey
V1E	C5G	-2.62695417756873	-4.4151707643278	grey
V1E	C5I	-2.14795926728457	-4.93177528951759	grey
V1E	C5K	-7.0778093404876	0.599731189790999	grey
V1E	C5P	-7.06530465583551	-0.0112665288931399	grey
V1E	C5R	-7.02704339914337	-0.0526911576587903	grey
V1E	C5S	-2.63038286277836	-4.4493516940238	grey
V1E	C5T	-4.00065109052026	-3.05203472643505	grey
V1E	C5V	-3.04822171505827	-4.0315128417439	grey
V1E	C5W	-7.07865738733845	0.0039166700389206	grey
V1E	L4R	-7.03928836893797	-0.0393722941669301	grey
V1E	L4T	-2.78044133680034	-4.29929322000183	grey
V1E	L4V	-2.07265729113133	-5.00375677665579	grey
V1E	L4W	-7.07830332746507	0.208723592604001	grey
V1E	L4Y	-4.06010759743977	-3.01962695936239	grey
V1E	E3G	-0.09568237768549	-6.25068796165097	grey
V1E	E3K	-1.01024796538653	-6.06948659141564	grey
V1E	E3N	-0.154967143876309	-6.89612565131937	grey
V1E	E3R	-1.76936315057226	-5.31037140622991	grey
V1E	E3S	-0.12480200317461	-6.4553200686693	grey
V1E	E3V	-6.93178913301048	-0.145566862915521	grey
V1E	E3W	-6.85940676580834	-0.220327790993831	grey
V1E	R2S	0.0272959785768805	-3.559515707575	grey
V1E	R2W	0.11131488947402	-4.3789573176992	grey
V1F	R2F	0.0446852662303598	-3.10303839527467	grey
V1F	R2G	-0.0133827236236392	-1.66680171483161	grey
V1F	R2H	0.0399246120091306	-2.83522897967058	grey
V1F	R2I	-0.171051915351379	-3.64593900391237	grey
V1F	R2L	-0.0414801903832398	-3.57210736361103	grey
V1F	L4E	-6.12350260459396	-0.956231952208211	grey
V1F	L4F	-2.99497729141382	-3.91350262396483	grey
V1F	C5A	-0.84709539349333	-4.99097859196741	grey
V1F	S6A	-0.0264590200450403	-2.21433207406767	grey
V1F	S6D	0.10392043212909	-1.47859400055374	grey
V1F	S6E	0.0281775306363201	-1.55504094951065	grey
V1F	S6F	-0.11610230989791	-6.93334849075228	grey
V1F	S6G	0.0274446811954903	-3.88643673266448	grey
V1F	S6H	-0.0122375162688098	-1.47763239083919	grey
V1F	S6K	-0.0671647670978093	-2.40325592035706	grey
V1F	S6L	0.0267629623072008	-6.45942879460185	grey
V1F	S6M	-0.0181194387421399	-6.41223737035965	grey
V1F	S6N	0.11987112847314	-2.67952373256254	grey
V1F	S6P	-3.87531250991526	-3.2044220468869	grey
V1F	S6R	-0.0638566633097692	-2.85893586150368	grey
V1F	I9E	-5.96180705080871	-1.11792750599346	grey
V1F	I9F	-4.67612773349497	-2.4036068233072	grey
V1F	I9G	-5.24154527295118	-1.83763323614089	grey
V1F	T10A	-0.10231905064869	-3.29553387765079	grey
V1F	T10C	-0.0108469991062794	-4.29664330803088	grey
V1F	T10D	-0.428341908097849	-5.34653616208731	grey
V1F	T10E	-0.11148911069272	-2.46868147067794	grey
V1F	T10F	-4.30859640160391	-2.77113815519826	grey
V1F	T10G	-0.130565369365149	-4.73049368442963	grey
V1F	T10H	-0.714539145954039	-5.81239506291345	grey
V1F	T10K	-0.23264081683452	-4.96331388153108	grey
V1F	T10L	-0.146178047532549	-5.07317614688277	grey
V1F	T10M	-0.0774502808603295	-4.07700005515665	grey
V1F	T10P	-3.83219881129315	-3.24646316517539	grey
V1F	T10Q	-0.208010058402799	-3.38729244303248	grey
V1F	T10R	-0.38540199417799	-4.80362873406658	grey
V1F	T10S	-0.0317307665673301	-2.86963637466296	grey
V1F	M11A	-0.23096478163794	-3.4189498114647	grey
V1F	M11C	-0.22441842304438	-4.33742802696233	grey
V1F	M11F	-0.21934466765223	-2.77927370681562	grey
V1F	M11G	-0.672153940899119	-4.92034649657821	grey
V1F	M11L	-0.016823373169979	-3.0076899016295	grey
V1F	M11N	-0.361750869571839	-3.56175204505933	grey
V1F	M11P	-5.12663569920588	-1.95309885759629	grey
V1F	M11R	-0.12380316673244	-3.16878835339913	grey
V1F	M11S	-0.198417814117109	-3.79974414079205	grey
V1F	M11T	-0.0543651028804391	-3.94076856694589	grey
V1F	M11V	-0.0411487314751202	-3.25654965745254	grey
V1F	M11W	-0.23873430238678	-2.65436271570229	grey
V1F	M11Y	-0.15903016409983	-2.22914174154429	grey
V1F	T10V	-0.15450052308513	-3.89568208581774	grey
V1F	I9L	-0.2865433236668	-3.48274183951676	grey
V1F	I9M	-0.209810097137289	-3.53340181199081	grey
V1F	I9N	-2.88292663851587	-4.19656580914562	grey
V1F	I9P	-7.07087669449541	-0.00363511330164012	grey
V1F	I9R	-7.07131714265037	-0.00237264606889021	grey
V1F	I9S	-3.30804382315298	-3.77169073364919	grey
V1F	I9V	-0.0784937674836197	-3.4369281438627	grey
V1F	I9W	-7.0361681358123	-0.0435664209898601	grey
V1F	A8C	-0.187614063447089	-4.5040541717909	grey
V1F	A8D	-6.50996903612938	-0.569765520672791	grey
V1F	A8G	-0.643948399744629	-5.15102976938136	grey
V1F	A8H	-7.07066754534022	-0.00906701146195044	grey
V1F	A8I	-2.35035673957351	-4.71931071364647	grey
V1F	A8K	-7.07933141203675	0.00174143308533026	grey
V1F	A8L	-3.53740024839793	-3.53690659528727	grey
V1F	A8M	-0.83856265904322	-5.57956047629708	grey
V1F	A8N	-3.11888193930938	-3.96085261749279	grey
V1F	A8P	-7.07476382061192	-0.00497073619024047	grey
V1F	A8Q	-4.00020156906897	-3.07953298773319	grey
V1F	A8R	-7.07274844345776	-0.00698611334440002	grey
V1F	A8S	-0.14502843386636	-3.57601996301481	grey
V1F	A8T	-0.149492121306169	-3.67706434720557	grey
V1F	A8V	-0.376834186222439	-4.56737118111896	grey
V1F	A8W	-7.07044506923391	-0.00928948756826031	grey
V1F	A8Y	-7.07972212001942	-1.24367827503136e-05	grey
V1F	A7C	-0.526135227709539	-4.58717201790966	grey
V1F	A7D	-3.91275402880176	-3.16698052800041	grey
V1F	A7F	-3.64790103761388	-3.43183351918828	grey
V1F	A7G	-0.816892903841589	-4.45011970263004	grey
V1F	A7H	-2.94478324539932	-4.13495131140285	grey
V1F	A7I	-2.56650270099211	-4.51069308957003	grey
V1F	A7K	-4.10878938373604	-2.97094517306612	grey
V1F	A7L	-3.13703284406206	-3.94090549328846	grey
V1F	A7M	-2.8572056427814	-4.22246444841542	grey
V1F	A7P	-7.05289354894275	-0.0221615917698692	grey
V1F	A7R	-4.90698320511476	-2.1727513516874	grey
V1F	A7S	-0.112698805554651	-4.1465913339504	grey
V1F	A7T	-1.35169387416832	-5.66555080395816	grey
V1F	A7W	-4.78275369436343	-2.29698086243874	grey
V1F	A7Y	-2.8222399481223	-4.25160951479046	grey
V1F	S6T	-0.0361980804904203	-3.4863455439003	grey
V1F	S6V	-0.00211642431253978	-6.98677475696921	grey
V1F	C5E	-6.09668438734029	-0.983050169461881	grey
V1F	C5F	-5.84350420644434	-1.23623035035782	grey
V1F	C5G	-2.62695417756873	-4.278006564321	grey
V1F	C5K	-7.0778093404876	-0.00192521631456088	grey
V1F	C5L	-1.77123251120582	-4.28136847311415	grey
V1F	C5M	-0.739834570038759	-4.48257665513767	grey
V1F	C5N	-5.39564035034197	-1.6840942064602	grey
V1F	C5P	-7.06530465583551	-0.0144299009666504	grey
V1F	C5R	-7.02704339914337	-0.0485031566369898	grey
V1F	C5S	-2.63038286277836	-4.44599024629462	grey
V1F	C5V	-3.04822171505827	-4.0315128417439	grey
V1F	C5W	-7.07865738733845	0.0854574724186898	grey
V1F	L4V	-2.07265729113133	-4.5985571822797	grey
V1F	E3F	-5.75526671918228	-1.32446783761989	grey
V1F	E3N	-0.154967143876309	-5.82898752444867	grey
V1F	E3P	-6.55304059301651	-0.52669396378565	grey
V1F	E3S	-0.12480200317461	-4.79850509262706	grey
V1F	E3T	-3.09583068526177	-2.96281940738996	grey
V1F	R2S	0.0272959785768805	-1.82390655113456	grey
V1F	R2V	-0.0828495230845796	-5.88763593406906	grey
V1G	R2A	0.0312545060994207	-3.67123642199812	grey
V1G	R2C	-0.0323626807407091	-6.03143506817316	grey
V1G	R2D	0.262088170075581	-4.50526392860103	grey
V1G	R2E	-0.0477124282908097	-3.67520150390229	grey
V1G	R2G	-0.0133827236236392	-3.78050309790173	grey
V1G	R2H	0.0399246120091306	-4.35475179728556	grey
V1G	R2K	0.0273080898093099	-3.6467860548317	grey
V1G	R2L	-0.0414801903832398	-4.68976372880148	grey
V1G	R2M	0.143069704567841	-4.69572180607143	grey
V1G	R2P	-1.82686356235401	-5.02960220280652	grey
V1G	R2Q	0.154743604454699	-3.81867012094459	grey
V1G	E3A	-0.14098849391662	-6.23544700372543	grey
V1G	E3D	-0.0893468912416093	-4.6976707167942	grey
V1G	L4A	-0.870162343886659	-6.2094798847592	grey
V1G	L4C	-1.15832399296227	-5.9214105638399	grey
V1G	L4E	-6.12350260459396	-0.956125290715871	grey
V1G	L4F	-2.99497729141382	-4.08112714966918	grey
V1G	L4G	-4.02376057263657	-3.02298495454301	grey
V1G	L4K	-6.05843287411246	-1.00859153662997	grey
V1G	C5A	-0.84709539349333	-6.2306360385366	grey
V1G	S6A	-0.0264590200450403	-3.79043165530068	grey
V1G	S6C	-0.700203497450279	-4.6252668908833	grey
V1G	S6E	0.0281775306363201	-2.74092982444672	grey
V1G	S6F	-0.11610230989791	-6.60232309288147	grey
V1G	S6G	0.0274446811954903	-4.75399548157868	grey
V1G	S6K	-0.0671647670978093	-4.43142573204235	grey
V1G	S6L	0.0267629623072008	-5.37794317946022	grey
V1G	S6N	0.11987112847314	-3.70771056166366	grey
V1G	S6P	-3.87531250991526	-3.20434793328506	grey
V1G	S6Q	-0.134933646682009	-3.71400308033484	grey
V1G	S6R	-0.0638566633097692	-4.66805318985206	grey
V1G	I9A	-2.92724960902332	-4.15243565063779	grey
V1G	I9C	-0.5047337278102	-6.57500082899197	grey
V1G	I9D	-6.93609553476247	-0.14162890635165	grey
V1G	I9E	-5.96180705080871	-1.10628475443301	grey
V1G	I9F	-4.67612773349497	-2.40360682330719	grey
V1G	I9G	-5.24154527295118	-1.83646454086321	grey
V1G	T10A	-0.10231905064869	-5.08313430373092	grey
V1G	T10C	-0.0108469991062794	-6.34243727575161	grey
V1G	T10D	-0.428341908097849	-6.65139264870432	grey
V1G	T10E	-0.11148911069272	-4.10580380055038	grey
V1G	T10F	-4.30859640160391	-2.76433071230402	grey
V1G	T10G	-0.130565369365149	-4.75148283705087	grey
V1G	T10H	-0.714539145954039	-6.36519541084813	grey
V1G	T10I	-0.26570367360894	-6.47035694213266	grey
V1G	T10K	-0.23264081683452	-6.79388701021139	grey
V1G	T10L	-0.146178047532549	-6.8672739852053	grey
V1G	T10M	-0.0774502808603295	-6.4591311685296	grey
V1G	T10N	-0.303821682539599	-6.75525140770782	grey
V1G	T10P	-3.83219881129315	-2.91286341121245	grey
V1G	T10Q	-0.208010058402799	-4.93422438837723	grey
V1G	T10R	-0.38540199417799	-6.60735545138728	grey
V1G	T10S	-0.0317307665673301	-4.60315104769591	grey
V1G	M11A	-0.23096478163794	-4.95628419155972	grey
V1G	M11C	-0.22441842304438	-6.06292699083357	grey
V1G	M11D	-0.15578022561539	-5.46619499873393	grey
V1G	M11E	-0.144748110914959	-3.74976147136355	grey
V1G	M11F	-0.21934466765223	-4.63297187729124	grey
V1G	M11G	-0.672153940899119	-6.39883740676856	grey
V1G	M11I	-0.128452980880109	-6.3381052660951	grey
V1G	M11K	-0.28606092961042	-5.53269032725755	grey
V1G	M11L	-0.016823373169979	-4.76868453882157	grey
V1G	M11N	-0.361750869571839	-5.39537398876466	grey
V1G	M11P	-5.12663569920588	-1.9436252053182	grey
V1G	M11Q	-0.160591303588181	-4.53136028563516	grey
V1G	M11R	-0.12380316673244	-5.01381166807212	grey
V1G	M11S	-0.198417814117109	-5.97765616750552	grey
V1G	M11T	-0.0543651028804391	-4.91380183214166	grey
V1G	M11V	-0.0411487314751202	-4.68330455745856	grey
V1G	M11W	-0.23873430238678	-4.60465820631745	grey
V1G	M11Y	-0.15903016409983	-4.16361628588138	grey
V1G	T10V	-0.15450052308513	-6.13126660751907	grey
V1G	T10W	-3.59245554696118	-3.48656947741088	grey
V1G	T10Y	-2.89100316913051	-4.18873138767166	grey
V1G	I9K	-7.05765871009627	-0.00773623631183007	grey
V1G	I9L	-0.2865433236668	-4.63075771189825	grey
V1G	I9M	-0.209810097137289	-5.11694194044119	grey
V1G	I9N	-2.88292663851587	-4.19673624265211	grey
V1G	I9P	-7.07087669449541	-0.00885786230675034	grey
V1G	I9Q	-3.97822035576816	-3.04331807350763	grey
V1G	I9R	-7.07131714265037	0.0036157139362496	grey
V1G	I9S	-3.30804382315298	-3.67987268708724	grey
V1G	I9T	-0.775235267810699	-6.27023041998399	grey
V1G	I9V	-0.0784937674836197	-4.84865086101892	grey
V1G	I9W	-7.0361681358123	-0.0435560845391691	grey
V1G	A8C	-0.187614063447089	-6.65132928321549	grey
V1G	A8D	-6.50996903612938	-0.569765520672791	grey
V1G	A8F	-7.07301900178119	-0.00419344982538039	grey
V1G	A8G	-0.643948399744629	-6.43578615705754	grey
V1G	A8I	-2.35035673957351	-4.72937781722865	grey
V1G	A8K	-7.07933141203675	-0.000403144765410701	grey
V1G	A8L	-3.53740024839793	-3.5412401962803	grey
V1G	A8M	-0.83856265904322	-6.24117189775894	grey
V1G	A8P	-7.07476382061192	-0.00497073619024047	grey
V1G	A8Q	-4.00020156906897	-1.52458573607957	grey
V1G	A8R	-7.07274844345776	-0.00693322658372963	grey
V1G	A8S	-0.14502843386636	-6.32030774582435	grey
V1G	A8T	-0.149492121306169	-5.7385643261877	grey
V1G	A8V	-0.376834186222439	-6.6936205172321	grey
V1G	A8W	-7.07044506923391	-0.00928948756826031	grey
V1G	A8Y	-7.07972212001942	0.00301833837052978	grey
V1G	A7C	-0.526135227709539	-6.54957954752348	grey
V1G	A7E	-2.64685718516502	-4.43248826104134	grey
V1G	A7F	-3.64790103761388	-3.43183351918828	grey
V1G	A7G	-0.816892903841589	-6.26284165296058	grey
V1G	A7H	-2.94478324539932	-4.13495131140284	grey
V1G	A7I	-2.56650270099211	-4.51323185581006	grey
V1G	A7K	-4.10878938373604	-2.97094517306613	grey
V1G	A7L	-3.13703284406206	-3.94137284582998	grey
V1G	A7M	-2.8572056427814	-4.22252891402076	grey
V1G	A7N	-2.47095754618353	-4.60877701061864	grey
V1G	A7P	-7.05289354894275	0.0883385960289003	grey
V1G	A7Q	-2.93797561491721	-4.14157109976602	grey
V1G	A7R	-4.90698320511476	-2.17182466640889	grey
V1G	A7S	-0.112698805554651	-6.67737319053806	grey
V1G	A7T	-1.35169387416832	-5.72785602434768	grey
V1G	A7V	-0.85834065254287	-6.22139390425929	grey
V1G	A7W	-4.78275369436343	-2.29698086243874	grey
V1G	A7Y	-2.8222399481223	-4.25749460867987	grey
V1G	S6V	-0.00211642431253978	-6.38996367085158	grey
V1G	S6W	0.0386424923413706	-5.51764085378187	grey
V1G	S6Y	-0.0307955959121298	-5.4789360584351	grey
V1G	C5D	-7.07878545587163	-0.000841232197439368	grey
V1G	C5E	-6.09668438734029	-0.92463161235967	grey
V1G	C5F	-5.84350420644434	-1.23623035035782	grey
V1G	C5G	-2.62695417756873	-4.42699782184586	grey
V1G	C5H	-6.98601877642363	-0.0937157803785302	grey
V1G	C5K	-7.0778093404876	-0.00192521631456088	grey
V1G	C5L	-1.77123251120582	-5.30847064892316	grey
V1G	C5M	-0.739834570038759	-6.09385784459092	grey
V1G	C5P	-7.06530465583551	0.0291963703352902	grey
V1G	C5Q	-5.17200384063966	-1.90674123331104	grey
V1G	C5R	-7.02704339914337	-0.0374311908703202	grey
V1G	C5S	-2.63038286277836	-4.44900432384973	grey
V1G	C5T	-4.00065109052026	-3.07865775340237	grey
V1G	C5V	-3.04822171505827	-3.97507896379679	grey
V1G	C5W	-7.07865738733845	-0.00107716946371017	grey
V1G	C5Y	-7.07973455680217	0	grey
V1G	L4M	-0.0834338100984091	-6.23826560103863	grey
V1G	L4N	-4.03942808349942	-3.04030647330274	grey
V1G	L4P	-7.07327973049577	-0.00504813765614998	grey
V1G	L4Q	-3.61851829647526	-3.39291411783228	grey
V1G	L4R	-7.03928836893797	-0.0382253212830692	grey
V1G	L4S	-3.64777750651429	-3.43055286205481	grey
V1G	L4T	-2.78044133680034	-4.2992361798032	grey
V1G	L4V	-2.07265729113133	-4.99163585039859	grey
V1G	L4W	-7.07830332746507	-0.00025633703216954	grey
V1G	E3G	-0.09568237768549	-6.66191684262659	grey
V1G	E3K	-1.01024796538653	-5.94900363541685	grey
V1G	E3L	-5.55003476595477	-1.52266719629609	grey
V1G	E3M	-1.59237904500956	-5.48735551179261	grey
V1G	E3N	-0.154967143876309	-6.82949528507218	grey
V1G	E3R	-1.76936315057226	-5.31037140622991	grey
V1G	E3S	-0.12480200317461	-6.77131958628325	grey
V1G	E3T	-3.09583068526177	-3.98251084235888	grey
V1G	E3V	-6.93178913301048	-0.14782700253787	grey
V1G	E3W	-6.85940676580834	-0.22026294166176	grey
V1G	R2S	0.0272959785768805	-3.64163973597934	grey
V1G	R2T	0.15382275800774	-4.77466639584903	grey
V1G	R2V	-0.0828495230845796	-5.34272552892845	grey
V1G	R2W	0.11131488947402	-4.40705359016961	grey
V1G	R2Y	0.0606502182012409	-3.93854104360837	grey
V1H	R2E	-0.0477124282908097	-3.38656235719545	grey
V1H	R2H	0.0399246120091306	-3.58759280025874	grey
V1H	R2K	0.0273080898093099	-2.93827397064596	grey
V1H	R2N	0.0731210075500197	-3.84330890440876	grey
V1H	R2P	-1.82686356235401	-4.89234908695992	grey
V1H	R2Q	0.154743604454699	-3.89216336517259	grey
V1H	S6A	-0.0264590200450403	-3.2207592012516	grey
V1H	S6C	-0.700203497450279	-5.56787248601515	grey
V1H	S6D	0.10392043212909	-2.60757581548996	grey
V1H	S6E	0.0281775306363201	-2.24846845464298	grey
V1H	S6G	0.0274446811954903	-3.9136357092857	grey
V1H	S6L	0.0267629623072008	-4.87372196807669	grey
V1H	S6P	-3.87531250991526	-3.17681166193261	grey
V1H	S6R	-0.0638566633097692	-3.58140880075647	grey
V1H	I9G	-5.24154527295118	-1.83818928385099	grey
V1H	T10A	-0.10231905064869	-4.44586292002494	grey
V1H	T10H	-0.714539145954039	-6.34750332981051	grey
V1H	T10I	-0.26570367360894	-5.48326307261381	grey
V1H	T10L	-0.146178047532549	-6.31395414094947	grey
V1H	T10P	-3.83219881129315	-3.24750048774052	grey
V1H	T10S	-0.0317307665673301	-3.81508811601141	grey
V1H	M11E	-0.144748110914959	-3.01690630749028	grey
V1H	M11G	-0.672153940899119	-6.34475948476621	grey
V1H	M11H	-0.28939353684016	-3.49639214287603	grey
V1H	M11L	-0.016823373169979	-5.12915982839723	grey
V1H	M11R	-0.12380316673244	-6.42681534372591	grey
V1H	M11T	-0.0543651028804391	-4.6500198801789	grey
V1H	T10V	-0.15450052308513	-4.59634596082185	grey
V1H	I9L	-0.2865433236668	-3.66091137471855	grey
V1H	I9R	-7.07131714265037	-0.00841741415180053	grey
V1H	I9W	-7.0361681358123	-0.0435664209898601	grey
V1H	A8C	-0.187614063447089	-5.84902312584963	grey
V1H	A8D	-6.50996903612938	-0.569765520672791	grey
V1H	A8E	-6.51947131353143	-0.56026324327074	grey
V1H	A8F	-7.07301900178119	-0.00222156693939013	grey
V1H	A8G	-0.643948399744629	-6.28518053678196	grey
V1H	A8H	-7.07066754534022	-0.00906701146195044	grey
V1H	A8I	-2.35035673957351	-4.72926433025857	grey
V1H	A8K	-7.07933141203675	-0.000374920305330484	grey
V1H	A8L	-3.53740024839793	-3.54171258234273	grey
V1H	A8M	-0.83856265904322	-6.19399648666527	grey
V1H	A8N	-3.11888193930938	-3.95845949544309	grey
V1H	A8P	-7.07476382061192	0.000122733487960325	grey
V1H	A8Q	-4.00020156906897	-3.07946178057107	grey
V1H	A8R	-7.07274844345776	0.0378214303867006	grey
V1H	A8S	-0.14502843386636	-4.87585810885452	grey
V1H	A8T	-0.149492121306169	-4.80850182165195	grey
V1H	A8V	-0.376834186222439	-5.79233311168032	grey
V1H	A8W	-7.07044506923391	-0.00296223649551042	grey
V1H	A8Y	-7.07972212001942	-1.24367827405436e-05	grey
V1H	A7D	-3.91275402880176	-3.1669805280004	grey
V1H	A7F	-3.64790103761388	-3.43183351918829	grey
V1H	A7H	-2.94478324539932	-4.1260623783674	grey
V1H	A7L	-3.13703284406206	-3.9427017127401	grey
V1H	A7M	-2.8572056427814	-4.22252891402077	grey
V1H	A7N	-2.47095754618353	-4.60877701061864	grey
V1H	A7P	-7.05289354894275	-0.0260700082024794	grey
V1H	A7R	-4.90698320511476	-2.1717378724109	grey
V1H	A7S	-0.112698805554651	-5.16122915399913	grey
V1H	A7T	-1.35169387416832	-5.72804068263384	grey
V1H	A7V	-0.85834065254287	-6.19980945403526	grey
V1H	A7Y	-2.8222399481223	-4.25732953573767	grey
V1H	S6V	-0.00211642431253978	-7.05999227982401	grey
V1H	S6Y	-0.0307955959121298	-4.4674384592799	grey
V1H	C5G	-2.62695417756873	-4.40616141342082	grey
V1H	C5P	-7.06530465583551	-0.0144299009666602	grey
V1H	C5R	-7.02704339914337	-0.0525873982601199	grey
V1H	C5T	-4.00065109052026	-3.07908346628191	grey
V1H	L4V	-2.07265729113133	-5.00707726567084	grey
V1H	E3F	-5.75526671918228	-1.32446783761989	grey
V1H	E3G	-0.09568237768549	-4.79176608010808	grey
V1H	E3H	-0.22113725194421	-5.75977915473178	grey
V1H	E3I	-7.00343733245243	-0.0762972243497302	grey
V1H	E3K	-1.01024796538653	-6.06357136578444	grey
V1H	E3L	-5.55003476595477	-1.5296997908474	grey
V1H	E3M	-1.59237904500956	-4.74210313449474	grey
V1H	E3N	-0.154967143876309	-6.52555616729149	grey
V1H	E3P	-6.55304059301651	-0.52666044179096	grey
V1H	E3Q	0.0257599336811811	-4.57354754700429	grey
V1H	E3S	-0.12480200317461	-5.81591492390334	grey
V1H	E3T	-3.09583068526177	-3.95526210993391	grey
V1H	E3V	-6.93178913301048	-0.14527556998444	grey
V1H	E3Y	-4.98552664714176	-2.0942079096604	grey
V1H	R2S	0.0272959785768805	-2.89889515824094	grey
V1I	R2K	0.0273080898093099	0.185126946104301	grey
V1I	R2N	0.0731210075500197	-0.202299632700919	grey
V1I	E3D	-0.0893468912416093	0.29776074082892	grey
V1I	C5A	-0.84709539349333	0.18877328665961	grey
V1I	S6A	-0.0264590200450403	-0.0557069390479796	grey
V1I	S6D	0.10392043212909	-0.14863446629117	grey
V1I	S6E	0.0281775306363201	0.17692713233518	grey
V1I	S6F	-0.11610230989791	-0.44544184466897	grey
V1I	S6G	0.0274446811954903	0.0487958756737008	grey
V1I	S6H	-0.0122375162688098	-0.329120689681011	grey
V1I	S6K	-0.0671647670978093	-0.195991474325641	grey
V1I	S6L	0.0267629623072008	-0.14994387591441	grey
V1I	S6M	-0.0181194387421399	0.299915106771241	grey
V1I	S6N	0.11987112847314	-0.148015252937059	grey
V1I	S6P	-3.87531250991526	0.622768016839299	grey
V1I	S6Q	-0.134933646682009	0.0438782040916799	grey
V1I	S6R	-0.0638566633097692	-0.089641965263251	grey
V1I	I9E	-5.96180705080871	0.58388593656227	grey
V1I	I9G	-5.24154527295118	0.661708169739171	grey
V1I	T10A	-0.10231905064869	-1.49622751286928	grey
V1I	T10C	-0.0108469991062794	-0.32699699764345	grey
V1I	T10E	-0.11148911069272	0.181940273254019	grey
V1I	T10F	-4.30859640160391	1.27329396362585	grey
V1I	T10G	-0.130565369365149	-0.0265593029475504	grey
V1I	T10H	-0.714539145954039	0.440207629679709	grey
V1I	T10I	-0.26570367360894	-0.85050283860499	grey
V1I	T10K	-0.23264081683452	-0.21441666990135	grey
V1I	T10L	-0.146178047532549	0.18470119164539	grey
V1I	T10M	-0.0774502808603295	-0.0607075960958898	grey
V1I	T10N	-0.303821682539599	0.31283972536999	grey
V1I	T10Q	-0.208010058402799	-5.08827636608004	grey
V1I	T10R	-0.38540199417799	-0.0188358753307298	grey
V1I	T10S	-0.0317307665673301	-0.0941635153936087	grey
V1I	M11C	-0.22441842304438	-0.0226603020850789	grey
V1I	M11F	-0.21934466765223	-0.559217722714839	grey
V1I	M11G	-0.672153940899119	0.0759457072071594	grey
V1I	M11K	-0.28606092961042	-1.35657267427268	grey
V1I	M11L	-0.016823373169979	0.0167209282742284	grey
V1I	M11R	-0.12380316673244	-0.252084933972069	grey
V1I	M11V	-0.0411487314751202	0.0810165279673001	grey
V1I	M11W	-0.23873430238678	0.143384258308741	grey
V1I	M11Y	-0.15903016409983	-0.31105196476108	grey
V1I	T10V	-0.15450052308513	0.0741230738424399	grey
V1I	T10W	-3.59245554696118	1.43338729115852	grey
V1I	T10Y	-2.89100316913051	0.3621306587159	grey
V1I	I9K	-7.05765871009627	-0.0220758467059001	grey
V1I	I9L	-0.2865433236668	0.302539799487281	grey
V1I	I9R	-7.07131714265037	-0.00841741415179076	grey
V1I	I9V	-0.0784937674836197	-2.67333142201396	grey
V1I	I9W	-7.0361681358123	-0.0435664209898601	grey
V1I	A8D	-6.50996903612938	0.66822456002409	grey
V1I	A8F	-7.07301900178119	-0.00671555502097032	grey
V1I	A8G	-0.643948399744629	0.545479183172339	grey
V1I	A8H	-7.07066754534022	-0.00750148629585023	grey
V1I	A8L	-3.53740024839793	0.64210256245787	grey
V1I	A8M	-0.83856265904322	0.0931788493196697	grey
V1I	A8N	-3.11888193930938	1.03604791244203	grey
V1I	A8P	-7.07476382061192	-0.00497073619024047	grey
V1I	A8Q	-4.00020156906897	-0.0302267751948699	grey
V1I	A8R	-7.07274844345776	-0.00698611334440979	grey
V1I	A8S	-0.14502843386636	-0.0856484045296799	grey
V1I	A8T	-0.149492121306169	0.132874912263109	grey
V1I	A8V	-0.376834186222439	-0.3511045892191	grey
V1I	A8Y	-7.07972212001942	-1.24367827503136e-05	grey
V1I	A7C	-0.526135227709539	0.456142242420939	grey
V1I	A7F	-3.64790103761388	0.904018755248621	grey
V1I	A7I	-2.56650270099211	0.84497952584067	grey
V1I	A7L	-3.13703284406206	0.519410366293441	grey
V1I	A7N	-2.47095754618353	0.77409344942603	grey
V1I	A7P	-7.05289354894275	-0.0260337388229299	grey
V1I	A7R	-4.90698320511476	0.767633054724899	grey
V1I	A7S	-0.112698805554651	0.370023885617972	grey
V1I	A7W	-4.78275369436343	1.73660195683901	grey
V1I	S6T	-0.0361980804904203	-0.0786267532708695	grey
V1I	S6V	-0.00211642431253978	-0.150256757446449	grey
V1I	S6Y	-0.0307955959121298	0.2239643920843	grey
V1I	C5P	-7.06530465583551	-0.0144299009666602	grey
V1I	C5S	-2.63038286277836	0.82473149463145	grey
V1I	C5V	-3.04822171505827	0.26249189893668	grey
V1I	E3H	-0.22113725194421	0.188171547536301	grey
V1I	E3K	-1.01024796538653	0.0629369848451997	grey
V1I	E3N	-0.154967143876309	0.18640526177534	grey
V1I	E3Q	0.0257599336811811	0.0733092220950784	grey
V1I	E3S	-0.12480200317461	-0.3300219999664	grey
V1I	R2W	0.11131488947402	-0.11904556950485	grey
V1K	R2A	0.0312545060994207	-3.73881955915194	grey
V1K	R2E	-0.0477124282908097	-3.8984691070712	grey
V1K	R2G	-0.0133827236236392	-3.62274605340974	grey
V1K	R2H	0.0399246120091306	-5.51611366162769	grey
V1K	R2K	0.0273080898093099	-4.2539300066242	grey
V1K	R2L	-0.0414801903832398	-4.97525540257028	grey
V1K	R2N	0.0731210075500197	-4.99559400035773	grey
V1K	R2P	-1.82686356235401	-5.21687348047112	grey
V1K	R2Q	0.154743604454699	-4.54681318723171	grey
V1K	L4E	-6.12350260459396	-0.955296326601891	grey
V1K	L4G	-4.02376057263657	-3.05248152448966	grey
V1K	L4K	-6.05843287411246	-1.02106923475855	grey
V1K	C5A	-0.84709539349333	-6.23191820673003	grey
V1K	S6G	0.0274446811954903	-4.75277759134578	grey
V1K	S6K	-0.0671647670978093	-4.73585063258194	grey
V1K	S6L	0.0267629623072008	-6.61025745247545	grey
V1K	S6R	-0.0638566633097692	-4.98567674269546	grey
V1K	I9A	-2.92724960902332	-4.1470848051068	grey
V1K	I9D	-6.93609553476247	-0.14363902203969	grey
V1K	I9E	-5.96180705080871	-1.11660213416031	grey
V1K	I9G	-5.24154527295118	-1.82507940352338	grey
V1K	T10A	-0.10231905064869	-5.54302662072478	grey
V1K	T10C	-0.0108469991062794	-6.71727278212841	grey
V1K	T10D	-0.428341908097849	-6.64685518558407	grey
V1K	T10E	-0.11148911069272	-4.30333806741461	grey
V1K	T10G	-0.130565369365149	-5.13229765778807	grey
V1K	T10H	-0.714539145954039	-6.36519541084812	grey
V1K	T10K	-0.23264081683452	-6.84030225589106	grey
V1K	T10L	-0.146178047532549	-6.93355650926961	grey
V1K	T10M	-0.0774502808603295	-6.90072316187206	grey
V1K	T10N	-0.303821682539599	-6.77591287426257	grey
V1K	T10P	-3.83219881129315	-3.24753574550902	grey
V1K	T10R	-0.38540199417799	-6.69329272421138	grey
V1K	T10S	-0.0317307665673301	-4.70607161250164	grey
V1K	M11A	-0.23096478163794	-5.80192063972683	grey
V1K	M11E	-0.144748110914959	-4.69271436480593	grey
V1K	M11G	-0.672153940899119	-6.40631302601633	grey
V1K	M11I	-0.128452980880109	-6.38707998419059	grey
V1K	M11K	-0.28606092961042	-6.31939357562133	grey
V1K	M11L	-0.016823373169979	-5.88682253150815	grey
V1K	M11N	-0.361750869571839	-5.67602702936042	grey
V1K	M11Q	-0.160591303588181	-4.57479566318025	grey
V1K	M11R	-0.12380316673244	-5.67509929698639	grey
V1K	M11S	-0.198417814117109	-6.06296851388774	grey
V1K	M11T	-0.0543651028804391	-5.84553382853586	grey
V1K	M11V	-0.0411487314751202	-5.47443089841246	grey
V1K	M11W	-0.23873430238678	-4.32532290225424	grey
V1K	M11Y	-0.15903016409983	-4.33222266302805	grey
V1K	T10V	-0.15450052308513	-6.58539637947752	grey
V1K	T10W	-3.59245554696118	-3.48727900984099	grey
V1K	T10Y	-2.89100316913051	-4.18873138767165	grey
V1K	I9K	-7.05765871009627	-0.0210473318734898	grey
V1K	I9L	-0.2865433236668	-4.80983955879574	grey
V1K	I9M	-0.209810097137289	-6.17983894495947	grey
V1K	I9N	-2.88292663851587	-3.95568620848935	grey
V1K	I9Q	-3.97822035576816	-3.09432803199403	grey
V1K	I9R	-7.07131714265037	0.00490409919822987	grey
V1K	I9S	-3.30804382315298	-3.77169073364919	grey
V1K	I9T	-0.775235267810699	-6.30435779828438	grey
V1K	I9V	-0.0784937674836197	-5.40792803394245	grey
V1K	I9W	-7.0361681358123	-0.0435664209898698	grey
V1K	A8C	-0.187614063447089	-6.82275451630144	grey
V1K	A8D	-6.50996903612938	-0.569765520672791	grey
V1K	A8E	-6.51947131353143	-0.560263243270731	grey
V1K	A8G	-0.643948399744629	-5.3749670572737	grey
V1K	A8H	-7.07066754534022	-0.0078717582968002	grey
V1K	A8K	-7.07933141203675	-0.000403144765410701	grey
V1K	A8L	-3.53740024839793	-3.54233430840423	grey
V1K	A8M	-0.83856265904322	-6.24117189775894	grey
V1K	A8N	-3.11888193930938	-3.94499050142741	grey
V1K	A8P	-7.07476382061192	0.0212196921987298	grey
V1K	A8Q	-4.00020156906897	-3.07812152651482	grey
V1K	A8R	-7.07274844345776	-0.00543222494581919	grey
V1K	A8S	-0.14502843386636	-6.58093474180465	grey
V1K	A8T	-0.149492121306169	-6.65325413706466	grey
V1K	A8V	-0.376834186222439	-5.75321985534245	grey
V1K	A8W	-7.07044506923391	-0.00928948756825054	grey
V1K	A8Y	-7.07972212001942	-1.24367827405436e-05	grey
V1K	A7C	-0.526135227709539	-6.55359932909262	grey
V1K	A7D	-3.91275402880176	-3.16562693061753	grey
V1K	A7F	-3.64790103761388	-3.42905476856953	grey
V1K	A7G	-0.816892903841589	-6.26284165296057	grey
V1K	A7I	-2.56650270099211	-4.51323185581006	grey
V1K	A7K	-4.10878938373604	-2.96443470304091	grey
V1K	A7L	-3.13703284406206	-3.94270171274011	grey
V1K	A7N	-2.47095754618353	-4.60211395742911	grey
V1K	A7P	-7.05289354894275	-0.0268410078594199	grey
V1K	A7Q	-2.93797561491721	-4.14175894188496	grey
V1K	A7R	-4.90698320511476	-2.14933093521353	grey
V1K	A7S	-0.112698805554651	-6.94333687089615	grey
V1K	A7T	-1.35169387416832	-5.71312457346345	grey
V1K	A7W	-4.78275369436343	-2.29698086243874	grey
V1K	A7Y	-2.8222399481223	-4.25057099336739	grey
V1K	S6V	-0.00211642431253978	-6.53981117140054	grey
V1K	C5E	-6.09668438734029	-0.983050169461881	grey
V1K	C5G	-2.62695417756873	-4.45278037923344	grey
V1K	C5H	-6.98601877642363	-0.0937157803785302	grey
V1K	C5K	-7.0778093404876	-0.00192521631457065	grey
V1K	C5L	-1.77123251120582	-5.30850204559635	grey
V1K	C5N	-5.39564035034197	-1.6840942064602	grey
V1K	C5R	-7.02704339914337	-0.0526911576587903	grey
V1K	C5T	-4.00065109052026	-3.02023485804337	grey
V1K	C5V	-3.04822171505827	-4.03151284174389	grey
V1K	L4M	-0.0834338100984091	-6.79031730075667	grey
V1K	L4N	-4.03942808349942	-3.04030647330275	grey
V1K	L4Q	-3.61851829647526	-3.45900197925851	grey
V1K	L4R	-7.03928836893797	-0.0402378871254996	grey
V1K	L4S	-3.64777750651429	-3.43195705028787	grey
V1K	L4W	-7.07830332746507	-0.00143122933708995	grey
V1K	E3H	-0.22113725194421	-6.85859730485796	grey
V1K	E3N	-0.154967143876309	-6.92476741292586	grey
V1K	E3S	-0.12480200317461	-6.7958402809761	grey
V1K	E3V	-6.93178913301048	-0.14783310680557	grey
V1K	R2S	0.0272959785768805	-4.29501507916182	grey
V1L	R2A	0.0312545060994207	0.179130972132899	grey
V1L	R2C	-0.0323626807407091	-0.32894294969215	grey
V1L	R2D	0.262088170075581	-3.03686666968878	grey
V1L	R2E	-0.0477124282908097	-0.0549152719155401	grey
V1L	R2F	0.0446852662303598	-0.198775472305199	grey
V1L	R2G	-0.0133827236236392	0.0902235710674599	grey
V1L	R2I	-0.171051915351379	-0.285611472478081	grey
V1L	R2K	0.0273080898093099	0.0914231080227808	grey
V1L	R2L	-0.0414801903832398	-0.0596870490432302	grey
V1L	R2M	0.143069704567841	-0.4950715275011	grey
V1L	R2N	0.0731210075500197	0.28064657705047	grey
V1L	R2P	-1.82686356235401	-0.0218258653064201	grey
V1L	R2Q	0.154743604454699	0.0609614154929705	grey
V1L	E3A	-0.14098849391662	-0.881562183207	grey
V1L	L4A	-0.870162343886659	-1.91725047059164	grey
V1L	L4E	-6.12350260459396	-0.936737370212041	grey
V1L	L4F	-2.99497729141382	-1.77369659841127	grey
V1L	L4G	-4.02376057263657	-0.68840877918955	grey
V1L	C5A	-0.84709539349333	-1.3015164961856	grey
V1L	S6A	-0.0264590200450403	-0.13727507756518	grey
V1L	S6C	-0.700203497450279	-0.0741844939456699	grey
V1L	S6D	0.10392043212909	-1.30095767911879	grey
V1L	S6E	0.0281775306363201	0.10248940142742	grey
V1L	S6F	-0.11610230989791	-0.0922538954168797	grey
V1L	S6G	0.0274446811954903	-0.0439645551289995	grey
V1L	S6H	-0.0122375162688098	0.0922326401596401	grey
V1L	S6I	-0.219718614893269	-0.20576141614389	grey
V1L	S6K	-0.0671647670978093	0.0357577982503301	grey
V1L	S6L	0.0267629623072008	-0.240381832293521	grey
V1L	S6M	-0.0181194387421399	-0.17048826414695	grey
V1L	S6N	0.11987112847314	-0.0769177880427385	grey
V1L	S6P	-3.87531250991526	-0.19508998197747	grey
V1L	S6Q	-0.134933646682009	-0.233180228339851	grey
V1L	S6R	-0.0638566633097692	-0.0614298569588012	grey
V1L	I9A	-2.92724960902332	-1.16395450502513	grey
V1L	I9C	-0.5047337278102	-1.22115362495146	grey
V1L	I9F	-4.67612773349497	-1.27637633659547	grey
V1L	I9G	-5.24154527295118	-1.82554754705183	grey
V1L	T10A	-0.10231905064869	-0.11303346654803	grey
V1L	T10C	-0.0108469991062794	-0.014901877819991	grey
V1L	T10D	-0.428341908097849	-1.02623190047982	grey
V1L	T10E	-0.11148911069272	-0.16455865924274	grey
V1L	T10F	-4.30859640160391	-1.21402642661007	grey
V1L	T10G	-0.130565369365149	-0.186205978429411	grey
V1L	T10H	-0.714539145954039	-1.79985899239389	grey
V1L	T10I	-0.26570367360894	-0.0055565764751897	grey
V1L	T10K	-0.23264081683452	-0.704172809737219	grey
V1L	T10L	-0.146178047532549	-0.6666215303947	grey
V1L	T10M	-0.0774502808603295	0.114764578233761	grey
V1L	T10N	-0.303821682539599	-0.82826099477122	grey
V1L	T10P	-3.83219881129315	-1.0672417709711	grey
V1L	T10R	-0.38540199417799	-0.39269414221172	grey
V1L	T10S	-0.0317307665673301	-0.318051237325719	grey
V1L	M11A	-0.23096478163794	-0.261195258497909	grey
V1L	M11C	-0.22441842304438	-0.32621394356715	grey
V1L	M11F	-0.21934466765223	0.124806462726211	grey
V1L	M11G	-0.672153940899119	-1.06893127931473	grey
V1L	M11H	-0.28939353684016	0.52295790789541	grey
V1L	M11I	-0.128452980880109	-0.2552851268591	grey
V1L	M11K	-0.28606092961042	0.2099856684586	grey
V1L	M11L	-0.016823373169979	-0.0725433880360313	grey
V1L	M11R	-0.12380316673244	-0.0736564861956488	grey
V1L	M11S	-0.198417814117109	-0.1230783690291	grey
V1L	M11T	-0.0543651028804391	-0.16772840218402	grey
V1L	M11V	-0.0411487314751202	-0.0871386904309492	grey
V1L	M11W	-0.23873430238678	0.0650892301604795	grey
V1L	M11Y	-0.15903016409983	0.0070104807394209	grey
V1L	T10V	-0.15450052308513	0.0666027588222295	grey
V1L	T10W	-3.59245554696118	-1.75768592564747	grey
V1L	T10Y	-2.89100316913051	-1.9082091560393	grey
V1L	I9K	-7.05765871009627	-0.0220758467059001	grey
V1L	I9L	-0.2865433236668	0.0918822686570699	grey
V1L	I9M	-0.209810097137289	0.10479710736125	grey
V1L	I9R	-7.07131714265037	-0.00841741415180053	grey
V1L	I9S	-3.30804382315298	-1.197312875078	grey
V1L	I9V	-0.0784937674836197	-0.000663633567500099	grey
V1L	I9W	-7.0361681358123	-0.0435040944188998	grey
V1L	A8C	-0.187614063447089	-0.59440311264858	grey
V1L	A8D	-6.50996903612938	-0.567686391600811	grey
V1L	A8E	-6.51947131353143	-0.35375070489582	grey
V1L	A8F	-7.07301900178119	0.04573954225605	grey
V1L	A8G	-0.643948399744629	-1.15082495125002	grey
V1L	A8I	-2.35035673957351	-1.54724242212717	grey
V1L	A8K	-7.07933141203675	-0.000403144765420471	grey
V1L	A8L	-3.53740024839793	-1.22544854252572	grey
V1L	A8M	-0.83856265904322	-2.34129028261047	grey
V1L	A8N	-3.11888193930938	-0.74272690891419	grey
V1L	A8P	-7.07476382061192	0.0286308254196497	grey
V1L	A8Q	-4.00020156906897	-2.26985971108736	grey
V1L	A8R	-7.07274844345776	0.0277848205715605	grey
V1L	A8S	-0.14502843386636	-0.30191360905104	grey
V1L	A8T	-0.149492121306169	-0.21138129627292	grey
V1L	A8V	-0.376834186222439	-1.06952177934522	grey
V1L	A8W	-7.07044506923391	-0.00855299499602058	grey
V1L	A8Y	-7.07972212001942	9.59686174502039e-05	grey
V1L	A7C	-0.526135227709539	-0.49910051143811	grey
V1L	A7D	-3.91275402880176	-2.10029408642101	grey
V1L	A7E	-2.64685718516502	-1.29910833533757	grey
V1L	A7F	-3.64790103761388	-0.86854876806692	grey
V1L	A7G	-0.816892903841589	-1.11157888735722	grey
V1L	A7H	-2.94478324539932	-1.02682778819446	grey
V1L	A7I	-2.56650270099211	-1.39057180609177	grey
V1L	A7K	-4.10878938373604	-1.58099346330567	grey
V1L	A7L	-3.13703284406206	-1.48365110812286	grey
V1L	A7M	-2.8572056427814	-1.25884730865109	grey
V1L	A7N	-2.47095754618353	-1.03062421758798	grey
V1L	A7P	-7.05289354894275	-0.0234780607655392	grey
V1L	A7R	-4.90698320511476	-1.47578860671669	grey
V1L	A7S	-0.112698805554651	-0.55498425992907	grey
V1L	A7T	-1.35169387416832	-1.33196448224126	grey
V1L	A7V	-0.85834065254287	-1.46994848594171	grey
V1L	A7W	-4.78275369436343	0.12967935888119	grey
V1L	A7Y	-2.8222399481223	-1.22099307721245	grey
V1L	S6T	-0.0361980804904203	-0.0319156895794688	grey
V1L	S6V	-0.00211642431253978	-0.21017009286426	grey
V1L	S6W	0.0386424923413706	-0.10872687810005	grey
V1L	S6Y	-0.0307955959121298	0.11255563913271	grey
V1L	C5E	-6.09668438734029	-0.59729704005319	grey
V1L	C5F	-5.84350420644434	-0.799049885227999	grey
V1L	C5G	-2.62695417756873	-1.85242576398615	grey
V1L	C5I	-2.14795926728457	-1.61311607597778	grey
V1L	C5L	-1.77123251120582	-1.02376446931088	grey
V1L	C5M	-0.739834570038759	0.1154261302886	grey
V1L	C5R	-7.02704339914337	-0.0526911576587903	grey
V1L	C5S	-2.63038286277836	-1.93170914924141	grey
V1L	C5T	-4.00065109052026	-1.17156648659452	grey
V1L	C5V	-3.04822171505827	-1.62953129022895	grey
V1L	C5W	-7.07865738733845	-0.00107716946371017	grey
V1L	C5Y	-7.07973455680217	9.76996261670138e-15	grey
V1L	L4M	-0.0834338100984091	-0.728597613010961	grey
V1L	L4R	-7.03928836893797	-0.0404461878642	grey
V1L	L4S	-3.64777750651429	-0.20426570083653	grey
V1L	L4V	-2.07265729113133	-0.86705097912149	grey
V1L	L4W	-7.07830332746507	0.0592526106782003	grey
V1L	E3F	-5.75526671918228	-0.89331883809153	grey
V1L	E3G	-0.09568237768549	-0.31700551906917	grey
V1L	E3H	-0.22113725194421	-0.42001497926901	grey
V1L	E3K	-1.01024796538653	-2.08586114698353	grey
V1L	E3N	-0.154967143876309	-1.05820515039471	grey
V1L	E3P	-6.55304059301651	-0.02222519142365	grey
V1L	E3Q	0.0257599336811811	-0.228765102015551	grey
V1L	E3R	-1.76936315057226	-2.11938208650596	grey
V1L	E3S	-0.12480200317461	-0.71228581797033	grey
V1L	E3T	-3.09583068526177	-0.15071527064669	grey
V1L	E3V	-6.93178913301048	-0.147945423791681	grey
V1L	E3Y	-4.98552664714176	-1.13114382824525	grey
V1L	R2S	0.0272959785768805	-0.165019167308159	grey
V1L	R2T	0.15382275800774	-0.15009642118561	grey
V1L	R2V	-0.0828495230845796	-0.214616803212721	grey
V1L	R2W	0.11131488947402	-0.23884866829993	grey
V1L	R2Y	0.0606502182012409	-0.0652221917967513	grey
V1M	R2A	0.0312545060994207	-0.367920266334711	grey
V1M	R2G	-0.0133827236236392	-0.44263688026609	grey
V1M	R2L	-0.0414801903832398	-0.0301843000017303	grey
V1M	L4G	-4.02376057263657	-1.2249838301396	grey
V1M	S6A	-0.0264590200450403	0.139352345457041	grey
V1M	S6E	0.0281775306363201	0.10827859808087	grey
V1M	S6G	0.0274446811954903	-0.39295489385032	grey
V1M	S6L	0.0267629623072008	-0.182934248555011	grey
V1M	S6M	-0.0181194387421399	-0.0561398035765901	grey
V1M	S6N	0.11987112847314	-1.51941061405968	grey
V1M	S6P	-3.87531250991526	-1.18209940920272	grey
V1M	S6Q	-0.134933646682009	-0.0539851113789798	grey
V1M	S6R	-0.0638566633097692	-0.13222551457954	grey
V1M	I9C	-0.5047337278102	-1.10011422872049	grey
V1M	I9G	-5.24154527295118	-1.81090851529154	grey
V1M	T10A	-0.10231905064869	-0.23889166253673	grey
V1M	T10C	-0.0108469991062794	-0.6391827937016	grey
V1M	T10D	-0.428341908097849	-1.64372970132263	grey
V1M	T10E	-0.11148911069272	-0.34490172219517	grey
V1M	T10F	-4.30859640160391	-2.25382366890127	grey
V1M	T10G	-0.130565369365149	0.0592382151367392	grey
V1M	T10I	-0.26570367360894	-0.2676861121712	grey
V1M	T10K	-0.23264081683452	-0.486002626068419	grey
V1M	T10L	-0.146178047532549	-1.06974846502887	grey
V1M	T10M	-0.0774502808603295	-0.43063067336287	grey
V1M	T10N	-0.303821682539599	-0.6194431343077	grey
V1M	T10P	-3.83219881129315	-1.63673910306277	grey
V1M	T10Q	-0.208010058402799	-0.186761148939171	grey
V1M	T10R	-0.38540199417799	-0.39532551269241	grey
V1M	T10S	-0.0317307665673301	-0.0542318244005102	grey
V1M	M11E	-0.144748110914959	-0.295448459729711	grey
V1M	M11F	-0.21934466765223	-0.57500197692447	grey
V1M	M11G	-0.672153940899119	-1.37419943363156	grey
V1M	M11K	-0.28606092961042	0.0102604112871596	grey
V1M	M11L	-0.016823373169979	-0.260301854412221	grey
V1M	M11R	-0.12380316673244	-0.0141882930244996	grey
V1M	M11W	-0.23873430238678	-0.133288136872331	grey
V1M	T10V	-0.15450052308513	-0.33514316942819	grey
V1M	T10W	-3.59245554696118	-0.85195288253857	grey
V1M	T10Y	-2.89100316913051	-3.595528610037	grey
V1M	I9K	-7.05765871009627	-0.0220758467059001	grey
V1M	I9L	-0.2865433236668	-0.52043230228821	grey
V1M	I9R	-7.07131714265037	-0.00841741415180053	grey
V1M	I9S	-3.30804382315298	-1.19098447975439	grey
V1M	I9V	-0.0784937674836197	-0.63421732917146	grey
V1M	A8E	-6.51947131353143	-0.56026324327074	grey
V1M	A8G	-0.643948399744629	-1.67477632171695	grey
V1M	A8I	-2.35035673957351	-2.70684012787487	grey
V1M	A8K	-7.07933141203675	-0.00028209189130024	grey
V1M	A8L	-3.53740024839793	-1.15286267479897	grey
V1M	A8N	-3.11888193930938	-0.95542044367239	grey
V1M	A8P	-7.07476382061192	-0.00497073619025024	grey
V1M	A8R	-7.07274844345776	-0.00698611334440979	grey
V1M	A8S	-0.14502843386636	-1.02395200034311	grey
V1M	A8V	-0.376834186222439	-1.47378233089494	grey
V1M	A8W	-7.07044506923391	-0.00928948756826031	grey
V1M	A7C	-0.526135227709539	-1.66035481841701	grey
V1M	A7F	-3.64790103761388	-1.15189074448709	grey
V1M	A7G	-0.816892903841589	-1.99431481249469	grey
V1M	A7L	-3.13703284406206	-1.73858092704496	grey
V1M	A7N	-2.47095754618353	-1.77953179063067	grey
V1M	A7S	-0.112698805554651	-0.691553817739049	grey
V1M	A7V	-0.85834065254287	-1.72712997261617	grey
V1M	A7W	-4.78275369436343	-0.19245232578803	grey
V1M	A7Y	-2.8222399481223	-1.78872335376235	grey
V1M	S6T	-0.0361980804904203	0.21442166007146	grey
V1M	S6V	-0.00211642431253978	-0.14838170518312	grey
V1M	S6W	0.0386424923413706	-0.00793442445730008	grey
V1M	S6Y	-0.0307955959121298	-0.40022574351538	grey
V1M	C5F	-5.84350420644434	-0.642223572853689	grey
V1M	C5L	-1.77123251120582	-0.82249878675503	grey
V1M	C5T	-4.00065109052026	-2.09692069397246	grey
V1M	C5W	-7.07865738733845	-0.00107716946371017	grey
V1M	L4R	-7.03928836893797	-0.03842516136445	grey
V1M	L4V	-2.07265729113133	-1.28081596572252	grey
V1M	L4W	-7.07830332746507	-0.00143122933709972	grey
V1M	E3N	-0.154967143876309	-1.62737266307334	grey
V1M	E3R	-1.76936315057226	-2.20591667863667	grey
V1M	R2W	0.11131488947402	-0.290052906503359	grey
V1N	R2E	-0.0477124282908097	-1.99453249511871	grey
V1N	R2H	0.0399246120091306	-2.75696544057917	grey
V1N	R2K	0.0273080898093099	-3.32264567326837	grey
V1N	R2L	-0.0414801903832398	-3.88701329139135	grey
V1N	R2M	0.143069704567841	-2.55893154680603	grey
V1N	R2N	0.0731210075500197	-3.95044527112729	grey
V1N	R2P	-1.82686356235401	-5.14963438382135	grey
V1N	L4E	-6.12350260459396	-0.95076374335915	grey
V1N	L4K	-6.05843287411246	-0.901691842988011	grey
V1N	C5A	-0.84709539349333	-5.89390693694078	grey
V1N	S6C	-0.700203497450279	-4.04828685171266	grey
V1N	S6E	0.0281775306363201	-1.20315413589743	grey
V1N	S6F	-0.11610230989791	-5.61966940788527	grey
V1N	S6G	0.0274446811954903	-4.02445426247448	grey
V1N	S6H	-0.0122375162688098	-2.32360643295691	grey
V1N	S6L	0.0267629623072008	-4.09981947297711	grey
V1N	S6N	0.11987112847314	-3.06034912457783	grey
V1N	S6Q	-0.134933646682009	-2.49334235517136	grey
V1N	S6R	-0.0638566633097692	-3.15668876378283	grey
V1N	I9D	-6.93609553476247	-0.14363902203969	grey
V1N	I9E	-5.96180705080871	-1.11792750599346	grey
V1N	I9G	-5.24154527295118	-1.83818928385098	grey
V1N	T10A	-0.10231905064869	-3.47025358053708	grey
V1N	T10E	-0.11148911069272	-4.59772281186212	grey
V1N	T10F	-4.30859640160391	-2.77113815519826	grey
V1N	T10G	-0.130565369365149	-3.20515441380172	grey
V1N	T10I	-0.26570367360894	-5.45912244033426	grey
V1N	T10L	-0.146178047532549	-5.70752776160055	grey
V1N	T10M	-0.0774502808603295	-4.77247725599701	grey
V1N	T10P	-3.83219881129315	-3.24753574550901	grey
V1N	T10Q	-0.208010058402799	-3.75440159569404	grey
V1N	T10R	-0.38540199417799	-4.21647997928079	grey
V1N	T10S	-0.0317307665673301	-2.95539924221986	grey
V1N	M11G	-0.672153940899119	-5.02489998716412	grey
V1N	M11K	-0.28606092961042	-3.59752358220366	grey
V1N	M11L	-0.016823373169979	-3.58439488762356	grey
V1N	M11R	-0.12380316673244	-3.59279248780152	grey
V1N	M11W	-0.23873430238678	-2.79545112958577	grey
V1N	T10V	-0.15450052308513	-4.48917427404839	grey
V1N	I9K	-7.05765871009627	-0.0220758467059001	grey
V1N	I9Q	-3.97822035576816	-3.10151420103401	grey
V1N	I9R	-7.07131714265037	-0.00841741415180053	grey
V1N	I9S	-3.30804382315298	-3.77169073364919	grey
V1N	A8C	-0.187614063447089	-5.09068417112833	grey
V1N	A8D	-6.50996903612938	-0.569765520672791	grey
V1N	A8E	-6.51947131353143	-0.56019721485089	grey
V1N	A8F	-7.07301900178119	-0.00671555502098009	grey
V1N	A8G	-0.643948399744629	-4.59281934080979	grey
V1N	A8H	-7.07066754534022	-0.00861554340344028	grey
V1N	A8I	-2.35035673957351	-4.72933805570988	grey
V1N	A8K	-7.07933141203675	-0.000333306982859938	grey
V1N	A8L	-3.53740024839793	-3.54231509388884	grey
V1N	A8N	-3.11888193930938	-3.90087643435736	grey
V1N	A8P	-7.07476382061192	-0.00497073619025024	grey
V1N	A8Q	-4.00020156906897	-3.07853948632185	grey
V1N	A8R	-7.07274844345776	-0.00698611334440002	grey
V1N	A8S	-0.14502843386636	-4.27522437679676	grey
V1N	A8T	-0.149492121306169	-4.56849020111775	grey
V1N	A8V	-0.376834186222439	-4.9709684287066	grey
V1N	A8Y	-7.07972212001942	0.000785379799649988	grey
V1N	A7C	-0.526135227709539	-5.02989972413278	grey
V1N	A7D	-3.91275402880176	-3.16698052800041	grey
V1N	A7E	-2.64685718516502	-4.43287737163714	grey
V1N	A7F	-3.64790103761388	-3.43183351918828	grey
V1N	A7H	-2.94478324539932	-4.13484655430555	grey
V1N	A7I	-2.56650270099211	-4.51316995419602	grey
V1N	A7K	-4.10878938373604	-2.97094517306613	grey
V1N	A7L	-3.13703284406206	-3.94270171274011	grey
V1N	A7N	-2.47095754618353	-4.60785033872462	grey
V1N	A7P	-7.05289354894275	-0.0194970844713298	grey
V1N	A7Q	-2.93797561491721	-4.14175894188496	grey
V1N	A7R	-4.90698320511476	-2.1699051083896	grey
V1N	A7S	-0.112698805554651	-4.54844996239608	grey
V1N	A7T	-1.35169387416832	-5.61694141536229	grey
V1N	A7Y	-2.8222399481223	-4.2328474688441	grey
V1N	S6T	-0.0361980804904203	-4.08030669185505	grey
V1N	S6Y	-0.0307955959121298	-5.0051774210271	grey
V1N	C5G	-2.62695417756873	-4.44988296065354	grey
V1N	C5K	-7.0778093404876	0.00311480318512913	grey
V1N	C5N	-5.39564035034197	-1.68409420646019	grey
V1N	C5P	-7.06530465583551	-0.00694684635617016	grey
V1N	C5R	-7.02704339914337	-0.0526911576587903	grey
V1N	C5S	-2.63038286277836	-4.4493516940238	grey
V1N	C5T	-4.00065109052026	-3.07908346628191	grey
V1N	C5V	-3.04822171505827	-4.0315128417439	grey
V1N	L4M	-0.0834338100984091	-6.97172090890736	grey
V1N	L4Q	-3.61851829647526	-3.45644118297077	grey
V1N	L4R	-7.03928836893797	-0.0404461878642	grey
V1N	L4W	-7.07830332746507	-0.00143122933708995	grey
V1N	E3F	-5.75526671918228	-1.32446783761989	grey
V1N	E3K	-1.01024796538653	-4.94072599795687	grey
V1N	E3M	-1.59237904500956	-3.88930183803855	grey
V1N	E3N	-0.154967143876309	-5.05010563504099	grey
V1N	E3Q	0.0257599336811811	-4.39425591052587	grey
V1N	E3S	-0.12480200317461	-4.55887017813573	grey
V1N	E3T	-3.09583068526177	-2.64975630402985	grey
V1N	E3Y	-4.98552664714176	-2.0942079096604	grey
V1N	R2S	0.0272959785768805	-2.52954576170263	grey
V1N	R2T	0.15382275800774	-3.40626586901627	grey
V1P	R2A	0.0312545060994207	-1.36921873667804	grey
V1P	R2F	0.0446852662303598	-2.04986891302787	grey
V1P	R2G	-0.0133827236236392	-1.68111290846303	grey
V1P	R2H	0.0399246120091306	-2.74181505074511	grey
V1P	R2I	-0.171051915351379	-3.37633538273673	grey
V1P	R2L	-0.0414801903832398	-2.90524409337904	grey
V1P	R2N	0.0731210075500197	-7.15285556435219	grey
V1P	R2P	-1.82686356235401	-1.99263922754823	grey
V1P	E3A	-0.14098849391662	-3.82001963443311	grey
V1P	E3D	-0.0893468912416093	-3.26922065633108	grey
V1P	C5A	-0.84709539349333	-6.04544551856824	grey
V1P	S6A	-0.0264590200450403	-2.53949516666115	grey
V1P	S6C	-0.700203497450279	-4.10227874020707	grey
V1P	S6E	0.0281775306363201	-0.93898939893056	grey
V1P	S6F	-0.11610230989791	-3.6939521250331	grey
V1P	S6G	0.0274446811954903	-2.85945412724165	grey
V1P	S6H	-0.0122375162688098	-1.5624422492492	grey
V1P	S6I	-0.219718614893269	-3.73024615466332	grey
V1P	S6K	-0.0671647670978093	-2.57644196047065	grey
V1P	S6L	0.0267629623072008	-3.8432219888516	grey
V1P	S6P	-3.87531250991526	-3.18480217464921	grey
V1P	S6Q	-0.134933646682009	-2.16449231918043	grey
V1P	S6R	-0.0638566633097692	-2.66992908727347	grey
V1P	I9G	-5.24154527295118	-1.83508641758528	grey
V1P	I9H	-3.551530985266	-3.52820357153617	grey
V1P	T10A	-0.10231905064869	-3.48912189917037	grey
V1P	T10C	-0.0108469991062794	-4.94387342227103	grey
V1P	T10D	-0.428341908097849	-5.05639722848407	grey
V1P	T10E	-0.11148911069272	-2.65089059445439	grey
V1P	T10F	-4.30859640160391	-2.77113815519826	grey
V1P	T10G	-0.130565369365149	-2.63140124618222	grey
V1P	T10H	-0.714539145954039	-5.6302961989892	grey
V1P	T10I	-0.26570367360894	-4.50236584195839	grey
V1P	T10K	-0.23264081683452	-4.29435668368237	grey
V1P	T10L	-0.146178047532549	-5.1441288023466	grey
V1P	T10M	-0.0774502808603295	-4.92094872115327	grey
V1P	T10P	-3.83219881129315	-3.22586763341775	grey
V1P	T10Q	-0.208010058402799	-3.1035565628984	grey
V1P	T10R	-0.38540199417799	-4.3663621549436	grey
V1P	T10S	-0.0317307665673301	-2.76685747498922	grey
V1P	M11A	-0.23096478163794	-3.40596940629731	grey
V1P	M11N	-0.361750869571839	-3.81681903096028	grey
V1P	M11P	-5.12663569920588	-1.9514069777555	grey
V1P	M11T	-0.0543651028804391	-3.27435701822529	grey
V1P	M11V	-0.0411487314751202	-2.64585863459648	grey
V1P	M11W	-0.23873430238678	-2.27848361660208	grey
V1P	T10V	-0.15450052308513	-4.08912395896116	grey
V1P	T10W	-3.59245554696118	-3.48727900984099	grey
V1P	T10Y	-2.89100316913051	-4.18134576632691	grey
V1P	I9K	-7.05765871009627	-0.0148997830612903	grey
V1P	I9L	-0.2865433236668	-3.19759660832219	grey
V1P	A8C	-0.187614063447089	-4.80361039208738	grey
V1P	A8D	-6.50996903612938	-0.569765520672791	grey
V1P	A8E	-6.51947131353143	-0.56026324327074	grey
V1P	A8F	-7.07301900178119	0.73712800667501	grey
V1P	A8G	-0.643948399744629	-4.6178127730602	grey
V1P	A8H	-7.07066754534022	-0.00818663558313037	grey
V1P	A8K	-7.07933141203675	-0.000403144765410701	grey
V1P	A8L	-3.53740024839793	-3.54191767131785	grey
V1P	A8M	-0.83856265904322	-4.32364083628029	grey
V1P	A8N	-3.11888193930938	-3.96004124728544	grey
V1P	A8P	-7.07476382061192	-0.00393813770220053	grey
V1P	A8Q	-4.00020156906897	-3.01532437475631	grey
V1P	A8R	-7.07274844345776	0.0141450625073505	grey
V1P	A8S	-0.14502843386636	-3.79455544373665	grey
V1P	A8T	-0.149492121306169	-3.68431489494732	grey
V1P	A8V	-0.376834186222439	-4.72012490035609	grey
V1P	A8W	-7.07044506923391	-0.00928948756825054	grey
V1P	A8Y	-7.07972212001942	-1.24367827405436e-05	grey
V1P	A7C	-0.526135227709539	-4.56720493823169	grey
V1P	A7D	-3.91275402880176	-3.1669805280004	grey
V1P	A7E	-2.64685718516502	-4.42683089884773	grey
V1P	A7F	-3.64790103761388	-3.43180423251373	grey
V1P	A7G	-0.816892903841589	-4.30128105676321	grey
V1P	A7H	-2.94478324539932	-4.13420702479784	grey
V1P	A7I	-2.56650270099211	-4.51147269847041	grey
V1P	A7L	-3.13703284406206	-3.93457898258891	grey
V1P	A7M	-2.8572056427814	-4.21865314628399	grey
V1P	A7N	-2.47095754618353	-4.60877701061864	grey
V1P	A7P	-7.05289354894275	-0.0153725132303295	grey
V1P	A7Q	-2.93797561491721	-4.14000766373561	grey
V1P	A7R	-4.90698320511476	-2.15653080027658	grey
V1P	A7S	-0.112698805554651	-4.07417985028125	grey
V1P	A7T	-1.35169387416832	-5.67075647216058	grey
V1P	A7V	-0.85834065254287	-5.08069298556666	grey
V1P	A7Y	-2.8222399481223	-4.25749460867986	grey
V1P	S6T	-0.0361980804904203	-3.53149345454016	grey
V1P	S6V	-0.00211642431253978	-3.68450512385505	grey
V1P	S6W	0.0386424923413706	-3.04324846780182	grey
V1P	S6Y	-0.0307955959121298	-3.3816105794073	grey
V1P	C5E	-6.09668438734029	-0.983050169461871	grey
V1P	C5G	-2.62695417756873	-4.45171200395923	grey
V1P	C5Q	-5.17200384063966	-1.9077307161625	grey
V1P	C5R	-7.02704339914337	-0.0526911576587903	grey
V1P	C5W	-7.07865738733845	-0.00107716946371017	grey
V1P	L4R	-7.03928836893797	-0.0404461878642	grey
V1P	E3G	-0.09568237768549	-3.87892799601877	grey
V1P	E3H	-0.22113725194421	-5.05896534910745	grey
V1P	E3I	-7.00343733245243	-0.07629722434974	grey
V1P	E3K	-1.01024796538653	-4.02719962227644	grey
V1P	E3L	-5.55003476595477	-0.30939964708134	grey
V1P	E3N	-0.154967143876309	-4.51935874409696	grey
V1P	E3P	-6.55304059301651	-0.526585737866849	grey
V1P	E3Q	0.0257599336811811	-3.37471547939295	grey
V1P	E3R	-1.76936315057226	-3.90917111409476	grey
V1P	E3S	-0.12480200317461	-3.52388146068995	grey
V1P	E3T	-3.09583068526177	-0.804915124865221	grey
V1P	E3V	-6.93178913301048	-0.147945423791691	grey
V1P	E3Y	-4.98552664714176	-1.89294499591931	grey
V1P	R2S	0.0272959785768805	-2.15308904248104	grey
V1P	R2T	0.15382275800774	-3.38929164765419	grey
V1Q	R2A	0.0312545060994207	-2.25753524528206	grey
V1Q	R2E	-0.0477124282908097	-2.38838024187501	grey
V1Q	R2G	-0.0133827236236392	-2.20908285361051	grey
V1Q	R2N	0.0731210075500197	-4.20168269074527	grey
V1Q	R2P	-1.82686356235401	-3.83501372339142	grey
V1Q	E3A	-0.14098849391662	-5.00699353034266	grey
V1Q	E3C	-4.96668111307867	-1.21281774867678	grey
V1Q	L4K	-6.05843287411246	-1.02027030001212	grey
V1Q	C5A	-0.84709539349333	-6.00999135200575	grey
V1Q	S6A	-0.0264590200450403	-3.14182474087724	grey
V1Q	S6D	0.10392043212909	-2.32385265239867	grey
V1Q	S6G	0.0274446811954903	-4.25109560892221	grey
V1Q	S6H	-0.0122375162688098	-2.55601229160989	grey
V1Q	S6L	0.0267629623072008	-4.78173904920532	grey
V1Q	S6M	-0.0181194387421399	-4.17001772143697	grey
V1Q	S6P	-3.87531250991526	-3.20442204688691	grey
V1Q	S6Q	-0.134933646682009	-2.55867404141957	grey
V1Q	S6R	-0.0638566633097692	-3.3484620233745	grey
V1Q	I9A	-2.92724960902332	-4.15248494777884	grey
V1Q	I9E	-5.96180705080871	-1.11790067190518	grey
V1Q	I9G	-5.24154527295118	-1.83818928385098	grey
V1Q	T10A	-0.10231905064869	-4.46253111606859	grey
V1Q	T10C	-0.0108469991062794	-5.18306216231817	grey
V1Q	T10D	-0.428341908097849	-5.56706182601193	grey
V1Q	T10F	-4.30859640160391	-2.77113815519826	grey
V1Q	T10G	-0.130565369365149	-3.48263228392011	grey
V1Q	T10K	-0.23264081683452	-4.88662760519825	grey
V1Q	T10L	-0.146178047532549	-6.04982874394759	grey
V1Q	T10M	-0.0774502808603295	-4.42570938908961	grey
V1Q	T10P	-3.83219881129315	-3.24753574550901	grey
V1Q	T10R	-0.38540199417799	-4.60154860249224	grey
V1Q	T10S	-0.0317307665673301	-3.47301052980456	grey
V1Q	M11A	-0.23096478163794	-3.36765368290675	grey
V1Q	M11E	-0.144748110914959	-2.6050105995487	grey
V1Q	M11G	-0.672153940899119	-5.4462986226502	grey
V1Q	M11K	-0.28606092961042	-3.84163500856356	grey
V1Q	M11Q	-0.160591303588181	-2.6515610854101	grey
V1Q	M11R	-0.12380316673244	-3.56573892981672	grey
V1Q	M11T	-0.0543651028804391	-3.51765853174651	grey
V1Q	T10V	-0.15450052308513	-4.64100483834937	grey
V1Q	T10W	-3.59245554696118	-3.48727900984099	grey
V1Q	I9K	-7.05765871009627	-0.0220758467058904	grey
V1Q	I9R	-7.07131714265037	0.12631079799248	grey
V1Q	I9V	-0.0784937674836197	-6.99899266824476	grey
V1Q	I9W	-7.0361681358123	-0.0435664209898698	grey
V1Q	A8D	-6.50996903612938	-0.569765520672791	grey
V1Q	A8G	-0.643948399744629	-5.60866946447476	grey
V1Q	A8H	-7.07066754534022	-0.00906701146195044	grey
V1Q	A8L	-3.53740024839793	-3.53893229676573	grey
V1Q	A8N	-3.11888193930938	-3.95987470570594	grey
V1Q	A8P	-7.07476382061192	-0.0042750288080402	grey
V1Q	A8Q	-4.00020156906897	-3.0795329877332	grey
V1Q	A8R	-7.07274844345776	-0.00400196561338984	grey
V1Q	A8S	-0.14502843386636	-5.04950705926277	grey
V1Q	A8T	-0.149492121306169	-4.33910558299486	grey
V1Q	A8V	-0.376834186222439	-5.52117252935484	grey
V1Q	A8W	-7.07044506923391	-0.00928948756826031	grey
V1Q	A8Y	-7.07972212001942	-1.24367827503136e-05	grey
V1Q	A7C	-0.526135227709539	-5.624236718666	grey
V1Q	A7K	-4.10878938373604	-2.96848102649034	grey
V1Q	A7L	-3.13703284406206	-3.9427017127401	grey
V1Q	A7N	-2.47095754618353	-4.60877701061863	grey
V1Q	A7R	-4.90698320511476	-2.17275135168741	grey
V1Q	A7T	-1.35169387416832	-5.72636955326437	grey
V1Q	A7V	-0.85834065254287	-5.86988149065926	grey
V1Q	C5E	-6.09668438734029	-0.983050169461871	grey
V1Q	C5G	-2.62695417756873	-4.44908297761578	grey
V1Q	C5K	-7.0778093404876	0.0065220653502891	grey
V1Q	C5L	-1.77123251120582	-4.67903095143206	grey
V1Q	C5P	-7.06530465583551	-0.0144299009666504	grey
V1Q	C5R	-7.02704339914337	0.0161070835866397	grey
V1Q	C5S	-2.63038286277836	-4.44935169402381	grey
V1Q	C5T	-4.00065109052026	-3.07658496232323	grey
V1Q	L4R	-7.03928836893797	-0.0404461878641902	grey
V1Q	L4T	-2.78044133680034	-4.29929322000182	grey
V1Q	L4W	-7.07830332746507	-0.00143122933709972	grey
V1Q	E3G	-0.09568237768549	-5.09144376479552	grey
V1Q	E3K	-1.01024796538653	-5.84807894542519	grey
V1Q	E3L	-5.55003476595477	-1.52969979084739	grey
V1Q	E3M	-1.59237904500956	-5.48702535960029	grey
V1Q	E3N	-0.154967143876309	-4.82951039069519	grey
V1Q	E3P	-6.55304059301651	-0.52669396378566	grey
V1Q	E3R	-1.76936315057226	-5.30664192946862	grey
V1Q	E3V	-6.93178913301048	-0.147945423791691	grey
V1Q	E3W	-6.85940676580834	-0.220327790993821	grey
V1Q	R2W	0.11131488947402	-3.19725648809498	grey
V1R	R2A	0.0312545060994207	-6.07859206381997	grey
V1R	R2D	0.262088170075581	-5.23007298986458	grey
V1R	R2E	-0.0477124282908097	-3.73341265286204	grey
V1R	R2G	-0.0133827236236392	-3.9825858851906	grey
V1R	R2H	0.0399246120091306	-5.11812211254833	grey
V1R	R2K	0.0273080898093099	-4.23875222815811	grey
V1R	R2L	-0.0414801903832398	-5.2684435628813	grey
V1R	R2N	0.0731210075500197	-5.32184283685953	grey
V1R	R2P	-1.82686356235401	-5.24729393167139	grey
V1R	R2Q	0.154743604454699	-5.10544321974129	grey
V1R	E3A	-0.14098849391662	-6.28996633470293	grey
V1R	L4A	-0.870162343886659	-6.20957221291551	grey
V1R	L4E	-6.12350260459396	-0.95619385901226	grey
V1R	L4G	-4.02376057263657	-3.05557031640416	grey
V1R	L4K	-6.05843287411246	-0.939841487618581	grey
V1R	C5A	-0.84709539349333	-6.22933036873555	grey
V1R	S6A	-0.0264590200450403	-4.57729355633711	grey
V1R	S6E	0.0281775306363201	-3.55182039570367	grey
V1R	S6F	-0.11610230989791	-6.82233058274201	grey
V1R	S6G	0.0274446811954903	-5.11916210053128	grey
V1R	S6H	-0.0122375162688098	-4.03902368602911	grey
V1R	S6K	-0.0671647670978093	-4.23458119001013	grey
V1R	S6L	0.0267629623072008	-6.68340636938846	grey
V1R	S6M	-0.0181194387421399	-6.73205325391524	grey
V1R	S6N	0.11987112847314	-4.19201370685865	grey
V1R	S6P	-3.87531250991526	-3.19929510755177	grey
V1R	S6Q	-0.134933646682009	-4.44877429513659	grey
V1R	S6R	-0.0638566633097692	-4.83984407999601	grey
V1R	I9A	-2.92724960902332	-4.15248494777885	grey
V1R	I9C	-0.5047337278102	-6.57009206636408	grey
V1R	I9E	-5.96180705080871	-1.10430798397596	grey
V1R	I9F	-4.67612773349497	-2.40360682330719	grey
V1R	I9G	-5.24154527295118	-1.83817290095375	grey
V1R	T10A	-0.10231905064869	-5.66617338664386	grey
V1R	T10C	-0.0108469991062794	-6.74483145013721	grey
V1R	T10D	-0.428341908097849	-6.65139264870432	grey
V1R	T10E	-0.11148911069272	-5.09743258893277	grey
V1R	T10F	-4.30859640160391	-2.77113815519826	grey
V1R	T10G	-0.130565369365149	-5.48199982434261	grey
V1R	T10H	-0.714539145954039	-6.36519541084812	grey
V1R	T10K	-0.23264081683452	-6.84709373996765	grey
V1R	T10L	-0.146178047532549	-6.93241548609466	grey
V1R	T10M	-0.0774502808603295	-6.79836273808239	grey
V1R	T10P	-3.83219881129315	-3.19342399041192	grey
V1R	T10Q	-0.208010058402799	-5.46803144141634	grey
V1R	T10R	-0.38540199417799	-6.69015312853739	grey
V1R	T10S	-0.0317307665673301	-4.49898448238879	grey
V1R	M11A	-0.23096478163794	-5.7921136634663	grey
V1R	M11D	-0.15578022561539	-6.22095564507972	grey
V1R	M11E	-0.144748110914959	-4.27878326736618	grey
V1R	M11G	-0.672153940899119	-6.40616073531394	grey
V1R	M11H	-0.28939353684016	-4.3825791130512	grey
V1R	M11I	-0.128452980880109	-6.05415870123492	grey
V1R	M11K	-0.28606092961042	-6.33329663777708	grey
V1R	M11L	-0.016823373169979	-6.00068204078345	grey
V1R	M11N	-0.361750869571839	-5.51814880510692	grey
V1R	M11P	-5.12663569920588	-1.70989343060382	grey
V1R	M11Q	-0.160591303588181	-4.16690383153545	grey
V1R	M11R	-0.12380316673244	-5.60693535537438	grey
V1R	M11S	-0.198417814117109	-6.35528300637353	grey
V1R	M11T	-0.0543651028804391	-5.49165148623273	grey
V1R	M11V	-0.0411487314751202	-5.43819504497635	grey
V1R	M11W	-0.23873430238678	-5.62552689655723	grey
V1R	T10V	-0.15450052308513	-6.71143825599629	grey
V1R	T10W	-3.59245554696118	-3.48727900984099	grey
V1R	T10Y	-2.89100316913051	-4.18679231385289	grey
V1R	I9K	-7.05765871009627	-0.0106227534845296	grey
V1R	I9L	-0.2865433236668	-5.23654737475558	grey
V1R	I9M	-0.209810097137289	-6.46412472424032	grey
V1R	I9N	-2.88292663851587	-4.19680791828629	grey
V1R	I9P	-7.07087669449541	-0.00885786230676011	grey
V1R	I9Q	-3.97822035576816	-3.10151420103401	grey
V1R	I9R	-7.07131714265037	-0.0079493093404901	grey
V1R	I9S	-3.30804382315298	-3.77028654541612	grey
V1R	I9T	-0.775235267810699	-6.30449928899146	grey
V1R	I9V	-0.0784937674836197	-5.74396655645806	grey
V1R	I9W	-7.0361681358123	-0.0435664209898601	grey
V1R	I9Y	-7.03553133909298	-0.04420321770918	grey
V1R	A8D	-6.50996903612938	-0.569765520672791	grey
V1R	A8E	-6.51947131353143	-0.56026324327074	grey
V1R	A8F	-7.07301900178119	-0.00671555502098009	grey
V1R	A8G	-0.643948399744629	-5.5397621096515	grey
V1R	A8H	-7.07066754534022	0.0554889368295797	grey
V1R	A8I	-2.35035673957351	-4.72937781722866	grey
V1R	A8K	-7.07933141203675	0.20697570188408	grey
V1R	A8L	-3.53740024839793	-3.54078347003646	grey
V1R	A8M	-0.83856265904322	-6.24111715064816	grey
V1R	A8N	-3.11888193930938	-3.95903672355727	grey
V1R	A8P	-7.07476382061192	0.03196097246117	grey
V1R	A8Q	-4.00020156906897	-3.07953298773319	grey
V1R	A8R	-7.07274844345776	-0.00698611334440002	grey
V1R	A8S	-0.14502843386636	-6.61703991674232	grey
V1R	A8T	-0.149492121306169	-6.5526775657047	grey
V1R	A8V	-0.376834186222439	-6.70290037057972	grey
V1R	A8W	-7.07044506923391	-0.00801648956409018	grey
V1R	A8Y	-7.07972212001942	-1.24367827405436e-05	grey
V1R	A7C	-0.526135227709539	-6.55359932909263	grey
V1R	A7F	-3.64790103761388	-3.43170458701542	grey
V1R	A7G	-0.816892903841589	-6.26135405054202	grey
V1R	A7H	-2.94478324539932	-4.13495131140284	grey
V1R	A7I	-2.56650270099211	-4.50503574571967	grey
V1R	A7K	-4.10878938373604	-2.97094517306612	grey
V1R	A7L	-3.13703284406206	-3.9321446273358	grey
V1R	A7N	-2.47095754618353	-4.60867225352134	grey
V1R	A7P	-7.05289354894275	0.0218903918092002	grey
V1R	A7Q	-2.93797561491721	-4.14175894188496	grey
V1R	A7R	-4.90698320511476	-2.17156637399992	grey
V1R	A7S	-0.112698805554651	-6.93235688927028	grey
V1R	A7T	-1.35169387416832	-5.72804068263385	grey
V1R	A7V	-0.85834065254287	-6.2213939042593	grey
V1R	A7W	-4.78275369436343	-2.29698086243874	grey
V1R	S6T	-0.0361980804904203	-5.35908244240403	grey
V1R	S6V	-0.00211642431253978	-6.9955836601789	grey
V1R	C5D	-7.07878545587163	-0.000949100930539792	grey
V1R	C5E	-6.09668438734029	-0.98097054778211	grey
V1R	C5G	-2.62695417756873	-4.4015452470859	grey
V1R	C5I	-2.14795926728457	-4.9317752895176	grey
V1R	C5L	-1.77123251120582	-5.30850204559635	grey
V1R	C5M	-0.739834570038759	-6.27296645886771	grey
V1R	C5N	-5.39564035034197	-1.68230902605456	grey
V1R	C5P	-7.06530465583551	-0.0143948699371403	grey
V1R	C5Q	-5.17200384063966	-1.9077307161625	grey
V1R	C5R	-7.02704339914337	-0.0520194983118802	grey
V1R	C5S	-2.63038286277836	-4.44935169402381	grey
V1R	C5T	-4.00065109052026	-2.98300515221857	grey
V1R	C5V	-3.04822171505827	-4.0315128417439	grey
V1R	C5W	-7.07865738733845	-0.00107716946371994	grey
V1R	L4N	-4.03942808349942	-3.04030647330275	grey
V1R	L4R	-7.03928836893797	-0.0365729688606402	grey
V1R	L4S	-3.64777750651429	-3.43195705028787	grey
V1R	L4T	-2.78044133680034	-4.29929322000183	grey
V1R	L4V	-2.07265729113133	-5.00707726567084	grey
V1R	L4W	-7.07830332746507	0.0801691725602804	grey
V1R	E3G	-0.09568237768549	-6.65120952565589	grey
V1R	E3K	-1.01024796538653	-4.02630849082129	grey
V1R	E3L	-5.55003476595477	-1.5296997908474	grey
V1R	E3N	-0.154967143876309	-6.92476741292585	grey
V1R	E3Q	0.0257599336811811	-5.00622899244344	grey
V1R	E3R	-1.76936315057226	-4.95060570378619	grey
V1R	E3V	-6.93178913301048	-0.147945423791691	grey
V1R	R2S	0.0272959785768805	-4.14682797538847	grey
V1R	R2T	0.15382275800774	-5.32134521499703	grey
V1R	R2V	-0.0828495230845796	-6.51677035591239	grey
V1R	R2W	0.11131488947402	-4.7987041767313	grey
V1R	R2Y	0.0606502182012409	-4.51895297176061	grey
V1S	R2A	0.0312545060994207	-2.87652085548857	grey
V1S	R2E	-0.0477124282908097	-4.50897820266032	grey
V1S	R2F	0.0446852662303598	-3.547443850472	grey
V1S	R2G	-0.0133827236236392	-2.59616078825055	grey
V1S	R2H	0.0399246120091306	-5.20014428389755	grey
V1S	R2K	0.0273080898093099	-3.116300917733	grey
V1S	R2L	-0.0414801903832398	-3.57952990764658	grey
V1S	R2P	-1.82686356235401	-3.94500013684577	grey
V1S	R2Q	0.154743604454699	-3.32013880124872	grey
V1S	E3D	-0.0893468912416093	-3.51750747295183	grey
V1S	L4A	-0.870162343886659	-5.73237510680087	grey
V1S	L4F	-2.99497729141382	-4.08475726538835	grey
V1S	L4G	-4.02376057263657	-3.0559739841656	grey
V1S	L4K	-6.05843287411246	-1.02130168268971	grey
V1S	C5A	-0.84709539349333	-6.15877453235412	grey
V1S	S6A	-0.0264590200450403	-3.63496983201724	grey
V1S	S6C	-0.700203497450279	-4.72831781778978	grey
V1S	S6D	0.10392043212909	-3.03161069016485	grey
V1S	S6F	-0.11610230989791	-5.911680677313	grey
V1S	S6G	0.0274446811954903	-3.64319846484879	grey
V1S	S6H	-0.0122375162688098	-4.24567871211863	grey
V1S	S6I	-0.219718614893269	-5.64499955907169	grey
V1S	S6K	-0.0671647670978093	-3.88273229387094	grey
V1S	S6L	0.0267629623072008	-5.18556994043654	grey
V1S	S6M	-0.0181194387421399	-4.37110905166034	grey
V1S	S6N	0.11987112847314	-3.12427445797773	grey
V1S	S6P	-3.87531250991526	-3.20408572924626	grey
V1S	S6Q	-0.134933646682009	-3.35022866784255	grey
V1S	S6R	-0.0638566633097692	-3.79855678835921	grey
V1S	I9E	-5.96180705080871	-1.08602069752445	grey
V1S	I9G	-5.24154527295118	-1.74603881999552	grey
V1S	I9H	-3.551530985266	-3.52820357153617	grey
V1S	T10A	-0.10231905064869	-4.50236627773854	grey
V1S	T10C	-0.0108469991062794	-5.30075453201566	grey
V1S	T10D	-0.428341908097849	-6.50545546148289	grey
V1S	T10E	-0.11148911069272	-3.81221564759873	grey
V1S	T10F	-4.30859640160391	-2.77113815519826	grey
V1S	T10G	-0.130565369365149	-3.97385045237665	grey
V1S	T10H	-0.714539145954039	-6.34974783525426	grey
V1S	T10I	-0.26570367360894	-5.64054258672718	grey
V1S	T10K	-0.23264081683452	-5.75081526140891	grey
V1S	T10L	-0.146178047532549	-6.41104154959084	grey
V1S	T10M	-0.0774502808603295	-5.0691506394153	grey
V1S	T10N	-0.303821682539599	-5.62325840720713	grey
V1S	T10P	-3.83219881129315	-3.24722128770091	grey
V1S	T10R	-0.38540199417799	-5.64351211526465	grey
V1S	T10S	-0.0317307665673301	-3.76814552320706	grey
V1S	M11A	-0.23096478163794	-4.78269367115079	grey
V1S	M11E	-0.144748110914959	-2.72025553287506	grey
V1S	M11F	-0.21934466765223	-4.02083043462766	grey
V1S	M11G	-0.672153940899119	-6.0714778283984	grey
V1S	M11K	-0.28606092961042	-4.36689694489054	grey
V1S	M11L	-0.016823373169979	-3.78121964864458	grey
V1S	M11N	-0.361750869571839	-4.05462543804166	grey
V1S	M11R	-0.12380316673244	-4.18546666972008	grey
V1S	M11S	-0.198417814117109	-4.48849384949405	grey
V1S	M11T	-0.0543651028804391	-4.05333580102159	grey
V1S	M11V	-0.0411487314751202	-4.61268162973918	grey
V1S	M11W	-0.23873430238678	-3.61003682605613	grey
V1S	M11Y	-0.15903016409983	-3.41371822522551	grey
V1S	T10V	-0.15450052308513	-4.94441649981621	grey
V1S	T10W	-3.59245554696118	-3.47824929673578	grey
V1S	I9K	-7.05765871009627	-0.01598899178006	grey
V1S	I9L	-0.2865433236668	-3.4789212015613	grey
V1S	I9M	-0.209810097137289	-4.01777713252588	grey
V1S	I9N	-2.88292663851587	-4.18856734539456	grey
V1S	I9P	-7.07087669449541	-0.00885786230675034	grey
V1S	I9Q	-3.97822035576816	-3.10151420103401	grey
V1S	I9R	-7.07131714265037	-0.00754742395815011	grey
V1S	I9S	-3.30804382315298	-3.77169073364918	grey
V1S	I9T	-0.775235267810699	-6.29984650470811	grey
V1S	I9V	-0.0784937674836197	-4.24923976304909	grey
V1S	I9W	-7.0361681358123	-0.0415636916814393	grey
V1S	A8C	-0.187614063447089	-6.36269087082983	grey
V1S	A8D	-6.50996903612938	-0.569765520672791	grey
V1S	A8E	-6.51947131353143	-0.56026324327074	grey
V1S	A8F	-7.07301900178119	-0.0043309084886598	grey
V1S	A8G	-0.643948399744629	-6.20697761709319	grey
V1S	A8H	-7.07066754534022	-0.00855101697035021	grey
V1S	A8I	-2.35035673957351	-4.72937781722865	grey
V1S	A8K	-7.07933141203675	-0.000351017149419874	grey
V1S	A8L	-3.53740024839793	-3.53321729305966	grey
V1S	A8M	-0.83856265904322	-6.08175976271199	grey
V1S	A8N	-3.11888193930938	-3.9604206420821	grey
V1S	A8P	-7.07476382061192	0.00726960302622981	grey
V1S	A8Q	-4.00020156906897	-3.0795329877332	grey
V1S	A8R	-7.07274844345776	-0.00591206934644006	grey
V1S	A8S	-0.14502843386636	-4.64498005681724	grey
V1S	A8T	-0.149492121306169	-4.66794446504147	grey
V1S	A8V	-0.376834186222439	-5.94082211355808	grey
V1S	A8W	-7.07044506923391	-0.00853897795016056	grey
V1S	A8Y	-7.07972212001942	-1.24367827405436e-05	grey
V1S	A7C	-0.526135227709539	-5.77895076514867	grey
V1S	A7D	-3.91275402880176	-3.1669805280004	grey
V1S	A7F	-3.64790103761388	-3.43106143819776	grey
V1S	A7G	-0.816892903841589	-5.9189914004088	grey
V1S	A7H	-2.94478324539932	-4.10953617380847	grey
V1S	A7I	-2.56650270099211	-4.51311953882394	grey
V1S	A7K	-4.10878938373604	-2.87407080930988	grey
V1S	A7L	-3.13703284406206	-3.94253905890974	grey
V1S	A7M	-2.8572056427814	-4.22252891402077	grey
V1S	A7N	-2.47095754618353	-4.60877701061863	grey
V1S	A7P	-7.05289354894275	-0.0266765770005195	grey
V1S	A7Q	-2.93797561491721	-4.14175894188496	grey
V1S	A7R	-4.90698320511476	-2.16069256794763	grey
V1S	A7S	-0.112698805554651	-4.87596898584845	grey
V1S	A7T	-1.35169387416832	-5.72804068263384	grey
V1S	A7W	-4.78275369436343	-2.29698086243873	grey
V1S	A7Y	-2.8222399481223	-4.25640353909167	grey
V1S	S6T	-0.0361980804904203	-4.12566706002013	grey
V1S	S6V	-0.00211642431253978	-5.85199928587502	grey
V1S	S6W	0.0386424923413706	-5.73798009126524	grey
V1S	S6Y	-0.0307955959121298	-6.51783300605499	grey
V1S	C5F	-5.84350420644434	-1.23623035035783	grey
V1S	C5G	-2.62695417756873	-4.45128961122252	grey
V1S	C5L	-1.77123251120582	-4.72621751267817	grey
V1S	C5N	-5.39564035034197	-1.68409420646019	grey
V1S	C5R	-7.02704339914337	-0.00727248712676953	grey
V1S	C5S	-2.63038286277836	-4.44935169402381	grey
V1S	C5V	-3.04822171505827	-4.03151284174389	grey
V1S	L4R	-7.03928836893797	-0.0404461878642	grey
V1S	L4V	-2.07265729113133	-4.68316358133643	grey
V1S	L4W	-7.07830332746507	0.233272940209261	grey
V1S	E3F	-5.75526671918228	-1.23735956878691	grey
V1S	E3I	-7.00343733245243	-0.0762972243497302	grey
V1S	E3K	-1.01024796538653	-6.06948659141564	grey
V1S	E3L	-5.55003476595477	-1.5296997908474	grey
V1S	E3N	-0.154967143876309	-5.90506619792309	grey
V1S	E3P	-6.55304059301651	-0.52669396378565	grey
V1S	E3Q	0.0257599336811811	-6.76346659739404	grey
V1S	E3R	-1.76936315057226	-5.31037140622991	grey
V1S	E3S	-0.12480200317461	-4.93948452532323	grey
V1S	E3T	-3.09583068526177	-3.84168050108124	grey
V1S	E3V	-6.93178913301048	-0.0325067335417	grey
V1S	E3W	-6.85940676580834	-0.220327790993821	grey
V1S	R2S	0.0272959785768805	-3.07379445153396	grey
V1S	R2T	0.15382275800774	-5.249475811692	grey
V1S	R2V	-0.0828495230845796	-4.42963392149296	grey
V1S	R2Y	0.0606502182012409	-3.6635940436434	grey
V1T	R2A	0.0312545060994207	-0.0148419390107097	grey
V1T	R2G	-0.0133827236236392	-0.0259734851453111	grey
V1T	R2H	0.0399246120091306	-0.35884575898289	grey
V1T	R2L	-0.0414801903832398	-2.77426409583647	grey
V1T	R2P	-1.82686356235401	-2.63242859431256	grey
V1T	E3A	-0.14098849391662	-3.1460342908654	grey
V1T	L4G	-4.02376057263657	-2.99622993133685	grey
V1T	C5A	-0.84709539349333	-4.24308192598739	grey
V1T	S6A	-0.0264590200450403	-0.701108710149299	grey
V1T	S6C	-0.700203497450279	-1.87116999936466	grey
V1T	S6D	0.10392043212909	0.376558553443161	grey
V1T	S6F	-0.11610230989791	-3.89305003733704	grey
V1T	S6G	0.0274446811954903	-1.24059228851232	grey
V1T	S6H	-0.0122375162688098	-0.51388145799483	grey
V1T	S6K	-0.0671647670978093	-0.595114797012521	grey
V1T	S6L	0.0267629623072008	-2.45895859857314	grey
V1T	S6N	0.11987112847314	-0.91988623717396	grey
V1T	S6P	-3.87531250991526	-3.16764386753325	grey
V1T	S6R	-0.0638566633097692	-0.60103618484345	grey
V1T	I9G	-5.24154527295118	-1.83670880966159	grey
V1T	T10A	-0.10231905064869	-1.55799955282441	grey
V1T	T10C	-0.0108469991062794	-2.61902508980481	grey
V1T	T10D	-0.428341908097849	-3.04664545632632	grey
V1T	T10E	-0.11148911069272	-2.02193778802069	grey
V1T	T10F	-4.30859640160391	-2.72744697763196	grey
V1T	T10G	-0.130565369365149	-0.514703407595131	grey
V1T	T10H	-0.714539145954039	-3.52851499716956	grey
V1T	T10I	-0.26570367360894	-2.6878922549808	grey
V1T	T10L	-0.146178047532549	-3.74347140084777	grey
V1T	T10M	-0.0774502808603295	-2.33736067498667	grey
V1T	T10P	-3.83219881129315	-3.2138983957295	grey
V1T	T10Q	-0.208010058402799	-5.23878512938735	grey
V1T	T10R	-0.38540199417799	-3.16506351666606	grey
V1T	T10S	-0.0317307665673301	-0.559193135554639	grey
V1T	M11G	-0.672153940899119	-3.51916543957943	grey
V1T	M11L	-0.016823373169979	-2.62014362090131	grey
V1T	M11P	-5.12663569920588	-1.93501545111853	grey
V1T	M11R	-0.12380316673244	-1.36015365681265	grey
V1T	M11T	-0.0543651028804391	-1.59567735347677	grey
V1T	M11V	-0.0411487314751202	-1.83738914405532	grey
V1T	T10V	-0.15450052308513	-2.52319506478363	grey
V1T	T10W	-3.59245554696118	-2.60070607872531	grey
V1T	T10Y	-2.89100316913051	-2.60277900152971	grey
V1T	I9K	-7.05765871009627	0.0548595475061999	grey
V1T	I9R	-7.07131714265037	-0.00841741415179076	grey
V1T	I9V	-0.0784937674836197	-1.67127120595608	grey
V1T	I9W	-7.0361681358123	-0.0435664209898601	grey
V1T	A8C	-0.187614063447089	-3.97527765467229	grey
V1T	A8D	-6.50996903612938	-0.569765520672781	grey
V1T	A8F	-7.07301900178119	-0.00671555502097032	grey
V1T	A8G	-0.643948399744629	-3.05662589462066	grey
V1T	A8H	-7.07066754534022	0.13313941491566	grey
V1T	A8I	-2.35035673957351	-2.92489401145666	grey
V1T	A8K	-7.07933141203675	-0.000403144765420471	grey
V1T	A8L	-3.53740024839793	-2.31166662094898	grey
V1T	A8M	-0.83856265904322	-3.06429587691259	grey
V1T	A8N	-3.11888193930938	-2.74321550826613	grey
V1T	A8P	-7.07476382061192	0.0039316341711304	grey
V1T	A8Q	-4.00020156906897	-3.07383369822037	grey
V1T	A8R	-7.07274844345776	-0.00660818917780936	grey
V1T	A8S	-0.14502843386636	-2.63887820560748	grey
V1T	A8T	-0.149492121306169	-2.62860721886853	grey
V1T	A8V	-0.376834186222439	-3.28359426347737	grey
V1T	A8W	-7.07044506923391	-0.00928948756825054	grey
V1T	A8Y	-7.07972212001942	-1.24367827405436e-05	grey
V1T	A7C	-0.526135227709539	-3.56901495352726	grey
V1T	A7D	-3.91275402880176	-3.15735777609286	grey
V1T	A7F	-3.64790103761388	-2.95067345291011	grey
V1T	A7G	-0.816892903841589	-2.80922851221251	grey
V1T	A7H	-2.94478324539932	-3.14770897371033	grey
V1T	A7I	-2.56650270099211	-4.26478899702982	grey
V1T	A7L	-3.13703284406206	-3.35587371837518	grey
V1T	A7N	-2.47095754618353	-2.186394508474	grey
V1T	A7P	-7.05289354894275	-0.0258876646207797	grey
V1T	A7Q	-2.93797561491721	-2.95848315692053	grey
V1T	A7R	-4.90698320511476	-2.11424142492265	grey
V1T	A7S	-0.112698805554651	-2.5187892042734	grey
V1T	A7T	-1.35169387416832	-3.27555757269807	grey
V1T	A7V	-0.85834065254287	-3.2434493488222	grey
V1T	A7Y	-2.8222399481223	-2.6297564921089	grey
V1T	S6T	-0.0361980804904203	-2.16045369563021	grey
V1T	S6V	-0.00211642431253978	-2.66935680927945	grey
V1T	S6Y	-0.0307955959121298	-2.23930171550024	grey
V1T	C5F	-5.84350420644434	-1.23623035035782	grey
V1T	C5G	-2.62695417756873	-3.66801105437996	grey
V1T	E3G	-0.09568237768549	-3.05453006362237	grey
V1T	E3H	-0.22113725194421	-3.52194820776439	grey
V1T	E3K	-1.01024796538653	-3.75114491669755	grey
V1T	E3N	-0.154967143876309	-4.01503635315104	grey
V1T	E3P	-6.55304059301651	-0.52669396378566	grey
V1T	E3Q	0.0257599336811811	-2.72828689969781	grey
V1T	E3T	-3.09583068526177	-2.03636651207055	grey
V1T	R2T	0.15382275800774	-2.07417989096437	grey
V1T	R2V	-0.0828495230845796	-2.80632720169964	grey
R2A	E3A	-0.14098849391662	0.194849539503331	grey
R2A	E3D	-0.0893468912416093	-0.196641715626271	grey
R2A	L4A	-0.870162343886659	0.576358642811219	grey
R2A	L4C	-1.15832399296227	0.384837156687221	grey
R2A	L4D	-7.0400177043907	1.075972047045	grey
R2A	L4E	-6.12350260459396	0.717894210378589	grey
R2A	L4F	-2.99497729141382	1.52821321508912	grey
R2A	L4G	-4.02376057263657	0.79483669678029	grey
R2A	L4H	-3.66415522281795	2.00508570447172	grey
R2A	L4I	-0.65312733638978	0.15009001462809	grey
R2A	L4K	-6.05843287411246	1.49070566167069	grey
R2A	C5A	-0.84709539349333	0.64227765372044	grey
R2A	S6A	-0.0264590200450403	-0.0355715476294698	grey
R2A	S6D	0.10392043212909	-0.17042449789871	grey
R2A	S6E	0.0281775306363201	-0.0316117828411091	grey
R2A	S6G	0.0274446811954903	-0.121446432227341	grey
R2A	S6H	-0.0122375162688098	0.10820510243248	grey
R2A	S6K	-0.0671647670978093	-0.15135657891943	grey
R2A	S6L	0.0267629623072008	-0.0704042972205201	grey
R2A	S6M	-0.0181194387421399	-0.15673160659891	grey
R2A	S6N	0.11987112847314	0.134109046783632	grey
R2A	S6P	-3.87531250991526	1.24461320957628	grey
R2A	S6Q	-0.134933646682009	0.21095262676978	grey
R2A	S6R	-0.0638566633097692	0.0803849355026198	grey
R2A	I9A	-2.92724960902332	1.14082327284524	grey
R2A	I9C	-0.5047337278102	0.489251391533239	grey
R2A	I9D	-6.93609553476247	0.73070456395976	grey
R2A	I9E	-5.96180705080871	1.37163319786152	grey
R2A	I9F	-4.67612773349497	0.79770780056846	grey
R2A	I9G	-5.24154527295118	0.28251508361771	grey
R2A	I9H	-3.551530985266	0.847706584957891	grey
R2A	T10A	-0.10231905064869	0.0143156951801	grey
R2A	T10C	-0.0108469991062794	-1.10479671484883	grey
R2A	T10E	-0.11148911069272	-0.136801141977349	grey
R2A	T10F	-4.30859640160391	1.58567399047032	grey
R2A	T10G	-0.130565369365149	0.109852896566379	grey
R2A	T10H	-0.714539145954039	0.34838241063479	grey
R2A	T10I	-0.26570367360894	-0.0969857390282503	grey
R2A	T10L	-0.146178047532549	-0.104232537359801	grey
R2A	T10M	-0.0774502808603295	-3.46573612360353	grey
R2A	T10P	-3.83219881129315	0.84159865565633	grey
R2A	T10Q	-0.208010058402799	-0.06675190085158	grey
R2A	T10R	-0.38540199417799	-0.0463691806608502	grey
R2A	T10S	-0.0317307665673301	-0.20821452257257	grey
R2A	M11A	-0.23096478163794	0.0476638499776101	grey
R2A	M11C	-0.22441842304438	0.132022817138191	grey
R2A	M11D	-0.15578022561539	-0.43442298820106	grey
R2A	M11E	-0.144748110914959	0.0058035006253192	grey
R2A	M11F	-0.21934466765223	-0.0932109059090394	grey
R2A	M11G	-0.672153940899119	0.36622895588308	grey
R2A	M11H	-0.28939353684016	-0.0851756904826697	grey
R2A	M11I	-0.128452980880109	-0.80958570991258	grey
R2A	M11K	-0.28606092961042	0.0962894992471295	grey
R2A	M11L	-0.016823373169979	-0.11227699274281	grey
R2A	M11N	-0.361750869571839	-0.36040111725965	grey
R2A	M11P	-5.12663569920588	0.60828881208524	grey
R2A	M11Q	-0.160591303588181	-0.19638234973146	grey
R2A	M11R	-0.12380316673244	-0.0619194595208103	grey
R2A	M11S	-0.198417814117109	-0.11945717602288	grey
R2A	M11T	-0.0543651028804391	0.1405739937249	grey
R2A	M11V	-0.0411487314751202	0.0417162380132705	grey
R2A	M11W	-0.23873430238678	0.528649425221291	grey
R2A	M11Y	-0.15903016409983	0.0949348383372204	grey
R2A	T10V	-0.15450052308513	0.13004886186639	grey
R2A	T10Y	-2.89100316913051	1.85577854199795	grey
R2A	I9K	-7.05765871009627	-0.0220758467059001	grey
R2A	I9L	-0.2865433236668	0.32966192302697	grey
R2A	I9M	-0.209810097137289	0.32878504822115	grey
R2A	I9P	-7.07087669449541	-0.00854948020346935	grey
R2A	I9Q	-3.97822035576816	1.44454373858873	grey
R2A	I9R	-7.07131714265037	0.0144317686001596	grey
R2A	I9S	-3.30804382315298	0.849933430305651	grey
R2A	I9T	-0.775235267810699	0.31492241225842	grey
R2A	I9V	-0.0784937674836197	0.152621895825771	grey
R2A	I9W	-7.0361681358123	0.191049308531141	grey
R2A	I9Y	-7.03553133909298	0.89407163260271	grey
R2A	A8C	-0.187614063447089	-6.65846585482636	grey
R2A	A8D	-6.50996903612938	1.29518253365124	grey
R2A	A8E	-6.51947131353143	1.85917276432228	grey
R2A	A8F	-7.07301900178119	-0.00671555502098009	grey
R2A	A8G	-0.643948399744629	0.32837580857139	grey
R2A	A8H	-7.07066754534022	-0.00639715765469973	grey
R2A	A8L	-3.53740024839793	0.19823666691784	grey
R2A	A8N	-3.11888193930938	1.81867651881549	grey
R2A	A8P	-7.07476382061192	2.7266495339795e-05	grey
R2A	A8Q	-4.00020156906897	1.41496648616322	grey
R2A	A8R	-7.07274844345776	0.00194147957322066	grey
R2A	A8S	-0.14502843386636	0.1844873211744	grey
R2A	A8T	-0.149492121306169	0.217978457837759	grey
R2A	A8V	-0.376834186222439	0.0632603036931894	grey
R2A	A8W	-7.07044506923391	-0.00928948756826031	grey
R2A	A7C	-0.526135227709539	0.31756005065517	grey
R2A	A7D	-3.91275402880176	0.36263462818803	grey
R2A	A7E	-2.64685718516502	1.39833798947068	grey
R2A	A7F	-3.64790103761388	-1.57181331074558	grey
R2A	A7G	-0.816892903841589	0.73105904690207	grey
R2A	A7H	-2.94478324539932	1.23099178798993	grey
R2A	A7I	-2.56650270099211	1.29003125675668	grey
R2A	A7K	-4.10878938373604	0.65034933695392	grey
R2A	A7L	-3.13703284406206	0.46515070592247	grey
R2A	A7M	-2.8572056427814	1.14874193509175	grey
R2A	A7N	-2.47095754618353	1.38670148103589	grey
R2A	A7P	-7.05289354894275	-0.0266312688315997	grey
R2A	A7R	-4.90698320511476	0.6684909926941	grey
R2A	A7S	-0.112698805554651	-0.218939595593088	grey
R2A	A7T	-1.35169387416832	0.63013638021392	grey
R2A	A7V	-0.85834065254287	0.873132497853961	grey
R2A	A7W	-4.78275369436343	1.23322587553997	grey
R2A	S6T	-0.0361980804904203	-0.1134253821307	grey
R2A	S6V	-0.00211642431253978	0.2168379329775	grey
R2A	S6Y	-0.0307955959121298	0.226707105763809	grey
R2A	C5D	-7.07878545587163	0.0105317405891601	grey
R2A	C5E	-6.09668438734029	0.264457217398959	grey
R2A	C5F	-5.84350420644434	1.06159881954357	grey
R2A	C5G	-2.62695417756873	0.743853449800571	grey
R2A	C5H	-6.98601877642363	0.825685588489731	grey
R2A	C5K	-7.0778093404876	-0.00192521631456088	grey
R2A	C5L	-1.77123251120582	-1.31052231209862	grey
R2A	C5M	-0.739834570038759	0.0838642116761701	grey
R2A	C5N	-5.39564035034197	1.50611365878199	grey
R2A	C5P	-7.06530465583551	-0.0138439461769497	grey
R2A	C5R	-7.02704339914337	-0.0352905068806297	grey
R2A	C5S	-2.63038286277836	0.75689661591524	grey
R2A	C5T	-4.00065109052026	0.983087610401809	grey
R2A	C5V	-3.04822171505827	0.23044702749681	grey
R2A	C5W	-7.07865738733845	0.00804820304140019	grey
R2A	L4M	-0.0834338100984091	0.16175081291102	grey
R2A	L4P	-7.07327973049577	0.0267158306572206	grey
R2A	L4Q	-3.61851829647526	0.8782138317101	grey
R2A	L4R	-7.03928836893797	-0.0404461878642	grey
R2A	L4S	-3.64777750651429	1.53584988232062	grey
R2A	L4T	-2.78044133680034	2.01717223298407	grey
R2A	L4V	-2.07265729113133	1.25916475954876	grey
R2A	L4W	-7.07830332746507	1.074061441302	grey
R2A	L4Y	-4.06010759743977	1.11470260703307	grey
R2A	E3F	-5.75526671918228	-0.366193663518311	grey
R2A	E3G	-0.09568237768549	0.176701334499251	grey
R2A	E3H	-0.22113725194421	0.00573418686754046	grey
R2A	E3L	-5.55003476595477	2.37196899619148	grey
R2A	E3N	-0.154967143876309	0.0899426618995598	grey
R2A	E3P	-6.55304059301651	1.85967406349717	grey
R2A	E3Q	0.0257599336811811	0.10153679234233	grey
R2A	E3R	-1.76936315057226	1.02086606621413	grey
R2A	E3S	-0.12480200317461	-0.0893306756852592	grey
R2A	E3T	-3.09583068526177	2.60904305308667	grey
[truncated: 26,185 more rows]
