# Supplementary material for: Origins and breadth of pairwise epistasis in an α-helix of β-lactamase TEM-1
Source: Nat Commun. 2026 Mar 17;17:4083. doi: 10.1038/s41467-026-70627-5 (PMC13144301; doi:10.1038/s41467-026-70627-5)
Supplement: Supplementary file 3 — Source data [file 41467_2026_70627_MOESM3_ESM.zip › Source Data/Figure2C_sourcedata.txt]

Epistasis Type	-3	-2	-1	0	1	2	3
Total	4	193	1687	902	339	171	21
A-/B-	0	0	1685	361	2	146	21
A+/B-	0	193	2	494	336	25	0
A+/B+	4	0	0	47	1	0	0
