# Supplementary material for: Origins and breadth of pairwise epistasis in an α-helix of β-lactamase TEM-1
Source: Nat Commun. 2026 Mar 17;17:4083. doi: 10.1038/s41467-026-70627-5 (PMC13144301; doi:10.1038/s41467-026-70627-5)
Supplement: Supplementary file 3 — Source data [file 41467_2026_70627_MOESM3_ESM.zip › Source Data/Figure4G_sourcedata.txt]

Background Log Fitness	Focal mutation Log Fitness	Colour
1	-0.607556432992428	-0.0852074149263682	blue
2	-0.663422388432737	-0.139926146790394	blue
3	-0.819819495215371	-0.0411204037976373	blue
4	-0.774889298671418	0.000106919205217548	blue
5	-0.637627897385521	-0.0439910606890084	blue
6	-0.785369998713735	-0.0268069620652959	blue
7	0.0038092830266543	-0.0048874228117241	blue
8	-0.816611011153813	0.0268259835427869	blue
9	-0.0024035421866263	-0.003479618021818	blue
10	-0.0079468165138438	-0.0028538351315348	blue
11	-0.682149076339745	-0.0186606709815106	blue
12	-0.618077233202437	-0.0389750902380399	blue
13	-0.81008864111319	-0.0450769413052454	blue
14	-0.742107370588437	-0.0409529892450456	blue
15	-0.297922904018902	-0.039154623576136	blue
16	0.0027415148073559	-0.0049352283106134	blue
17	-0.0046797397556878	-0.0050234730041811	blue
18	-0.001871106157065	-0.0058074652723365	blue
19	0.0024616368452382	-0.0025762681355821	blue
20	0.0013288609148421	-0.0022038584210924	blue
21	0.0016199270033835	-0.0002840626205701	blue
22	0.0003354345507023	-0.0033392946809209	blue
23	-0.0023678470820615	-0.0022132359475489	blue
24	-0.0032251296842855	-0.0046835408326982	blue
25	-0.540667555467928	-0.106846121673367	blue
26	-0.0599607100373026	-0.11664840477471	blue
27	-0.001398757005823	0.0094383568547301	blue
28	-0.379322260490454	-0.0907814789779916	blue
29	-0.838333379086413	0.0247817793187798	blue
30	-0.696365558423782	-0.034515605564224	blue
31	-0.782492116837977	-0.0621597472738236	blue
32	-0.812708658362297	-0.0808794297231641	blue
33	-0.303574199532599	-0.0278090246888166	blue
34	0.0007796561262817	-0.0014583009310918	blue
35	0.0018327792828244	0.0046859494804067	blue
36	-0.0307440333364138	-0.20808897584734	blue
37	0.0001652220704367	0.0001369652069851	blue
38	0.0002462438517868	-0.0090097891976038	blue
39	5.77377290889025e-06	-0.00416952445949159	blue
40	-0.0076433414833062	-0.0553654036167406	blue
41	-0.001159554170426	-0.0077138839113362	blue
42	0.000958912310049	-0.0030944749767545	blue
43	-0.763776196316861	0.011924800368597	blue
44	-0.0001613374943006	-0.0043357199610766	blue
45	-0.0008027834503026	-0.0010947823630931	blue
46	-0.698886314875176	-0.0389177441385674	darkred
47	-0.20573599954465	-0.00784716726318022	darkred
48	-0.806710629070423	-0.18823918219225	darkred
49	-0.750529715841961	0.0133658890331249	darkred
50	-0.801594846846591	0.0110625280652257	darkred
51	-0.0030134818382135	0.0057171693740397	darkred
52	-0.0100079171572727	0.0089483269889068	darkred
53	-0.292638667728243	0.00806467713334058	darkred
54	-0.0006475855845916	0.0019362449972857	darkred
55	-0.775655937313908	0.0027033078800025	darkred
56	-0.0037751172261888	0.0048858209726791	darkred
57	-0.393240405121234	0.257045341482425	darkred
58	-0.026377929234957	0.0232891240889857	darkred
59	-0.235710604322871	0.22019054217118	darkred
60	-0.24902688921939	0.243803753389081	darkred
61	-0.0115260719905145	0.0096700233211616	darkred
62	-0.231539683201584	0.214061709669627	darkred
63	-0.776537096644679	0.0363374829954934	darkred
64	-0.0050675396710374	0.0060003722578003	darkred
65	-0.268461673184007	0.238207577433419	darkred
66	-0.0003179032605092	0.0012654811926458	darkred
67	-0.0119360727598238	0.0119155308719827	darkred
68	-0.731324403964021	0.198843982417536	darkred
69	-0.724198549920453	0.0886299854054117	darkred
70	-0.807461516357476	-0.0654821543037241	darkred
71	-0.0033660603787984	-0.0002207203241026	darkred
72	-0.0059130680718096	-0.0127012986921923	darkred
73	-0.711654450366525	0.0662392647975417	darkred
74	-0.839047475702737	-0.016871689075135	darkred
75	-0.774803675700512	0.0315244588531186	darkred
76	-0.837445246535777	-0.00560816965689614	darkred
77	-0.741039104712341	0.0490335157061764	darkred
78	-0.358600423792224	-0.0986049443121016	darkred
79	-0.0015692728216204	-0.0050809378076877	darkred
80	-0.834006640249919	-0.0210852896090838	darkred
81	-0.820638243480728	-0.113341945374785	darkred
82	-0.0364577005588698	-0.0341776450844498	darkred
83	-0.82456451334514	-0.0173540407624855	darkred
84	-0.806771941688748	0.042984405037036	darkred
85	-0.316856237646446	-0.0303577796834788	darkred
86	-0.756404086164047	0.0152892276274154	darkred
87	-0.721100188176552	0.0398290566500464	darkred
88	-0.83377086399787	-0.013261501553575	darkred
89	-0.779826778652217	-0.0279095881078232	darkred
90	-0.822466364453641	-0.00319084417952009	darkred
91	-0.0095959622343084	-0.0214948704381772	darkred
92	-0.0078269184560669	-0.0042424595950973	darkred
93	-0.307874304805479	-0.0262242167985306	darkred
94	-0.842723741429159	0.0311011648084286	darkred
95	-0.243633950098407	-0.0627317372926068	darkred
96	-0.775477134881687	0.0207703081594061	darkred
97	-0.636370255632604	-0.12958669440296	darkred
98	-0.745023068897007	-0.157429311055747	darkred
99	-0.328050093975489	-0.0343428077553421	darkred
100	-0.6937009809491	-0.263848320435917	darkred
101	-0.786348592109691	-0.00217357377573624	darkred
102	-0.748737089470283	-0.00852079274794204	darkred
103	-0.703407911734026	-0.0282670569669229	darkred
104	-0.835692545172456	0.00642013241590178	darkred
105	-0.737321965891664	-0.113572129622487	darkred
106	-0.799185362035004	-0.0143063179551346	darkred
107	-0.0225952711234822	-0.0361218596083583	darkred
108	-0.480298120822359	-0.0876361397834645	darkred
109	-0.345297581836961	-0.121976970139063	darkred
110	-0.810099640169044	-0.00459578739908084	darkred
111	-0.0016573109865846	-0.0037640485429195	blue
112	-0.0214741020545593	-0.126475088517099	blue
113	-0.0051584125723336	-0.0249339032606955	blue
114	-0.0016764860670837	-0.0101104495764415	blue
115	-0.868647809870002	-0.0268155436719171	blue
116	-0.817201978347271	0.0285686185975244	blue
117	-0.841068586765161	0.00554440310628224	blue
118	-0.597250198139809	-0.042079407611651	blue
119	-0.586343573984663	-0.119639071520166	blue
120	-0.838259739060002	0.0711878068188677	blue
121	-0.445270272477211	-0.11469508333204	blue
122	-0.133762563360159	-0.163982728362444	blue
123	-0.840921915519689	-0.0427787309373411	blue
124	-0.799729902129591	0.025036657770775	blue
125	-0.848933406893065	0.0260120771032414	blue
126	-0.642331815414642	-0.0642661683509558	blue
127	-0.778283848544432	-0.00739678738800853	blue
128	-0.742151519877205	-0.0248887371091887	blue
129	-0.863515470616321	0.0624824986919974	blue
130	-0.87216260438462	0.0566634428343271	blue
131	-0.019814465478789	-0.0201893547185618	blue
132	-0.788297753824843	-0.00826597958948549	blue
133	-0.824041548098497	-0.044452563507703	blue
134	-0.790605664618325	0.00146469051422571	blue
135	-0.833634746257955	-0.0516660784102304	blue
136	-0.726306189544305	-0.0860389459566846	blue
137	-0.645545547547121	-0.151993938927091	blue
138	-0.580453099592837	-0.0962446329254645	blue
139	-0.830448285333225	-0.0204618142041202	blue
140	-0.0281743771446302	-0.06127837614632	blue
141	-0.818252155410773	0.00485048624070628	blue
142	-0.84853795058384	-0.0343003898417331	blue
143	-0.0019436182218002	-0.110064399641988	blue
144	-0.5694891343266	-0.0889285601135081	blue
145	-0.049341517203611	-0.138254448911942	blue
146	-0.84620451558932	0.0715314305675242	blue
147	-0.806423745347264	0.106634144810914	blue
148	0.0024257665517288	-0.0028580496066129	blue
149	-0.0006121533686938	-0.0004431673663933	blue
150	-0.0144355049778578	-0.0229449594291132	blue
151	0.0004256271681545	-0.0026137883142783	blue
152	-0.0005279839493852	0.0036009455201765	blue
153	-0.795622875086582	-0.0552884363790783	blue
