# Supplementary material for: Origins and breadth of pairwise epistasis in an α-helix of β-lactamase TEM-1
Source: Nat Commun. 2026 Mar 17;17:4083. doi: 10.1038/s41467-026-70627-5 (PMC13144301; doi:10.1038/s41467-026-70627-5)
Supplement: Supplementary file 3 — Source data [file 41467_2026_70627_MOESM3_ESM.zip › Source Data/Figure5B_sourcedata.txt]

Potts energy ~ (-E(a[mut]) + E(a[wt]))	Log Fitness
-1.97927963589746	-0.420371658256372
-4.69368177249344	-0.463191161330696
-3.43366695542587	-0.307392843934064
-5.92104990603039	-0.714030919598462
-4.98492411233873	-0.713111108208889
-5.13866717839476	-0.640665095352139
-7.01789635358844	-0.672484855684196
-7.52265271146224	-0.862027149559989
-11.4815372853859	-0.865306549330408
-3.55921847243376	-0.587596855878163
-3.41483279449779	-0.406007349775314
-3.30840376252001	-0.332714457864988
-5.79318803366324	-0.864601090607152
-5.69955828682529	-0.720272239212375
-4.746891719446	-0.488011430480413
-6.23264909003799	-0.762318554243807
-4.88535160336153	-0.711481163978142
-5.39462569894058	-0.781183431258297
-5.74794569909616	-0.793131523706321
-5.36241526460498	-0.591699659625693
-4.53189818043071	-0.739376880030683
-8.63218572522258	-0.85518568166333
-6.85471722197888	-0.750323637020544
-8.6491240657123	-0.760209843857379
-7.48243242328125	-0.841637031537432
-10.3103884029019	-0.825797111946712
-8.15072533385061	-0.713905764436357
-8.9037570569171	-0.797699954124196
-7.40987470729663	-0.838232796570241
-8.24582810758747	-0.748330564872841
-7.5870957224084	-0.805345384902675
-8.45393865272286	-0.773956270878547
-6.87472514714566	-0.771831266514238
-6.53156908894668	-0.768446320981771
-6.44359318606454	-0.702656346900263
-7.02336720856961	-0.70169037946799
-9.21827465620568	-0.784034219295868
-4.8051115449039	-0.700739542512088
-7.45521043873369	-0.812448802616649
-5.43018856506139	-0.606605321594511
-5.88412376775169	-0.748287355558959
-5.3214241369566	-0.74981543013677
-6.73344230681556	-0.692763847918797
-6.98454109388207	-0.746261100689899
-5.48521136838186	-0.710894685288839
-6.31735781531131	-0.790979303552944
-9.52370420135765	-0.988140783402953
-9.51323471922424	-0.774589812940974
-7.41096390012275	-0.772583039665359
-5.02809052398445	-0.742833247297548
-9.2483351239345	-0.874125981051751
-7.9458304307184	-0.937314665360895
-8.13913627931996	-0.863101041032085
-9.2900212527552	-0.788418567038148
-7.46060665000884	-0.762187698474696
-4.66517272929076	-0.748886371275754
-8.06538367778274	-0.827873969400888
-9.61225354206731	-0.856015137956826
-9.44871128382909	-0.80893831455834
-10.0802960680313	-0.877878182833771
-9.33931325641618	-0.834669703485094
-9.16840525927	-0.821672168650614
-10.0479860678112	-0.81630257818446
-10.9751308913954	-0.841332004005198
-9.56092272104614	-0.834607074861479
-10.4816452789536	-0.77717586995403
-10.7113372090771	-0.842328378054268
-9.68023824536819	-0.857918361236582
-9.60434451015571	-0.88172939777055
-4.91823728302036	-0.759959590704359
-5.23414706696816	-0.79772745894475
-10.6430524510396	-0.832794657824649
-9.73093062877237	-0.788522165885428
-9.20724603862502	-0.803147767412228
-10.7680426416616	-0.839049822737253
-8.52620680352103	-0.788046645262297
-7.4823630275364	-0.828365319313517
-8.56870301036037	-0.797640679957435
-5.99251750136153	-0.737150805297768
-8.69984206724926	-0.779756302894971
-8.1576792549118	-0.805598867725194
-8.28525430602233	-0.763547813082225
-9.64738442390793	-0.799081975201654
-4.37526272525531	-0.513921168164296
-6.07864193319133	-0.715328521174378
-7.00338924077195	-0.757124046681182
-7.19212417594978	-0.730763292914532
-3.93714105227644	-0.457522968082622
-6.6919756691765	-0.672451020476279
-6.89277172894088	-0.744351009947393
-5.9996453448881	-0.753072763162737
-11.0233520345862	-0.844411150221933
-9.92348485887845	-1.03118801229684
-4.42516412557532	-0.554170609920716
-4.16016474786044	-0.411470940791338
-3.81238600386846	-0.356471605864834
-6.50948458828929	-0.865259597811753
-6.48523087238818	-0.785742375651412
-5.36437068903589	-0.558646573202054
-5.49403646640836	-0.732685680557568
-6.10006576484705	-0.819002897127853
-6.4006807788178	-0.816734048680194
-6.17264283481192	-0.623611135797483
-5.23398229435742	-0.717883987483722
-9.16921088918703	-0.862213226046212
-7.61956644805233	-0.762684790831692
-9.30583325532201	-0.765135537888576
-8.24187206590533	-0.890640755517849
-7.9041052148796	-0.649235123875812
-10.9792733536748	-0.867538870405946
-8.79500114357178	-0.813300751668208
-9.57011933795748	-0.776283332405057
-9.00110551316341	-0.808738378261893
-8.219862203049	-0.835752850863382
-9.14788988237068	-0.835703911097449
-7.59470444366703	-0.758173347102881
-7.27173004135184	-0.844605037499693
-6.93930414301157	-0.728969166096172
-7.78727992646434	-0.720757779208081
-7.09765565179546	-0.74118736301046
-10.0122989849898	-0.788019759586829
-5.48536830939135	-0.72832194549204
-8.40830926027041	-0.78601441764379
-6.81626193049973	-0.732319363364706
-7.91755027723753	-0.779754869439372
-5.84556530542548	-0.731221002552803
-6.18874218145618	-0.738266573938011
-7.49796421398222	-0.68161895807453
-5.55380165095125	-0.634201208519504
-7.57168080009239	-0.818634884446328
-5.97009704150349	-0.764909534467409
-6.75794171780545	-0.763272253864919
-10.0931930649013	-0.893791399186413
-10.098021621489	-0.837181737382778
-5.3452243186061	-0.755076193187762
-10.8527227025607	-0.873384736260308
-10.339865308279	-0.827193864501933
-9.02459675722138	-0.837189892651861
-9.32861337571468	-0.840691813578207
-10.3864768976543	-0.86922509034321
-8.61780002304922	-0.750584423378442
-5.92621007441804	-0.806051625417442
-9.10879790832415	-0.838217917729548
-10.9705935010237	-0.829017208021407
-10.6246636939225	-0.861787877896001
-10.4540404457945	-0.863539444169997
-11.0808582842695	-0.835480057802803
-10.5356970410243	-0.821976361020274
-10.1920101245389	-0.847483997202441
-11.0850377651558	-0.900904883376436
-11.9935062388467	-0.878816348497824
-10.6278303458432	-0.764958820450196
-11.4377846302779	-0.817858600114685
-11.7304294066901	-0.823079595627418
-10.7437085164332	-0.835568367451382
-10.6751221304276	-0.824315094168297
-5.87282832919078	-0.704309741102697
-5.94827429005851	-0.847380452854659
-11.3406657006555	-0.849292871530679
-10.3155608900307	-0.824573906983437
-10.4772909605433	-0.782509372166313
-12.2924958704131	-0.905031139417805
-9.8681759374394	-0.785574191142961
-10.1338510666973	-0.851834846118802
-8.22745520431737	-0.876580282825573
-10.4758251233949	-0.875081971265593
-9.16272542881568	-0.877850777041119
-8.77803166570612	-0.837570304934779
-8.74476047041022	-0.791362102330178
-5.04277688095713	-0.555697824414194
-7.75570110665405	-0.873721830281351
-3.8377897381364	-0.70896966810671
-6.48386312875962	-0.753764645983868
-6.58237271641673	-0.772542699563791
-5.06230658928674	-0.762921735105892
-7.72982040904143	-0.924159748189734
-6.40491642976263	-0.743373845072841
-6.92797307668686	-0.802254405517256
-8.48218096611411	-0.80590811859847
-6.94612777247932	-0.807314859851236
-8.46239391552909	-0.808595049306481
-8.39975392301145	-0.742916232313545
-9.21176087001756	-0.808277294752242
-12.1072613524479	-0.846411281473436
-13.3487650437604	-0.826027060874441
-11.1336800724453	-0.841213390099251
-5.48810412148572	-0.773188473003908
-5.02252775206899	-0.675861633436564
-7.63320499671718	-0.824364818171638
-7.61013756132738	-0.771011061037458
-6.7476223414533	-0.781871353185498
-7.21980822913182	-0.79703743424135
-7.29422045346616	-0.79072265384184
-6.26080796269783	-0.758416200969213
-6.3980799555205	-0.814978848344593
-9.85687320699808	-0.839262658206532
-10.2865824930442	-0.835161917378156
-8.82305005940822	-0.774720074196727
-10.4946658214747	-0.84184036889979
-9.42767218615042	-0.774673085021796
-9.08408820864196	-0.772588761880903
-12.1653321133747	-0.805881490994489
-9.97582041657737	-0.815026780285958
-10.7455439882795	-0.829594506243863
-9.06547942284925	-0.871378687066563
-10.1797644605226	-0.828548350524507
-9.42289101606409	-0.854058615411168
-10.3233981431082	-0.813493629202877
-11.1093655769223	-0.82758163199509
-8.80022464142676	-0.811086494916288
-8.48266085074106	-0.807780404046145
-8.10675175471174	-0.778043356600425
-8.9621923791727	-0.807138369323799
-9.20278190081525	-0.812214451961723
-8.27298354555719	-0.764097836556927
-8.1474371680004	-0.821646336874739
-11.1347574131449	-0.839964441169404
-7.80189920665174	-0.82744933225959
-8.77700445085775	-0.850329941810539
-6.46010248162695	-0.813971647689377
-9.52609965381233	-0.711222159629726
-7.31291810573398	-0.857189017004278
-7.94597554032498	-0.807862102245363
-9.11869495762895	-0.842560949340682
-7.07072748371405	-0.815643561346939
-7.22362942080375	-0.822676820122462
-8.6086906748073	-0.812176960779031
-6.77341877933404	-0.798908637194389
-8.89601288833503	-0.829690160087677
-7.18667920568245	-0.815582319631054
-7.85218155623739	-0.773103192161779
-11.2104051071244	-0.981125707407213
-9.55593896910869	-0.82696699717545
-11.2160188356977	-0.891322205734406
-9.00317380094568	-0.843124018905756
-6.36346708010942	-0.804093260590464
-11.9542665314163	-0.766058897818782
-11.4418310486126	-0.826436866780235
-10.1741073122013	-0.922777467913531
-10.3413702747245	-0.784206644875027
-9.67175767163512	-0.877160469378123
-7.15002745271119	-0.825622362080606
-10.2442874466467	-0.881451676788493
-11.6836641618146	-0.766435047055032
-11.45657901042	-0.880622647804586
-11.9768978596185	-0.703199513603894
-11.5306052024962	-0.893073787200525
-11.1823447992655	-0.82664244692499
-12.0912412135663	-0.905125339503894
-12.9988069655989	-0.801575567141868
-11.6540834947672	-0.815775853569058
-12.5086381392973	-0.780300135094237
-12.7354351239782	-0.980735751834852
-11.7681210575967	-0.866280819472754
-11.8055441183697	-0.882174602601886
-11.5967673098291	-0.863430950178838
-7.12566961894847	-0.885425478754629
-8.16694985159106	-0.818634884446328
-12.4837801929632	-0.82946109849002
-11.4916105248555	-0.84112800862793
-11.5766345137394	-0.797824512096157
-11.0701514767767	-0.85101656327465
-12.5922884625085	-0.825468691086514
-11.2056076233381	-0.859431637430472
-10.0527867910422	-0.795825565550464
-13.3037121380341	-0.823903486027296
-12.9846913617849	-0.832850630297668
-11.1996559821274	-0.822167757542707
-9.39217790027466	-0.806684041163967
-10.2002230846457	-0.829243731331887
-9.21979662041885	-0.907034546139423
-12.2269174100365	-0.87166827377901
-11.1653703510101	-0.986036800290637
-10.2026882458097	-0.82006796560227
-10.3111967117531	-0.840995184368159
-9.80148876260633	-0.88401765507318
-9.9076442438669	-0.839183660396257
-11.2725559019079	-0.846802397001325
-11.2177078873671	-0.838592280787081
-6.1120026243807	-0.809443482454726
-7.85989201803525	-0.834686069191667
-8.85928303438138	-0.848326376050477
-7.90462615538138	-0.798866762667928
-2.81951177507971	-0.0002860601873164
-4.60994903547062	-0.0011383909199188
-4.59602813864885	8.68726631145789e-05
-7.82780209847036	-0.167368646309391
-1.90727833472999	-0.0023999053193592
-1.54232849071009	0.0056533293408226
-1.09135783454389	0.0062727592613687
-3.84211719915614	0.0001174012457768
-4.18133531165612	-0.0033597007685195
-3.08959630371219	0.0006404345984089
-3.18398123502534	-0.0042979281802365
-3.66470645664342	-0.0065235600736769
-3.97720877137372	-0.0039327736265564
-3.661405418688	0.002523213284774
-2.8181483474407	0.0056200554329268
-2.59379848450525	0.0023641772920164
-6.75919021955728	-0.759945898381724
-5.2705422214558	0.0055838461859094
-6.56055490646825	-0.0127337246663813
-5.27839483770243	-0.0076469997808743
-8.43152573637984	-0.724374304970988
-6.40447338325428	-0.0004247051244933
-6.90419447063486	-0.351434911092814
-5.2711354095743	-0.0141859803951233
-6.51286259855571	-0.171674000508054
-5.57902034115469	-0.0722550849694581
-6.47026569616226	-0.0033092971353719
-7.34717727112583	-0.126479160868674
-4.92470613531581	-0.0244986645411867
-4.82727505317961	-0.223483721763968
-4.62719977844698	0.0051103809028407
-4.82413483410777	-0.0082909997147
-7.5804119490929	-0.275356542908193
-5.12135865783579	-0.0112248789312134
-2.63156323894087	-0.0045515519812356
-4.55898182879258	-0.005224942924773
-3.56038248585216	-0.0043442452838704
-5.16235237356466	-0.0010781397850698
-3.25825249882476	-0.0009861488343156
-4.97457029982567	-0.0066583172513418
-3.48508675500287	-0.0034497726463439
-3.02088051276591	-0.0066635880289122
-7.62490197116495	-0.153126429109884
-6.50364047265121	-0.45351736998255
-7.48617199280791	-0.618309612284808
-5.96364004717224	-0.0029509833333173
-3.17679267472295	-0.0021669042207633
-6.2688857268965	-0.16405189279883
-8.47239957788304	-0.706993434700847
-7.96742349886786	-0.563178680752981
-7.75471643327075	-0.693930412175797
-9.61894714400986	-0.83426502579157
-8.15951754620511	-0.743083014943339
-9.02015131502204	-0.0098524962273772
-8.28279014422874	-0.692992054836622
-3.31443173115909	0.0049917567675126
-3.2574612052867	-0.0070756003871406
-4.71570894910636	0.000936886860824
-7.84398063359144	-0.51422518840625
-7.93864178174548	-0.721421606532202
-7.39823092782859	-0.0242473641278071
-5.46129642652371	-0.33784130425094
-6.27481225604358	-0.0171652251993871
-4.08027439347188	-0.0011273039018716
-5.98091726021757	-0.0168988597267492
-0.137522731253105	0.0013316330935563
-2.49844884237536	-0.689045289178392
-2.77543032310459	-0.004236496649933
-4.12867621134249	-0.0071783050352197
-0.865301029356264	-0.0012727815938298
-3.79918577093827	-0.288078643669305
-2.33102885317337	-0.0033266554889369
-3.26287886009248	-0.0176195972096918
-4.51568728014412	-0.0039309677509881
-4.22089142942121	0.0137559281620002
-2.96056850524722	0.0006129247040591
-3.81854997669236	-0.346534349634001
-4.66525268700587	-0.679861107981868
-7.63235095419381	-0.800146507274499
-8.81868264915125	-0.780267467028504
-6.97090147394875	-0.603442631617095
-1.32371200290331	0.0002094214824711
-1.07551330631753	-0.0048560394927927
-0.797831513303593	-0.0001380965657075
-3.4327987748041	-0.113854680008493
-3.29582276636053	-0.0053754483290042
-2.2839986113934	-0.005123243429327
-3.78589456913239	-0.302655093087738
-2.68940223317343	-0.0061059565862978
-2.81514777207776	-0.0594747784953065
-3.07674231477366	-0.0183021847892691
-3.1165346737066	-0.0023261546188584
-2.07912911784182	-0.0014684593278927
-2.0573935399582	-0.0102191278326773
-5.75477028168827	-0.731053918614543
-6.1665948885957	-0.845407228465867
-4.77249318619668	-0.0340010426255212
-6.45165145412348	-0.16235405064092
-5.5399910099556	-0.549676695173958
-5.18046740187911	-0.0045225222748138
-8.15398214731633	-0.813325979926443
-5.76771881127203	-0.0168265073730476
-6.75647724847274	-0.657233058431496
-5.16791424682991	-0.291797940731318
-6.07059728212098	-0.431361216268964
-5.52201930217815	-0.473420044504926
-6.31681903712575	-0.260813244961497
-7.14211121647565	-0.425786986570782
-4.31547143402529	-0.443894212383102
-4.2617380568399	-0.0089846152952597
-4.57581723760245	-0.121551063412395
-3.92531337629655	-0.0227396116199261
-6.87377455209366	-0.576896267316139
-4.02782063170081	-0.0208853634814225
-3.21774569112481	-0.226259635099171
-4.68788776831908	-0.296534404199236
-2.48120179082374	-0.0117212444983682
-3.55067984095778	-0.07229367469529
-4.91462490618808	-0.197525961865422
-2.48660243685558	-0.0290217264211207
-3.07984607008843	-0.0150714722109091
-4.25499225236613	-0.0058831602084443
-2.32745661361151	-0.0072898565902246
-4.65954435969747	-0.171453060369467
-3.2841060772114	-0.0365680994639481
-3.98370189714767	-0.174636228465749
-7.03455803301422	-0.817338952363416
-2.39769575773063	-0.0271416365805003
-7.54587506574317	-0.343846850443677
-7.01928973829306	-0.605908643257342
-5.716060669829	-0.80513143253834
-6.01821720617279	-0.720489305719575
-7.19014198591441	-0.723185032476485
-5.12991788086444	-0.284909993798034
-2.55719275164073	-0.217656262857911
-5.86516375400577	-0.580223964412561
-7.96431170674525	-1.04444038933167
-7.64783310969583	-0.806427021565138
-7.34499537776281	-0.560047506890746
-7.98232305458797	-0.792384784078509
-7.79320877110052	-0.710527411447261
-7.16638201484675	-0.796911839839908
-8.03252219950856	-0.801746254070114
-9.00354732182638	-0.816405826170792
-7.78856010684903	-0.821602747379957
-8.53020798991173	-0.331756051992946
-8.69041817467297	-0.704503237486695
-7.87188440950473	-0.653970233977192
-7.71759504239338	-0.784642653043678
-7.41986878076713	-0.792195520405854
-2.59735557900524	-0.0245074385443094
-2.89148518500218	-0.0941590325563956
-3.76071485588887	-0.0237036002246235
-8.11561089525886	-0.761203409230284
-6.30869980660299	-0.730895881523818
-7.30955413766028	-0.645936016729327
-7.13256555544772	-0.328682357862563
-6.51258371153155	-0.753514173005088
-8.37542811856613	-0.805452874883569
-6.84774915431946	-0.797988647140019
-5.58920655030656	-0.321613747919207
-8.41390048491029	-0.772746949789655
-4.52180221743464	-0.773292976354308
-7.10059084245242	-0.839152643538149
-5.89624735979034	-0.3269620793156
-6.82471201127331	-0.383615056280484
-4.79885536698595	-0.719182809104718
-5.93880408024529	-0.435290333348962
-3.66684261533099	-0.0259134341298096
-6.09786508199081	-0.683542757318776
-5.26298987923053	-0.349452056788789
-5.24366113235695	-0.641898290143147
-6.94180285371715	-0.846873740517193
-1.89071192679687	0.0015497324151326
-3.82383607572906	-0.0103499923605757
-4.9012612322448	-0.238758608454459
-4.02875273382237	-0.0106148193949222
-2.37052924862009	-0.0070453132463806
-3.70065124009883	-0.0069624610222545
-5.58622802206152	-0.0490612984399854
-11.5539378262482	-0.769012007983511
-4.17603886817545	0.0045921670258259
-3.4280763969764	-7.38342258410629e-05
-6.14993511856924	-0.0255644459990102
-5.65628941225058	-0.207105982816708
-6.12199094519444	-0.0424892091597968
-5.76793526212357	-0.0005785988496426
-4.61795787353488	-0.0071890662230943
-5.03120548207503	-0.0166233798454267
-8.71325507621405	-0.808762854602722
-7.0741531231775	-0.0467973556081468
-8.73310461186274	-0.275790397411985
-7.48957778414231	-0.598964996998822
-7.16767975709189	-0.0025587890513858
-10.403274784502	-0.784842875271571
-8.23058061273382	-0.0256576470251809
-7.25810232817031	-0.314169553605488
-8.39375774696053	-0.425383129720169
-7.6504583066753	-0.516497329209971
-8.57983725309636	-0.308652329950975
-9.34886258817364	-0.454663186890771
-6.9851922241961	-0.0319057542741327
-6.70704146842632	-0.456448649376333
-6.41478317000251	-0.0109535597517563
-6.88228457405435	-0.0037332496234195
-6.78867627996743	-0.0228353358216527
-9.71835925084664	-0.598433718808556
-7.40544704163795	-0.289021659343212
-4.91977742645206	-0.0281434075481503
-6.58490747570204	-0.0851793970283443
-7.26767352327983	-0.0108006516453786
-7.1976161662042	-0.28554232949373
-5.53242736730348	-0.151669992421692
-9.6397112760358	-0.748447260190956
-4.81898032432819	-0.0597174021620142
-9.95301285548209	-0.629538793386208
-8.81112917948362	-0.797079046394453
-10.0697474756615	-0.804141037236532
-8.1360800949215	-0.330459794310592
-8.77232498512264	-0.613887541400621
-10.1667061036582	-0.831225906648898
-10.0689248788656	-0.594922421494705
-9.84795552032427	-0.795779694584112
-11.1013897817104	-0.343824757593803
-10.290706007872	-0.685632663019265
-10.3976080870948	-0.844367649208039
-10.1741309328592	-0.80314908025665
-5.48128004366455	-0.0549317235786744
-5.66096758430333	-0.267741665343126
-6.64395138236464	-0.0536845120137746
-9.9611333639916	-0.624969603168856
-11.1155772542316	-0.809485382116091
-7.38552179529985	-0.804882456535611
-8.69788568323732	-0.500087441646194
-8.75588903073616	-0.734840853996236
-6.23719000669594	-0.533094611763138
-7.41439831335816	-0.754194099820294
-6.12140301010761	-0.651672222372107
-6.74345312233621	-0.780415222117576
-8.23591241771782	-0.650967638091764
-7.84148288820101	-0.788890337349459
-10.7770349126971	-0.883055279274699
-4.44107080739766	-0.35736440500235
-7.13586926534041	-0.804317530052936
-7.0958869323523	-0.781944690991803
-6.06669412918394	-0.533424406101378
-6.72805158843226	-0.80616719507218
-6.79340009206348	-0.622194837909036
-5.62873055062446	-0.636525221607812
-5.86526806949598	-0.740422614405958
-9.70563525004207	-0.80759847644738
-8.17939235985599	-0.797419756375564
-8.55565002390673	-0.733839452105216
-11.6466567037924	-0.841125644313768
-9.46692341719137	-0.716221812286152
-8.66394038738289	-0.914700368743536
-8.91595772150253	-0.802866571707857
-9.81503238501992	-0.79728547205353
-8.20754586322835	-0.757720656952953
-7.95330506367539	-0.779732272404854
-7.63320910136264	-0.703567000253178
-10.6354779659201	-0.817518332572381
-8.27997932580417	-0.733291827308874
-6.06965454434993	-0.80164620727267
-7.4459268802582	-0.77207575018923
-8.11201596546035	-0.700809747321255
-8.40525756096422	-0.828291857643834
-8.9645679764213	-0.943670135008311
-10.6313643626045	-0.833340452518559
-11.4383812078053	-0.839891234256736
-10.9266299043673	-0.871909421835807
-9.66586579254446	-0.879204992055011
-10.9692609828746	-0.842880063977662
-9.15755669332913	-0.805939796787463
-6.6008230134615	-0.772620236112985
-9.63698814082321	-0.844956192949827
-11.5686874983965	-0.846873740517193
-11.2381640805504	-0.902868494497992
-11.6917544131163	-0.875444956040245
-11.1454354874821	-0.822588304857386
-10.873260912496	-0.750501156998476
-12.6086398444299	-0.814714372635237
-11.2680217738922	-0.869263965340905
-12.1194458744454	-0.849990895122915
-12.3437974928926	-0.810874346592029
-11.2090236054832	-0.855232560596752
-6.36178928789376	-0.834706106940146
-7.66751368140341	-0.827035328725534
-12.0739225842604	-0.90670498069331
-13.0240551280532	-0.850491486520681
-10.6659630893558	-0.935653275564307
-12.1420890146113	-0.82720057411104
-10.8817497269832	-0.980426314844098
-9.73976680724691	-0.795577006773596
-12.9897723949652	-0.878714686900477
-11.0243849154204	-0.955646098226519
-8.73005369284071	-0.79437447020721
-10.6615726779963	-0.937330747105664
-9.71098887958587	-0.846411281473436
-7.29439768475989	-0.719250900913999
-9.30521356829216	-0.883796179515932
-9.4113784670866	-0.784973770825154
-5.80148859866565	-0.59406165631907
-7.54417400019183	-0.736634481063753
-3.68746885393193	-0.472312338276089
-8.05502895893453	-0.587124663171178
-4.79350675124392	-0.494521266660423
-7.54502214938921	-0.680349380627124
-7.74114860246795	-0.768321853269812
-6.86131722069683	-0.663530424577239
-7.98480088189206	-0.853752903988686
-8.18196178402351	-0.779172115892517
-8.21129596052176	-0.694426321580457
-10.9523530159415	-0.829401067604937
-5.38883435848633	-0.583832383742402
-4.84740099423208	-0.324903170104019
-7.43126460141503	-0.76391771696112
-7.40976848229726	-0.697262167208443
-6.36868635181143	-0.44742119170628
-7.87884498480595	-0.813359158544593
-6.53638556989301	-0.657929228134019
-7.01682245404199	-0.761657692258056
-6.04330140742462	-0.577088140316883
-6.08383339377811	-0.681722813402061
-10.1018311347968	-0.796137183902257
-8.65521645140022	-0.743797777157086
-10.3349199826174	-0.809565739064592
-9.26717848781516	-0.851158404823052
-8.92210884218393	-0.555909040387107
-12.011326172007	-0.903472099474269
-9.82084299400563	-0.745230464644843
-10.5907649634932	-0.83431448486288
-8.98201897603796	-0.836251753727826
-10.0219947913111	-0.724374304970988
-9.27139404281123	-0.791944498491611
-10.1665965054819	-0.752977578230932
-8.65919394577324	-0.727766912557033
-8.21293731951815	-0.79770633076313
-8.07169781944563	-0.697376389258569
-8.75716584535389	-0.759088170149362
-9.31818268960269	-0.766435047055032
-6.87095957713113	-0.713622158494586
-7.04019878227531	-0.670321986065539
-8.40532967357744	-0.657052323440477
-8.72705218629666	-0.777829693325588
-6.91887822227677	-0.780824299619859
-11.6329636086096	-0.800731037047368
-11.0112749334855	-0.826938594932521
-10.0755627835645	-0.89147409908586
-11.1632463444412	-0.831120435022131
-9.347398597036	-0.763799930368955
-6.76696218022441	-0.79630019303209
-9.92061770348971	-0.80144747440247
-11.9059189555907	-0.839564042258459
-11.6282077298679	-0.810670877996168
-11.3963661781116	-0.757026500331427
-12.0262120042531	-0.82717701952421
-11.4787801518675	-0.880221120866323
-11.1976282531109	-0.846936130351334
-12.0352355453071	-0.815806641054568
-12.9451463266044	-0.839624722232606
-11.5973457287332	-0.830010723689156
-12.4539774796498	-0.764560701116499
-12.6812897017812	-0.834778589499617
-11.7149579422974	-0.781055002940996
-11.5343315967996	-0.847255020210524
-6.71527516641147	-0.723189476395206
-6.92611300338069	-0.821791132175954
-7.95882446483979	-0.762930001306743
-12.3347481101904	-0.840932927879791
-9.91639871497019	-0.767530555960368
-10.9395616018457	-0.786054631247764
-11.7322971902042	-0.868459740811499
-8.94475149710343	-0.838897342178103
-11.9440525894602	-0.835015675942153
-9.92022643831382	-0.815403686211887
-7.35400870346773	-0.797419756375564
-10.0317060579635	-0.858491510236221
-9.52596797932444	-0.816734048680194
-9.62590455036772	-0.786791689626683
-10.9920061927899	-0.914208186012716
-5.9285512732382	-0.527410118269538
-7.68035055277609	-0.716554539460783
-3.23101567074757	-0.0173916980968327
-4.41115200608408	-0.0026519688303575
-7.05472167145702	-0.344526034813571
-6.34223742234581	-0.522048096387391
-7.71435597575523	-0.7704316483752
-12.4251690733812	-0.799477708184208
-10.4458436211068	-0.85691639019555
-4.61359475909919	-0.274423154248096
-4.39250048868876	-0.0428980175575787
-6.75165639749452	-0.705564260343784
-6.71053387608062	-0.395457627900537
-5.596625453229	-0.0597719437358923
-5.84778302414457	-0.311682648143328
-6.32208445202953	-0.649871718615442
-6.33609613076679	-0.256393907059354
-5.5288338918839	-0.364513483256673
-9.42017723893164	-0.827371277213975
-7.84415139831445	-0.496624720289943
-9.50441937106355	-0.670276777331445
-8.44903654172759	-0.880478204582951
-8.11214144960989	-0.324578276087755
-11.1817670605209	-0.826017028302819
-8.99325345840142	-0.381322416403549
-9.7438332997016	-0.652577388462397
-8.19801484518744	-0.674793173735378
-8.37924828107272	-0.741725785764555
-9.34084189886715	-0.67459737998862
-7.72758111750831	-0.615478524758342
-7.35749746893916	-0.752408484284247
-7.18703902693968	-0.334761315515864
-10.3303020081611	-0.917599677396272
-5.76812363413634	-0.474093516928195
-7.04058631533193	-0.489637961511942
-6.22768587944663	-0.569717784600107
-6.41382595926513	-0.504866835150952
-7.87068539408444	-0.633504832261516
-5.74275288701678	-0.465694475027854
-10.8765988872862	-0.727944992598112
-10.3682944086969	-0.823144599389596
-9.10211576623913	-0.81335338968298
-9.16535267193622	-0.773042643928288
-10.4074641784268	-0.82369408602338
-8.60034719645372	-0.638797037714759
-5.94069024254587	-0.637566204592679
-9.16761618356104	-0.775985163078121
-11.0061115643839	-0.902532718403826
-10.7687404157932	-0.829185730482308
-10.5407801694931	-0.794765174979275
-11.1682582085714	-0.846790157338185
-10.5475508645905	-0.90993589543988
-10.3110603461845	-0.82823803371319
-12.0868626713679	-0.816621162949258
-10.6971515108325	-0.837866276678707
-11.5934243626624	-0.757455431515907
-11.8206992201321	-0.828016325487285
-10.8546601120035	-0.793229919291501
-10.6355626637912	-0.791799705084964
-6.04484966803489	-0.511730926668068
-6.22105084359378	-0.687235639124557
-7.23195396390737	-0.509441428387496
-11.7137549192956	-0.943670135008311
-9.42852039843832	-0.67539001092841
-10.4564742284298	-0.749175414136721
-8.30379633814431	-0.775409408951595
-9.43342160143436	-0.74892502205783
-7.17545410011926	-0.607577286432385
-9.13705248765532	-0.741800326805744
-7.18918863126471	-0.467622504635685
-8.183267778526	-0.637169917069373
-1.21790183755393	-0.0046099635124586
-1.43297651474073	0.001303286723603
-3.0498781772944	-0.122955640104074
-5.85138156866981	-0.467480666480345
-7.03856701075669	-0.714296082155852
-6.4444381044128	-0.467535386928186
-2.70862864041535	-0.140485573938258
-4.16320378618438	-0.0341215747836901
1.42702388023269	0.001991099249792
1.15231764804483	0.0002005338496361
2.49349191427363	0.0120315016043882
-0.370133199013752	0.0024674580891782
0.935617165164723	0.0004085212228679
0.659649104982039	0.0085502397387283
-0.045579104795693	-0.0005886951013024
-0.501866344867599	0.006997474209171
-0.0551963640416679	0.0092884116804199
0.589620188975434	-5.77804307430041e-05
0.687797844614991	0.0009579138804737
-3.57510113572725	-0.593344379212633
-3.68671211511747	-0.796688217176899
-1.70022085148254	0.000915243279647
-3.65367210997464	-0.0026831475334064
-2.12169474434621	0.0033433850343879
-5.18491185011544	-0.695217565397902
-3.09187610469166	0.000255622352166
-4.01560709633764	-0.301637415379354
-2.32013321031447	-0.0082229121771401
-2.36225891223482	-0.0310097245598896
-3.55084960749431	-0.0200250904491836
-1.61032383175262	0.0002731792301186
-1.84308790833643	-0.119635606964689
-1.22839244274496	0.0019673579061268
-1.92764198639728	-0.0043871620387335
-1.6435703991884	-0.0082915909217576
-1.25949789618139	-0.002367271116851
-1.3122499770816	-0.0020147245303354
-3.98247520330281	-0.121926137429908
-1.4460755692111	-0.0091628525805691
-0.801618407532382	-0.0007621256054735
-1.3890714184954	0.0008768959650905
0.779253598218364	-6.92511411537478e-06
-2.45542231959443	-0.0027119974273487
0.0584397019307699	0.0033231450291868
-0.452383328573158	-0.0058255502757497
-1.80467258630834	-0.0037385333349244
0.214904040460046	-0.0005184103162184
0.0128454599200891	-0.0010035575523706
-1.45426011240183	-0.0021937135032575
-0.406788067034808	0.013154676966954
-1.97517713838236	-0.0001887452324168
-0.670151171324544	0.0016096780825313
-1.44586155639486	-0.0008489333364175
-3.57523961455082	-0.699337894178189
-4.99677689457484	-0.655124059321464
-2.90189681300692	-0.146363157380095
-0.217762816513007	-0.0001608342011419
-4.60055174330854	-0.176357247222628
-4.13546753141897	-0.0213867297675228
-4.21495799559543	-0.582572327117942
-2.20161174411782	-0.0002255646787515
0.365378941441334	-0.0015006328768462
-3.18093628323092	-0.0952760923845227
-5.15843053013505	-0.715203611841627
-4.91041844743462	-0.733296269687862
-4.53626839228897	-0.026740793890551
-5.22520776082747	-0.530334336994936
-4.49236576649693	-0.546344531093838
-4.83473947234605	-0.703417148452295
-5.43283657107513	-0.611169042945586
-5.74730849946613	-0.858365589259885
-4.86959670014773	-0.790269923128783
-5.67680018552253	0.0020594589709412
-5.8822117016608	-0.312190028718035
-4.94191093712866	-0.0885038603780316
-5.1870606701934	-0.730126174258042
0.495792299064837	0.0065052999184104
-0.372822787717466	-0.0011979659329428
-0.770358059932772	0.0010608628458046
-5.75775062390494	-0.44781969892535
-4.01380277042966	-0.591128322603124
-4.50423664674657	-0.0554888684068747
-6.21166694877917	-0.815136278002196
-3.91244149661798	-0.437766906913046
-5.52147549792136	-0.74365284184385
-4.50666589173743	-0.651131131388106
-3.63374590830711	-0.0077670554601767
-7.05495430464398	-0.659641035811907
-6.69689019128807	-0.516338847494421
-4.93821168752702	-0.381492281496589
-3.51603200679162	-0.344690245610858
-4.4898452294542	-0.896033023314119
-2.77861670996599	-0.003391014383831
-4.33091205242892	-0.004720980076013
-5.30460815130857	-0.68478797214676
-3.17074076924521	-0.0089636533519344
-0.352334947889416	0.0022992140582057
-2.90953570896948	-0.331240527351006
-3.0248984062279	-0.0060272987606321
-3.23026563990317	-0.344519362697545
-2.75596240292652	-0.0210722215378084
-4.14739753824893	-0.0020494684859345
-5.28049154761389	-0.440094108645831
-6.45339164877958	-0.449287139034093
-1.09897404241658	-0.0079110785694279
-1.52874363925922	0.0031453152703521
-0.893522971052879	-0.0143904031237379
-3.0544185388066	-0.0032046792368416
-1.83266951460015	-0.0007427045563017
-2.20835488634394	-0.003151052139982
-2.60804911330831	-0.0599840148876794
-2.82410057027815	-0.0038131908682735
-2.14140826809027	-0.0091304105048014
-1.59904220389711	-0.0063691501195189
-5.48656678511378	-0.732508814818388
-5.89920749136691	-0.785597517914615
-4.38799350257901	-0.022583982117371
-6.16155238500585	-0.0151934321925405
-4.61639912952776	-0.0208658935996093
-5.46657434582642	-0.0167234984903947
-6.29983329491183	-0.485808289287463
-4.5085492488478	-0.146629845329062
-5.76636991543598	-0.292702985881965
-4.73862778215568	-0.381501176404682
-4.45160758236643	-0.0096209810105619
-3.80951310822288	-0.343165185943327
-3.34077502316462	-0.0032493320692633
-4.74485101120438	-0.0218335598269529
-4.57264190091062	-0.0244821677541994
-4.17345704627745	0.0068768928766145
-3.890115060677	-0.0018753093598179
-6.76920230101307	-0.365817078161051
-4.12298256178591	-0.0094334056519874
-2.12493500949451	-0.0035667556673065
-5.1489042015907	-0.0380001334515304
-3.07320966268003	-0.0034967931059221
-3.53082468477541	-0.0453842305671993
-4.66387360490035	-0.0229802061540666
-2.73978064628048	-0.0089427992162537
-2.52929079655644	-0.0146916193637702
-4.30386026813315	-0.0076785714294015
-3.03983286578676	-0.0047975203506772
-3.03534830542224	-0.0146878257832515
-5.58429121025884	-0.790747461886559
-7.04515090378698	-0.740696172935705
-4.80736482696931	-0.47618385702389
-2.04240230534942	-0.011796745574457
-5.37358062165025	-0.675265257604661
-6.76234159167824	-0.715876328926385
-4.9532248217189	-0.0203176410891143
-2.54653469273004	-0.0119023485259623
-5.83939762010219	-0.341760287216677
-7.96358043261816	-0.786717426227579
-8.01016180662017	-0.687259844319452
-7.75742791638456	-0.74044360642335
-8.83933850768312	-0.79369235582954
-7.80547633752846	-0.904219224532041
-8.54274363682804	-0.0461818575370929
-8.80456397550278	-0.55077357069811
-8.13076091380581	-0.757126015470505
-3.18571834359146	-0.0798011864588714
-3.24412889153785	-0.021880398636885
-6.48562901261754	-0.656272979168584
-6.75362340806334	-0.538436621354451
-9.01737882620496	-0.851599931749396
-7.05143753602869	-0.703585889209127
-7.43659472059307	-0.69412630392633
-9.44185436162233	-0.766227521105763
-5.16084924642127	-0.0054682472327007
-7.39779690362231	-0.665836391317109
-4.98108797522975	-0.314448204931758
-4.66636021528716	-0.031579203186012
-4.52078732315819	-0.285904887127309
-7.69882407382276	-0.518374900823373
-8.81581339397857	-0.664459184082074
-8.34127930002787	-0.594967835927289
-7.05266810979637	-0.129030043705403
-0.680662890118977	-0.0003058297060142
-1.34855087844563	0.0017557772442504
-2.66495863110763	0.0061347681824917
-1.84038704235888	-0.0030737220954395
-1.73296164351951	-0.0071883244613862
-2.5958866293893	-0.0082626380971055
-2.37711483409845	0.0017070957554533
-2.00730020929161	-0.0066518034282967
-1.36056051123691	0.0028480154023926
-5.59592149749242	-0.618550165694835
-6.14173519263714	-0.785555900594833
-3.96371814188711	-0.0021038302452727
-5.66195561818794	-0.0003025052070854
-4.56675342907262	-0.130701397300541
-4.18714064171871	-0.0020650166123339
-4.88581181825297	-0.0003829362671264
-5.74855250614415	-0.321320974906173
-5.32471971138509	-0.0426107152029109
-4.18430399745827	-0.066644189178441
-5.49938325911638	-0.00434792785344
-5.92306652432939	-0.0548919672177673
-4.073183787572	-0.001956077684076
-3.55904161344056	-0.079306675778407
-2.5316490710516	0.0019834844752147
-4.42689051824739	-0.0037540327855329
-4.2574365469767	-0.0080252503046867
-3.82346457018334	0.0049037216385992
-3.81161402273329	0.0088149813091004
-6.54779352438375	-0.191487541102186
-3.87400353750645	-0.0018772403836532
-3.24187443430895	-0.0089533824282784
-4.13209349269009	-0.024127487531756
-1.71374362829003	-0.0004578025651387
-2.80400517310286	0.0016458244774025
-3.40275636463184	-0.0108025219993354
-4.43036522694266	-0.0066062774078093
-2.51297928842672	-0.0016650264871521
-2.41747106765709	0.0022368019951722
-4.20465466275704	-0.0001146312903439
-2.69344995757328	0.0070226369572972
-4.13701919141024	-0.0047108319890084
-3.31718855562789	5.77371721778297e-05
-3.73911780680806	0.0040153070365502
-7.26577754143617	-0.679785386839005
-5.20187634814148	-0.277055675403105
-2.23701121008035	0.0017908690564839
-6.83252468658298	-0.0705658042171363
-6.65209812996171	-0.544532243273223
-5.00494705055557	-0.0046007766660829
-2.61902013624428	-0.001651585436196
-5.44595319405404	-0.0827734213744263
-7.55896725842968	-0.736214709805973
-7.09267859804255	-0.147615613207183
-7.18476408051299	-0.750436770738182
-7.84347215903753	-0.591582936857374
-8.42016625825831	-0.847422641875911
-7.22160596417177	-0.775541537138236
-8.06660658764146	-0.0033319642925502
-8.33692853051561	-0.32395095977382
-7.14863576667283	-0.552387929776202
-2.16541133606344	-0.0017225172536391
-2.81717833255472	-0.010401006012324
-8.60545279669286	-0.522424181411933
-6.37808371905955	-0.420344028581419
-6.85904419526035	-0.375434580707124
-7.58800606990547	-0.0413327219048202
-9.20343833126195	-0.873321221328636
-7.27135706142517	-0.537362243364143
-8.59119653844037	-0.699443607336422
-7.50424445045255	-0.625218015723892
-5.41271981294852	-0.0064887792926159
-8.51387984896025	-0.663573509148245
-5.04418557270698	-0.388600676490637
-4.67884777074104	-0.0027127061967867
-3.50515099947997	-0.0276404429442866
-6.82171995677929	-0.745795263691793
-4.76569469107183	0.0019149225997335
-1.79621589074264	0.0036053150186484
-4.17608130011716	-0.043824643104484
-4.34125193332871	-0.0110476374074995
-4.61717217174565	-0.250062033304262
-6.91507422797476	-0.47371859674229
-9.93632046881935	-0.803038701556685
-6.92443026832616	-0.687253407594419
-8.23252238765028	-0.329639907402408
-2.88083147399362	-0.0012952203546243
-3.07860558883853	0.0013904180084571
-2.2437778761738	0.0060773972569646
-4.71537784655309	-0.0023293463325707
-3.6167836488089	-0.0018844241560385
-4.46517851268383	-0.142928663455707
-3.80989198423681	-0.0065039881502991
-3.66420515752859	-0.0038865321889486
-7.35104223344045	-0.818942218650545
-7.78774114011252	-0.807119831759666
-6.04943609223591	-0.0052008899945443
-7.889667158236	-0.0231436775461194
-6.71056121685333	-0.330437405608975
-6.18621736982897	0.001422839796393
-9.32147378176199	-0.763248031438432
-7.19094757159125	0.0047000873915092
-8.02751932448153	-0.379084701820961
-6.15470567600909	-0.0692618696820261
-7.4829138624933	-0.214294606491879
-6.50176437456012	-0.334976379027767
-7.56689921754948	-0.0261351640704251
-8.19361400032774	-0.290739951262953
-6.22252248405651	0.0005278874425207
-5.87049650220632	-0.268761570560281
-5.18360611017413	-0.0018620758835034
-6.32657255238697	-0.0089365352774188
-6.20766038435705	-0.0150309943187394
-5.59232159472134	-0.0044878685254949
-8.35297313929001	-0.374961017357337
-5.76748315701418	-0.0068095609869072
-5.17831213458527	-0.0271023635455544
-5.95068883163542	-0.0334389397046941
-3.56704579076318	-0.0057911498900556
-5.06295595126642	-0.0097309682224537
-6.20573173102051	-0.0146032613662868
-4.15108861884715	-0.0052525210213598
-4.28657698445991	-0.0053504833514426
-5.89884150329596	-0.0008749975062503
-4.56521578380327	-0.0006669099340788
-6.25254223576272	-0.0352832455459606
-5.05041441193677	-0.0088023458163686
-8.8424897373833	-0.74013874800663
-8.95246257118598	-0.881837701652627
-4.26575236523261	-0.0041745527511487
-8.61298617706554	-0.742832976407292
-6.67909805052357	-0.0349504147201295
-4.23912420360438	-0.0431431197876504
-7.55981064621291	-0.369629313255316
-9.68242575226317	-0.824551946051117
-9.37397241399327	-0.875591648186615
-9.22588972306348	-0.377549579933405
-9.6417893184954	-0.68906415406479
-9.1568506860814	-0.801614439869238
-9.25459518765729	-0.850830255732528
-10.4436595224613	-0.860312336306138
-9.43336967801315	-0.83603678719579
-10.1943691924788	-0.0649636245763852
-10.4100063920678	-0.502018065264131
-9.46653011557944	-0.448662182796463
-4.04033590299272	0.0051327414562495
-4.80116015457329	-0.277064812382526
-10.0133145531862	-0.689510557869988
-8.03398909464922	-0.701816730230341
-8.42799364540029	-0.510838666889266
-8.76541590167249	-0.181306921189749
-8.58756793332007	-0.666367685814521
-9.94514293771657	-0.765263953394858
-8.997761704333	-0.765426752173894
-7.70522256299233	-0.15508961697887
-10.756156461962	-0.708730008279665
-8.9776719903932	-0.676465951058338
-7.35960867795156	-0.695019785411468
-8.6247642782768	-0.900030751368834
-7.18397055559874	-0.271842428160839
-9.4090089961574	-0.819992600241173
-7.28751535953548	-0.26976273889417
-6.85863727116301	-0.310662624128711
-8.18294527295333	-0.798424154970221
-1.65050260143449	-0.0024016011780753
-2.28716794956455	0.004163767753685
-2.73795474538467	-0.0353520819382225
-5.96005990704186	-0.327821730165653
-7.11062707169821	-0.71102699174444
-6.60979394815881	-0.469273691672251
-2.6985655111923	-0.0299176699226707
-4.29281720550193	-0.0216447397430266
0.787530506755877	-0.0003471905974703
1.39573566512067	0.0126784627189439
-1.47525379308995	0.0066647215258115
-0.927112599373687	0.0010437616135513
-0.19876303876119	0.0055853866232317
-1.93029706264298	-0.00509457515508
-0.200887192124054	0.0059932846578105
-0.86650201342303	0.0036931991412743
-1.27976790239592	-0.0078590005082104
-0.947073744495558	0.0062153024768096
-0.103518989025796	0.0002914139508413
-0.169368048247633	0.0011208677444135
-3.74674296726767	-0.436389868081349
-4.35670052126239	-0.769933071567173
-1.87170655610654	-0.0010687818564782
-3.99456677672919	-0.002777421448934
-2.69315406377011	-0.0205393589841151
-2.4751915168375	0.0021009400876406
-5.38819383875939	-0.593787867118985
-3.12622621423242	0.0006945107792195
-4.00254996620289	-0.198543917511958
-3.47769278217686	-0.0473630787017584
-2.59080411349999	-0.0111586390221992
-4.25718967389466	-0.0253304759907565
-2.29252540842595	-6.16046785867352e-05
-1.69170052722321	-0.0701278021304798
-1.04430523825221	0.0011944296723789
-2.68919619523557	0.0004357550362955
-2.65560381446952	-0.0073830547803024
-2.29167209346115	0.0034224817151188
-2.18117374294293	0.0043414679018779
-4.70567824142243	-0.0673202005597652
-2.03540944363872	-0.0025811738399166
-2.29912020623165	-0.0003530752998996
0.111807985824204	0.002391975384697
-3.22904004659926	-0.009570144739143
-0.788694081015644	0.000144491965978
-1.72435741279482	-0.0008313735143309
-2.62398996932285	-0.0033259071832306
-0.661452819485555	0.0041800159818835
-0.45708938102069	-0.001254121941669
-2.37463252147071	0.0013358643828134
-0.947448758736524	-0.004011588947735
-2.54237853415559	0.0026159741305054
-1.53127462633574	0.0017603386141883
-2.11466439635288	-0.0036960996344991
-5.45827834216599	-0.418163202952231
-5.57371246644737	-0.574438110959529
-3.35557003908859	-0.0295772832538383
-0.993804664420854	0.0022680537838941
-5.34612234080154	0.0083371739080151
-4.89765970367145	-0.0048598503811333
-4.9279132890952	-0.469412379225366
-3.02253906348888	0.0015343151149517
-0.336841093598395	0.0002430434549144
-3.85956706484505	-0.0429291719260662
-6.00717106058952	-0.643024578122495
-5.77801767887976	-0.483963225028315
-5.81368543856108	-0.0140704546166237
-5.88680000338959	-0.361961918660881
-5.64972368019304	-0.309527790369018
-5.59475416771559	-0.496476103659962
-6.27786167579984	-0.463653490313681
-6.86171110400965	-0.884791185461745
-5.95216348044007	-0.771199963869715
-6.60737530045156	-0.002670851149227
-6.84469181203126	-0.110600975735738
-5.56465270302608	-0.342503737103745
-1.32924763242288	-0.0013546643036963
-1.59838691510094	-0.003109793478129
-6.44635877601963	-0.515815084946388
-4.43032652342929	-0.500608495737285
-4.911802844303	-0.68463436502062
-5.48936249881816	-0.112056529758666
-7.09382424404431	-0.764786926456106
-5.26089598438216	-0.440299475742336
-6.45592368541498	-0.688961152316452
-5.42392658072118	-0.69112807827257
-3.6302890002831	-0.0043245567655588
-6.69780674427214	-0.468225263918152
-5.00769006268707	-0.36522239511421
-3.44167073954615	-0.309477458454519
-3.60642206261741	-0.0001780859524086
-4.80108798670723	-2.69625479257796e-05
-2.56113431940962	-0.0193475828181847
-5.78219082696758	-0.488187411622884
-4.62650070511126	-0.0086824067389927
-3.83562508064641	0.00407018576952
-1.56498940184585	0.0043528518419336
-3.05273218491573	-0.0933100024736623
-3.08709053079666	-7.0519232040378e-05
-3.81057465585606	-0.0252826441772416
-4.62777811546891	-0.709354456384227
-4.77578235007357	-0.737994770303115
-4.62661505877005	-0.105638321264617
-6.06535584917981	-0.432162896339936
-9.15288819941227	-0.706702408487274
-7.89230041457604	-0.340013612595606
-2.46260581127266	-0.0018456099424041
-2.47805481627813	0.0015599173491364
-2.00259685840466	0.0096441857430565
-4.25469792622467	-0.0048229202538782
-3.21476235813632	-0.0014967162207194
-3.94878736022964	-0.03981278313355
-4.06426238664033	0.0002424308379296
-3.24854300773125	-0.0041417089501377
-3.20958752131214	-0.004112790882478
-6.94810037138105	-0.69721112434366
-7.3886192130769	-0.825834293094108
-5.2113993148461	-0.0044093109013718
-6.01911260105124	-0.335707498148479
-5.59392795004605	-0.0014524333292894
-8.66579132793814	-0.757910833450981
-6.46745936560924	-0.0039660894606965
-7.36931724076199	-0.386803630118293
-6.82470445485304	-0.237488661095284
-5.84112039285226	-0.311999587455028
-6.97674625175273	-0.0234038438554367
-7.41579613083063	-0.276083078973333
-5.51678898928523	-0.0139123482327706
-5.32290923235101	-0.307326863389606
-4.57282944554677	0.0008488493017295
-5.69574436371653	-0.005252639183507
-5.63127486960819	-0.0170646172036688
-4.93519779295798	0.0040494933877516
-7.76669726937138	-0.334053293408127
-5.14269493051625	-0.0020654586488121
-5.31777392905488	-0.0291409395429432
-3.05052659263086	-0.0021739062373923
-6.18156547823282	-0.0159053622119149
-4.03679057908836	0.0007771183911573
-4.46553136781868	-0.0123922630462949
-5.6871111860378	-0.0098340504863831
-3.46701305290029	-0.0054414883942687
-4.1227696693697	-0.0013926487548334
-5.60432603110679	-0.0172349321845218
-4.52051075985214	-0.0038846069164685
-7.01920689698901	-0.790914229734785
-8.54012067666589	-0.726103409767897
-6.33025280451341	-0.385714616810018
-8.26307054227963	-0.127381244296451
-7.933453680873	-0.365903550833113
-6.41006627386218	-0.80164620727267
-7.87938178881586	-0.70577599972596
-5.89236678323746	-0.0199221603676401
-3.436003480672	-0.0156102163820273
-6.83132148387437	-0.34193223848563
-8.63332472120544	-0.373747351960006
-8.94015788988336	-0.715991807651192
-8.49720080554027	-0.726309529495171
-8.62669452581848	-0.770308177872571
-9.84547538212405	-0.812853967897612
-8.75087017808344	-0.821622651544289
-9.59803026293219	-0.0456566163840936
-9.80952514832552	-0.536778730319724
-8.86987444695047	-0.394682185343563
-3.70243637274809	0.0019408988629108
-4.61798279364298	-0.0214738137573267
-9.51387465436974	-0.678108829460299
-7.52516279048393	-0.613113235524254
-7.8187458101091	-0.475462737031962
-10.1266563379245	-0.692446368336293
-8.09025054472814	-0.679124634161603
-9.39379771421747	-0.84899413327001
-8.45168629884184	-0.721234507210198
-10.0325921184969	-0.726679925351071
-6.70949323089451	-0.748674585395649
-6.55490772239609	-0.03015613617665
-7.79794041663419	-0.264251674182575
-4.31723585840988	-0.0163546605403546
-6.38567409178571	-0.57418511826725
-6.18170493446229	-0.0998210591725674
-6.59213302269174	-0.703459500260238
-6.1381060594421	-0.75034719732952
-7.8661111315398	-0.650695660712732
-1.97170125222161	-0.0088338557184426
-4.43919225720401	-0.253895286908623
-3.38817186431517	-0.0148022045975408
-3.29942298576679	-0.0609759030162446
-7.68697349555237	-0.808147689991253
-5.63522159809119	-0.402635952456997
-5.87221460032319	-0.126429471205796
-7.03857719998644	-0.570064658690339
-5.94757206764836	-0.839685141756944
-5.72677493043398	-0.234054809935117
-5.39033172614355	-0.605507036873473
-4.78136796240296	-0.202076643604322
-6.01274384334509	-0.324798024248803
-5.89505307879475	-0.342013895184328
-5.38214041243763	-0.0287003784096487
-8.03221745410381	-0.69771218581161
-5.44701247888756	-0.136366596887779
-3.21834078728723	-0.311902013503407
-4.76574819113525	-0.353964799470226
-5.90571054969956	-0.367999465501975
-4.29409530776024	-0.0589118977562875
-5.75969498455031	-0.730398267852649
-7.21554425365272	-0.785081930295107
-8.84969437122976	-0.796329890210721
-6.68379079565663	-0.660102055488271
-8.24328079575575	-0.854800824154464
-6.37514281363583	-0.566899400942646
-3.81255664310467	-0.577975129769711
-8.89303105398532	-0.787379153603732
-9.31847368087132	-0.943670135008311
-8.92822424574436	-0.783169194246101
-10.1106736868735	-0.89907784868017
-9.12253206415655	-0.815933325368177
-9.86144969686068	-0.572138669798059
-10.0806894607845	-0.850491486520681
-9.63254077001825	-0.817716780968516
-7.50570820273326	-0.740440862067794
-8.12939025368758	-0.720685094866357
-8.49214688680157	-0.411314787852244
-8.2977173588954	-0.808538203920048
-9.59431054761104	-0.802398626337575
-8.61675467887676	-0.854458127966964
-10.1507224144659	-0.833486732403965
-6.52455137879304	-0.855883262521793
-3.1826918542515	-0.0425192625995642
-4.97517850750286	-0.342798553467238
-8.17683738355462	-0.689024339285703
-9.3834009811114	-0.742974052934996
-8.86586976534979	-0.671925175664266
-5.13521246724207	-0.342255550789676
-6.40177066937755	-0.308775617713867
-2.99163837143057	-0.716299840147924
-2.70777991464158	0.0009608479400162
-1.60156392940893	0.0011381145198104
-3.50582112366058	-0.0598540592220818
-1.60175383098951	0.0082626226661667
-5.7584371853304	-0.655122196825177
-6.15980675756462	-0.813465132415566
-4.46784505115778	-0.0033435584105406
-4.89355282464853	-0.259530244814939
-4.47415852646469	0.0017803784849289
-7.55656833530217	-0.887870926023254
-5.4733563070553	0.0010656791964728
-6.14155184514332	-0.363960829944071
-4.27788540858017	-0.0246669713272926
-5.56126553032468	-0.209544834501249
-4.74204234917565	-0.172805666674647
-5.73137546200907	-0.0147713334183913
-6.399998233276	-0.184593317155184
-4.69102694154024	-0.0071743928428189
-4.20177459418339	-0.249059501053891
-3.32337140139808	-0.0034760358059702
-4.39651855714528	-0.0100325428287939
-4.32709283996633	-0.0164830763289523
-3.8813166624641	-0.001605936116955
-6.46264280857049	-0.303460586212249
-3.9589508284185	-0.0092311033208437
-3.23285714849981	-0.0123953471625664
-4.93470875214549	-0.0149188703784396
-2.82121065273943	-0.0016874500787024
-4.38383423802568	-0.0132320592592261
-2.31760779760526	-0.0016378691985856
-4.09109345261623	-0.0030038601302186
-2.56389846036697	0.0008010648479532
-4.2148483466316	-0.0077678127125722
-3.27677750341555	0.000917385963196
-3.32670588150688	-0.002641872659598
-7.22320148539723	-0.656738181695986
-7.32035224252164	-0.745971630148604
-5.14331317819996	-0.317759242850788
-2.95750625814114	-0.0051677178110525
-6.94488601812378	-0.0298949460815495
-5.22987878091818	-0.630441858192377
-6.55895267294706	-0.688123336018048
-4.64711822771907	-0.0070915013580374
-2.14820477857387	-0.0087050629024569
-7.64024789511257	-0.801766344227933
-7.5908644052182	-0.686566893006965
-7.01990662934203	-0.620177479966061
-7.26543318844165	-0.779385947123914
-8.28727508300291	-0.782737827848905
-7.45488233423497	-0.796572568281109
-8.16146456635774	-0.016790834895396
-8.32283355482038	-0.443924275558823
-7.63753761492479	-0.911039171529565
-7.09419951802742	-0.6562765916753
-2.00661384387202	-0.0137937001784908
-8.00109630949298	-0.651536025842119
-6.11329906919549	-0.605142274548925
-6.52642117552759	-0.380026213908748
-6.83691301300296	-0.06103822991158
-8.64739342775986	-0.811956629272576
-6.91408952062736	-0.652467460198931
-8.14712280092315	-0.787742326795524
-7.11429511668027	-0.71679707018509
-6.07845196113367	-0.0200701152165
-9.40653781556609	-0.779365478633995
-8.96681754423975	-0.703702242741053
-7.28942442775631	-0.606647511691816
-5.21914832169338	-0.0257758474884768
-6.43134128960263	-0.11508079698714
-4.33458903307543	-0.423827836674882
-6.21204931743106	-0.414145961355986
-5.31562662246297	-0.0335953130492531
-2.59645390688587	0.0083432118096538
-5.07987132989602	-0.513981659110944
-4.79273655677556	-0.0315535466954195
-5.25940110580994	-0.54265959764845
-4.39720927452453	-0.586389683095684
-4.87030064232317	-0.0096468803848029
-5.25296794203618	-0.594841956709885
-8.30426194229449	-0.757615336074028
-9.47635587575444	-0.754022051016315
-8.95416584174789	-0.754947961433803
-6.83621797849507	-0.459923888833369
-1.98024141637326	-0.0058390219946179
-1.18667539420366	-0.0021840967797811
-3.84962267783656	-0.681545193156797
-3.54659726346056	-0.0050186025935009
-2.34925099177276	-0.0015503158971468
-4.11329560918806	-0.785702825424381
-2.55300207552145	-0.0059957503670406
-3.30533524374402	-0.504218744152229
-3.28117057218574	0.003063370882465
-2.47559351218107	-0.0011265733531918
-2.4298852814449	-0.0057674918892411
-6.2643311516287	-0.718246001458272
-6.806438972688	-0.817815894240744
-4.940594215601	-0.0243352470583362
-6.8365333472301	-0.123407794514321
-5.68964540017974	-0.481276348749372
-5.19877402409454	-0.002674787249146
-8.25411769901564	-0.811070797240846
-6.15973719084934	-0.0121545258209453
-6.97378288071462	-0.656604933740214
-5.10120964757688	-0.324979950907482
-6.2512007433948	-0.32634088773822
-5.45889931136076	-0.477343441470572
-6.62894986265357	-0.229517382060862
-7.13557784885009	-0.36622792242317
-5.14355049167415	-0.0162412388291659
-4.85636063937012	-0.355874128140369
-4.13439448596012	-0.0053609338262591
-5.15649570983161	-0.0359335412462041
-4.93603561513734	-0.0470699989674492
-4.58089052773969	-0.0016855626858378
-4.27811125886172	-0.0127306975508955
-7.12747267937167	-0.497609498008728
-4.55338326260087	-0.0154850453941416
-3.83663530041032	-0.265649260866515
-4.58467554765855	-0.153207552449483
-2.43228767301889	-0.0145586700703115
-5.50539317220561	-0.083489187372723
-3.41492975343429	-0.0027861348691317
-3.8108718048771	-0.033386400138509
-5.04140838326429	-0.0706508475592245
-2.91716152992196	-0.0227837411294618
-2.78178243605872	-0.0165678385395966
-4.73398541667532	-0.0045810830296104
-3.56788796885774	-0.0057515817866228
-5.04139469351558	-0.14588458770404
-4.03880055573147	-0.0633478141602494
-4.45925065804689	-0.0293555867463102
-7.75137635336599	-0.776628004048287
-7.90899408546408	-0.745656403764872
-5.84839317154829	-0.591727207714988
-3.31159065126593	-0.0097106016155062
-7.83024356020248	-0.538073135449172
-7.50726377284913	-0.545089093425532
-6.027476746259	-0.825560762951858
-6.17584616887665	-0.650248855424929
-7.38476098021826	-0.750678781736288
-5.66894682524583	-0.252321321932728
-2.99380758720931	-0.229814428508976
-6.34083914497282	-0.52498564187752
-8.53619572970464	-0.769159209336341
-8.15725566705807	-0.868954293346015
-8.05460888158482	-0.566861595473018
-8.30125865183716	-0.773616758496537
-7.97324923670212	-0.819892046131397
-7.97978551874981	-0.855288980513262
-8.72419038391643	-0.74331892323741
-9.26745539692886	-0.852802976773775
-8.22623524199294	-0.834672454307243
-9.01296730350337	-0.302621678594595
-9.18177384894805	-0.674694725021579
-8.30607472928953	-0.661363803974196
-7.75834504555019	-0.747927122523183
-2.77822034704177	-0.0134363182027386
-3.70619721947432	-0.537420088587046
-4.03915076966853	-0.212827549314785
-8.58249024998247	-0.665075840375419
-6.44942908672542	-0.713643029001651
-7.23955535732858	-0.694905623421607
-7.38413266766339	-0.319156312596207
-9.26121283889956	-0.990530930992145
-7.18653754452378	-0.717010459580028
-8.60484896110274	-0.764893258116791
-7.49537879711232	-0.769464823464098
-5.91739191670696	-0.33146629808236
-9.49799949464821	-0.813650312217808
-9.12176484572788	-0.756857704457235
-7.19945156489774	-0.741261832365382
-5.67300276704541	-0.743402407011542
-7.53329283425717	-0.793197191716442
-6.17419559209173	-0.404047408275416
-7.40764485782774	-0.585996717789691
-7.93306547755559	-0.846139544819428
-8.38289452197114	-0.819803172534307
-6.2220023641643	-0.411215332853317
-3.84898843619535	-0.0394574354815262
-5.88795449731089	-0.762100383158043
-5.81768641113062	-0.462371182537532
-6.2272738950548	-0.865900774440905
-7.16482667245672	-0.736205397437604
-6.27316891139863	-0.0027746024985122
-11.0688649946586	-0.782572366711118
-8.29504833329441	-0.331650277164531
-3.37258177664669	0.0004213359569815
-2.94151505114227	0.0024938923699402
-5.09376401894759	0.002021755743003
-4.8447930399496	-0.185177059036819
-5.30181367792257	-0.173291704898148
-4.04576168607754	0.0040332481170738
-7.62134734071664	-0.718384936243004
-6.28102406372509	0.0016293767318934
-6.98097142947	-0.305505196864717
-9.59951774749956	-0.839609293495425
-7.47392546081172	-0.0005696679689626
-8.30799898932437	-0.422534855858301
-7.75424558526994	-0.268718141932511
-6.77333862118577	-0.350338733883113
-7.90331977121439	-0.0205621287586417
-6.47928674969366	-0.0047741407515312
-6.17501975687955	-0.30033751637087
-5.42360911756676	-0.0066402740203123
-6.64162288884779	-0.0127896133489389
-5.8912660375874	-0.0061392688731386
-5.86370126198412	-0.0100790239885661
-8.66780301307096	-0.366060303979899
-6.04617652280716	-0.0056579498644375
-4.03225860799554	-0.0160433755766467
-7.1434489159193	-0.0180059476458766
-4.88355990159625	-0.0073782231923139
-5.441255696926	-0.0174570427934616
-6.58387870252495	-0.0093494346907249
-4.54526664699413	0.0058479834735268
-4.49203024891546	-0.0058466595948178
-6.20988111771565	-0.0079086705169837
-6.47161738182246	-0.031846384165217
-5.29281897987437	-0.0288896593856671
-5.50340987491727	-0.0092719390032912
-9.22190670426955	-0.760910830377346
-4.30118186054792	-0.0030711732170402
-8.97941609358131	-0.35001634897368
-7.66023230569608	-0.698742292615162
-7.86788929559525	-0.348939530946769
-9.62489756773067	-0.391607948369965
-9.65368743250148	-0.829455545931525
-10.8345216771642	-0.754055036179902
-9.84494110891538	-0.787638688291374
-10.5879951549553	-0.0769491752964866
-9.85745178552014	-0.928232548146108
-4.3438642220342	-0.0005451979760511
-5.18779482004316	-0.475593667228713
-10.1915426678464	-0.71694144810164
-8.09581544008853	-0.691515781800282
-8.55520341582202	-0.587722987866271
-9.04413996385754	-0.276660438138547
-10.7838913613567	-0.800359827807834
-8.86089974024357	-0.775322067061583
-9.9807914130462	-0.908694071391842
-7.6663028784437	-0.124255875783921
-10.7116251342182	-0.722129059890988
-8.91475212309674	-0.676045380509366
-7.61803834406113	-0.287500538557331
-7.4591725688804	-0.720029492741551
-7.29236416576077	-0.313550838866361
-6.44152406333146	-0.49338086758332
-10.6491886214462	-0.775701352483669
-10.1260355775457	-0.713937820581547
-6.51135267404257	-0.500525064819442
-8.10232877460946	-0.408464025240051
-2.61391380613942	0.0023661457077781
-4.49119381445228	-0.0039616185784187
-3.5407130648809	0.0011070034362448
-3.73387573738782	-0.0009712858348797
-4.26771985847051	-0.0098785186193069
-4.39980175964515	-0.0014142452807438
-3.66921566595823	0.0057110301757824
-7.02892970339934	-0.755058388115757
-7.61086239021705	-0.817510492736588
-5.54735470591972	-0.0046508129156013
-6.29947757116347	-0.350757204071954
-5.89051100127497	-0.0026084234181745
-6.73422613206242	-0.0053227894908882
-7.61956910986868	-0.42277451278478
-5.75183797925856	-0.0799533396962962
-7.03067138419379	-0.288320547735782
-6.01674739571177	-0.367796654028442
-7.22864845426395	-0.0367001560660992
-7.7940900123904	-0.313241298714826
-5.63874890876213	-0.0071058321182333
-5.4802247346612	-0.345720230680861
-6.11386943657764	-0.0166016801954094
-5.93931476057739	-0.0267685972746699
-5.4415034748665	-0.0043289182817466
-8.1398054648793	-0.374331707510555
-5.56725116573469	-0.0075960604939663
-4.99693589386654	-0.0236672328849337
-5.71562887783819	-0.0471080105592565
-3.45877855841627	-0.0055567418446157
-6.61404042147767	-0.0252025103303231
-4.27038324800354	-0.0046272648493692
-6.05569280365579	-0.0226386876538466
-4.01477509145345	-0.0042319726556498
-3.97631016976276	-0.0017352350542477
-4.37442314169828	-0.0017361547958638
-5.90017573658871	-0.0251472724023825
-4.72717863981545	0.0010702180000783
-8.77009987359622	-0.795133187244347
-6.59835924496256	-0.501500920513242
-4.30949517883135	-0.0043988313046645
-8.73670880338365	-0.174665408806989
-6.90056202490971	-0.860067611290045
-7.00700784262176	-0.528929278196221
-8.36438139556865	-0.730774336236962
-6.47056895113031	-0.0253352642881512
-3.94699809234694	-0.0194211638543605
-7.29228608386561	-0.368720308721434
-9.37694089900705	-0.785526009434401
-9.09676978586915	-0.870189541098064
-8.89250715423882	-0.387761066683886
-9.31600506037974	-0.717357192297251
-8.81599028243599	-0.741870409755439
-8.87874550152307	-0.798822581658364
-10.045236290752	-0.846213569705389
-8.99807219672626	-0.797219705174382
-9.83726197827796	-0.0772934603416883
-10.0806426068125	-0.547172790660459
-8.68962783742359	-0.886912790959267
-3.93042936410056	-0.0016911305415939
-4.61658108806987	-0.0205094177857452
-9.82965787042338	-0.672192285382768
-7.6586315435778	-0.624579555574063
-8.19203882099401	-0.469349654332328
-8.73160563673902	-0.255558288361242
-10.4477124677023	-0.853626626462472
-8.47419538992215	-0.781778092012657
-8.87532039060096	-0.72968402085921
-7.11548573670326	-0.0615232370489088
-10.6692281266121	-0.743406233165581
-10.2924300834135	-0.778527019325316
-8.52088241530481	-0.711512547281755
-6.72347710118661	-0.586980295586469
-6.87966694719278	-0.103169514411622
-8.12239474877169	-0.27253289038769
-5.93834901637818	-0.421958507313928
-9.10170058349786	-0.931370068507561
-6.69709248577948	-0.561130998471417
-6.48470220542826	-0.217289759255917
-6.97803050487273	-0.564700812869606
-7.88130596236651	-0.831314612193468
-3.49675419471417	-0.0286210859017981
-4.14196916603559	-0.0066694532322406
-5.25637387453562	-0.347355603649182
-8.42093340779416	-0.669887088832429
-9.59660813126717	-0.766589400480032
-9.07244989973608	-0.774673085021796
-5.4200414265526	-0.343125302651515
-6.8490353838217	-0.262910078945064
-1.87309994413642	0.0046854206529605
-1.89103043951549	0.0064354514143312
-1.00439177680995	-0.0031105233099159
-3.45492557327814	-0.0025235685858963
-2.37146379157366	0.0057666580958631
-2.60717990009166	-0.0018707471302048
-3.18477773454371	-0.0077051500073256
-3.62028748835091	-0.0030491969903507
-3.26086134017278	-0.0002976813825259
-2.56142511724143	0.0072135123260557
-2.53795494733729	-0.0029406297727119
-6.26877094531822	-0.672240452816433
-6.69152511437709	-0.816991166960334
-4.72749789513427	-0.0034854803804627
-5.36179825484433	-0.25271583214395
-4.89583049655841	0.0022132438971821
-7.92336248776513	-0.763787536651712
-5.81970325004083	-0.000155897613449
-6.58724596974706	-0.339890321629444
-4.76523715236221	-0.0125084332140414
-6.14788277500985	-0.129987184667386
-5.09425583461971	-0.152406174084459
-6.21888035247527	-0.0126696177678116
-6.83985724942074	-0.131003696432264
-4.86361946811961	0.0019443006415225
-4.59162909825653	-0.212296389224469
-3.8302636189989	-0.0006547771665605
-5.04287881878869	-0.0116999855569186
-4.94806597838261	-0.0150045808749442
-4.3567249616365	0.0004335248350857
-7.04523241839657	-0.297769739749104
-4.42075126797938	-0.0099001237717518
-2.53361436975597	-0.0074854983968458
-5.53561394543905	-0.0164340188667633
-3.17487771665563	0.0041569909117065
-3.7489871410404	-0.0155772662053382
-2.85260629487726	-0.0068170266694299
-2.85631490781831	-0.0034321521466245
-3.13022777408671	-0.0018200027694637
-4.82900740755136	-0.0067139574621066
-3.88583860886999	0.0004043623875127
-7.73997284504402	-0.727370612562439
-6.35225501616373	-0.850743097405475
-7.84809043957458	-0.726575498201381
-5.70545154033393	-0.311610677114223
-3.3021895907875	0.0039685983848338
-7.5980413135797	-0.0102076720946636
-5.96309359584692	-0.366805705266195
-7.21920318610775	-0.765232019380735
-5.18849304362464	-0.0049941876070267
-2.74803340767466	-0.0014963067789864
-6.18289152289562	-0.263077151737377
-8.10589487380873	-0.639389731088091
-7.88018789169737	-0.307782284095012
-8.34249932923706	-0.774195085196227
-7.81383637544287	-0.678140981304606
-8.57860367738087	-0.67660565290723
-9.13000856890474	-0.855096171775073
-8.09639918204857	-0.836093416408293
-8.87628138837445	-0.0199349028921739
-9.08898365525468	-0.402584247887808
-8.14870945949295	-0.303025206444684
-3.63850317403344	-0.0253723711760234
-3.90860302654025	0.0004408000793139
-8.53039455381479	-0.526414102158207
-6.52123542084691	-0.522692406719997
-6.72681825095911	-0.448636935105361
-9.13982208656761	-0.786162760610147
-7.12547888185439	-0.642847297419824
-8.43971324238304	-0.827498127980581
-7.46235599122632	-0.704851651703461
-6.18989254361219	-0.0077322178914399
-9.61681799768378	-0.76957611819118
-7.47023999157112	-0.54563837703047
-5.76306837687152	-0.501090575436153
-5.40051170900435	-0.0107352678620301
-6.64314017944275	-0.0419624008177464
-4.43745471254262	-0.426773878996264
-5.43782895766613	-0.0271614618719122
-2.80500863512015	0.006354154314398
-5.17935811145786	-0.431297353491625
-4.84193266436622	-0.0263602898187258
-5.24071345366359	-0.547686521346365
-6.62822283969962	-0.703573247789058
-11.0991670798396	-0.844474012693362
-10.4655167251815	-0.697013906916235
-8.36984229066685	-0.721690342555443
-2.77138396041378	-0.0771162976423918
-2.39184636573549	0.0046129841405658
-1.53563685766442	0.0003118049628952
-4.51740554435516	-0.219816350854911
-3.76009083839316	-0.0210708098040444
-3.66837355078036	-0.0890195919913123
-4.32560394316097	-0.830848686413406
-4.32323114696509	-0.0165401525753916
-3.56670611680852	-0.0218401081171542
-3.51780511857148	-0.132629962650139
-7.57768760171895	-0.782886055583235
-7.65357717476857	-0.833197901241364
-6.03319400454437	-0.329147846319755
-8.00412347947596	-0.558179495079899
-7.07436859252329	-0.697427509315483
-6.10276490214948	-0.141502924601225
-6.91511892987907	-0.300794381488517
-7.59948989626482	-0.609581647781545
-6.62864457992363	-0.80513143253834
-8.24172390345518	-0.640724050289193
-6.71147989951853	-0.327457220555617
-5.97122892849254	-0.623588835129663
-5.70630640049691	-0.124635305536919
-6.18990753144476	-0.338980123854805
-6.05842460972126	-0.359425453455677
-5.9002725603819	-0.0354900719736638
-5.8924400216408	-0.336466682358717
-8.31011377418486	-0.791231620966069
-5.19523983452302	-0.141465849161692
-5.99381290681023	-0.366984980878425
-3.83388933614091	-0.333991251810777
-6.85008417520977	-0.3650481131443
-4.08090944268413	-0.0922760310351139
-5.40730042856277	-0.329326644909298
-6.26495895465571	-0.386703935792761
-4.23258613452604	-0.395650973104667
-4.05617683487658	-0.400358378508064
-5.57364017551059	-0.176609114812013
-4.17804593387156	-0.0811373028478001
-4.62463301584627	-0.349574067768951
-8.69409794961637	-0.784096878378045
-7.22859738550754	-0.814449635750049
-8.80769760684434	-0.777866894937421
-6.56237876207519	-0.75458440851849
-3.60722640204587	-0.344510595767478
-9.16598568762673	-0.745981718256108
-7.7604872066482	-0.796707767047277
-9.08307465443915	-0.802954682669207
-7.2647821890009	-0.761027629074932
-8.87160762689648	-0.822474119691522
-8.30255009830143	-0.740806867580718
-9.45241298955072	-0.791489694418606
-8.42896229802937	-0.770140487847846
-10.1336505450486	-0.842034324945153
-8.99570284008295	-0.845157596547172
-9.71720326542681	-0.596673142147531
-9.91329783797921	-0.6744103105727
-9.39816994771712	-1.07405491704862
-3.46489414310885	-0.491214724456448
-10.4232076758151	-0.762050546480912
-8.13996852712825	-0.756003283870784
-8.39938186165787	-0.724327500999808
-9.28083432234539	-0.591410912910651
-10.8857645433157	-0.749869297184371
-9.10678924767628	-0.784793722103494
-10.0647229114743	-0.803530091292842
-9.05256311918085	-0.789803345873954
-9.04582128429322	-0.767115084564542
-7.46255637046551	-0.728165803876487
-6.20371582913799	-0.396119175842854
-9.74346336662202	-0.669071916848736
-10.9877370198877	-0.738945371403111
-8.9704902208892	-0.385265032569448
-2.73175514567439	0.0060774551664071
-2.92810750448051	-0.003189676401332
-4.87969077217656	-0.0150643903484674
-4.95199418172463	-0.0013740790070286
-4.33317734245279	0.0072318706820275
-5.42707371387781	-0.0086548028357142
-4.3565357178543	-0.0113457840396691
-4.91305168479006	-0.0022072711517728
-4.13115737649634	-0.0053478618681725
-7.62113980888451	-0.795582979708113
-7.58603441709609	-0.779674687421422
-6.06539245617027	-0.0021064863219124
-8.202001702555	-0.0226305833684814
-7.02754512463048	-0.342426746167781
-6.1614006475135	-0.0064301605117607
-7.60318327961837	-0.305264963753936
-6.90066173865803	-0.327138219988802
-7.86510052456617	-0.022988267037419
-8.47357366716408	-0.304453227805748
-6.6995780330404	-0.0035276279854684
-6.31051623577244	-0.321324334634519
-6.0950900529988	0.0005045597686054
-5.91013839783483	-0.0076769253002442
-5.74092549754992	-0.0155875171211395
-5.62230167655309	0.0020351777572132
-5.61340965780053	-0.0123023803506199
-8.07791199322747	-0.350804811542991
-5.40473620241226	-0.010929322856758
-3.26902999447739	-0.005182425588285
-3.85051831672457	-0.002430573167796
-5.38892776263854	-0.012921984916859
-6.72973392175527	-0.0193154783474145
-4.51906683849558	-0.0098403771697613
-7.34949485385349	-0.726012494819757
-8.85995781588577	-0.79710101566304
-6.46983868810184	-0.594208383468956
-9.45020357069465	-0.38121551957417
-7.87619384804169	-0.497355601211921
-9.27138541561032	-0.765921429652884
-7.65731095034564	-0.0346005069776551
-5.02713841745257	-0.012079906763099
-8.00827795981853	-0.333392137195148
-9.02036751741069	-0.785987646244002
-8.52300712209391	-0.695994466188239
-8.30595398934588	-0.504878335402259
-9.31608504129597	-0.705942818914287
-8.17848708209021	-0.725711189657629
-8.00406103999545	-0.70973469541992
-8.81300056931611	-0.69409090060409
-9.88363996911596	-0.838232796570241
-8.42507887990346	-0.758388366683854
-9.25109001489068	-0.0784552267778502
-9.06678536587254	-0.350161902144679
-9.02364750402284	-0.751541261870038
-8.33023102105713	-0.68906415406479
-3.48387088008912	-0.00632778366844
-4.33752831537549	-0.0049383875016278
-10.7295628431619	-0.69902752709419
-8.19842600990091	-0.631032524637213
-8.75710970609244	-0.52687802729566
-9.37318334695245	-0.68413155978766
-7.58384490053041	-0.0372565034845091
-8.86444235737789	-0.64623136559007
-7.67867195336634	-0.553593387965591
-8.68922401995466	-0.82276482612762
-3.95183051863388	-0.340902095504156
-3.64961349221912	-0.255386420228139
-3.13171294434741	-0.0365271054231111
-5.76246117567774	-0.515084879038623
-4.76813563311448	-0.289121642627743
-6.47627282226516	-0.87110890517673
-4.49200344466235	-0.388466923296823
-5.49200497231356	-0.71385350425486
-5.5880993770545	-0.586859583862386
-5.73433062981226	-0.332547260748757
-4.33915514880019	-0.327607362147119
-4.57347056739893	-0.43182514237086
-8.26610955198264	-0.836708700752206
-8.42549338593943	-0.843504364083704
-7.32583838286168	-0.616310085074743
-9.14022632775038	-0.711166171221144
-8.23365683550205	-0.792032580269626
-7.22677945907687	-0.426373004276322
-10.5647895117212	-0.808572592343495
-8.59881718224199	-0.569103391110233
-9.30024645231509	-0.774226932190374
-7.3163893506261	-0.789899258899158
-8.65022881258534	-0.747981015162804
-7.66601738189598	-0.750885667558546
-9.55322387587105	-0.720221308811386
-7.19693250731206	-0.571060343342566
-7.45011942997474	-0.754141421915211
-7.10302187812533	-0.470094154611561
-7.48116449617093	-0.608603805903807
-7.63561654423025	-0.617367432722475
-6.80081942457648	-0.426916713036766
-6.6534731846349	-0.552173288136598
-9.53002594606816	-0.787699465816409
-6.54510613958908	-0.420927532551397
-7.15759736656299	-0.692710622764233
-4.67764026053237	-0.52294157953289
-7.95205520596453	-0.671601088529471
-5.96805968612829	-0.395883061338123
-6.49123653922113	-0.604198875683992
-7.65145194513251	-0.666993030728906
-5.58798231639049	-0.709035317703791
-5.31351944962954	-0.627204169545877
-6.35369256039168	-0.470103739468445
-5.39293049122095	-0.357790304623682
-7.61441259510739	-0.772261846320804
-5.26908999152776	-0.623166176228268
-5.73767036766216	-0.627410359193677
-9.50293514040626	-0.809739772811825
-8.25141902103486	-0.834539946483909
-9.65508384832298	-0.836608446089336
-7.60147581093688	-0.80944625870463
-4.77406092087875	-0.620789450213049
-10.3272992126047	-0.800495711802021
-9.89530118512734	-0.817376044479528
-9.9189689397285	-0.831110849753668
-8.10453294137335	-0.763124031903094
-5.46180418900681	-0.718702657851552
-8.73307193448167	-0.766227521105763
-10.2283199836257	-0.920058764296807
-10.100017765184	-0.775066492784084
-10.0484722097957	-0.774117290601577
-10.2839983079203	-0.785617365567774
-10.0253850831305	-0.792352066529625
-9.05778168968023	-0.799557015708833
-10.4129510434247	-0.783736963866966
-11.1932465178677	-0.8416796396538
-9.86098027995827	-0.818022547824576
-10.704643449705	-0.725004044732164
-10.9854100932971	-0.818631832545095
-10.28135449155	-0.752682538177743
-10.1214519874021	-0.791040208948413
-10.001584104514	-0.833454425829679
-4.80814309208317	-0.651489687542994
-5.79544997716502	-0.713461691974971
-6.17348851419495	-0.734635195023853
-10.5536353199913	-0.830447395955375
-7.86086907813237	-0.712533223270426
-8.86539551724382	-0.789701159271374
-9.15984710126623	-0.759186210471533
-11.0911682145037	-0.955917661202509
-9.07046032151328	-0.841574128427309
-10.5083639040392	-0.828394726096856
-9.12501687186039	-0.828487544474925
-12.273538576186	-0.803629272782138
-7.04608899970951	-0.846523656738552
-6.58420184487999	-0.347481010597907
-9.00003939391953	-0.713295232327244
-8.78209348561861	-0.850559827556029
-7.73377738659207	-0.669836291566193
-7.91258695576979	-0.722113111950115
-11.5948163393208	-0.950324901454089
-11.827583191652	-0.782333735869652
-10.7605547876477	-0.753168339633315
-11.4633266461451	-0.814214993494841
-10.4867948586424	-0.713230277957102
-11.8322458405985	-0.724013664758715
-12.6183817598559	-0.829918891006518
-10.6560831656714	-0.92169158088558
-10.6658879473401	-0.77798556886133
-10.2743185057564	-0.803759641183566
-10.6171743247288	-0.728830649130593
-10.69647394583	-0.809283169440413
-9.82668624728638	-0.59650607984859
-9.7611326450506	-0.780216880940696
-12.6284283730166	-0.80028815517298
-9.62607213667928	-0.721747378053089
-7.7796323697618	-0.764875563667754
-11.0788027707475	-0.838611302494714
-9.04843216996814	-0.67451538945472
-9.47336550339718	-0.775322490413474
-10.7044967424241	-0.77744531769233
-8.52649505276092	-0.763671380869752
-8.45309104314289	-0.819281607708744
-9.66405506462586	-0.730881163988006
-8.62231421447025	-0.695786218476631
-8.77633422214611	-0.753505559139951
-9.12314436536462	-0.800477904101031
-13.0074771564164	-0.834367211387593
-11.0161553842247	-0.80314266411602
-8.30914959541436	-0.756276857606648
-13.4307944354913	-0.753040135924998
-12.990708173202	-0.804307353203537
-11.7459930724935	-0.858215726936366
-11.2571419035419	-0.863199435348126
-11.9147136262163	-0.832381587729567
[truncated: 4,633 more rows]
