# Supplementary material for: Origins and breadth of pairwise epistasis in an α-helix of β-lactamase TEM-1
Source: Nat Commun. 2026 Mar 17;17:4083. doi: 10.1038/s41467-026-70627-5 (PMC13144301; doi:10.1038/s41467-026-70627-5)
Supplement: Supplementary file 3 — Source data [file 41467_2026_70627_MOESM3_ESM.zip › Source Data/Figure1G_bottom_sourcedata.txt]

First Mutation position	Second Mutation position	AA first mutation	AA second mutation	position x	position y	Log Fitness	is_nan	color
124	129	A	A	0	0	-0.007070091229648	False	#a5d29f
124	129	C	A	1	0	-0.011384788196536	False	#a5d19f
124	129	D	A	2	0	-0.0044389462761624	False	#a6d2a0
124	129	E	A	3	0	-0.0005685532119681	False	#a6d2a0
124	129	F	A	4	0	-0.0080113046594479	False	#a5d29f
124	129	G	A	5	0	-0.260484149205152	False	#82a57e
124	129	H	A	6	0	-0.0063661848335062	False	#a5d29f
124	129	I	A	7	0	-0.0153251695068446	False	#a4d09e
124	129	K	A	8	0	-0.0184816993454558	False	#a4d09e
124	129	L	A	9	0	0.0010287261463957	False	#a7d3a1
124	129	M	A	10	0	0.0007796561262817	False	#a7d3a1
124	129	N	A	11	0	-0.0015367113920095	False	#a6d2a0
124	129	P	A	12	0	-0.80095322244266	False	#374635
124	129	Q	A	13	0	0.003771196074586	False	#a7d3a1
124	129	R	A	14	0	-0.0078778413533933	False	#a5d29f
124	129	S	A	15	0	-0.0110009829922791	False	#a5d19f
124	129	T	A	16	0	-0.0020254235124652	False	#a6d2a0
124	129	V	A	17	0	-0.0004758467164188	False	#a6d2a0
124	129	W	A	18	0	-0.0006786448048101	False	#a6d2a0
124	129	Y	A	19	0	0.000101843480798	False	#a7d3a1
124	129	A	C	0	1	-0.123613293266515	False	#96be90
124	129	C	C	1	1	-0.69881418452008	False	#455843
124	129	D	C	2	1		True	#d3d3d3
124	129	E	C	3	1	-0.0097066598913073	False	#a5d29f
124	129	F	C	4	1		True	#d3d3d3
124	129	G	C	5	1	-0.514230786099507	False	#5f785b
124	129	H	C	6	1		True	#d3d3d3
124	129	I	C	7	1		True	#d3d3d3
124	129	K	C	8	1	-0.0869887150496771	False	#9ac395
124	129	L	C	9	1	-0.344347941845542	False	#779672
124	129	M	C	10	1	-0.129917829269533	False	#94bc8f
124	129	N	C	11	1	-0.928232548146108	False	#263024
124	129	P	C	12	1	-0.820548571517594	False	#354333
124	129	Q	C	13	1		True	#d3d3d3
124	129	R	C	14	1	-0.0458029877462229	False	#a0cb9a
124	129	S	C	15	1	-0.206614623543346	False	#8aaf85
124	129	T	C	16	1	-0.0933399057436175	False	#9ac394
124	129	V	C	17	1		True	#d3d3d3
124	129	W	C	18	1		True	#d3d3d3
124	129	Y	C	19	1		True	#d3d3d3
124	129	A	D	0	2	0.0042646392430092	False	#a7d3a1
124	129	C	D	1	2		True	#d3d3d3
124	129	D	D	2	2	-0.0094000816804853	False	#a5d29f
124	129	E	D	3	2		True	#d3d3d3
124	129	F	D	4	2		True	#d3d3d3
124	129	G	D	5	2	-0.023594674743828	False	#a3cf9e
124	129	H	D	6	2	0.0082470226790998	False	#a7d4a1
124	129	I	D	7	2		True	#d3d3d3
124	129	K	D	8	2		True	#d3d3d3
124	129	L	D	9	2	-0.0022104665927018	False	#a6d2a0
124	129	M	D	10	2	-0.0002130466736559	False	#a7d3a1
124	129	N	D	11	2		True	#d3d3d3
124	129	P	D	12	2	-0.789721752471861	False	#394837
124	129	Q	D	13	2		True	#d3d3d3
124	129	R	D	14	2	0.0098854142273082	False	#a8d5a2
124	129	S	D	15	2	0.0037850534828322	False	#a7d3a1
124	129	T	D	16	2	-0.007583549736698	False	#a5d29f
124	129	V	D	17	2		True	#d3d3d3
124	129	W	D	18	2		True	#d3d3d3
124	129	Y	D	19	2		True	#d3d3d3
124	129	A	E	0	3	-0.0021852286689378	False	#a6d2a0
124	129	C	E	1	3	-0.0072212836158163	False	#a5d29f
124	129	D	E	2	3		True	#d3d3d3
124	129	E	E	3	3	0.0007449569018208	False	#a7d3a1
124	129	F	E	4	3	0.0031554507276243	False	#a7d3a1
124	129	G	E	5	3	-0.0162411214680358	False	#a4d09e
124	129	H	E	6	3	-0.0029617386284099	False	#a6d2a0
124	129	I	E	7	3		True	#d3d3d3
124	129	K	E	8	3	-0.0063173175405582	False	#a5d29f
124	129	L	E	9	3	0.0001756369530269	False	#a7d3a1
124	129	M	E	10	3	0.0018327792828244	False	#a7d3a1
124	129	N	E	11	3		True	#d3d3d3
124	129	P	E	12	3	-0.762573336379423	False	#3d4d3a
124	129	Q	E	13	3	0.0037584743846629	False	#a7d3a1
124	129	R	E	14	3	-0.0026423559888233	False	#a6d2a0
124	129	S	E	15	3	0.0005525879815583	False	#a7d3a1
124	129	T	E	16	3	-0.0072420243893919	False	#a5d29f
124	129	V	E	17	3	-4.82119759810384e-05	False	#a7d3a1
124	129	W	E	18	3	0.0065187287632311	False	#a7d4a1
124	129	Y	E	19	3	0.0083710559232028	False	#a7d4a1
124	129	A	F	0	4	-0.0626024085519884	False	#9dc898
124	129	C	F	1	4	-0.283061782088732	False	#7fa17b
124	129	D	F	2	4		True	#d3d3d3
124	129	E	F	3	4	-0.0074335227827536	False	#a5d29f
124	129	F	F	4	4	-0.329928232183791	False	#799974
124	129	G	F	5	4	-0.517614870475419	False	#5e775b
124	129	H	F	6	4		True	#d3d3d3
124	129	I	F	7	4		True	#d3d3d3
124	129	K	F	8	4	-0.324968342920258	False	#799a75
124	129	L	F	9	4	-0.114509441298566	False	#96be91
124	129	M	F	10	4	-0.0307440333364138	False	#a2cd9c
124	129	N	F	11	4		True	#d3d3d3
124	129	P	F	12	4	-0.820064596493301	False	#354333
124	129	Q	F	13	4	-0.0149425917457999	False	#a4d09e
124	129	R	F	14	4	-0.186002232682712	False	#8cb287
124	129	S	F	15	4	-0.0864535769988278	False	#9ac395
124	129	T	F	16	4		True	#d3d3d3
124	129	V	F	17	4	-0.36222188521232	False	#749370
124	129	W	F	18	4	-0.238833009183754	False	#85a980
124	129	Y	F	19	4	-0.092691459463895	False	#9ac394
124	129	A	G	0	5	-0.0189639709330126	False	#a4d09e
124	129	C	G	1	5	-0.048212213900634	False	#9fca9a
124	129	D	G	2	5	-0.0204176113803682	False	#a3cf9e
124	129	E	G	3	5	-0.0014113166315319	False	#a6d2a0
124	129	F	G	4	5	-0.0034013821275199	False	#a6d2a0
124	129	G	G	5	5	-0.401170229051995	False	#6f8c6b
124	129	H	G	6	5	-0.0139846386427622	False	#a5d19f
124	129	I	G	7	5	-0.0952026452349714	False	#9ac394
124	129	K	G	8	5	-0.0672531578906645	False	#9dc797
124	129	L	G	9	5	-0.0033426557131153	False	#a6d2a0
124	129	M	G	10	5	0.0001652220704367	False	#a7d3a1
124	129	N	G	11	5	-0.0297241387297537	False	#a2cd9c
124	129	P	G	12	5	-0.817944786641188	False	#354333
124	129	Q	G	13	5	0.0001122522589673	False	#a7d3a1
124	129	R	G	14	5	-0.0155172632768341	False	#a4d09e
124	129	S	G	15	5	-0.0249294557586613	False	#a3ce9d
124	129	T	G	16	5	-0.0071200249115004	False	#a5d29f
124	129	V	G	17	5	-0.0064544460406822	False	#a5d29f
124	129	W	G	18	5	0.0003021872774218	False	#a7d3a1
124	129	Y	G	19	5	-0.0032054431508392	False	#a6d2a0
124	129	A	H	0	6	-0.0045201951528171	False	#a6d2a0
124	129	C	H	1	6		True	#d3d3d3
124	129	D	H	2	6	-0.0018504116970629	False	#a6d2a0
124	129	E	H	3	6	0.0122959505863171	False	#a8d5a2
124	129	F	H	4	6	-0.0094191884393926	False	#a5d29f
124	129	G	H	5	6	-0.0503056770151515	False	#9fca9a
124	129	H	H	6	6	-0.002787659048007	False	#a6d2a0
124	129	I	H	7	6		True	#d3d3d3
124	129	K	H	8	6	-0.0061557850152164	False	#a5d29f
124	129	L	H	9	6	0.0006784672382851	False	#a7d3a1
124	129	M	H	10	6	0.0002462438517868	False	#a7d3a1
124	129	N	H	11	6	-0.0053172875418747	False	#a5d29f
124	129	P	H	12	6	-0.81153591485516	False	#354433
124	129	Q	H	13	6	-0.0005763708621946	False	#a6d2a0
124	129	R	H	14	6	-0.0082699339279969	False	#a5d29f
124	129	S	H	15	6	-0.0029023513183698	False	#a6d2a0
124	129	T	H	16	6	-0.0038550993743271	False	#a6d2a0
124	129	V	H	17	6	0.0072386410701119	False	#a7d4a1
124	129	W	H	18	6	-0.008763545345817	False	#a5d29f
124	129	Y	H	19	6		True	#d3d3d3
124	129	A	I	0	7		True	#d3d3d3
124	129	C	I	1	7		True	#d3d3d3
124	129	D	I	2	7	-0.339790211194623	False	#779773
124	129	E	I	3	7	-0.0023788530922548	False	#a6d2a0
124	129	F	I	4	7		True	#d3d3d3
124	129	G	I	5	7		True	#d3d3d3
124	129	H	I	6	7		True	#d3d3d3
124	129	I	I	7	7		True	#d3d3d3
124	129	K	I	8	7		True	#d3d3d3
124	129	L	I	9	7		True	#d3d3d3
124	129	M	I	10	7	-0.0614496149755279	False	#9ec898
124	129	N	I	11	7		True	#d3d3d3
124	129	P	I	12	7	-0.85917746639285	False	#2f3b2d
124	129	Q	I	13	7	-0.0445545728289728	False	#a0cb9a
124	129	R	I	14	7	-0.36405278185697	False	#749370
124	129	S	I	15	7		True	#d3d3d3
124	129	T	I	16	7	-0.516679876407928	False	#5f785b
124	129	V	I	17	7	-0.501755356841315	False	#617b5d
124	129	W	I	18	7		True	#d3d3d3
124	129	Y	I	19	7	-0.139235287869075	False	#93ba8e
124	129	A	K	0	8	-0.0268596210826597	False	#a3ce9d
124	129	C	K	1	8		True	#d3d3d3
124	129	D	K	2	8	-0.036726074894659	False	#a1cd9c
124	129	E	K	3	8	0.0023793220622239	False	#a7d3a1
124	129	F	K	4	8	-0.0044673320223711	False	#a6d2a0
124	129	G	K	5	8	-0.373796791639648	False	#73916f
124	129	H	K	6	8		True	#d3d3d3
124	129	I	K	7	8		True	#d3d3d3
124	129	K	K	8	8	-0.0623836338639107	False	#9dc898
124	129	L	K	9	8	-0.0019664581409224	False	#a6d2a0
124	129	M	K	10	8	5.77377290889025e-06	False	#a7d3a1
124	129	N	K	11	8		True	#d3d3d3
124	129	P	K	12	8	-0.825875372758218	False	#334132
124	129	Q	K	13	8	-0.0071492719632002	False	#a5d29f
124	129	R	K	14	8	-0.0236327797047352	False	#a3cf9e
124	129	S	K	15	8	-0.0316756591794507	False	#a2cd9c
124	129	T	K	16	8		True	#d3d3d3
124	129	V	K	17	8	-0.0027133631108871	False	#a6d2a0
124	129	W	K	18	8	-0.0041637506865827	False	#a6d2a0
124	129	Y	K	19	8	0.0086383188633358	False	#a7d4a1
124	129	A	L	0	9	-0.135648819904062	False	#94bb8e
124	129	C	L	1	9	-0.208543732559092	False	#8aaf85
124	129	D	L	2	9	-0.121911962026834	False	#96be90
124	129	E	L	3	9	-0.0003269306213939	False	#a7d3a1
124	129	F	L	4	9	-0.105251318588445	False	#98c092
124	129	G	L	5	9	-0.614286566453676	False	#51674e
124	129	H	L	6	9	-0.026955458039437	False	#a3ce9d
124	129	I	L	7	9	-0.387343968149833	False	#718f6d
124	129	K	L	8	9	-0.275832567009454	False	#80a27b
124	129	L	L	9	9	-0.0327345268340435	False	#a2cd9c
124	129	M	L	10	9	-0.0076433414833062	False	#a5d29f
124	129	N	L	11	9	-0.274834677961054	False	#80a37c
124	129	P	L	12	9	-0.840371301283431	False	#313f30
124	129	Q	L	13	9	-0.0103883693209487	False	#a5d19f
124	129	R	L	14	9	-0.119087865582188	False	#96be90
124	129	S	L	15	9	-0.270692794817551	False	#81a47d
124	129	T	L	16	9	-0.0752351897016835	False	#9cc697
124	129	V	L	17	9	-0.0576124140098653	False	#9ec898
124	129	W	L	18	9	-0.0630087451000468	False	#9dc898
124	129	Y	L	19	9	-0.019460825792724	False	#a3cf9e
124	129	A	M	0	10	-0.0242096100467304	False	#a3ce9d
124	129	C	M	1	10		True	#d3d3d3
124	129	D	M	2	10	-0.0242905107308174	False	#a3ce9d
124	129	E	M	3	10	-0.0033224549965436	False	#a6d2a0
124	129	F	M	4	10	-0.0094495966775797	False	#a5d29f
124	129	G	M	5	10	-0.39886410176642	False	#6f8c6b
124	129	H	M	6	10		True	#d3d3d3
124	129	I	M	7	10		True	#d3d3d3
124	129	K	M	8	10	-0.0727108937745655	False	#9cc697
124	129	L	M	9	10	-0.0076952453997116	False	#a5d29f
124	129	M	M	10	10	-0.001159554170426	False	#a6d2a0
124	129	N	M	11	10	-0.048421244177261	False	#9fca9a
124	129	P	M	12	10	-0.871386709248412	False	#2d3a2c
124	129	Q	M	13	10	-0.0103345406976393	False	#a5d19f
124	129	R	M	14	10	-0.0387070587636123	False	#a1cc9b
124	129	S	M	15	10	-0.0240359617866335	False	#a3cf9e
124	129	T	M	16	10	-0.0176904898906951	False	#a4d09e
124	129	V	M	17	10	-0.0213463737280623	False	#a3cf9e
124	129	W	M	18	10	-0.0088734380817622	False	#a5d29f
124	129	Y	M	19	10	-0.0083079345445488	False	#a5d29f
124	129	A	N	0	11	-0.0029436174578279	False	#a6d2a0
124	129	C	N	1	11		True	#d3d3d3
124	129	D	N	2	11		True	#d3d3d3
124	129	E	N	3	11		True	#d3d3d3
124	129	F	N	4	11		True	#d3d3d3
124	129	G	N	5	11		True	#d3d3d3
124	129	H	N	6	11	-0.0055822754937692	False	#a5d29f
124	129	I	N	7	11		True	#d3d3d3
124	129	K	N	8	11		True	#d3d3d3
124	129	L	N	9	11	0.0038931129861096	False	#a7d3a1
124	129	M	N	10	11	0.000958912310049	False	#a7d3a1
124	129	N	N	11	11		True	#d3d3d3
124	129	P	N	12	11		True	#d3d3d3
124	129	Q	N	13	11	0.0031838243013933	False	#a7d3a1
124	129	R	N	14	11	-0.0028448424045612	False	#a6d2a0
124	129	S	N	15	11		True	#d3d3d3
124	129	T	N	16	11	0.0084294197795081	False	#a7d4a1
124	129	V	N	17	11	-0.0078356616840679	False	#a5d29f
124	129	W	N	18	11	-0.0021355626667055	False	#a6d2a0
124	129	Y	N	19	11		True	#d3d3d3
124	129	A	P	0	12	-0.771510142862743	False	#3b4b39
124	129	C	P	1	12	-0.769977603762843	False	#3b4b39
124	129	D	P	2	12	-0.808479561206677	False	#364434
124	129	E	P	3	12	-0.772764022102618	False	#3b4b39
124	129	F	P	4	12	-0.753579439409567	False	#3e4f3c
124	129	G	P	5	12	-0.790856822670179	False	#394837
124	129	H	P	6	12	-0.752165033801949	False	#3e4f3c
124	129	I	P	7	12	-0.809542982040358	False	#364434
124	129	K	P	8	12	-0.837090139533493	False	#323f30
124	129	L	P	9	12	-0.796124522874976	False	#384736
124	129	M	P	10	12	-0.763776196316861	False	#3d4d3a
124	129	N	P	11	12	-0.791870140531939	False	#394837
124	129	P	P	12	12	-0.848229897445276	False	#313e2f
124	129	Q	P	13	12	-0.798018082672037	False	#374635
124	129	R	P	14	12	-0.819795441230174	False	#354333
124	129	S	P	15	12	-0.802132877619132	False	#374535
124	129	T	P	16	12	-0.787499409527863	False	#394937
124	129	V	P	17	12	-0.799338263492034	False	#374635
124	129	W	P	18	12	-0.751851395948264	False	#3e4f3c
124	129	Y	P	19	12	-0.745668327908523	False	#3f4f3c
124	129	A	Q	0	13	-0.0054746386433944	False	#a5d29f
124	129	C	Q	1	13		True	#d3d3d3
124	129	D	Q	2	13		True	#d3d3d3
124	129	E	Q	3	13	0.0026634467050669	False	#a7d3a1
124	129	F	Q	4	13	-0.0046987900397416	False	#a6d2a0
124	129	G	Q	5	13	-0.300521250876043	False	#7d9e78
124	129	H	Q	6	13	-0.0059642296418697	False	#a5d29f
124	129	I	Q	7	13	0.0008687702663107	False	#a7d3a1
124	129	K	Q	8	13	-0.0139888439905883	False	#a5d19f
124	129	L	Q	9	13	0.0019141497029818	False	#a7d3a1
124	129	M	Q	10	13	-0.0001613374943006	False	#a7d3a1
124	129	N	Q	11	13		True	#d3d3d3
124	129	P	Q	12	13	-0.797493711597166	False	#374635
124	129	Q	Q	13	13		True	#d3d3d3
124	129	R	Q	14	13	-0.0078455588477124	False	#a5d29f
124	129	S	Q	15	13	-0.0170028893248844	False	#a4d09e
124	129	T	Q	16	13	0.0031279290460204	False	#a7d3a1
124	129	V	Q	17	13	-0.0003664612674331	False	#a7d3a1
124	129	W	Q	18	13	-0.0044970574553772	False	#a6d2a0
124	129	Y	Q	19	13	-0.0059602929467443	False	#a5d29f
124	129	A	R	0	14	-0.0388569576283707	False	#a1cc9b
124	129	C	R	1	14	-0.0206048067954786	False	#a3cf9e
124	129	D	R	2	14	-0.0374786324748269	False	#a1cd9c
124	129	E	R	3	14	-0.0052815825599182	False	#a5d29f
124	129	F	R	4	14	-0.0121462903803579	False	#a5d19f
124	129	G	R	5	14	-0.396247266096671	False	#6f8d6b
124	129	H	R	6	14	-0.0140258697750951	False	#a5d19f
124	129	I	R	7	14	-0.0157104364049879	False	#a4d09e
124	129	K	R	8	14	-0.115465628604318	False	#96be91
124	129	L	R	9	14	-0.0040923908650258	False	#a6d2a0
124	129	M	R	10	14	-0.0008027834503026	False	#a6d2a0
124	129	N	R	11	14	-0.052186690892971	False	#9fca9a
124	129	P	R	12	14	-0.814672638797588	False	#354433
124	129	Q	R	13	14	-0.0037385417415895	False	#a6d2a0
124	129	R	R	14	14	-0.0327783796584228	False	#a2cd9c
124	129	S	R	15	14	-0.047591895758379	False	#a0cb9a
124	129	T	R	16	14	-0.0082697858714652	False	#a5d29f
124	129	V	R	17	14	-0.0059738013017089	False	#a5d29f
124	129	W	R	18	14	-0.0018975658133957	False	#a6d2a0
124	129	Y	R	19	14	-0.0051937955904883	False	#a6d2a0
124	129	A	S	0	15	-0.0096169972656017	False	#a5d29f
124	129	C	S	1	15	-0.011070014023812	False	#a5d19f
124	129	D	S	2	15	-0.0125079125739403	False	#a5d19f
124	129	E	S	3	15	-6.42412363301981e-05	False	#a7d3a1
124	129	F	S	4	15	-0.0039035027112486	False	#a6d2a0
124	129	G	S	5	15	-0.321828722740579	False	#7a9b76
124	129	H	S	6	15	-0.0075021982987008	False	#a5d29f
124	129	I	S	7	15	-0.0123323352420929	False	#a5d19f
124	129	K	S	8	15	-0.0191539634155591	False	#a4d09e
124	129	L	S	9	15	-0.0007315369496132	False	#a6d2a0
124	129	M	S	10	15		True	#a7d3a1
124	129	N	S	11	15	-0.0148916425584691	False	#a4d09e
124	129	P	S	12	15	-0.801636076135279	False	#374635
124	129	Q	S	13	15	-0.0012842518127489	False	#a6d2a0
124	129	R	S	14	15	-0.0050313528427916	False	#a6d2a0
124	129	S	S	15	15	-0.0105547119495396	False	#a5d19f
124	129	T	S	16	15	-0.0030631149960983	False	#a6d2a0
124	129	V	S	17	15	-0.0014550140457203	False	#a6d2a0
124	129	W	S	18	15	-0.0003266867210293	False	#a7d3a1
124	129	Y	S	19	15	-0.0023313897900437	False	#a6d2a0
124	129	A	T	0	16	-0.073669250602166	False	#9cc697
124	129	C	T	1	16		True	#d3d3d3
124	129	D	T	2	16	-0.0610145447353408	False	#9ec898
124	129	E	T	3	16	-0.0036611670910564	False	#a6d2a0
124	129	F	T	4	16	-0.0211806448489306	False	#a3cf9e
124	129	G	T	5	16	-0.549256867370427	False	#5a7257
124	129	H	T	6	16	-0.0244637964560836	False	#a3ce9d
124	129	I	T	7	16	-0.258587151032076	False	#82a57e
124	129	K	T	8	16		True	#d3d3d3
124	129	L	T	9	16	-0.0073280616210671	False	#a5d29f
124	129	M	T	10	16	-0.0016573109865846	False	#a6d2a0
124	129	N	T	11	16	-0.168010244735471	False	#8fb58a
124	129	P	T	12	16	-0.815642153334289	False	#354433
124	129	Q	T	13	16	-0.0069226125065662	False	#a5d29f
124	129	R	T	14	16	-0.046149731292508	False	#a0cb9a
124	129	S	T	15	16	-0.186294052118596	False	#8cb287
124	129	T	T	16	16	-0.0322046281091323	False	#a2cd9c
124	129	V	T	17	16	-0.010620110791152	False	#a5d19f
124	129	W	T	18	16	-0.0054213595295041	False	#a5d29f
124	129	Y	T	19	16	-0.0059492386347116	False	#a5d29f
124	129	A	V	0	17	-0.184056306469535	False	#8db388
124	129	C	V	1	17	-0.253716110378761	False	#83a67e
124	129	D	V	2	17	-0.239089962550947	False	#85a980
124	129	E	V	3	17	-0.0033600005920096	False	#a6d2a0
124	129	F	V	4	17	-0.214479154457756	False	#88ad84
124	129	G	V	5	17	-0.604939375018777	False	#52684f
124	129	H	V	6	17	-0.0475730474285178	False	#a0cb9a
124	129	I	V	7	17		True	#d3d3d3
124	129	K	V	8	17	-0.292929760568977	False	#7ea079
124	129	L	V	9	17	-0.0682579533488338	False	#9dc797
124	129	M	V	10	17	-0.0214741020545593	False	#a3cf9e
124	129	N	V	11	17	-0.30468230479192	False	#7c9d77
124	129	P	V	12	17	-0.821881453782529	False	#344232
124	129	Q	V	13	17	-0.0190729433105466	False	#a4d09e
124	129	R	V	14	17	-0.174482512131215	False	#8eb489
124	129	S	V	15	17	-0.319667962905536	False	#7a9b76
124	129	T	V	16	17	-0.32780490788748	False	#799974
124	129	V	V	17	17	-0.189829004803667	False	#8cb287
124	129	W	V	18	17	-0.147949190571658	False	#92b98c
124	129	Y	V	19	17	-0.058756830834318	False	#9ec898
124	129	A	W	0	18	-0.0390772812548288	False	#a1cc9b
124	129	C	W	1	18		True	#d3d3d3
124	129	D	W	2	18	-0.34561228356559	False	#779672
124	129	E	W	3	18	-0.0042812960230853	False	#a6d2a0
124	129	F	W	4	18	-0.0390872483445978	False	#a1cc9b
124	129	G	W	5	18	-0.433861512708229	False	#6a8666
124	129	H	W	6	18	-0.0157641429253599	False	#a4d09e
124	129	I	W	7	18		True	#d3d3d3
124	129	K	W	8	18	-0.292905755703667	False	#7ea079
124	129	L	W	9	18	-0.0166544871800685	False	#a4d09e
124	129	M	W	10	18	-0.0051584125723336	False	#a6d2a0
124	129	N	W	11	18	-0.0724688412826697	False	#9cc697
124	129	P	W	12	18	-0.824028764745606	False	#344232
124	129	Q	W	13	18	-0.0161936930643201	False	#a4d09e
124	129	R	W	14	18	-0.0540575312865346	False	#9fc999
124	129	S	W	15	18	-0.0469865181317877	False	#a0cb9a
124	129	T	W	16	18	-0.0380902590321659	False	#a1cd9c
124	129	V	W	17	18	-0.0662819835695366	False	#9dc898
124	129	W	W	18	18	-0.0300923158330292	False	#a2cd9c
124	129	Y	W	19	18	-0.0061756872877728	False	#a5d29f
124	129	A	Y	0	19	-0.0144351591041627	False	#a5d19f
124	129	C	Y	1	19	-0.0471099440511682	False	#a0cb9a
124	129	D	Y	2	19		True	#d3d3d3
124	129	E	Y	3	19		True	#d3d3d3
124	129	F	Y	4	19		True	#d3d3d3
124	129	G	Y	5	19	-0.321710995832724	False	#7a9b76
124	129	H	Y	6	19	-0.0031688168786351	False	#a6d2a0
124	129	I	Y	7	19		True	#d3d3d3
124	129	K	Y	8	19		True	#d3d3d3
124	129	L	Y	9	19	-0.0169136169634619	False	#a4d09e
124	129	M	Y	10	19	-0.0016764860670837	False	#a6d2a0
124	129	N	Y	11	19	-0.0457284697742508	False	#a0cb9a
124	129	P	Y	12	19	-0.778009635235344	False	#3b4a39
124	129	Q	Y	13	19		True	#d3d3d3
124	129	R	Y	14	19	-0.0486100979586844	False	#9fca9a
124	129	S	Y	15	19	-0.0181553963801281	False	#a4d09e
124	129	T	Y	16	19	-0.0144805588807456	False	#a5d19f
124	129	V	Y	17	19	-0.0285767006691561	False	#a3ce9d
124	129	W	Y	18	19	-0.0117869356435253	False	#a5d19f
124	129	Y	Y	19	19	-0.0133627803729703	False	#a5d19f
